# Supplementary material for: The structural variation landscape in 492 Atlantic salmon genomes
Source: Nat Commun. 2020 Oct 14;11:5176. doi: 10.1038/s41467-020-18972-x (PMC7560756; doi:10.1038/s41467-020-18972-x)
Supplement: Supplementary file 4 — Supplementary Data 1 [file 41467_2020_18972_MOESM4_ESM.xlsx]

## Sheet: Supplementary Data 1
	Sample	Accession	Location name	Latitude	Longditude	Type	Sample origin	Sequencer	Origin	Read length	Reads	Aligned reads	Discarded reads	Coverage	Total SVs
	2017GNOS1CMV3048E10	ERS4778562	N/A	N/A	N/A	Farmed	MOWI	MGISEQ-2000	MOWI	2 x 150	340219880	279411280	60808600	10.27	36831
	2017GNOS1CMV3060B01	ERS4778571	N/A	N/A	N/A	Farmed	MOWI	MGISEQ-2000	MOWI	2 x 150	337506270	272390690	65115580	13.3	43993
	2017GNOS1CMV3063F04	ERS4778572	N/A	N/A	N/A	Farmed	MOWI	MGISEQ-2000	MOWI	2 x 150	295507989	239623054	55884935	11.41	38629
	2017GNOS1CMV3068A07	ERS4778573	N/A	N/A	N/A	Farmed	MOWI	MGISEQ-2000	MOWI	2 x 150	312699657	272599902	40099755	12	37494
	2017GNOS1CMV3049E05	ERS4778563	N/A	N/A	N/A	Farmed	MOWI	MGISEQ-2000	MOWI	2 x 150	270818001	239065147	31752854	12.69	43022
	2017GNOS1CMV3051B10	ERS4778564	N/A	N/A	N/A	Farmed	MOWI	MGISEQ-2000	MOWI	2 x 150	337723232	254212394	83510838	13.07	33023
	2017GNOS1CMV3051G05	ERS4778565	N/A	N/A	N/A	Farmed	MOWI	MGISEQ-2000	MOWI	2 x 150	338944692	217084380	121860312	12.93	46044
	2017GNOS1CMV3052G04	ERS4778566	N/A	N/A	N/A	Farmed	MOWI	MGISEQ-2000	MOWI	2 x 150	340869828	265994057	74875771	12.66	43894
	2017GNOS1CMV3052G08	ERS4778567	N/A	N/A	N/A	Farmed	MOWI	MGISEQ-2000	MOWI	2 x 150	338338862	273584207	64754655	12.93	37827
	2017GNOS1CMV3055B04	ERS4778568	N/A	N/A	N/A	Farmed	MOWI	MGISEQ-2000	MOWI	2 x 150	337216673	272785901	64430772	12.93	46004
	2017GNOS1CMV3058F02	ERS4778569	N/A	N/A	N/A	Farmed	MOWI	MGISEQ-2000	MOWI	2 x 150	339400725	267038799	72361926	11.42	38672
	2017GNOS1CMV3059G03	ERS4778570	N/A	N/A	N/A	Farmed	MOWI	MGISEQ-2000	MOWI	2 x 150	295398025	270373324	25024701	12.99	43924
	SRR2070512	SRR2070512	N/A	N/A	N/A	Farmed	Downloaded (NCBI)	Hiseq2000	Chile	2 x 100	223509701	170167282	53342419	8.26	68148
	SRR2070597	SRR2070597	N/A	N/A	N/A	Farmed	Downloaded (NCBI)	Hiseq2000	Chile	2 x 100	218056914	162295247	55761667	7.72	67623
	SRR2070598	SRR2070598	N/A	N/A	N/A	Farmed	Downloaded (NCBI)	Hiseq2000	Chile	2 x 100	214738578	170074702	44663876	6.93	66816
	SRR2070599	SRR2070599	N/A	N/A	N/A	Farmed	Downloaded (NCBI)	Hiseq2000	Chile	2 x 100	224835166	166575925	58259241	8.2	62688
	SRR2070600	SRR2070600	N/A	N/A	N/A	Farmed	Downloaded (NCBI)	Hiseq2000	Chile	2 x 100	219675508	169909954	49765554	7.55	57158
	SRR2070601	SRR2070601	N/A	N/A	N/A	Farmed	Downloaded (NCBI)	Hiseq2000	Chile	2 x 100	224311541	161241276	63070265	8.39	58251
	SRR2070602	SRR2070602	N/A	N/A	N/A	Farmed	Downloaded (NCBI)	Hiseq2000	Chile	2 x 100	214190339	177396928	36793411	9.45	61033
	SRR2070603	SRR2070603	N/A	N/A	N/A	Farmed	Downloaded (NCBI)	Hiseq2000	Chile	2 x 100	238568539	146094665	92473874	7.82	55867
	SRR2070604	SRR2070604	N/A	N/A	N/A	Farmed	Downloaded (NCBI)	Hiseq2000	Chile	2 x 100	193619871	160074136	33545735	8.03	64521
	SRR2070605	SRR2070605	N/A	N/A	N/A	Farmed	Downloaded (NCBI)	Hiseq2000	Chile	2 x 100	211371155	160793750	50577405	8.24	60942
	SRR2070606	SRR2070606	N/A	N/A	N/A	Farmed	Downloaded (NCBI)	Hiseq2000	Chile	2 x 100	209470360	169901705	39568655	7.81	57238
	SRR2070607	SRR2070607	N/A	N/A	N/A	Farmed	Downloaded (NCBI)	Hiseq2000	Chile	2 x 100	211742411	154075999	57666412	8.23	58160
	SRR2070608	SRR2070608	N/A	N/A	N/A	Farmed	Downloaded (NCBI)	Hiseq2000	Chile	2 x 100	209283403	159198181	50085222	8.07	59646
	SRR2070609	SRR2070609	N/A	N/A	N/A	Farmed	Downloaded (NCBI)	Hiseq2000	Chile	2 x 100	181781620	141358084	40423536	8.22	56640
	SRR2070610	SRR2070610	N/A	N/A	N/A	Farmed	Downloaded (NCBI)	Hiseq2000	Chile	2 x 100	216680821	168549886	48130935	7.8	57025
	SRR2070611	SRR2070611	N/A	N/A	N/A	Farmed	Downloaded (NCBI)	Hiseq2000	Chile	2 x 100	203851715	155880208	47971507	8.59	66954
	SRR2070612	SRR2070612	N/A	N/A	N/A	Farmed	Downloaded (NCBI)	Hiseq2000	Chile	2 x 100	225080575	173323559	51757016	7.04	56722
	SRR2070613	SRR2070613	N/A	N/A	N/A	Farmed	Downloaded (NCBI)	Hiseq2000	Chile	2 x 100	245909661	195281910	50627751	7.75	55144
	SRR2070614	SRR2070614	N/A	N/A	N/A	Farmed	Downloaded (NCBI)	Hiseq2000	Chile	2 x 100	201687752	161059024	40628728	7.76	56136
	SRR2070615	SRR2070615	N/A	N/A	N/A	Farmed	Downloaded (NCBI)	Hiseq2001	Chile	3 x 100	211185048	164826937	46358111	7.49	61906
	XA01	SRX2843768	N/A	N/A	N/A	Farmed	Xelect	Nextseq500	Xelect	2 x 150	345438451	274134349	71304102	16.36	22384
	XA61	SRX2843767	N/A	N/A	N/A	Farmed	Xelect	Nextseq500	Xelect	2 x 150	348047745	279254284	68793461	17.62	23980
	XA79	SRX2843770	N/A	N/A	N/A	Farmed	Xelect	Nextseq500	Xelect	2 x 150	317233240	257834268	59398972	16.29	23017
	XE06	SRX2843772	N/A	N/A	N/A	Farmed	Xelect	Nextseq500	Xelect	2 x 150	346034615	280600519	65434096	16.27	21617
	XE09	SRX2843771	N/A	N/A	N/A	Farmed	Xelect	Nextseq500	Xelect	2 x 150	338163791	269198355	68965436	16.92	23264
	XE32	SRX2843769	N/A	N/A	N/A	Farmed	Xelect	Nextseq500	Xelect	2 x 150	277313402	222477512	54835890	13.98	22624
	XH03	SRX2843774	N/A	N/A	N/A	Farmed	Xelect	Nextseq500	Xelect	2 x 150	323557076	261561897	61995179	15.92	22486
	XH82	SRX2843773	N/A	N/A	N/A	Farmed	Xelect	Nextseq500	Xelect	2 x 150	285071807	228546618	56525189	14.29	22300
	XH96	SRX2843766	N/A	N/A	N/A	Farmed	Xelect	Nextseq500	Xelect	2 x 150	269734391	219608634	50125757	13.9	22981
	Alta_12_0001	ERS840243	Alta	69.968	23.375	Wild	NINA	Hiseq2500	Norway	2 x 125	200896133	153178818	47717315	9.8	71203
	Alta_12_0038	ERS4601683	Alta	69.968	23.375	Wild	NINA	Hiseq3000	Norway	2 x 100	209096200	161232068	47864132	7.42	49464
	Alta_12_0111	ERS4601684	Alta	69.968	23.375	Wild	NINA	Hiseq3000	Norway	2 x 100	238845469	183188786	55656683	6.52	46622
	Alta_12_0124	ERS840244	Alta	69.968	23.375	Wild	NINA	Hiseq2500	Norway	2 x 125	214601511	165868239	48733272	4.48	48271
	Alta_12_0135	ERS4601685	Alta	69.968	23.375	Wild	NINA	Hiseq2500	Norway	2 x 125	209554549	161059736	48494813	8.39	69765
	Alta_12_0179	ERS4601686	Alta	69.968	23.375	Wild	NINA	Hiseq2500	Norway	2 x 125	214095297	167041020	47054277	7.85	62355
	Alta_12_0190	ERS4601687	Alta	69.968	23.375	Wild	NINA	Hiseq2500	Norway	2 x 125	203843941	158155662	45688279	7.95	69284
	Alta_12_0201	ERS4601688	Alta	69.968	23.375	Wild	NINA	Hiseq2500	Norway	2 x 125	212698970	164166856	48532114	7.95	63291
	Alta_12_0217	ERS4601689	Alta	69.968	23.375	Wild	NINA	Hiseq2500	Norway	2 x 125	209037630	161179490	47858140	7.79	61861
	Alta_12_0228	ERS840245	Alta	69.968	23.375	Wild	NINA	Hiseq2500	Norway	2 x 125	203625890	157562164	46063726	7.77	62890
	Arga_12_0015	ERS4601690	Aargaardsvassdraget	64.312	11.223	Wild	NINA	Hiseq2500	Norway	2 x 125	202410724	157032086	45378638	6.72	63000
	Arga_12_0075	ERS840258	Aargaardsvassdraget	64.312	11.223	Wild	NINA	Hiseq2500	Norway	2 x 125	193991587	147273847	46717740	10.18	67185
	Arga_12_0082	ERS840259	Aargaardsvassdraget	64.312	11.223	Wild	NINA	Hiseq2500	Norway	2 x 125	183212233	142363967	40848266	12.33	71311
	Arga_12_0089	ERS840260	Aargaardsvassdraget	64.312	11.223	Wild	NINA	Hiseq2500	Norway	2 x 125	195506278	151177180	44329098	17.58	76030
	Arga_12_0121	ERS4601691	Aargaardsvassdraget	64.312	11.223	Wild	NINA	Hiseq2500	Norway	2 x 125	194806118	151059799	43746319	8.15	68350
	Arga_15_0031	ERS4601692	Aargaardsvassdraget	64.312	11.223	Wild	NINA	Hiseq3000	Norway	2 x 100	206205354	155607224	50598130	6.92	48397
	Arga_15_0033	ERS4601693	Aargaardsvassdraget	64.312	11.223	Wild	NINA	Hiseq3000	Norway	2 x 100	183388705	139255063	44133642	6.93	51828
	Arga_15_0049	ERS4601694	Aargaardsvassdraget	64.312	11.223	Wild	NINA	Hiseq3000	Norway	2 x 100	197233930	149420894	47813036	6.91	53051
	Arga_15_0062	ERS4601695	Aargaardsvassdraget	64.312	11.223	Wild	NINA	Hiseq3000	Norway	2 x 100	189077393	143254383	45823010	6.96	52347
	Arga_15_0201	ERS4601696	Aargaardsvassdraget	64.312	11.223	Wild	NINA	Hiseq3000	Norway	2 x 100	246239620	197066446	49173174	7.1	54200
	Aroy_12_0073	ERS4601697	Aaroey	61.268	7.1671	Wild	RB	Hiseq2500	Norway	2 x 125	197879146	152389108	45490038	9.05	71632
	Aroy_12_0084	ERS4601698	Aaroey	61.268	7.1671	Wild	RB	Hiseq2500	Norway	2 x 125	195244360	153545772	41698588	8.08	69605
	Aroy_15_0180	ERS4601699	Aaroey	61.268	7.1671	Wild	VI	Hiseq3000	Norway	2 x 100	188193817	138963448	49230369	7.65	50275
	Aroy_15_0182	ERS4601700	Aaroey	61.268	7.1671	Wild	VI	Hiseq3000	Norway	2 x 100	162264717	121750548	40514169	7.55	52425
	Aroy_15_0183	ERS4601701	Aaroey	61.268	7.1671	Wild	VI	Hiseq3000	Norway	2 x 100	202869788	153333946	49535842	8.48	55653
	Aroy_15_0190	ERS4601702	Aaroey	61.268	7.1671	Wild	VI	Hiseq3000	Norway	2 x 100	167897278	128663971	39233307	6.9	48300
	Aroy_15_0345	ERS4601703	Aaroey	61.268	7.1671	Wild	VI	Hiseq3000	Norway	2 x 100	210142730	158384779	51757951	9.19	57470
	Aroy_15_0348	ERS4601704	Aaroey	61.268	7.1671	Wild	VI	Hiseq3000	Norway	2 x 100	224017904	170898064	53119840	10.35	59045
	Aroy_15_0350	ERS4601705	Aaroey	61.268	7.1671	Wild	VI	Hiseq3000	Norway	2 x 100	291843175	222063285	69779890	6.82	49280
	Aroy_15_9290	ERS4601706	Aaroey	61.268	7.1671	Wild	VI	Hiseq3000	Norway	2 x 100	181024563	137507178	43517385	7.72	50746
	Beia_12_0009	ERS4601707	Beiarvassdraget	67.028	14.579	Wild	NINA	Hiseq2500	Norway	2 x 125	217595357	167920081	49675276	7.93	62116
	Beia_12_0281	ERS4601708	Beiarvassdraget	67.028	14.579	Wild	NINA	Hiseq2500	Norway	2 x 125	208628223	160358410	48269813	7.24	57159
	BO1	ERS4601709	Bonaventure	48.03	-65.45	Wild	IBIS	Hiseq3000	Canada	2 x 150	211566407	158117082	53449325	7.06	62481
	BO11	ERS4601710	Bonaventure	48.03	-65.45	Wild	IBIS	Hiseq3000	Canada	2 x 150	211440677	159767173	51673504	7.67	60389
	BO12	ERS4601711	Bonaventure	48.03	-65.45	Wild	IBIS	Hiseq3000	Canada	2 x 150	181830713	136091619	45739094	7.58	63090
	BO14	ERS4601712	Bonaventure	48.03	-65.45	Wild	IBIS	Hiseq3000	Canada	2 x 150	249224102	185316915	63907187	7.39	62710
	BO16	ERS4601713	Bonaventure	48.03	-65.45	Wild	IBIS	Hiseq3000	Canada	2 x 150	264335057	200410871	63924186	7.01	61713
	BO21	ERS4601714	Bonaventure	48.03	-65.45	Wild	IBIS	Hiseq3000	Canada	2 x 150	275674506	209125769	66548737	7.57	57851
	BO26	ERS4601715	Bonaventure	48.03	-65.45	Wild	IBIS	Hiseq3000	Canada	2 x 150	191442924	143725589	47717335	7.05	61633
	BO27	ERS4601716	Bonaventure	48.03	-65.45	Wild	IBIS	Hiseq3000	Canada	2 x 150	201930274	151956158	49974116	7.06	58128
	BO30	ERS4601717	Bonaventure	48.03	-65.45	Wild	IBIS	Hiseq3000	Canada	2 x 150	192745405	143722779	49022626	6.81	60707
	BO4	ERS4601718	Bonaventure	48.03	-65.45	Wild	IBIS	Hiseq3000	Canada	2 x 150	189394068	142559148	46834920	7.03	61942
	Bors_11_0008	ERS4601719	Brselva_i_Porsanger	70.312	25.539	Wild	NINA	Hiseq2500	Norway	2 x 125	251845421	191390313	60455108	7.89	63152
	Bors_11_0027	ERS4601720	Brselva_i_Porsanger	70.312	25.539	Wild	NINA	Hiseq2500	Norway	2 x 125	392111211	302756144	89355067	8.83	64719
	CH1	ERS4601721	De_la_Chaloupe	49.13	-62.53	Wild	IBIS	Hiseq3000	Canada	2 x 150	186114466	145930522	40183944	7.65	63767
	CH10	ERS4601722	De_la_Chaloupe	49.13	-62.53	Wild	IBIS	Hiseq3000	Canada	2 x 150	197078915	148583817	48495098	6.95	58508
	CH11	ERS4601723	De_la_Chaloupe	49.13	-62.53	Wild	IBIS	Hiseq3000	Canada	2 x 150	197441684	148581634	48860050	7.51	58619
	CH19	ERS4601724	De_la_Chaloupe	49.13	-62.53	Wild	IBIS	Hiseq3000	Canada	2 x 150	203383958	152235620	51148338	7.73	61277
	CH21	ERS4601725	De_la_Chaloupe	49.13	-62.53	Wild	IBIS	Hiseq3000	Canada	2 x 150	197585839	146406246	51179593	7.16	61628
	CH22	ERS4601726	De_la_Chaloupe	49.13	-62.53	Wild	IBIS	Hiseq3000	Canada	2 x 150	196857848	148353914	48503934	7.11	59566
	CH23	ERS4601727	De_la_Chaloupe	49.13	-62.53	Wild	IBIS	Hiseq3000	Canada	2 x 150	276734109	206276683	70457426	7.22	62971
	CH3	ERS4601728	De_la_Chaloupe	49.13	-62.53	Wild	IBIS	Hiseq3000	Canada	2 x 150	202580548	152119679	50460869	6.63	54518
	CH4	ERS4601729	De_la_Chaloupe	49.13	-62.53	Wild	IBIS	Hiseq3000	Canada	2 x 150	196105795	146136069	49969726	7.46	61317
	CH6	ERS4601730	De_la_Chaloupe	49.13	-62.53	Wild	IBIS	Hiseq3000	Canada	2 x 150	183149241	136921359	46227882	7.45	62362
	Dale_12_0053	ERS4601731	Daleelva_(Hoeyanger)	61.219	6.0748	Wild	NINA	Hiseq2500	Norway	2 x 125	195945666	155961857	39983809	7.83	66977
	Dale_12_0065	ERS4601732	Daleelva_(Hoeyanger)	61.219	6.0748	Wild	NINA	Hiseq2500	Norway	2 x 125	190224716	148002986	42221730	7.47	64220
	Driv_12_0056	ERS4601733	Driva	62.6761	8.55061	Wild	NINA	Hiseq3000	Norway	2 x 100	172590214	128502330	44087884	7.51	50768
	Driv_12_0085	ERS4601734	Driva	62.6761	8.55061	Wild	NINA	Hiseq3000	Norway	2 x 100	215777248	163505359	52271889	7.07	49285
	Driv_12_0089	ERS4601735	Driva	62.6761	8.55061	Wild	NINA	Hiseq3000	Norway	2 x 100	171741305	130261815	41479490	8.43	53912
	Driv_12_0100	ERS4601736	Driva	62.6761	8.55061	Wild	NINA	Hiseq3000	Norway	2 x 100	171501835	128398425	43103410	9.5	56494
	Driv_12_0131	ERS4601737	Driva	62.6761	8.55061	Wild	NINA	Hiseq3000	Norway	2 x 100	187264683	141854424	45410259	9.37	54990
	Driv_12_0144	ERS4601738	Driva	62.6761	8.55061	Wild	NINA	Hiseq3000	Norway	2 x 100	206683246	155324868	51358378	8.94	54009
	Driv_12_0146	ERS4601739	Driva	62.6761	8.55061	Wild	NINA	Hiseq3000	Norway	2 x 100	189037181	141603986	47433195	7.62	51249
	Driv_12_0302	ERS4601740	Driva	62.6761	8.55061	Wild	NINA	Hiseq3000	Norway	2 x 100	201394204	153041487	48352717	7.89	51875
	Eidf_12_0071	ERS4601741	Eidfjordvassdraget	60.466	7.0718	Wild	RB	Hiseq2500	Norway	2 x 125	177627499	133761009	43866490	7.82	70421
	Eidf_12_0076	ERS4601742	Eidfjordvassdraget	60.466	7.0718	Wild	RB	Hiseq2500	Norway	2 x 125	173304876	129191405	44113471	8.45	70108
	Eira_12_0091	ERS4601743	Eira	62.678	8.1196	Wild	NINA	Hiseq2500	Norway	2 x 125	192091130	150531998	41559132	7.28	55512
	Eira_12_0110	ERS4601744	Eira	62.678	8.1196	Wild	NINA	Hiseq2500	Norway	2 x 125	197953073	151218425	46734648	7.75	59098
	Eira_14_48075	ERS4601745	Eira	62.678	8.1196	Wild	VI	Hiseq3000	Norway	2 x 100	170904802	128738530	42166272	7.02	52021
	Eira_14_48117	ERS4601746	Eira	62.678	8.1196	Wild	VI	Hiseq3000	Norway	2 x 100	175501705	131255583	44246122	6.82	49956
	Eira_14_48228	ERS4601747	Eira	62.678	8.1196	Wild	VI	Hiseq3000	Norway	2 x 100	141426543	107782176	33644367	6.87	49864
	Eira_14_48277	ERS4601748	Eira	62.678	8.1196	Wild	VI	Hiseq3000	Norway	2 x 100	178676118	136553838	42122280	6.71	49721
	Eira_14_48358	ERS4601749	Eira	62.678	8.1196	Wild	VI	Hiseq3000	Norway	2 x 100	241038107	182894584	58143523	7.26	52929
	Eira_14_48665	ERS4601750	Eira	62.678	8.1196	Wild	VI	Hiseq3000	Norway	2 x 100	181819127	137237910	44581217	7.57	54195
	Eira_14_48845	ERS4601751	Eira	62.678	8.1196	Wild	VI	Hiseq3000	Norway	2 x 100	235732425	178464689	57267736	7.01	51948
	Eira_15_32084	ERS4601752	Eira	62.678	8.1196	Wild	VI	Hiseq3000	Norway	2 x 100	185969036	142565700	43403336	8.41	53694
	Elve_12_0011	ERS4601753	Elvegaardselva_(Bjerkvik)	68.546	17.562	Wild	NINA	Hiseq2500	Norway	2 x 125	215841574	167484676	48356898	8.28	68724
	Enni_12_0008	ERS4601754	Enningdalselva	58.981	11.474	Wild	NINA	Hiseq3000	Norway	2 x 100	165842054	126739856	39102198	6.26	38661
	Enni_12_0032	ERS4601755	Enningdalselva	58.981	11.474	Wild	NINA	Hiseq3000	Norway	2 x 100	162903144	124244998	38658146	8.59	46481
	Enni_12_0051	ERS4601756	Enningdalselva	58.981	11.474	Wild	NINA	Hiseq3000	Norway	2 x 100	168252049	128012109	40239940	9.42	56453
	Enni_12_0064	ERS4601757	Enningdalselva	58.981	11.474	Wild	NINA	Hiseq3000	Norway	2 x 100	168785788	131850845	36934943	7.88	50458
	Enni_12_0085	ERS4601758	Enningdalselva	58.981	11.474	Wild	NINA	Hiseq2500	Norway	2 x 125	194508487	149355172	45153315	8.77	70365
	Enni_12_0091	ERS4601759	Enningdalselva	58.981	11.474	Wild	NINA	Hiseq3000	Norway	2 x 100	176278916	137015203	39263713	7.13	49191
	Enni_12_0092	ERS4601760	Enningdalselva	58.981	11.474	Wild	NINA	Hiseq3000	Norway	2 x 100	160980955	125186327	35794628	9.2	52981
	Enni_12_0094	ERS4601761	Enningdalselva	58.981	11.474	Wild	NINA	Hiseq2500	Norway	2 x 125	215741912	163578982	52162930	8.25	68545
	Enni_12_0102	ERS4601762	Enningdalselva	58.981	11.474	Wild	NINA	Hiseq3000	Norway	2 x 100	210362310	160428781	49933529	6.62	46475
	Enni_12_0105	ERS4601763	Enningdalselva	58.981	11.474	Wild	NINA	Hiseq3000	Norway	2 x 100	184895432	140046305	44849127	5.89	44181
	Ervi_03_0002	ERS4601764	Ervikelva	68.8218	16.4885	Wild	RB	Hiseq3000	Norway	2 x 100	182336729	137702398	44634331	6.5	40673
	Ervi_03_0003	ERS4601765	Ervikelva	68.8218	16.4885	Wild	RB	Hiseq3000	Norway	2 x 100	260192130	197187818	63004312	6.58	44075
	Ervi_03_0004	ERS4601766	Ervikelva	68.8218	16.4885	Wild	RB	Hiseq3000	Norway	2 x 100	213049553	160898099	52151454	6.23	41335
	Ervi_03_0006	ERS4601767	Ervikelva	68.8218	16.4885	Wild	RB	Hiseq3000	Norway	2 x 100	182556128	138898643	43657485	6.92	44327
	Ervi_03_0008	ERS4601768	Ervikelva	68.8218	16.4885	Wild	RB	Hiseq3000	Norway	2 x 100	255012272	193850141	61162131	6.67	47108
	Ervi_03_0010	ERS4601769	Ervikelva	68.8218	16.4885	Wild	RB	Hiseq3000	Norway	2 x 100	193957667	145771897	48185770	6.93	45239
	Ervi_03_0016	ERS4601770	Ervikelva	68.8218	16.4885	Wild	RB	Hiseq3000	Norway	2 x 100	191284859	147481826	43803033	6.8	41594
	Ervi_03_0017	ERS4601771	Ervikelva	68.8218	16.4885	Wild	RB	Hiseq3000	Norway	2 x 100	185228372	141163092	44065280	6.72	42307
	Ervi_03_0018	ERS4601772	Ervikelva	68.8218	16.4885	Wild	RB	Hiseq3000	Norway	2 x 100	180671102	136294261	44376841	7	47812
	Ervi_03_0021	ERS4601773	Ervikelva	68.8218	16.4885	Wild	RB	Hiseq3000	Norway	2 x 100	232074915	175428293	56646622	7	44604
	Etne_12_0023	ERS4601774	Etneelva	59.67	5.9416	Wild	NINA	Hiseq2500	Norway	2 x 125	174345352	130712538	43632814	7.49	65310
	Etne_12_0371	ERS4601775	Etneelva	59.67	5.9416	Wild	NINA	Hiseq2500	Norway	2 x 125	184077292	136175715	47901577	8.68	70722
	Flam-15_0002	ERS4601776	Flaamselva	60.8651	7.1186	Wild	VI	Hiseq3000	Norway	2 x 100	189437309	143055277	46382032	5.91	47325
	Flam-15_0007	ERS4601777	Flaamselva	60.8651	7.1186	Wild	VI	Hiseq3000	Norway	2 x 100	210136182	159616118	50520064	6.85	49200
	Flam-15_0008	ERS4601778	Flaamselva	60.8651	7.1186	Wild	VI	Hiseq3000	Norway	2 x 100	203750241	154088995	49661246	8.02	50621
	Flam-15_0009	ERS4601779	Flaamselva	60.8651	7.1186	Wild	VI	Hiseq3000	Norway	2 x 100	160762449	120295615	40466834	5.88	45636
	Flam-15_0010	ERS4601780	Flaamselva	60.8651	7.1186	Wild	VI	Hiseq3000	Norway	2 x 100	226948778	171592846	55355932	7.43	47682
	Flam-15_0014	ERS4601781	Flaamselva	60.8651	7.1186	Wild	VI	Hiseq3000	Norway	2 x 100	222990846	167802466	55188380	6.64	50209
	Flam-15_0015	ERS4601782	Flaamselva	60.8651	7.1186	Wild	VI	Hiseq3000	Norway	2 x 100	189643846	142175657	47468189	6.6	48966
	Flam-15_0017	ERS4601783	Flaamselva	60.8651	7.1186	Wild	VI	Hiseq3000	Norway	2 x 100	183816409	139857687	43958722	6.83	46211
	Flam-15_0027	ERS4601784	Flaamselva	60.8651	7.1186	Wild	VI	Hiseq3000	Norway	2 x 100	214904663	164591520	50313143	9.85	55418
	Flam-15_0031	ERS4601785	Flaamselva	60.8651	7.1186	Wild	VI	Hiseq3000	Norway	2 x 100	197199661	150197702	47001959	6.84	47712
	Flek_11_0132	ERS4601786	Flekkeelva	61.31	5.3445	Wild	RB	Hiseq2500	Norway	2 x 125	201483537	156844223	44639314	7.88	68573
	Flek_11_0244	ERS4601787	Flekkeelva	61.31	5.3445	Wild	RB	Hiseq2500	Norway	2 x 125	199803679	157047866	42755813	7.53	68524
	Fors_12_0025	ERS4601788	Forsaavassdraget	68.151	16.116	Wild	NINA	Hiseq2500	Norway	2 x 125	212412164	161870319	50541845	7.85	68163
	Fors_12_0038	ERS4601789	Forsaavassdraget	68.151	16.116	Wild	NINA	Hiseq2500	Norway	2 x 125	214513227	166770609	47742618	8.45	70108
	GauST_13_0058	ERS4601790	Gaula_i_Soer-Troendelag	63.341	10.236	Wild	VI	Hiseq2500	Norway	2 x 125	199458378	155473667	43984711	12.62	76203
	GauST_13_0075	ERS4601791	Gaula_i_Soer-Troendelag	63.341	10.236	Wild	VI	Hiseq2500	Norway	2 x 125	196191710	153496611	42695099	7.47	67019
	GauST_14_6099	ERS4601792	Gaula_i_Soer-Troendelag	63.341	10.236	Wild	VI	Hiseq3000	Norway	2 x 100	234559247	175949787	58609460	7.21	47091
	GauST_15_10502	ERS4601793	Gaula_i_Soer-Troendelag	63.341	10.236	Wild	VI	Hiseq3000	Norway	2 x 100	193781758	146354889	47426869	8.48	55433
	GauST_15_10506	ERS4601794	Gaula_i_Soer-Troendelag	63.341	10.236	Wild	VI	Hiseq3000	Norway	2 x 100	192598759	146874152	45724607	7.54	51662
	GauST_15_10507	ERS4601795	Gaula_i_Soer-Troendelag	63.341	10.236	Wild	VI	Hiseq3000	Norway	2 x 100	156805345	119085191	37720154	6.21	40035
	GauST_15_10508	ERS4601796	Gaula_i_Soer-Troendelag	63.341	10.236	Wild	VI	Hiseq3000	Norway	2 x 100	187331723	145380027	41951696	7.34	47073
	GauST_15_10519	ERS4601797	Gaula_i_Soer-Troendelag	63.341	10.236	Wild	VI	Hiseq3000	Norway	2 x 100	194932647	150732698	44199949	6.44	46209
	GauST_15_10531	ERS4601798	Gaula_i_Soer-Troendelag	63.341	10.236	Wild	VI	Hiseq3000	Norway	2 x 100	191574090	145472150	46101940	8.19	52759
	GauST_15_10546	ERS4601799	Gaula_i_Soer-Troendelag	63.341	10.236	Wild	VI	Hiseq3000	Norway	2 x 100	139062194	104400761	34661433	8.59	53688
	Glop_11_0001	ERS4601800	Gloppenelva	61.768	6.2	Wild	RB	Hiseq2500	Norway	2 x 125	193048296	151632044	41416252	11.77	76496
	Glop_11_0216	ERS4601801	Gloppenelva	61.768	6.2	Wild	RB	Hiseq2500	Norway	2 x 125	194493493	149708395	44785098	8.84	71777
	Homl_11_0001	ERS4601802	Homla	63.413	10.804	Wild	NINA	Hiseq2500	Norway	2 x 125	238598340	179937730	58660610	8.09	67325
	Homl_12_0001	ERS4601803	Homla	63.413	10.804	Wild	NINA	Hiseq3000	Norway	2 x 100	161689887	121547618	40142269	11.35	60242
	Homl_12_0002	ERS4601804	Homla	63.413	10.804	Wild	NINA	Hiseq3000	Norway	2 x 100	219364832	166715165	52649667	6.79	45635
	Homl_12_0003	ERS4601805	Homla	63.413	10.804	Wild	NINA	Hiseq3000	Norway	2 x 100	147209578	110850685	36358893	7.2	48316
	Homl_12_0004	ERS4601806	Homla	63.413	10.804	Wild	NINA	Hiseq3000	Norway	2 x 100	175284815	132777420	42507395	9.34	55508
	Homl_12_0008	ERS4601807	Homla	63.413	10.804	Wild	NINA	Hiseq3000	Norway	2 x 100	211039402	160257766	50781636	6.83	48612
	Homl_14_0001	ERS4601808	Homla	63.413	10.804	Wild	NINA	Hiseq3000	Norway	2 x 100	218827069	163945637	54881432	6.39	48415
	Homl_14_0002	ERS4601809	Homla	63.413	10.804	Wild	NINA	Hiseq3000	Norway	2 x 100	196717048	149657821	47059227	7.5	49520
	Homl_14_0005	ERS4601810	Homla	63.413	10.804	Wild	NINA	Hiseq3000	Norway	2 x 100	142473674	108022859	34450815	6.51	47191
	Homl_14_0006	ERS4601811	Homla	63.413	10.804	Wild	NINA	Hiseq3000	Norway	2 x 100	184155794	143519193	40636601	6.08	42637
	Jols_13_0001	ERS840250	Joelstra	61.455	5.8434	Wild	RB	Hiseq2500	Norway	2 x 125	194480558	151554823	42925735	14.31	73828
	Jols_13_0009	ERS840249	Joelstra	61.455	5.8434	Wild	RB	Hiseq2500	Norway	2 x 125	187450747	146008909	41441838	11.46	68333
	Jols_13_0027	ERS840251	Joelstra	61.455	5.8434	Wild	RB	Hiseq2500	Norway	2 x 125	192416731	151864577	40552154	10.1	68112
	Jols_14_4641	ERS4601812	Joelstra	61.455	5.8434	Wild	VI	Hiseq3000	Norway	2 x 100	195893432	147951272	47942160	7.39	47670
	Jols_15_0663	ERS4601813	Joelstra	61.455	5.8434	Wild	VI	Hiseq3000	Norway	2 x 100	166179723	125507799	40671924	6.58	47584
	Jols_15_36274	ERS4601814	Joelstra	61.455	5.8434	Wild	VI	Hiseq3000	Norway	2 x 100	163978654	123125734	40852920	6.64	48515
	Jols_15_36277	ERS4601815	Joelstra	61.455	5.8434	Wild	VI	Hiseq3000	Norway	2 x 100	198890641	150979678	47910963	6.42	44603
	Jols_15_36279	ERS4601816	Joelstra	61.455	5.8434	Wild	VI	Hiseq3000	Norway	2 x 100	192648778	146165061	46483717	6.54	44174
	Jols_15_36289	ERS4601817	Joelstra	61.455	5.8434	Wild	VI	Hiseq3000	Norway	2 x 100	194927431	147747157	47180274	6.57	46632
	Jols_15_4655	ERS4601818	Joelstra	61.455	5.8434	Wild	VI	Hiseq3000	Norway	2 x 100	195449246	149397562	46051684	5.64	38916
	JU13	ERS4601819	Jupiter	49.47	-63.58	Wild	IBIS	Hiseq3000	Canada	2 x 150	184289403	138521469	45767934	6.79	60374
	JU15	ERS4601820	Jupiter	49.47	-63.58	Wild	IBIS	Hiseq3000	Canada	2 x 150	197654191	155190030	42464161	7.17	60417
	JU2	ERS4601821	Jupiter	49.47	-63.58	Wild	IBIS	Hiseq3000	Canada	2 x 150	184927450	138668329	46259121	7.26	62089
	JU20	ERS4601822	Jupiter	49.47	-63.58	Wild	IBIS	Hiseq3000	Canada	2 x 150	233325797	171520160	61805637	6.97	62265
	JU22	ERS4601823	Jupiter	49.47	-63.58	Wild	IBIS	Hiseq3000	Canada	2 x 150	168108158	125163227	42944931	6.88	62197
	JU23	ERS4601824	Jupiter	49.47	-63.58	Wild	IBIS	Hiseq3000	Canada	2 x 150	167528416	126041748	41486668	7.47	62663
	JU25	ERS4601825	Jupiter	49.47	-63.58	Wild	IBIS	Hiseq3000	Canada	2 x 150	190911371	143260777	47650594	7.45	59895
	JU29	ERS4601826	Jupiter	49.47	-63.58	Wild	IBIS	Hiseq3000	Canada	2 x 150	233050686	174059965	58990721	7.12	60888
	JU5	ERS4601827	Jupiter	49.47	-63.58	Wild	IBIS	Hiseq3000	Canada	2 x 150	168080878	127871514	40209364	7.37	62117
	JU6	ERS4601828	Jupiter	49.47	-63.58	Wild	IBIS	Hiseq3000	Canada	2 x 150	196401568	148695473	47706095	7.43	63293
	Keret_A12	ERS4601829	Keret	66.0214	32.7879	Wild	LUKE	Hiseq3000	White sea	2 x 100	222774268	170884426	51889842	9.89	61001
	Keret_B12	ERS4601830	Keret	66.0214	32.7879	Wild	LUKE	Hiseq3000	White sea	2 x 100	214412164	165391845	49020319	9.79	61522
	Keret_F12	ERS4601831	Keret	66.0214	32.7879	Wild	LUKE	Hiseq3000	White sea	2 x 100	214732516	166031192	48701324	7.33	54424
	Keret_H11	ERS4601832	Keret	66.0214	32.7879	Wild	LUKE	Hiseq3000	White sea	2 x 100	207445706	158959056	48486650	6.77	52296
	Koma_06_0007	ERS4601833	Komagelva	70.242	30.522	Wild	NINA	Hiseq3000	Norway	2 x 100	203730030	156161334	47568696	8.57	48401
	Koma_06_0009	ERS4601834	Komagelva	70.242	30.522	Wild	NINA	Hiseq3000	Norway	2 x 100	200402635	152604251	47798384	7.52	47673
	Koma_06_0010	ERS4601835	Komagelva	70.242	30.522	Wild	NINA	Hiseq3000	Norway	2 x 100	201214227	154895253	46318974	7.52	46773
	Koma_06_0012	ERS4601836	Komagelva	70.242	30.522	Wild	NINA	Hiseq3000	Norway	2 x 100	196387974	154019807	42368167	6.22	45865
	Koma_07_0001	ERS4601837	Komagelva	70.242	30.522	Wild	NINA	Hiseq3000	Norway	2 x 100	200209499	153264629	46944870	7.47	47310
	Koma_07_0002	ERS4601838	Komagelva	70.242	30.522	Wild	NINA	Hiseq3000	Norway	2 x 100	198603655	152773058	45830597	5.44	38262
	Koma_07_0010	ERS4601839	Komagelva	70.242	30.522	Wild	NINA	Hiseq3000	Norway	2 x 100	220744778	167466824	53277954	6.13	40568
	Koma_07_0015	ERS4601840	Komagelva	70.242	30.522	Wild	NINA	Hiseq3000	Norway	2 x 100	110089444	83925967	26163477	8.04	47816
	Koma_12_0013	ERS4601841	Komagelva	70.242	30.522	Wild	NINA	Hiseq2500	Norway	2 x 125	352897589	271734724	81162865	7.23	62492
	Koma_12_0110	ERS4601842	Komagelva	70.242	30.522	Wild	NINA	Hiseq2500	Norway	2 x 125	215846671	164527990	51318681	8.61	71782
	LA1	ERS4601843	Laval	48.77	-69.05	Wild	IBIS	Hiseq3000	Canada	2 x 150	197892045	147141727	50750318	7.09	61033
	LA10	ERS4601844	Laval	48.77	-69.05	Wild	IBIS	Hiseq3000	Canada	2 x 150	193042402	144679280	48363122	7.16	59038
	LA12	ERS4601845	Laval	48.77	-69.05	Wild	IBIS	Hiseq3000	Canada	2 x 150	208179875	157886254	50293621	7.16	61106
	LA13	ERS4601846	Laval	48.77	-69.05	Wild	IBIS	Hiseq3000	Canada	2 x 150	187959705	141024851	46934854	7.19	62023
	LA27	ERS4601847	Laval	48.77	-69.05	Wild	IBIS	Hiseq3000	Canada	2 x 150	290455882	218538309	71917573	7.58	61671
	LA28	ERS4601848	Laval	48.77	-69.05	Wild	IBIS	Hiseq3000	Canada	2 x 150	188858695	143572673	45286022	7.53	62580
	LA29	ERS4601849	Laval	48.77	-69.05	Wild	IBIS	Hiseq3000	Canada	2 x 150	190836143	146777989	44058154	7.6	63591
	LA3	ERS4601850	Laval	48.77	-69.05	Wild	IBIS	Hiseq3000	Canada	2 x 150	177302770	136941663	40361107	7.39	57851
	LA4	ERS4601851	Laval	48.77	-69.05	Wild	IBIS	Hiseq3000	Canada	2 x 150	201797377	156196258	45601119	7.27	62467
	LA5	ERS4601852	Laval	48.77	-69.05	Wild	IBIS	Hiseq3000	Canada	2 x 150	167965842	128927308	39038534	7.22	62183
	Laer_07_0001	ERS4601853	Laerdalselva	61.102	7.4725	Wild	RB	Hiseq2500	Norway	2 x 125	245361629	183138508	62223121	8.03	67617
	Laer_07_0016	ERS4601854	Laerdalselva	61.102	7.4725	Wild	RB	Hiseq2500	Norway	2 x 125	197363907	155542252	41821655	8.01	67873
	Lakj_03_0009	ERS4601855	Tana-Laksjohka	70.059	27.562	Wild	LUKE	Hiseq2500	Norway	2 x 125	219536865	168259700	51277165	8.49	69317
	Lakj_10_0312	ERS4601856	Tana-Laksjohka	70.059	27.562	Wild	LUKE	Hiseq2500	Norway	2 x 125	321655177	247290962	74364215	8.72	70814
	Lakj_10_0318	ERS4601857	Tana-Laksjohka	70.059	27.562	Wild	LUKE	Hiseq2500	Norway	2 x 125	222601631	171483516	51118115	8.73	69580
	Laks_12_0006	ERS4601858	Lakselva_i_Porsanger	70.078	24.927	Wild	NINA	Hiseq2500	Norway	2 x 125	195372469	150795307	44577162	8.46	64807
	Laks_12_0021	ERS4601859	Lakselva_i_Porsanger	70.078	24.927	Wild	NINA	Hiseq2500	Norway	2 x 125	318581032	240962747	77618285	7.73	68801
	Laks_12_0106	ERS4601860	Lakselva_i_Porsanger	70.078	24.927	Wild	NINA	Hiseq2500	Norway	2 x 125	213164303	165197811	47966492	7.64	69576
	LanG_12_0007	ERS4601861	Langfjordvassdraget	70.6691	27.8391	Wild	NINA	Hiseq3000	Norway	2 x 100	192823450	147441660	45381790	7.4	46490
	LanG_12_0012	ERS4601862	Langfjordvassdraget	70.6691	27.8391	Wild	NINA	Hiseq3000	Norway	2 x 100	194999500	149040595	45958905	8.84	55881
	LanG_12_0013	ERS4601863	Langfjordvassdraget	70.6691	27.8391	Wild	NINA	Hiseq3000	Norway	2 x 100	190656286	149333466	41322820	7.6	49606
	LanG_12_0020	ERS4601864	Langfjordvassdraget	70.6691	27.8391	Wild	NINA	Hiseq3000	Norway	2 x 100	227582355	175653784	51928571	7.31	49550
	LanG_12_0025	ERS4601865	Langfjordvassdraget	70.6691	27.8391	Wild	NINA	Hiseq3000	Norway	2 x 100	424054626	319453316	104601310	9.85	56798
	LanG_12_0028	ERS4601866	Langfjordvassdraget	70.6691	27.8391	Wild	NINA	Hiseq3000	Norway	2 x 100	219200871	164232786	54968085	7.32	50544
	LanG_12_0031	ERS4601867	Langfjordvassdraget	70.6691	27.8391	Wild	NINA	Hiseq3000	Norway	2 x 100	239908170	184759003	55149167	5.83	42855
	LanG_12_0032	ERS4601868	Langfjordvassdraget	70.6691	27.8391	Wild	NINA	Hiseq3000	Norway	2 x 100	200331475	157947148	42384327	9.31	52160
	LanG_12_0036	ERS4601869	Langfjordvassdraget	70.6691	27.8391	Wild	NINA	Hiseq3000	Norway	2 x 100	227892090	175974523	51917567	6.38	46102
	LanG_12_0042	ERS4601870	Langfjordvassdraget	70.6691	27.8391	Wild	NINA	Hiseq3000	Norway	2 x 100	275358683	210471462	64887221	5.93	41523
	Lauk_12_0011	ERS4601871	Laukhellevassdraget_(Lakselva_fra_Trollbuvatnet)	69.227	17.849	Wild	NINA	Hiseq2500	Norway	2 x 125	206633757	158658378	47975379	8.41	69454
	Lauk_12_0014	ERS4601872	Laukhellevassdraget_(Lakselva_fra_Trollbuvatnet)	69.227	17.849	Wild	NINA	Hiseq2500	Norway	2 x 125	211823107	162796963	49026144	8.26	67457
	Lauk_13_0013	ERS4601873	Laukhellevassdraget_(Lakselva_fra_Trollbuvatnet)	69.227	17.849	Wild	NINA	Hiseq3000	Norway	2 x 100	166835313	130571420	36263893	5.74	44710
	Lauk_13_0016	ERS4601874	Laukhellevassdraget_(Lakselva_fra_Trollbuvatnet)	69.227	17.849	Wild	NINA	Hiseq3000	Norway	2 x 100	189644009	151086877	38557132	7.09	47550
	Lauk_13_0017	ERS4601875	Laukhellevassdraget_(Lakselva_fra_Trollbuvatnet)	69.227	17.849	Wild	NINA	Hiseq3000	Norway	2 x 100	290768130	225357896	65410234	9.03	56756
	Lauk_13_0019	ERS4601876	Laukhellevassdraget_(Lakselva_fra_Trollbuvatnet)	69.227	17.849	Wild	NINA	Hiseq3000	Norway	2 x 100	358573769	278629730	79944039	7.14	44768
	Lauk_13_0025	ERS4601877	Laukhellevassdraget_(Lakselva_fra_Trollbuvatnet)	69.227	17.849	Wild	NINA	Hiseq3000	Norway	2 x 100	248701322	194709860	53991462	9.02	57285
	Lauk_13_0031	ERS4601878	Laukhellevassdraget_(Lakselva_fra_Trollbuvatnet)	69.227	17.849	Wild	NINA	Hiseq3000	Norway	2 x 100	222516711	171112550	51404161	6.28	41880
	Lauk_13_0039	ERS4601879	Laukhellevassdraget_(Lakselva_fra_Trollbuvatnet)	69.227	17.849	Wild	NINA	Hiseq3000	Norway	2 x 100	222537500	174891149	47646351	8.57	54832
	Lauk_13_0045	ERS4601880	Laukhellevassdraget_(Lakselva_fra_Trollbuvatnet)	69.227	17.849	Wild	NINA	Hiseq3000	Norway	2 x 100	217160442	168398099	48762343	6.82	48686
	Lone_12_0018	ERS4601881	Loneelva_i_Osteroey	60.52	5.5011	Wild	NINA	Hiseq2500	Norway	2 x 125	225560198	170118469	55441729	7.59	64999
	Lone_12_0023	ERS4601882	Loneelva_i_Osteroey	60.52	5.5011	Wild	NINA	Hiseq2500	Norway	2 x 125	176211559	132034425	44177134	8.29	69401
	MA1	ERS4601883	Malbaie_(Charlevoix)	47.65	-70.13	Wild	IBIS	Hiseq3000	Canada	2 x 150	219757247	170786032	48971215	7.04	57453
	MA21	ERS4601884	Malbaie_(Charlevoix)	47.65	-70.13	Wild	IBIS	Hiseq3000	Canada	2 x 150	249851713	192081096	57770617	6.98	61216
	MA22	ERS4601885	Malbaie_(Charlevoix)	47.65	-70.13	Wild	IBIS	Hiseq3000	Canada	2 x 150	161301734	123824490	37477244	7.66	61033
	MA26	ERS4601886	Malbaie_(Charlevoix)	47.65	-70.13	Wild	IBIS	Hiseq3000	Canada	2 x 150	189901531	143714928	46186603	7.61	62422
	MA28	ERS4601887	Malbaie_(Charlevoix)	47.65	-70.13	Wild	IBIS	Hiseq3000	Canada	2 x 150	179674831	139590450	40084381	7.4	63356
	MA31	ERS4601888	Malbaie_(Charlevoix)	47.65	-70.13	Wild	IBIS	Hiseq3000	Canada	2 x 150	236572280	176601712	59970568	7.45	62528
	MA5	ERS4601889	Malbaie_(Charlevoix)	47.65	-70.13	Wild	IBIS	Hiseq3000	Canada	2 x 150	186332926	140776395	45556531	7.17	62724
	MA6	ERS4601890	Malbaie_(Charlevoix)	47.65	-70.13	Wild	IBIS	Hiseq3000	Canada	2 x 150	183997466	139425233	44572233	7.11	62188
	MA8	ERS4601891	Malbaie_(Charlevoix)	47.65	-70.13	Wild	IBIS	Hiseq3000	Canada	2 x 150	190186003	142968752	47217251	7.07	60637
	MA9	ERS4601892	Malbaie_(Charlevoix)	47.65	-70.13	Wild	IBIS	Hiseq3000	Canada	2 x 150	166394829	125468871	40925958	7.17	60450
	Mals_11_0025	ERS4601893	Maalselvvassdraget	69.264	18.51	Wild	NINA	Hiseq2500	Norway	2 x 125	203158725	156014503	47144222	7.61	67524
	Mals_12_0020	ERS4601894	Maalselvvassdraget	69.264	18.51	Wild	NINA	Hiseq2500	Norway	2 x 125	211783073	163663680	48119393	6.85	62938
	Mals_12_0022	ERS4601895	Maalselvvassdraget	69.264	18.51	Wild	NINA	Hiseq2500	Norway	2 x 125	193127478	150616432	42511046	7.4	66291
	Mals_13_S_0004	ERS4601896	Maalselvvassdraget	69.264	18.51	Wild	NINA	Hiseq3000	Norway	2 x 100	221785200	171670947	50114253	6.71	50241
	Mals_13_S_0007	ERS4601897	Maalselvvassdraget	69.264	18.51	Wild	NINA	Hiseq3000	Norway	2 x 100	223787857	174247357	49540500	7.05	46083
	Mals_13_S_0054	ERS4601898	Maalselvvassdraget	69.264	18.51	Wild	NINA	Hiseq3000	Norway	2 x 100	223055462	172961284	50094178	7.64	48815
	Mals_13_S_0059	ERS4601899	Maalselvvassdraget	69.264	18.51	Wild	NINA	Hiseq3000	Norway	2 x 100	223451116	174752685	48698431	7.16	48710
	Mals_13_S_0063	ERS4601900	Maalselvvassdraget	69.264	18.51	Wild	NINA	Hiseq3000	Norway	2 x 100	188920027	150234590	38685437	7.69	52040
	Mals_13_S_0067	ERS4601901	Maalselvvassdraget	69.264	18.51	Wild	NINA	Hiseq3000	Norway	2 x 100	213191951	163470135	49721816	7.72	54126
	Mals_13_S_0105	ERS4601902	Maalselvvassdraget	69.264	18.51	Wild	NINA	Hiseq3000	Norway	2 x 100	357043612	274835694	82207918	7.56	52702
	Mask_06_0199	ERS4601903	Tana-Maskejohka	70.285	28.163	Wild	LUKE	Hiseq2500	Norway	2 x 125	191229776	149303936	41925840	8.49	68024
	Mask_06_0200	ERS4601904	Tana-Maskejohka	70.285	28.163	Wild	LUKE	Hiseq2500	Norway	2 x 125	197989749	151866741	46123008	8.37	67162
	Mask_06_0212	ERS4601905	Tana-Maskejohka	70.285	28.163	Wild	LUKE	Hiseq2500	Norway	2 x 125	197069214	156624426	40444788	8.97	66104
	Nams_12_0024	ERS840256	Namsen_(hele_vassdraget)	64.464	11.682	Wild	VI	Hiseq2500	Norway	2 x 125	196190851	150025830	46165021	14.19	73612
	Nams_12_0049	ERS4601906	Namsen_(hele_vassdraget)	64.464	11.682	Wild	VI	Hiseq2500	Norway	2 x 125	196889935	154167770	42722165	8.35	68742
	Nams_12_0071	ERS840257	Namsen_(hele_vassdraget)	64.464	11.682	Wild	VI	Hiseq2500	Norway	2 x 125	192699716	148897118	43802598	14.02	72922
	Nams_12_0201	ERS840255	Namsen_(hele_vassdraget)	64.464	11.682	Wild	VI	Hiseq2500	Norway	2 x 125	197189972	154214870	42975102	8.87	65949
	Nams_12_0267	ERS4601907	Namsen_(hele_vassdraget)	64.464	11.682	Wild	VI	Hiseq2500	Norway	2 x 125	189686362	146303735	43382627	8.53	68124
	Nams_15_401	ERS4601908	Namsen_(Blanken)	64.5271	12.0468	Wild	NINA	Hiseq3000	Landlocked	2 x 100	244083997	194971271	49112726	6.44	49752
	Nams_15_402	ERS4601909	Namsen_(Blanken)	64.5271	12.0468	Wild	NINA	Hiseq3000	Landlocked	2 x 100	181628949	144560324	37068625	6.23	47641
	Nams_15_405	ERS4601910	Namsen_(Blanken)	64.5271	12.0468	Wild	NINA	Hiseq3000	Landlocked	2 x 100	163173147	129532078	33641069	6.18	46917
	Nams_15_494	ERS4601911	Namsen_(Blanken)	64.5271	12.0468	Wild	NINA	Hiseq3000	Landlocked	2 x 100	220043640	165061755	54981885	7.18	52505
	Nams_15_503	ERS4601912	Namsen_(Blanken)	64.5271	12.0468	Wild	NINA	Hiseq3000	Landlocked	2 x 100	177522688	134480672	43042016	6.49	46805
	NamsB_13_H_0203	ERS4601913	Namsen_(Bjoera)	64.5271	12.0468	Wild	NINA	Hiseq3000	Norway	2 x 150	155831721	118155903	37675818	8.8	57485
	NamsB_14_H_0026	ERS4601914	Namsen_(Bjoera)	64.5271	12.0468	Wild	NINA	Hiseq3000	Norway	2 x 150	178140784	134019930	44120854	6.81	52433
	NamsB_14_H_0031	ERS4601915	Namsen_(Bjoera)	64.5271	12.0468	Wild	NINA	Hiseq3000	Norway	2 x 150	162408937	123335135	39073802	8.37	56921
	NamsB_14_H_0032	ERS4601916	Namsen_(Bjoera)	64.5271	12.0468	Wild	NINA	Hiseq3000	Norway	2 x 150	173179714	131871297	41308417	6.05	47905
	NamsB_15_H_0068	ERS4601917	Namsen_(Bjoera)	64.5271	12.0468	Wild	NINA	Hiseq3000	Norway	2 x 150	172980618	130294450	42686168	6.58	48570
	NamsB_15_H_0073	ERS4601918	Namsen_(Bjoera)	64.5406	12.4538	Wild	NINA	Hiseq3000	Norway	2 x 150	167743584	127961187	39782397	6.26	49075
	NamsB_15_H_0076	ERS4601919	Namsen_(Bjoera)	64.5406	12.4538	Wild	NINA	Hiseq3000	Norway	2 x 150	174493998	131970191	42523807	6.78	51208
	NamsB_15_H_0087	ERS4601920	Namsen_(Bjoera)	64.5406	12.4538	Wild	NINA	Hiseq3000	Norway	2 x 150	198807890	157368532	41439358	6.82	48856
	NamsB_15_H_0089	ERS4601921	Namsen_(Bjoera)	64.5406	12.4538	Wild	NINA	Hiseq3000	Norway	2 x 150	175495253	133609562	41885691	6.52	47417
	NamsB_15_H_0091	ERS4601922	Namsen_(Bjoera)	64.5406	12.4538	Wild	NINA	Hiseq3000	Norway	2 x 150	166339498	128405890	37933608	6.55	48996
	NamsF_14_H_0286	ERS4601923	Namsen_(Fiskumfoss/Toerris)	64.6058	12.5482	Wild	NINA	Hiseq3000	Norway	2 x 100	190991464	150331154	40660310	5.87	47229
	NamsF_14_H_0287	ERS4601924	Namsen_(Fiskumfoss/Toerris)	64.6058	12.5482	Wild	NINA	Hiseq3000	Norway	2 x 100	244496213	185904480	58591733	5.96	46106
	NamsF_14_H_0291	ERS4601925	Namsen_(Fiskumfoss/Toerris)	64.6058	12.5482	Wild	NINA	Hiseq3000	Norway	2 x 100	181437022	137474134	43962888	6.48	48219
	NamsF_14_H_0302	ERS4601926	Namsen_(Fiskumfoss/Toerris)	64.6058	12.5482	Wild	NINA	Hiseq3000	Norway	2 x 100	208898664	156918267	51980397	6.84	51081
	NamsF_14_H_0314	ERS4601927	Namsen_(Fiskumfoss/Toerris)	64.6058	12.5482	Wild	NINA	Hiseq3000	Norway	2 x 100	226835083	172759954	54075129	6.61	50498
	Naus_12_0014	ERS840253	Nausta	61.506	5.7197	Wild	NINA	Hiseq2500	Norway	2 x 125	191385230	145037026	46348204	12.53	71737
	Naus_12_0016	ERS4601928	Nausta	61.506	5.7197	Wild	NINA	Hiseq2500	Norway	2 x 125	188227325	147499794	40727531	8.14	67190
	Naus_12_0037	ERS840252	Nausta	61.506	5.7197	Wild	NINA	Hiseq2500	Norway	2 x 125	196570100	154336302	42233798	10.08	68809
	Naus_12_0038	ERS4601929	Nausta	61.506	5.7197	Wild	NINA	Hiseq3000	Norway	2 x 100	194490506	146088765	48401741	7.9	43512
	Naus_12_0041	ERS4601930	Nausta	61.506	5.7197	Wild	NINA	Hiseq3000	Norway	2 x 100	245297789	185929241	59368548	7.42	50975
	Naus_12_0059	ERS840254	Nausta	61.506	5.7197	Wild	NINA	Hiseq2500	Norway	2 x 125	187977607	146807772	41169835	15.85	75057
	Naus_12_0063	ERS4601931	Nausta	61.506	5.7197	Wild	NINA	Hiseq2500	Norway	2 x 125	189843837	149295852	40547985	8.2	68724
	Naus_12_0066	ERS4601932	Nausta	61.506	5.7197	Wild	NINA	Hiseq3000	Norway	2 x 100	190201316	142370394	47830922	7.19	49549
	Naus_12_1501	ERS4601933	Nausta	61.506	5.7197	Wild	NINA	Hiseq3000	Norway	2 x 100	185914574	140658827	45255747	7.14	51031
	Naus_12_1506	ERS4601934	Nausta	61.506	5.7197	Wild	NINA	Hiseq3000	Norway	2 x 100	168884302	127496934	41387368	6.4	47950
	Neid_13_1181	ERS4601935	Neiden	69.7014	29.5252	Wild	LUKE	Hiseq3000	Norway	2 x 100	238689528	182091403	56598125	5.65	42733
	Neid_13_2888	ERS4601936	Neiden	69.7014	29.5252	Wild	LUKE	Hiseq3000	Norway	2 x 100	195001403	151244593	43756810	6.41	44996
	Neid_13_2894	ERS4601937	Neiden	69.7014	29.5252	Wild	LUKE	Hiseq3000	Norway	2 x 100	196411334	150770755	45640579	8.32	51063
	Neid_13_2899	ERS4601938	Neiden	69.7014	29.5252	Wild	LUKE	Hiseq3000	Norway	2 x 100	190427949	146349148	44078801	7.94	50896
	Neid_13_3063	ERS4601939	Neiden	69.7014	29.5252	Wild	LUKE	Hiseq3000	Norway	2 x 100	196234091	152977242	43256849	7.76	52160
	Neid_13_3084	ERS4601940	Neiden	69.7014	29.5252	Wild	LUKE	Hiseq3000	Norway	2 x 100	196898837	150528940	46369897	5.64	43888
	Neid_13_3170	ERS4601941	Neiden	69.7014	29.5252	Wild	LUKE	Hiseq3000	Norway	2 x 100	191094370	150111968	40982402	7.71	50295
	Neid_13_3178	ERS4601942	Neiden	69.7014	29.5252	Wild	LUKE	Hiseq3000	Norway	2 x 100	212936417	164380113	48556304	7.4	51589
	Neid_13_3181	ERS4601943	Neiden	69.7014	29.5252	Wild	LUKE	Hiseq3000	Norway	2 x 100	213741387	164498950	49242437	7.78	53824
	Neid_13_7799	ERS4601944	Neiden	69.7014	29.5252	Wild	LUKE	Hiseq3000	Norway	2 x 100	213216974	164016852	49200122	7.4	49526
	Nume_12_0015	ERS4601945	Numedalslaagen	59.06	10.071	Wild	NINA	Hiseq3000	Norway	2 x 100	198666695	147217003	51449692	8.7	54256
	Nume_12_0043	ERS4601946	Numedalslaagen	59.06	10.071	Wild	NINA	Hiseq2500	Norway	2 x 125	155013955	115730830	39283125	8.32	69799
	Nume_12_0044	ERS4601947	Numedalslaagen	59.06	10.071	Wild	NINA	Hiseq3000	Norway	2 x 100	177242207	134923942	42318265	7.87	50034
	Nume_12_0051	ERS4601948	Numedalslaagen	59.06	10.071	Wild	NINA	Hiseq2500	Norway	2 x 125	169027620	126930700	42096920	8.35	69641
	Nume_12_0085	ERS4601949	Numedalslaagen	59.06	10.071	Wild	NINA	Hiseq3000	Norway	2 x 100	209519668	158840450	50679218	8.45	52447
	Nume_12_0123	ERS4601950	Numedalslaagen	59.06	10.071	Wild	NINA	Hiseq3000	Norway	2 x 100	238783386	179926312	58857074	7.37	50412
	Nume_12_0232	ERS4601951	Numedalslaagen	59.06	10.071	Wild	NINA	Hiseq3000	Norway	2 x 100	225007888	170896850	54111038	9.25	53121
	Nume_12_0245	ERS4601952	Numedalslaagen	59.06	10.071	Wild	NINA	Hiseq3000	Norway	2 x 100	216893753	164828781	52064972	10.45	58362
	Nume_12_0253	ERS4601953	Numedalslaagen	59.06	10.071	Wild	NINA	Hiseq3000	Norway	2 x 100	190236681	144132650	46104031	11.06	61220
	Nume_12_0267	ERS4601954	Numedalslaagen	59.06	10.071	Wild	NINA	Hiseq3000	Norway	2 x 100	202673332	152981423	49691909	7.3	48614
	Orkl_12_0804	ERS4601955	Orkla	63.3066	9.82683	Wild	VI	Hiseq3000	Norway	2 x 100	194537630	147284813	47252817	8.71	55713
	Orkl_12_0850	ERS4601956	Orkla	63.3066	9.82683	Wild	VI	Hiseq3000	Norway	2 x 100	203656294	151878247	51778047	6.91	49604
	Orkl_12_0885	ERS4601957	Orkla	63.3066	9.82683	Wild	VI	Hiseq3000	Norway	2 x 100	194823474	150365675	44457799	8.44	54153
	Orkl_12_0899	ERS4601958	Orkla	63.3066	9.82683	Wild	VI	Hiseq3000	Norway	2 x 100	179800709	136964399	42836310	7.45	51961
	Orkl_12_0916	ERS4601959	Orkla	63.3066	9.82683	Wild	VI	Hiseq3000	Norway	2 x 100	161466635	122897545	38569090	6.01	45969
	Orkl_12_0941	ERS4601960	Orkla	63.3066	9.82683	Wild	VI	Hiseq3000	Norway	2 x 100	208641557	157803263	50838294	7.26	51488
	Orkl_12_0950	ERS4601961	Orkla	63.3066	9.82683	Wild	VI	Hiseq3000	Norway	2 x 100	162887900	122609669	40278231	8.89	54652
	Orkl_13_0001	ERS4601962	Orkla	63.3066	9.82683	Wild	VI	Hiseq3000	Norway	2 x 100	199157611	152041047	47116564	6.25	45877
	Orkl_13_0113	ERS4601963	Orkla	63.3066	9.82683	Wild	VI	Hiseq3000	Norway	2 x 100	221315675	169513908	51801767	7.05	51848
	Orkl_13_0171	ERS4601964	Orkla	63.3066	9.82683	Wild	VI	Hiseq3000	Norway	2 x 100	189959323	144530237	45429086	6.76	50313
	Osel_11_0044	ERS4601965	Oselva_i_Os	60.186	5.4723	Wild	RB	Hiseq2500	Norway	2 x 125	176239991	131234374	45005617	8.16	69533
	Osel_11_0055	ERS4601966	Oselva_i_Os	60.186	5.4723	Wild	RB	Hiseq2500	Norway	2 x 125	159565391	121687850	37877541	7.82	66426
	Osen_10_0003	ERS4601967	Oselvvassdraget_(Osen)	61.5506	5.41346	Wild	RB	Hiseq3000	Norway	2 x 100	196142928	148607425	47535503	6.44	47573
	Osen_10_0015	ERS4601968	Oselvvassdraget_(Osen)	61.5506	5.41346	Wild	RB	Hiseq3000	Norway	2 x 100	164619230	127255256	37363974	7.49	48067
	Osen_10_0017	ERS4601969	Oselvvassdraget_(Osen)	61.5506	5.41346	Wild	RB	Hiseq3000	Norway	2 x 100	195899319	153213373	42685946	6.75	48384
	Osen_10_0019	ERS4601970	Oselvvassdraget_(Osen)	61.5506	5.41346	Wild	RB	Hiseq3000	Norway	2 x 100	158466450	123155276	35311174	6.41	44829
	Osen_10_0023	ERS4601971	Oselvvassdraget_(Osen)	61.5506	5.41346	Wild	RB	Hiseq3000	Norway	2 x 100	153063179	119457655	33605524	6.73	47159
	Osen_10_0024	ERS4601972	Oselvvassdraget_(Osen)	61.5506	5.41346	Wild	RB	Hiseq3000	Norway	2 x 100	167349232	134060882	33288350	6.42	46190
	Osen_10_0029	ERS4601973	Oselvvassdraget_(Osen)	61.5506	5.41346	Wild	RB	Hiseq3000	Norway	2 x 100	164095360	127522591	36572769	6.83	46534
	Osen_10_0030	ERS4601974	Oselvvassdraget_(Osen)	61.5506	5.41346	Wild	RB	Hiseq3000	Norway	2 x 100	159292199	119811132	39481067	6.65	47127
	Osen_10_0032	ERS4601975	Oselvvassdraget_(Osen)	61.5506	5.41346	Wild	RB	Hiseq3000	Norway	2 x 100	154914532	116850656	38063876	6.43	43716
	Osen_10_0034	ERS4601976	Oselvvassdraget_(Osen)	61.5506	5.41346	Wild	RB	Hiseq3000	Norway	2 x 100	168707406	126355748	42351658	7.25	49008
	PC10	ERS4601977	Petite_riviere_Cascapedia	48.15	-65.85	Wild	IBIS	Hiseq3000	Canada	2 x 150	173168553	133305921	39862632	6.99	62736
	PC11	ERS4601978	Petite_riviere_Cascapedia	48.15	-65.85	Wild	IBIS	Hiseq3000	Canada	2 x 150	177899129	132989934	44909195	7.01	61473
	PC12	ERS4601979	Petite_riviere_Cascapedia	48.15	-65.85	Wild	IBIS	Hiseq3000	Canada	2 x 150	156911203	120690660	36220543	6.81	61462
	PC14	ERS4601980	Petite_riviere_Cascapedia	48.15	-65.85	Wild	IBIS	Hiseq3000	Canada	2 x 150	176214023	132777982	43436041	7.32	60610
	PC19	ERS4601981	Petite_riviere_Cascapedia	48.15	-65.85	Wild	IBIS	Hiseq3000	Canada	2 x 150	191805772	149429647	42376125	7.79	62963
	PC21	ERS4601982	Petite_riviere_Cascapedia	48.15	-65.85	Wild	IBIS	Hiseq3000	Canada	2 x 150	168307316	127919353	40387963	8.12	61450
	PC24	ERS4601983	Petite_riviere_Cascapedia	48.15	-65.85	Wild	IBIS	Hiseq3000	Canada	2 x 150	158208352	120353071	37855281	7.61	63437
	PC26	ERS4601984	Petite_riviere_Cascapedia	48.15	-65.85	Wild	IBIS	Hiseq3000	Canada	2 x 150	160001942	119130807	40871135	7.85	60516
	PC7	ERS4601985	Petite_riviere_Cascapedia	48.15	-65.85	Wild	IBIS	Hiseq3000	Canada	2 x 150	166724030	125208061	41515969	6.88	59009
	PC8	ERS4601986	Petite_riviere_Cascapedia	48.15	-65.85	Wild	IBIS	Hiseq3000	Canada	2 x 150	187835824	141823216	46012608	6.84	59705
	Reip_11_0005	ERS4601987	Reipaaga	66.908	13.632	Wild	NINA	Hiseq3000	Norway	2 x 100	191115269	144628883	46486386	7.61	49601
	Reip_11_0009	ERS4601988	Reipaaga	66.908	13.632	Wild	NINA	Hiseq3000	Norway	2 x 100	245527813	184937815	60589998	6.41	44081
	Reip_11_0010	ERS4601989	Reipaaga	66.908	13.632	Wild	NINA	Hiseq3000	Norway	2 x 100	240594453	187181631	53412822	9.49	49396
	Reip_11_0011	ERS4601990	Reipaaga	66.908	13.632	Wild	NINA	Hiseq3000	Norway	2 x 100	382664870	299188243	83476627	6.78	40195
	Reip_11_0012	ERS4601991	Reipaaga	66.908	13.632	Wild	NINA	Hiseq2500	Norway	2 x 125	190268587	146491296	43777291	7.44	63796
	Reip_11_0015	ERS4601992	Reipaaga	66.908	13.632	Wild	NINA	Hiseq3000	Norway	2 x 100	212881743	162878167	50003576	7.02	43445
	Reip_12_0005	ERS4601993	Reipaaga	66.908	13.632	Wild	NINA	Hiseq2500	Norway	2 x 125	188346525	144873696	43472829	7.6	67092
	Reip_14_0007	ERS4601994	Reipaaga	66.908	13.632	Wild	NINA	Hiseq3000	Norway	2 x 100	203694686	157611922	46082764	7.1	51554
	Reip_14_0008	ERS4601995	Reipaaga	66.908	13.632	Wild	NINA	Hiseq3000	Norway	2 x 100	198912101	155751909	43160192	9.61	58766
	Reip_14_0011	ERS4601996	Reipaaga	66.908	13.632	Wild	NINA	Hiseq3000	Norway	2 x 100	273726335	213411559	60314776	8	49562
	Repp_12_0007	ERS840246	Repparfjordelva	70.445	24.328	Wild	NINA	Hiseq2500	Norway	2 x 125	189970901	146314225	43656676	11.05	70456
	Repp_12_0008	ERS4601997	Repparfjordelva	70.445	24.328	Wild	NINA	Hiseq3000	Norway	2 x 100	228323192	175382859	52940333	8.54	54115
	Repp_12_0010	ERS4601998	Repparfjordelva	70.445	24.328	Wild	NINA	Hiseq2500	Norway	2 x 125	229692691	177496760	52195931	8.61	65597
	Repp_12_0011	ERS4601999	Repparfjordelva	70.445	24.328	Wild	NINA	Hiseq2500	Norway	2 x 125	206109856	158472641	47637215	7.36	58872
	Repp_12_0019	ERS4602000	Repparfjordelva	70.445	24.328	Wild	NINA	Hiseq2500	Norway	2 x 125	208688791	161121099	47567692	9.2	65462
	Repp_12_0023	ERS840247	Repparfjordelva	70.445	24.328	Wild	NINA	Hiseq2500	Norway	2 x 125	202952648	157149889	45802759	8.63	60867
	Repp_12_0029	ERS4602001	Repparfjordelva	70.445	24.328	Wild	NINA	Hiseq3000	Norway	2 x 100	246088789	192621698	53467091	6.51	43753
	Repp_12_0030	ERS4602002	Repparfjordelva	70.445	24.328	Wild	NINA	Hiseq3000	Norway	2 x 100	224976471	174538443	50438028	8.09	49772
	Repp_12_0032	ERS4602003	Repparfjordelva	70.445	24.328	Wild	NINA	Hiseq3000	Norway	2 x 100	198903669	154396520	44507149	8.98	51900
	Repp_12_0034	ERS840248	Repparfjordelva	70.445	24.328	Wild	NINA	Hiseq2500	Norway	2 x 125	204949633	159021601	45928032	16.72	75939
	Risf_11_0006	ERS4602004	Risfjordvassdraget	70.978	28.171	Wild	NINA	Hiseq2500	Norway	2 x 125	282113959	216105895	66008064	7.7	62688
	Risf_11_0011	ERS4602005	Risfjordvassdraget	70.978	28.171	Wild	NINA	Hiseq2500	Norway	2 x 125	245533251	189819966	55713285	13.71	73663
	Risf_11_0015	ERS4602006	Risfjordvassdraget	70.978	28.171	Wild	NINA	Hiseq2500	Norway	2 x 125	180549747	139735698	40814049	8.4	64148
	Roks_12_0111	ERS4602007	Roksdalsvassdraget	69.05	15.869	Wild	NINA	Hiseq2500	Norway	2 x 125	212033586	164728153	47305433	8.44	68676
	Roks_12_0113	ERS4602008	Roksdalsvassdraget	69.05	15.869	Wild	NINA	Hiseq2500	Norway	2 x 125	202062798	156290846	45771952	8.23	68344
	Rygg_11_0001	ERS4602009	Ryggelva	61.779	6.1249	Wild	RB	Hiseq2500	Norway	2 x 125	192256128	150683658	41572470	6.78	62251
	Rygg_11_0022	ERS4602010	Ryggelva	61.779	6.1249	Wild	RB	Hiseq2500	Norway	2 x 125	193172735	148855724	44317011	8.61	70410
	Rygg_12_0002	ERS4602011	Ryggelva	61.779	6.1249	Wild	RB	Hiseq3000	Norway	2 x 100	177628826	134252450	43376376	8.68	53416
	Rygg_12_0007	ERS4602012	Ryggelva	61.779	6.1249	Wild	RB	Hiseq3000	Norway	2 x 100	173948768	130362185	43586583	8.29	47498
	Rygg_12_0008	ERS4602013	Ryggelva	61.779	6.1249	Wild	RB	Hiseq3000	Norway	2 x 100	195442248	147575779	47866469	6.51	46461
	Rygg_12_0009	ERS4602014	Ryggelva	61.779	6.1249	Wild	RB	Hiseq3000	Norway	2 x 100	206189592	159420207	46769385	8.86	53111
	Rygg_12_0010	ERS4602015	Ryggelva	61.779	6.1249	Wild	RB	Hiseq3000	Norway	2 x 100	170972449	128271390	42701059	8.35	52591
	Rygg_12_0024	ERS4602016	Ryggelva	61.779	6.1249	Wild	RB	Hiseq3000	Norway	2 x 100	265428677	198209308	67219369	6.73	46249
	Rygg_12_0025	ERS4602017	Ryggelva	61.779	6.1249	Wild	RB	Hiseq3000	Norway	2 x 100	199972324	147710432	52261892	7.48	52683
	Rygg_12_0026	ERS4602018	Ryggelva	61.779	6.1249	Wild	RB	Hiseq3000	Norway	2 x 100	185297084	139534837	45762247	10.52	57908
	Salt_12_0036	ERS4602019	Saltdalsvassdraget	67.098	15.419	Wild	NINA	Hiseq3000	Norway	2 x 100	114389070	87315907	27073163	7.21	47308
	Salt_12_0039	ERS4602020	Saltdalsvassdraget	67.098	15.419	Wild	NINA	Hiseq3000	Norway	2 x 100	225076620	174787281	50289339	9.83	53803
	Salt_12_0041	ERS4602021	Saltdalsvassdraget	67.098	15.419	Wild	NINA	Hiseq3000	Norway	2 x 100	105493872	80002734	25491138	7.37	50431
	Salt_12_0067	ERS4602022	Saltdalsvassdraget	67.098	15.419	Wild	NINA	Hiseq3000	Norway	2 x 100	207081711	161231404	45850307	7.07	48590
	Salt_12_0073	ERS4602023	Saltdalsvassdraget	67.098	15.419	Wild	NINA	Hiseq3000	Norway	2 x 100	203067778	158283089	44784689	6.87	47596
	Salt_12_0074	ERS4602024	Saltdalsvassdraget	67.098	15.419	Wild	NINA	Hiseq3000	Norway	2 x 100	142895231	110531306	32363925	8.78	52527
	Salt_12_0119	ERS4602025	Saltdalsvassdraget	67.098	15.419	Wild	NINA	Hiseq2500	Norway	2 x 125	200514390	153551266	46963124	7.89	57900
	Salt_12_0131	ERS4602026	Saltdalsvassdraget	67.098	15.419	Wild	NINA	Hiseq3000	Norway	2 x 100	211443141	164148226	47294915	6.29	44626
	Salt_12_0132	ERS4602027	Saltdalsvassdraget	67.098	15.419	Wild	NINA	Hiseq2500	Norway	2 x 125	209515235	161300366	48214869	7.84	68305
	Salt_12_0174	ERS4602028	Saltdalsvassdraget	67.098	15.419	Wild	NINA	Hiseq3000	Norway	2 x 100	200191119	156737589	43453530	6.3	42126
	Sand_12_0004	ERS4602029	Sandfjordelva_i_Gamvik	71.049	28.057	Wild	NINA	Hiseq2500	Norway	2 x 125	194664649	147579423	47085226	9.38	65644
	Sand_12_0006	ERS4602030	Sandfjordelva_i_Gamvik	71.049	28.057	Wild	NINA	Hiseq2500	Norway	2 x 125	212444800	164798482	47646318	8.81	64076
	Sand_12_0038	ERS4602031	Sandfjordelva_i_Gamvik	71.049	28.057	Wild	NINA	Hiseq2500	Norway	2 x 125	356282213	272146203	84136010	9.29	53721
	Skie_12_0091	ERS4602032	Skienselva	59.135	9.6301	Wild	NINA	Hiseq2500	Norway	2 x 125	227668197	172895915	54772282	8.64	71304
	Skie_12_0144	ERS4602033	Skienselva	59.135	9.6301	Wild	NINA	Hiseq2500	Norway	2 x 125	178459030	135377992	43081038	8.61	70585
	Skip_12_0014	ERS4602034	Skipsfjordvassdraget	70.158	19.797	Wild	NINA	Hiseq2500	Norway	2 x 125	204121587	158350412	45771175	7.6	66002
	Skip_12_0027	ERS4602035	Skipsfjordvassdraget	70.158	19.797	Wild	NINA	Hiseq2500	Norway	2 x 125	216118351	167881239	48237112	7.66	66924
	SP16	ERS4602036	Saint-Paul	51.47	-57.7	Wild	IBIS	Hiseq3000	Canada	2 x 150	165461188	125033010	40428178	7.49	60622
	SP21	ERS4602037	Saint-Paul	51.47	-57.7	Wild	IBIS	Hiseq3000	Canada	2 x 150	163196297	122411140	40785157	7.54	60234
	SP22	ERS4602038	Saint-Paul	51.47	-57.7	Wild	IBIS	Hiseq3000	Canada	2 x 150	165871221	125828566	40042655	7.24	62163
	SP23	ERS4602039	Saint-Paul	51.47	-57.7	Wild	IBIS	Hiseq3000	Canada	2 x 150	165443876	124386259	41057617	7.16	62373
	SP27	ERS4602040	Saint-Paul	51.47	-57.7	Wild	IBIS	Hiseq3000	Canada	2 x 150	167529127	126651271	40877856	7.14	61535
	SP28	ERS4602041	Saint-Paul	51.47	-57.7	Wild	IBIS	Hiseq3000	Canada	2 x 150	195356537	154387710	40968827	7.02	60196
	SP29	ERS4602042	Saint-Paul	51.47	-57.7	Wild	IBIS	Hiseq3000	Canada	2 x 150	169551315	128555871	40995444	7.72	63419
	SP30	ERS4602043	Saint-Paul	51.47	-57.7	Wild	IBIS	Hiseq3000	Canada	2 x 150	166496959	124425312	42071647	7.75	64033
	SP31	ERS4602044	Saint-Paul	51.47	-57.7	Wild	IBIS	Hiseq3000	Canada	2 x 150	178272411	135689238	42583173	7.39	62588
	SP8	ERS4602045	Saint-Paul	51.47	-57.7	Wild	IBIS	Hiseq3000	Canada	2 x 150	218930605	165503862	53426743	7.56	62809
	SS_08_MSW_003_D11	ERS4602046	Tornio	65.8481	24.1466	Wild	LUKE	Hiseq3000	Baltic	2 x 150	197784075	152490020	45294055	8.44	50654
	SS_08_MSW_007_E11	ERS4602047	Tornio	65.8481	24.1466	Wild	LUKE	Hiseq3000	Baltic	2 x 150	203653339	157546306	46107033	7.09	53389
	SS_08_MSW_008_F11	ERS4602048	Tornio	65.8481	24.1466	Wild	LUKE	Hiseq3000	Baltic	2 x 150	201342009	151974489	49367520	9	56132
	SS_08_MSW_015_B12	ERS4602049	Tornio	65.8481	24.1466	Wild	LUKE	Hiseq3000	Baltic	2 x 150	190807437	149286249	41521188	7.06	50107
	SS_08_MSW_016_C12	ERS4602050	Tornio	65.8481	24.1466	Wild	LUKE	Hiseq3000	Baltic	2 x 150	201859671	153666210	48193461	7.69	52297
	SS_08_MSW_019_E12	ERS4602051	Tornio	65.8481	24.1466	Wild	LUKE	Hiseq3000	Baltic	2 x 150	193624457	150109759	43514698	8.54	52917
	SS_08_MSW_023_F12	ERS4602052	Tornio	65.8481	24.1466	Wild	LUKE	Hiseq3000	Baltic	2 x 150	194235374	150010668	44224706	7.3	50792
	SS_08_MSW_049_H01	ERS4602053	Tornio	59.48	6.2506	Wild	LUKE	Hiseq3000	Baltic	2 x 150	220725947	167519130	53206817	9.18	49940
	Suld_11_0118	ERS4602054	Suldalslaagen	59.48	6.2506	Wild	RB	Hiseq2500	Norway	2 x 125	221416542	166693493	54723049	8.17	69933
	Suld_11_0169	ERS4602055	Suldalslaagen	59.48	6.2506	Wild	RB	Hiseq3000	Norway	2 x 100	239370810	180946422	58424388	7.16	54224
	Suld_11_0270	ERS4602056	Suldalslaagen	59.48	6.2506	Wild	RB	Hiseq3000	Norway	2 x 100	185390358	140157565	45232793	6.76	52894
	Suld_11_0303	ERS4602057	Suldalslaagen	59.48	6.2506	Wild	RB	Hiseq3000	Norway	2 x 100	219967097	166372107	53594990	6.99	55299
	Suld_11_0356	ERS4602058	Suldalslaagen	59.48	6.2506	Wild	RB	Hiseq3000	Norway	2 x 100	196339481	150740593	45598888	6.77	50436
	Suld_11_0390	ERS4602059	Suldalslaagen	59.48	6.2506	Wild	RB	Hiseq3000	Norway	2 x 100	195450196	151118412	44331784	6.7	48077
	Suld_11_0553	ERS4602060	Suldalslaagen	59.48	6.2506	Wild	RB	Hiseq3000	Norway	2 x 100	193964538	147130248	46834290	6.78	50813
	Suld_11_0593	ERS4602061	Suldalslaagen	59.48	6.2506	Wild	RB	Hiseq3000	Norway	2 x 100	156600213	118619783	37980430	6.28	52536
	Suld_11_0733	ERS4602062	Suldalslaagen	59.48	6.2506	Wild	RB	Hiseq2500	Norway	2 x 125	162429515	123621791	38807724	8.36	69626
	Suld_11_0829	ERS4602063	Suldalslaagen	62.971	8.6624	Wild	RB	Hiseq3000	Norway	2 x 100	183620461	138092294	45528167	7.33	49342
	Surn_13_0028	ERS4602064	Surna	62.971	8.6624	Wild	NINA	Hiseq2500	Norway	2 x 125	192150263	148080062	44070201	8.17	68839
	Surn_13_0280	ERS4602065	Surna	62.838	7.2096	Wild	NINA	Hiseq2500	Norway	2 x 125	192848635	148536321	44312314	8.2	67295
	Sylt_12_0055	ERS4602066	Sylteelva_i_Fraena	62.838	7.2096	Wild	NINA	Hiseq2500	Norway	2 x 125	188297869	147452411	40845458	7.72	66400
	Sylt_12_0103	ERS4602067	Sylteelva_i_Fraena	69.909	27.0285	Wild	NINA	Hiseq2500	Norway	2 x 125	194362775	149650609	44712166	8.13	67199
	Uts_11_15	ERS840261	Tana_(Utsjoki)	69.909	27.0285	Wild	LUKE	Hiseq2500	Norway	2 x 125	208002352	160898820	47103532	9.24	68571
	Uts_11_17	ERS840262	Tana_(Utsjoki)	69.909	27.0285	Wild	LUKE	Hiseq2500	Norway	2 x 125	214911240	166076796	48834444	10.5	69933
	Uts_11_18	ERS840263	Tana_(Utsjoki)	69.909	27.0285	Wild	LUKE	Hiseq2500	Norway	2 x 125	211782621	163527740	48254881	15.02	76022
	Uts_11_24	ERS840264	Tana_(Utsjoki)	69.909	27.0285	Wild	LUKE	Hiseq2500	Norway	2 x 125	210750767	163213025	47537742	12.15	72949
	Uts_11_26	ERS840265	Tana_(Utsjoki)	69.909	27.0285	Wild	LUKE	Hiseq2500	Norway	2 x 125	326203002	255150634	71052368	7.06	63692
	Uts_11_27	ERS840266	Tana_(Utsjoki)	69.909	27.0285	Wild	LUKE	Hiseq2500	Norway	2 x 125	187050596	144747528	42303068	8.46	68105
	Uts_11_28	ERS840267	Tana_(Utsjoki)	69.909	27.0285	Wild	LUKE	Hiseq2500	Norway	2 x 125	208791733	161500325	47291408	8.86	68904
	Uts_11_29	ERS840268	Tana_(Utsjoki)	69.909	27.0285	Wild	LUKE	Hiseq2500	Norway	2 x 125	200839406	153981809	46857597	5.95	57789
	Uts_11_30	ERS840269	Tana_(Utsjoki)	69.909	27.0285	Wild	LUKE	Hiseq2500	Norway	2 x 125	252230547	193903629	58326918	8.55	67109
	Uts_11_31	ERS840270	Tana_(Utsjoki)	69.909	27.0285	Wild	LUKE	Hiseq2500	Norway	2 x 125	305798526	235047624	70750902	8.68	68253
	Uts_11_39	ERS840271	Tana_(Utsjoki)	69.909	27.0285	Wild	LUKE	Hiseq2500	Norway	2 x 125	207469765	155760276	51709489	4.26	41325
	Uts_11_46	ERS840272	Tana_(Utsjoki)	69.909	27.0285	Wild	LUKE	Hiseq2500	Norway	2 x 125	193472238	152705715	40766523	9.43	68929
	Uts_11_52	ERS840273	Tana_(Utsjoki)	69.909	27.0285	Wild	LUKE	Hiseq2500	Norway	2 x 125	442950376	337768210	105182166	4.67	50725
	Uts_11_53	ERS840274	Tana_(Utsjoki)	70.108	29.327	Wild	LUKE	Hiseq2500	Norway	2 x 125	212323855	163183056	49140799	11.51	74133
	VeJa_13_0112	ERS4602068	Vestre_Jakobselv	70.108	29.327	Wild	NINA	Hiseq2500	Norway	2 x 125	349736072	268330197	81405875	13.02	71714
	VeJa_13_0132	ERS4602069	Vestre_Jakobselv	70.108	29.327	Wild	NINA	Hiseq2500	Norway	2 x 125	222365533	168829182	53536351	9.34	71672
	VF19	ERS4602070	Du_Vieux_Fort	51.32	-58.02	Wild	IBIS	Hiseq3000	Canada	2 x 150	220331342	166071916	54259426	7.62	65255
	VF2	ERS4602071	Du_Vieux_Fort	51.32	-58.02	Wild	IBIS	Hiseq3000	Canada	2 x 150	162544143	123376310	39167833	7.47	63660
	VF22	ERS4602072	Du_Vieux_Fort	51.32	-58.02	Wild	IBIS	Hiseq3000	Canada	2 x 150	237898059	179077507	58820552	7.16	64016
	VF26	ERS4602073	Du_Vieux_Fort	51.32	-58.02	Wild	IBIS	Hiseq3000	Canada	2 x 150	215830310	162219748	53610562	7.26	54978
	VF28	ERS4602074	Du_Vieux_Fort	51.32	-58.02	Wild	IBIS	Hiseq3000	Canada	2 x 150	163196271	124873141	38323130	7.29	61196
	VF29	ERS4602075	Du_Vieux_Fort	51.32	-58.02	Wild	IBIS	Hiseq3000	Canada	2 x 150	185691313	140416239	45275074	7.67	60224
	VF3	ERS4602076	Du_Vieux_Fort	51.32	-58.02	Wild	IBIS	Hiseq3000	Canada	2 x 150	193303413	153811267	39492146	7.05	60686
	VF7	ERS4602077	Du_Vieux_Fort	51.32	-58.02	Wild	IBIS	Hiseq3000	Canada	2 x 150	265352722	202455593	62897129	7.32	62417
	VF8	ERS4602078	Du_Vieux_Fort	51.32	-58.02	Wild	IBIS	Hiseq3000	Canada	2 x 150	167500209	125651583	41848626	7.64	62678
	VF9	ERS4602079	Du_Vieux_Fort	51.32	-58.02	Wild	IBIS	Hiseq3000	Canada	2 x 150	168640586	127606079	41034507	7.75	62654
	Vigd_09_0001	ERS4602080	Vigda	63.312	10.182	Wild	NINA	Hiseq3000	Norway	2 x 100	226576608	172889386	53687222	7.37	45476
	Vigd_09_0004	ERS4602081	Vigda	63.312	10.182	Wild	NINA	Hiseq3000	Norway	2 x 100	196191045	148609694	47581351	6.11	43186
	Vigd_09_0006	ERS4602082	Vigda	63.312	10.182	Wild	NINA	Hiseq3000	Norway	2 x 100	185145138	139942988	45202150	7.35	46996
	Vigd_09_0007	ERS4602083	Vigda	63.312	10.182	Wild	NINA	Hiseq3000	Norway	2 x 100	196258839	151802579	44456260	7.15	39069
	Vigd_09_0013	ERS4602084	Vigda	63.312	10.182	Wild	NINA	Hiseq3000	Norway	2 x 100	260617091	196700001	63917090	8.33	51095
	Vigd_09_0018	ERS4602085	Vigda	63.312	10.182	Wild	NINA	Hiseq3000	Norway	2 x 100	180418402	137092603	43325799	8.03	49965
	Vigd_09_0020	ERS4602086	Vigda	63.312	10.182	Wild	NINA	Hiseq3000	Norway	2 x 100	157217651	116485961	40731690	6.01	43859
	Vigd_09_0021	ERS4602087	Vigda	63.312	10.182	Wild	NINA	Hiseq3000	Norway	2 x 100	246076498	186924421	59152077	8.6	51275
	Vigd_09_0022	ERS4602088	Vigda	63.312	10.182	Wild	NINA	Hiseq3000	Norway	2 x 100	161202066	121797491	39404575	8.44	55041
	Vigd_09_0027	ERS4602089	Vigda	63.312	10.182	Wild	NINA	Hiseq3000	Norway	2 x 100	160055940	117428553	42627387	7.09	46963
	Vike_12_0013	ERS4602090	Vikedalselva_i_Vindafjord	59.496	5.8972	Wild	NINA	Hiseq2500	Norway	2 x 125	179441978	133182687	46259291	8.02	68823
	Vike_12_0014	ERS4602091	Vikedalselva_i_Vindafjord	59.496	5.8972	Wild	NINA	Hiseq2500	Norway	2 x 125	200588326	153545006	47043320	8.41	69506
	Vike_13_0005	ERS4602092	Vikedalselva_i_Vindafjord	59.496	5.8972	Wild	NINA	Hiseq3000	Norway	2 x 100	242341446	180084749	62256697	10.28	56538
	Vike_13_0013	ERS4602093	Vikedalselva_i_Vindafjord	59.496	5.8972	Wild	NINA	Hiseq3000	Norway	2 x 100	164690910	124117645	40573265	7.72	50486
	Vike_13_0016	ERS4602094	Vikedalselva_i_Vindafjord	59.496	5.8972	Wild	NINA	Hiseq3000	Norway	2 x 100	181444257	136394703	45049554	7.54	49591
	Vike_13_0038	ERS4602095	Vikedalselva_i_Vindafjord	59.496	5.8972	Wild	NINA	Hiseq3000	Norway	2 x 100	191619053	141423766	50195287	6.67	47072
	Vike_13_0041	ERS4602096	Vikedalselva_i_Vindafjord	59.496	5.8972	Wild	NINA	Hiseq3000	Norway	2 x 100	187916772	141958968	45957804	7.07	48985
	Vike_13_0042	ERS4602097	Vikedalselva_i_Vindafjord	59.496	5.8972	Wild	NINA	Hiseq3000	Norway	2 x 100	157420826	118438832	38981994	6.9	48675
	Vike_14_00011	ERS4602098	Vikedalselva_i_Vindafjord	59.496	5.8972	Wild	VI	Hiseq3000	Norway	2 x 100	186895067	141384063	45511004	8.12	51256
	Vike_14_00020	ERS4602099	Vikedalselva_i_Vindafjord	59.496	5.8972	Wild	VI	Hiseq3000	Norway	2 x 100	195527976	151121774	44406202	6.22	46041
	Vorm_11_0035	ERS4602100	Vorma	59.271	6.3322	Wild	RB	Hiseq2500	Norway	2 x 125	192108730	145030965	47077765	8.38	70560
	Vorm_11_0039	ERS4602101	Vorma	59.271	6.3322	Wild	RB	Hiseq2500	Norway	2 x 125	237056257	179470353	57585904	8.05	69170
