# Supplementary material for: The structural variation landscape in 492 Atlantic salmon genomes
Source: Nat Commun. 2020 Oct 14;11:5176. doi: 10.1038/s41467-020-18972-x (PMC7560756; doi:10.1038/s41467-020-18972-x)
Supplement: Supplementary file 5 — Supplementary Data 2 [file 41467_2020_18972_MOESM5_ESM.xlsx]

## Sheet: Supplementary Data 2
	Per sample stats (N=492)	Unfiltered SVs	SVs filtered from complex regions	SV-plaudit retained
	Deletions (mean per sample)	27384	16395	2773
	Deletions (median per sample)	25511	5105	2577
	Deletions (S.D per sample)	6726	4371	746
	Duplications (mean per sample)	25522	18988	208
	Duplications (median per sample)	28387	19681	196
	Duplications (S.D per sample)	4854	2335	44
	Inversions (mean per sample)	872	356	60
	Inversions (median per sample)	821	348	60
	Inversions (S.D per sample)	274	101	16
