# Supplementary material for: The structural variation landscape in 492 Atlantic salmon genomes
Source: Nat Commun. 2020 Oct 14;11:5176. doi: 10.1038/s41467-020-18972-x (PMC7560756; doi:10.1038/s41467-020-18972-x)
Supplement: Supplementary file 7 — Supplementary Data 4 [file 41467_2020_18972_MOESM7_ESM.xlsx]

## Sheet: Supplementary Data 4
	Type	Chr	Start	Stop	Forward primer (3' - 5')	Reverse primer (5' - 3')	Amplicon size	XA61	XA79	XE09	XE32	XH82	XE96	XA01
	del	ssa01	67227566	67230688	CACTTCCTAAGGCTCCCCCA	TGATAGGAAGCCCAGTAACCATC	6222	4	4	4	1	4	4	4
	del	ssa01	109021304	109024961	TTTTGTTGGAATGGGAGGAAC	ATTTGGACCTGCTGCTGACTG	4219	4	4	4	4	4	4	4
	del	ssa02	39345485	39348919	GCCGTGTTCCGATTGACAAG	TTGGCTCATTGGTGGTGCA	6819	4	3	4	4	4	4	3
	del	ssa03	17388834	17388999	GGCCCTTGGATGTCTTACCA	TGAGCCTCGAGGTCCAATCT	1334	4	4	4	4	4	4	3
	del	ssa03	19266784	19268053	GTAAAGATGGGGAGAGGTCTAGC	CTTCCACTGTCCTCCAAGGC	3567	4	4	4	4	4	4	3
	del	ssa03	19335021	19335849	GTGAAGAGGCCAGTGAGTCG	AGGGTCTGTCGTTGCGTTTA	4370	4	4	4	4	4	4	3
	del	ssa03	21145836	21146880	GGATGACCCACCAGTTTGCT	CAAGCCTTGACCCTTTCAGG	1932	4	4	1	4	1	4	4
	del	ssa03	38927808	38928915	GGTTGGGGCTAAATGGTGGA	GTTAGTTAAGACAGTCTAGGGGGCA	5530	4	4	4	4	4	3	3
	del	ssa03	53061163	53062641	CTTCAGTCTGGGTCTGGCTATAAG	GTTTTGACGGGTCGCAGAAAT	4926	4	4	4	4	4	4	3
	del	ssa03	57099067	57099587	TAACATGTCCAGACTCGGCG	GGCTGGGGAATTTTCGATGA	4131	4	4	4	4	4	4	3
	del	ssa03	59256143	59259717	CCACCAGATAATCGCCAGACC	CGCCATGATGCATTTGCGTA	6984	4	4	4	4	4	4	3
	del	ssa03	62954743	62955874	TGAGGTCGGTAGAGGGCATT	ATGTGCCAGATCACATCGGTA	4242	4	4	4	4	4	4	3
	del	ssa04	23076616	23080180	TCTTATGCGGGATGCGACTC	GAGTAACTCTTGGAAGCACGCA	6799	4	3	4	3	4	3	3
	del	ssa04	28189925	28195901	ATTAGCGGGGTGTTGCTTAG	CAGCTTGTGTCTCAATCCGTT	8524	1	1	1	4	4	4	3
	del	ssa04	68058887	68059912	AGGCTACTTTTCACAGCTCATACTA	AAAGCCCCAGTGCCACTATT	3016	4	4	4	4	4	4	3
	del	ssa04	69634603	69637760	TGAGTTTCAGCCACAGACGG	GTCAAGTCTCTGTCAATTAGAAGCA	5077	4	4	3	3	4	4	4
	del	ssa04	74785934	74786585	GCTGTTTGTCCCTTATGAAGTCTC	GAAACAATGAAAGCAGCAGGC	1282	0	4	4	1	4	1	4
	del	ssa05	22296730	22297946	CGTCCTATTCCAAGTGTGCTCTG	GGATGACTTAGTGAAAACTGGGT	5201	4	4	4	4	4	4	4
	del	ssa05	32766515	32768999	CGTAGAGGGAGCGTTTCTCG	CACCTCCTACTGTTCCGTCG	5705	1	0	4	1	4	4	3
	del	ssa05	34404341	34405683	CACACGCCAGAGACCAGATTC	AGAACGAGCCTCCTTACCCT	5697	4	4	4	4	4	4	3
	del	ssa05	38970575	38971716	TTAAAGGGTGCGTTACGGC	AAAGACACAGGTGGTTTAAATAAGG	3277	4	4	3	4	4	1	3
	del	ssa05	51815543	51816896	GTTGAATGCACCTTTGCGACT	ATATCTTTCTCGTCGGACTCAGC	3910	4	0	4	4	4	0	4
	del	ssa06	50671292	50672318	ATGGAGGACAAAGTGACGGT	GGAAGGTAAGGAACTAAAACAGAAT	3356	4	4	3	4	3	3	3
	del	ssa06	54953706	54956233	GGACTTGGCTACGGATGAGG	TATGACGCCGTATGTTGCCA	6428	4	4	4	3	4	3	3
	del	ssa06	71355166	71356792	TTCCAGATGTTCGGAGCCAAC	GGTGCCGAGAACCGAGTAAG	3313	4	4	3	3	3	3	4
	del	ssa06	75057089	75057704	GGAGTCATACGGGACGGAG	GGACAGCAAATCACCAGGGA	2386	4	4	4	4	4	4	3
	del	ssa07	11670235	11670825	GTCCGAGGAGGAGGGGATTT	GAGCCCTAAGAGCCCCAAAGT	2773	4	4	4	4	4	4	3
	del	ssa07	12865998	12867868	GAGAGTCCACGGCTCAACTT	CGAACCCTAACCTCAGGAGC	5894	4	4	4	1	3	1	4
	del	ssa08	8345429	8346422	GTCCTTTGCACCACGCAAGT	GCATAGTAACTGACTTCAGCGTG	3844	4	3	4	3	4	3	3
	del	ssa09	1006688	1007399	ACACACGGAGGATAGGAGCA	TCCAGCGTCTAACACCCAGA	3864	0	4	4	0	0	4	3
	del	ssa09	92015192	92016637	GCATACCTGTTTACCTCATCCATC	GGGAGCATTCCGTAACTCACA	2470	0	0	0	0	0	0	0
	del	ssa09	116166904	116170045	ATTGCAACCCGCCACATTG	CAGCGCAGAGTAGTCAGTCTCAA	6261	3	3	3	3	4	3	3
	del	ssa10	15395206	15400237	ATGCGCTAACCACTCACAAGT	CCTGTCTATCGTCAATCTTGGG	8323	4	3	1	3	4	3	3
	del	ssa10	16263958	16264073	GCACGGGCGTTTCCGTTG	CACATCACTCACCGCTCCTG	683	3	3	4	4	4	3	3
	del	ssa10	23055346	23058655	ATATAGCTCGGCACTCGCAA	CACACCTTGTAGCCTCCATCTG	4178	4	4	4	4	4	4	3
	del	ssa10	30365353	30366821	GGGAAAGCGTCTTTTGGCAT	CTAGCAGCCGTATGTACGTTGAG	4126	4	4	0	3	4	4	3
	del	ssa10	31955994	31958365	GCAGTTGCTAGGGACTCTCC	CTAACTACCAATACACTGCTTCAAA	4689	4	4	4	1	4	4	3
	del	ssa10	32175121	32178620	TTAACGTTTCAGTGCACGGTCT	TCTGAATCGAGGCACCCTTG	4548	4	4	4	4	4	4	4
	del	ssa10	53612472	53613894	CTTGTTGGAGATTCGGCAGAG	GCAGCAGGTAACGATTGTTAAAGT	3089	4	4	4	1	4	4	4
	del	ssa10	68038994	68039520	CACACCTTATGCACAAACCG	TAGCCGTCAAGGGAACTCAC	3228	4	4	4	4	4	3	3
	del	ssa10	70993864	70995299	CATGAACCTAAGGCCTGACACA	TATCACGGACCAAGCTGTGC	4342	4	3	3	4	4	3	3
	del	ssa10	89241815	89252544	TGAGGACTGTAGGCGTTCGAG	GAGCCTGCTTAGCCGAAAGA	13828	3	3	4	3	3	3	3
	del	ssa10	102598140	102600789	GCTGAACTGGTTGTACGGGG	TCTGTCATCATGAAGTTCGAGAGGC	6629	3	1	4	3	4	3	3
	del	ssa11	46947515	46954501	TCACCAAGTTACCCCATTAGGC	GTTCATTTCAGTCTTTCGTTTGACC	10657	1	1	1	3	1	4	3
	del	ssa11	48479354	48480790	ACTGTTTTGAATCCTCTTCGCT	GTCACGGAGAACATCATTAACCTC	6585	4	3	3	4	4	3	4
	del	ssa11	54937540	54938784	GTTGGGATTTTGCGTGAGGT	TCTGCACTTGTGATTCCTGTTTTG	4008	4	4	4	4	4	4	3
	del	ssa12	37272973	37275577	GCTGCCATCAACAACGTGAAAC	GCTTCTACTTGGCGGGTCAG	5045	4	4	4	1	4	4	3
	del	ssa12	46229832	46230900	GGAAAACTGGAGTGCGTTCG	TTGACCCATGGAGTTGCTCG	4330	4	4	4	4	4	4	3
	del	ssa12	47302827	47303888	TTATGCGGCCAGACTGTAGG	TTCCATGCATAAGAGAGAAACACG	3719	4	4	4	4	4	1	3
	del	ssa12	57723936	57725001	GCTGGAGTGTCCGTTTTTAATAG	AGTACCTTTGGTCGGCACAC	3057	4	4	4	1	4	3	3
	del	ssa12	59828504	59831555	GACCACTTCCTGTGATGAGCC	TATGCATTCACCTGTATTGTGAGG	6137	4	4	4	4	4	4	3
	del	ssa13	28064805	28067787	GAAGGAGCGTAAAACGGGAAAT	CAATGTCCACCTCTTGAACATCAG	3827	4	4	4	4	4	4	4
	del	ssa13	45697144	45698334	CAGGGGCAGAATGACAGGAT	TGTTAGTTGCTACGTCAACCCC	4154	0	0	4	0	0	4	3
	del	ssa13	91035194	91037244	TCGAATTAGAGGCTCCGTGG	TTCCAATACACCGCTGGTGAG	4900	4	1	1	3	4	1	4
	del	ssa13	94361640	94364130	GGCTTCCTAGCTGAACCTGG	ACGAACGCCTGTTCTTGTCA	4013	4	1	4	4	4	4	3
	del	ssa14	24535733	24536784	ACGCTCCCGTCACTTTTAGG	CGATTGGGAAATGTTTAATGGTTGT	2539	1	3	3	4	4	4	4
	del	ssa14	32140489	32141095	CAGTACCGAAGCAAAACTGTAGG	CCAAAGGTTCAATAGGGGAGAC	1686	4	4	3	3	3	3	4
	del	ssa14	57935314	57935877	ATGCCAATCAGCCCTGTTCA	TTCTGGTAATTGCTCAGTTTTTCA	1922	3	3	3	3	3	4	3
	del	ssa15	19407986	19408585	TCCCACCCTAAGGAAGCGTA	CACACCTGCTCCCCTTGATT	958	1	1	4	3	1	3	0
	del	ssa15	24723341	24723833	GTGTGGGTGAACGGAGAACG	CCAACCATACCTTGTCACAACAACT	4560	4	3	4	4	0	4	3
	del	ssa15	56653695	56658652	GTATGGCTGAGCAAGGCGTA	TCAGTTCAGTGTCCTGCGATTG	6068	4	3	3	4	4	4	3
	del	ssa15	57641453	57642567	CGTTACCAAAAACCCACATACAGTG	TACTGAGTCAGAACAACCTTAGC	2032	4	4	4	4	0	4	4
	del	ssa15	63861279	63863834	TTGTACGTGTCGTGTTGCCT	GCCCAACTGTCTCTCCTACG	5651	4	3	3	3	4	3	3
	del	ssa15	67587450	67587669	TGGGTGGTGCTCCTGATTTC	ATGCGTGAGAGAATCGACCC	3856	4	4	4	4	4	4	3
	del	ssa15	79278868	79280558	CCAAGCGGATAACCCTCTGC	GCTAATAGCAGTGACGCCCATAG	3892	4	4	4	4	4	4	3
	del	ssa16	29428149	29428523	AGTGGTCGTTCTCTCGTTCG	TCTACCATAGCAACCTGCAAAGT	2095	4	4	3	3	3	3	3
	del	ssa16	32655663	32663258	TACGCCTAGTTTCCTGACGAGT	GAGTGAGGGTAGGAAAAAGATGAAC	10203	3	4	4	3	4	1	3
	del	ssa16	32821321	32822119	GGGAGGGCACCACATCTTTG	GCTACATATCAGTCAGAGCGTTGTC	3459	4	4	4	4	4	4	3
	del	ssa16	43841842	43844570	TTCGTTTCAGAGGCGCATTC	TTCACAGCTTCAATTCACCAAGTCT	5810	3	3	4	3	4	1	3
	del	ssa16	64668435	64670556	ATGCACCGCTACTGGATTGTC	ACCCAGTCCTCCGTTACCAGT	5194	4	4	4	4	4	4	3
	del	ssa16	71706430	71707130	TTTAGGAGATCCACGGAGCG	GCTGCATCATGTTATGGGTATGTAA	2702	4	0	4	4	4	4	3
	del	ssa17	48059254	48066589	ACCATTAGTTACCCTACTTGCAT	TGGCTGATCAGTCTCCCCTAA	10182	4	4	4	3	4	4	3
	del	ssa18	7382966	7384481	GGTTAGGCGTCGTTTGGAGA	CTGGTTTGGACCGACCATAAGA	6893	3	3	3	3	3	3	0
	del	ssa18	24643219	24643458	CATACCTGCTGCATTAGCCATAC	AATTGGGGACCTTGGACTTG	3657	4	4	4	4	4	4	3
	del	ssa18	25655579	25657019	ATCCGGGGATATGGGGAAC	AACTCCAATTCCCTTTGGAGTTTA	4701	0	3	4	4	4	4	4
	del	ssa18	44716287	44716442	CCCTTTAGTAGTGGTTTCTTTGTGT	ACTCGAAGTCGTGTCCCAGAT	1582	4	4	4	4	4	4	3
	del	ssa18	50567942	50569392	CTCACGTCATCGGGAACACA	CCGGGCCCTTTGTATGAGAG	2864	0	0	0	0	4	1	4
	del	ssa18	52072152	52073586	GCTGCTGTGCCAAAAGTGAG	CACTGTGCTGGTAGAAATGGATTG	3078	0	4	4	4	4	4	4
	del	ssa19	3953628	3955607	ATGGACCCGAGCAAGTCGTA	TCACATGGCTCTCCAACAGTTC	3786	1	4	4	4	4	0	3
	del	ssa19	11798867	11798976	GGTCACGCTTTTCTTGGAGC	TTCAGCCACGAATCGACCAA	823	4	4	0	4	4	4	3
	del	ssa19	44656408	44656676	TCTGATTGGTGAGGAAGCCG	CCTCGATGAAGTCGCTCACA	5911	3	3	4	3	0	0	3
	del	ssa19	44657793	44660038	TCTGATTGGTGAGGAAGCCG	CCTCGATGAAGTCGCTCACA	5911	3	3	4	4	4	1	3
	del	ssa19	50845576	50847582	TCCCCTTTGCTGACTCGTTG	CCGCTACGTGCCGATAATG	4673	4	4	4	4	4	4	3
	del	ssa19	60421413	60423145	TGTCAGACGAATCGGGCAAT	TGTGTTTGTGTACAACCAACTCACC	4595	4	4	4	4	4	4	3
	del	ssa19	64074156	64077383	CACCCTCAGGCACTTAAGGAA	CTTGTCTCTTTCAAGGTACTTCGG	5700	4	4	4	3	4	4	3
	del	ssa19	71668879	71669985	AGGTGTTATGGGATTGGGACC	TCCGATGATACACCTTCCGC	6471	4	3	3	4	4	3	4
	del	ssa21	3758604	3759646	GCCAGCCTGCACAGTAATTG	TTGCCTACCAAAATGGCCGA	4672	4	3	4	4	4	4	3
	del	ssa21	17960070	17961189	GCTCAACTGACGACCGACATC	GAAAGGTTCAGACGCCCTCAC	4542	4	4	4	4	3	3	4
	del	ssa21	39759094	39760526	GGAGCCCTGCTGATCCAAG	ACATTGCTCCTTGATAACCTCTCTT	3952	4	4	4	3	0	3	4
	del	ssa22	3734077	3735133	CACCCAAAGGAGACCAGAGG	ATGCAATTGAATATCATTAGGCAGG	3797	4	4	4	4	4	4	3
	del	ssa22	16812713	16813561	CAGAACGTCGTTTGCGTCAG	TTTGAGCACCGCTTGACTCT	3402	4	4	4	4	4	4	3
	del	ssa23	3171444	3172123	CCCTAAGAAGTTACCCACATCGGA	CTCCAAGGTGGCCGAGTAGA	2560	4	4	4	4	4	4	3
	del	ssa23	6755457	6758536	CACCGTTGTCGTTGACCAAT	GCTCAATCCCAATACCCAAGTTT	3854	4	1	0	0	4	0	3
	del	ssa23	28778126	28778494	CTGGAATGGCATCTGACCGT	AGGATTATGTCATCATGGTAGCCAA	2887	4	4	4	3	4	4	3
	del	ssa24	20786036	20789073	ACCCCAGAGCAGGACTTTGAG	GGTTGGTCGGGGTGGATAAG	6818	3	3	3	1	3	4	3
	del	ssa24	25164317	25166030	GAACCAACCGAGGTACGCA	CATAGCAGCCACAAATGTCAATAG	4365	4	1	4	4	4	4	3
	del	ssa24	25356511	25361084	GCTGGGCTTATAGTCACGCT	GGGCAAAGTTAAGCTGACGC	7389	3	4	4	4	4	4	3
	del	ssa25	4876345	4877975	CACCCCTAACAACTGCGGAT	GTCTCCGTAGGGAAAAGCAGG	4976	4	4	4	4	4	1	3
	del	ssa25	8115370	8117159	CAGACTGTCTCAACCAGCTCAATG	CCGAGACTGGTCCTCTGTGTA	2907	4	4	3	3	3	3	4
	del	ssa25	10664661	10668059	CCCGCGATTAATTGTGCTCC	CGGTTGGAATCAGGTGGGTA	5906	4	4	4	4	4	4	3
	del	ssa25	35162822	35164700	TGTGTGATAACGCTCTCGGGT	AGCTATCCATCAAGCCTCTTCC	3921	4	0	4	4	4	4	3
	del	ssa26	4548486	4551569	TTCCCGATTGGTGTGGAGGTAA	ACTTGCCTAGAAGGAGGGTATGG	3620	4	4	4	4	4	4	4
	del	ssa27	1775955	1783294	TCTAGTGTGTCATGACGGCG	AGTGTGACTAGCAAACCGCTG	12477	3	3	3	3	4	4	3
	del	ssa27	13150517	13152818	GGACCGCATCATCTCTAGGC	TCCCCAGTCAGACCCTTCAA	5062	4	4	1	4	1	4	4
	del	ssa27	18319909	18323987	CTGGACTTTGTCACTGGATTGC	GAAAACTCCAACATGGGTGAGG	8588	1	4	4	3	4	1	3
	del	ssa27	19282125	19283708	GGAAGTTTGATCGGGTGTCC	CTCTTTGAAGATTTCACTCCCTTG	4725	4	4	4	4	4	4	3
	del	ssa27	30355261	30359562	CCGAGAGATGTTGAGTCGCT	ATGGTGAGTGTAGATATTTGCCCA	5838	4	4	4	4	4	4	3
	del	ssa29	26089842	26089949	TACCCAATGAAACCGCACG	GAGACTGGCGGATCTGAAGG	1029	4	4	3	4	4	4	3
	dup	ssa01	40012216	40014906	CATTGTTGTGACTGGGAGCAC	CACAAGCACACTGCTGTAACACATA	3678	1	4	4	0	4	0	3
	dup	ssa01	44510863	44511386	TGTGGGTGCCTGTTATCACC	GGGCTTGGGCTCAAAAATCTAT	2680	4	4	4	4	4	4	3
	dup	ssa01	50708970	50709623	AACCGCTAGAGAGTGTCCGA	GGTATGGGGGCTAGGGCTAT	3458	0	0	4	4	4	4	3
	dup	ssa01	70435804	70437632	AGGGTTTAATGGCGGGAACC	TGCAAGCTAACAGGCCACAA	4770	3	3	0	3	3	3	3
	dup	ssa01	130385793	130387339	CTCACCCGCAGGTTTCCTTT	AACGCGGTTAGTGCTTTCAC	3940	0	4	4	4	4	4	3
	dup	ssa01	149381008	149383450	AGTCATTTGAAATCCAGTCCCTTTA	AGCTTTCCCCTAATTGTTTGTGA	3520	4	0	0	4	4	4	4
	dup	ssa02	14464791	14470356	AAACATGTCAAGGGGTTGGCTA	ACAGATTTTCTACGTGGGACAGAGG	7124	4	0	3	3	4	4	3
	dup	ssa02	14720264	14720779	GCTCTCAATGTGATTGGAGTGAAG	GCTGTAGGGATCGGCTGTTG	3678	4	4	4	4	4	3	3
	dup	ssa03	26615661	26618324	CACCCAGCCTAAGAGGACAGA	TGACAGGTAGTGTATGTTACCACAATC	5108	1	3	3	4	4	4	3
	dup	ssa04	11278854	11288404	TCTTCGGAGTGGAACTCGCT	CCTGAATGAGAAACTTTGAGCAG	12019	3	0	4	3	4	3	3
	dup	ssa05	48406909	48410635	AGCTTACCAAAGCAAAGGACAAT	TAGGTAGCAGCCGTGAGCC	6135	4	4	3	0	4	3	4
	dup	ssa06	29641554	29642559	GTCCTCAGTGACTTTGTCCGAA	TTCTCCGTCTGCCCTCAAAC	2443	1	0	4	4	4	4	3
	dup	ssa06	59241099	59242129	CACTTGTCACCCCTCAAACGA	GCAAAGACAGGGAAAAAGTGGATG	3560	0	3	0	4	0	0	3
	dup	ssa08	8898647	8902384	AAATAGGCGAACTCGGCTCC	GCAGGGATTACGTTTCAAGACAAA	5792	0	4	4	4	4	0	3
	dup	ssa08	8898647	8902384	AAATAGGCGAACTCGGCTCC	TGCAGGGATTACGTTTCAAGAC	5793	4	3	4	4	4	3	3
	dup	ssa09	22871496	22879020	TAACCCTGCGTAGCCCATCA	CTTGAATGATGTTCTGCATCACTG	11717	4	3	4	3	4	4	3
	dup	ssa09	37827537	37828192	ACTTATTGGCTCCGCCCTAC	CCAAATGGCTCTCTATCTCCG	4931	1	4	1	1	4	3	3
	dup	ssa09	106777411	106778259	CTCTGGCTCGGCTGAACAAT	GGTCCATGCTTCTGATCCGT	3860	4	4	4	4	4	4	3
	dup	ssa10	11499678	11501958	GTTAGATCCCCCTCAAATGGC	CCTCACCGATGGTATGGCAA	4457	4	3	4	0	4	4	3
	dup	ssa10	62536743	62537738	TGGAACTTTAAAAGCCGCCG	AGCAGTTAAGTCTGTGGCGT	3822	0	4	0	4	4	4	3
	dup	ssa10	63888492	63897413	CGCCCTCATATCTCGGTATCAA	GGTCACTCACCCATGTAGACAGAG	12961	3	4	4	3	4	4	3
	dup	ssa11	66407762	66408415	GGGTACGGCATTGATTGGTG	AACGGCGTCTGGTAAACTGT	3535	0	4	4	1	1	4	4
	dup	ssa11	66407762	66408415	GAAGGACACCACTCGGGATT	AGAAACGGCGTCTGGTAAACT	4921	4	4	1	4	4	4	3
	dup	ssa12	29297968	29301534	CCAGCACGGTAAGTGGCTAT	CTCAGATCTGCGGCGAATCA	6183	0	0	1	4	4	4	3
	dup	ssa12	39600707	39601555	TTCTTGCGAGGCAGGGTTAG	CGCCACTCGGGCAATATCTA	3413	3	4	4	4	4	4	3
	dup	ssa13	42711446	42711928	CGGTATCAGCGTAGCTCGAA	GTTCAGAGTCCGCAGCATCA	3000	4	4	4	4	4	4	3
	dup	ssa13	90540872	90541417	TGGAATATGAGAAATGGAGTGGC	GGTCTTCACGGGGTTGTTCAT	1871	4	4	1	4	0	4	3
	dup	ssa14	21103846	21111406	GTGCACCATGGGGGCTATAA	GAAGTTCCACCAACGCACTG	11721	3	3	3	3	4	4	3
	dup	ssa14	90749462	90750216	CTGGTCCTGCTGGAATAGAAGA	TAGAAATTGTCCAAGTTCACCACAT	5976	0	3	4	3	3	3	3
	dup	ssa15	40491372	40498273	CATCTGGACAGCTACGAGGC	CAGCAGGGTTAACAGGGGAC	10289	4	4	4	3	4	4	3
	dup	ssa16	2908192	2913043	ACGCACCATGGCTGTTAGAAG	ACGTGCTTTCATGGGTGGAT	7718	4	4	3	3	3	3	3
	dup	ssa16	19222279	19222778	CATTGAAGCCTCAGCCTCGTA	GAATCATCATCGTATTGGTCAGCA	2919	0	0	4	4	4	4	3
	dup	ssa16	20083353	20084871	TGGGTGATATCGGTGGATGC	CCGTGCGGTTAGTGAAACAA	3810	1	1	1	4	4	4	3
	dup	ssa17	36348837	36359905	TGGGAGATTCTGGAGCAAGTC	TGATCTTCTCCCTTTGTCGGTT	13392	3	4	4	3	4	3	3
	dup	ssa18	17190746	17195446	AGTCAACACCGCAGCCTAAA	GCTATTCCACGCCAAGACCT	8255	4	4	4	3	4	4	3
	dup	ssa18	17307247	17311255	CATTTTCCGGGTCAGCAAG	TAGTCACTCGGTGGACATTCG	8120	4	0	0	3	4	4	3
	dup	ssa18	51366128	51367222	AGCAAATGTCACCGTTCCG	GTGTTCGACCATTCAGTTTCAGG	3476	4	4	4	4	4	1	3
	dup	ssa19	12224894	12226150	TTACGCAGGCACAGAGGATG	TGGGCACATGCAATATCCG	3935	3	1	4	0	3	0	3
	dup	ssa19	48427131	48429699	CGAGGTAAAGGGTTGACGGT	AATCCTTCGTTGGTGGCCTT	4921	3	4	4	4	4	4	3
	dup	ssa19	56747173	56750780	CCGAGCACCAGGAGTTCTTT	GGCAGCATCGGAAATGTCAC	7825	4	3	4	4	0	4	3
	dup	ssa23	13284561	13291006	TAGAATGGGGCGTAGAGGGT	GGTTAGGCAGAGATTTGTCCATTC	8898	4	4	4	3	4	4	3
	dup	ssa23	16419960	16422777	TAGTTCCTCTCCGAGGCGTT	GCCTAACAAAGTCTATTTCATGCT	5678	4	4	4	4	4	4	3
	dup	ssa24	21451721	21453633	GGTGAGAGGAAACTTGGGGTT	ACCAAGGCTGTTGATAGGCAA	5063	0	0	0	0	0	0	0
	dup	ssa25	33977724	33982545	GCAACTCAGTAGCCGGTAAGA	CATAACTGTCTCACACCTCTGAATG	7783	4	3	4	0	4	3	3
	dup	ssa25	34906769	34908711	CCGCCATCCTCTACAAGTTCC	AGAGATACCTCACCAAGCAGTGAGA	3301	4	0	4	4	0	4	3
	dup	ssa27	31728481	31730352	CATTGCTGCTTCACGCCTC	ATATAAAGCTTGTTTGCTGTCCGTC	3818	4	4	4	4	4	4	3
	inv	ssa01	91767279	91769508	GGCGGAGTTCACACAATCAC	ATCAATGGAACCAGGACGCA	3957	3	0	4	4	4	0	4
	inv	ssa01	145318611	145319105	TGGTATATCTCTCCCTCTCCCTTTG	GGGTACTCTCTTCGTTCGCT	1435	3	4	4	4	4	4	3
	inv	ssa03	21145835	21146941	GGATGACCCACCAGTTTGCT	CAAGCCTTGACCCTTTCAGG	1932	3	4	4	4	4	4	4
	inv	ssa03	27416871	27418406	TCAGAGAGGCGAGGATGACTC	AAGGACGGGTCTGTCTGGTAG	5700	4	4	3	4	4	4	4
	inv	ssa04	31725460	31728104	GTCAGGACGTGACAACATCG	TCACCCACGCTAACATGACC	6407	4	4	4	4	4	4	4
	inv	ssa04	69634602	69637832	TGAGTTTCAGCCACAGACGG	GTCAAGTCTCTGTCAATTAGAAGCA	5077	0	0	0	0	4	0	0
	inv	ssa05	27929433	27929519	GACTGAAATAGAAGCAGAAGAGACA	TACTTTGTGGCAAGTTGGAGG	390	4	4	4	4	1	1	4
	inv	ssa05	51815542	51816968	GTTGAATGCACCTTTGCGACT	ATATCTTTCTCGTCGGACTCAGC	3910	4	4	4	3	4	4	4
	inv	ssa07	31705265	31706422	TTCAGGACCGGAAGCAATTCCAA	GATCGTTAGGAGCCCCTGC	2000	4	4	4	4	4	4	4
	inv	ssa09	92015192	92016706	GCATACCTGTTTACCTCATCCATC	GGGAGCATTCCGTAACTCACA	2470	4	4	4	4	4	4	4
	inv	ssa10	23055345	23058722	ATATAGCTCGGCACTCGCAA	CACACCTTGTAGCCTCCATCTG	4178	0	0	0	0	0	0	0
	inv	ssa13	16970477	16970659	GCAACAGCAGGACCAAGGTA	TCTCCATCAGCTGCTAACGC	3906	4	3	3	3	3	3	3
	inv	ssa23	40786826	40787057	GGCTTTGGAGTCAGAAGGTTG	TCTCCACAGAGGATTGACCATTG	1085	0	3	3	0	4	0	3
