# Supplementary material for: The structural variation landscape in 492 Atlantic salmon genomes
Source: Nat Commun. 2020 Oct 14;11:5176. doi: 10.1038/s41467-020-18972-x (PMC7560756; doi:10.1038/s41467-020-18972-x)
Supplement: Supplementary file 8 — Supplementary Data 5 [file 41467_2020_18972_MOESM8_ESM.txt]

Chromosome	Start	End	Size(bp)	SVclass	SnpEffannotation	SnpEffimpact	Associatedgene/s	Alta_12_0001	Alta_12_0038	Alta_12_0111	Alta_12_0124	Alta_12_0135	Alta_12_0179	Alta_12_0190	Alta_12_0201	Alta_12_0217	Alta_12_0228	Arga_12_0015	Arga_12_0075	Arga_12_0082	Arga_12_0089	Arga_12_0121	Arga_15_0031	Arga_15_0033	Arga_15_0049	Arga_15_0062	Arga_15_0201	Aroy_12_0073	Aroy_12_0084	Aroy_15_0180	Aroy_15_0182	Aroy_15_0183	Aroy_15_0190	Aroy_15_0345	Aroy_15_0348	Aroy_15_0350	Aroy_15_9290	Bors_11_0008	Bors_11_0027	Dale_12_0053	Dale_12_0065	Driv_12_0056	Driv_12_0065	Driv_12_0085	Driv_12_0089	Driv_12_0098	Driv_12_0100	Driv_12_0131	Driv_12_0144
ssa01	847314	850318	-3004	<DEL>	intergenic_region	MODIFIER	id110-LOC106605303	0	1	0	0	1	1	1	1	1	1	1	0	0	1	1	0	0	1	2	0	1	0	0	0	0	1	0	0	0	0	0	0	0	0	0	0	0	2	0	1	0	0
ssa01	966240	966574	-334	<DEL>	upstream_gene_variant	MODIFIER	LOC106607815	0	0	0	0	0	0	0	0	0	0	0	0	0	0	0	0	0	0	0	0	0	0	0	0	0	0	0	0	0	0	0	0	0	0	0	0	0	0	0	0	0	0
ssa01	1023640	1024131	-491	<DEL>	upstream_gene_variant	MODIFIER	LOC106610935	0	0	0	0	0	0	0	0	0	0	0	0	0	0	0	0	0	0	0	0	0	0	0	0	0	0	0	0	0	0	0	0	0	0	0	0	1	0	0	0	0	0
ssa01	1034125	1034593	-468	<DEL>	downstream_gene_variant	MODIFIER	LOC106610935	0	0	0	0	0	0	0	0	0	0	0	0	0	0	0	0	0	0	0	0	0	0	0	0	0	0	0	0	0	0	0	0	0	0	0	0	0	0	0	0	0	0
ssa01	1095641	1095782	-141	<DEL>	intron_variant	MODIFIER	LOC106612874	0	1	1	2	0	1	2	1	0	2	0	0	0	0	0	1	0	1	0	0	0	1	1	1	1	2	0	1	1	1	1	0	2	1	1	1	1	0	1	0	1	1
ssa01	1134800	1135267	-467	<DEL>	upstream_gene_variant	MODIFIER	LOC106613453	0	0	0	0	1	0	0	0	0	1	0	0	0	0	1	0	0	0	0	0	1	1	0	0	0	0	0	0	0	0	0	0	1	0	0	0	0	1	0	0	0	0
ssa01	1280312	1280879	-567	<DEL>	upstream_gene_variant	MODIFIER	LOC106563190	2	1	0	0	2	0	1	0	2	2	2	1	2	2	2	2	2	0	1	2	1	1	2	1	1	2	2	1	0	2	2	2	2	0	2	2	2	2	2	1	2	2
ssa01	1406552	1407326	-774	<DEL>	intergenic_region	MODIFIER	LOC100316613-trnaa-cgc	0	0	0	0	0	0	0	0	0	0	0	0	0	0	0	0	0	0	0	0	0	0	0	0	0	0	0	0	0	0	0	0	0	0	0	0	0	0	0	0	0	0
ssa01	1453815	1454106	-291	<DEL>	intergenic_region	MODIFIER	LOC100316613-trnaa-cgc	0	0	0	0	0	0	0	0	0	0	0	0	0	0	0	0	0	0	0	0	0	0	0	0	0	0	0	0	0	0	0	0	0	0	0	0	0	0	0	0	0	0
ssa01	1589888	1589999	-111	<DEL>	intergenic_region	MODIFIER	LOC106565696-capn3	1	0	2	0	1	0	0	2	0	1	0	0	0	0	0	0	0	0	0	0	1	0	0	0	0	0	0	0	0	0	0	0	0	0	2	1	0	0	0	0	0	0
ssa01	2191968	2192092	-124	<DEL>	upstream_gene_variant	MODIFIER	LOC106579027	0	0	0	0	0	0	0	0	0	0	0	1	0	0	0	0	0	1	0	0	0	0	0	0	0	1	0	1	0	1	0	0	0	0	0	0	1	0	1	0	1	0
ssa01	2294395	2294908	-513	<DEL>	upstream_gene_variant	MODIFIER	LOC106580843	0	0	0	0	0	0	0	0	0	0	0	0	0	0	0	0	0	0	0	0	0	0	0	0	0	0	0	0	0	0	0	0	0	0	0	0	0	0	0	0	0	0
ssa01	2349575	2351051	1476	<INV>	intergenic_region	MODIFIER	LOC106577842-LOC106582002	0	0	0	1	0	0	0	0	0	0	0	0	0	0	0	0	0	0	0	0	0	0	0	0	0	0	0	0	0	0	0	0	0	0	0	0	0	0	0	0	0	0
ssa01	2403704	2403991	-287	<DEL>	intron_variant	MODIFIER	LOC106582002	0	0	2	2	1	2	0	0	2	1	1	1	1	0	2	0	0	1	1	0	1	0	0	1	1	2	2	2	0	0	1	0	0	0	0	0	0	0	2	1	2	1
ssa01	2508275	2508402	-127	<DEL>	downstream_gene_variant	MODIFIER	LOC106584601	0	0	0	0	0	0	0	0	0	0	0	0	0	0	0	0	0	0	0	0	0	0	0	0	0	0	0	0	0	0	0	0	0	0	0	0	0	0	0	0	0	0
ssa01	2578315	2579171	-856	<DEL>	upstream_gene_variant	MODIFIER	LOC106586969	0	0	0	0	0	0	0	0	0	0	0	0	0	0	0	0	0	0	0	0	0	0	0	0	0	0	0	0	0	0	0	0	0	0	0	0	0	0	0	0	0	0
ssa01	2870698	2872483	-1785	<DEL>	intron_variant	MODIFIER	pcnx	0	0	0	0	0	0	0	0	0	0	0	0	0	0	0	0	0	0	0	0	0	0	0	0	0	0	0	0	0	0	0	0	0	0	0	0	0	0	0	0	0	0
ssa01	2996256	2996414	-158	<DEL>	upstream_gene_variant	MODIFIER	LOC106593071	0	0	0	0	0	0	0	0	0	0	0	0	0	0	0	0	0	0	0	0	0	0	0	0	0	0	0	0	0	0	0	0	0	0	0	0	0	0	0	0	0	0
ssa01	3030216	3034561	-4345	<DEL>	intron_variant	MODIFIER	rtf1	2	0	0	0	0	0	0	0	0	0	0	2	0	2	0	0	0	0	0	0	0	1	0	0	0	0	0	0	0	0	0	0	0	0	0	2	0	0	0	0	2	0
ssa01	3034885	3035310	-425	<DEL>	intron_variant	MODIFIER	rtf1	1	0	0	0	0	0	0	1	1	1	0	1	0	1	0	0	0	0	0	0	0	0	0	0	0	0	0	0	1	0	0	2	0	0	0	0	0	0	0	0	0	0
ssa01	3128877	3129422	-545	<DEL>	upstream_gene_variant	MODIFIER	fbln5	0	0	0	0	0	0	0	1	0	0	0	1	0	1	0	0	0	1	0	1	1	1	0	0	0	0	0	0	0	0	0	0	0	0	0	0	0	0	0	0	0	0
ssa01	3181333	3185921	-4588	<DEL>	exon_loss_variant	HIGH	LOC106599381	1	0	0	0	0	0	1	0	1	0	0	0	0	0	0	0	0	0	0	0	0	0	0	0	0	0	0	0	0	0	0	0	0	0	0	0	0	0	0	0	0	0
ssa01	3209166	3209693	-527	<DEL>	intergenic_region	MODIFIER	LOC106599381-plek2	2	0	0	2	0	1	2	0	1	0	2	0	1	1	2	0	1	0	1	0	0	1	0	0	0	1	0	0	2	0	0	0	0	0	0	1	0	2	0	0	1	0
ssa01	3740446	3741186	740	<DUP>	intergenic_region	MODIFIER	LOC106600829-LOC106600873	1	1	1	0	0	1	1	1	1	1	1	1	1	1	2	2	0	1	1	1	1	1	2	1	1	2	1	2	1	1	1	0	1	1	1	0	1	0	0	1	1	1
ssa01	3772066	3774645	-2579	<DEL>	upstream_gene_variant	MODIFIER	LOC106600873	0	0	0	0	0	0	0	0	0	0	0	0	0	0	0	0	0	0	0	0	0	0	0	0	0	0	0	0	0	0	0	0	0	0	0	0	0	0	0	0	0	0
ssa01	3793618	3793760	-142	<DEL>	intergenic_region	MODIFIER	LOC106600873-LOC106600942	1	1	2	0	2	2	2	1	2	2	0	0	1	1	0	0	0	2	1	0	2	1	1	2	1	0	2	2	0	1	2	0	1	0	0	1	1	1	1	1	0	0
ssa01	3909001	3909380	379	<DUP>	intron_variant	MODIFIER	LOC106600942	0	0	0	1	0	2	0	0	0	0	0	2	0	0	0	0	0	1	0	1	0	0	0	0	0	2	0	2	0	2	0	0	0	1	0	0	0	1	0	1	0	1
ssa01	4266749	4267227	-478	<DEL>	intron_variant	MODIFIER	LOC106602195	0	0	0	0	0	0	0	0	0	0	0	0	0	0	0	0	0	0	0	0	1	0	0	0	0	0	0	0	0	0	0	0	0	0	0	0	0	0	0	0	0	0
ssa01	4402887	4403078	-191	<DEL>	intron_variant	MODIFIER	sos2	0	0	0	0	0	0	0	0	0	0	0	0	0	0	1	0	0	0	0	1	0	0	0	0	0	0	2	0	0	0	1	0	1	0	0	0	0	0	0	0	1	0
ssa01	4559440	4562355	-2915	<DEL>	splice_region_variant	LOW	LOC106601679	0	0	0	0	0	0	0	0	0	0	0	0	0	0	0	0	0	0	0	0	0	0	0	0	0	0	0	0	0	0	0	0	0	0	0	0	0	0	0	0	0	0
ssa01	4700123	4700257	-134	<DEL>	intron_variant	MODIFIER	LOC106603056	0	0	0	0	0	0	0	0	1	0	0	0	0	0	0	0	0	0	0	0	0	0	0	0	0	0	0	0	1	0	0	0	0	0	0	0	0	0	0	0	0	0
ssa01	5028487	5029686	-1199	<DEL>	intron_variant	MODIFIER	LOC106603826	0	0	0	0	0	0	0	0	0	0	0	0	0	0	0	0	0	1	0	0	0	0	0	0	0	0	0	0	0	1	0	0	0	0	0	0	1	0	0	0	0	0
ssa01	5148964	5149135	-171	<DEL>	downstream_gene_variant	MODIFIER	LOC106604723	0	0	0	0	0	0	0	0	0	0	0	0	0	0	0	0	0	0	0	0	0	0	0	0	0	0	0	0	0	0	0	0	0	0	0	0	0	0	0	0	0	0
ssa01	5407948	5408095	-147	<DEL>	intergenic_region	MODIFIER	LOC106605022-xdh	2	0	2	0	1	2	2	0	2	0	0	2	0	1	1	1	1	2	0	1	2	2	0	2	0	1	2	0	2	0	2	0	0	2	0	2	1	2	0	0	2	2
ssa01	5421212	5421422	-210	<DEL>	intergenic_region	MODIFIER	LOC106605022-xdh	0	0	0	0	0	0	0	0	0	0	0	0	0	0	0	0	0	0	0	0	0	0	0	0	0	0	0	0	0	0	0	0	0	0	0	0	0	0	0	0	0	0
ssa01	5432388	5432509	-121	<DEL>	intergenic_region	MODIFIER	LOC106605022-xdh	0	0	0	0	0	0	0	0	0	0	0	0	0	0	0	0	0	0	0	0	0	0	0	0	0	0	0	0	0	0	0	0	0	0	0	0	0	0	0	0	0	0
ssa01	5432588	5433362	-774	<DEL>	intergenic_region	MODIFIER	LOC106605022-xdh	1	0	0	1	0	1	1	0	0	2	0	1	0	0	1	1	0	0	0	1	0	1	0	1	0	0	1	0	0	0	1	0	0	1	1	0	1	0	0	0	0	0
ssa01	5498253	5502908	4655	<DUP>	intergenic_region	MODIFIER	LOC106605022-xdh	0	0	0	0	0	0	0	0	0	0	0	0	0	0	0	0	0	0	0	0	0	0	0	0	0	0	0	0	0	0	0	0	0	0	0	0	0	0	0	0	0	0
ssa01	5499249	5500252	-1003	<DEL>	intergenic_region	MODIFIER	LOC106605022-xdh	0	0	0	0	0	0	0	0	0	0	0	0	0	0	0	0	0	0	0	0	0	0	0	0	0	0	0	0	0	0	0	0	0	0	0	0	0	0	0	0	0	0
ssa01	5575702	5579407	-3705	<DEL>	downstream_gene_variant	MODIFIER	xdh	0	0	0	0	0	0	1	0	1	0	0	0	0	0	0	0	0	0	0	0	0	0	1	0	1	0	0	0	1	0	0	0	1	0	0	0	0	0	0	0	0	0
ssa01	5594845	5594955	-110	<DEL>	intron_variant	MODIFIER	xdh	0	0	0	0	0	0	0	0	0	0	0	0	0	0	0	0	0	0	0	0	0	0	0	0	0	0	0	0	0	0	0	0	0	0	0	0	0	0	0	0	0	0
ssa01	5639070	5649317	10247	<DUP>	duplication	LOW	xdh	0	0	0	0	0	2	2	0	0	0	0	0	0	1	2	1	2	0	0	0	0	0	0	0	1	0	0	0	0	0	0	1	0	1	0	0	0	0	0	0	0	1
ssa01	5663382	5665651	-2269	<DEL>	intron_variant	MODIFIER	LOC106605409	2	0	1	0	1	0	1	0	1	2	0	1	2	0	1	0	0	0	0	2	1	1	0	2	0	0	1	0	0	0	1	0	0	0	1	2	0	0	0	2	1	0
ssa01	6386481	6387319	838	<DUP>	intron_variant	MODIFIER	LOC106606698	2	2	1	1	0	0	0	0	0	0	0	0	0	0	0	0	0	0	0	1	0	0	0	0	0	0	0	1	0	0	1	0	0	0	0	0	0	0	1	0	0	0
ssa01	6473873	6474003	130	<DUP>	upstream_gene_variant	MODIFIER	LOC106606422	2	0	0	2	0	0	0	0	0	0	0	0	0	0	0	0	0	0	0	0	0	0	0	0	0	0	0	0	0	0	2	0	0	0	0	0	0	0	0	0	0	0
ssa01	6642048	6643288	-1240	<DEL>	intron_variant	MODIFIER	LOC106609151	0	0	0	1	0	0	0	0	0	0	0	0	0	0	0	0	0	0	0	0	0	0	0	0	0	0	0	0	0	0	0	0	0	0	0	0	0	0	0	0	0	0
ssa01	6658004	6712046	-54042	<DEL>	feature_ablation	HIGH	LOC106606854&LOC106606907	0	0	0	0	0	0	0	0	0	0	0	0	0	0	0	0	0	0	0	0	0	0	0	0	0	0	0	0	0	0	0	0	0	0	0	0	0	0	0	0	0	0
ssa01	6804023	6808245	-4222	<DEL>	intron_variant	MODIFIER	LOC106607199	0	0	0	0	0	0	0	0	0	0	0	0	0	0	0	0	0	0	0	0	0	0	0	0	0	0	0	0	0	0	0	0	0	0	0	0	0	0	0	0	0	0
ssa01	6813682	6827664	13982	<DUP>	upstream_gene_variant	MODIFIER	LOC106607199	0	0	0	1	0	0	0	0	0	0	0	0	0	0	0	0	0	0	0	0	0	0	0	0	0	0	0	0	0	0	0	0	0	0	0	0	0	0	0	0	0	0
ssa01	7039815	7041469	-1654	<DEL>	intergenic_region	MODIFIER	LOC106609318-LOC106607934	1	0	0	0	1	1	0	0	0	1	2	0	1	1	0	0	0	0	2	2	1	0	1	0	0	0	0	0	0	0	0	0	1	1	0	0	0	0	0	1	0	1
ssa01	7045715	7046209	-494	<DEL>	intergenic_region	MODIFIER	LOC106609318-LOC106607934	0	0	0	0	0	0	0	0	0	0	0	0	0	0	0	0	0	0	0	0	0	0	0	0	0	0	0	0	0	0	0	0	0	0	0	0	0	0	0	0	0	0
ssa01	7226021	7227176	1155	<DUP>	intergenic_region	MODIFIER	LOC106607934-LOC106607990	0	0	0	0	0	0	0	0	0	0	2	0	0	0	0	0	0	0	0	0	0	0	0	0	0	0	0	0	0	0	0	0	0	0	0	0	0	0	0	0	0	0
ssa01	7375337	7375903	-566	<DEL>	intergenic_region	MODIFIER	osr1-LOC106608070	0	2	0	0	2	0	0	0	2	2	2	0	0	0	2	2	0	2	2	0	0	0	2	0	2	0	0	2	2	2	2	2	0	2	0	0	2	0	0	0	0	2
ssa01	7724996	7739550	14554	<DUP>	upstream_gene_variant	MODIFIER	LOC106608562	0	0	0	0	0	0	0	0	0	0	0	0	0	0	0	0	0	0	0	0	0	0	0	0	0	0	0	0	0	0	0	0	0	0	0	0	0	0	0	0	0	0
ssa01	7772909	7775084	-2175	<DEL>	intron_variant	MODIFIER	LOC106608828	0	0	0	0	0	0	0	0	0	0	0	0	0	0	0	0	0	0	0	0	0	0	0	0	0	0	0	0	0	0	0	0	0	0	0	0	0	0	0	0	0	0
ssa01	7823999	7824303	-304	<DEL>	intron_variant	MODIFIER	LOC106608927	0	0	0	0	0	0	0	0	0	0	0	0	0	0	0	0	0	0	0	0	0	0	0	0	0	0	0	0	0	0	0	0	0	0	0	0	0	0	0	0	0	0
ssa01	7847338	7848432	-1094	<DEL>	intron_variant	MODIFIER	LOC106608927	0	0	0	0	0	0	0	0	0	0	0	0	0	0	0	0	0	0	0	0	0	0	0	0	0	0	0	0	0	0	0	0	0	0	0	0	0	0	0	0	0	0
ssa01	8010716	8012808	-2092	<DEL>	exon_loss_variant	HIGH	LOC106609486	0	0	0	0	0	0	0	0	0	0	0	0	0	0	0	0	0	0	0	0	0	0	0	1	0	0	0	0	0	0	0	0	0	0	0	0	0	0	0	0	0	0
ssa01	8111162	8112972	1810	<DUP>	downstream_gene_variant	MODIFIER	LOC106610396	0	0	0	0	0	0	1	0	0	1	0	1	1	0	1	0	0	0	0	0	1	0	1	0	0	0	0	0	0	1	1	1	0	0	0	0	0	0	0	0	0	0
ssa01	8161604	8162095	-491	<DEL>	intergenic_region	MODIFIER	LOC106610559-LOC106610665	0	1	1	0	0	0	0	0	0	0	0	0	0	0	0	0	0	0	0	0	0	0	0	0	0	0	0	0	0	0	0	0	0	0	0	0	0	0	0	0	0	0
ssa01	8205970	8206123	-153	<DEL>	intron_variant	MODIFIER	LOC106610665	0	0	0	0	0	0	0	0	0	0	0	0	0	0	0	0	0	0	0	0	0	0	0	0	0	0	0	0	0	0	0	0	0	0	0	0	0	0	0	0	0	0
ssa01	8341449	8341718	-269	<DEL>	intron_variant	MODIFIER	LOC106610665	0	0	0	0	0	0	0	0	0	0	1	0	0	0	0	0	0	0	0	0	0	0	0	0	0	0	0	0	0	0	0	0	0	1	1	0	0	0	0	0	0	1
ssa01	8558250	8558520	-270	<DEL>	upstream_gene_variant	MODIFIER	dync1h1	0	0	0	0	0	0	0	0	0	0	0	0	0	0	0	0	0	0	0	0	0	0	0	0	0	0	0	0	0	0	0	0	0	0	0	0	0	0	0	0	0	0
ssa01	8694448	8694983	-535	<DEL>	intergenic_region	MODIFIER	LOC106611653-dlk1	0	0	0	0	0	0	0	0	0	0	0	0	0	0	0	0	0	0	0	0	0	0	1	0	0	0	0	0	0	0	0	0	0	0	0	0	1	0	0	0	0	0
ssa01	8747106	8748263	1157	<DUP>	intergenic_region	MODIFIER	dlk1-LOC106611855	2	1	2	1	2	1	1	1	2	2	0	0	2	0	1	0	0	0	0	0	0	2	0	0	0	2	1	2	1	0	0	1	0	1	0	0	0	0	0	1	1	1
ssa01	8857398	8858312	-914	<DEL>	intron_variant	MODIFIER	LOC106611855	1	1	1	0	2	0	2	0	0	1	1	0	0	0	0	1	2	0	1	1	0	2	2	1	0	2	2	2	0	2	0	0	0	1	0	1	0	0	0	1	0	2
ssa01	8971514	8971755	-241	<DEL>	intergenic_region	MODIFIER	LOC106612204-LOC106612269	0	0	0	0	0	0	0	0	0	1	0	0	1	0	2	0	0	0	0	0	0	0	0	0	0	0	0	0	0	0	0	1	1	1	0	0	0	0	0	0	0	0
ssa01	9105128	9106643	-1515	<DEL>	intergenic_region	MODIFIER	LOC106560243-LOC106612438	0	0	0	0	0	0	0	0	0	0	0	1	0	0	0	0	0	0	0	0	0	0	0	0	0	0	0	0	0	0	0	0	0	0	0	0	0	0	0	0	0	0
ssa01	9306757	9306912	155	<DUP>	intron_variant	MODIFIER	rcan3	0	0	0	0	0	1	0	0	0	0	0	0	0	0	0	0	0	0	0	0	0	0	0	0	0	0	0	0	0	0	0	0	0	0	0	0	0	0	0	1	0	0
ssa01	9332871	9333579	-708	<DEL>	intron_variant	MODIFIER	rcan3	0	0	0	0	0	0	0	0	0	0	0	0	0	0	0	0	0	0	0	0	0	0	0	1	0	0	0	0	0	1	0	0	0	0	0	0	0	0	0	0	0	0
ssa01	9356987	9357543	556	<DUP>	upstream_gene_variant	MODIFIER	nipal3	2	2	0	2	1	1	2	2	1	2	2	2	1	2	2	2	2	1	1	2	2	1	2	2	2	1	1	2	2	2	1	2	1	2	1	2	2	1	0	2	1	2
ssa01	9401204	9401678	-474	<DEL>	intron_variant	MODIFIER	LOC106613035	0	0	0	0	0	0	0	0	0	0	0	0	0	0	0	0	0	0	0	0	0	0	0	0	0	0	0	0	0	0	0	0	0	0	0	0	0	0	0	0	0	0
ssa01	9419923	9420777	-854	<DEL>	downstream_gene_variant	MODIFIER	LOC106612959	0	0	0	0	0	0	0	0	0	0	1	0	0	0	0	0	0	0	0	0	0	0	0	0	0	0	0	0	0	0	0	0	0	0	0	0	1	0	0	0	0	0
ssa01	9521637	9521958	-321	<DEL>	upstream_gene_variant	MODIFIER	LOC106612959	0	0	0	0	0	0	0	0	0	0	1	0	0	0	1	0	0	0	1	1	0	0	0	0	0	0	0	0	0	0	0	0	0	0	0	0	1	0	0	0	1	0
ssa01	9735463	9737091	1628	<DUP>	intron_variant	MODIFIER	LOC106612499	0	0	0	0	0	0	0	0	0	0	0	0	0	0	0	0	0	0	0	0	0	0	0	0	0	0	0	0	0	0	0	0	0	0	0	0	0	0	0	0	0	0
ssa01	9973837	9973963	-126	<DEL>	intergenic_region	MODIFIER	LOC106612499-LOC106560907	0	0	0	0	0	0	0	0	0	0	0	0	0	0	0	0	0	0	0	0	0	0	0	0	0	0	0	0	0	0	0	0	0	0	0	0	0	0	0	0	0	0
ssa01	10215079	10216301	-1222	<DEL>	intergenic_region	MODIFIER	ctl2b-LOC106561796	0	0	0	0	0	0	0	0	0	0	0	0	0	0	0	0	0	0	0	0	0	1	0	0	0	1	0	0	0	0	0	0	0	0	0	0	0	0	0	0	0	0
ssa01	10308036	10308200	-164	<DEL>	intron_variant	MODIFIER	LOC106561796	0	0	0	0	0	0	0	0	0	0	0	0	0	0	0	0	0	0	0	0	0	0	0	0	0	0	0	0	0	0	0	0	0	0	0	0	0	0	0	0	0	0
ssa01	10333041	10333274	-233	<DEL>	intron_variant	MODIFIER	LOC106561796	0	0	0	0	0	1	0	0	0	0	1	2	1	0	0	0	1	0	0	0	1	0	2	0	1	0	0	0	0	0	0	1	0	0	0	0	2	0	1	0	1	0
ssa01	10490663	10491958	-1295	<DEL>	intron_variant	MODIFIER	LOC106561950	1	1	0	0	0	0	0	0	0	0	0	0	0	0	1	0	0	0	1	0	0	1	0	0	0	1	2	1	0	0	0	0	0	1	0	1	0	0	0	0	1	0
ssa01	10528901	10529735	-834	<DEL>	intron_variant	MODIFIER	LOC106561950	0	0	0	0	0	0	0	0	1	0	0	0	0	0	0	0	0	0	0	0	0	0	0	0	0	0	0	0	0	0	0	0	0	0	0	0	0	0	0	0	0	0
ssa01	10646711	10647705	-994	<DEL>	exon_loss_variant	HIGH	LOC106561950	1	0	1	2	0	0	0	1	1	1	1	0	1	1	1	0	0	1	0	0	0	0	1	0	0	0	2	0	0	0	1	0	1	0	0	1	0	2	0	1	1	0
ssa01	10649694	10650564	-870	<DEL>	upstream_gene_variant	MODIFIER	LOC106561950	0	0	1	0	2	2	2	1	1	1	1	1	1	1	0	1	2	0	0	1	1	1	2	0	2	2	0	1	1	0	0	1	0	1	2	0	1	0	1	1	1	2
ssa01	10657414	10659455	-2041	<DEL>	intergenic_region	MODIFIER	LOC106561950-LOC106561417	1	0	2	1	2	2	1	0	0	0	0	2	1	0	1	0	0	0	2	2	1	0	2	0	1	0	0	2	2	2	1	0	0	1	2	0	1	0	0	2	1	2
ssa01	10825893	10826970	-1077	<DEL>	intergenic_region	MODIFIER	LOC106565703-LOC106562077	0	0	0	0	0	0	0	0	0	0	0	0	0	0	0	0	0	0	0	0	0	0	0	0	0	0	0	0	0	0	0	0	0	0	0	0	0	0	0	0	0	0
ssa01	11048528	11050145	-1617	<DEL>	intron_variant	MODIFIER	LOC106562880	0	0	0	0	0	0	0	0	0	0	0	0	0	0	0	0	0	0	0	0	0	0	0	0	0	0	0	0	0	0	0	0	0	0	0	0	0	0	0	0	0	0
ssa01	11061219	11061506	287	<DUP>	intron_variant	MODIFIER	LOC106562880	0	0	0	0	0	0	0	0	0	0	0	0	0	0	0	0	0	0	0	2	0	0	2	0	0	0	0	0	0	0	0	0	0	0	0	2	1	0	0	0	1	0
ssa01	11159692	11159827	-135	<DEL>	intergenic_region	MODIFIER	LOC106562880-LOC106562977	0	0	0	0	0	0	0	0	0	0	0	0	0	0	0	0	0	0	0	0	0	0	0	0	0	0	0	0	0	0	0	0	0	0	0	0	0	0	0	0	0	0
ssa01	11276906	11281862	-4956	<DEL>	intergenic_region	MODIFIER	LOC106562880-LOC106562977	0	0	0	0	0	0	0	0	0	0	0	0	0	0	0	0	0	0	0	0	0	0	0	0	0	0	0	0	0	0	0	0	0	1	0	0	0	0	0	0	0	0
ssa01	11284369	11284760	-391	<DEL>	intergenic_region	MODIFIER	LOC106562880-LOC106562977	0	1	2	0	2	1	1	0	2	2	1	2	0	1	1	2	0	1	0	0	1	0	1	2	1	0	2	1	0	2	0	1	1	1	2	0	2	1	0	0	1	2
ssa01	11349236	11350518	-1282	<DEL>	upstream_gene_variant	MODIFIER	LOC106563209	0	0	0	0	0	0	0	0	0	0	0	0	0	0	0	0	0	0	0	0	0	0	0	0	0	0	0	0	0	0	0	0	0	0	0	0	0	0	0	0	1	0
ssa01	11349718	11350842	-1124	<DEL>	upstream_gene_variant	MODIFIER	LOC106563209	0	0	0	0	0	0	0	0	0	0	0	1	1	0	1	0	0	0	0	1	0	1	0	0	0	1	0	0	0	0	0	0	0	0	0	0	1	0	0	0	0	0
ssa01	11416267	11416386	-119	<DEL>	intron_variant	MODIFIER	mtfr1l	0	0	0	0	0	0	0	0	0	0	0	0	0	0	0	0	0	0	0	0	0	0	0	0	0	0	0	0	0	0	0	0	0	0	0	0	0	0	0	0	0	0
ssa01	11498657	11500294	-1637	<DEL>	intron_variant	MODIFIER	LOC106563602	1	0	0	0	0	0	0	0	0	0	0	0	0	0	0	0	0	0	0	0	0	0	0	0	0	0	0	0	0	0	0	0	0	0	0	0	0	0	0	0	0	0
ssa01	11618896	11620892	-1996	<DEL>	intergenic_region	MODIFIER	nkl-LOC106564204	0	0	0	0	0	0	0	0	0	0	0	0	0	0	0	0	0	0	0	0	0	0	0	0	0	0	0	0	0	0	0	0	0	0	0	0	0	0	0	0	0	0
ssa01	11638999	11641054	-2055	<DEL>	intron_variant	MODIFIER	LOC106564204	0	0	0	0	0	0	0	0	0	0	0	0	0	0	0	0	0	0	0	0	0	0	0	0	0	0	0	0	0	0	0	0	0	0	0	0	0	0	0	0	0	0
ssa01	11758189	11759721	1532	<DUP>	intergenic_region	MODIFIER	LOC106561598-LOC106564129	0	0	0	0	0	0	0	0	0	0	0	0	0	0	0	1	0	0	0	0	0	0	0	0	0	0	0	0	0	0	0	0	0	0	0	0	0	0	0	0	0	0
ssa01	11760390	11760610	-220	<DEL>	intergenic_region	MODIFIER	LOC106561598-LOC106564129	0	0	0	0	0	0	0	0	0	0	0	0	0	0	0	0	0	0	0	0	0	0	0	0	0	0	0	0	0	0	0	0	0	0	0	0	0	0	0	0	0	0
ssa01	11772456	11772597	-141	<DEL>	intergenic_region	MODIFIER	LOC106561598-LOC106564129	0	0	0	0	0	0	0	0	0	0	0	0	0	0	0	0	0	0	0	0	0	0	0	0	0	0	0	0	0	0	0	0	0	0	0	0	0	0	0	0	0	0
ssa01	11882690	11884288	-1598	<DEL>	intergenic_region	MODIFIER	LOC106563926-LOC106564610	0	0	0	0	0	0	0	0	0	0	0	0	0	0	0	0	0	0	0	0	0	0	0	0	0	0	0	0	0	0	0	0	0	0	0	0	0	0	0	0	0	0
ssa01	12063628	12064226	598	<DUP>	upstream_gene_variant	MODIFIER	LOC106564706	0	0	0	0	0	0	0	0	0	1	0	0	0	0	0	2	0	2	0	0	0	0	0	0	0	0	0	0	0	2	0	0	0	0	0	0	2	0	0	0	1	0
ssa01	12164768	12164922	-154	<DEL>	intergenic_region	MODIFIER	LOC106564860-LOC106565054	1	1	1	0	1	0	1	0	0	0	1	0	0	1	1	0	0	0	0	0	2	1	1	1	2	1	1	1	1	0	0	0	0	2	2	1	1	1	0	1	1	2
ssa01	12175692	12179254	-3562	<DEL>	exon_loss_variant	HIGH	LOC106565054	0	0	0	0	0	0	0	0	0	0	0	0	0	0	0	0	0	0	0	0	0	0	0	0	0	0	0	0	0	0	0	0	0	0	0	0	0	0	0	0	0	0
ssa01	12196411	12197604	1193	<DUP>	intergenic_region	MODIFIER	LOC106565054-LOC106565548	0	0	0	0	0	0	0	0	0	0	0	0	0	0	0	0	0	0	0	0	0	0	0	0	0	0	0	0	0	0	1	0	0	0	0	0	0	0	0	0	0	0
ssa01	12236466	12239136	2670	<DUP>	intergenic_region	MODIFIER	LOC106565548-LOC106565104	0	0	0	0	0	0	0	0	0	0	0	0	0	0	0	0	0	0	0	0	0	0	0	0	0	0	0	0	0	0	2	0	0	0	0	0	0	0	0	0	0	0
ssa01	12237445	12239744	-2299	<DEL>	intergenic_region	MODIFIER	LOC106565548-LOC106565104	0	0	0	0	0	0	0	0	0	0	0	0	0	0	0	0	0	0	0	0	0	0	0	0	0	0	0	0	0	0	0	0	0	0	0	0	0	0	0	0	0	0
ssa01	12482592	12484009	-1417	<DEL>	intergenic_region	MODIFIER	LOC106565456-LOC106565738	0	0	0	0	0	0	0	0	0	0	0	0	0	0	0	0	0	0	0	0	0	0	0	0	0	0	0	0	0	0	0	0	0	0	0	0	0	0	0	0	0	0
ssa01	12632463	12633159	-696	<DEL>	intergenic_region	MODIFIER	LOC106565456-LOC106565738	0	0	0	0	0	0	0	0	0	0	0	0	0	0	0	0	0	0	0	0	0	0	0	0	0	0	0	0	0	0	0	0	0	0	0	0	0	0	0	0	0	0
ssa01	12766360	12767792	1432	<DUP>	intergenic_region	MODIFIER	LOC106565456-LOC106565738	0	0	0	0	0	0	0	0	0	0	0	0	0	0	0	0	0	0	0	0	0	0	0	0	0	0	0	0	0	0	1	0	0	0	0	0	0	0	0	0	0	0
ssa01	12820133	12821149	-1016	<DEL>	intergenic_region	MODIFIER	LOC106565456-LOC106565738	0	0	0	0	0	0	0	0	0	0	1	0	0	1	0	0	0	0	0	0	0	0	0	2	1	0	2	1	0	0	0	0	0	1	0	0	0	0	0	0	0	0
ssa01	12868631	12868888	-257	<DEL>	intergenic_region	MODIFIER	LOC106565456-LOC106565738	0	0	0	0	0	0	0	0	0	0	1	0	1	1	0	0	0	0	0	0	0	1	0	1	1	0	0	1	0	0	0	0	0	1	0	1	2	1	0	0	0	0
ssa01	13011676	13013766	-2090	<DEL>	intergenic_region	MODIFIER	LOC106565738-LOC106565829	0	1	0	2	1	1	2	2	0	1	1	2	2	2	2	2	2	0	0	1	1	1	2	2	2	1	0	2	0	0	1	0	0	0	2	0	0	2	0	0	0	1
ssa01	13014427	13014530	-103	<DEL>	intergenic_region	MODIFIER	LOC106565738-LOC106565829	0	2	0	2	1	1	2	2	0	0	0	2	2	2	2	2	2	0	1	1	1	1	2	2	0	1	0	2	0	1	0	0	1	0	2	0	0	2	0	1	0	0
ssa01	13046958	13047576	-618	<DEL>	intergenic_region	MODIFIER	LOC106565738-LOC106565829	0	0	0	0	0	0	0	0	0	0	0	0	0	0	0	0	0	0	0	0	0	0	0	0	0	0	0	0	0	0	1	0	0	0	0	0	0	0	0	0	0	0
ssa01	13618844	13619668	824	<DUP>	intergenic_region	MODIFIER	LOC106566164-trnaa-ugc	0	1	0	0	0	0	0	0	0	0	0	0	0	0	0	0	0	0	0	0	0	0	1	0	0	0	0	0	0	1	0	0	0	0	0	1	0	0	0	1	0	0
ssa01	13810567	13811440	873	<DUP>	intergenic_region	MODIFIER	LOC106566164-trnaa-ugc	0	1	0	0	0	0	0	0	0	0	0	0	0	0	0	1	0	0	0	0	0	0	1	2	2	0	0	1	0	0	0	2	0	0	0	0	1	0	0	0	1	2
ssa01	14101441	14101947	-506	<DEL>	intron_variant	MODIFIER	LOC106566507	0	0	0	0	0	0	0	0	0	0	0	0	0	0	0	0	0	0	0	0	0	0	0	0	0	0	0	0	0	0	0	0	0	0	0	0	0	0	0	0	0	0
ssa01	14259359	14261733	-2374	<DEL>	intron_variant	MODIFIER	LOC106566627	0	0	0	0	0	0	0	0	0	0	0	0	0	0	0	0	0	0	0	0	0	0	0	0	0	0	0	0	0	0	0	0	0	0	0	1	0	0	1	0	0	0
ssa01	14310355	14311517	-1162	<DEL>	intron_variant	MODIFIER	LOC106566892	0	0	0	0	0	0	0	0	0	0	0	0	0	0	0	0	0	0	0	0	0	0	0	0	0	0	0	0	0	0	0	0	0	0	0	0	0	0	0	0	0	0
ssa01	14361172	14362558	-1386	<DEL>	intergenic_region	MODIFIER	1433b-LOC106566036	0	0	0	0	1	0	1	0	0	1	0	0	1	1	0	0	1	0	0	0	0	0	2	1	1	0	0	0	0	0	1	1	0	1	0	0	0	1	0	1	1	0
ssa01	14432334	14442285	9951	<DUP>	frameshift_variant	HIGH	LOC106566987	0	1	0	2	2	2	1	2	1	1	0	0	1	2	1	2	2	2	2	2	2	2	0	2	2	2	1	2	2	0	2	0	2	2	2	2	1	2	1	2	0	2
ssa01	14448322	15330250	881928	<INV>	inversion	MODERATE	LOC106566078&LOC106567073&LOC106567189&LOC106567335&LOC106567684&LOC106567792&LOC106568139&LOC106568224&LOC106568712&LOC106568847&LOC106569018&LOC106569215&LOC106569385&LOC106569455&LOC106569575&LOC106569909&LOC106569968&LOC106570292&LOC106570354&ahctf1&efcab2&hnrnpu&tfb2m	1	0	0	1	0	0	0	0	0	0	0	1	1	1	0	0	0	0	0	0	0	1	0	0	0	1	0	0	1	1	1	1	0	0	0	0	0	0	1	0	1	1
ssa01	14470114	14471571	-1457	<DEL>	intergenic_region	MODIFIER	LOC106566078-LOC106567073	0	0	0	0	0	0	0	0	0	0	0	0	0	0	0	0	0	0	0	0	0	0	0	0	0	0	0	0	0	0	0	0	0	0	0	0	0	0	0	0	0	0
ssa01	14536272	14537824	-1552	<DEL>	intron_variant	MODIFIER	LOC106567189	0	0	0	0	0	0	0	0	0	0	0	0	0	0	0	0	0	0	0	0	0	0	0	0	0	0	0	0	0	0	0	0	0	0	0	0	0	0	0	0	0	0
ssa01	14901217	14905433	-4216	<DEL>	intron_variant	MODIFIER	LOC106569018	0	0	0	0	0	0	0	0	0	0	1	1	0	1	0	0	0	1	1	0	0	0	0	0	0	0	0	0	0	1	0	0	1	0	0	0	0	0	0	0	0	0
ssa01	14906211	14906778	567	<DUP>	intron_variant	MODIFIER	LOC106569018	0	1	0	0	0	1	0	2	0	0	0	0	0	0	0	2	0	1	2	2	0	0	2	0	1	2	2	1	2	2	1	0	0	0	2	0	2	2	2	2	2	1
ssa01	15177232	15200594	-23362	<DEL>	transcript_ablation	HIGH	LOC106569968	0	0	0	1	0	0	0	1	0	0	0	0	0	0	0	0	0	0	0	0	1	0	0	0	0	0	0	0	0	0	0	0	1	0	0	0	0	0	0	0	0	0
ssa01	15199395	15203016	-3621	<DEL>	upstream_gene_variant	MODIFIER	ahctf1	1	0	0	2	0	0	1	0	1	0	0	0	0	0	0	0	0	0	0	0	0	0	0	0	0	0	0	0	0	0	1	1	2	0	0	0	1	0	0	0	0	0
ssa01	15282772	15291981	9209	<DUP>	gene_fusion	HIGH	LOC106569455&LOC106570292	0	0	0	0	0	0	0	0	0	0	0	0	0	0	0	0	0	0	0	0	0	0	0	0	0	0	0	0	0	0	0	0	0	0	0	0	0	0	0	0	0	0
ssa01	15291871	15292043	-172	<DEL>	frameshift_variant&splice_acceptor_variant&splice_region_variant&intron_variant	HIGH	LOC106569455	0	0	0	0	0	0	0	0	0	0	0	0	0	0	0	0	0	0	0	0	0	0	0	0	0	0	0	0	0	0	0	0	0	0	0	0	0	0	0	0	0	0
ssa01	15345134	15345561	-427	<DEL>	intron_variant	MODIFIER	LOC106570052	0	0	0	0	0	0	0	0	0	0	0	0	0	0	0	0	0	0	0	0	0	0	1	0	0	0	0	0	0	0	0	0	0	0	0	0	0	0	0	0	0	0
ssa01	15373116	15376384	-3268	<DEL>	upstream_gene_variant	MODIFIER	LOC106570052	1	1	0	0	0	0	0	0	0	0	0	0	0	0	0	0	0	1	0	0	0	0	1	0	0	0	0	0	0	0	0	0	0	0	0	0	0	0	0	0	0	0
ssa01	15387310	15387413	-103	<DEL>	intron_variant	MODIFIER	LOC106570236	0	0	0	0	0	0	0	0	0	0	0	0	0	0	0	0	0	0	0	0	0	0	0	0	0	0	0	0	0	0	0	0	0	0	0	0	1	0	0	0	0	0
ssa01	15564724	15567501	-2777	<DEL>	intergenic_region	MODIFIER	LOC106570236-LOC106570387	0	0	0	0	0	0	0	0	0	0	0	0	0	1	0	0	0	0	0	0	0	0	0	0	0	0	1	0	0	0	0	1	0	0	1	0	0	0	0	0	0	0
ssa01	15691634	15691794	-160	<DEL>	intergenic_region	MODIFIER	LOC106569514-LOC106570958	0	0	0	0	0	0	0	0	0	1	1	1	0	1	2	2	2	1	1	0	0	0	0	0	0	2	0	1	2	0	1	1	0	1	0	0	0	1	0	0	0	0
ssa01	15701803	15703342	1539	<DUP>	intergenic_region	MODIFIER	LOC106569514-LOC106570958	0	0	0	0	0	0	0	0	0	0	0	0	0	0	0	0	0	0	0	0	0	0	0	0	0	0	0	0	0	0	0	0	0	0	0	0	0	0	0	0	0	0
ssa01	15780765	15781522	-757	<DEL>	intergenic_region	MODIFIER	LOC106569514-LOC106570958	0	0	0	0	0	0	0	0	0	0	0	0	0	0	0	0	0	0	0	0	0	0	0	0	0	0	0	0	0	0	0	0	1	0	0	0	0	0	0	0	0	0
ssa01	15843474	15844807	-1333	<DEL>	intron_variant	MODIFIER	LOC106570958	1	0	0	0	1	0	0	0	0	1	0	1	0	1	0	2	2	2	1	0	0	1	0	0	1	2	1	0	2	1	1	2	1	1	1	0	0	1	0	1	0	0
ssa01	15912506	15912791	-285	<DEL>	intron_variant	MODIFIER	LOC106570958	0	0	1	0	1	0	1	0	0	0	0	1	0	1	1	1	0	1	0	0	0	0	0	0	0	0	0	0	0	0	0	1	0	0	0	0	0	1	0	0	0	0
ssa01	16304177	16305121	-944	<DEL>	intron_variant	MODIFIER	ush2a	1	1	1	1	1	1	1	1	1	1	1	1	1	1	1	0	0	0	1	1	1	1	1	1	0	0	0	1	0	1	1	1	1	1	1	0	1	0	0	1	0	1
ssa01	16306654	16307079	-425	<DEL>	intron_variant	MODIFIER	ush2a	0	0	1	0	1	1	2	0	2	0	0	1	2	0	1	0	0	0	1	2	0	1	0	0	1	1	2	0	0	1	0	1	0	0	2	0	0	0	0	0	0	0
ssa01	16350235	16351535	1300	<DUP>	intron_variant	MODIFIER	ush2a	0	0	0	0	0	0	0	0	0	0	0	0	0	0	0	0	0	0	0	0	0	0	0	0	0	0	0	0	0	0	0	0	0	0	0	0	0	0	0	0	0	0
ssa01	16505861	16507214	-1353	<DEL>	intron_variant	MODIFIER	LOC106571300	0	0	0	2	0	0	0	1	0	0	0	1	0	1	0	0	0	0	0	0	0	0	0	0	0	0	0	0	0	0	0	0	0	0	0	0	0	0	0	0	0	0
ssa01	16531396	16531868	-472	<DEL>	intron_variant	MODIFIER	LOC106571381	0	0	0	0	0	0	0	0	0	0	0	0	0	0	0	0	0	0	0	0	0	0	0	0	0	0	0	0	0	0	0	0	0	0	0	0	0	0	0	0	0	0
ssa01	16571699	17227095	655396	<INV>	inversion	MODERATE	LOC106570691&LOC106570763&LOC106570820&LOC106571436&LOC106571589&LOC106571704&LOC106571800&LOC106571863&LOC106571921&LOC106571989&LOC106572116&LOC106572210&LOC106572417&LOC106572473&LOC106572523&LOC106572557&LOC106572824&adf1&heatr4&iars2&id6287&trnat-ugu	0	0	0	0	0	0	0	0	0	0	0	0	0	0	0	0	0	0	0	0	0	0	0	0	0	0	0	0	0	0	0	0	0	0	0	0	0	0	0	0	0	0
ssa01	16619007	16625294	-6287	<DEL>	intron_variant	MODIFIER	LOC106571704	0	0	0	0	0	0	0	0	0	0	0	0	0	0	0	0	0	0	0	0	0	0	0	0	0	0	0	0	0	0	0	0	0	0	0	0	0	0	0	0	0	0
ssa01	16621671	16623976	-2305	<DEL>	intron_variant	MODIFIER	LOC106571704	0	2	1	2	2	0	0	1	0	0	0	0	0	1	0	2	1	1	0	0	0	0	0	0	1	0	0	2	0	2	1	0	0	1	0	0	0	1	0	0	0	0
ssa01	16662820	16662923	-103	<DEL>	upstream_gene_variant	MODIFIER	heatr4	0	0	0	0	0	0	0	0	0	0	0	0	0	0	0	0	0	0	0	0	0	0	0	0	0	0	0	0	0	0	0	0	0	0	0	0	0	0	0	0	0	0
ssa01	16709163	16711823	-2660	<DEL>	intergenic_region	MODIFIER	LOC106570691-LOC106571863	0	0	0	0	0	0	0	0	0	0	0	0	0	0	0	0	0	0	0	0	0	0	0	0	0	0	0	0	0	0	0	0	0	0	0	0	0	0	0	0	0	0
ssa01	16715165	16716386	-1221	<DEL>	upstream_gene_variant	MODIFIER	LOC106571863	0	0	1	1	1	0	0	0	0	0	0	0	0	0	0	0	0	0	0	0	0	0	0	0	0	0	0	0	0	0	0	0	0	0	0	0	0	0	0	0	0	0
ssa01	16766726	16766881	-155	<DEL>	intron_variant	MODIFIER	LOC106571863	0	0	0	0	0	0	0	0	0	0	0	0	0	0	0	0	0	0	0	0	0	0	0	0	0	0	0	0	0	0	0	0	0	0	0	0	0	0	0	0	0	0
ssa01	16795442	16795759	-317	<DEL>	intron_variant	MODIFIER	LOC106571863	1	0	0	0	1	2	2	1	2	2	2	2	2	1	2	2	1	1	2	2	1	1	2	2	0	0	1	2	2	1	2	0	1	1	2	0	1	1	2	1	1	2
ssa01	16849860	16851954	-2094	<DEL>	intergenic_region	MODIFIER	trnat-ugu-LOC106572116	0	0	0	0	0	0	0	0	0	0	0	1	0	1	0	1	0	0	0	0	0	0	0	0	1	0	0	1	0	0	1	0	0	0	0	0	0	0	0	0	0	0
ssa01	25906213	25908227	-2014	<DEL>	intron_variant	MODIFIER	LOC106595507	0	0	0	0	0	0	0	0	0	0	0	0	0	0	0	0	0	0	0	0	1	0	1	0	0	0	0	1	0	0	0	0	1	0	0	0	0	0	0	0	0	0
ssa01	16892899	16896158	-3259	<DEL>	upstream_gene_variant	MODIFIER	LOC106571989	0	0	0	0	0	0	0	0	0	0	0	0	1	0	0	0	0	0	0	0	0	0	0	0	0	0	0	0	0	1	0	0	0	0	0	0	0	0	0	1	1	0
ssa01	17074435	17074711	-276	<DEL>	intergenic_region	MODIFIER	LOC106570763-LOC106572557	1	2	0	1	0	0	0	0	1	0	0	1	1	0	1	1	1	0	0	0	0	1	1	2	0	2	2	0	0	0	1	0	0	0	0	0	0	0	0	1	1	1
ssa01	17159205	17160662	-1457	<DEL>	downstream_gene_variant	MODIFIER	LOC106572824	1	0	0	0	0	0	0	0	0	0	1	0	0	0	0	1	2	0	0	1	1	1	0	0	1	2	1	1	2	1	1	1	1	1	0	1	0	1	0	1	1	0
ssa01	17267330	17268471	-1141	<DEL>	intron_variant	MODIFIER	id6688	0	0	0	0	0	0	0	0	0	0	0	0	0	0	0	0	0	0	0	0	0	0	0	0	0	0	0	0	0	0	0	0	0	0	0	0	0	0	0	0	0	0
ssa01	17854670	17855118	-448	<DEL>	downstream_gene_variant	MODIFIER	LOC106576201	1	1	0	0	0	1	0	1	1	0	0	0	0	0	0	0	0	0	0	0	0	0	0	0	0	0	0	0	0	0	0	0	0	1	0	0	0	0	0	0	0	0
ssa01	17913365	17921347	-7982	<DEL>	intergenic_region	MODIFIER	LOC106576201-LOC106573898	0	0	0	0	0	0	0	0	0	0	0	0	0	0	0	0	0	0	0	0	0	0	0	0	0	0	0	0	0	0	0	0	0	0	0	0	0	0	0	0	0	0
ssa01	18103165	18103903	-738	<DEL>	intron_variant	MODIFIER	dlgap2	0	0	0	0	0	0	0	0	0	0	0	0	0	0	0	0	0	0	0	0	0	0	0	0	0	0	0	0	0	0	0	0	0	0	0	0	0	0	0	0	0	0
ssa01	18217966	18219173	-1207	<DEL>	intron_variant	MODIFIER	dlgap2	0	2	0	0	0	1	1	0	0	0	1	0	0	0	1	1	0	0	0	0	1	1	1	0	1	0	0	1	0	0	1	0	1	1	0	1	0	0	0	0	0	1
ssa01	18234087	18234241	-154	<DEL>	intron_variant	MODIFIER	dlgap2	0	0	0	0	0	0	0	0	0	0	0	0	0	0	0	0	0	0	0	0	0	0	0	0	0	0	0	0	0	0	0	0	0	0	0	0	0	0	0	0	0	0
ssa01	18357404	18361903	-4499	<DEL>	intron_variant	MODIFIER	dlgap2	0	0	0	0	0	0	0	1	0	0	0	0	0	0	0	1	0	0	0	0	0	0	0	0	0	0	0	0	0	0	0	0	0	0	0	0	0	0	0	0	0	0
ssa01	18377381	18378557	-1176	<DEL>	downstream_gene_variant	MODIFIER	dlgap2	0	0	0	0	0	2	0	0	0	0	0	0	0	0	0	0	0	0	0	0	0	0	0	0	1	0	0	0	0	0	0	0	0	1	1	0	0	1	0	0	0	0
ssa01	18404207	18404476	-269	<DEL>	downstream_gene_variant	MODIFIER	cln8	0	0	0	0	0	0	0	0	0	0	0	0	0	0	0	0	0	0	0	0	0	0	0	0	0	0	0	0	0	0	0	0	0	0	0	0	0	0	0	0	0	0
ssa01	18440345	18445455	-5110	<DEL>	intron_variant	MODIFIER	arhgef10	0	0	0	1	1	0	0	0	0	0	1	0	0	0	0	0	0	0	0	0	0	0	0	0	0	0	0	0	0	0	0	0	0	0	0	0	0	0	0	0	0	0
ssa01	18554930	18555157	-227	<DEL>	intron_variant	MODIFIER	LOC106574720	0	0	0	0	0	0	0	0	0	0	0	0	0	0	0	0	0	0	0	0	0	0	0	0	0	0	0	0	0	0	0	0	0	0	0	0	0	0	0	0	0	0
ssa01	18651909	18652153	-244	<DEL>	intron_variant	MODIFIER	LOC106575065	2	1	0	0	0	0	1	0	2	1	0	0	0	2	0	0	0	0	1	2	1	1	0	0	0	2	0	0	0	0	1	1	1	0	0	0	0	1	1	2	0	0
ssa01	18801690	18803335	-1645	<DEL>	intron_variant	MODIFIER	LOC106575065	0	0	0	1	0	0	0	0	0	0	1	1	0	0	0	0	0	2	0	0	0	0	0	0	0	0	0	0	0	0	0	0	0	0	0	0	1	1	0	1	0	0
ssa01	18862457	18864691	2234	<DUP>	intron_variant	MODIFIER	LOC106575065	0	0	0	0	0	0	0	0	0	0	0	0	0	1	0	0	0	0	0	0	0	0	0	0	0	0	0	0	0	0	0	2	0	0	0	0	0	0	0	0	1	1
ssa01	18868347	18869052	-705	<DEL>	intron_variant	MODIFIER	LOC106575065	0	0	0	0	0	0	0	0	0	0	0	0	0	0	0	0	0	0	0	0	0	0	0	0	0	0	0	0	0	0	0	0	0	0	0	0	0	0	0	0	0	0
ssa01	18942457	18948868	-6411	<DEL>	intergenic_region	MODIFIER	LOC106575065-LOC106575403	0	1	0	0	1	1	0	0	1	2	0	0	0	0	0	0	0	0	0	0	1	0	0	0	1	1	0	0	0	1	0	2	0	0	0	1	0	0	0	0	1	1
ssa01	19281432	19282065	-633	<DEL>	intron_variant	MODIFIER	icef1	0	0	0	0	0	0	0	0	1	0	0	0	0	0	0	0	0	0	0	0	0	0	0	0	0	1	0	0	0	0	0	0	0	0	0	1	0	0	0	0	0	0
ssa01	19419827	19420048	-221	<DEL>	non_coding_transcript_exon_variant	MODIFIER	LOC106576068	0	0	0	0	1	2	0	0	0	0	0	0	0	0	0	0	0	0	0	0	0	0	0	0	0	0	0	0	0	2	0	0	0	0	0	2	1	0	0	0	0	0
ssa01	19558362	19558935	-573	<DEL>	intergenic_region	MODIFIER	LOC106576162-LOC106577542	0	0	0	0	0	0	0	0	0	0	0	0	0	0	0	0	0	0	0	0	0	0	0	0	0	0	0	0	0	0	0	0	0	0	0	0	0	0	0	0	0	0
ssa01	19874413	19874775	-362	<DEL>	upstream_gene_variant	MODIFIER	LOC106577674	0	0	0	0	0	0	0	0	0	0	0	0	0	0	0	0	0	0	0	0	0	0	0	0	0	0	0	0	0	0	0	0	0	0	0	0	0	0	0	0	0	0
ssa01	20271341	20271551	-210	<DEL>	downstream_gene_variant	MODIFIER	LOC106577278	0	0	0	0	0	0	0	0	0	0	0	0	0	0	0	0	0	0	0	0	0	0	0	0	0	0	0	0	0	0	0	0	0	0	0	0	0	0	0	0	0	0
ssa01	20297973	20300385	-2412	<DEL>	upstream_gene_variant	MODIFIER	LOC106578531	1	0	1	1	0	0	1	1	0	1	0	0	0	0	1	0	0	0	0	0	0	1	0	0	0	0	1	1	1	1	1	0	1	1	0	0	0	0	0	0	1	1
ssa01	20343386	20346539	3153	<INV>	upstream_gene_variant	MODIFIER	lck	0	0	0	0	0	0	0	0	0	0	0	0	1	0	0	1	1	0	0	0	1	0	0	0	0	0	0	0	0	0	0	0	0	0	0	0	0	1	0	0	0	0
ssa01	20649114	20649292	-178	<DEL>	intergenic_region	MODIFIER	LOC106579491-syf2	0	0	0	0	0	0	0	0	0	0	0	0	0	0	0	0	0	0	1	0	0	0	0	0	0	0	0	0	0	0	0	0	0	0	0	0	0	0	0	0	0	0
ssa01	20836276	20837711	-1435	<DEL>	intron_variant	MODIFIER	LOC106579967	0	0	0	0	0	0	2	0	0	0	0	0	0	0	1	0	0	0	0	0	0	0	0	0	0	0	0	0	0	0	0	0	0	0	0	0	0	0	0	0	0	0
ssa01	20995151	20995528	377	<DUP>	intergenic_region	MODIFIER	LOC106580093-LOC106583554	0	1	0	0	1	2	0	0	1	2	0	1	0	1	0	0	0	0	0	0	0	0	0	1	1	0	0	0	0	1	1	0	0	0	0	1	0	1	0	0	1	0
ssa01	21052770	21497676	444906	<INV>	inversion	MODERATE	LOC106577361&LOC106580335&LOC106580379&LOC106580508&LOC106580603&LOC106580630&LOC106580683&id8570&syub	0	0	0	0	0	0	0	0	0	0	0	0	0	0	0	0	0	0	0	0	0	1	0	0	0	0	0	0	0	0	0	0	1	0	0	0	0	0	0	1	0	0
ssa01	21262579	21263566	-987	<DEL>	intergenic_region	MODIFIER	id8570-LOC106580335	0	0	0	0	0	0	0	0	0	0	0	0	0	0	0	0	0	0	0	0	0	0	0	0	0	0	0	0	0	0	0	0	0	0	0	0	0	0	0	0	0	0
ssa01	21275986	21280638	-4652	<DEL>	intergenic_region	MODIFIER	id8570-LOC106580335	0	0	0	0	0	0	0	0	0	0	0	0	0	0	0	0	0	0	0	0	0	0	0	0	0	0	1	0	0	0	0	0	0	0	0	0	0	0	0	0	0	0
ssa01	21344208	21344338	-130	<DEL>	intergenic_region	MODIFIER	LOC106580335-LOC106580379	0	0	0	0	1	0	0	0	0	0	0	0	0	1	1	0	1	0	0	0	0	1	0	0	0	0	0	0	0	0	0	1	0	0	0	0	0	1	0	1	0	0
ssa01	21352168	21357177	-5009	<DEL>	intergenic_region	MODIFIER	LOC106580335-LOC106580379	0	0	0	0	0	0	0	0	0	0	0	0	0	0	0	0	0	0	0	0	0	0	0	0	0	0	0	0	0	0	0	0	0	0	0	1	0	0	0	0	0	0
ssa01	21502566	21503290	-724	<DEL>	intron_variant	MODIFIER	syub	0	0	0	0	0	0	0	0	0	0	0	0	0	0	0	0	0	0	0	0	0	0	0	0	0	0	0	0	0	0	0	0	0	0	0	0	0	0	0	0	0	0
ssa01	21642831	21643394	-563	<DEL>	intron_variant	MODIFIER	LOC106580844	0	0	0	0	0	0	0	0	0	0	0	0	0	0	0	0	0	0	0	0	0	0	0	0	0	0	0	0	0	0	0	0	0	0	0	0	0	0	0	0	0	0
ssa01	21656973	21657224	-251	<DEL>	upstream_gene_variant	MODIFIER	LOC106583710	0	0	0	0	0	0	0	0	0	0	0	0	0	0	0	0	0	0	0	0	0	0	0	0	0	0	0	0	0	0	0	0	0	0	0	0	0	0	0	0	0	0
ssa01	21685481	21689341	-3860	<DEL>	exon_loss_variant	HIGH	LOC106581134	0	0	0	0	0	0	0	0	0	0	0	0	0	0	0	0	0	0	0	0	0	0	0	0	0	0	0	0	0	0	0	0	0	0	0	0	0	0	0	0	0	0
ssa01	21718680	21720033	-1353	<DEL>	downstream_gene_variant	MODIFIER	LOC106581386	0	0	0	0	0	0	0	0	0	0	0	0	0	0	1	0	0	0	0	0	0	0	0	0	0	0	1	0	0	0	0	0	0	0	0	0	0	0	0	0	0	0
ssa01	22114682	22114829	-147	<DEL>	intron_variant	MODIFIER	LOC106582172	2	0	0	0	0	0	0	0	1	0	0	0	0	0	0	0	2	0	0	0	0	0	2	0	0	0	0	0	2	1	2	0	0	0	2	0	1	0	0	2	1	0
ssa01	22133204	22133611	-407	<DEL>	intron_variant	MODIFIER	LOC106582172	0	0	0	0	0	0	0	0	0	0	0	0	0	0	0	0	0	0	0	0	0	0	0	0	0	0	0	0	0	0	0	0	0	0	0	0	0	0	0	0	0	0
ssa01	22195026	22195289	-263	<DEL>	intron_variant	MODIFIER	LOC106582486	0	0	0	0	0	0	0	0	0	0	1	0	0	0	0	0	0	0	0	0	0	0	0	0	0	1	0	2	0	1	0	0	0	0	0	0	0	1	0	0	0	0
ssa01	22293343	22293618	-275	<DEL>	downstream_gene_variant	MODIFIER	adssl2	0	0	0	0	0	0	0	0	0	0	0	0	0	0	0	0	0	0	0	0	0	0	0	0	0	0	0	0	0	0	0	0	0	0	0	0	0	0	0	0	0	0
ssa01	22317580	22317726	-146	<DEL>	downstream_gene_variant	MODIFIER	LOC106582786	0	0	0	0	0	0	0	0	0	0	0	0	0	0	0	0	0	0	0	0	0	0	0	0	0	0	0	0	0	0	0	0	0	0	0	0	0	0	0	0	0	0
ssa01	22468412	22471577	-3165	<DEL>	intergenic_region	MODIFIER	LOC106583112-LOC106583235	0	0	0	0	0	0	0	0	0	0	0	0	0	0	0	0	0	0	0	0	0	0	0	0	0	0	0	0	0	0	0	0	0	0	0	0	0	0	0	0	0	0
ssa01	22501026	22502656	-1630	<DEL>	intergenic_region	MODIFIER	LOC106583171-LOC106583292	0	0	0	1	0	0	1	0	0	0	0	0	0	0	0	0	0	0	0	0	0	0	0	0	0	0	0	0	0	0	0	0	0	0	0	0	0	0	0	0	0	0
ssa01	22516186	22516348	-162	<DEL>	intergenic_region	MODIFIER	LOC106583171-LOC106583292	0	0	0	0	0	0	0	0	0	0	0	0	0	0	0	0	0	0	0	0	0	0	0	0	0	0	0	0	0	0	0	0	0	0	0	0	0	0	0	0	0	0
ssa01	22595263	22596594	-1331	<DEL>	intergenic_region	MODIFIER	LOC106583171-LOC106583292	0	0	1	0	0	0	0	0	0	0	0	1	0	1	0	0	0	0	0	0	0	0	1	0	0	0	0	0	0	0	0	0	0	0	0	0	0	0	0	0	1	0
ssa01	22771821	22773288	-1467	<DEL>	intergenic_region	MODIFIER	LOC106583292-LOC106586563	0	0	0	0	0	1	0	0	0	0	0	0	0	0	0	0	0	0	0	0	0	0	0	0	0	0	1	0	0	0	0	0	0	0	0	0	0	0	0	0	0	0
ssa01	22908478	22910443	-1965	<DEL>	upstream_gene_variant	MODIFIER	LOC106586717	0	0	0	0	0	0	0	0	0	0	0	0	0	0	0	0	0	0	0	0	0	0	0	0	0	0	0	0	0	0	0	0	0	0	0	0	0	0	0	0	0	0
ssa01	22916339	22916473	-134	<DEL>	intron_variant	MODIFIER	LOC106586717	0	0	0	0	2	0	0	0	1	0	0	1	1	0	0	0	0	2	0	1	2	2	2	1	0	1	1	1	2	0	1	1	0	0	1	0	2	0	0	0	0	0
ssa01	23396737	23399412	-2675	<DEL>	intergenic_region	MODIFIER	LOC106587605-id10461	0	0	0	0	0	0	0	0	0	0	0	0	0	0	0	0	0	0	0	0	0	0	0	0	0	0	0	0	0	0	0	0	0	0	0	0	0	0	0	0	0	1
ssa01	23531147	23531251	104	<DUP>	splice_donor_variant&splice_region_variant&intron_variant&non_coding_transcript_exon_variant	HIGH	LOC106588088	0	0	1	0	0	1	0	0	2	0	0	0	0	1	0	0	0	0	0	0	0	2	0	1	0	0	1	0	0	0	0	1	0	1	0	0	1	0	0	0	0	0
ssa01	23605154	23605771	-617	<DEL>	intron_variant	MODIFIER	LOC106588489	0	0	0	0	0	0	0	0	0	0	0	0	0	0	0	0	0	0	0	0	0	0	0	0	0	0	0	0	0	0	0	0	0	0	0	0	0	0	0	0	0	0
ssa01	23678900	23681831	-2931	<DEL>	intron_variant	MODIFIER	LOC106588600	0	0	0	0	0	0	0	0	0	0	0	0	0	0	0	0	0	0	0	0	0	0	0	0	0	0	0	0	0	0	0	0	0	0	0	0	0	0	0	0	0	0
ssa01	24153682	24154501	-819	<DEL>	intron_variant	MODIFIER	LOC106589425	0	0	0	0	0	0	0	0	0	0	0	0	0	0	0	0	0	0	0	0	0	0	0	0	0	0	0	0	0	0	0	0	0	0	0	0	0	0	0	0	0	0
ssa01	24223742	24224458	-716	<DEL>	intron_variant	MODIFIER	LOC106589425	1	1	0	0	0	1	1	0	0	0	0	0	0	0	1	2	1	0	1	0	1	0	0	0	0	0	0	0	0	1	0	0	0	0	0	0	0	1	0	0	0	1
ssa01	24287771	24288984	-1213	<DEL>	intron_variant	MODIFIER	LOC106589621	0	0	0	0	0	0	0	1	0	0	0	1	1	0	1	0	0	0	0	0	1	1	0	0	0	0	0	0	0	0	0	0	0	0	0	0	0	0	0	0	0	0
ssa01	24388805	24389848	-1043	<DEL>	downstream_gene_variant	MODIFIER	LOC106590063	0	2	0	1	0	0	1	0	0	2	1	0	0	0	0	1	0	1	1	1	0	0	2	2	2	1	0	0	0	0	1	1	2	0	0	0	2	0	0	1	2	2
ssa01	24498831	24501086	-2255	<DEL>	upstream_gene_variant	MODIFIER	esrrb	0	0	0	0	0	0	0	0	0	0	0	0	0	0	0	0	0	0	0	0	0	0	0	0	0	0	0	0	0	0	0	0	0	0	0	0	0	0	0	0	0	0
ssa01	24656424	24658409	-1985	<DEL>	intergenic_region	MODIFIER	LOC106590421-LOC106590872	0	0	0	0	0	0	0	0	0	0	0	1	0	0	0	0	0	0	0	0	0	0	0	0	0	0	0	0	0	0	0	0	0	0	1	0	0	0	0	0	0	0
ssa01	24982618	24983042	-424	<DEL>	intron_variant	MODIFIER	LOC106591625	2	2	1	0	0	2	0	0	0	0	0	0	1	0	0	1	2	0	0	0	2	0	1	1	2	0	0	0	0	0	0	0	0	0	0	0	1	0	2	0	0	1
ssa01	24992569	24992702	-133	<DEL>	intron_variant	MODIFIER	LOC106591625	0	2	0	0	0	2	0	0	0	0	0	0	1	0	0	1	2	0	0	0	0	0	0	2	0	0	0	0	0	0	0	0	0	0	0	0	0	0	0	1	0	1
ssa01	25090465	25091193	-728	<DEL>	upstream_gene_variant	MODIFIER	LOC106593296	0	0	0	1	0	1	1	0	0	0	0	0	1	0	0	0	1	1	0	0	1	0	0	1	0	0	0	1	1	1	1	0	0	0	0	0	0	0	0	1	2	0
ssa01	25459350	25459756	-406	<DEL>	intergenic_region	MODIFIER	LOC106593771-LOC106593878	0	0	0	0	1	0	0	0	1	0	0	0	1	0	0	0	0	0	0	0	0	0	0	0	0	0	0	0	0	0	0	0	0	0	0	2	0	0	0	0	0	0
ssa01	26006274	26006682	-408	<DEL>	intron_variant	MODIFIER	LOC106595507	0	1	0	0	0	0	0	1	0	0	1	0	0	0	0	0	0	0	0	1	0	0	0	0	0	0	0	0	0	0	0	0	0	0	0	1	0	0	1	0	0	0
ssa01	26075357	26075491	-134	<DEL>	intergenic_region	MODIFIER	LOC106595507-LOC106595751	0	0	2	0	0	0	0	0	1	0	0	0	1	0	1	0	2	1	0	0	0	2	1	1	0	1	1	2	0	1	0	0	0	0	0	1	2	0	1	1	0	1
ssa01	26795404	26795694	-290	<DEL>	intron_variant	MODIFIER	LOC106598081	2	0	1	0	1	0	1	1	0	0	1	0	0	0	0	1	0	2	0	0	0	2	1	0	0	1	0	1	0	1	1	0	1	0	0	1	0	1	0	0	1	2
ssa01	26864775	26865606	-831	<DEL>	splice_region_variant	LOW	LOC100195680	0	0	0	0	0	0	0	0	0	0	0	0	0	0	0	0	0	0	0	0	0	0	0	0	0	0	0	0	0	0	0	0	0	0	0	0	0	0	0	0	0	0
ssa01	26926011	26926551	-540	<DEL>	upstream_gene_variant	MODIFIER	LOC106598511	0	0	0	0	0	0	0	0	0	0	0	0	0	0	0	0	0	0	0	0	0	0	0	0	0	0	0	0	0	0	0	0	0	0	0	0	0	0	0	0	0	0
ssa01	26929816	26931140	-1324	<DEL>	upstream_gene_variant	MODIFIER	LOC106598511	0	0	0	0	0	0	0	1	1	1	0	0	0	1	1	0	0	0	0	0	0	2	0	0	0	1	0	1	0	1	2	1	1	0	0	0	0	0	0	0	0	1
ssa01	26953476	26955649	-2173	<DEL>	intron_variant	MODIFIER	LOC106598511	1	0	0	0	0	0	1	1	0	1	0	0	0	0	0	0	0	0	0	0	0	1	0	0	0	0	0	0	0	0	1	0	0	0	0	0	0	0	0	0	0	0
ssa01	27016417	27017230	-813	<DEL>	intergenic_region	MODIFIER	LOC106598670-LOC106598722	0	0	2	0	0	0	2	2	0	1	1	1	0	0	0	1	0	0	2	2	0	1	0	0	0	1	0	1	0	0	0	0	1	0	0	1	0	2	0	1	1	0
ssa01	27469270	27469680	-410	<DEL>	intron_variant	MODIFIER	LOC106599033	0	0	2	0	0	0	0	0	0	0	0	0	0	0	0	1	0	0	0	0	0	0	0	0	0	0	0	1	1	1	0	0	1	0	0	0	1	2	0	0	1	0
ssa01	27595701	27600766	-5065	<DEL>	splice_region_variant	LOW	LOC106599078	1	1	0	1	1	1	1	1	1	1	1	1	1	1	1	1	1	1	1	1	1	1	1	1	1	0	1	1	1	1	1	0	1	1	1	1	1	1	1	1	1	1
ssa01	27605807	27607412	1605	<INV>	upstream_gene_variant	MODIFIER	LOC106586232	0	0	0	0	0	0	0	0	0	0	1	1	0	0	2	0	0	1	0	0	0	0	0	0	0	0	0	1	1	0	0	0	0	1	0	0	0	0	0	0	0	0
ssa01	27654377	27655459	-1082	<DEL>	exon_loss_variant	HIGH	LOC106599102	0	0	0	0	0	0	0	0	0	0	0	0	0	0	0	0	0	0	0	0	0	0	0	0	0	0	0	0	0	0	0	0	0	0	0	0	0	0	0	0	0	0
ssa01	27683281	27684450	-1169	<DEL>	frameshift_variant&splice_acceptor_variant&splice_region_variant&intron_variant	HIGH	LOC106599102	0	0	0	0	0	0	0	0	0	0	0	0	0	0	0	0	0	0	0	0	0	0	0	0	0	0	0	0	0	0	0	0	0	0	0	0	0	0	0	0	0	0
ssa01	27743245	27744008	763	<DUP>	intron_variant	MODIFIER	LOC106599102	0	0	0	0	0	0	0	1	0	0	0	0	0	0	0	0	1	0	0	0	2	0	0	0	0	0	0	1	1	1	1	0	0	0	1	0	0	0	0	1	1	1
ssa01	27838076	27839278	-1202	<DEL>	intergenic_region	MODIFIER	LOC100846972-LOC106599208	0	0	0	0	0	0	0	0	0	0	0	0	0	0	0	0	0	0	0	0	0	0	0	0	0	0	0	0	0	0	0	0	0	0	0	0	0	0	0	0	0	0
ssa01	27941485	27941692	207	<DUP>	intergenic_region	MODIFIER	LOC106599864-LOC106599225	0	0	0	1	1	0	0	0	0	1	0	0	0	0	0	0	0	0	0	0	0	2	0	0	0	0	0	1	0	0	0	0	0	0	0	0	0	1	0	0	0	1
ssa01	28142335	28143398	-1063	<DEL>	intron_variant	MODIFIER	trmt61a	1	1	0	0	0	1	1	1	0	1	0	1	0	0	0	2	1	2	2	0	1	0	0	0	0	0	0	0	0	1	1	0	1	0	2	0	1	2	0	2	0	2
ssa01	28144516	28145385	-869	<DEL>	intron_variant	MODIFIER	trmt61a	0	1	2	1	1	0	0	0	1	1	1	2	0	1	1	0	0	1	1	2	2	1	0	1	1	0	1	1	1	1	2	0	0	1	0	2	1	0	0	0	2	0
ssa01	28162564	28163354	-790	<DEL>	upstream_gene_variant	MODIFIER	ckb	0	0	0	0	0	0	0	0	0	0	0	0	0	0	0	0	0	0	0	0	0	0	0	0	0	0	0	0	0	0	0	0	0	0	0	0	0	0	0	0	0	0
ssa01	28300379	28300534	-155	<DEL>	intron_variant	MODIFIER	LOC106599566	0	0	0	0	0	0	0	0	0	0	0	0	0	0	0	0	0	0	0	0	0	0	0	0	0	0	0	0	0	0	0	0	0	0	0	0	0	0	0	0	0	0
ssa01	28355939	28357434	-1495	<DEL>	upstream_gene_variant	MODIFIER	LOC106599591	0	0	0	0	0	0	0	0	0	0	0	0	0	0	0	0	0	0	0	0	0	0	0	0	0	0	0	0	0	0	0	0	0	0	1	0	0	0	0	0	0	0
ssa01	28383148	28385040	-1892	<DEL>	upstream_gene_variant	MODIFIER	LOC106599634	0	2	0	0	1	1	0	0	0	0	0	0	2	0	1	2	0	0	0	0	1	2	0	0	2	1	1	0	0	0	1	0	1	0	0	0	0	1	0	2	2	1
ssa01	28384824	28385001	-177	<DEL>	upstream_gene_variant	MODIFIER	LOC106599634	0	0	0	0	0	0	0	0	0	0	0	0	0	0	0	0	0	0	0	0	0	0	0	0	0	0	0	0	0	0	0	0	0	0	0	0	0	0	0	0	0	0
ssa01	28408623	28410084	-1461	<DEL>	intron_variant	MODIFIER	LOC106599624	0	0	0	0	0	0	0	0	0	0	0	0	0	0	0	0	0	0	0	0	0	0	0	0	0	0	0	0	0	0	0	0	0	0	0	0	0	0	0	0	0	0
ssa01	28471413	28471858	-445	<DEL>	downstream_gene_variant	MODIFIER	LOC106599699	1	0	0	1	1	1	0	0	0	0	1	0	0	1	2	2	1	0	0	1	2	1	1	0	0	0	0	0	0	0	0	0	1	1	1	0	0	1	0	1	1	0
ssa01	28527169	28531149	-3980	<DEL>	intergenic_region	MODIFIER	enpp4-LOC106599729	0	0	0	0	0	0	0	0	0	0	0	0	0	0	0	0	0	0	0	0	0	0	0	0	0	0	0	0	0	0	0	0	0	0	0	0	0	0	0	0	0	0
ssa01	28554678	28555139	-461	<DEL>	intergenic_region	MODIFIER	LOC106599729-trnar-ucg	0	0	0	0	0	0	0	0	0	0	0	0	0	0	0	0	0	0	0	0	0	0	0	0	0	0	0	0	0	0	0	0	0	0	0	0	0	0	0	0	0	0
ssa01	28579120	28581251	-2131	<DEL>	intergenic_region	MODIFIER	LOC106599729-trnar-ucg	0	0	0	0	0	0	0	0	0	0	0	0	0	0	0	0	0	0	0	0	0	0	0	0	0	0	0	0	0	0	0	0	0	0	0	0	0	0	0	0	0	0
ssa01	28927611	28928135	-524	<DEL>	intron_variant	MODIFIER	LOC106600514	0	0	1	0	1	1	0	0	0	1	0	0	0	0	0	0	0	0	0	0	0	1	0	0	0	0	0	0	0	0	0	0	0	0	0	0	0	0	0	0	0	0
ssa01	29036959	29037320	-361	<DEL>	3_prime_UTR_variant	MODIFIER	LOC106600528	0	0	0	0	0	0	0	0	0	0	0	0	0	0	1	0	0	0	0	0	0	0	0	0	0	0	0	0	0	0	0	0	0	0	0	0	0	0	0	0	0	0
ssa01	29215143	29215280	-137	<DEL>	upstream_gene_variant	MODIFIER	LOC106600592	0	0	0	0	0	0	0	0	0	0	0	0	0	0	0	0	0	0	0	0	0	0	0	0	0	0	0	0	0	0	0	0	0	0	0	0	0	0	0	0	0	0
ssa01	29265582	29267024	-1442	<DEL>	intron_variant	MODIFIER	nol10	0	0	2	0	1	1	1	0	0	1	1	0	0	1	1	1	2	0	0	0	1	0	0	0	0	0	2	0	0	0	0	0	1	2	0	2	0	1	0	0	2	0
ssa01	29343511	29344016	-505	<DEL>	intron_variant	MODIFIER	rock2	0	0	0	0	0	0	0	0	0	0	0	1	1	0	1	2	1	1	0	0	0	0	0	0	0	0	0	0	0	0	0	0	1	0	0	0	0	1	0	0	0	0
ssa01	29426380	29427987	-1607	<DEL>	intron_variant	MODIFIER	pdss2	0	0	0	0	0	0	0	1	0	0	1	0	0	0	0	0	0	0	0	0	0	0	0	0	0	0	1	0	0	0	0	0	0	0	0	0	1	0	0	0	0	0
ssa01	29430152	29431638	-1486	<DEL>	intron_variant	MODIFIER	pdss2	0	0	0	0	0	0	1	0	0	0	0	0	0	0	0	0	0	0	0	0	0	0	0	0	0	0	0	0	0	0	0	0	0	0	0	0	0	0	0	0	0	0
ssa01	29540099	31031518	1491419	<INV>	inversion	HIGH	ldah	0	0	0	0	1	0	0	0	0	0	0	0	0	0	0	0	0	0	0	0	0	0	0	0	0	0	0	0	0	0	0	0	1	0	0	0	0	0	0	0	0	0
ssa01	29745674	29748621	2947	<DUP>	upstream_gene_variant	MODIFIER	lclat1	0	0	0	0	0	0	0	0	2	0	0	0	0	0	0	0	0	0	0	0	0	1	0	0	0	0	0	0	0	1	0	0	0	0	0	0	0	0	0	0	0	0
ssa01	29967032	29967596	-564	<DEL>	intron_variant	MODIFIER	LOC106601609	0	0	0	0	0	0	0	0	0	0	0	0	0	0	0	0	0	0	0	0	0	0	0	0	0	0	0	0	0	0	1	0	0	0	0	0	0	0	0	0	0	0
ssa01	29967806	29970382	-2576	<DEL>	intron_variant	MODIFIER	LOC106601609	0	1	1	0	1	0	1	0	0	0	0	1	1	1	0	0	0	1	2	1	1	0	0	0	2	0	0	1	0	0	1	0	0	1	1	0	1	1	1	1	0	1
ssa01	30013792	30014598	-806	<DEL>	intron_variant	MODIFIER	LOC106601584	0	0	0	0	0	0	0	0	0	0	0	0	0	0	0	0	0	0	0	0	0	0	0	0	0	0	0	0	0	0	0	0	0	0	0	0	0	0	0	0	0	0
ssa01	30109078	30109393	-315	<DEL>	upstream_gene_variant	MODIFIER	LOC106601569	0	0	0	0	0	0	0	0	0	0	0	0	0	0	0	0	0	0	0	0	0	0	0	0	0	0	0	0	0	0	0	0	0	0	0	0	0	0	0	0	0	0
ssa01	30257356	30258296	-940	<DEL>	intergenic_region	MODIFIER	LOC106601569-gjd2	0	0	0	0	0	0	0	0	0	0	0	0	0	0	0	0	0	0	0	0	0	0	0	0	0	0	0	0	0	0	0	0	0	0	0	0	0	0	0	0	0	0
ssa01	30301091	30303230	-2139	<DEL>	intergenic_region	MODIFIER	LOC106601569-gjd2	0	0	0	0	0	1	0	0	0	0	0	0	1	0	0	0	0	0	1	2	0	0	0	0	0	1	0	1	1	0	2	0	0	0	0	0	1	0	0	1	0	0
ssa01	30610969	30611767	-798	<DEL>	intergenic_region	MODIFIER	dph6-cssa01h15orf41	1	1	2	2	1	0	0	1	1	0	1	0	0	0	1	0	0	0	0	0	0	1	0	0	0	2	0	0	0	1	1	1	0	1	0	0	0	0	0	0	0	0
ssa01	30616177	30617035	-858	<DEL>	intergenic_region	MODIFIER	dph6-cssa01h15orf41	0	0	0	0	0	0	0	0	0	0	0	0	0	0	0	0	0	0	0	1	0	0	0	0	0	0	0	0	0	0	0	0	0	0	0	0	0	0	0	1	1	0
ssa01	30749979	30750208	-229	<DEL>	intron_variant	MODIFIER	cssa01h15orf41	0	0	0	0	0	0	0	0	0	0	0	0	0	0	0	0	0	0	0	0	0	0	0	0	0	0	0	0	0	0	0	0	0	0	0	0	0	0	0	0	0	0
ssa01	31217647	31292649	75002	<INV>	bidirectional_gene_fusion	HIGH	LOC106601399&LOC106601420	0	1	0	1	0	0	1	0	0	0	0	0	0	1	0	1	1	0	0	0	1	1	2	0	0	0	1	0	0	0	0	0	1	1	0	0	0	0	0	1	0	0
ssa01	31289587	31290513	-926	<DEL>	intron_variant	MODIFIER	LOC106601399	0	0	0	0	0	0	0	0	0	0	0	0	0	0	0	0	0	0	0	0	0	0	0	0	0	0	0	0	0	0	0	0	0	0	0	0	0	0	0	0	0	0
ssa01	31401816	31402747	-931	<DEL>	intergenic_region	MODIFIER	LOC106601394-LOC106601673	0	0	0	0	0	0	0	0	0	0	0	0	0	0	0	0	0	0	0	0	0	0	0	0	0	0	0	0	0	0	0	0	0	0	0	0	0	0	0	0	0	0
ssa01	31504919	31505465	-546	<DEL>	intergenic_region	MODIFIER	LOC106601673-LOC106601387	0	0	0	0	0	0	0	0	0	0	0	0	0	0	0	0	0	0	0	0	0	0	0	0	0	0	0	0	0	0	1	0	0	0	0	0	0	0	0	0	0	0
ssa01	31569257	31573330	4073	<DUP>	intergenic_region	MODIFIER	LOC106601387-LOC106601376	0	0	0	0	0	0	0	0	0	0	0	0	0	0	0	0	0	0	0	0	0	0	0	2	0	0	0	0	0	0	0	0	0	0	0	0	0	0	0	0	0	0
ssa01	31597358	31597458	-100	<DEL>	downstream_gene_variant	MODIFIER	LOC106601354	0	2	0	1	0	0	0	1	0	0	0	0	0	0	0	1	1	0	0	0	2	0	0	0	1	0	0	0	0	0	0	0	2	0	0	0	0	0	0	2	2	0
ssa01	31678234	31679967	-1733	<DEL>	intergenic_region	MODIFIER	gpn1-LOC106601343	0	0	0	0	0	0	0	0	0	0	0	0	0	0	0	0	0	0	0	0	0	0	0	0	0	0	0	0	0	0	1	0	0	0	0	0	0	0	0	0	0	0
ssa01	31736313	31736482	-169	<DEL>	intron_variant	MODIFIER	LOC106601343	0	0	1	0	1	1	0	1	0	0	0	0	1	1	2	0	0	2	0	1	1	1	0	0	0	0	1	1	0	0	0	0	0	0	0	1	0	0	0	1	1	0
ssa01	31840295	31841412	1117	<DUP>	intron_variant	MODIFIER	LOC106601308	1	2	2	1	2	2	2	2	1	2	2	1	2	2	2	1	1	1	1	2	2	2	0	2	2	2	2	1	2	2	2	2	2	2	2	2	2	2	0	1	2	2
ssa01	31883300	31884196	-896	<DEL>	intron_variant	MODIFIER	LOC106601308	2	2	0	0	2	1	2	2	0	2	1	2	1	2	2	0	2	0	0	1	1	1	1	1	0	1	2	2	1	0	2	2	1	2	1	1	1	2	0	1	2	1
ssa01	32108943	32525774	416831	<INV>	bidirectional_gene_fusion	HIGH	LOC106601284&ralgapa1	0	0	0	0	0	0	0	0	0	0	0	0	0	0	0	0	0	0	0	0	0	0	0	1	0	0	0	0	0	0	0	0	0	0	0	0	0	0	1	0	0	0
ssa01	32173312	32173604	-292	<DEL>	intergenic_region	MODIFIER	LOC106601284-LOC106601667	0	0	0	0	0	0	0	0	0	0	0	0	0	0	0	0	0	0	0	0	0	0	0	0	0	0	0	0	0	0	0	0	0	0	0	0	0	0	0	0	0	0
ssa01	32173785	32174729	-944	<DEL>	intergenic_region	MODIFIER	LOC106601284-LOC106601667	0	0	0	0	0	0	0	0	0	0	0	0	0	0	0	0	0	0	0	0	0	0	0	0	0	0	0	0	0	0	0	0	0	0	0	0	0	0	0	0	0	0
ssa01	32176759	32177463	-704	<DEL>	intergenic_region	MODIFIER	LOC106601284-LOC106601667	0	0	0	0	0	0	1	0	0	1	0	1	0	0	0	0	0	0	0	0	1	0	0	0	0	0	1	2	0	0	0	0	0	0	0	0	0	0	0	0	0	0
ssa01	32226848	32229155	-2307	<DEL>	intron_variant	MODIFIER	LOC106601667	0	0	0	0	0	0	0	0	0	0	0	0	0	0	0	0	0	0	0	0	0	0	0	0	0	0	0	0	0	0	0	0	0	0	0	0	0	0	0	0	0	0
ssa01	32270411	32280892	10481	<DUP>	intergenic_region	MODIFIER	LOC106601667-id19254	0	0	0	0	0	0	0	2	0	0	0	0	0	0	0	0	0	0	0	0	0	0	0	0	0	0	0	0	0	0	0	0	0	0	0	0	0	0	0	0	0	0
ssa01	32357898	32358692	-794	<DEL>	exon_loss_variant&splice_donor_variant&splice_region_variant&intron_variant	HIGH	id19254	0	0	0	0	0	0	0	0	0	0	0	0	0	0	0	0	0	0	0	0	0	0	0	0	0	0	0	0	0	0	0	0	0	0	0	0	0	0	0	0	0	0
ssa01	32366365	32368575	-2210	<DEL>	bidirectional_gene_fusion	HIGH	LOC106601249&LOC106601264	0	0	1	0	1	1	1	0	0	0	1	1	2	0	0	0	0	2	0	0	0	0	0	1	0	0	0	1	1	0	0	0	0	1	0	0	2	1	0	2	2	0
ssa01	32658679	32662443	-3764	<DEL>	bidirectional_gene_fusion	HIGH	LOC106601170&fam177a1	0	1	0	0	0	0	0	0	0	2	0	0	0	0	0	0	0	0	0	0	0	0	0	0	0	0	0	0	0	0	1	0	0	0	0	0	0	0	0	0	0	0
ssa01	32737481	32737976	-495	<DEL>	intergenic_region	MODIFIER	id19918-LOC106601106	0	0	0	1	0	0	0	0	0	0	0	1	0	0	0	0	0	0	0	0	0	0	1	0	1	0	0	0	0	0	0	0	0	0	0	0	0	0	0	0	1	0
ssa01	32817673	32819938	-2265	<DEL>	intergenic_region	MODIFIER	id19918-LOC106601106	0	1	0	0	0	0	0	0	0	2	0	0	0	0	0	0	0	0	0	0	0	0	0	0	0	0	0	0	0	0	1	0	0	0	0	0	0	0	0	0	0	0
ssa01	32856975	32858887	-1912	<DEL>	intergenic_region	MODIFIER	id19918-LOC106601106	1	1	1	0	0	1	0	1	0	0	0	0	0	0	0	0	0	0	0	0	0	0	0	0	0	0	0	0	0	0	1	0	0	0	0	0	0	0	0	0	0	0
ssa01	32900238	32907425	-7187	<DEL>	intergenic_region	MODIFIER	id19918-LOC106601106	0	0	0	0	0	0	0	0	0	0	1	0	0	0	0	0	0	0	0	0	0	0	0	0	0	0	0	0	0	0	0	0	0	0	1	0	0	0	0	0	0	0
ssa01	32911429	32911671	-242	<DEL>	intergenic_region	MODIFIER	id19918-LOC106601106	0	0	0	0	0	0	0	0	0	0	0	0	0	0	0	0	0	0	0	0	0	0	0	0	0	0	0	0	0	0	0	0	0	0	0	0	0	0	0	0	0	0
ssa01	32926825	32927521	-696	<DEL>	intergenic_region	MODIFIER	id19918-LOC106601106	1	0	1	1	1	0	1	0	0	0	1	2	2	1	1	2	2	2	1	2	2	2	2	1	0	1	0	0	0	0	0	1	2	1	2	2	2	2	0	2	0	2
ssa01	32954723	32955011	-288	<DEL>	intergenic_region	MODIFIER	id19918-LOC106601106	1	0	0	0	1	0	1	0	0	0	1	0	0	1	0	0	0	1	0	1	1	1	0	0	0	1	0	1	1	1	0	1	1	1	0	0	0	2	0	1	0	0
ssa01	32995882	32996211	-329	<DEL>	intergenic_region	MODIFIER	id19918-LOC106601106	0	0	1	0	0	0	0	0	0	2	0	1	0	0	0	0	0	0	0	0	0	0	0	0	0	0	0	0	0	0	0	0	0	0	0	0	0	0	0	0	0	0
ssa01	33062346	33062842	-496	<DEL>	intergenic_region	MODIFIER	id19918-LOC106601106	0	0	0	0	0	0	0	0	1	0	0	0	0	0	0	0	0	0	1	0	0	0	0	1	1	0	0	1	1	0	0	1	0	1	0	0	0	0	0	0	0	0
ssa01	33156745	33157446	-701	<DEL>	intergenic_region	MODIFIER	id19918-LOC106601106	0	1	0	0	0	0	0	0	0	2	0	1	0	0	0	0	0	0	0	0	0	0	0	0	0	0	0	0	0	0	0	0	0	0	0	0	0	0	0	0	0	0
ssa01	33222160	33225854	-3694	<DEL>	intron_variant	MODIFIER	LOC106601106	0	0	0	0	0	0	0	0	0	0	0	0	0	0	0	0	0	0	0	0	0	0	0	0	0	0	0	0	0	0	0	0	0	0	0	0	0	0	0	0	0	0
ssa01	33460878	33461075	-197	<DEL>	intergenic_region	MODIFIER	LOC106601656-jkamp	0	0	0	0	0	0	0	0	0	0	0	0	0	0	0	0	0	0	0	0	0	0	0	0	0	0	0	1	0	0	0	0	0	0	0	0	0	0	0	0	0	0
ssa01	33462953	33463172	-219	<DEL>	intergenic_region	MODIFIER	LOC106601656-jkamp	1	1	1	0	1	2	1	0	2	0	0	0	1	0	1	0	0	0	2	0	0	0	0	0	0	1	2	0	1	1	1	1	0	0	0	0	0	0	0	0	1	0
ssa01	33568833	33569133	-300	<DEL>	intergenic_region	MODIFIER	LOC106601656-jkamp	0	0	0	0	0	0	0	0	0	0	0	0	0	0	0	1	1	0	0	0	0	0	0	0	0	0	0	2	0	0	0	0	1	0	0	0	0	0	0	0	0	0
ssa01	33579627	33580202	-575	<DEL>	intergenic_region	MODIFIER	LOC106601656-jkamp	0	0	0	0	0	0	0	0	0	0	0	0	0	0	0	0	0	0	0	0	1	0	0	0	0	0	0	0	0	0	0	0	0	0	0	0	0	0	0	0	0	0
ssa01	33714602	33715102	-500	<DEL>	intergenic_region	MODIFIER	LOC106601656-jkamp	0	0	0	0	0	0	0	0	0	0	0	0	0	0	0	0	0	0	0	0	0	0	0	0	0	0	0	0	0	0	0	0	0	0	0	0	0	0	0	0	0	0
ssa01	33737820	33741067	3247	<DUP>	intergenic_region	MODIFIER	LOC106601656-jkamp	1	0	0	0	1	1	1	0	0	0	0	0	0	0	0	0	0	0	0	0	0	1	0	0	0	0	0	0	1	0	0	0	1	0	0	0	0	0	0	0	0	0
ssa01	33852357	33852610	-253	<DEL>	intergenic_region	MODIFIER	LOC106601656-jkamp	0	0	0	0	0	0	1	0	0	0	2	1	1	2	1	1	0	2	0	0	0	1	2	0	0	0	0	0	0	0	0	1	0	0	0	0	2	0	1	1	0	2
ssa01	33877272	33885894	-8622	<DEL>	intergenic_region	MODIFIER	LOC106601656-jkamp	1	0	0	0	1	0	0	0	0	0	0	0	0	1	0	0	0	1	0	0	0	0	0	0	0	0	0	0	0	0	1	0	0	0	0	0	0	0	1	0	1	0
ssa01	34011725	34012329	-604	<DEL>	upstream_gene_variant	MODIFIER	LOC106601075	0	0	0	0	0	0	0	0	0	0	0	0	0	0	0	0	0	0	0	0	0	0	0	0	0	0	0	0	0	0	0	0	0	0	0	0	0	0	0	0	0	0
ssa01	34578162	34578352	-190	<DEL>	intron_variant	MODIFIER	prkd1	0	0	1	0	0	2	1	0	0	1	1	0	0	1	0	1	1	1	1	0	0	0	0	0	1	1	1	1	2	0	1	0	0	0	2	0	0	1	0	0	0	0
ssa01	34748460	34748619	-159	<DEL>	upstream_gene_variant	MODIFIER	heatr5a	0	0	1	0	0	0	0	0	0	0	0	0	0	0	0	0	0	0	0	0	0	0	0	0	0	0	0	0	0	0	0	0	0	0	0	0	0	0	0	0	0	0
ssa01	34763619	34763968	-349	<DEL>	upstream_gene_variant	MODIFIER	nubpl	0	0	0	0	0	0	0	0	0	0	0	0	0	0	0	0	0	0	0	0	1	0	0	0	0	0	0	0	0	0	0	0	0	0	2	0	0	0	0	0	0	0
ssa01	34841593	34841973	-380	<DEL>	upstream_gene_variant	MODIFIER	akap6	0	0	0	0	0	0	0	0	0	0	0	0	0	0	0	0	0	0	0	0	0	0	0	0	0	0	0	0	0	0	0	0	0	0	0	0	0	0	0	0	0	0
ssa01	35162206	35162319	-113	<DEL>	intron_variant	MODIFIER	npas3	1	0	0	0	1	0	0	1	0	0	1	2	1	1	0	0	0	0	1	2	1	0	1	1	1	0	0	0	0	1	1	1	2	1	0	0	1	0	0	0	0	1
ssa01	35433877	35435313	-1436	<DEL>	intron_variant	MODIFIER	LOC106602024	0	0	0	0	0	0	0	0	0	0	0	0	0	0	0	0	0	0	0	0	0	0	0	0	0	0	0	0	0	0	0	0	0	0	0	0	0	0	0	0	0	0
ssa01	35492817	35527034	34217	<DUP>	bidirectional_gene_fusion	HIGH	LOC106602003&LOC106602043	0	0	0	0	0	0	0	0	0	0	0	0	0	0	0	0	0	2	0	0	0	0	0	0	0	0	0	0	0	0	0	0	0	0	0	0	0	0	1	0	0	0
ssa01	35701790	35702868	-1078	<DEL>	intron_variant	MODIFIER	mipol1	0	1	0	0	0	0	0	0	0	0	0	0	0	0	0	0	0	0	0	0	0	0	0	0	0	0	0	0	0	0	1	0	0	0	0	0	0	0	0	0	0	0
ssa01	35726507	35909379	-182872	<DEL>	feature_ablation	HIGH	LOC106602196&arid4a&kiaa0586&mipol1&psma3&timm9	0	0	0	1	0	0	1	1	0	1	1	0	0	1	0	0	0	1	1	1	0	0	0	0	1	0	0	0	0	0	1	0	1	0	2	0	0	1	1	1	0	0
ssa01	35998427	36001975	-3548	<DEL>	intergenic_region	MODIFIER	dact1-LOC106602258	0	0	0	0	0	0	0	1	1	0	0	0	0	0	0	0	0	0	0	0	0	0	0	0	0	0	0	0	0	0	0	0	0	0	0	0	0	0	0	0	0	0
ssa01	36013357	36013534	-177	<DEL>	intergenic_region	MODIFIER	dact1-LOC106602258	1	0	2	2	0	1	2	0	1	0	2	1	0	1	1	2	2	1	0	1	1	2	1	0	0	1	0	1	1	2	0	1	0	0	1	0	2	1	0	1	1	1
ssa01	36048154	36060384	-12230	<DEL>	upstream_gene_variant	MODIFIER	LOC106602258	0	0	0	0	0	0	0	1	1	0	0	0	0	0	0	0	0	0	0	0	0	0	0	0	0	0	0	0	0	0	0	0	0	0	0	0	0	0	0	1	0	0
ssa01	36088092	36089327	-1235	<DEL>	upstream_gene_variant	MODIFIER	fbxo34	0	0	0	0	0	0	0	0	0	0	0	0	0	0	0	0	0	0	0	0	0	0	0	0	0	0	0	0	0	0	0	0	0	0	0	0	0	0	0	0	0	0
ssa01	36129547	36130197	-650	<DEL>	downstream_gene_variant	MODIFIER	LOC106602264	1	0	2	2	0	0	2	1	0	1	1	1	2	1	2	2	2	0	1	1	1	2	2	0	0	1	0	0	1	2	1	1	0	1	2	1	1	2	0	0	1	0
ssa01	36168310	36169212	-902	<DEL>	intron_variant	MODIFIER	LOC106602280	0	0	0	0	0	0	0	0	0	0	0	0	0	0	0	0	0	0	0	0	0	0	0	0	0	0	0	0	0	0	0	0	0	0	0	0	0	0	0	0	0	0
ssa01	36299341	36299486	-145	<DEL>	upstream_gene_variant	MODIFIER	LOC106602312	0	0	0	0	1	0	1	1	1	1	0	0	0	1	2	0	0	0	0	0	0	0	0	0	0	0	0	0	0	0	0	0	0	1	0	1	0	1	1	0	1	1
ssa01	36318739	36319302	-563	<DEL>	intron_variant	MODIFIER	haus2	0	0	0	0	0	0	0	0	0	1	0	0	0	0	0	0	0	0	0	0	0	0	0	0	0	0	0	0	0	0	0	1	0	0	0	1	0	0	0	0	0	0
ssa01	36453717	36454735	-1018	<DEL>	intron_variant	MODIFIER	LOC106602337	1	1	0	0	0	1	0	0	1	0	1	1	0	0	1	2	0	0	1	0	2	0	2	0	1	2	0	1	2	0	0	0	1	1	1	0	0	2	0	0	0	1
ssa01	36514998	36515210	-212	<DEL>	intergenic_region	MODIFIER	LOC106602337-LOC106601761	0	0	0	0	0	0	0	0	0	0	0	0	0	0	0	0	0	0	0	0	0	0	0	0	0	0	0	0	0	0	0	0	0	0	0	0	0	0	0	0	0	0
ssa01	36596844	36596990	-146	<DEL>	intergenic_region	MODIFIER	LOC106601761-LOC106602755	0	0	0	0	0	0	0	0	0	0	0	0	0	0	0	0	0	0	0	0	0	0	0	0	1	0	0	2	0	0	0	0	0	0	0	0	0	0	0	0	0	0
ssa01	36834244	36834810	-566	<DEL>	intergenic_region	MODIFIER	LOC106601761-LOC106602755	1	1	0	2	2	2	0	0	1	2	1	1	1	0	0	2	2	0	1	0	0	1	1	1	2	1	1	1	0	0	1	1	0	0	0	1	1	0	0	1	2	0
ssa01	36885772	36886287	-515	<DEL>	intergenic_region	MODIFIER	LOC106602755-LOC106602366	0	0	1	0	0	0	0	1	0	0	0	0	0	0	0	0	0	0	0	0	1	1	0	0	0	1	0	0	0	0	0	0	0	1	0	0	0	1	0	0	0	0
ssa01	36930096	36933998	3902	<DUP>	intergenic_region	MODIFIER	LOC106602755-LOC106602366	0	0	0	0	0	0	0	0	0	0	0	0	0	0	0	0	0	0	0	0	0	0	0	0	0	0	0	0	0	0	0	0	0	0	0	0	0	0	0	0	0	0
ssa01	36931671	36931956	-285	<DEL>	intergenic_region	MODIFIER	LOC106602755-LOC106602366	0	0	0	0	0	0	0	0	0	0	0	0	0	0	0	0	0	0	0	0	0	0	0	0	0	0	0	0	0	0	0	0	0	0	0	0	0	0	0	1	0	0
ssa01	37300460	37308038	-7578	<DEL>	intergenic_region	MODIFIER	galc-flrt2	0	0	0	0	0	0	0	0	0	0	0	0	0	0	0	0	0	0	0	0	0	0	0	0	0	0	1	0	0	1	0	0	0	1	0	0	0	1	0	0	0	0
ssa01	37380744	37380891	-147	<DEL>	intergenic_region	MODIFIER	galc-flrt2	0	0	0	0	0	0	0	0	0	0	0	0	0	0	0	1	0	0	0	0	0	0	0	0	0	0	0	0	0	0	0	0	0	0	0	0	0	0	0	0	0	0
ssa01	37398840	37402362	-3522	<DEL>	intergenic_region	MODIFIER	galc-flrt2	1	1	1	0	1	1	1	1	1	1	1	1	2	1	1	0	1	1	1	1	1	1	1	0	1	1	1	1	0	1	1	1	1	1	1	1	1	1	1	1	1	0
ssa01	37466974	37468901	-1927	<DEL>	intergenic_region	MODIFIER	galc-flrt2	0	0	0	0	0	0	0	0	1	0	0	0	0	0	0	0	0	0	0	0	0	0	0	0	0	0	0	0	0	0	0	0	0	0	0	0	0	0	0	0	0	0
ssa01	37477904	37478524	-620	<DEL>	intergenic_region	MODIFIER	galc-flrt2	1	0	2	0	1	2	2	0	2	2	1	2	1	0	1	0	2	2	2	1	0	0	2	0	2	1	1	2	1	1	1	1	2	2	2	1	2	0	1	1	2	2
ssa01	37670893	37671933	-1040	<DEL>	intergenic_region	MODIFIER	flrt2-LOC106602411	1	1	0	0	1	0	0	1	0	0	2	0	0	1	0	2	1	1	0	0	0	0	0	0	0	0	0	1	0	0	0	0	0	0	1	0	0	1	2	1	1	0
ssa01	37697009	37698397	-1388	<DEL>	intergenic_region	MODIFIER	flrt2-LOC106602411	0	0	0	0	0	0	0	0	0	0	0	0	0	0	0	0	0	0	0	0	0	0	0	0	0	0	0	0	0	0	0	1	1	0	0	0	0	0	0	0	0	1
ssa01	37921007	37921206	-199	<DEL>	intergenic_region	MODIFIER	flrt2-LOC106602411	0	0	0	0	0	0	0	0	0	0	0	0	0	0	0	0	0	0	0	0	0	0	0	0	0	0	0	0	0	0	0	0	0	0	0	0	0	0	0	0	0	0
ssa01	37961967	37962280	-313	<DEL>	intergenic_region	MODIFIER	flrt2-LOC106602411	0	0	0	0	0	0	0	0	0	0	0	0	0	0	0	0	0	0	0	0	0	0	0	0	0	0	0	0	0	0	0	0	0	0	0	0	0	0	0	0	1	0
ssa01	38249134	38249241	-107	<DEL>	intergenic_region	MODIFIER	LOC106602420-id22724	0	2	0	2	0	1	0	1	2	0	0	0	0	0	0	0	2	0	0	0	1	0	0	0	0	0	2	0	0	0	2	2	2	2	0	2	0	0	1	0	0	0
ssa01	38371371	38371488	-117	<DEL>	intron_variant	MODIFIER	id22737	0	0	0	0	0	0	0	0	0	0	0	0	0	0	0	1	1	0	1	0	0	0	0	0	0	1	0	0	0	0	0	0	0	0	0	0	0	0	1	0	0	0
ssa01	38390218	38392945	-2727	<DEL>	intron_variant	MODIFIER	LOC106602450	0	0	0	0	0	0	0	0	0	0	0	0	0	0	0	0	0	0	0	0	0	0	0	0	0	0	0	0	0	0	0	0	0	0	0	0	0	0	0	0	0	0
ssa01	38417193	38417312	-119	<DEL>	upstream_gene_variant	MODIFIER	LOC106602450	0	0	0	0	0	0	0	0	0	0	0	0	0	0	0	1	1	0	0	0	0	0	0	1	2	1	0	0	0	0	1	0	0	0	0	0	0	0	1	0	0	0
ssa01	38534900	38537371	-2471	<DEL>	exon_loss_variant	HIGH	catsperb	0	0	0	0	0	0	0	0	0	0	0	0	0	0	0	0	0	0	0	0	0	0	0	0	0	0	0	0	0	0	0	0	0	0	0	0	0	0	0	0	0	0
ssa01	38617152	38617450	-298	<DEL>	intron_variant	MODIFIER	LOC106602535	0	2	0	0	0	0	1	0	0	0	0	1	0	0	1	0	1	1	0	0	1	1	0	0	1	0	0	1	0	0	1	0	1	1	0	0	1	0	0	0	0	0
ssa01	38744938	38745364	-426	<DEL>	intron_variant	MODIFIER	id23005	0	0	0	0	0	0	0	0	0	0	0	0	0	0	0	1	0	0	0	0	0	0	0	0	0	0	0	0	0	0	0	0	0	0	1	0	0	0	0	0	0	0
ssa01	38819905	38822432	-2527	<DEL>	intergenic_region	MODIFIER	LOC106602761-LOC106602554	1	0	0	0	1	1	0	1	1	0	1	1	1	0	1	0	0	1	0	0	0	0	1	2	1	0	0	1	0	0	1	1	0	0	0	0	0	1	0	1	1	0
ssa01	38886323	38886461	-138	<DEL>	intron_variant	MODIFIER	LOC106602554	0	0	0	0	0	0	0	0	0	0	0	0	0	0	0	0	0	0	0	0	0	0	0	0	1	0	0	1	0	0	0	0	0	0	0	1	0	0	1	0	0	0
ssa01	39108197	39109386	-1189	<DEL>	intergenic_region	MODIFIER	LOC106602554-LOC106602575	0	0	1	0	0	1	0	1	0	0	0	0	0	1	0	1	1	0	0	0	0	0	0	0	0	0	0	1	0	0	0	0	0	0	0	0	0	0	0	0	1	0
ssa01	39193142	39196450	3308	<INV>	intergenic_region	MODIFIER	LOC106602554-LOC106602575	0	1	0	0	0	0	0	0	1	0	1	1	0	0	1	0	0	0	0	1	0	0	0	1	0	0	0	1	0	1	0	0	0	0	0	0	0	1	0	0	0	0
ssa01	39256385	39257184	-799	<DEL>	intron_variant	MODIFIER	LOC106602575	0	0	0	0	0	0	0	0	0	0	0	0	0	0	0	0	0	0	0	0	0	0	0	0	0	0	0	0	0	0	0	0	0	0	0	0	0	0	0	0	0	0
ssa01	39313105	39313973	868	<DUP>	intron_variant	MODIFIER	rin3	1	1	1	1	1	1	2	1	2	2	0	1	1	1	0	2	2	2	1	2	1	1	2	2	2	1	1	2	1	2	0	1	1	0	1	2	1	1	1	1	0	2
ssa01	39336189	39337828	-1639	<DEL>	intron_variant	MODIFIER	snap23	1	0	0	0	1	0	0	0	0	0	0	0	0	0	0	0	0	0	0	0	0	0	0	0	0	0	0	0	0	0	0	0	0	0	0	0	0	0	0	0	0	0
ssa01	39427124	39427258	-134	<DEL>	intron_variant	MODIFIER	LOC106602615	0	0	0	0	0	0	0	0	0	0	0	0	0	0	0	0	0	0	0	0	0	0	0	0	0	0	0	0	0	0	0	0	0	0	0	0	0	0	0	0	0	0
ssa01	39492671	39513622	20951	<INV>	bidirectional_gene_fusion	HIGH	cdan1&ttbk2	1	0	0	0	0	0	1	0	1	0	1	0	0	1	1	0	0	1	0	1	0	1	1	0	0	1	0	0	0	1	1	1	0	1	1	0	1	1	1	1	0	1
ssa01	39619598	39621659	-2061	<DEL>	intergenic_region	MODIFIER	elmsan1-crip1	0	0	0	0	0	0	0	0	0	0	0	0	0	0	0	0	0	0	0	0	0	0	0	0	2	1	1	1	0	0	0	0	0	0	0	0	0	0	0	0	0	0
ssa01	39646558	39647625	-1067	<DEL>	upstream_gene_variant	MODIFIER	crip1	2	1	0	0	1	1	0	0	0	1	1	1	0	1	1	1	0	1	0	0	1	0	1	0	0	0	0	0	0	1	2	0	0	1	1	2	0	0	1	1	1	0
ssa01	39677419	39679246	-1827	<DEL>	intron_variant	MODIFIER	LOC106602687	0	0	0	0	0	0	0	1	0	0	0	0	0	0	0	0	0	0	0	0	0	0	0	0	0	0	0	0	0	0	0	0	0	0	0	0	0	0	0	0	0	0
ssa01	39721504	39724047	-2543	<DEL>	intergenic_region	MODIFIER	LOC106602687-mta1	0	0	0	0	0	0	0	0	0	0	0	0	0	0	0	0	0	0	0	0	0	0	0	0	0	0	0	0	0	0	0	0	0	0	0	0	0	0	0	0	0	0
ssa01	39885541	39887159	-1618	<DEL>	intergenic_region	MODIFIER	LOC106602701-LOC106602782	0	0	0	0	0	0	0	0	0	0	0	0	0	0	0	0	0	0	0	0	0	0	0	0	0	0	0	0	0	0	0	0	0	0	0	0	0	0	0	0	0	0
ssa01	39940559	39940788	-229	<DEL>	upstream_gene_variant	MODIFIER	LOC106602788	0	1	0	1	0	2	0	0	1	0	0	1	1	1	0	0	0	1	1	0	1	1	0	0	0	0	0	0	0	1	2	0	1	1	0	0	0	0	1	0	2	0
ssa01	40012215	40014905	2690	<DUP>	upstream_gene_variant	MODIFIER	LOC106602716	2	2	2	2	2	2	2	0	2	1	0	1	2	1	2	0	1	0	0	0	2	2	0	0	0	0	2	1	0	0	1	1	2	0	2	0	0	1	0	0	1	1
ssa01	40037229	40037366	-137	<DEL>	splice_donor_variant&splice_region_variant&5_prime_UTR_variant&intron_variant	HIGH	LOC106602716	0	1	0	0	0	0	0	0	0	0	0	2	1	0	0	0	0	0	1	0	0	0	0	0	0	0	0	0	0	0	2	0	1	1	0	0	0	0	0	0	0	0
ssa01	40093042	40093565	-523	<DEL>	intron_variant	MODIFIER	LOC106602738	1	0	0	0	0	0	1	0	2	0	0	0	0	0	0	0	0	0	1	0	0	0	0	0	0	0	0	0	0	0	0	0	0	0	0	0	0	0	0	0	0	0
ssa01	40752218	40752421	-203	<DEL>	intergenic_region	MODIFIER	LOC106603796-nkx2-8	0	0	1	0	0	0	0	0	0	0	1	0	0	1	0	2	1	1	0	0	0	1	0	1	0	0	0	0	0	0	0	0	1	0	0	0	0	0	0	0	1	0
ssa01	40771907	40773061	-1154	<DEL>	upstream_gene_variant	MODIFIER	nkx2-1	2	2	2	2	1	1	2	2	1	1	0	1	1	1	1	0	0	0	0	1	0	1	0	1	0	2	1	0	0	1	1	1	0	0	0	0	1	2	0	0	0	1
ssa01	41177943	41179036	-1093	<DEL>	intron_variant	MODIFIER	id24443	0	0	0	0	0	0	0	0	0	0	0	0	0	0	0	0	0	0	0	0	0	0	0	0	0	0	0	0	0	0	0	0	0	0	0	0	0	0	0	0	0	0
ssa01	41193656	41195302	-1646	<DEL>	upstream_gene_variant	MODIFIER	id24443	0	0	2	0	0	0	1	0	0	0	0	0	0	0	0	1	0	1	0	0	1	0	0	1	0	0	0	0	2	0	0	0	1	0	0	0	0	0	2	0	1	0
ssa01	41466724	41468057	-1333	<DEL>	splice_region_variant&intron_variant	LOW	rmnd1	0	0	0	1	1	0	1	0	0	1	2	1	1	0	1	2	2	2	0	0	1	1	1	0	2	2	0	2	2	0	1	0	2	2	0	0	2	0	0	1	1	2
ssa01	41489666	41489863	-197	<DEL>	intergenic_region	MODIFIER	LOC106603498-id26253	0	0	0	0	0	0	0	0	0	0	0	0	0	0	0	0	0	0	0	0	0	0	0	0	0	0	0	0	0	0	0	0	0	0	0	0	0	0	0	0	0	0
ssa01	41608498	41608846	-348	<DEL>	intron_variant	MODIFIER	LOC106603468	0	0	0	0	0	0	0	0	0	0	0	0	0	0	0	0	0	0	0	0	0	0	0	0	0	0	0	0	0	0	0	0	0	0	0	0	0	0	0	0	0	0
ssa01	41750039	41751496	1457	<DUP>	upstream_gene_variant	MODIFIER	shprh	0	0	0	0	0	0	0	0	0	0	0	0	2	0	2	0	0	0	2	2	0	0	0	0	0	0	0	0	0	0	0	0	0	0	0	0	0	0	0	0	0	0
ssa01	41826750	41829288	-2538	<DEL>	exon_loss_variant	HIGH	LOC106603381	0	0	0	0	0	0	0	0	0	0	0	0	0	0	0	0	0	0	0	0	0	0	0	0	0	0	0	0	0	0	0	0	0	0	0	0	0	0	0	0	0	0
ssa01	41869496	41869644	-148	<DEL>	upstream_gene_variant	MODIFIER	LOC106603355	2	2	0	2	2	2	2	2	1	1	2	0	2	1	1	2	2	2	1	2	2	2	0	0	2	0	2	2	2	2	2	0	0	0	0	2	2	0	0	2	2	2
ssa01	41966133	41966810	-677	<DEL>	downstream_gene_variant	MODIFIER	LOC106603322	0	2	1	0	1	1	1	2	1	1	2	1	1	1	0	1	0	0	0	0	1	2	1	2	2	2	2	2	2	0	1	0	2	1	0	0	0	2	0	0	2	0
ssa01	42063015	42063205	-190	<DEL>	3_prime_UTR_variant	MODIFIER	LOC106603844	0	0	0	0	0	0	0	0	0	0	0	0	0	0	0	0	0	2	1	0	0	0	0	0	0	0	0	0	0	0	0	0	0	0	0	0	1	0	0	0	0	0
ssa01	42071208	42071769	-561	<DEL>	intergenic_region	MODIFIER	LOC106603844-LOC106603236	0	0	0	0	0	1	0	0	0	1	0	0	0	0	0	0	0	0	0	0	0	0	0	1	0	0	0	0	0	0	0	0	0	0	1	0	0	0	0	0	0	0
ssa01	42089969	42090415	-446	<DEL>	splice_acceptor_variant&splice_donor_variant&splice_region_variant&intron_variant	HIGH	LOC106603236	2	0	1	2	1	1	0	0	0	1	0	1	2	1	2	0	1	2	2	1	1	0	1	0	1	1	0	0	0	2	2	1	0	0	1	1	1	2	0	0	0	0
ssa01	42118363	42119248	-885	<DEL>	intron_variant	MODIFIER	LOC106603236	1	0	0	0	0	0	0	0	0	1	0	0	1	0	1	0	1	0	1	1	1	0	1	0	0	0	0	0	0	0	0	1	0	0	0	0	0	1	0	0	0	0
ssa01	42140886	42141316	-430	<DEL>	intron_variant	MODIFIER	LOC106603236	2	0	0	2	1	0	0	0	2	0	0	1	2	1	2	1	1	2	2	1	1	0	0	0	1	1	0	0	0	2	2	1	0	0	1	0	1	1	0	1	0	0
ssa01	42242337	42242895	-558	<DEL>	intron_variant	MODIFIER	LOC106603225	0	0	0	0	0	0	0	0	0	0	0	0	0	0	0	0	0	0	0	0	0	0	0	0	0	0	0	0	0	0	0	0	0	0	0	0	0	0	0	0	0	0
ssa01	42261450	42263583	-2133	<DEL>	intron_variant	MODIFIER	LOC106603225	0	0	0	0	0	0	0	0	0	0	0	0	0	0	0	0	0	0	0	0	0	0	0	0	0	0	0	0	0	0	0	0	0	0	0	0	0	0	0	0	0	0
ssa01	42310722	42311304	-582	<DEL>	intergenic_region	MODIFIER	LOC106603225-txnd1	0	0	0	0	0	0	2	0	0	0	0	0	0	0	0	0	0	2	1	0	0	0	0	0	0	0	0	0	0	1	0	0	0	0	0	0	0	0	0	0	0	0
ssa01	42447509	42448718	-1209	<DEL>	upstream_gene_variant	MODIFIER	LOC106603201	0	0	0	0	0	1	0	0	1	0	0	1	1	0	0	0	0	1	1	0	1	1	0	0	1	1	1	0	1	0	0	0	2	1	0	0	1	1	0	0	0	1
ssa01	42491743	42495208	-3465	<DEL>	intron_variant	MODIFIER	LOC106603178	0	0	0	0	0	1	0	0	0	0	0	0	0	0	0	0	0	1	0	0	0	0	0	0	0	0	0	0	0	1	0	0	0	0	0	0	0	1	0	1	0	0
ssa01	42574182	42574290	108	<DUP>	splice_acceptor_variant&duplication&splice_region_variant&intron_variant	HIGH	id27467	0	0	0	0	0	0	0	0	2	0	0	0	0	0	0	1	2	2	1	0	1	0	2	0	0	0	1	0	2	2	2	0	2	2	2	0	0	2	2	1	2	0
ssa01	42797923	42799907	-1984	<DEL>	downstream_gene_variant	MODIFIER	efcab11	2	2	2	0	1	1	2	2	0	1	1	1	0	1	1	1	1	1	2	2	0	0	2	1	2	1	0	2	0	1	1	0	0	1	0	1	2	1	0	0	0	2
ssa01	42952713	42957148	-4435	<DEL>	downstream_gene_variant	MODIFIER	foxn3	0	0	0	0	0	0	0	0	0	1	1	1	0	2	0	0	0	0	0	0	0	1	0	0	0	2	0	0	0	0	0	1	2	0	2	0	0	0	0	0	0	0
ssa01	43051910	43053606	-1696	<DEL>	intergenic_region	MODIFIER	LOC106602859-LOC106603085	0	0	0	0	0	0	0	0	1	1	0	1	0	1	0	0	0	1	0	0	0	1	0	0	0	1	1	0	0	0	0	0	0	1	0	0	0	0	0	0	0	0
ssa01	43127284	43129796	-2512	<DEL>	intergenic_region	MODIFIER	LOC106602859-LOC106603085	0	0	0	0	0	0	0	0	0	0	1	1	1	1	0	1	0	0	0	0	0	0	0	0	0	1	0	0	0	1	1	0	1	0	0	1	0	0	0	0	0	0
ssa01	43135164	43136491	-1327	<DEL>	intergenic_region	MODIFIER	LOC106602859-LOC106603085	0	0	0	0	0	0	0	0	0	0	0	0	1	0	1	0	1	1	1	0	0	0	0	1	0	0	0	0	0	0	0	0	0	1	0	0	0	0	0	0	1	0
ssa01	43418740	43418915	-175	<DEL>	upstream_gene_variant	MODIFIER	nrxn3	0	0	0	0	1	0	0	0	0	0	0	0	0	0	0	0	0	0	0	0	0	0	0	0	0	0	0	1	0	0	0	0	0	0	0	1	1	0	0	0	0	2
ssa01	43425458	43426306	-848	<DEL>	intron_variant	MODIFIER	nrxn3	0	0	0	0	0	0	0	0	0	0	0	0	0	0	0	0	0	0	0	0	0	0	0	0	0	0	0	0	0	0	0	0	0	0	0	0	0	0	0	0	0	0
ssa01	43457165	43457396	-231	<DEL>	intron_variant	MODIFIER	nrxn3	0	0	0	2	0	1	1	0	1	0	0	0	1	0	0	1	0	0	0	0	0	0	0	0	0	0	0	0	0	0	1	0	0	0	0	0	0	0	0	1	0	0
ssa01	43460024	43462014	-1990	<DEL>	intron_variant	MODIFIER	nrxn3	0	0	0	0	0	0	0	0	0	0	1	1	0	1	0	0	0	0	0	0	0	0	0	0	1	1	0	0	0	1	1	1	0	0	2	0	0	0	0	1	0	0
ssa01	43599094	43599308	-214	<DEL>	intron_variant	MODIFIER	nrxn3	0	0	0	0	0	0	0	0	0	0	0	0	0	0	0	0	0	0	0	0	0	0	0	0	0	0	0	0	0	0	0	0	0	0	0	0	0	0	0	0	0	0
ssa01	43648584	43649272	-688	<DEL>	intron_variant	MODIFIER	nrxn3	0	0	0	0	0	0	0	0	0	0	0	0	0	0	0	0	0	0	0	0	0	0	0	0	0	0	0	0	0	0	0	0	0	0	0	0	0	0	0	0	0	0
ssa01	43659622	43660037	-415	<DEL>	intron_variant	MODIFIER	nrxn3	0	0	0	0	0	0	0	0	0	0	0	0	0	0	0	0	0	0	1	0	0	0	0	0	0	0	0	0	0	0	0	0	0	0	0	0	0	0	0	0	0	0
ssa01	43672060	43672476	-416	<DEL>	intergenic_region	MODIFIER	nrxn3-adck1	0	0	0	0	0	1	0	0	0	0	0	0	1	0	0	0	0	0	0	0	0	0	0	0	2	0	1	1	0	0	0	0	0	0	0	1	0	0	0	0	0	0
ssa01	43675050	43677129	-2079	<DEL>	intergenic_region	MODIFIER	nrxn3-adck1	1	1	0	0	0	1	1	0	0	0	1	2	0	0	0	0	1	1	2	1	2	2	0	1	0	1	1	1	1	1	0	1	1	0	2	0	1	1	0	1	2	0
ssa01	43819870	43820245	375	<DUP>	intron_variant	MODIFIER	adck1	0	2	1	0	1	0	1	0	0	0	2	0	0	2	2	1	2	0	1	1	1	1	1	1	1	1	0	2	1	1	1	2	1	1	1	1	1	2	1	1	1	1
ssa01	43925600	43929569	-3969	<DEL>	intergenic_region	MODIFIER	adck1-slirp	0	0	0	0	0	0	0	0	0	0	0	0	0	0	0	0	0	0	0	0	0	0	0	0	0	0	0	0	0	0	0	0	0	0	0	1	0	0	0	0	0	0
ssa01	43966006	43966569	-563	<DEL>	intergenic_region	MODIFIER	slirp-sptlc2	0	0	0	0	0	0	0	0	0	0	0	0	0	0	0	0	0	0	0	0	0	0	0	0	0	0	0	0	0	0	0	0	0	0	0	0	0	0	0	0	0	0
ssa01	44125571	44126735	-1164	<DEL>	intergenic_region	MODIFIER	id28118-LOC106603014	0	0	0	0	0	0	0	0	0	0	0	0	0	0	0	0	0	0	0	0	0	0	0	0	0	0	0	0	0	0	0	0	0	0	0	0	0	0	0	0	1	0
ssa01	44299215	44299425	-210	<DEL>	intergenic_region	MODIFIER	LOC106603014-LOC106603011	0	0	0	2	2	1	0	2	1	0	0	2	1	1	2	0	0	0	0	0	2	1	0	0	0	0	0	0	0	0	1	2	1	0	0	0	0	0	0	0	0	0
ssa01	44318536	44319870	1334	<DUP>	intergenic_region	MODIFIER	LOC106603014-LOC106603011	0	0	0	0	0	1	2	0	0	0	2	0	2	2	0	0	0	0	0	0	0	1	0	1	0	0	0	0	0	0	0	0	1	0	0	0	0	0	0	0	0	0
ssa01	44355186	44357422	-2236	<DEL>	intergenic_region	MODIFIER	LOC106603014-LOC106603011	0	0	0	0	0	0	0	0	0	0	0	0	0	0	0	0	0	0	0	0	0	0	0	0	0	0	0	0	0	0	0	0	0	0	0	0	0	0	0	0	0	0
ssa01	44396497	44399124	-2627	<DEL>	intron_variant	MODIFIER	LOC106603011	0	0	0	0	0	0	0	0	0	0	0	0	0	0	0	0	0	0	0	0	0	0	0	0	0	0	0	0	0	0	0	0	0	0	0	0	0	0	0	0	0	0
ssa01	44510863	44511386	523	<DUP>	intergenic_region	MODIFIER	LOC106603001-LOC106602991	0	0	1	0	0	1	0	0	0	0	1	0	0	0	1	0	1	0	0	1	0	0	1	0	0	0	1	0	0	2	0	0	1	1	0	2	1	0	1	2	2	1
ssa01	44578538	44580568	-2030	<DEL>	intergenic_region	MODIFIER	LOC106602991-txndc16	0	0	0	0	0	0	0	0	0	0	0	0	0	0	0	0	0	0	0	0	0	0	0	0	0	0	0	0	0	0	0	0	0	0	0	0	0	0	0	0	0	0
ssa01	44746924	44747054	-130	<DEL>	intergenic_region	MODIFIER	LOC106602981-LOC106602955	0	0	2	0	0	0	0	0	0	0	0	1	0	0	0	0	0	0	1	0	1	0	0	0	0	0	0	0	0	0	0	0	0	0	0	0	0	0	0	0	0	0
ssa01	44855779	44856828	-1049	<DEL>	3_prime_UTR_variant	MODIFIER	LOC106602955	0	0	0	0	0	0	0	0	0	0	0	0	0	0	0	0	0	0	0	0	0	0	0	0	0	0	0	0	0	0	0	0	0	0	0	0	0	0	0	0	0	0
ssa01	45120939	45121089	-150	<DEL>	intron_variant	MODIFIER	LOC106602899	0	0	0	0	0	0	0	0	0	0	0	0	0	0	0	0	0	0	0	0	0	0	0	0	0	0	0	0	0	0	0	0	0	0	0	0	0	0	0	0	0	0
ssa01	45393426	45393567	-141	<DEL>	intron_variant	MODIFIER	LOC106602852	0	1	1	0	0	0	0	0	0	0	1	1	2	0	1	0	2	0	0	1	2	0	1	2	1	0	0	1	2	0	0	0	1	1	0	1	2	0	0	1	1	0
ssa01	45418685	45419064	-379	<DEL>	intergenic_region	MODIFIER	LOC106602852-LOC106602886	0	0	0	0	0	0	0	0	0	0	0	0	0	0	0	0	0	0	0	0	0	0	0	0	0	0	0	0	0	0	0	0	0	0	0	0	0	0	0	0	0	0
ssa01	45464727	45465345	-618	<DEL>	intron_variant	MODIFIER	LOC106602886	0	0	0	0	0	0	0	0	0	0	0	0	0	0	0	0	0	0	0	0	0	0	0	0	0	0	0	0	0	0	0	0	0	0	0	0	0	0	0	0	0	0
ssa01	45835829	45836326	-497	<DEL>	intron_variant	MODIFIER	LOC106604120	0	0	0	0	0	0	0	0	0	0	0	0	0	0	0	0	0	0	0	0	0	0	0	0	0	0	0	0	0	0	0	0	0	0	0	0	0	0	0	0	0	0
ssa01	46123671	46125124	-1453	<DEL>	intergenic_region	MODIFIER	znf511-LOC106604225	0	0	0	0	0	0	0	0	0	0	0	0	0	0	0	0	0	0	0	0	0	0	0	0	0	0	0	0	0	0	0	0	0	0	0	1	0	0	1	0	0	0
ssa01	46145977	46146429	-452	<DEL>	intergenic_region	MODIFIER	znf511-LOC106604225	0	0	0	0	0	0	0	0	0	0	0	0	0	0	0	0	0	0	0	0	0	0	0	0	0	0	0	0	0	0	0	0	0	0	0	0	0	0	0	0	0	0
ssa01	46383871	46384065	-194	<DEL>	intergenic_region	MODIFIER	LOC106604129-drgx	0	0	1	0	1	0	0	0	0	0	0	1	2	0	1	1	2	0	1	0	2	1	0	2	0	0	1	1	2	0	1	0	1	2	0	1	1	0	0	2	1	0
ssa01	46513649	46513826	-177	<DEL>	intron_variant	MODIFIER	LOC106604231	0	0	0	0	0	0	1	0	0	0	0	1	0	0	1	0	0	1	0	0	0	0	0	0	0	0	0	0	0	0	0	1	1	0	0	1	2	0	0	0	0	0
ssa01	46662170	46662453	-283	<DEL>	intron_variant	MODIFIER	wdfy4	0	0	0	0	0	0	1	0	0	0	1	1	0	0	0	0	1	0	0	0	0	0	0	0	0	0	0	0	0	0	0	0	0	0	0	0	0	0	0	0	0	0
ssa01	46704341	46709990	-5649	<DEL>	intron_variant	MODIFIER	wdfy4	0	0	0	0	0	0	0	0	0	0	0	0	0	0	0	0	0	0	0	0	0	0	0	0	0	0	0	0	0	0	0	0	0	0	0	0	0	0	0	0	0	0
ssa01	46943317	46944162	-845	<DEL>	intron_variant	MODIFIER	frmpd2	0	0	0	0	0	0	0	0	0	0	0	0	0	0	0	0	0	0	0	0	0	0	0	0	0	0	0	0	0	0	0	0	0	0	0	0	0	0	0	0	0	0
ssa01	47200393	47202366	-1973	<DEL>	intergenic_region	MODIFIER	LOC106605253-LOC106605260	0	0	0	0	0	0	0	0	0	0	0	0	0	0	0	0	0	0	0	0	0	0	0	0	0	0	0	0	0	0	0	0	0	0	0	0	0	0	0	0	0	0
ssa01	47205384	47205769	-385	<DEL>	intergenic_region	MODIFIER	LOC106605253-LOC106605260	0	0	0	0	0	0	0	0	0	0	0	0	0	0	0	0	0	0	0	0	0	0	0	0	0	0	0	0	0	0	0	0	0	0	0	0	0	0	0	0	0	0
ssa01	47397494	47399951	-2457	<DEL>	intergenic_region	MODIFIER	LOC106604150-npm3	0	0	0	0	0	0	0	0	0	0	0	0	0	0	0	0	0	0	0	0	0	0	0	0	0	0	0	0	0	0	0	0	0	0	0	0	0	0	0	0	0	0
ssa01	47459521	47470013	-10492	<DEL>	upstream_gene_variant	MODIFIER	mgea5	0	0	0	0	1	0	0	0	0	0	0	0	0	0	1	0	0	0	0	0	1	0	0	0	0	0	0	0	1	0	0	0	0	0	0	0	0	0	0	0	0	0
ssa01	47569105	47569370	-265	<DEL>	upstream_gene_variant	MODIFIER	ldb1	0	0	2	0	0	0	0	1	0	0	1	1	1	0	1	2	0	0	1	0	1	1	0	2	0	1	1	1	1	1	1	1	1	1	0	0	1	0	0	0	1	0
ssa01	47686521	47689373	-2852	<DEL>	intergenic_region	MODIFIER	hps6-kcnip2	0	0	0	0	0	1	1	0	0	0	0	0	1	0	1	1	0	0	0	1	1	0	0	0	0	0	0	1	1	0	0	1	0	0	0	0	0	1	0	2	0	0
ssa01	47723527	47724415	-888	<DEL>	intergenic_region	MODIFIER	hps6-kcnip2	0	0	0	0	0	0	0	0	0	0	0	0	0	0	0	0	0	0	0	0	0	0	0	0	0	0	0	0	0	0	0	1	0	0	0	0	0	0	0	0	0	0
ssa01	47840343	47840480	-137	<DEL>	intergenic_region	MODIFIER	hps6-kcnip2	0	0	0	0	0	0	0	0	0	0	0	0	0	0	0	0	0	0	0	0	0	0	0	0	0	0	0	0	0	0	0	0	0	0	0	0	0	0	0	0	0	0
ssa01	47854260	47856405	-2145	<DEL>	intergenic_region	MODIFIER	hps6-kcnip2	0	0	0	0	0	0	1	0	0	0	0	0	0	0	0	0	0	0	0	0	0	0	0	0	0	0	0	0	0	0	0	1	0	0	0	0	0	0	0	0	0	0
ssa01	47865719	47866215	-496	<DEL>	intergenic_region	MODIFIER	hps6-kcnip2	0	0	0	0	0	0	0	0	0	0	0	0	0	0	0	0	0	0	0	0	0	0	0	0	0	0	0	0	0	0	0	0	0	0	0	0	0	0	0	0	0	0
ssa01	47935056	47940136	5080	<DUP>	intron_variant	MODIFIER	kcnip2	2	2	0	0	2	0	2	2	2	2	2	2	0	2	0	0	2	2	0	2	2	2	2	0	0	2	2	0	0	2	0	2	2	0	2	0	0	2	0	0	2	0
ssa01	47938294	47938395	-101	<DEL>	intron_variant	MODIFIER	kcnip2	0	0	0	0	0	0	0	0	0	0	0	0	0	0	0	0	0	0	0	0	0	0	0	0	0	0	0	0	0	0	0	0	0	0	0	0	0	0	0	0	0	0
ssa01	47941304	47941953	-649	<DEL>	intron_variant	MODIFIER	kcnip2	0	0	0	0	0	0	0	0	0	0	0	0	0	0	0	0	0	0	0	0	0	0	0	0	0	0	0	0	0	0	0	0	0	0	0	0	0	0	0	0	0	0
ssa01	48016761	48017216	-455	<DEL>	intron_variant	MODIFIER	kcnip2	0	0	0	0	0	0	0	0	0	0	0	0	0	0	0	0	0	0	0	0	0	0	0	1	0	0	0	0	0	0	0	0	0	0	0	0	0	0	0	0	0	0
ssa01	48036524	48037297	-773	<DEL>	downstream_gene_variant	MODIFIER	LOC106604452	0	0	0	0	0	0	0	0	0	0	0	0	0	0	0	0	0	0	0	0	0	0	0	0	0	0	0	0	0	0	0	0	0	0	0	0	0	0	0	0	0	0
ssa01	48057017	48057207	-190	<DEL>	transcript_ablation	HIGH	trnaa-ugc	0	0	0	0	0	0	0	0	0	0	0	0	0	0	0	0	0	0	0	0	0	0	0	0	0	0	0	0	0	0	0	0	0	0	0	1	0	0	1	0	0	0
ssa01	48073658	48074195	-537	<DEL>	upstream_gene_variant	MODIFIER	kcnip2	0	0	0	0	0	0	0	0	0	0	0	0	0	0	0	0	0	0	0	0	0	0	0	0	0	0	0	0	0	0	0	0	0	0	0	0	0	0	0	0	0	0
ssa01	48094672	48094868	-196	<DEL>	intron_variant	MODIFIER	kcnip2	0	0	0	0	0	0	0	0	0	0	0	0	0	0	0	0	0	0	0	1	0	0	1	0	0	0	0	0	0	0	0	0	0	0	0	0	0	0	0	0	0	0
ssa01	48284985	48285166	-181	<DEL>	intron_variant	MODIFIER	LOC106604156	0	0	0	0	0	0	0	0	0	0	0	0	0	0	0	0	0	0	0	0	0	0	0	0	0	0	0	0	0	0	0	0	0	0	0	0	0	0	0	0	0	0
ssa01	48390061	48391586	-1525	<DEL>	intergenic_region	MODIFIER	LOC106604506-LOC106604510	0	0	0	0	0	0	0	0	0	0	0	0	0	0	0	0	0	0	0	0	0	0	0	0	0	0	0	0	0	0	0	0	0	0	0	0	0	0	0	0	0	0
ssa01	48471521	48471669	-148	<DEL>	intron_variant	MODIFIER	id29571	0	0	0	0	0	0	0	0	0	0	0	0	0	0	0	0	0	0	0	0	0	0	0	0	0	0	0	0	0	0	0	0	0	0	0	0	0	0	0	0	0	0
ssa01	48490517	48490717	-200	<DEL>	intron_variant	MODIFIER	id29571	0	0	0	0	0	0	0	0	0	0	0	0	0	0	0	0	0	0	0	0	0	0	0	0	0	0	0	0	0	0	0	0	0	0	0	0	0	0	0	0	0	0
ssa01	48744101	48744277	-176	<DEL>	downstream_gene_variant	MODIFIER	phs	1	2	1	2	2	0	2	2	1	2	2	2	2	2	2	2	1	2	2	2	0	2	2	1	0	1	2	1	2	0	2	1	1	1	2	2	2	2	1	2	2	2
ssa01	48808416	49693261	884845	<INV>	inversion	MODERATE	LOC106604587&LOC106604599&LOC106604619&LOC106604714&LOC106604730&LOC106604744&LOC106604759&LOC106604770&LOC106604785&LOC106605283&abhd12&cssa01h7orf72&eif3a&emx2&fam204a&fignl1&ikzf1&nanp&prdx3&rab11fip2&sfxn4&tm9s3&vwc2	0	1	0	0	0	0	0	0	0	1	1	0	0	1	1	0	0	0	0	1	1	0	0	0	0	0	0	0	0	0	0	0	1	1	0	0	0	0	0	0	0	0
ssa01	48835794	48835961	-167	<DEL>	intron_variant	MODIFIER	LOC106604587	1	1	1	0	0	1	0	0	0	1	0	1	0	0	1	0	0	1	0	0	0	1	1	1	0	0	1	0	0	1	0	0	0	2	1	1	2	0	0	0	0	2
ssa01	49076970	49077425	-455	<DEL>	intergenic_region	MODIFIER	fam204a-rab11fip2	0	0	0	0	0	0	0	0	0	0	0	0	0	0	0	0	0	0	0	0	0	0	0	0	0	0	0	0	0	0	0	0	0	0	0	0	0	0	0	0	0	0
ssa01	49088393	49088589	-196	<DEL>	intron_variant	MODIFIER	rab11fip2	0	0	0	0	1	0	0	0	0	0	0	0	1	0	0	0	0	1	0	1	0	1	0	0	0	2	1	0	0	1	1	1	0	0	0	1	0	2	1	0	0	0
ssa01	49107324	49108697	-1373	<DEL>	intron_variant	MODIFIER	rab11fip2	0	0	0	0	0	0	0	0	0	0	0	0	0	0	0	0	0	0	0	0	0	0	0	0	0	0	0	0	0	0	0	0	0	0	0	0	0	0	0	0	0	0
ssa01	49286164	49286479	-315	<DEL>	intergenic_region	MODIFIER	rab11fip2-emx2	0	0	0	0	0	0	0	0	0	0	0	0	0	0	0	0	0	0	0	0	0	0	0	0	0	0	0	0	0	0	0	0	0	0	0	0	0	0	0	0	0	0
ssa01	49401815	49402592	-777	<DEL>	intron_variant	MODIFIER	tm9s3	0	0	0	0	0	0	0	0	0	0	0	0	0	0	0	0	0	0	1	0	0	1	0	0	0	0	0	0	0	0	0	0	0	0	0	0	0	0	0	0	0	0
ssa01	49455113	49455578	-465	<DEL>	upstream_gene_variant	MODIFIER	LOC106604730	0	0	0	0	0	0	0	0	0	0	0	0	0	0	0	0	0	0	0	0	0	0	0	0	0	0	0	0	0	0	0	0	0	0	0	0	0	0	0	0	0	0
ssa01	49515220	49518465	-3245	<DEL>	intron_variant	MODIFIER	vwc2	0	0	0	0	0	0	0	0	0	0	0	0	0	0	0	0	0	0	0	0	0	0	0	0	0	0	0	0	0	0	0	0	0	0	0	0	0	0	0	0	0	0
ssa01	49523343	49524100	-757	<DEL>	intron_variant	MODIFIER	vwc2	0	0	0	0	0	0	0	0	0	0	0	0	0	0	0	0	0	0	0	0	0	0	0	0	0	0	0	0	0	0	0	0	0	0	0	0	0	0	0	0	0	0
ssa01	49531604	49533970	-2366	<DEL>	upstream_gene_variant	MODIFIER	cssa01h7orf72	0	0	0	0	0	0	0	0	0	0	0	0	0	0	0	0	0	0	0	0	0	0	0	0	0	0	0	0	0	0	0	0	0	0	0	0	0	0	0	0	0	0
ssa01	49607425	49609020	-1595	<DEL>	downstream_gene_variant	MODIFIER	fignl1	0	0	0	1	0	0	0	1	0	0	0	0	0	0	0	0	0	0	0	0	0	0	0	0	0	0	0	0	0	0	0	0	0	0	0	0	0	0	0	0	1	0
ssa01	49716078	49716724	-646	<DEL>	intron_variant	MODIFIER	LOC106604807	0	0	0	0	0	0	0	0	0	0	0	0	0	0	0	0	0	0	0	0	0	0	0	0	0	0	0	0	0	0	0	0	0	0	0	0	0	0	0	0	0	0
ssa01	49766647	49766958	-311	<DEL>	intron_variant	MODIFIER	LOC106604820	1	1	2	0	2	2	1	1	1	1	0	2	1	0	1	1	2	2	2	0	0	0	2	2	0	0	2	0	2	0	0	0	2	2	0	0	1	1	0	2	0	0
ssa01	49776399	49777520	-1121	<DEL>	intron_variant	MODIFIER	LOC106604820	0	0	0	0	0	0	1	0	0	0	0	0	0	0	0	0	0	0	0	0	0	0	0	0	0	0	0	0	0	0	0	0	0	0	0	0	0	0	0	0	0	0
ssa01	49868453	49871469	-3016	<DEL>	intergenic_region	MODIFIER	LOC106604820-LOC106604835	1	1	2	0	2	2	0	1	1	0	1	2	1	0	1	2	2	2	2	0	0	0	1	2	0	0	2	0	2	0	0	0	2	2	0	0	0	1	2	2	0	0
ssa01	50090387	50090585	-198	<DEL>	intron_variant	MODIFIER	LOC106604847	2	0	0	0	0	0	1	1	1	0	1	1	1	2	0	2	1	1	0	2	0	0	2	2	0	0	0	0	2	2	1	0	0	0	1	0	1	1	1	0	1	1
ssa01	50188162	50188961	-799	<DEL>	intron_variant	MODIFIER	LOC106604870	0	0	0	1	0	1	1	0	0	1	0	0	1	0	1	1	1	0	0	1	0	0	0	1	0	0	1	0	0	1	0	1	0	0	0	0	0	0	0	0	0	1
ssa01	50356257	50356843	-586	<DEL>	intergenic_region	MODIFIER	blnk-LOC106605322	0	0	0	0	0	0	0	0	0	0	0	0	0	0	0	0	0	0	0	0	0	0	0	0	0	0	0	0	0	0	0	0	0	0	0	0	0	0	0	0	1	0
ssa01	50501259	50503779	-2520	<DEL>	intron_variant	MODIFIER	LOC106605322	0	0	0	0	0	0	0	0	0	0	0	0	0	0	0	0	0	0	0	0	0	0	0	0	0	0	0	0	0	0	0	0	0	0	0	0	0	0	0	0	0	0
ssa01	50607953	50610849	-2896	<DEL>	intergenic_region	MODIFIER	LOC106605322-LOC106604920	0	0	0	0	0	0	0	0	0	0	0	0	0	0	0	0	0	0	0	0	0	0	0	0	0	0	0	0	0	0	0	0	0	0	0	0	0	0	0	0	0	0
ssa01	50705468	50705665	-197	<DEL>	intron_variant	MODIFIER	LOC106604920	0	0	0	0	0	0	0	0	0	1	0	0	0	0	0	0	0	0	0	0	0	0	0	0	0	0	0	0	0	0	0	0	0	0	0	0	0	0	0	0	1	0
ssa01	50708970	50709626	656	<DUP>	intron_variant	MODIFIER	LOC106604920	0	0	0	0	0	0	0	0	0	0	1	0	0	1	0	0	2	2	0	1	0	2	0	2	0	2	1	0	0	2	0	0	2	0	0	0	1	1	2	1	0	2
ssa01	50733880	50734063	-183	<DEL>	intergenic_region	MODIFIER	LOC106604920-LOC106605336	0	1	0	1	1	0	0	2	0	0	0	0	0	0	0	0	0	0	0	0	0	0	1	0	1	1	0	0	0	0	0	0	2	0	1	0	0	0	0	0	0	0
ssa01	50736629	50796575	59946	<INV>	inversion	MODERATE	LOC106605336&LOC106605339&kndc1	0	0	0	0	0	0	0	0	0	0	0	0	0	0	0	0	0	0	0	0	0	0	0	0	0	0	0	0	0	0	0	0	0	0	0	0	0	0	0	0	0	0
ssa01	50792140	50792484	-344	<DEL>	intron_variant	MODIFIER	kndc1	0	1	0	0	0	0	0	0	0	0	0	0	0	0	1	0	0	0	0	0	0	0	0	0	0	0	0	0	0	0	0	0	0	0	0	1	0	0	0	0	0	0
ssa01	50917963	50918063	-100	<DEL>	intron_variant	MODIFIER	LOC106604940	0	0	0	0	0	0	0	0	0	0	0	0	0	0	0	0	0	0	0	0	0	0	0	0	0	0	0	0	0	0	0	0	0	0	0	0	0	0	0	0	0	0
ssa01	51082620	51082842	-222	<DEL>	intron_variant	MODIFIER	LOC106604940	0	0	1	1	0	1	2	1	1	1	0	1	1	1	1	1	2	2	2	0	1	2	2	2	1	1	1	1	2	1	0	1	1	1	2	0	1	1	2	1	1	0
ssa01	51134598	51198397	63799	<DUP>	splice_donor_variant&splice_region_variant&5_prime_UTR_variant&intron_variant	HIGH	LOC106604940	0	0	0	0	0	0	0	0	0	0	0	0	0	0	0	0	0	0	0	0	0	0	0	0	0	0	0	0	0	0	0	0	0	0	0	0	0	0	0	0	0	0
ssa01	51142976	51143193	-217	<DEL>	intron_variant	MODIFIER	LOC106604940	0	1	0	2	0	2	0	0	1	0	0	1	1	1	1	1	2	0	2	1	0	1	2	0	1	0	2	1	2	1	1	1	2	1	2	0	2	0	1	1	2	1
ssa01	51195317	51196414	-1097	<DEL>	intergenic_region	MODIFIER	LOC106604940-LOC106604947	0	0	0	0	0	0	0	0	0	0	0	0	0	0	0	1	2	0	0	0	0	0	0	0	0	0	0	0	0	0	0	0	0	0	0	0	0	1	0	0	0	0
ssa01	51245067	51245520	-453	<DEL>	intron_variant	MODIFIER	LOC106604947	0	0	0	0	0	0	0	0	0	0	0	0	0	0	0	0	0	0	0	0	0	0	2	0	0	0	0	0	0	0	0	0	0	0	1	0	2	0	0	0	1	1
ssa01	51292764	51293640	-876	<DEL>	intron_variant	MODIFIER	LOC106604947	0	0	0	0	0	0	0	0	0	0	0	0	0	0	0	0	0	0	0	0	0	0	0	0	0	0	0	0	0	0	0	0	0	0	0	0	0	0	0	0	0	0
ssa01	51297983	51298228	-245	<DEL>	intron_variant	MODIFIER	LOC106604947	0	0	0	0	0	0	0	0	0	0	0	0	0	0	0	0	0	0	0	0	0	0	0	0	0	0	0	0	0	0	0	0	0	0	0	0	0	0	0	0	0	0
ssa01	51298807	51299010	-203	<DEL>	intron_variant	MODIFIER	LOC106604947	0	1	2	2	1	2	2	1	2	1	2	1	2	2	1	2	2	2	2	0	2	2	1	2	1	2	2	0	1	1	1	2	2	2	1	2	2	2	2	2	2	2
ssa01	51316234	51324283	-8049	<DEL>	intergenic_region	MODIFIER	LOC106604947-cfap46	0	0	0	0	0	0	0	0	0	0	0	0	0	0	0	0	0	0	0	0	0	0	0	0	0	0	0	0	0	0	0	0	0	0	0	0	0	0	0	0	0	0
ssa01	51326476	51328123	-1647	<DEL>	intergenic_region	MODIFIER	LOC106604947-cfap46	0	0	0	0	0	0	0	0	0	0	1	0	0	1	0	0	0	0	0	0	1	0	0	0	0	0	0	0	0	0	0	0	0	0	0	0	0	0	0	1	0	0
ssa01	51344263	51347162	-2899	<DEL>	intergenic_region	MODIFIER	LOC106604947-cfap46	0	0	0	0	0	0	0	0	0	0	1	0	0	1	0	0	0	0	0	0	1	0	0	0	0	0	0	0	0	0	0	0	0	0	0	0	0	0	0	1	0	0
ssa01	51481604	51482377	-773	<DEL>	intron_variant	MODIFIER	cfap46	0	0	0	0	0	0	0	0	0	0	0	0	0	1	0	0	0	0	0	0	1	0	0	0	1	0	0	0	0	0	0	0	0	0	0	0	0	0	0	1	0	1
ssa01	51555233	51555920	-687	<DEL>	intergenic_region	MODIFIER	cfap46-LOC106604996	0	0	0	0	0	0	1	0	0	0	1	0	1	1	0	0	0	0	0	2	1	0	0	2	1	1	1	0	0	1	0	0	2	1	1	0	0	1	0	1	0	0
ssa01	51555259	51555761	-502	<DEL>	intergenic_region	MODIFIER	cfap46-LOC106604996	0	0	0	0	0	0	1	0	0	0	1	0	1	1	0	0	0	0	0	2	1	0	0	2	2	0	1	0	0	1	0	0	2	1	1	0	0	1	0	1	0	0
ssa01	51590894	51591028	-134	<DEL>	upstream_gene_variant	MODIFIER	LOC106604996	1	2	1	2	0	1	1	2	0	2	0	2	0	0	0	1	2	0	2	1	0	1	1	0	1	1	1	1	0	1	1	2	0	1	0	2	0	0	0	0	0	1
ssa01	51623884	51624019	-135	<DEL>	intergenic_region	MODIFIER	LOC106604996-LOC106605004	0	0	0	0	0	0	0	0	0	0	0	0	0	0	0	0	0	0	0	0	0	0	0	0	0	0	0	0	0	0	0	0	0	0	0	0	0	0	0	0	0	0
ssa01	51740722	51741491	-769	<DEL>	intron_variant	MODIFIER	LOC106605012	0	0	0	0	0	0	0	0	0	0	0	0	0	0	0	0	0	0	0	0	0	0	0	0	0	0	0	0	0	0	0	0	0	0	0	0	0	0	0	0	0	0
ssa01	51960477	51979111	18634	<DUP>	stop_gained&duplication&splice_region_variant	HIGH	LOC106605062	1	1	0	0	0	0	1	0	0	0	0	0	1	0	0	0	0	0	0	0	0	2	0	0	0	0	0	0	0	0	1	0	0	0	0	0	0	0	0	1	0	0
ssa01	52082617	52086667	-4050	<DEL>	intron_variant	MODIFIER	LOC106605068	0	0	0	0	0	0	0	0	0	0	0	0	0	0	0	0	0	0	0	0	0	0	0	0	0	0	0	0	0	0	0	0	0	0	0	0	0	0	0	0	0	0
ssa01	52193394	52193662	-268	<DEL>	intron_variant	MODIFIER	LOC106605092	0	0	0	0	1	0	1	0	0	0	0	0	0	0	0	0	0	0	1	0	0	0	0	0	0	0	0	0	0	0	0	0	0	0	1	0	0	0	1	0	0	0
ssa01	52289610	52289726	-116	<DEL>	intron_variant	MODIFIER	LOC106605097	0	0	0	0	0	0	0	0	0	0	0	0	0	0	0	0	0	0	0	0	0	0	0	0	0	0	0	0	0	0	0	0	0	0	0	0	0	0	0	0	0	0
ssa01	52309928	52312425	-2497	<DEL>	intron_variant	MODIFIER	LOC106605097	0	0	0	0	0	1	1	0	0	2	2	0	0	0	0	2	1	0	0	0	1	0	0	0	0	0	0	0	0	0	1	1	0	0	0	0	1	1	0	0	0	1
ssa01	52409245	52410972	-1727	<DEL>	upstream_gene_variant	MODIFIER	thada	0	0	0	0	0	0	1	0	1	1	0	0	0	0	1	0	0	0	0	0	0	0	0	1	0	0	0	0	0	0	1	1	0	0	0	1	0	0	0	0	0	0
ssa01	52414694	52415978	-1284	<DEL>	exon_loss_variant&splice_donor_variant&splice_region_variant&intron_variant	HIGH	thada	0	0	0	0	0	0	0	0	0	0	0	0	0	0	0	0	0	0	0	0	0	0	0	0	0	0	0	0	0	0	0	0	0	0	0	0	0	0	0	0	0	0
ssa01	52430659	52431695	-1036	<DEL>	intron_variant	MODIFIER	thada	0	0	0	0	0	0	0	0	0	0	0	0	0	0	0	0	0	0	0	0	0	0	0	0	0	0	0	0	0	0	0	1	0	0	0	0	0	0	0	0	0	0
ssa01	52463326	52464912	-1586	<DEL>	intron_variant	MODIFIER	thada	1	0	1	1	1	1	0	1	0	0	1	0	0	1	0	0	0	1	1	0	0	1	0	0	1	2	0	0	0	2	2	1	0	1	2	0	1	0	0	0	2	0
ssa01	52505858	52507059	-1201	<DEL>	intergenic_region	MODIFIER	thada-LOC106605192	0	0	0	0	0	0	0	0	0	0	1	0	0	1	0	0	0	0	0	0	0	0	1	0	0	0	0	0	0	1	0	0	0	1	0	0	0	0	0	0	0	0
ssa01	52705933	52706165	-232	<DEL>	intergenic_region	MODIFIER	LOC106605192-trnai-uau	0	0	0	0	0	0	0	0	0	0	0	0	0	0	0	0	0	0	0	0	0	0	0	0	0	0	0	0	0	0	0	0	0	0	0	0	0	0	0	0	0	0
ssa01	52899414	52899958	-544	<DEL>	intergenic_region	MODIFIER	oxer1-kcng3	2	2	2	2	2	2	2	2	2	0	2	2	2	2	2	2	2	2	1	2	2	2	2	2	1	2	2	0	2	1	0	2	2	1	2	0	2	0	1	0	1	2
ssa01	52963736	52965646	1910	<DUP>	intergenic_region	MODIFIER	oxer1-kcng3	1	0	0	0	0	0	0	0	0	0	0	0	0	0	0	0	0	0	1	0	0	1	0	0	0	0	0	0	0	0	0	0	0	1	0	0	0	0	0	0	0	1
ssa01	53229610	54031283	801673	<DUP>	duplication	MODERATE	LOC100136583&LOC106605756&LOC106605759&LOC106605778&LOC106605787&LOC106605805&LOC106608624&LOC106608628&LOC106608633&LOC106608641&eml4&id32276&pkdcc	0	0	0	0	0	0	0	0	0	0	0	0	0	0	1	0	0	0	0	0	0	0	0	0	0	0	0	0	0	0	0	1	0	0	0	0	0	0	0	0	0	0
ssa01	53328827	53329109	-282	<DEL>	upstream_gene_variant	MODIFIER	LOC106608624	0	1	1	0	0	0	0	0	0	1	0	0	2	0	1	0	1	0	0	0	0	0	1	0	0	0	0	0	1	0	0	0	1	1	0	0	0	0	1	0	1	0
ssa01	53390588	53390710	-122	<DEL>	intron_variant	MODIFIER	LOC100136583	0	0	0	0	0	0	0	0	0	0	0	0	0	0	0	0	0	0	0	0	0	0	0	0	0	0	0	0	0	0	0	0	0	0	0	0	0	0	0	0	0	0
ssa01	53474534	53475068	-534	<DEL>	intron_variant	MODIFIER	pkdcc	0	2	2	0	0	0	0	0	0	0	0	0	2	0	1	0	0	0	0	0	0	1	1	1	0	2	0	0	1	0	0	0	0	0	0	1	1	0	1	0	0	0
ssa01	53519865	53543521	23656	<DUP>	intergenic_region	MODIFIER	pkdcc-LOC106608641	0	0	0	0	0	0	0	0	0	0	0	0	0	0	0	0	0	0	0	0	0	0	0	0	0	0	0	0	0	0	0	0	0	0	0	0	0	0	0	0	0	0
ssa01	53865485	53867094	-1609	<DEL>	intergenic_region	MODIFIER	LOC106605778-LOC106605787	0	0	0	0	0	0	0	0	0	0	0	0	0	0	0	0	0	0	0	0	0	0	0	0	0	0	0	0	0	0	0	0	0	0	0	0	0	0	0	0	0	0
ssa01	53873994	53874106	-112	<DEL>	intergenic_region	MODIFIER	LOC106605778-LOC106605787	0	0	0	0	0	0	0	0	0	0	0	0	0	0	0	0	0	0	0	0	0	0	1	0	0	0	0	0	0	0	0	0	0	0	0	0	0	0	0	0	1	0
ssa01	53962273	53962473	-200	<DEL>	intron_variant	MODIFIER	LOC106605787	1	0	1	1	1	2	0	1	1	1	0	0	0	0	0	0	0	0	0	0	0	0	0	1	1	1	0	0	0	0	0	0	1	1	1	0	0	0	0	0	0	2
ssa01	54172436	54175461	-3025	<DEL>	intergenic_region	MODIFIER	LOC106605561-LOC106605853	0	0	0	0	0	0	0	1	0	0	0	0	0	0	1	0	0	0	1	0	0	1	0	1	0	0	0	0	0	0	0	0	0	0	0	0	0	0	1	0	0	0
ssa01	54188554	54188690	-136	<DEL>	intergenic_region	MODIFIER	LOC106605561-LOC106605853	0	0	0	0	0	0	0	1	0	0	0	1	0	2	1	1	0	1	2	1	0	1	0	1	1	0	0	0	0	0	0	0	0	2	0	0	0	2	1	2	0	0
ssa01	54351692	54351859	-167	<DEL>	intron_variant	MODIFIER	LOC106605890	0	0	0	0	0	0	0	0	0	0	0	0	0	0	0	0	0	0	0	0	0	0	0	0	0	0	0	0	0	0	0	0	0	0	0	0	0	0	0	0	0	0
ssa01	54385666	54387363	1697	<DUP>	downstream_gene_variant	MODIFIER	LOC106605918	0	0	0	0	0	0	0	2	0	0	0	0	0	0	0	0	0	1	0	0	0	0	0	0	2	0	1	0	0	0	1	1	0	0	0	0	0	0	0	0	0	0
ssa01	54569195	54569361	-166	<DEL>	intergenic_region	MODIFIER	LOC106605977-LOC106605981	0	0	0	0	0	0	0	0	0	0	0	0	0	0	0	0	0	0	0	0	0	0	0	0	0	0	0	0	0	0	0	0	0	0	0	1	0	0	0	0	0	0
ssa01	54590690	54590908	-218	<DEL>	downstream_gene_variant	MODIFIER	LOC106605981	0	0	0	0	0	0	0	0	0	0	0	0	0	0	0	0	0	0	0	0	0	0	0	0	0	0	0	0	0	0	0	0	0	0	0	0	0	0	0	0	0	0
ssa01	54630800	54631492	-692	<DEL>	intergenic_region	MODIFIER	LOC106605981-enp6	0	1	0	0	0	0	0	0	0	0	0	0	0	1	0	0	0	1	0	2	0	0	0	0	0	0	1	1	0	0	0	0	0	1	0	0	0	0	0	0	0	0
ssa01	54658220	54669326	-11106	<DEL>	upstream_gene_variant	MODIFIER	LOC106605990	0	0	0	0	0	0	1	0	0	0	0	0	0	0	0	0	0	0	0	0	0	0	0	0	0	0	0	0	0	0	1	0	0	0	0	0	0	2	0	0	0	0
ssa01	54689776	54691781	-2005	<DEL>	exon_loss_variant	HIGH	LOC106605994	0	0	0	0	0	0	0	0	0	0	0	0	0	0	0	0	0	0	0	0	0	0	0	0	0	0	0	0	0	0	0	0	0	0	0	0	0	0	0	0	0	0
ssa01	54735134	54762976	27842	<INV>	inversion	MODERATE	LOC106605568&LOC106606023&LOC106606039	0	1	0	0	0	0	0	0	0	0	0	0	0	0	0	0	0	0	0	0	0	0	0	0	0	0	0	0	0	0	0	0	0	0	0	0	0	0	0	0	0	0
ssa01	55034769	55035346	-577	<DEL>	intron_variant	MODIFIER	LOC106606127	2	0	0	1	0	0	0	0	1	0	0	0	0	0	0	0	0	0	0	0	0	0	0	0	0	1	0	0	0	0	1	0	1	0	0	0	0	0	0	0	1	0
ssa01	55109913	55110265	-352	<DEL>	intron_variant	MODIFIER	LOC106606152	0	0	0	0	0	0	0	0	0	0	0	0	1	0	1	0	0	0	0	0	0	0	0	0	0	0	0	0	0	0	0	0	0	0	0	0	0	0	0	0	0	0
ssa01	55136356	55136481	-125	<DEL>	intergenic_region	MODIFIER	LOC106606152-opn4m1a1	0	0	0	0	0	0	0	0	0	0	0	0	0	0	0	0	0	0	0	0	0	0	0	0	0	0	0	0	0	0	0	0	0	0	0	0	0	0	0	0	0	0
ssa01	55200360	55201903	-1543	<DEL>	transcript_ablation	HIGH	trnaa-ugc	0	0	0	0	0	0	0	0	0	0	0	0	0	0	0	0	0	0	0	0	0	0	0	0	0	0	0	0	0	0	0	0	0	0	0	0	0	0	0	0	0	0
ssa01	55310811	55311522	-711	<DEL>	upstream_gene_variant	MODIFIER	LOC106606172	0	0	0	0	0	0	0	0	0	0	0	0	0	0	0	0	0	1	0	0	0	0	0	0	1	1	0	2	0	0	1	0	0	0	0	0	0	2	0	0	0	0
ssa01	55357393	55361047	-3654	<DEL>	intergenic_region	MODIFIER	LOC106606210-LOC106606217	0	0	0	0	0	0	0	0	0	0	0	0	0	0	0	0	0	0	0	0	0	0	0	0	0	0	0	0	0	0	0	0	0	0	0	0	0	0	0	0	0	0
ssa01	55366060	55366350	-290	<DEL>	intergenic_region	MODIFIER	LOC106606210-LOC106606217	0	0	0	0	0	0	0	0	0	0	0	0	0	0	0	0	0	0	0	0	0	0	0	0	0	0	0	0	0	0	1	0	0	0	0	0	0	0	0	0	0	0
ssa01	55668919	55670915	-1996	<DEL>	exon_loss_variant&splice_acceptor_variant&splice_donor_variant&splice_region_variant&intron_variant	HIGH	LOC106606289	0	0	0	0	0	0	0	0	0	0	0	0	0	0	0	0	0	0	0	0	0	0	0	0	1	0	0	0	0	1	0	0	0	0	0	0	0	0	0	0	0	0
ssa01	55994936	55997768	-2832	<DEL>	intron_variant	MODIFIER	LOC106606370	0	0	0	0	1	0	1	0	0	0	0	0	0	0	0	0	1	0	0	0	1	0	1	1	0	0	0	0	1	1	0	0	2	0	0	0	0	0	0	1	0	0
ssa01	56079342	56080301	-959	<DEL>	intergenic_region	MODIFIER	LOC106606370-LOC106606477	0	0	0	0	0	1	0	0	0	0	0	0	0	0	0	0	0	0	0	0	0	0	0	0	0	0	0	0	0	0	0	1	0	0	0	0	0	0	0	0	0	0
ssa01	56177141	56180381	-3240	<DEL>	exon_loss_variant	HIGH	LOC106606442	0	0	0	0	0	0	0	0	0	0	0	0	0	0	0	0	0	0	0	0	0	0	0	0	0	0	0	0	0	0	0	0	0	0	0	0	0	0	0	0	0	0
ssa01	56317852	56317955	-103	<DEL>	intron_variant	MODIFIER	LOC106606490	1	2	1	0	1	1	2	2	1	2	2	0	2	1	2	0	1	1	0	1	0	1	0	0	0	2	2	2	0	0	2	2	1	1	1	2	0	0	0	2	1	1
ssa01	56346285	56562339	216054	<INV>	bidirectional_gene_fusion	HIGH	LOC100136392&LOC106606490	1	0	0	0	1	0	0	0	0	0	0	0	0	0	0	0	0	0	0	0	0	0	0	0	0	0	0	0	0	0	0	0	0	0	0	0	0	0	0	0	0	1
ssa01	56478588	56478856	-268	<DEL>	intergenic_region	MODIFIER	eno4-LOC100136392	0	0	0	0	1	0	0	0	0	0	1	1	0	0	0	0	0	0	0	1	0	0	0	0	0	0	0	0	0	0	0	0	1	0	0	0	0	0	1	0	0	0
ssa01	56584997	56586007	-1010	<DEL>	intron_variant	MODIFIER	LOC100136392	0	0	0	0	0	0	0	0	0	0	0	0	1	0	1	0	0	0	0	0	0	0	0	0	0	0	0	0	0	0	0	0	0	0	0	0	0	0	0	0	0	0
ssa01	56625808	56625999	-191	<DEL>	intergenic_region	MODIFIER	vax1-kcnk18	0	0	0	0	0	1	2	1	1	0	1	1	1	0	1	2	0	0	0	0	0	0	0	0	0	0	2	2	0	0	0	0	0	1	0	0	0	0	0	0	0	2
ssa01	56757946	56758283	-337	<DEL>	intron_variant	MODIFIER	pdzd8	0	0	0	0	0	0	0	0	0	0	0	0	0	0	0	0	0	0	0	0	0	0	0	0	0	0	0	0	0	0	0	0	0	0	0	0	0	0	0	0	0	0
ssa01	56868077	56869881	-1804	<DEL>	intron_variant	MODIFIER	LOC106606575	0	0	0	0	0	0	0	0	0	0	0	0	0	0	0	0	0	0	0	0	0	0	0	0	0	0	0	0	0	0	0	0	0	0	0	0	0	0	0	0	0	0
ssa01	56891014	56891901	-887	<DEL>	intron_variant	MODIFIER	LOC106606575	0	0	0	0	1	0	0	0	0	0	0	0	0	0	0	0	0	0	0	0	0	0	0	0	0	0	0	0	0	0	0	0	0	0	0	0	0	0	0	0	0	0
ssa01	56960858	56961346	-488	<DEL>	upstream_gene_variant	MODIFIER	trnaa-ugc	0	0	0	0	0	0	0	0	0	0	0	0	0	0	0	0	0	0	0	0	0	0	0	0	0	0	0	0	0	0	0	1	0	0	0	0	0	0	0	0	0	0
ssa01	57026528	57026791	-263	<DEL>	splice_donor_variant&splice_region_variant&5_prime_UTR_variant&intron_variant	HIGH	LOC106606663	0	0	0	0	0	0	0	0	0	0	1	0	0	0	0	1	0	0	0	0	0	0	0	0	0	0	0	0	0	0	0	1	0	0	0	0	0	0	0	0	0	1
ssa01	57035413	57035684	-271	<DEL>	intron_variant	MODIFIER	LOC106606663	0	0	0	0	0	0	0	0	0	0	0	0	0	0	0	0	0	0	0	0	0	0	0	0	0	0	0	0	0	0	0	0	0	0	0	0	0	0	0	0	0	0
ssa01	57044760	57044895	-135	<DEL>	intron_variant	MODIFIER	LOC106606663	0	0	0	0	0	0	0	0	0	0	0	0	0	0	0	0	0	0	0	0	0	0	0	0	0	0	0	0	0	0	0	0	0	0	0	0	0	0	0	0	0	0
ssa01	57076680	57076876	-196	<DEL>	intron_variant	MODIFIER	LOC106606663	0	0	0	0	0	0	0	0	0	0	0	0	0	0	0	0	0	0	0	0	0	0	0	0	0	0	0	0	0	0	0	0	0	0	0	0	0	0	0	0	0	0
ssa01	57080884	57081261	-377	<DEL>	intron_variant	MODIFIER	LOC106606663	0	0	0	0	0	0	0	0	0	0	0	0	0	0	0	0	0	0	0	0	0	0	0	0	0	0	0	1	0	0	0	0	0	0	0	0	0	0	0	0	0	0
ssa01	57190788	57190936	-148	<DEL>	intron_variant	MODIFIER	ltbp1	0	0	0	0	0	0	0	0	0	0	0	0	0	0	0	0	0	0	0	1	0	0	0	0	0	0	0	0	0	0	0	0	0	0	0	0	0	0	0	0	0	0
ssa01	57228842	57229265	-423	<DEL>	intron_variant	MODIFIER	ltbp1	0	0	0	0	0	0	0	0	0	0	0	0	0	0	0	0	0	0	0	0	0	0	0	0	0	0	0	0	0	0	0	0	0	0	0	0	0	0	0	0	0	0
ssa01	57315515	57315728	-213	<DEL>	intron_variant	MODIFIER	LOC106606711	0	2	1	0	1	0	0	2	1	2	1	1	1	2	0	2	1	2	2	0	1	0	1	2	1	0	2	0	2	1	1	1	1	1	0	0	0	1	0	1	0	0
ssa01	57383544	57383976	-432	<DEL>	5_prime_UTR_variant	MODIFIER	LOC106606727	0	0	0	0	0	0	0	0	0	0	0	0	0	0	0	0	0	0	0	0	0	0	0	0	0	0	0	0	0	0	0	0	0	0	0	0	0	0	0	0	0	0
ssa01	57408726	57409059	-333	<DEL>	intron_variant	MODIFIER	LOC106608689	0	0	0	0	0	0	0	1	1	0	0	0	1	0	1	0	0	1	0	0	0	0	0	0	0	0	0	1	0	0	1	0	0	0	0	0	0	0	0	0	0	0
ssa01	57431360	57431796	-436	<DEL>	upstream_gene_variant	MODIFIER	LOC106606739	0	0	0	0	0	0	0	0	0	0	0	0	0	0	0	0	0	0	0	0	0	0	0	0	0	0	0	0	0	0	0	0	0	0	0	1	0	0	1	0	0	0
ssa01	57501439	57502040	-601	<DEL>	intron_variant	MODIFIER	LOC106606775	0	0	0	0	0	0	0	0	0	0	0	0	0	0	0	0	0	0	0	0	0	0	0	0	0	0	0	0	0	1	0	0	0	0	0	0	0	0	0	0	0	0
ssa01	57527570	57527774	-204	<DEL>	intergenic_region	MODIFIER	LOC106606775-LOC106605610	0	1	1	0	0	0	0	1	1	2	2	2	0	1	1	0	0	1	0	0	0	0	0	1	0	0	0	0	0	0	0	0	0	0	1	0	0	0	1	1	0	2
ssa01	57546890	57547563	-673	<DEL>	intron_variant	MODIFIER	LOC106605610	0	0	0	0	0	0	0	0	0	0	0	0	0	0	0	0	0	0	0	0	0	0	0	0	0	0	0	0	0	1	0	0	0	0	0	0	0	0	0	0	0	0
ssa01	57575720	57577457	-1737	<DEL>	downstream_gene_variant	MODIFIER	LOC106606783	1	0	0	2	1	2	2	1	0	0	0	1	1	1	0	1	0	0	0	0	1	2	0	0	1	2	0	1	1	0	2	1	0	0	0	0	2	0	0	0	1	0
ssa01	57611505	57611614	-109	<DEL>	intron_variant	MODIFIER	LOC106606791	0	0	0	0	0	0	0	0	0	0	0	0	0	0	0	0	0	0	0	0	0	0	0	0	0	0	0	0	0	0	0	0	0	0	0	0	0	0	0	0	0	0
ssa01	57768601	57769904	-1303	<DEL>	splice_donor_variant&5_prime_UTR_truncation&exon_loss_variant&splice_region_variant&intron_variant	HIGH	LOC106606834	0	0	0	0	0	0	0	0	0	0	0	0	0	0	0	0	0	0	0	0	0	0	0	0	0	0	0	0	0	0	0	0	0	0	1	0	0	0	0	0	0	0
ssa01	57800296	57800656	-360	<DEL>	upstream_gene_variant	MODIFIER	LOC106606834	0	0	0	0	0	0	0	0	0	0	0	0	0	0	0	0	0	0	0	0	0	0	0	0	0	0	0	0	0	0	0	0	0	0	0	0	0	0	0	0	0	0
ssa01	58125693	58128456	-2763	<DEL>	intron_variant	MODIFIER	LOC106606915	0	0	0	0	0	0	0	0	0	0	0	0	1	0	1	0	0	1	0	0	1	1	0	0	0	1	0	0	0	0	0	1	1	0	0	0	0	0	0	0	0	0
ssa01	58133605	58134761	-1156	<DEL>	intron_variant	MODIFIER	LOC106606915	0	0	0	0	0	0	0	0	0	2	0	0	0	0	0	0	0	0	0	0	0	0	0	0	0	0	0	0	0	0	0	0	0	0	0	0	0	0	0	0	0	0
ssa01	58146417	58146542	-125	<DEL>	intron_variant	MODIFIER	LOC106606915	0	1	0	0	0	1	0	0	0	0	0	0	0	0	0	0	0	0	0	1	0	0	0	0	0	0	0	0	0	0	0	1	0	1	0	0	1	0	0	0	0	0
ssa01	58182545	58182772	-227	<DEL>	intergenic_region	MODIFIER	LOC106606915-LOC106606998	0	0	1	1	0	0	0	0	0	0	0	0	1	0	1	0	0	2	0	0	1	1	1	2	0	1	1	0	1	0	0	1	2	0	0	1	0	1	0	0	1	0
ssa01	58249734	58250888	-1154	<DEL>	exon_loss_variant	HIGH	LOC106605618	0	0	0	0	0	0	0	0	0	0	0	0	0	0	0	0	0	0	0	0	0	0	0	0	0	0	0	0	0	0	0	0	0	0	0	0	0	0	0	0	0	0
ssa01	58304782	58305112	-330	<DEL>	upstream_gene_variant	MODIFIER	LOC106607022	0	0	0	0	0	0	0	0	0	0	0	0	0	0	0	0	0	0	0	0	0	0	0	0	0	0	0	0	0	0	0	0	0	0	0	0	0	0	0	0	0	0
ssa01	58306262	58307273	-1011	<DEL>	upstream_gene_variant	MODIFIER	LOC106607022	0	0	0	0	1	1	0	1	0	0	1	0	0	0	0	0	0	0	0	0	0	0	0	0	0	1	0	0	0	1	0	0	0	0	0	0	0	1	0	2	1	1
ssa01	58335410	58337840	-2430	<DEL>	intron_variant	MODIFIER	LOC106607052	0	0	0	0	0	0	1	1	0	0	0	0	0	1	0	0	0	0	0	1	0	1	0	0	0	0	0	0	1	0	0	0	0	0	0	0	0	0	0	0	0	0
ssa01	58379267	58380613	-1346	<DEL>	intron_variant	MODIFIER	LOC106607058	0	0	0	0	0	0	0	0	0	0	0	0	0	0	0	0	0	0	0	0	0	0	0	0	0	0	0	0	0	0	0	0	0	0	0	0	0	0	0	0	0	0
ssa01	58443506	58443897	-391	<DEL>	intron_variant	MODIFIER	LOC106607058	0	0	1	0	0	0	0	0	0	0	0	0	0	0	0	0	0	0	0	0	0	0	0	0	0	0	0	1	0	0	0	0	0	0	0	0	0	0	0	0	0	0
ssa01	58447821	58450799	-2978	<DEL>	intron_variant	MODIFIER	LOC106607058	0	0	0	0	0	0	0	0	0	0	0	0	0	0	0	0	0	0	0	0	0	0	0	0	0	0	0	0	0	0	0	0	0	0	0	0	0	0	0	0	0	0
ssa01	58460871	58461610	-739	<DEL>	intron_variant	MODIFIER	LOC106607058	0	1	0	0	0	1	0	0	1	0	1	1	1	0	1	0	0	1	0	0	1	0	0	1	0	1	0	0	1	0	0	1	2	1	0	0	0	2	1	0	1	0
ssa01	58523944	58527038	-3094	<DEL>	intergenic_region	MODIFIER	LOC106607058-LOC106607061	0	0	0	0	0	0	0	0	0	0	1	0	1	0	1	0	0	0	0	0	1	1	0	0	0	0	0	0	1	0	0	0	2	1	1	0	0	0	0	0	0	0
ssa01	58633779	58635161	-1382	<DEL>	intergenic_region	MODIFIER	LOC106607061-LOC106605623	0	0	0	0	0	0	0	0	0	0	0	0	0	0	0	0	0	0	0	0	0	0	0	0	0	0	0	0	0	0	0	0	0	0	0	0	0	0	0	0	0	0
ssa01	58836384	58836625	-241	<DEL>	intergenic_region	MODIFIER	LOC106605623-LOC106607077	0	0	0	0	0	0	0	0	0	0	0	0	0	0	0	0	0	0	0	0	0	0	0	0	0	0	0	0	0	0	0	0	0	0	0	0	0	0	0	0	0	0
ssa01	58851709	58853545	-1836	<DEL>	upstream_gene_variant	MODIFIER	LOC106607077	0	0	0	0	0	0	0	0	0	0	0	0	0	0	0	0	0	0	0	0	0	0	0	0	0	0	0	0	0	0	0	0	0	0	0	0	0	0	0	0	0	0
ssa01	59148303	59159850	11547	<DUP>	intergenic_region	MODIFIER	LOC106608693-LOC106607083	1	0	1	0	0	0	0	0	0	0	0	0	0	0	0	1	0	0	0	0	0	0	0	0	0	0	0	0	0	0	0	0	0	0	0	0	0	0	0	0	0	0
ssa01	59170742	59171317	-575	<DEL>	intergenic_region	MODIFIER	LOC106608693-LOC106607083	1	0	1	0	0	0	0	0	0	0	0	0	0	0	0	1	0	0	0	0	0	0	0	0	0	0	0	0	0	0	0	0	0	0	0	0	0	0	0	0	0	0
ssa01	59256086	59257281	-1195	<DEL>	intergenic_region	MODIFIER	LOC106608693-LOC106607083	0	0	0	0	0	0	0	0	0	0	0	0	0	0	0	0	0	0	0	0	0	0	0	0	0	0	0	0	0	0	0	0	0	0	0	0	0	0	0	0	2	0
ssa01	59266729	59268382	-1653	<DEL>	intergenic_region	MODIFIER	LOC106608693-LOC106607083	0	0	0	0	0	0	0	0	0	0	0	0	0	0	0	0	0	0	0	0	0	0	0	0	0	0	0	0	0	0	0	0	0	0	0	0	0	0	0	0	0	0
ssa01	59532044	59535556	3512	<DUP>	intergenic_region	MODIFIER	LOC106608693-LOC106607083	2	2	2	0	0	0	1	0	2	2	0	0	0	2	2	1	2	0	2	0	0	0	2	0	2	0	2	0	0	2	0	0	0	0	0	0	1	2	0	0	0	2
ssa01	59749169	59749364	-195	<DEL>	intron_variant	MODIFIER	LOC106607083	0	0	0	0	0	0	0	0	0	0	0	0	0	0	0	0	0	0	0	0	0	0	0	0	0	0	0	1	0	0	0	1	0	0	0	0	0	0	0	0	0	0
ssa01	60043549	60045095	-1546	<DEL>	splice_donor_variant&splice_region_variant&intron_variant&non_coding_transcript_exon_variant	HIGH	LOC106605638	0	0	0	0	0	0	1	0	0	0	0	0	0	0	0	0	0	0	0	0	0	0	0	0	0	0	0	0	0	0	0	0	0	0	0	0	0	0	0	0	0	0
ssa01	60066666	60066966	-300	<DEL>	intergenic_region	MODIFIER	LOC106605638-LOC106607150	0	0	0	0	0	0	0	0	0	0	0	0	0	0	0	0	0	0	0	0	0	0	0	0	0	0	0	0	0	0	0	0	0	0	0	0	0	0	0	0	0	0
ssa01	60122702	60123023	-321	<DEL>	intron_variant	MODIFIER	LOC106607150	0	0	0	0	0	0	0	0	0	0	0	0	0	0	0	0	0	0	0	0	0	0	0	0	0	0	0	0	0	0	0	0	0	0	0	0	0	0	0	0	0	1
ssa01	60243430	60243993	-563	<DEL>	intron_variant	MODIFIER	LOC106607177	1	0	1	1	1	1	2	2	1	1	0	0	0	0	0	0	0	0	0	0	0	0	0	0	1	1	2	0	0	1	1	0	1	1	0	0	0	0	1	0	1	1
ssa01	60367805	60368480	-675	<DEL>	intron_variant	MODIFIER	LOC106605652	0	0	0	0	0	0	0	0	0	0	0	0	0	0	1	0	0	0	2	0	0	0	1	0	0	0	0	0	0	0	0	0	0	0	0	0	0	0	0	0	0	0
ssa01	60370410	60371454	-1044	<DEL>	intron_variant	MODIFIER	LOC106605652	1	0	0	0	0	0	0	0	0	0	0	0	0	0	0	0	0	0	0	0	0	0	0	0	0	0	0	0	0	0	0	0	0	0	0	0	0	0	0	0	0	0
ssa01	60378166	60379795	-1629	<DEL>	downstream_gene_variant	MODIFIER	LOC106605652	0	0	0	0	0	0	0	0	0	0	0	0	0	0	0	0	0	0	0	0	0	0	0	0	0	0	0	0	0	0	0	0	0	0	0	0	0	0	0	0	0	0
ssa01	60385119	60386764	-1645	<DEL>	intergenic_region	MODIFIER	LOC106605652-plek	1	0	1	1	0	1	2	2	1	1	1	1	0	1	0	0	2	0	0	0	1	1	0	0	1	2	1	0	0	1	1	1	2	1	0	0	0	1	0	1	0	1
ssa01	60436337	60438943	-2606	<DEL>	intergenic_region	MODIFIER	LOC106605652-plek	0	0	0	0	0	0	0	0	0	0	0	0	0	0	0	0	0	0	1	0	0	0	1	0	0	0	0	0	0	0	0	0	0	0	0	0	0	0	0	0	0	0
ssa01	60475848	60476517	-669	<DEL>	upstream_gene_variant	MODIFIER	plek	0	0	0	0	0	0	0	0	0	0	0	0	0	0	0	0	0	0	0	0	0	0	0	0	0	0	0	0	0	0	0	0	0	0	0	0	0	0	0	0	0	0
ssa01	60538936	60539550	-614	<DEL>	upstream_gene_variant	MODIFIER	LOC106608699	0	0	0	0	0	0	0	0	0	0	0	0	0	0	0	0	0	0	0	0	0	0	0	0	0	0	0	0	0	0	0	0	0	0	0	0	0	0	0	0	0	0
ssa01	60559520	60560007	-487	<DEL>	upstream_gene_variant	MODIFIER	LOC106607182	2	0	0	0	1	0	2	2	0	2	2	0	1	1	2	0	0	0	2	1	0	1	0	1	2	0	1	1	0	2	1	1	0	1	0	0	2	0	1	1	1	2
ssa01	60643519	60643658	-139	<DEL>	intron_variant	MODIFIER	id38142	0	0	0	0	0	0	0	0	0	0	0	0	0	0	0	0	0	0	0	0	0	0	0	0	0	0	0	0	0	0	0	0	0	0	0	0	0	0	0	0	0	0
ssa01	60695575	60697095	-1520	<DEL>	intron_variant	MODIFIER	id38142	0	0	0	0	0	0	0	0	0	0	0	0	0	0	0	0	0	0	0	0	0	0	0	0	0	0	0	0	0	0	0	1	0	0	0	0	0	0	0	0	0	0
ssa01	60824585	60825168	-583	<DEL>	intron_variant	MODIFIER	id38142	0	0	0	0	0	0	0	0	0	0	0	0	0	0	0	0	0	0	0	0	0	0	0	0	0	0	0	0	0	0	0	0	0	0	0	0	0	0	0	0	0	0
ssa01	60841438	60844631	-3193	<DEL>	intron_variant	MODIFIER	id38142	0	0	0	0	0	0	0	0	0	0	0	0	0	0	0	0	0	0	0	0	0	0	0	0	0	0	0	0	0	0	0	1	0	0	0	0	0	0	0	0	0	0
ssa01	60974057	60974163	-106	<DEL>	intergenic_region	MODIFIER	id38142-LOC106608700	0	0	0	0	0	2	0	0	2	2	0	0	1	0	2	1	0	0	2	0	0	0	0	0	0	0	0	0	0	0	1	0	0	0	0	0	1	0	0	0	0	0
ssa01	61021274	61021931	-657	<DEL>	intergenic_region	MODIFIER	id38142-LOC106608700	0	0	0	0	0	0	0	0	0	0	0	0	0	0	0	0	0	0	0	0	0	0	0	0	0	0	0	0	0	0	0	0	0	0	0	0	0	0	0	0	0	0
ssa01	61021429	61021931	-502	<DEL>	intergenic_region	MODIFIER	id38142-LOC106608700	0	0	0	0	0	0	0	0	0	0	0	0	0	0	0	0	0	0	0	0	0	0	0	0	0	0	0	0	0	0	0	0	0	0	0	0	0	0	0	0	0	0
ssa01	61205683	61205830	-147	<DEL>	intron_variant	MODIFIER	LOC106607187	0	0	0	2	0	1	0	0	0	1	1	2	1	1	1	1	0	1	0	2	1	1	1	0	0	0	1	2	0	0	0	1	1	1	1	2	0	1	1	0	2	1
ssa01	61222258	61225719	-3461	<DEL>	intron_variant	MODIFIER	LOC106607187	0	0	0	0	0	0	0	0	0	0	1	1	1	2	1	0	0	0	0	1	2	1	0	2	0	0	2	0	1	0	1	1	1	0	1	1	1	1	1	0	1	0
ssa01	61311257	61311498	-241	<DEL>	intron_variant	MODIFIER	LOC106607213	0	0	0	0	0	0	0	0	0	0	0	1	1	2	0	0	0	0	0	0	2	1	0	2	0	0	0	1	0	1	0	1	1	0	0	0	0	0	1	0	0	0
ssa01	61324249	61324674	-425	<DEL>	intron_variant	MODIFIER	LOC106607213	0	0	0	0	0	0	0	0	0	0	0	0	0	2	0	0	0	0	0	1	2	1	0	2	0	0	1	1	0	0	0	0	0	0	1	0	0	0	2	0	0	0
ssa01	61359088	61360311	-1223	<DEL>	intergenic_region	MODIFIER	LOC106607223-tnr6	0	0	0	0	0	0	0	0	0	0	0	0	0	0	0	0	0	0	0	0	0	0	0	0	0	0	0	0	0	0	0	0	0	0	0	0	0	0	0	0	0	0
ssa01	61402839	61404772	-1933	<DEL>	downstream_gene_variant	MODIFIER	tnr6	0	0	0	0	0	0	0	0	0	0	0	0	0	0	0	0	0	0	0	0	0	0	0	0	0	0	0	0	0	0	0	0	0	0	0	0	0	0	0	0	0	0
ssa01	61496236	61496355	-119	<DEL>	intron_variant	MODIFIER	LOC106607224	0	0	0	0	0	0	0	0	0	0	0	0	0	0	0	0	0	0	0	0	0	0	0	0	0	0	0	0	0	0	0	1	0	0	0	1	0	0	0	0	0	0
ssa01	61628795	61628943	-148	<DEL>	upstream_gene_variant	MODIFIER	LOC106607228	0	0	1	0	0	0	0	0	0	2	2	1	0	0	0	0	0	0	2	0	1	0	0	1	0	0	1	0	2	0	0	0	0	0	0	0	0	0	0	0	0	0
ssa01	61714272	61723522	-9250	<DEL>	intergenic_region	MODIFIER	LOC106607228-LOC106608709	0	0	0	0	0	0	0	0	0	0	0	0	0	0	0	0	0	0	0	0	0	0	0	0	0	0	0	0	0	0	0	0	0	0	0	0	0	0	0	0	0	0
ssa01	61927380	61934371	-6991	<DEL>	intron_variant	MODIFIER	LOC106608714	0	0	0	0	0	0	0	0	0	0	0	0	0	0	0	0	0	0	0	0	0	0	0	0	1	0	0	1	0	1	0	0	0	0	0	0	0	0	0	0	0	0
ssa01	62190575	62191190	-615	<DEL>	intron_variant	MODIFIER	LOC106607303	0	0	0	0	0	0	0	0	0	0	0	0	0	0	0	0	0	0	0	0	0	0	0	0	0	0	0	0	0	0	0	0	0	0	0	0	0	0	0	0	0	0
ssa01	62500731	62502508	-1777	<DEL>	intergenic_region	MODIFIER	LOC106607391-LOC106605670	0	0	0	0	0	0	0	0	0	0	0	0	0	0	0	0	0	0	0	0	0	0	0	0	0	0	0	0	0	0	0	0	0	0	0	0	0	0	0	0	0	0
ssa01	62698986	62703138	4152	<DUP>	intergenic_region	MODIFIER	LOC106605670-LOC106607400	0	0	0	0	0	0	0	0	0	0	0	0	0	0	0	0	0	0	0	0	0	0	0	0	0	0	0	0	0	0	0	0	0	0	0	0	0	0	0	0	0	0
ssa01	62817910	62819150	-1240	<DEL>	intergenic_region	MODIFIER	LOC106607401-LOC106607406	0	0	0	0	0	0	0	0	0	0	0	0	0	0	0	0	1	0	0	0	0	0	0	0	0	0	0	0	0	0	0	0	0	0	0	0	0	0	0	0	0	0
ssa01	62937040	62939460	-2420	<DEL>	intron_variant	MODIFIER	LOC106607406	0	0	0	0	0	0	0	0	0	0	0	0	0	0	0	0	0	0	0	0	0	0	0	0	0	0	0	0	0	0	0	0	0	0	0	0	0	0	0	0	0	0
ssa01	63004488	63005727	-1239	<DEL>	intron_variant	MODIFIER	LOC106607406	2	0	0	2	0	0	2	2	2	1	0	1	1	1	2	0	0	0	2	2	1	1	0	0	2	0	2	1	0	2	1	0	1	0	0	2	0	2	2	1	1	1
ssa01	63017268	63017441	-173	<DEL>	intron_variant	MODIFIER	LOC106607406	0	2	0	0	0	0	0	0	0	1	0	0	0	0	0	0	0	0	0	1	1	0	0	0	0	0	1	0	0	0	0	0	1	0	0	0	0	0	0	0	0	0
ssa01	63042294	63043107	-813	<DEL>	intron_variant	MODIFIER	LOC106607406	0	0	0	0	0	0	0	0	0	0	0	0	0	0	0	0	0	0	0	0	0	0	0	0	0	0	0	0	0	0	0	0	0	0	0	0	0	0	0	0	0	0
ssa01	63072912	63074045	-1133	<DEL>	exon_loss_variant	HIGH	LOC106607406	0	0	0	0	0	0	0	0	0	0	0	0	0	0	0	0	0	0	0	0	0	0	0	0	0	0	0	0	0	0	0	0	0	0	0	0	0	0	0	0	0	0
ssa01	63123406	63123534	-128	<DEL>	splice_acceptor_variant&splice_region_variant&disruptive_inframe_deletion&intron_variant	HIGH	edrf1	0	1	0	0	1	2	1	0	0	2	0	2	1	2	0	1	0	2	0	0	0	1	2	0	1	2	1	0	0	1	0	1	0	2	1	0	1	2	0	0	0	1
ssa01	63144553	63144821	-268	<DEL>	intergenic_region	MODIFIER	tex36-ctbp2	0	0	0	0	0	0	0	0	0	0	0	0	0	0	0	0	0	0	0	0	0	0	0	0	0	0	0	0	0	0	0	0	0	0	0	0	0	0	0	0	0	0
ssa01	63257086	63258465	-1379	<DEL>	intron_variant	MODIFIER	ctbp2	0	0	0	0	0	0	0	0	0	0	0	0	1	0	0	0	0	0	0	0	0	0	0	0	0	0	0	1	0	0	2	0	1	1	0	0	0	1	0	0	0	0
ssa01	63351815	63352919	-1104	<DEL>	downstream_gene_variant	MODIFIER	mettl10	0	0	0	0	0	0	0	0	0	0	0	0	0	0	0	0	0	0	0	0	0	0	0	0	0	0	0	0	0	0	0	0	0	0	0	0	0	0	0	0	0	0
ssa01	63438468	63438674	-206	<DEL>	intergenic_region	MODIFIER	fam53b-nkx1-2	0	0	0	0	0	0	0	0	0	0	0	0	0	0	0	0	0	0	0	0	0	0	0	0	0	0	0	0	0	0	0	0	0	0	0	1	0	0	1	0	0	0
ssa01	63501434	63502059	-625	<DEL>	intergenic_region	MODIFIER	nkx1-2-chst15	0	0	0	0	0	0	0	0	0	0	0	0	0	0	0	0	0	0	0	0	0	0	0	0	0	0	0	0	0	0	0	0	0	0	0	0	0	0	0	0	0	0
ssa01	63535038	63537095	-2057	<DEL>	intron_variant	MODIFIER	chst15	2	0	0	0	2	1	1	1	1	2	0	1	0	1	0	0	2	0	0	0	0	2	0	0	2	2	0	0	0	2	0	2	0	0	0	0	2	0	0	0	0	0
ssa01	63596341	63599468	-3127	<DEL>	intergenic_region	MODIFIER	chst15-gpr26	0	0	0	0	0	0	0	1	1	0	0	1	1	1	0	0	0	0	0	1	0	0	0	0	0	0	0	0	0	0	0	0	0	0	0	0	0	0	0	0	0	0
ssa01	63713469	63713703	-234	<DEL>	intergenic_region	MODIFIER	gpr26-hmx2	0	0	1	0	0	2	0	1	1	0	1	1	1	1	1	0	0	0	2	1	0	1	0	1	0	0	1	1	0	0	1	1	2	2	0	0	0	1	1	0	0	1
ssa01	63723476	63724569	-1093	<DEL>	intergenic_region	MODIFIER	gpr26-hmx2	0	0	1	0	0	2	0	1	2	0	1	1	2	2	2	0	0	2	2	0	1	1	0	1	0	1	2	1	0	0	1	1	2	2	0	0	0	1	2	0	0	1
ssa01	63764042	63764902	-860	<DEL>	intergenic_region	MODIFIER	gpr26-hmx2	0	0	0	0	0	0	0	0	0	0	0	0	0	0	0	0	0	0	0	0	0	0	0	0	0	0	0	0	0	0	0	0	0	0	0	0	0	0	0	0	0	0
ssa01	63808519	63809953	-1434	<DEL>	intergenic_region	MODIFIER	gpr26-hmx2	2	2	1	0	0	0	2	2	1	2	1	2	2	2	2	2	1	2	2	0	2	2	0	2	1	2	2	2	1	2	2	2	1	2	1	1	2	2	2	0	1	1
ssa01	63812636	63812850	-214	<DEL>	intergenic_region	MODIFIER	gpr26-hmx2	1	1	0	0	0	1	1	1	1	2	1	2	1	2	1	0	1	2	2	2	2	1	2	2	0	2	2	1	1	2	0	0	1	2	1	0	1	2	1	1	0	0
ssa01	64010598	64012148	-1550	<DEL>	intron_variant	MODIFIER	LOC106607591	0	0	0	0	0	0	0	0	0	0	0	0	0	0	0	0	0	0	0	0	0	0	0	0	0	0	0	0	0	0	0	0	0	0	0	0	0	0	0	0	0	0
ssa01	64052715	64053379	-664	<DEL>	intergenic_region	MODIFIER	LOC106607591-LOC106607602	0	0	0	0	0	0	0	0	0	0	0	0	0	0	0	0	0	0	0	0	0	0	0	0	0	1	0	0	0	0	1	0	0	0	0	0	0	0	0	0	0	0
ssa01	64104587	64109363	4776	<DUP>	intergenic_region	MODIFIER	LOC106607591-LOC106607602	0	0	0	0	0	0	0	0	0	0	0	0	0	0	0	0	0	0	0	0	0	0	0	0	0	0	0	0	0	0	0	0	0	0	0	0	0	0	0	0	0	0
ssa01	64159835	64161376	-1541	<DEL>	intron_variant	MODIFIER	LOC106607602	0	0	0	0	0	0	0	0	0	0	0	0	0	0	0	0	0	0	0	0	0	0	0	0	0	0	0	0	0	0	0	0	0	0	0	0	0	0	0	0	0	0
ssa01	64193280	64193646	-366	<DEL>	intron_variant	MODIFIER	LOC106607602	0	0	0	0	0	0	0	0	0	0	0	0	0	0	0	0	0	0	2	0	0	0	0	0	0	0	0	0	0	0	0	0	0	0	0	0	0	0	0	0	0	0
ssa01	64255781	64256379	-598	<DEL>	intron_variant	MODIFIER	LOC106607602	0	0	0	0	0	0	0	0	0	0	0	0	0	0	0	0	0	0	0	0	0	0	0	0	0	0	0	0	0	0	0	0	0	0	0	0	0	0	0	0	0	0
ssa01	64267604	64269210	-1606	<DEL>	intron_variant	MODIFIER	LOC106607602	1	2	0	0	1	0	1	1	1	1	2	1	0	0	0	1	1	2	0	1	0	1	0	0	1	0	2	1	0	2	0	1	0	0	0	0	1	0	1	0	2	1
ssa01	64279358	64279961	-603	<DEL>	intron_variant	MODIFIER	LOC106607602	1	1	1	1	2	0	1	1	2	1	2	1	1	0	0	1	2	1	0	0	1	0	0	0	1	0	0	2	2	1	1	2	1	0	1	2	0	1	0	2	2	1
ssa01	64424459	64428782	-4323	<DEL>	intron_variant	MODIFIER	LOC106607602	0	0	0	0	0	0	0	0	0	0	0	0	0	0	0	0	0	0	0	0	0	0	0	0	0	0	0	0	0	0	0	0	0	0	0	0	0	0	0	0	0	0
ssa01	64425767	64427285	-1518	<DEL>	intron_variant	MODIFIER	LOC106607602	0	0	0	0	0	1	0	0	0	0	0	0	0	0	2	0	0	0	0	0	1	0	0	0	0	0	0	0	0	0	0	0	0	0	0	1	0	0	0	0	0	0
ssa01	64509653	64509929	-276	<DEL>	intron_variant	MODIFIER	LOC106607602	0	2	0	0	0	0	0	0	0	0	0	0	0	2	0	0	0	0	0	0	0	0	0	0	0	1	2	0	0	2	0	0	1	0	0	2	1	0	2	0	0	0
ssa01	64521532	64521982	-450	<DEL>	intron_variant	MODIFIER	LOC106607602	0	2	0	0	0	0	0	0	0	0	1	0	0	2	0	0	0	0	0	0	0	0	0	0	1	1	2	0	0	2	0	0	1	0	0	1	1	0	2	0	0	0
ssa01	64559837	64561420	-1583	<DEL>	intron_variant	MODIFIER	LOC106607602	0	0	0	0	0	0	0	0	0	0	0	0	0	0	0	0	0	0	0	0	0	0	0	0	0	0	0	0	0	0	0	0	0	0	0	0	0	0	0	0	0	0
ssa01	64819166	64819881	-715	<DEL>	intron_variant	MODIFIER	LOC106607606	0	0	0	0	0	0	0	0	0	0	0	0	0	0	0	1	0	0	0	0	0	0	0	0	0	0	0	0	0	0	0	0	0	0	0	0	0	0	0	0	0	0
ssa01	65123443	65125977	-2534	<DEL>	intergenic_region	MODIFIER	LOC106608797-LOC106607673	0	0	0	0	0	0	0	0	0	0	0	0	0	0	0	0	0	0	0	0	0	0	0	0	0	0	0	0	0	0	0	0	0	0	0	0	0	0	0	0	0	0
ssa01	65145331	65147330	-1999	<DEL>	intergenic_region	MODIFIER	LOC106608797-LOC106607673	0	0	2	0	0	0	1	0	2	0	1	0	0	0	1	1	1	0	0	0	1	0	0	0	1	0	1	1	0	1	0	0	0	0	0	0	0	0	0	0	0	0
ssa01	65297425	65297552	-127	<DEL>	intron_variant	MODIFIER	LOC106607673	1	1	0	0	1	2	0	2	0	0	1	1	2	1	1	1	1	0	2	0	0	2	2	2	1	2	0	0	2	0	2	1	2	2	2	0	0	2	0	0	2	2
ssa01	65303736	65306269	-2533	<DEL>	intron_variant	MODIFIER	LOC106607673	0	0	0	0	0	0	0	0	0	0	0	0	0	0	0	0	0	0	0	0	0	0	0	0	0	0	0	0	0	0	0	0	0	0	0	0	0	0	0	0	0	0
ssa01	65494302	65498310	-4008	<DEL>	exon_loss_variant&splice_acceptor_variant&splice_donor_variant&splice_region_variant&intron_variant	HIGH	id39774	0	0	0	0	0	0	0	0	0	0	0	0	1	0	0	0	0	0	0	0	0	0	0	0	0	0	0	0	0	0	0	0	0	0	0	0	0	0	0	0	0	0
ssa01	65700205	65704151	3946	<INV>	upstream_gene_variant	MODIFIER	bic1a	0	1	0	0	0	0	1	1	1	1	1	0	1	1	1	0	0	0	0	0	1	0	0	0	1	0	0	1	0	1	1	1	0	0	1	0	0	1	1	0	1	1
ssa01	65715234	65715424	-190	<DEL>	downstream_gene_variant	MODIFIER	bic1a	0	0	0	0	0	1	0	0	0	0	1	0	0	0	0	0	0	0	0	0	0	1	0	0	0	0	0	0	0	0	0	0	0	0	0	0	0	0	0	0	0	0
ssa01	65882931	65884099	-1168	<DEL>	intron_variant	MODIFIER	LOC106607716	0	0	0	0	1	0	0	0	0	0	0	0	0	0	0	0	0	0	0	0	0	2	0	0	0	1	0	0	0	0	0	0	0	0	0	0	0	0	0	0	0	0
ssa01	66089568	66094526	4958	<DUP>	intron_variant	MODIFIER	LOC106607745	0	0	0	0	0	0	0	0	0	0	0	0	0	0	0	0	0	0	0	0	0	0	0	0	0	0	0	0	0	0	0	0	0	0	0	0	0	0	0	0	0	0
ssa01	66096248	66099885	-3637	<DEL>	intron_variant	MODIFIER	LOC106607745	0	0	0	0	0	0	0	0	0	0	0	0	0	0	0	0	0	0	0	0	0	0	0	0	0	0	0	0	0	0	0	0	0	0	0	0	0	0	0	0	0	0
ssa01	66136438	66137851	-1413	<DEL>	intron_variant	MODIFIER	LOC106607745	0	0	0	0	0	0	0	0	0	0	0	0	0	0	0	0	0	0	0	0	0	0	0	0	0	0	0	0	0	0	0	0	0	0	0	0	0	0	0	0	0	0
ssa01	66221332	66222677	-1345	<DEL>	intergenic_region	MODIFIER	LOC106607745-LOC106607826	0	1	0	0	0	0	0	0	0	0	0	0	0	0	0	0	0	0	0	0	0	0	0	0	0	0	0	0	0	0	0	0	0	0	0	0	0	0	0	0	0	0
ssa01	66305655	66306271	-616	<DEL>	intron_variant	MODIFIER	LOC106607837	0	0	0	0	0	0	0	0	0	0	0	0	0	0	0	0	0	0	0	0	0	0	0	0	0	0	0	0	0	0	0	0	0	0	0	0	0	0	0	0	0	0
ssa01	66370387	66371223	-836	<DEL>	intergenic_region	MODIFIER	LOC106607837-LOC106607841	0	0	0	0	0	0	0	0	0	0	0	0	0	1	0	0	0	0	0	0	0	0	0	0	0	0	0	0	0	0	0	0	0	0	0	0	0	0	0	0	0	0
ssa01	66377115	66377323	-208	<DEL>	upstream_gene_variant	MODIFIER	LOC106607841	0	1	2	0	1	1	0	0	0	1	1	1	2	0	1	2	2	2	0	2	1	1	2	2	2	0	2	2	1	2	0	0	1	1	0	2	2	1	2	0	2	1
ssa01	66392760	66393949	-1189	<DEL>	upstream_gene_variant	MODIFIER	LOC106607859	0	0	0	0	0	0	0	0	0	0	0	0	0	0	0	0	0	0	0	0	0	0	0	0	0	0	0	0	0	0	1	0	0	0	0	0	0	0	0	0	0	0
ssa01	66567757	66567987	-230	<DEL>	intergenic_region	MODIFIER	LOC106607920-LOC106608800	0	0	0	0	0	0	0	0	0	0	0	0	0	0	0	0	0	0	0	0	0	0	0	0	0	0	0	0	0	0	0	0	0	0	0	0	0	0	0	0	0	0
ssa01	66583966	66584381	-415	<DEL>	upstream_gene_variant	MODIFIER	LOC106608800	0	0	0	0	0	0	0	0	0	0	0	0	0	1	0	0	0	0	0	0	1	0	0	0	0	0	0	0	2	0	0	0	0	0	0	0	0	0	0	0	0	0
ssa01	66687493	66687994	-501	<DEL>	intron_variant	MODIFIER	LOC106605694	1	2	0	1	0	1	2	2	2	2	1	1	1	0	1	2	0	1	0	0	0	0	0	0	1	1	0	0	0	0	2	2	1	1	2	0	0	1	0	1	1	0
ssa01	66759585	66761325	-1740	<DEL>	intergenic_region	MODIFIER	tsn14-LOC106608802	2	2	2	2	2	2	2	2	2	2	1	1	1	1	0	2	0	2	2	2	0	1	2	2	2	1	1	1	0	2	2	2	1	2	2	2	0	2	0	2	1	1
ssa01	66783489	66784179	-690	<DEL>	upstream_gene_variant	MODIFIER	LOC106608802	0	0	0	0	0	0	0	0	0	0	0	0	0	0	0	0	0	0	0	0	0	0	0	0	0	0	0	0	0	0	0	0	0	0	0	0	0	0	0	0	0	0
ssa01	66871493	66875648	-4155	<DEL>	intergenic_region	MODIFIER	LOC106608802-LOC106607935	0	0	0	0	0	0	0	0	0	0	0	0	1	0	1	0	0	0	0	0	0	0	0	0	0	0	0	0	0	0	0	0	0	0	0	0	0	0	0	0	0	0
ssa01	66975022	66979315	4293	<DUP>	intergenic_region	MODIFIER	LOC106608802-LOC106607935	0	0	0	0	0	0	0	0	0	0	0	0	0	0	0	0	0	0	0	0	0	0	0	0	0	0	0	0	0	0	0	0	0	0	0	0	0	0	0	0	0	0
ssa01	67072981	67074553	-1572	<DEL>	intron_variant	MODIFIER	LOC106607935	0	0	0	0	0	0	0	0	0	0	0	0	0	0	0	0	0	0	0	0	0	0	0	0	0	0	0	0	0	0	0	0	0	0	0	0	0	0	0	0	0	0
ssa01	67119949	67121206	-1257	<DEL>	intron_variant	MODIFIER	LOC106607935	1	0	2	1	2	0	2	2	2	2	2	2	1	2	2	0	0	2	0	1	1	1	1	0	0	2	0	0	2	1	2	1	0	2	0	0	0	0	1	0	0	2
ssa01	67149754	67160235	10481	<INV>	intron_variant	MODIFIER	LOC106607935	0	0	0	0	0	0	0	0	0	0	0	0	0	0	0	0	0	0	0	0	0	0	0	0	0	0	0	0	0	0	0	0	0	0	0	0	0	0	0	0	0	0
ssa01	67227566	67230688	-3122	<DEL>	upstream_gene_variant	MODIFIER	trnag-gcc	0	0	1	0	0	0	0	0	0	2	0	0	0	0	0	0	0	0	0	0	0	0	0	0	0	0	0	0	0	0	0	0	0	1	0	0	0	0	0	0	0	0
ssa01	67301793	67308047	-6254	<DEL>	intron_variant	MODIFIER	LOC106607935	1	2	1	0	1	0	2	1	2	1	0	1	1	1	0	0	0	0	0	0	1	0	0	0	1	1	0	0	1	1	0	1	0	0	0	1	2	0	1	1	0	1
ssa01	67472912	67473173	-261	<DEL>	intron_variant	MODIFIER	LOC106607935	1	2	2	2	1	2	2	2	2	2	2	2	2	2	1	0	0	1	2	1	1	1	1	1	2	1	0	1	2	2	2	1	0	2	2	1	2	2	0	2	2	1
ssa01	67739301	67739800	-499	<DEL>	intergenic_region	MODIFIER	LOC106607935-LOC106608805	0	2	1	0	0	0	0	1	0	1	0	0	0	0	0	0	0	0	2	0	0	0	0	0	0	0	0	0	0	0	0	0	0	0	0	0	0	1	0	1	0	0
ssa01	67799313	67799422	-109	<DEL>	intergenic_region	MODIFIER	LOC106607935-LOC106608805	1	1	1	0	1	1	0	1	0	1	0	1	0	0	0	1	1	0	2	0	0	1	0	1	1	0	2	2	0	2	0	0	0	1	0	0	0	2	0	1	0	0
ssa01	67964366	67964478	-112	<DEL>	intergenic_region	MODIFIER	LOC106607935-LOC106608805	0	0	0	0	0	0	0	0	0	0	0	0	0	0	0	0	0	0	0	0	0	0	0	0	0	0	0	0	0	0	0	0	0	0	0	0	0	0	0	0	0	0
ssa01	68062233	68063833	-1600	<DEL>	intron_variant	MODIFIER	LOC106607942	0	0	0	0	0	0	0	0	0	0	0	0	0	1	0	0	0	0	0	0	1	0	0	0	0	0	1	0	0	0	0	0	0	0	0	0	0	0	0	0	0	0
ssa01	68147716	68150263	-2547	<DEL>	intron_variant	MODIFIER	LOC106607945	0	0	0	0	0	0	0	0	0	0	0	0	0	0	0	0	0	0	0	0	1	0	0	0	0	0	0	0	0	0	0	0	0	1	1	0	0	0	0	0	0	0
ssa01	68350219	68350325	-106	<DEL>	intron_variant	MODIFIER	LOC106607945	0	0	0	0	0	0	0	0	0	0	0	0	0	0	0	0	0	0	0	0	0	0	0	0	0	0	0	0	0	0	0	0	0	0	0	0	0	0	0	0	0	0
ssa01	68364374	68364574	-200	<DEL>	intron_variant	MODIFIER	LOC106607945	1	1	1	1	1	0	0	1	0	1	0	0	0	0	0	0	0	0	1	0	0	0	0	1	0	0	1	1	0	1	0	1	0	1	0	0	0	1	0	1	1	1
ssa01	68501290	68503053	-1763	<DEL>	intron_variant	MODIFIER	LOC106607954	0	0	0	0	0	0	0	0	0	0	0	0	0	0	0	0	0	0	0	0	0	0	0	0	0	0	0	0	0	0	0	0	0	0	0	0	0	0	0	0	0	0
ssa01	68994145	68995685	-1540	<DEL>	intron_variant	MODIFIER	LOC106608059	1	0	0	0	2	0	1	0	0	0	1	1	0	0	0	0	0	0	0	0	0	0	0	0	0	0	0	1	0	1	0	1	0	0	0	0	0	0	0	1	0	0
ssa01	69196570	69197377	-807	<DEL>	intron_variant	MODIFIER	LOC106608078	0	0	0	0	0	0	0	0	0	0	0	0	0	0	0	0	0	0	0	0	0	0	0	0	0	0	0	0	0	1	0	0	0	0	0	0	0	0	0	0	0	0
ssa01	69374559	69375953	-1394	<DEL>	intergenic_region	MODIFIER	LOC106608097-LOC106608102	0	0	0	1	0	0	0	0	0	0	0	0	0	0	0	0	0	0	0	0	0	0	0	0	0	0	0	0	0	0	0	0	0	0	0	0	0	0	0	0	0	0
ssa01	69379644	69380988	-1344	<DEL>	downstream_gene_variant	MODIFIER	LOC106608102	0	0	0	0	0	0	0	0	0	0	0	0	0	0	0	0	0	0	0	0	0	0	0	0	0	0	0	0	0	0	0	0	0	0	0	0	0	0	0	0	0	0
ssa01	69404964	69435078	30114	<DUP>	splice_donor_variant&splice_region_variant&5_prime_UTR_variant&intron_variant	HIGH	LOC106608102	2	0	0	0	0	0	2	1	0	1	0	1	0	0	0	0	0	0	0	0	0	0	0	0	0	0	0	1	0	0	0	0	0	0	0	0	0	0	0	0	0	0
ssa01	69426595	69427825	-1230	<DEL>	intergenic_region	MODIFIER	LOC106608102-LOC106608126	0	0	0	0	0	0	0	1	0	0	1	0	0	0	0	0	0	0	0	0	0	0	0	0	0	0	0	1	0	1	0	0	0	1	0	0	0	0	0	0	0	0
ssa01	69593816	69594335	-519	<DEL>	intron_variant	MODIFIER	LOC106608142	0	0	0	0	0	0	0	0	0	0	0	0	0	0	0	0	0	0	0	0	0	0	0	0	0	0	0	0	0	0	0	0	0	0	0	0	0	0	0	0	1	0
ssa01	69643628	69643999	-371	<DEL>	intergenic_region	MODIFIER	LOC106605708-LOC100196543	0	0	0	0	0	0	0	0	0	0	0	0	0	0	0	0	0	0	0	0	0	0	0	1	0	0	0	0	0	0	0	1	0	0	0	0	2	0	0	0	0	0
ssa01	69722087	69722210	-123	<DEL>	intron_variant	MODIFIER	LOC100380671	1	0	0	0	2	2	0	1	2	2	1	0	2	2	1	0	2	0	2	2	1	0	1	2	0	0	0	1	1	0	2	1	0	2	2	1	0	1	0	1	0	0
ssa01	69726621	69727168	-547	<DEL>	intron_variant	MODIFIER	LOC100380671	0	0	0	0	0	0	0	0	0	0	0	0	0	0	0	0	0	0	0	0	0	0	0	0	1	1	0	0	1	0	0	0	0	0	0	0	0	0	0	0	0	0
ssa01	69806559	69807319	-760	<DEL>	intron_variant	MODIFIER	hnrll	0	0	0	0	0	0	0	0	0	0	0	0	0	0	0	0	0	0	0	0	0	0	0	0	0	0	0	0	0	0	0	0	0	0	0	0	0	0	0	0	0	0
ssa01	69884142	69885639	-1497	<DEL>	intron_variant	MODIFIER	arhgef33	0	0	0	0	0	0	0	0	0	0	0	0	0	0	0	0	0	0	0	0	0	0	0	0	0	0	0	0	0	0	0	0	0	0	0	0	0	0	0	0	0	0
ssa01	70008077	70008307	-230	<DEL>	intergenic_region	MODIFIER	LOC106608325-LOC106608331	2	1	2	1	0	2	2	1	2	1	2	1	2	2	1	1	1	1	1	0	2	1	0	2	2	0	2	2	2	2	0	1	1	1	2	0	1	2	1	1	0	1
ssa01	70186243	70187888	-1645	<DEL>	intron_variant	MODIFIER	LOC106608331	0	0	0	0	0	0	0	0	0	0	0	0	0	0	0	0	0	0	0	0	0	0	0	0	0	0	0	0	0	0	0	0	0	0	0	0	0	0	0	0	0	0
ssa01	70187815	70187930	-115	<DEL>	intron_variant	MODIFIER	LOC106608331	2	1	2	1	1	1	2	2	0	2	1	2	0	1	1	0	1	1	0	0	2	0	2	2	2	1	1	2	1	2	2	2	1	1	0	0	0	0	2	0	1	0
ssa01	70314853	70314961	-108	<DEL>	intergenic_region	MODIFIER	LOC106608331-LOC106608355	2	0	2	2	0	2	2	2	2	0	2	2	0	0	0	0	2	1	0	0	1	1	1	1	1	1	2	2	1	2	2	2	0	2	2	1	0	0	0	0	1	2
ssa01	70351729	70351837	-108	<DEL>	intergenic_region	MODIFIER	LOC106608331-LOC106608355	0	0	0	0	0	1	0	0	0	0	2	0	0	1	1	0	2	0	1	0	1	1	2	1	0	0	1	0	0	0	2	1	0	0	2	0	0	2	0	1	0	2
ssa01	70435804	70437643	1839	<DUP>	upstream_gene_variant	MODIFIER	LOC106608355	1	0	2	0	0	1	2	2	0	2	0	0	0	0	0	0	0	2	0	0	0	0	0	0	1	0	0	2	2	2	0	1	0	2	0	2	0	0	0	0	0	0
ssa01	70510543	70511863	-1320	<DEL>	intron_variant	MODIFIER	LOC106608363	1	0	0	0	0	0	0	0	0	0	0	0	0	0	0	0	0	0	0	0	0	0	0	0	0	0	0	0	0	0	0	0	0	0	0	0	0	0	0	0	0	0
ssa01	70522126	70523243	-1117	<DEL>	downstream_gene_variant	MODIFIER	LOC106608363	0	0	0	0	0	1	0	0	0	0	0	0	0	0	0	0	0	0	0	0	0	0	0	0	0	0	0	0	0	0	0	0	0	0	0	0	1	0	0	0	0	0
ssa01	70548202	70548424	-222	<DEL>	intron_variant	MODIFIER	LOC106608383	0	0	0	0	0	1	0	0	0	0	1	0	1	1	0	0	1	0	2	1	1	1	0	0	2	2	2	0	2	2	0	1	2	1	0	0	0	2	0	1	1	0
ssa01	70690859	70691104	-245	<DEL>	intron_variant	MODIFIER	LOC106608394	0	0	0	1	0	0	0	0	0	0	1	1	0	0	0	0	0	0	0	1	0	0	1	0	0	0	0	0	0	0	0	0	1	0	0	0	1	0	0	0	0	0
ssa01	70966622	70968974	-2352	<DEL>	intron_variant	MODIFIER	LOC106608453	0	1	0	0	0	0	0	0	0	0	1	0	1	0	0	0	0	0	1	1	1	0	0	0	0	0	2	1	0	0	0	0	1	0	1	0	0	0	0	1	0	0
ssa01	70995404	70995743	-339	<DEL>	downstream_gene_variant	MODIFIER	LOC106608472	2	0	1	1	1	0	2	1	0	1	0	0	1	2	1	0	0	0	1	0	1	1	0	1	2	1	0	1	2	2	0	2	1	0	0	0	0	2	0	0	1	0
ssa01	71184165	71691201	507036	<INV>	inversion	MODERATE	LOC106605736&LOC106605742&LOC106608512&LOC106608514&LOC106608528&LOC106608536&LOC106608550&LOC106608559&LOC106608565&LOC106608573&LOC106608577&LOC106608578&hhat	0	0	0	0	0	0	1	0	0	0	0	1	0	0	1	0	1	0	0	0	0	0	0	0	0	0	0	0	1	0	0	1	1	0	0	0	1	0	0	0	0	0
ssa01	71411629	71412218	-589	<DEL>	intron_variant	MODIFIER	LOC106605736	0	0	1	2	1	0	0	1	0	0	0	1	1	1	1	0	1	0	2	0	2	1	1	0	0	1	0	0	0	0	1	1	0	1	0	0	0	1	1	0	1	2
ssa01	71543178	71546009	-2831	<DEL>	intron_variant	MODIFIER	LOC106608550	0	0	0	0	0	0	0	0	0	0	0	0	0	0	0	0	0	0	0	0	0	0	0	0	0	0	0	0	0	0	0	0	0	0	0	0	0	0	0	0	0	0
ssa01	71677232	71679143	-1911	<DEL>	intergenic_region	MODIFIER	LOC106605742-LOC106608619	0	0	0	0	0	0	0	0	0	0	0	0	0	0	0	0	0	1	0	0	0	0	0	0	0	0	0	0	0	0	0	0	0	0	0	0	0	0	0	0	0	0
ssa01	72088697	72090963	-2266	<DEL>	intergenic_region	MODIFIER	LOC106608869-LOC106608885	0	0	0	0	0	0	0	0	0	0	0	0	0	0	0	0	0	0	0	0	0	0	0	0	0	0	0	0	0	0	0	0	0	0	0	0	0	0	0	0	1	0
ssa01	72423098	72424799	-1701	<DEL>	intron_variant	MODIFIER	macrod2	0	0	1	0	0	1	0	0	0	1	1	0	0	1	0	0	1	0	0	1	0	0	0	1	0	0	0	1	0	0	0	0	0	0	0	0	0	1	1	1	1	0
ssa01	72696804	72697814	-1010	<DEL>	intron_variant	MODIFIER	macrod2	0	0	0	0	1	0	0	0	0	0	0	1	1	2	2	0	0	0	1	0	0	1	0	0	0	0	2	0	1	0	0	1	1	1	0	0	0	1	1	0	1	0
ssa01	72843149	72845057	-1908	<DEL>	intron_variant	MODIFIER	macrod2	1	2	2	0	0	0	0	2	1	2	2	2	1	1	2	1	1	0	1	2	2	1	2	0	0	2	1	1	1	1	1	0	1	2	1	2	1	2	0	0	1	1
ssa01	72843539	72843848	-309	<DEL>	intron_variant	MODIFIER	macrod2	2	0	0	0	0	0	0	2	0	0	0	0	0	0	0	0	0	0	0	0	0	0	0	0	0	0	0	0	0	0	0	1	2	0	0	0	0	0	0	0	0	0
ssa01	72913778	72914062	-284	<DEL>	downstream_gene_variant	MODIFIER	LOC106609231	0	0	0	0	0	0	0	0	0	0	0	0	1	0	0	0	1	0	0	0	0	1	0	0	1	0	0	1	0	2	0	0	0	0	0	0	0	0	0	0	0	0
ssa01	72957188	72963257	-6069	<DEL>	intron_variant	MODIFIER	macrod2	0	0	0	0	0	0	0	0	0	0	0	0	0	0	0	0	0	0	0	1	0	1	0	0	0	0	0	0	0	0	0	0	0	0	0	0	0	0	0	0	0	0
ssa01	73091363	73091532	-169	<DEL>	intron_variant	MODIFIER	macrod2	0	0	0	0	0	1	0	0	0	0	0	0	0	0	0	0	0	0	0	0	0	0	0	0	0	0	0	0	0	0	0	0	0	0	0	0	0	0	0	0	0	0
ssa01	73691567	73739358	47791	<INV>	gene_fusion	HIGH	LOC106609046&LOC106609125	0	0	0	0	0	0	0	0	0	0	0	0	0	0	0	0	0	0	0	0	0	0	0	0	1	0	0	0	0	0	0	0	0	0	0	0	0	0	0	0	0	0
ssa01	73712108	73713310	-1202	<DEL>	intergenic_region	MODIFIER	LOC106609125-LOC106609046	1	0	0	0	0	0	0	0	0	0	1	1	0	0	1	0	0	0	0	0	0	0	0	0	0	0	0	0	1	0	0	1	0	1	0	0	0	0	0	0	0	0
ssa01	73756421	73756776	-355	<DEL>	upstream_gene_variant	MODIFIER	LOC106609062	0	0	1	0	0	0	1	1	0	0	0	0	0	0	0	0	0	0	0	1	0	2	0	0	2	1	0	1	0	1	0	0	0	0	0	0	0	0	0	0	0	0
ssa01	73775244	73788786	13542	<DUP>	frameshift_variant	HIGH	LOC106608911	0	0	0	0	0	0	0	0	0	0	0	0	0	0	0	0	0	0	0	0	0	0	0	0	0	0	0	0	0	0	0	0	0	2	0	1	0	0	0	0	0	0
ssa01	73895701	73896122	-421	<DEL>	upstream_gene_variant	MODIFIER	eef2k	1	2	1	1	1	1	2	2	0	0	0	2	0	1	1	2	0	2	0	2	2	2	0	2	2	2	1	1	1	1	1	2	2	1	2	0	1	1	2	0	1	2
ssa01	74044937	74060977	16040	<INV>	inversion	HIGH	LOC106608966	0	0	0	1	1	1	0	0	0	0	0	0	1	0	0	0	0	0	0	0	0	0	0	0	0	0	0	0	0	0	0	0	0	0	0	0	0	0	0	0	0	0
ssa01	74326554	74326901	-347	<DEL>	intron_variant	MODIFIER	LOC106609363	0	0	0	0	0	1	0	0	0	0	0	0	0	0	0	0	0	0	0	0	1	0	0	0	0	1	0	0	1	0	0	0	0	0	0	0	0	0	0	0	0	0
ssa01	74388059	74390443	-2384	<DEL>	intergenic_region	MODIFIER	LOC106610018-LOC106609414	0	0	0	0	0	0	0	0	0	0	0	0	0	0	0	0	0	0	0	0	0	0	0	0	0	0	0	0	0	0	0	0	0	0	0	0	0	0	0	0	0	0
ssa01	74583915	74584158	-243	<DEL>	downstream_gene_variant	MODIFIER	LOC106609504	0	0	0	0	0	0	0	0	0	0	0	0	0	0	0	0	0	0	0	0	0	0	0	0	0	0	0	0	0	0	0	0	0	0	0	0	0	0	0	0	0	0
ssa01	74769530	74900365	130835	<INV>	gene_fusion	HIGH	LOC106609275&LOC106609547	0	0	0	0	0	0	0	0	1	0	0	1	0	0	0	0	0	0	1	0	0	0	0	0	0	0	0	0	1	0	0	0	0	1	0	0	0	0	0	0	1	0
ssa01	74926486	74926644	-158	<DEL>	intron_variant	MODIFIER	LOC106609275	0	1	0	0	0	0	0	0	0	0	0	0	0	0	0	0	0	0	0	0	0	0	0	0	0	0	0	0	0	0	0	0	0	0	0	0	0	0	0	0	0	0
ssa01	74963801	74979767	15966	<DUP>	splice_acceptor_variant&splice_region_variant&3_prime_UTR_variant&intron_variant	HIGH	LOC106609556	0	0	0	0	0	0	0	0	0	0	0	0	0	0	0	0	0	0	0	0	0	0	0	0	0	0	0	0	0	0	0	0	0	0	0	0	0	0	0	0	0	0
ssa01	74977282	74979548	-2266	<DEL>	intergenic_region	MODIFIER	LOC106609556-LOC106609573	0	0	0	0	0	0	0	0	0	0	0	0	1	0	0	0	0	0	0	0	0	0	0	0	0	0	0	0	0	0	0	0	0	0	0	1	0	1	0	0	0	0
ssa01	75457964	75458202	-238	<DEL>	frameshift_variant&splice_acceptor_variant&splice_region_variant&intron_variant	HIGH	LOC106609704	0	0	1	0	2	0	0	1	0	0	0	0	0	0	0	0	0	0	0	0	0	0	0	0	0	0	0	0	0	0	0	0	0	0	0	0	0	0	0	0	0	0
ssa01	75463554	75465488	-1934	<DEL>	exon_loss_variant	HIGH	LOC106609727	0	0	0	0	0	0	0	0	0	0	0	0	0	0	0	0	0	0	1	0	0	0	0	1	0	0	0	1	2	1	0	0	0	0	0	0	0	0	0	0	0	1
ssa01	75668260	75696802	28542	<DUP>	frameshift_variant&stop_gained	HIGH	cq039	0	0	0	0	0	0	0	0	0	0	0	0	0	0	0	0	0	0	0	0	0	0	0	0	0	0	0	0	0	0	0	0	0	0	0	0	0	0	0	0	0	0
ssa01	75737871	75738310	-439	<DEL>	intron_variant	MODIFIER	LOC106609787	0	0	0	0	0	0	0	0	0	0	0	0	0	0	0	0	0	0	0	0	0	0	0	0	1	0	0	0	0	0	0	0	0	0	0	0	0	0	0	0	0	0
ssa01	75740459	75740669	-210	<DEL>	intron_variant	MODIFIER	LOC106609787	0	0	0	0	0	0	0	0	0	0	0	0	0	0	0	0	0	0	0	1	0	0	0	0	0	0	0	0	0	0	0	0	0	0	0	0	0	0	0	0	0	0
ssa01	75751904	75752190	-286	<DEL>	intron_variant	MODIFIER	LOC106609787	0	0	0	0	0	0	0	0	0	0	0	0	0	0	0	2	0	0	0	0	0	0	0	0	1	0	0	0	0	0	0	0	0	0	0	0	0	0	0	1	0	0
ssa01	76584887	76585927	-1040	<DEL>	exon_loss_variant	HIGH	LOC106609984	0	0	0	0	0	0	0	0	0	0	0	0	0	0	0	0	0	0	0	0	0	0	0	0	0	0	0	0	0	0	0	0	0	0	0	0	0	0	0	0	0	0
ssa01	76818524	76818648	124	<DUP>	intergenic_region	MODIFIER	id46999-trnaa-ugc	0	0	0	0	0	0	0	0	0	0	0	0	0	0	0	0	0	0	0	0	0	0	0	0	0	0	0	0	0	0	0	0	0	0	0	0	0	0	0	0	0	0
ssa01	76829045	76829887	-842	<DEL>	downstream_gene_variant	MODIFIER	trnaa-ugc	0	0	0	0	0	0	0	0	0	0	0	0	0	0	0	0	0	0	0	0	0	0	0	0	0	0	0	0	0	0	0	0	0	0	0	0	0	0	0	0	0	0
ssa01	77237268	77237920	-652	<DEL>	intron_variant	MODIFIER	LOC106610323	0	0	0	0	1	1	0	1	0	1	0	0	0	0	0	0	0	0	0	0	0	0	0	0	0	0	0	0	0	0	0	0	0	0	0	0	0	0	0	0	0	0
ssa01	77388010	77391498	-3488	<DEL>	intron_variant	MODIFIER	LOC106610291	1	2	2	2	1	0	0	0	0	0	0	2	2	2	2	0	0	0	0	0	1	1	1	1	0	0	0	0	0	0	0	0	2	1	0	0	0	0	0	0	2	0
ssa01	77938164	77938611	-447	<DEL>	intergenic_region	MODIFIER	LOC106610188-LOC106610120	0	0	0	0	0	0	0	0	0	0	0	0	0	0	0	0	0	0	0	0	0	0	0	0	0	0	0	0	0	0	0	0	0	0	0	0	0	0	0	0	0	0
ssa01	78032383	78033523	-1140	<DEL>	intergenic_region	MODIFIER	LOC106610188-LOC106610120	1	0	0	1	2	1	2	2	1	0	1	1	0	1	2	2	1	2	2	1	2	2	1	0	1	2	1	1	0	0	2	1	1	1	1	0	1	0	1	0	2	2
ssa01	78058379	78059071	-692	<DEL>	intergenic_region	MODIFIER	LOC106610188-LOC106610120	0	0	0	0	1	0	2	2	1	1	0	0	0	0	1	0	0	1	0	0	1	1	0	0	0	2	1	0	0	0	2	0	0	0	1	0	0	0	1	0	0	0
ssa01	78135698	78136457	-759	<DEL>	intergenic_region	MODIFIER	LOC106610188-LOC106610120	0	1	0	0	0	0	0	0	0	0	0	0	0	0	0	0	0	0	0	0	0	0	0	0	0	0	0	0	0	0	0	0	0	0	0	0	0	0	0	0	0	0
ssa01	78319373	78319658	-285	<DEL>	intergenic_region	MODIFIER	LOC106610188-LOC106610120	0	0	0	0	0	0	0	0	1	1	0	0	0	0	0	0	0	0	0	0	0	0	0	0	0	0	0	0	0	0	0	0	0	0	0	0	0	0	0	0	0	0
ssa01	78420182	78421634	-1452	<DEL>	intergenic_region	MODIFIER	LOC106610188-LOC106610120	0	0	0	0	0	0	0	0	0	0	0	0	0	0	0	0	0	0	0	0	0	0	0	0	0	0	0	0	0	0	0	0	0	0	0	1	0	0	0	0	0	0
ssa01	78451430	78453373	-1943	<DEL>	intergenic_region	MODIFIER	LOC106610188-LOC106610120	0	0	0	0	0	0	0	0	0	0	0	0	0	0	0	0	0	0	0	0	0	0	0	0	0	0	0	0	0	0	0	0	0	0	0	0	0	0	0	0	0	0
ssa01	78536346	78539131	2785	<DUP>	intergenic_region	MODIFIER	LOC106610188-LOC106610120	0	0	0	0	0	0	0	0	0	0	1	0	0	0	0	0	0	0	0	0	0	0	0	0	0	0	0	0	0	0	0	0	0	0	0	0	0	0	0	0	0	0
ssa01	78548734	78551106	2372	<DUP>	intergenic_region	MODIFIER	LOC106610188-LOC106610120	0	0	0	0	0	0	0	0	0	0	2	0	0	0	0	0	0	0	0	0	0	0	0	0	0	0	0	0	0	0	0	0	0	0	0	0	0	0	0	0	0	0
ssa01	78850813	78850956	-143	<DEL>	intergenic_region	MODIFIER	LOC106610120-id47836	1	1	0	0	0	1	0	0	2	0	0	1	0	1	0	0	1	1	1	0	0	1	0	0	0	1	0	0	0	0	0	1	2	1	0	0	2	0	0	0	1	0
ssa01	78931358	78931543	-185	<DEL>	intergenic_region	MODIFIER	LOC106610120-id47836	0	0	0	0	0	1	0	0	0	0	0	0	0	0	0	0	0	0	0	0	0	0	0	0	0	0	0	0	0	0	1	0	0	0	0	0	0	0	0	0	0	0
ssa01	79332061	79338544	-6483	<DEL>	intron_variant	MODIFIER	LOC106610476	0	0	2	0	2	0	2	2	0	1	1	1	1	1	0	0	1	0	1	0	1	0	2	1	1	0	0	2	1	2	2	0	2	1	0	1	0	1	2	2	0	1
ssa01	79357927	79359713	1786	<DUP>	downstream_gene_variant	MODIFIER	LOC106610476	1	0	0	0	0	0	0	0	1	1	0	0	0	0	0	0	1	0	0	0	0	0	0	0	0	0	0	0	0	0	1	2	0	0	0	0	0	0	0	0	0	0
ssa01	79375469	79375636	-167	<DEL>	intron_variant	MODIFIER	LOC106610563	0	0	0	0	0	0	0	1	0	0	0	0	0	0	0	0	0	0	0	0	0	0	0	0	0	0	0	0	0	0	0	0	0	0	0	0	0	0	0	0	0	0
ssa01	79522469	79522867	-398	<DEL>	intergenic_region	MODIFIER	LOC106610551-LOC106610474	1	0	0	0	0	0	0	0	0	0	2	0	0	1	0	0	0	2	0	0	0	0	0	1	0	0	0	0	1	1	0	0	0	0	0	0	0	0	0	0	0	0
ssa01	79541376	79541774	-398	<DEL>	intron_variant	MODIFIER	LOC106610474	0	0	1	0	1	1	0	0	0	0	0	0	0	0	0	0	0	0	0	0	0	0	0	0	0	0	0	0	0	0	0	0	0	0	0	0	0	0	0	0	0	0
ssa01	79654727	79658566	-3839	<DEL>	intergenic_region	MODIFIER	LOC106610474-LOC106610540	1	0	0	0	0	0	0	0	0	0	0	0	0	1	1	0	0	2	0	0	0	0	0	0	0	0	0	0	1	0	0	0	0	0	0	0	0	1	0	0	0	0
ssa01	79681737	79682769	1032	<DUP>	intergenic_region	MODIFIER	LOC106610474-LOC106610540	0	0	0	0	0	0	0	0	0	0	0	0	0	0	0	0	0	0	0	1	0	0	2	1	0	0	0	0	0	0	0	0	0	0	0	1	0	0	0	0	0	0
ssa01	79689269	79690647	-1378	<DEL>	intergenic_region	MODIFIER	LOC106610474-LOC106610540	1	0	0	0	0	0	0	0	1	1	0	0	0	0	0	0	0	0	0	0	0	0	0	0	0	0	0	0	0	0	1	1	0	0	0	0	0	0	0	0	0	0
ssa01	79773999	79782113	8114	<DUP>	intergenic_region	MODIFIER	LOC106610474-LOC106610540	0	0	0	0	0	0	0	0	0	0	0	0	0	0	0	0	0	0	0	0	0	0	0	0	0	0	0	0	0	0	0	0	0	0	0	0	0	0	0	0	0	0
ssa01	80001228	80001919	-691	<DEL>	intron_variant	MODIFIER	LOC106610540	1	0	0	0	0	0	0	0	0	1	0	0	0	0	0	0	0	0	0	0	0	0	0	0	0	0	0	0	0	0	1	0	0	0	0	0	0	0	0	0	0	0
ssa01	80042069	80043496	-1427	<DEL>	intergenic_region	MODIFIER	LOC106610575-LOC106610530	0	0	0	0	0	0	0	0	0	0	0	0	0	1	1	0	0	1	0	0	1	1	0	0	0	0	0	0	0	0	0	0	0	0	0	0	0	0	2	0	0	0
ssa01	80044863	80045015	-152	<DEL>	intergenic_region	MODIFIER	LOC106610575-LOC106610530	0	0	0	0	0	0	0	0	0	0	1	1	0	0	0	0	0	2	0	0	0	0	0	0	0	0	0	0	1	1	0	0	0	0	0	0	0	1	0	0	2	1
ssa01	80168800	80171843	-3043	<DEL>	intergenic_region	MODIFIER	LOC106610575-LOC106610530	0	0	0	0	0	0	0	0	0	0	0	1	1	0	0	0	0	0	0	0	0	0	1	0	0	1	0	0	0	0	0	0	0	0	2	0	0	0	0	0	2	0
ssa01	80188360	80189701	1341	<DUP>	intergenic_region	MODIFIER	LOC106610575-LOC106610530	1	0	0	0	1	0	0	1	0	0	1	1	1	1	1	1	0	2	1	1	0	1	1	1	0	0	0	0	1	1	0	0	1	0	1	0	1	1	1	0	1	2
ssa01	80427205	80427358	-153	<DEL>	intergenic_region	MODIFIER	LOC106610530-trnag-ccc	0	0	0	0	0	0	0	0	0	0	0	0	0	0	0	0	0	0	0	0	0	0	0	0	0	0	0	0	0	0	0	0	0	0	0	0	0	0	0	0	0	0
ssa01	80459792	80460999	-1207	<DEL>	intergenic_region	MODIFIER	LOC106610530-trnag-ccc	0	0	0	0	0	0	0	0	1	0	0	0	0	0	0	0	1	0	0	0	0	0	0	0	0	0	0	0	0	0	1	0	0	0	0	0	0	0	0	0	0	0
ssa01	80463718	80463950	-232	<DEL>	intergenic_region	MODIFIER	LOC106610530-trnag-ccc	0	0	0	0	0	0	0	0	0	0	0	0	0	0	0	0	0	0	0	0	0	0	0	0	0	0	0	0	0	0	0	0	0	0	0	0	0	0	0	0	0	0
ssa01	80533583	80534120	-537	<DEL>	upstream_gene_variant	MODIFIER	LOC106610521	0	0	0	0	0	0	0	0	0	0	0	0	0	0	0	0	0	0	0	0	0	0	0	0	0	0	0	0	0	0	0	0	0	0	0	0	0	0	0	0	0	0
ssa01	80698227	80702986	-4759	<DEL>	intergenic_region	MODIFIER	LOC106610502-lsm12	0	0	0	0	0	0	0	0	0	0	0	0	0	0	0	0	0	0	0	0	0	0	0	0	0	0	0	0	0	0	0	0	0	0	0	0	0	0	0	0	0	0
ssa01	80931900	80934115	2215	<DUP>	intergenic_region	MODIFIER	LOC106610487-LOC106610644	0	0	1	0	0	0	0	1	0	0	0	0	0	0	0	0	0	0	0	0	0	0	0	0	0	0	0	0	0	0	0	0	0	0	0	0	0	0	0	0	0	0
ssa01	81015414	81028396	12982	<INV>	intergenic_region	MODIFIER	LOC106610487-LOC106610644	0	0	0	0	0	0	0	0	0	0	0	0	0	0	0	0	0	0	0	0	0	0	0	0	0	0	0	0	0	0	0	0	0	0	0	0	0	0	0	0	0	0
ssa01	81327043	81327555	-512	<DEL>	intron_variant	MODIFIER	LOC106610613	1	1	0	1	1	1	1	0	1	1	0	0	1	0	0	0	1	0	0	1	1	1	0	0	1	1	0	0	0	0	1	1	0	0	0	1	0	0	1	0	1	0
ssa01	81352728	81353585	-857	<DEL>	intron_variant	MODIFIER	LOC106610613	0	0	0	0	0	0	0	0	0	0	0	0	0	0	0	0	0	0	0	0	0	0	0	0	0	0	0	0	0	0	0	0	0	0	0	0	0	0	0	0	0	0
ssa01	81376319	81377321	-1002	<DEL>	upstream_gene_variant	MODIFIER	LOC106610613	0	2	2	2	2	2	2	2	2	2	0	2	1	1	1	0	0	1	1	2	2	2	0	1	2	1	1	2	0	1	0	2	1	0	0	0	1	1	2	2	2	0
ssa01	81995118	81995276	-158	<DEL>	upstream_gene_variant	MODIFIER	LOC106610766	0	0	0	0	0	0	0	0	0	0	0	0	0	0	0	0	0	0	0	0	0	0	0	0	0	0	0	0	0	0	0	0	0	0	0	0	0	0	0	0	0	0
ssa01	82008124	82008286	-162	<DEL>	upstream_gene_variant	MODIFIER	LOC106610766	0	0	0	0	0	0	0	0	1	0	1	0	0	0	1	0	1	0	0	0	0	0	1	1	0	0	0	0	0	0	0	0	0	0	0	0	0	0	0	1	0	0
ssa01	82019233	82021731	-2498	<DEL>	upstream_gene_variant	MODIFIER	LOC106610766	0	0	0	0	0	0	0	0	0	0	0	0	0	0	0	0	0	0	0	0	0	0	0	0	0	0	0	0	0	0	0	0	0	0	0	0	0	0	0	0	0	0
ssa01	82101265	82102063	-798	<DEL>	intergenic_region	MODIFIER	LOC106610630-LOC106610780	0	0	0	0	0	0	0	0	0	0	0	0	0	0	0	0	0	0	0	0	0	0	0	0	0	0	0	0	0	0	0	0	0	0	0	0	0	0	0	0	0	0
ssa01	82186965	82187313	-348	<DEL>	intergenic_region	MODIFIER	LOC106610780-LOC106610787	1	1	0	2	0	1	2	1	2	0	1	1	2	0	2	0	0	0	0	0	1	1	2	1	0	1	1	1	2	0	0	1	2	1	0	2	0	1	0	1	2	0
ssa01	82205762	82207656	1894	<DUP>	intergenic_region	MODIFIER	LOC106610780-LOC106610787	0	0	0	0	0	0	0	0	0	0	0	0	1	0	0	0	0	0	0	0	0	0	0	0	0	0	0	0	0	0	0	0	0	0	0	1	0	0	0	0	0	0
ssa01	82401634	82401776	142	<DUP>	intergenic_region	MODIFIER	LOC106610814-LOC106610932	0	0	0	0	0	0	0	0	0	0	0	0	0	0	0	0	0	0	0	0	0	0	0	0	0	0	0	0	0	0	0	0	0	0	0	0	0	0	0	0	0	0
ssa01	82413644	82413750	-106	<DEL>	intergenic_region	MODIFIER	LOC106610814-LOC106610932	0	0	0	0	0	0	0	0	0	0	0	0	0	0	0	0	0	0	0	0	0	0	0	0	0	0	0	0	0	0	0	0	0	0	0	0	0	0	0	0	0	0
ssa01	82415006	82416597	-1591	<DEL>	intergenic_region	MODIFIER	LOC106610814-LOC106610932	0	0	0	0	0	0	0	0	0	0	0	0	0	0	0	0	0	0	0	0	0	0	0	0	0	0	0	0	0	0	0	0	0	0	0	0	0	0	0	0	0	0
ssa01	82438316	82438657	-341	<DEL>	intergenic_region	MODIFIER	LOC106610814-LOC106610932	1	2	2	2	1	1	2	2	2	2	0	1	0	2	0	0	0	0	1	2	1	1	1	0	1	0	0	1	1	0	1	0	0	1	0	0	2	0	1	2	1	1
ssa01	82514366	82515952	-1586	<DEL>	intron_variant	MODIFIER	LOC106610821	0	0	0	0	0	0	0	0	0	0	0	0	0	0	0	0	0	0	0	0	0	0	0	0	0	0	0	0	0	0	0	0	0	0	0	0	0	0	0	0	0	0
ssa01	82519395	82520914	1519	<DUP>	intron_variant	MODIFIER	LOC106610821	0	0	0	0	0	0	0	0	0	0	2	1	0	0	0	0	0	0	0	0	0	0	0	0	0	0	0	0	0	0	0	1	0	1	0	0	0	0	2	0	1	0
ssa01	82537311	82537650	-339	<DEL>	intergenic_region	MODIFIER	LOC106610821-perp	0	0	0	0	0	0	0	0	0	0	0	0	0	0	0	0	0	0	0	0	0	0	0	0	0	0	0	0	0	0	0	0	0	0	0	0	0	0	0	0	0	0
ssa01	82583999	82585129	-1130	<DEL>	intron_variant	MODIFIER	LOC106610838	1	0	0	2	0	0	0	0	0	0	1	0	1	1	1	0	0	0	0	0	0	1	0	0	0	0	0	1	0	0	1	1	0	0	0	0	0	0	0	2	0	0
ssa01	82659188	82660213	1025	<DUP>	intron_variant	MODIFIER	LOC106610824	0	0	2	0	0	0	0	0	0	0	0	0	0	0	0	2	0	0	0	0	0	0	0	0	1	0	0	1	0	0	0	0	0	0	0	0	0	0	0	0	0	0
ssa01	82693665	82693950	-285	<DEL>	downstream_gene_variant	MODIFIER	cssa01h1orf101	0	0	0	0	0	0	0	0	0	0	0	0	0	0	0	0	0	0	0	0	0	0	0	0	0	0	0	0	0	0	0	0	0	0	0	0	0	0	0	0	0	0
ssa01	82812273	82812705	-432	<DEL>	intergenic_region	MODIFIER	LOC106610860-LOC106610879	1	0	0	0	0	0	0	1	0	0	0	0	0	1	0	0	1	0	0	1	2	0	2	0	0	0	0	1	0	0	0	0	0	0	0	0	0	0	1	0	0	0
ssa01	82814614	82814728	-114	<DEL>	intergenic_region	MODIFIER	LOC106610860-LOC106610879	1	1	1	2	2	2	1	1	2	0	0	1	0	0	0	0	0	0	2	0	0	1	0	0	0	0	0	0	1	0	0	0	0	0	0	0	1	0	0	2	1	1
ssa01	82831092	82831903	811	<DUP>	intergenic_region	MODIFIER	LOC106610860-LOC106610879	2	2	2	2	2	2	2	2	2	2	0	1	2	2	1	2	2	2	2	1	1	2	2	2	2	2	2	2	2	2	0	2	1	2	2	2	2	2	2	2	2	2
ssa01	82901069	82902416	-1347	<DEL>	intergenic_region	MODIFIER	LOC106610860-LOC106610879	0	0	0	0	0	0	0	0	0	0	0	0	0	0	0	0	0	0	0	0	0	0	0	0	0	0	0	0	0	0	0	0	0	0	0	0	0	0	0	0	0	0
ssa01	83197240	83197344	-104	<DEL>	intergenic_region	MODIFIER	dync2li1-LOC106610636	0	0	0	0	0	0	0	1	0	0	0	0	0	2	0	0	2	0	0	0	0	0	2	1	1	0	0	0	0	0	1	2	1	0	2	0	0	0	1	0	0	0
ssa01	83392409	83395830	3421	<DUP>	intergenic_region	MODIFIER	LOC106610636-ppm1b	0	0	0	0	0	0	0	0	0	0	0	0	0	0	0	0	0	0	0	0	0	0	0	0	0	0	0	0	0	0	0	0	0	0	0	0	0	0	0	0	0	0
ssa01	83407111	83407681	-570	<DEL>	intron_variant	MODIFIER	ppm1b	0	0	0	0	0	0	0	0	0	0	0	0	0	0	0	0	0	0	0	0	0	0	0	0	0	0	0	0	0	0	0	0	0	0	0	0	0	0	0	0	0	0
ssa01	83472539	83473832	-1293	<DEL>	intergenic_region	MODIFIER	ppm1b-LOC106610642	0	0	0	0	0	0	0	0	0	0	0	0	0	0	0	0	0	0	0	0	0	0	0	0	0	0	0	0	0	0	0	0	0	0	0	0	0	0	0	1	0	0
ssa01	83482225	83482456	-231	<DEL>	intergenic_region	MODIFIER	ppm1b-LOC106610642	0	0	0	0	0	1	0	0	0	0	0	0	0	0	0	0	0	0	0	0	0	0	0	0	0	0	0	0	0	0	0	0	0	0	0	0	0	0	0	0	0	0
ssa01	83495347	83495973	-626	<DEL>	intergenic_region	MODIFIER	ppm1b-LOC106610642	0	0	0	0	0	0	0	0	0	0	0	0	0	0	0	0	0	0	0	0	0	0	0	0	0	0	0	0	0	0	0	0	0	0	0	0	0	0	0	0	0	0
ssa01	83885704	83886358	-654	<DEL>	intergenic_region	MODIFIER	LOC106610952-LOC106610944	0	0	0	0	0	0	0	0	0	0	0	0	0	0	0	0	0	0	0	0	0	0	0	0	0	0	0	0	0	0	0	0	0	0	0	0	0	0	0	0	0	0
ssa01	83932355	83933266	911	<DUP>	intergenic_region	MODIFIER	LOC106610944-id48888	1	0	2	0	0	1	1	2	0	2	0	2	0	0	2	0	0	0	0	0	2	0	0	0	0	1	0	2	0	1	0	2	0	0	2	2	0	0	0	1	1	0
ssa01	84104285	84105443	1158	<DUP>	intergenic_region	MODIFIER	LOC106610944-id48888	0	0	0	0	0	0	0	0	0	0	0	0	0	0	0	0	0	0	0	1	0	0	0	0	0	0	0	0	0	0	0	0	0	0	0	0	0	0	0	0	0	0
ssa01	84107757	84108027	-270	<DEL>	intergenic_region	MODIFIER	LOC106610944-id48888	0	0	0	0	1	0	0	0	0	0	0	0	0	0	0	0	0	0	0	0	0	0	0	0	0	0	0	0	0	0	0	0	0	0	0	0	0	0	0	0	0	0
ssa01	84294045	84294687	642	<DUP>	downstream_gene_variant	MODIFIER	LOC106611073	0	0	0	0	0	0	0	0	0	0	1	2	0	1	0	0	0	0	0	1	0	0	1	0	0	1	1	0	0	0	0	0	0	0	0	0	0	0	0	0	0	0
ssa01	84463379	84463892	-513	<DEL>	upstream_gene_variant	MODIFIER	LOC106611028	0	0	0	0	0	0	0	0	0	0	0	0	0	0	0	0	0	0	0	0	0	0	0	0	0	0	0	0	0	0	0	0	0	0	0	0	0	0	0	0	0	0
ssa01	84479740	84492344	-12604	<DEL>	intron_variant	MODIFIER	LOC106611028	0	0	0	0	0	0	0	0	0	0	0	0	0	0	0	0	0	0	0	0	0	0	0	0	0	0	0	0	0	0	0	0	0	0	0	0	0	0	0	0	0	0
ssa01	84520901	84523368	2467	<DUP>	intron_variant	MODIFIER	LOC106611028	0	0	0	0	0	0	0	0	0	0	0	0	0	2	0	0	0	0	0	2	0	0	0	0	0	0	0	0	0	0	0	0	0	2	0	0	0	0	0	0	0	0
ssa01	84602802	84602941	-139	<DEL>	intron_variant	MODIFIER	LOC106610976	0	0	0	0	1	0	0	0	0	0	0	0	0	0	0	0	0	0	0	0	0	0	0	0	0	0	0	0	0	0	0	0	0	0	0	0	0	0	0	0	0	0
ssa01	84759974	84761659	-1685	<DEL>	upstream_gene_variant	MODIFIER	LOC106611007	0	0	0	0	0	0	0	0	0	0	0	0	0	0	0	0	0	0	0	0	0	0	0	0	0	0	0	0	0	0	0	0	0	0	0	0	0	0	0	0	0	0
ssa01	84840255	84842444	-2189	<DEL>	intron_variant	MODIFIER	LOC106610997	0	0	0	0	0	0	0	0	0	0	0	0	0	0	0	0	0	0	0	0	0	0	0	0	0	0	0	0	0	0	0	0	0	0	0	0	0	0	0	0	0	0
ssa01	84861605	84862262	-657	<DEL>	intron_variant	MODIFIER	LOC106610997	0	0	0	0	0	0	0	0	0	0	0	0	0	0	0	0	0	0	0	0	0	0	0	0	0	0	0	0	0	0	0	0	0	0	0	0	0	0	0	0	0	0
ssa01	84889002	84890181	1179	<DUP>	intron_variant	MODIFIER	LOC106610997	2	1	2	2	2	2	2	2	2	1	2	2	2	2	2	2	2	2	1	2	2	1	1	1	2	2	2	2	1	2	2	2	2	2	2	2	2	1	2	2	1	2
ssa01	85273001	85273467	-466	<DEL>	intron_variant	MODIFIER	LOC106611129	0	0	0	0	0	0	0	0	0	0	0	0	0	0	0	0	0	0	0	0	0	0	0	0	0	0	0	0	0	0	0	0	0	0	0	0	0	0	0	0	0	0
ssa01	85335972	85337588	-1616	<DEL>	upstream_gene_variant	MODIFIER	LOC106611129	0	0	0	0	2	0	1	1	0	0	0	1	1	0	0	0	1	0	0	0	1	0	0	0	1	0	0	1	0	0	1	0	0	0	0	0	0	1	0	0	0	0
ssa01	85423084	85423941	-857	<DEL>	intergenic_region	MODIFIER	LOC106611131-LOC106611138	0	2	0	0	0	2	0	0	1	1	0	1	1	1	0	1	1	0	1	1	0	2	2	0	1	1	2	1	0	1	1	1	0	0	2	1	2	0	1	0	1	0
ssa01	85589698	85592997	-3299	<DEL>	intergenic_region	MODIFIER	LOC106611120-id49224	0	0	0	0	0	0	0	0	0	0	0	0	0	0	0	0	0	0	0	0	0	1	0	0	0	0	0	0	0	0	0	0	0	0	0	0	0	0	0	0	0	1
ssa01	85778972	85779090	-118	<DEL>	intergenic_region	MODIFIER	LOC106611120-id49224	0	1	0	0	0	0	0	0	0	1	1	0	0	0	1	0	0	0	0	1	1	0	1	0	0	1	2	1	1	1	1	1	0	0	1	0	0	1	0	0	1	0
ssa01	86250005	86258949	8944	<DUP>	intron_variant	MODIFIER	LOC106611148	2	2	1	2	2	2	2	2	2	2	2	2	2	2	2	1	0	2	1	2	2	2	2	0	2	2	2	2	2	2	2	2	2	2	2	0	0	2	2	0	2	1
ssa01	86320216	86320585	-369	<DEL>	intron_variant	MODIFIER	LOC106611148	0	0	0	0	0	0	0	0	0	0	0	0	0	0	0	0	0	0	0	0	0	0	0	0	0	0	0	0	0	0	0	0	0	0	0	0	0	0	0	0	0	0
ssa01	86443396	86443670	-274	<DEL>	intron_variant	MODIFIER	LOC106611148	0	0	0	0	0	0	0	0	0	0	0	0	0	0	0	0	0	0	0	0	0	0	0	0	0	0	0	0	0	0	0	0	0	0	0	0	0	0	0	0	0	0
ssa01	86913204	86913765	-561	<DEL>	intergenic_region	MODIFIER	LOC106611190-LOC106611219	0	0	0	0	0	0	0	0	0	0	0	0	0	0	0	0	0	0	0	0	0	0	0	0	0	0	0	0	0	0	0	0	0	0	0	0	0	0	0	0	0	0
ssa01	86960594	86961458	-864	<DEL>	intergenic_region	MODIFIER	LOC106611190-LOC106611219	0	0	0	0	0	0	0	0	0	0	0	0	0	1	0	0	0	0	0	0	0	0	0	0	0	0	0	0	1	1	0	0	0	0	0	0	0	0	0	0	0	0
ssa01	87270225	87273617	3392	<DUP>	intergenic_region	MODIFIER	LOC106611190-LOC106611219	0	0	0	0	0	0	0	0	0	0	0	0	0	0	0	0	0	0	0	0	0	0	0	0	0	0	0	0	0	0	0	0	0	0	0	0	0	0	0	0	0	0
ssa01	88344777	88345692	-915	<DEL>	intron_variant	MODIFIER	LOC106611298	1	0	2	1	0	1	0	1	1	0	0	1	1	1	1	2	1	0	0	1	0	1	0	0	0	2	0	0	1	1	0	2	2	1	1	0	1	2	0	1	1	0
ssa01	88439814	88440519	-705	<DEL>	intergenic_region	MODIFIER	LOC106611288-LOC106613356	0	0	0	0	1	0	0	0	0	0	0	0	0	0	0	0	0	0	0	0	0	0	0	0	1	1	0	0	0	0	0	0	0	0	0	1	0	0	0	0	0	0
ssa01	88445218	88445781	-563	<DEL>	intergenic_region	MODIFIER	LOC106611288-LOC106613356	0	0	0	0	1	0	0	0	0	0	0	0	0	0	0	0	0	0	0	0	0	0	0	0	0	0	0	0	0	0	0	0	0	0	0	1	0	0	0	0	0	0
ssa01	88837239	88838992	-1753	<DEL>	intron_variant	MODIFIER	LOC106613356	2	0	0	0	1	1	1	0	0	1	2	0	1	1	2	0	0	0	2	0	1	1	0	1	2	1	1	2	2	1	1	1	1	1	0	1	0	1	1	2	1	1
ssa01	89041945	89070651	28706	<DUP>	duplication	LOW	LOC106613273	0	0	0	0	0	0	0	0	0	0	0	0	0	0	0	0	0	0	0	0	0	0	0	0	0	0	0	0	0	0	0	0	0	0	0	0	0	0	0	0	0	0
ssa01	89063742	89067666	-3924	<DEL>	intergenic_region	MODIFIER	LOC106613273-LOC106613192	0	0	0	1	0	0	0	1	0	0	0	1	0	0	0	0	0	0	0	0	0	1	0	0	0	0	0	0	0	0	0	1	0	1	1	0	0	1	0	0	0	0
ssa01	89131697	89132015	-318	<DEL>	intron_variant	MODIFIER	LOC106613192	0	0	0	0	0	0	0	0	0	0	0	0	0	0	0	0	0	0	0	0	0	0	0	0	0	0	0	0	0	0	0	0	0	0	0	0	0	0	0	0	0	0
ssa01	89132012	89134449	-2437	<DEL>	intron_variant	MODIFIER	LOC106613192	0	0	0	0	0	0	0	0	0	0	0	0	0	0	1	0	0	0	0	0	0	0	0	0	0	0	0	0	0	0	0	0	0	0	0	0	0	0	0	0	0	0
ssa01	89167694	89168318	-624	<DEL>	intron_variant	MODIFIER	LOC106613192	0	0	0	0	0	0	0	0	0	0	0	0	0	0	0	0	0	0	0	0	0	0	0	0	0	0	0	0	0	0	0	0	0	0	0	0	0	0	0	0	0	0
ssa01	89356847	89357555	-708	<DEL>	upstream_gene_variant	MODIFIER	LOC106613146	2	0	0	0	0	1	2	1	2	0	1	2	1	2	2	0	0	1	2	0	0	1	0	2	2	0	1	2	0	1	1	1	2	1	0	1	2	2	1	1	0	2
ssa01	89365712	89367294	-1582	<DEL>	downstream_gene_variant	MODIFIER	LOC106613154	0	0	0	0	0	0	0	0	1	0	0	0	0	0	0	0	0	0	0	0	0	0	0	0	0	0	0	0	0	0	0	0	0	1	0	0	0	1	0	0	0	0
ssa01	89422180	89423457	-1277	<DEL>	intergenic_region	MODIFIER	LOC106613116-LOC106613106	0	0	0	0	0	0	0	0	0	0	0	0	0	0	0	0	0	0	0	0	0	0	0	0	0	0	0	0	0	0	0	0	1	0	0	0	0	0	0	0	0	0
ssa01	89503843	89505938	-2095	<DEL>	intron_variant	MODIFIER	LOC106611556	0	0	0	0	0	0	0	0	0	0	0	0	0	0	0	0	0	0	0	0	0	0	0	0	0	0	0	0	0	0	0	0	0	0	0	0	0	0	0	0	0	0
ssa01	89524558	89528718	-4160	<DEL>	upstream_gene_variant	MODIFIER	LOC106611556	0	0	0	0	0	1	0	0	0	0	0	0	0	0	0	0	0	0	0	0	0	0	0	0	0	0	0	0	0	0	0	1	0	0	0	0	0	0	0	0	0	0
ssa01	89671244	89672362	-1118	<DEL>	upstream_gene_variant	MODIFIER	LOC106613069	0	0	0	0	0	0	0	0	0	0	0	0	1	1	0	0	0	0	0	0	0	0	0	0	0	0	0	0	0	0	0	0	0	0	0	0	0	0	0	0	0	0
ssa01	89677798	89678123	-325	<DEL>	intergenic_region	MODIFIER	LOC106613069-LOC106613558	0	0	0	0	0	0	0	0	0	0	0	0	0	0	0	0	0	0	0	0	0	0	0	0	0	0	0	0	0	0	0	0	0	0	1	0	0	0	0	0	0	0
ssa01	89774540	89783029	-8489	<DEL>	intron_variant	MODIFIER	LOC106611548	0	0	0	0	1	0	0	0	0	0	0	0	0	0	1	0	1	0	0	0	0	1	0	1	0	0	1	1	0	0	0	0	1	0	0	0	0	0	0	0	1	0
ssa01	90045505	90049113	-3608	<DEL>	exon_loss_variant	HIGH	LOC106613026	0	0	0	0	0	0	0	0	0	0	0	0	0	0	0	0	0	0	0	0	0	0	0	0	0	0	0	0	0	0	0	0	0	0	0	0	0	0	0	0	0	0
ssa01	90121549	90122068	-519	<DEL>	intron_variant	MODIFIER	LOC106613015	0	0	0	0	0	0	0	0	0	0	0	0	0	0	0	0	0	0	0	0	0	0	0	0	0	0	0	0	0	0	0	0	0	0	0	0	0	0	0	0	0	0
ssa01	90303175	90305266	-2091	<DEL>	upstream_gene_variant	MODIFIER	crtac1	0	0	0	0	0	0	0	0	0	0	0	0	0	0	0	0	0	0	0	0	0	0	0	0	0	0	0	0	1	0	0	0	0	0	0	0	0	0	0	0	0	0
ssa01	90401791	90402688	-897	<DEL>	intron_variant	MODIFIER	golga7b	0	0	0	0	0	0	0	0	0	0	0	0	0	0	0	0	0	0	0	0	0	0	0	0	0	0	0	0	0	0	0	0	0	0	0	0	0	0	0	0	0	0
ssa01	90440689	90441395	-706	<DEL>	upstream_gene_variant	MODIFIER	golga7b	1	1	1	0	1	1	1	1	1	2	1	2	1	1	1	1	0	1	1	1	1	2	1	1	1	1	1	1	1	1	2	2	1	1	0	1	1	1	1	1	1	1
ssa01	90492323	90496462	-4139	<DEL>	intergenic_region	MODIFIER	golga7b-sfrp5	0	0	0	0	0	0	0	0	1	0	0	0	0	0	0	0	0	0	0	0	0	0	0	0	0	0	0	0	0	0	0	0	0	0	0	0	0	0	0	0	0	0
ssa01	90619285	90619431	-146	<DEL>	intergenic_region	MODIFIER	sfrp5-LOC106612973	0	0	0	0	0	0	0	0	0	0	0	0	0	0	0	0	0	0	0	0	0	0	0	1	0	0	0	0	0	0	0	0	0	0	0	0	0	0	0	0	0	0
ssa01	90711841	90713404	-1563	<DEL>	intergenic_region	MODIFIER	sfrp5-LOC106612973	0	0	0	0	0	0	0	0	0	0	0	0	0	0	0	0	0	0	0	0	0	0	0	0	0	0	0	0	0	0	0	0	0	0	0	0	0	0	0	0	0	0
ssa01	90767390	90792561	25171	<INV>	inversion	HIGH	LOC106612973	1	1	0	2	1	0	2	2	1	2	2	0	1	0	1	0	0	1	1	1	0	1	2	1	1	0	2	2	0	0	2	1	0	2	1	2	1	2	0	0	2	0
ssa01	90826699	90828540	-1841	<DEL>	intron_variant	MODIFIER	LOC106612973	0	0	0	0	0	0	0	0	0	0	0	0	0	0	0	0	0	0	0	0	0	0	0	0	0	0	0	0	0	0	0	0	0	0	0	0	0	0	0	0	0	0
ssa01	90840644	90840868	-224	<DEL>	intron_variant	MODIFIER	LOC106612973	0	0	0	0	0	0	0	0	0	1	0	0	0	0	0	0	0	0	1	0	0	0	0	1	0	0	0	0	0	0	0	0	0	1	0	1	1	1	0	1	0	0
ssa01	90918684	90918808	-124	<DEL>	intergenic_region	MODIFIER	LOC106612973-LOC106613555	0	0	0	1	0	0	0	0	0	2	0	0	0	0	0	0	0	0	0	0	0	1	0	0	0	0	0	0	0	0	0	0	0	0	0	0	0	0	0	0	0	0
ssa01	90942652	90942816	-164	<DEL>	intergenic_region	MODIFIER	LOC106612973-LOC106613555	0	2	2	1	0	2	2	2	0	1	1	2	2	1	0	0	2	1	2	1	0	0	0	1	0	0	1	0	1	0	0	2	1	0	0	1	1	0	0	2	1	2
ssa01	90999099	91001260	-2161	<DEL>	intergenic_region	MODIFIER	LOC106612973-LOC106613555	0	0	0	0	0	0	0	0	0	0	0	0	0	0	0	0	0	0	0	0	0	0	0	0	0	0	0	0	0	0	0	0	0	0	0	0	0	0	0	0	0	0
ssa01	91010322	91011546	-1224	<DEL>	intergenic_region	MODIFIER	LOC106612973-LOC106613555	0	0	0	0	0	0	0	0	0	0	0	0	0	1	0	0	0	0	0	0	0	0	0	0	0	0	1	0	0	0	0	0	0	0	0	0	0	0	0	0	0	1
ssa01	91090683	91093419	-2736	<DEL>	intron_variant	MODIFIER	LOC106612942	0	0	0	0	0	0	0	0	0	0	0	0	0	0	0	0	0	0	0	0	0	0	0	0	0	0	0	0	0	0	0	0	0	0	0	0	0	0	0	0	0	0
ssa01	91152276	91153268	-992	<DEL>	intergenic_region	MODIFIER	LOC106612941-slc25a28	0	0	0	0	0	0	0	0	0	0	0	0	0	0	0	0	0	0	0	0	0	0	0	0	0	0	0	0	0	0	0	0	0	0	0	0	0	0	0	0	0	0
ssa01	91162399	91166545	4146	<DUP>	intergenic_region	MODIFIER	LOC106612941-slc25a28	0	0	0	0	0	0	0	0	0	0	0	0	0	0	0	0	0	0	0	0	0	0	0	0	0	0	0	0	0	0	0	0	0	0	0	0	0	0	0	0	0	0
ssa01	91328666	91329196	-530	<DEL>	intron_variant	MODIFIER	hpse2	0	0	0	0	0	0	0	0	0	0	0	0	0	0	0	1	1	0	0	0	0	0	0	0	0	0	0	0	0	0	0	0	0	0	0	0	0	0	0	0	0	0
ssa01	91625860	91626059	-199	<DEL>	intron_variant	MODIFIER	slit1	0	0	0	0	0	0	0	0	0	0	0	0	0	0	0	0	0	0	0	0	0	0	0	0	0	0	0	0	0	0	0	0	0	0	0	0	0	0	0	0	0	0
ssa01	91742919	91744315	-1396	<DEL>	upstream_gene_variant	MODIFIER	id52859	1	2	2	0	2	1	2	1	1	1	2	1	2	1	2	1	0	2	1	0	0	1	1	1	0	1	1	0	0	0	2	2	0	0	1	0	0	1	0	1	1	2
ssa01	91766996	91769307	2311	<INV>	upstream_gene_variant	MODIFIER	LOC106612836	2	1	2	2	1	2	2	0	2	2	0	2	1	0	0	2	2	0	2	1	0	0	0	0	0	0	2	1	2	0	1	1	0	2	0	0	0	1	2	1	2	0
ssa01	91784230	91786029	-1799	<DEL>	intron_variant	MODIFIER	LOC106612832	0	0	0	0	0	0	0	0	0	0	0	0	0	0	0	0	0	0	0	0	0	0	0	0	0	0	0	0	0	0	0	0	0	0	0	0	0	0	0	0	0	0
ssa01	91815582	91817528	-1946	<DEL>	intron_variant	MODIFIER	LOC106612832	0	0	0	0	0	0	0	0	0	0	0	0	0	0	0	0	0	0	0	0	0	0	0	0	0	0	0	0	0	0	0	0	0	0	0	0	0	0	0	0	0	0
ssa01	91992002	91992614	-612	<DEL>	intron_variant	MODIFIER	prim2	0	0	0	0	0	0	0	0	0	0	0	0	0	0	0	0	0	0	0	0	0	0	0	0	0	0	0	0	0	0	0	0	0	0	0	0	0	0	0	0	0	0
ssa01	92016817	92017958	-1141	<DEL>	intron_variant	MODIFIER	prim2	0	0	0	0	0	0	0	0	0	0	0	0	0	0	0	0	0	0	0	0	0	0	0	0	0	0	0	0	0	0	0	0	0	0	0	0	0	0	0	0	0	0
ssa01	92074647	92075102	-455	<DEL>	upstream_gene_variant	MODIFIER	LOC106612815	0	0	0	0	0	0	0	0	0	0	0	0	0	0	0	0	0	0	0	0	0	0	0	0	0	0	0	0	0	0	0	0	0	0	0	0	0	0	0	0	0	0
ssa01	92111756	92111937	-181	<DEL>	intron_variant	MODIFIER	LOC106612792	0	0	0	0	1	0	0	0	0	1	0	0	1	0	0	1	2	0	0	0	0	0	0	0	0	0	0	0	1	1	0	0	0	0	1	1	0	0	1	0	1	1
ssa01	92140142	92140800	-658	<DEL>	intron_variant	MODIFIER	LOC106612695	1	0	0	0	1	1	0	0	1	1	0	0	1	0	0	1	1	0	0	0	0	0	0	1	0	0	0	0	0	0	0	1	0	0	0	0	0	0	0	0	1	0
ssa01	92160452	92160634	-182	<DEL>	intron_variant	MODIFIER	LOC106612695	1	0	2	0	1	2	2	0	0	1	0	0	0	0	0	0	0	0	2	0	0	1	0	1	1	1	2	1	1	1	1	0	1	0	0	0	0	0	1	0	0	1
ssa01	92549518	92550015	-497	<DEL>	downstream_gene_variant	MODIFIER	LOC106612647	0	0	0	0	0	0	0	0	0	0	0	0	0	0	0	0	0	0	0	0	0	0	0	0	0	0	0	0	0	0	0	0	0	0	0	0	0	0	0	0	0	0
ssa01	92685281	92686690	-1409	<DEL>	intron_variant	MODIFIER	LOC106612630	0	0	0	0	0	0	0	0	0	0	0	0	0	0	0	0	0	0	0	0	0	0	0	0	0	0	0	0	0	0	0	0	0	0	0	0	0	0	0	0	0	0
ssa01	92877097	92882266	-5169	<DEL>	splice_donor_variant&5_prime_UTR_truncation&exon_loss_variant&splice_region_variant&intron_variant	HIGH	LOC106612567	0	0	0	0	0	0	0	0	0	0	0	0	0	0	0	0	0	0	0	0	0	0	0	0	0	0	0	0	0	0	0	0	0	0	0	0	0	0	0	0	0	0
ssa01	93007403	93007796	-393	<DEL>	upstream_gene_variant	MODIFIER	mcph1	0	0	0	0	0	0	0	0	0	0	0	0	0	0	0	0	0	0	0	0	0	0	0	0	0	0	0	0	0	0	0	0	0	0	0	0	0	0	0	0	0	0
ssa01	93101139	93102246	-1107	<DEL>	intergenic_region	MODIFIER	mcph1-LOC106612532	0	0	0	0	0	1	1	2	1	2	1	1	1	0	0	0	1	0	1	0	0	1	0	1	2	0	0	1	0	0	0	2	0	1	0	1	0	0	0	1	0	0
ssa01	93332378	93332817	-439	<DEL>	intron_variant	MODIFIER	LOC106612532	0	0	0	0	1	0	1	2	1	0	1	0	1	0	0	0	1	0	1	0	0	1	0	1	2	0	0	1	0	0	0	1	0	0	0	2	0	0	0	0	0	0
ssa01	93395993	93398577	-2584	<DEL>	intron_variant	MODIFIER	LOC106612532	0	0	0	0	0	0	0	0	0	0	0	0	0	0	0	0	0	0	0	0	0	0	0	0	0	0	0	0	0	0	0	0	0	0	0	0	0	0	0	0	0	0
ssa01	93399517	93400860	-1343	<DEL>	intron_variant	MODIFIER	LOC106612532	0	0	0	0	0	0	0	0	0	0	0	0	0	0	0	0	0	0	0	0	0	0	0	0	0	0	0	0	0	0	0	0	0	0	0	0	0	0	0	0	0	0
ssa01	93584024	93584370	-346	<DEL>	intron_variant	MODIFIER	LOC106612532	0	0	0	0	0	0	0	0	0	0	0	0	0	0	0	0	0	0	0	0	0	0	0	0	0	0	0	0	0	0	0	0	0	0	0	0	0	0	0	0	0	0
ssa01	93591268	93591381	-113	<DEL>	intron_variant	MODIFIER	LOC106612532	1	0	0	0	0	0	0	0	0	0	0	0	0	1	0	0	0	1	0	0	0	0	0	0	0	1	0	1	0	0	1	0	1	1	0	0	1	0	0	0	1	0
ssa01	93785067	93786451	-1384	<DEL>	intergenic_region	MODIFIER	LOC106613512-LOC106612511	0	0	0	0	0	0	0	0	0	0	0	0	0	0	0	0	0	0	0	0	0	0	0	0	0	0	0	0	0	0	0	0	0	0	0	0	0	0	0	0	0	0
ssa01	94093456	94095333	-1877	<DEL>	intron_variant	MODIFIER	id56337	0	0	0	0	0	0	0	0	0	0	0	0	0	0	0	0	0	0	0	0	0	0	0	0	0	0	0	0	0	0	0	0	0	0	0	0	0	0	0	0	0	0
ssa01	94185816	94186557	-741	<DEL>	intron_variant	MODIFIER	id56396	2	2	2	2	2	1	2	0	2	0	1	1	1	1	1	0	0	0	0	1	2	2	2	0	0	1	1	0	2	1	1	1	2	1	1	0	1	2	1	0	0	0
ssa01	94221941	94222427	-486	<DEL>	upstream_gene_variant	MODIFIER	LOC106612452	0	0	0	0	0	0	0	0	0	0	0	0	0	0	0	0	0	0	0	0	0	0	0	0	0	0	0	0	0	0	0	0	0	0	0	0	0	0	0	0	0	0
ssa01	94230294	94231580	-1286	<DEL>	intron_variant	MODIFIER	id56419	0	0	0	0	0	0	0	0	0	0	0	0	1	0	0	0	0	0	0	0	0	0	0	0	0	0	0	0	0	0	0	0	1	1	0	0	0	0	0	1	0	0
ssa01	94295340	94295571	-231	<DEL>	intron_variant	MODIFIER	LOC106612408	0	0	0	0	0	0	0	0	0	0	0	0	0	0	0	0	0	0	0	0	0	0	0	0	0	0	0	0	0	0	0	0	0	0	0	0	0	0	0	0	0	1
ssa01	94353868	94354169	-301	<DEL>	intergenic_region	MODIFIER	dna2-LOC106613508	1	0	0	0	0	0	0	0	1	0	0	0	0	0	0	0	0	0	0	0	0	0	0	0	0	0	0	0	0	0	1	0	0	0	0	0	0	0	0	0	0	0
ssa01	94443802	94443963	-161	<DEL>	intergenic_region	MODIFIER	LOC106613508-LOC106612385	0	0	0	0	0	0	0	0	0	0	0	0	0	0	0	0	0	0	0	0	0	0	0	0	0	0	0	0	1	2	0	0	0	0	0	0	0	0	0	0	0	0
ssa01	94817379	94817482	-103	<DEL>	intron_variant	MODIFIER	eme1	0	1	0	0	2	0	0	1	1	0	2	2	1	1	2	2	2	0	2	1	0	1	0	0	0	1	1	1	0	0	0	1	0	0	1	1	0	0	1	1	0	1
ssa01	94828015	94828140	-125	<DEL>	intron_variant	MODIFIER	eme1	0	0	0	0	0	2	1	1	0	0	0	0	0	1	0	0	1	2	0	1	2	0	0	1	1	0	0	1	0	1	0	1	0	2	0	0	1	2	0	1	1	1
ssa01	95031211	95047986	16775	<DUP>	duplication	LOW	LOC106612187	0	0	0	0	0	0	0	0	0	0	0	0	0	0	0	0	0	0	0	0	0	0	0	0	0	0	0	0	0	0	0	0	0	0	0	0	0	0	0	0	0	0
ssa01	95065475	95067906	2431	<DUP>	downstream_gene_variant	MODIFIER	LOC106612180	1	0	0	0	0	0	0	0	0	0	0	0	0	0	0	0	0	0	0	0	0	0	0	0	0	0	0	0	0	0	0	0	0	0	0	0	0	0	0	0	0	0
ssa01	95256008	95257840	-1832	<DEL>	downstream_gene_variant	MODIFIER	hlf	0	0	0	0	0	0	0	0	0	0	0	0	0	0	0	0	0	0	0	0	0	0	0	0	0	0	0	0	0	0	0	0	0	0	0	0	0	0	0	0	0	0
ssa01	95289070	95289965	-895	<DEL>	intron_variant	MODIFIER	tmem100	1	0	1	1	0	2	1	0	0	0	2	2	2	2	2	2	2	1	2	0	0	0	1	0	1	1	2	2	0	1	1	1	1	1	2	0	0	0	2	2	1	1
ssa01	95357053	95357362	-309	<DEL>	intron_variant	MODIFIER	ankfn1	0	0	0	0	0	0	0	0	0	0	0	0	0	0	0	0	0	0	0	0	0	0	0	0	0	0	0	0	0	0	0	0	0	0	0	0	0	0	0	0	0	0
ssa01	95366350	95367245	-895	<DEL>	intron_variant	MODIFIER	ankfn1	0	0	0	0	0	0	0	0	0	0	1	0	1	1	0	0	0	0	0	0	0	0	1	0	0	0	0	1	0	0	0	0	0	1	0	0	2	0	0	1	1	0
ssa01	95406618	95415084	8466	<DUP>	intron_variant	MODIFIER	ankfn1	0	0	0	0	1	1	0	1	0	1	0	0	0	0	0	0	0	0	0	0	1	0	0	1	0	0	0	0	0	0	2	0	0	2	0	0	0	1	0	0	0	0
ssa01	95502015	95502516	-501	<DEL>	intron_variant	MODIFIER	ankfn1	0	0	0	0	0	0	0	0	0	0	0	0	0	0	0	0	0	0	0	0	0	0	0	0	0	0	0	0	0	0	0	0	0	0	0	0	0	0	0	0	0	0
ssa01	95602917	95603056	-139	<DEL>	intergenic_region	MODIFIER	LOC106612095-lips	0	0	1	0	0	0	1	1	1	0	1	0	0	0	0	1	0	0	0	0	0	1	0	0	1	0	0	0	1	1	0	0	1	0	0	0	0	0	0	0	0	0
ssa01	95723691	95723900	-209	<DEL>	intron_variant	MODIFIER	LOC106612075	0	0	0	0	0	0	0	0	0	0	0	0	0	0	0	0	0	0	0	0	0	0	0	0	0	0	0	0	0	0	0	0	0	0	0	0	0	0	0	0	0	0
ssa01	95753047	95754938	-1891	<DEL>	intergenic_region	MODIFIER	LOC106612075-LOC106612072	0	0	0	0	0	0	0	0	0	0	0	0	0	0	0	0	0	0	0	0	0	0	0	0	0	0	0	0	0	0	0	0	0	0	0	0	0	0	0	0	0	0
ssa01	95762909	95766890	3981	<DUP>	upstream_gene_variant	MODIFIER	LOC106612072	0	0	0	0	0	1	0	0	0	0	0	0	0	0	0	0	0	0	2	0	0	0	0	0	0	0	0	0	0	0	1	0	0	0	0	0	0	0	0	1	0	0
ssa01	95929576	95929839	-263	<DEL>	intron_variant	MODIFIER	rbfox3	2	2	0	2	0	2	2	1	2	2	0	1	0	1	2	0	0	1	1	1	2	0	2	0	0	0	0	1	2	1	2	2	1	1	1	0	0	1	1	2	0	1
ssa01	96026060	96026332	-272	<DEL>	intron_variant	MODIFIER	rbfox3	0	0	0	0	0	1	1	0	0	0	1	0	0	0	0	0	0	0	0	0	0	0	0	0	0	0	0	0	0	0	1	0	0	0	0	2	0	0	0	0	0	0
ssa01	96110793	96111343	-550	<DEL>	intron_variant	MODIFIER	rbfox3	0	0	0	0	0	0	0	0	0	0	0	0	0	0	0	0	0	0	0	0	0	0	0	0	0	0	0	0	0	0	0	0	0	0	0	0	0	0	0	0	0	0
ssa01	96223810	96224013	-203	<DEL>	intron_variant	MODIFIER	rbfox3	0	0	0	0	0	0	0	0	0	0	0	1	0	0	1	0	0	0	0	0	0	0	0	0	0	0	0	0	0	0	0	0	0	1	1	0	0	0	0	1	1	1
ssa01	96292864	96292977	-113	<DEL>	intron_variant	MODIFIER	rbfox3	0	0	0	0	1	0	0	0	0	0	0	0	0	0	0	0	2	1	0	0	1	0	0	0	0	0	0	0	0	0	0	1	1	1	0	0	0	0	0	0	0	0
ssa01	96381951	96382842	-891	<DEL>	intron_variant	MODIFIER	rbfox3	0	0	0	0	0	0	0	0	0	0	0	0	0	0	0	0	0	0	0	0	0	0	0	0	0	0	0	0	0	0	0	0	0	0	0	0	0	0	0	0	0	0
ssa01	96431318	96433897	-2579	<DEL>	intron_variant	MODIFIER	rbfox3	0	0	0	0	0	0	0	0	0	0	0	0	0	0	0	0	0	0	0	0	0	0	0	0	0	0	0	0	0	0	0	0	0	0	0	0	0	0	0	0	0	0
ssa01	96460689	96460801	-112	<DEL>	intron_variant	MODIFIER	rbfox3	0	0	0	0	0	0	0	0	0	0	0	0	0	0	0	0	0	0	0	0	0	0	0	0	0	0	0	0	0	0	0	0	0	0	0	0	0	0	0	0	0	0
ssa01	96723680	96725877	-2197	<DEL>	upstream_gene_variant	MODIFIER	baiap2	0	0	0	0	0	0	0	0	0	0	1	0	0	0	0	0	0	0	0	0	0	0	0	0	0	0	0	0	0	0	0	0	0	0	0	0	0	0	0	0	0	0
ssa01	96823054	96824390	-1336	<DEL>	intron_variant	MODIFIER	baiap2	1	0	1	0	0	1	1	1	0	0	0	0	0	0	1	1	1	0	0	0	0	0	0	0	0	0	0	0	0	0	1	1	2	0	0	0	0	1	0	1	0	0
ssa01	96835969	96837368	-1399	<DEL>	intron_variant	MODIFIER	baiap2	0	0	0	0	0	0	0	0	0	0	0	0	0	0	0	0	0	0	0	0	0	0	0	0	0	0	0	0	0	0	0	0	0	0	0	0	0	0	0	0	0	0
ssa01	97006078	97007110	1032	<DUP>	downstream_gene_variant	MODIFIER	cep131	0	0	0	0	0	0	0	1	0	0	0	0	1	0	0	0	0	2	1	0	0	0	0	1	0	0	0	0	0	1	0	0	0	0	0	0	0	1	0	0	0	0
ssa01	97028643	97028824	-181	<DEL>	splice_region_variant&intron_variant	LOW	cep131	2	2	0	2	2	2	2	2	2	1	2	2	2	2	2	2	2	2	0	0	1	2	2	1	2	2	0	2	2	2	2	0	2	2	2	2	2	2	2	1	0	1
ssa01	97120851	97122032	-1181	<DEL>	downstream_gene_variant	MODIFIER	LOC106611944	1	1	0	1	0	0	0	1	1	0	1	1	1	1	1	2	2	0	0	0	0	1	0	1	0	1	2	0	0	0	1	1	0	1	1	0	0	0	0	0	0	0
ssa01	97147244	97147951	-707	<DEL>	upstream_gene_variant	MODIFIER	LOC106611947	0	0	0	0	0	0	0	0	0	0	0	0	0	0	0	0	0	0	0	0	0	0	0	0	0	0	0	0	0	0	0	0	0	0	0	0	0	0	0	0	0	0
ssa01	97484015	97487969	-3954	<DEL>	intron_variant	MODIFIER	mkk6b	0	0	0	0	1	0	0	0	1	0	1	2	1	1	1	0	0	0	1	0	1	0	0	2	0	0	0	0	0	0	0	1	1	0	1	0	1	1	0	0	0	1
ssa01	97536935	97537276	-341	<DEL>	intergenic_region	MODIFIER	mkk6b-LOC106611887	0	1	0	0	0	0	0	0	0	0	0	0	0	0	0	0	0	0	0	0	0	0	0	0	0	0	0	0	0	0	0	0	0	0	0	0	0	0	0	0	0	0
ssa01	97845338	97845649	-311	<DEL>	intergenic_region	MODIFIER	LOC106611875-LOC106611508	0	0	0	0	0	0	0	0	0	0	0	0	0	0	0	0	0	0	0	0	0	0	0	0	0	0	0	0	0	0	0	0	0	0	0	0	0	0	0	0	0	0
ssa01	98063175	98064133	-958	<DEL>	splice_region_variant	LOW	LOC106611817	0	0	0	0	0	0	0	0	0	0	0	0	0	0	0	0	0	0	0	0	0	0	0	0	0	0	0	0	0	0	0	0	0	0	0	0	0	0	0	0	0	0
ssa01	98188114	98196320	8206	<DUP>	gene_fusion	HIGH	LOC106611807&adk	0	0	0	0	0	0	0	0	0	0	0	0	0	0	0	0	0	0	0	0	0	0	0	0	0	0	0	0	0	0	0	0	0	0	0	0	0	0	0	0	0	0
ssa01	98404978	98406892	-1914	<DEL>	intron_variant	MODIFIER	adk	0	0	0	0	0	0	0	0	0	0	0	0	0	0	0	0	0	0	0	0	0	0	0	0	0	0	0	0	0	0	0	1	0	0	0	0	0	0	0	0	0	0
ssa01	98537387	98538205	-818	<DEL>	exon_loss_variant&splice_acceptor_variant&splice_donor_variant&splice_region_variant&intron_variant	HIGH	LOC106611756	0	0	0	0	0	0	0	0	0	0	0	0	0	0	0	0	0	0	0	0	0	0	0	0	0	0	0	0	0	0	0	0	0	0	0	0	0	0	0	0	0	0
ssa01	98614748	98615524	-776	<DEL>	frameshift_variant&splice_donor_variant&splice_region_variant&intron_variant	HIGH	LOC106611737	0	0	0	0	0	0	0	0	0	0	0	0	0	0	0	0	0	0	0	0	0	0	0	0	0	0	0	0	0	0	0	0	0	0	0	0	0	0	0	1	0	0
ssa01	98617064	98617720	-656	<DEL>	frameshift_variant&splice_donor_variant&splice_region_variant&intron_variant	HIGH	LOC106611737	0	0	0	0	0	0	0	0	0	0	0	0	0	0	0	0	0	0	0	0	0	0	0	0	0	0	0	0	0	0	0	0	0	0	0	0	0	0	0	0	0	0
ssa01	98619079	98619446	-367	<DEL>	frameshift_variant&stop_lost	HIGH	LOC106611737	0	0	0	0	0	0	0	0	0	0	0	0	0	0	0	0	0	0	0	0	0	0	0	0	0	0	0	0	0	0	0	0	0	0	0	0	0	0	0	0	0	0
ssa01	98933968	98936952	-2984	<DEL>	intergenic_region	MODIFIER	LOC106611732-LOC106611671	0	0	0	0	0	0	0	0	0	0	0	0	0	0	0	0	0	0	0	0	0	0	0	0	0	0	0	0	0	0	0	0	0	0	0	0	0	0	0	0	0	0
ssa01	98975940	98986398	10458	<DUP>	frameshift_variant&stop_gained&splice_region_variant	HIGH	LOC106611671	0	0	0	0	0	0	0	0	0	0	0	0	0	0	0	0	0	2	0	0	0	0	0	0	0	0	0	0	0	0	0	0	0	0	0	0	0	0	0	1	1	1
ssa01	99093975	99095585	-1610	<DEL>	intron_variant	MODIFIER	LOC106611671	0	0	0	0	0	0	0	0	1	1	0	0	2	1	0	0	0	0	0	0	0	0	0	0	1	0	0	0	0	0	0	1	0	1	0	0	0	0	0	0	0	0
ssa01	99097743	99097879	-136	<DEL>	intron_variant	MODIFIER	LOC106611671	1	0	2	1	0	1	1	2	1	1	0	0	2	1	0	0	0	0	0	1	0	1	2	0	2	1	1	1	0	1	1	2	1	2	1	0	1	0	0	0	0	1
ssa01	99128094	99128478	-384	<DEL>	intron_variant	MODIFIER	LOC106611671	0	0	0	0	0	0	0	1	0	0	0	0	0	0	0	0	0	0	0	0	1	0	0	0	0	0	0	0	0	0	1	0	0	0	0	0	0	0	0	0	0	0
ssa01	99236089	99236220	-131	<DEL>	intron_variant	MODIFIER	LOC106611651	0	0	0	0	0	0	0	0	0	0	0	0	0	0	0	0	0	0	0	0	0	0	0	0	0	0	0	0	0	0	0	0	0	0	0	0	0	0	0	0	0	0
ssa01	99262841	99263436	-595	<DEL>	intron_variant	MODIFIER	LOC106611651	0	0	0	1	0	0	0	0	1	1	0	0	0	0	0	2	1	0	0	0	0	0	0	1	0	0	0	0	0	0	0	0	0	0	1	0	0	0	0	1	0	0
ssa01	99506807	99514129	7322	<DUP>	duplication	MODIFIER	LOC106611585	0	0	0	0	0	0	0	0	0	0	0	0	0	0	0	0	0	0	0	0	0	0	0	0	0	0	0	0	0	0	0	0	0	0	0	0	0	0	0	0	0	0
ssa01	100689510	100689660	-150	<DEL>	downstream_gene_variant	MODIFIER	LOC106613705	1	0	1	0	1	0	2	0	1	0	1	1	0	0	0	0	1	1	2	0	0	0	0	0	0	0	0	1	0	0	2	0	0	0	0	0	0	0	0	0	0	0
ssa01	100995897	100997451	-1554	<DEL>	intergenic_region	MODIFIER	LOC106613705-LOC106613714	0	0	0	0	0	0	0	0	0	0	0	0	0	0	0	0	0	0	0	0	0	0	0	0	0	0	0	0	0	0	0	0	0	0	0	0	0	0	0	0	1	0
ssa01	101236112	101238070	1958	<DUP>	intergenic_region	MODIFIER	LOC106613726-LOC106613734	0	0	0	0	0	0	0	0	0	0	0	0	0	0	0	0	0	0	0	0	0	0	0	0	0	0	0	0	0	0	0	0	0	0	0	0	0	0	0	0	0	0
ssa01	102099935	102104010	-4075	<DEL>	intron_variant	MODIFIER	LOC106613918	2	0	0	1	2	2	2	2	1	1	2	1	1	1	2	0	1	1	0	1	2	2	0	1	0	0	1	1	0	1	1	1	2	2	0	1	1	1	1	1	1	2
ssa01	102185372	102188592	-3220	<DEL>	intergenic_region	MODIFIER	LOC106613940-LOC106613948	0	0	0	0	0	0	0	0	0	0	0	0	0	0	0	0	0	0	0	0	0	0	0	0	0	0	0	0	0	0	0	0	0	0	0	0	0	0	0	0	0	0
ssa01	102220153	102220477	-324	<DEL>	intergenic_region	MODIFIER	LOC106613940-LOC106613948	0	0	0	0	0	0	0	0	0	0	0	0	0	0	0	0	0	0	0	0	0	1	0	0	0	0	0	1	0	0	0	0	0	0	0	0	0	0	0	0	0	0
ssa01	102337634	102339438	-1804	<DEL>	intergenic_region	MODIFIER	LOC106613948-LOC106613953	0	0	0	0	1	0	0	1	0	0	0	0	0	1	0	0	0	0	0	0	0	0	0	0	0	0	0	1	1	0	2	0	0	0	0	0	0	0	0	0	0	0
ssa01	103172303	103177846	5543	<DUP>	duplication	HIGH	col19a1	1	0	2	0	0	0	0	1	0	0	0	1	0	0	1	0	0	0	1	0	0	0	0	0	0	0	0	0	0	0	0	0	0	0	0	0	0	1	0	0	0	0
ssa01	103261600	103263561	-1961	<DEL>	upstream_gene_variant	MODIFIER	lmbrd1	0	0	0	0	0	0	0	0	0	0	0	0	0	0	1	0	0	0	0	0	0	0	0	0	0	0	0	0	0	0	0	0	0	0	0	0	0	0	0	0	0	0
ssa01	104050654	104050784	-130	<DEL>	intergenic_region	MODIFIER	LOC106560356-LOC106560362	1	1	0	1	1	1	1	0	1	1	1	1	1	1	1	1	1	1	1	2	1	1	1	1	1	1	1	1	1	1	1	2	1	1	1	0	1	1	0	1	1	1
ssa01	104106576	104107504	-928	<DEL>	intergenic_region	MODIFIER	LOC106560356-LOC106560362	0	0	0	0	0	0	0	0	0	0	0	0	0	0	0	0	0	0	0	0	0	0	0	0	0	0	0	0	0	0	0	0	0	0	0	0	0	0	0	0	0	0
ssa01	104307160	104308725	-1565	<DEL>	intergenic_region	MODIFIER	LOC106560436-LOC106560737	0	0	0	0	1	1	2	0	1	0	0	0	0	0	0	1	0	1	1	0	0	0	0	0	0	0	0	0	0	0	2	0	0	1	1	0	0	0	0	2	2	1
ssa01	104345173	104345340	-167	<DEL>	intergenic_region	MODIFIER	LOC106560436-LOC106560737	0	0	0	0	0	0	0	0	0	0	0	0	0	0	0	0	0	0	0	0	0	0	0	0	0	0	0	0	0	0	0	0	0	0	0	0	0	0	0	0	0	0
ssa01	104491003	104491877	-874	<DEL>	intron_variant	MODIFIER	LOC106560445	1	0	0	1	0	0	0	0	0	0	1	0	0	1	1	1	0	0	0	0	0	1	1	1	1	0	0	0	0	0	1	0	1	1	1	0	0	1	1	1	1	1
ssa01	104755174	104755987	-813	<DEL>	intron_variant	MODIFIER	LOC106560516	0	0	0	0	0	0	0	0	0	0	0	0	0	0	0	0	0	0	0	0	0	0	0	0	0	0	0	0	0	0	0	0	0	0	0	0	0	0	0	0	0	0
ssa01	104804054	104804607	553	<DUP>	intron_variant	MODIFIER	LOC106560516	2	2	0	0	0	1	1	0	0	1	0	0	0	0	0	2	0	0	0	2	0	0	1	0	2	2	0	2	2	0	0	0	0	0	2	0	2	0	2	0	1	2
ssa01	104933810	104934207	-397	<DEL>	intergenic_region	MODIFIER	psmd5-LOC106560409	0	0	0	0	0	0	0	0	0	0	0	0	0	0	0	0	0	0	0	0	0	0	0	0	0	0	0	0	0	0	0	0	0	0	0	0	0	0	0	0	0	0
ssa01	105000219	105000496	-277	<DEL>	intron_variant	MODIFIER	LOC106560409	0	0	1	2	0	0	0	1	0	1	0	0	0	0	0	0	0	0	0	0	1	1	2	0	0	1	1	0	0	0	0	0	0	0	1	1	1	0	0	0	0	1
ssa01	105238905	105240455	-1550	<DEL>	intron_variant	MODIFIER	LOC106560409	0	0	0	0	1	0	0	0	0	0	0	0	0	0	0	0	0	0	0	0	0	0	0	0	0	0	0	0	0	0	0	0	0	0	0	0	0	0	0	0	0	0
ssa01	105488137	105488491	-354	<DEL>	intron_variant	MODIFIER	LOC106560538	0	0	0	0	0	0	0	0	0	0	0	0	0	0	0	0	0	0	0	0	0	0	0	0	0	0	0	0	0	0	0	0	0	0	0	0	0	0	0	0	0	0
ssa01	105655777	105656861	-1084	<DEL>	intron_variant	MODIFIER	LOC106560554	0	0	0	0	1	0	0	0	1	0	0	0	0	0	2	0	0	0	0	0	1	1	0	0	0	1	1	0	0	0	0	0	0	0	1	0	0	1	0	0	0	1
ssa01	105950738	105954835	-4097	<DEL>	intergenic_region	MODIFIER	LOC106560613-pdcl	0	0	0	0	0	0	0	0	0	0	0	0	0	0	0	2	0	0	0	2	0	0	0	0	0	1	0	0	0	0	0	0	0	0	0	0	0	0	0	0	0	0
ssa01	105957590	105965260	-7670	<DEL>	intergenic_region	MODIFIER	LOC106560613-pdcl	1	0	0	0	1	0	1	1	1	0	1	1	0	1	1	0	0	0	0	0	0	0	1	0	0	0	0	1	0	1	0	1	0	1	0	0	0	0	0	0	0	0
ssa01	106079410	106079618	-208	<DEL>	intergenic_region	MODIFIER	rpl28-LOC106560747	1	1	2	0	1	1	0	0	0	0	1	0	1	0	0	0	0	2	0	0	0	1	0	1	1	0	0	1	0	0	0	0	0	0	2	0	0	0	0	0	0	0
ssa01	106425847	106426131	-284	<DEL>	intron_variant	MODIFIER	LOC106560419	0	1	0	0	1	1	0	0	0	0	0	0	1	0	0	0	0	1	1	0	0	1	0	1	1	0	0	1	0	0	0	0	1	0	2	0	1	0	0	0	0	0
ssa01	107698775	107699095	-320	<DEL>	upstream_gene_variant	MODIFIER	LOC106560840	0	0	0	0	0	0	0	0	0	0	0	1	0	0	0	0	1	0	0	0	0	0	0	0	0	0	0	0	0	0	0	0	0	0	0	0	0	0	0	0	0	0
ssa01	108126648	108126898	-250	<DEL>	intergenic_region	MODIFIER	LOC106561073-LOC106561187	0	0	0	0	0	0	1	0	1	0	0	0	1	0	0	0	0	2	0	0	0	0	0	0	0	0	0	0	0	0	0	0	0	0	0	0	0	1	0	2	0	0
ssa01	108262120	108262283	-163	<DEL>	intergenic_region	MODIFIER	LOC106561199-LOC106561206	0	0	0	0	0	0	0	0	0	0	0	0	0	0	0	0	0	0	0	0	0	0	0	0	0	0	0	0	0	0	0	0	0	0	0	0	0	0	0	0	0	0
ssa01	108291292	108294931	-3639	<DEL>	intergenic_region	MODIFIER	LOC106561199-LOC106561206	0	0	0	0	0	0	0	0	0	0	0	0	0	0	0	0	0	0	0	0	0	0	0	0	0	0	0	0	0	0	0	0	0	0	0	0	0	0	0	0	0	0
ssa01	108291559	108292323	-764	<DEL>	intergenic_region	MODIFIER	LOC106561199-LOC106561206	0	0	0	0	0	0	0	0	0	0	1	0	1	0	1	0	0	0	0	0	0	0	0	0	0	0	0	0	0	0	0	0	0	0	0	0	0	0	2	0	0	0
ssa01	108360952	108362323	-1371	<DEL>	splice_donor_variant&splice_region_variant&5_prime_UTR_variant&intron_variant	HIGH	LOC106561206	0	0	0	0	0	0	0	0	0	0	0	0	0	0	0	0	0	0	0	0	0	0	0	0	0	0	0	0	0	0	0	0	0	0	0	0	0	0	0	0	0	0
ssa01	108957504	108957655	-151	<DEL>	intron_variant	MODIFIER	LOC106561256	0	0	0	0	0	0	1	0	0	0	2	1	0	0	0	0	1	1	0	0	0	0	0	1	0	1	0	0	0	1	0	0	0	0	0	0	0	0	0	0	0	0
ssa01	109021304	109024961	-3657	<DEL>	upstream_gene_variant	MODIFIER	LOC106561271	1	1	0	0	1	2	0	1	1	0	1	0	2	2	2	2	2	0	1	1	1	1	2	1	0	2	2	2	2	1	1	2	2	2	1	0	0	2	0	1	2	2
ssa01	109078342	109078519	-177	<DEL>	upstream_gene_variant	MODIFIER	nop14	0	0	0	0	2	0	1	0	1	0	0	0	0	0	0	0	0	0	0	0	0	0	0	0	0	0	0	0	0	0	0	0	0	0	0	0	0	0	0	0	0	0
ssa01	109414640	109414979	-339	<DEL>	intron_variant	MODIFIER	LOC106561374	0	0	0	0	0	0	0	0	0	0	0	0	0	0	0	0	0	0	0	0	0	0	0	0	0	0	0	0	0	0	0	0	0	0	0	0	0	0	0	0	0	0
ssa01	109474597	109477270	-2673	<DEL>	intergenic_region	MODIFIER	LOC106562789-LOC106561387	1	1	0	0	1	0	1	0	0	0	0	1	0	0	0	0	0	0	0	0	0	0	0	0	0	0	0	0	0	0	1	0	0	0	1	0	0	0	0	0	0	0
ssa01	109499853	109499982	-129	<DEL>	intergenic_region	MODIFIER	LOC106562789-LOC106561387	0	0	1	0	1	1	1	0	0	0	0	1	0	0	0	0	0	0	0	0	0	0	0	2	0	0	0	0	0	0	1	1	0	0	1	0	0	0	1	0	0	0
ssa01	109757218	109758248	-1030	<DEL>	upstream_gene_variant	MODIFIER	uhrf2	0	0	0	0	0	0	0	0	0	0	0	0	0	0	0	0	0	0	0	0	0	0	0	0	0	0	0	0	0	0	0	0	0	0	0	0	0	0	0	0	0	0
ssa01	109800916	109801214	298	<DUP>	intergenic_region	MODIFIER	id62693-ermp1	1	2	1	0	2	1	0	0	1	0	1	1	1	0	0	1	0	0	0	0	0	1	2	0	2	1	0	0	0	0	0	2	0	0	0	0	0	1	1	0	0	0
ssa01	109838302	109853903	-15601	<DEL>	exon_loss_variant	HIGH	ermp1	0	0	0	0	0	0	0	0	0	0	0	0	0	0	0	0	0	0	0	0	0	0	0	0	0	0	0	0	0	0	0	0	0	0	0	0	0	0	0	0	0	0
ssa01	109902664	109903233	-569	<DEL>	intron_variant	MODIFIER	ric1	0	0	0	0	0	0	0	0	0	0	0	0	0	0	0	0	0	0	0	0	0	0	0	0	0	0	0	0	0	0	0	0	0	0	0	0	0	0	0	0	0	0
ssa01	109952546	109958890	-6344	<DEL>	upstream_gene_variant	MODIFIER	ric1	0	0	0	0	0	0	0	0	0	0	0	0	0	0	0	0	0	0	0	0	0	0	0	0	0	0	0	0	0	0	0	0	0	0	0	0	0	0	0	0	0	0
ssa01	109969391	109970018	-627	<DEL>	upstream_gene_variant	MODIFIER	LOC106561458	1	1	2	2	2	1	1	0	0	1	1	2	1	0	0	0	0	0	0	0	0	1	1	0	1	0	0	1	0	0	0	1	0	0	0	0	1	0	1	0	0	0
ssa01	110195824	110196313	-489	<DEL>	intron_variant	MODIFIER	cdc37l1	0	0	0	0	0	0	0	0	0	0	0	0	0	0	0	0	0	0	0	0	0	0	1	0	0	0	0	0	0	0	0	0	0	0	0	0	0	0	0	0	0	0
ssa01	110344101	110344305	-204	<DEL>	splice_region_variant	LOW	slc27a4	0	1	1	1	2	0	1	0	0	0	1	0	1	0	0	0	0	0	0	0	0	0	0	0	0	0	0	1	0	1	0	1	0	0	0	1	1	0	2	0	0	0
ssa01	110414711	110416163	-1452	<DEL>	intron_variant	MODIFIER	fam163b	0	0	0	0	0	0	0	0	0	0	0	1	0	0	0	0	0	0	0	0	2	0	0	0	0	0	1	1	0	0	0	0	0	0	0	0	0	0	2	0	0	0
ssa01	110450851	110452174	-1323	<DEL>	splice_donor_variant&splice_region_variant&intron_variant	HIGH	fam163b	0	0	0	0	0	0	0	0	0	0	0	0	0	0	0	0	0	0	0	0	0	0	0	0	0	0	0	0	0	0	0	0	0	0	0	0	0	0	0	0	0	0
ssa01	110541684	110542069	-385	<DEL>	intron_variant	MODIFIER	sardh	0	0	0	0	0	0	0	0	0	0	0	0	0	1	1	0	0	0	0	0	1	0	0	0	0	0	1	1	0	0	0	0	0	0	0	0	0	1	0	1	0	0
ssa01	110834796	110835155	-359	<DEL>	intron_variant	MODIFIER	LOC106561621	0	0	0	0	0	0	0	0	0	0	0	0	0	0	0	0	0	0	0	0	0	0	0	0	0	0	0	0	0	0	0	0	0	0	0	0	0	0	0	0	0	0
ssa01	111078621	111078767	-146	<DEL>	intron_variant	MODIFIER	rabgap1	0	2	1	0	1	2	2	1	0	2	1	0	1	1	1	1	2	2	2	2	1	1	0	2	2	0	2	2	2	1	1	2	2	2	2	1	0	1	0	2	1	2
ssa01	111224542	111224661	-119	<DEL>	intergenic_region	MODIFIER	LOC106561693-LOC106561701	0	0	0	0	0	0	0	0	0	0	0	0	0	0	0	0	0	0	0	0	0	0	0	0	0	0	0	0	0	0	0	0	0	0	0	0	0	0	0	0	0	0
ssa01	111231286	111231790	504	<DUP>	intergenic_region	MODIFIER	LOC106561693-LOC106561701	0	0	0	0	2	2	2	1	1	1	2	1	0	0	2	1	0	0	1	1	2	2	2	2	1	2	0	1	2	1	2	2	1	1	0	0	1	1	0	0	0	0
ssa01	111257489	111258929	-1440	<DEL>	intergenic_region	MODIFIER	LOC106561693-LOC106561701	1	1	0	1	0	0	0	1	0	0	0	1	0	0	0	1	0	0	0	0	0	0	0	0	0	0	0	0	0	0	0	0	0	0	0	2	0	0	0	0	0	0
ssa01	112078331	112081762	-3431	<DEL>	intergenic_region	MODIFIER	LOC106562831-LOC106561104	0	0	1	0	0	0	0	0	0	0	0	0	0	0	0	0	0	0	0	1	0	0	0	0	0	0	0	0	0	0	0	0	0	0	0	0	0	0	0	0	0	0
ssa01	112170151	112183310	-13159	<DEL>	intergenic_region	MODIFIER	LOC106562831-LOC106561104	0	0	0	0	0	0	0	0	0	0	0	0	0	0	1	0	1	0	0	2	1	0	0	2	0	0	0	1	0	1	0	0	1	0	1	2	0	0	1	2	2	0
ssa01	112184197	112185276	-1079	<DEL>	intergenic_region	MODIFIER	LOC106562831-LOC106561104	0	0	0	0	0	0	0	0	0	0	0	0	0	0	0	0	0	0	0	0	0	0	0	0	0	0	0	0	0	0	0	0	0	0	0	0	0	0	0	0	0	0
ssa01	112267571	112267767	-196	<DEL>	intergenic_region	MODIFIER	LOC106562831-LOC106561104	0	0	0	0	0	0	0	0	0	0	0	0	0	0	0	0	0	0	0	0	0	0	0	0	0	0	0	0	0	0	1	0	0	0	0	1	0	0	0	0	0	0
ssa01	112287318	112287491	-173	<DEL>	intergenic_region	MODIFIER	LOC106562831-LOC106561104	0	0	0	0	0	0	0	0	0	0	0	0	0	0	0	0	0	0	0	0	0	0	0	0	0	0	0	0	0	0	2	0	0	0	0	0	0	0	0	0	0	0
ssa01	112340361	112341391	-1030	<DEL>	intergenic_region	MODIFIER	LOC106562831-LOC106561104	0	0	0	0	0	0	0	0	0	0	0	0	0	0	0	0	0	0	0	0	0	0	0	0	0	0	0	0	0	0	0	0	0	0	0	0	0	0	0	0	0	0
ssa01	112606780	112610320	-3540	<DEL>	intron_variant	MODIFIER	LOC106561104	0	0	0	1	0	0	0	1	0	0	0	0	1	0	0	1	0	1	0	1	0	0	0	0	0	0	0	0	0	0	0	0	0	0	0	0	0	0	0	1	0	0
ssa01	112687049	112687896	-847	<DEL>	intergenic_region	MODIFIER	LOC106561104-LOC106562834	0	0	0	0	0	0	0	1	0	0	0	0	1	0	0	2	1	1	0	2	0	0	0	0	0	0	0	0	0	1	0	0	0	0	0	0	0	0	0	0	0	0
ssa01	112716160	112716440	-280	<DEL>	intergenic_region	MODIFIER	LOC106561104-LOC106562834	1	0	1	0	2	1	2	1	1	0	0	1	0	1	1	0	0	0	0	0	0	0	0	0	0	0	1	1	0	0	0	1	0	0	0	0	0	1	0	0	0	0
ssa01	112855823	112855958	-135	<DEL>	intergenic_region	MODIFIER	LOC106561104-LOC106562834	0	0	2	0	0	0	0	0	0	0	0	0	0	0	0	0	0	0	0	0	0	0	0	0	0	0	0	0	0	0	2	0	0	0	0	0	0	0	0	0	0	0
ssa01	112934659	112934824	-165	<DEL>	intergenic_region	MODIFIER	LOC106561104-LOC106562834	0	2	1	0	0	0	0	0	0	0	0	0	0	0	0	0	0	0	0	0	0	0	0	0	0	0	0	0	0	0	2	0	0	0	0	0	0	0	0	0	0	0
ssa01	112984780	112984988	-208	<DEL>	intron_variant	MODIFIER	apc	0	0	0	0	0	0	0	0	0	0	1	0	1	0	0	0	1	0	1	1	0	1	1	0	0	0	0	0	0	0	0	0	1	0	0	0	0	0	2	0	0	0
ssa01	113153808	113157169	3361	<DUP>	frameshift_variant	HIGH	LOC106561920	0	0	0	0	0	0	1	0	0	0	0	1	1	0	0	0	0	0	0	0	0	0	0	0	0	0	0	0	0	0	0	1	1	0	0	0	1	0	0	1	0	0
ssa01	113199838	113200072	-234	<DEL>	intergenic_region	MODIFIER	dab2-LOC106561946	0	0	0	0	0	0	0	0	0	0	0	0	0	0	0	0	0	0	0	0	0	0	0	0	0	0	0	0	0	0	0	0	0	0	0	0	0	0	0	0	0	0
ssa01	113203766	113208532	4766	<DUP>	intergenic_region	MODIFIER	dab2-LOC106561946	1	0	1	2	2	2	1	1	1	2	2	0	1	0	1	2	1	2	0	1	1	1	2	1	2	2	1	1	1	0	0	1	1	2	2	0	1	2	1	0	2	0
ssa01	113283384	113283918	-534	<DEL>	intron_variant	MODIFIER	LOC106561951	0	0	0	0	0	0	0	0	0	0	0	0	0	0	0	0	0	0	0	0	0	0	0	0	0	0	0	0	0	0	0	0	0	0	0	0	0	0	0	0	0	0
ssa01	113407552	113410304	-2752	<DEL>	intergenic_region	MODIFIER	LOC106561982-LOC106561989	0	0	0	0	0	0	0	0	0	0	0	0	0	0	0	0	0	0	0	0	0	0	0	0	0	0	0	0	0	0	0	0	0	0	0	0	0	0	0	0	1	0
ssa01	113411496	113411753	-257	<DEL>	intergenic_region	MODIFIER	LOC106561982-LOC106561989	0	0	0	0	0	0	0	0	0	0	0	0	0	0	0	0	0	1	0	0	0	0	0	0	0	0	0	0	0	0	1	0	0	0	0	0	0	0	0	0	0	0
ssa01	113520190	113526416	6226	<DUP>	stop_gained&duplication&splice_region_variant	HIGH	LOC106562020	0	0	0	0	0	0	0	0	0	0	0	0	0	0	0	0	0	0	0	0	0	0	0	0	0	0	0	0	0	0	1	0	0	0	0	0	0	0	0	0	0	0
ssa01	113752094	113754276	2182	<DUP>	frameshift_variant&splice_acceptor_variant&splice_region_variant&intron_variant	HIGH	wdr36	0	0	0	0	0	0	0	0	0	0	0	0	0	0	0	0	0	0	0	0	0	0	0	0	0	0	0	0	0	0	0	0	0	0	0	0	0	0	0	0	0	0
ssa01	113940812	113942483	-1671	<DEL>	upstream_gene_variant	MODIFIER	fer	0	0	0	0	0	0	0	0	0	0	1	1	1	1	0	0	0	1	0	1	0	0	0	1	0	0	0	0	0	1	0	0	0	1	0	0	0	0	0	0	0	0
ssa01	113978747	113984950	6203	<DUP>	splice_acceptor_variant&splice_donor_variant&splice_region_variant&5_prime_UTR_variant&intron_variant	HIGH	LOC106562139	0	0	0	0	0	0	0	0	0	0	0	0	0	0	0	0	0	0	0	0	2	0	0	0	0	0	0	0	0	0	0	0	0	0	0	0	0	0	0	0	0	0
ssa01	113978750	113979274	-524	<DEL>	upstream_gene_variant	MODIFIER	LOC106562139	0	0	0	0	0	0	0	0	0	0	0	0	0	0	0	0	0	0	0	0	0	0	0	0	0	0	0	0	0	0	0	0	0	0	0	0	0	0	0	0	0	0
ssa01	113989246	113990166	-920	<DEL>	downstream_gene_variant	MODIFIER	LOC106562139	0	0	0	1	1	0	0	0	0	0	1	1	0	1	0	0	0	2	0	0	0	0	0	1	0	0	0	0	0	0	1	0	1	1	0	0	1	0	0	0	1	0
ssa01	114127118	114127316	-198	<DEL>	intergenic_region	MODIFIER	LOC106562158-LOC106562191	0	0	0	0	0	0	0	0	0	0	0	0	0	0	0	0	0	0	0	0	0	0	0	0	0	0	0	0	0	0	0	0	0	0	0	0	0	0	0	0	0	0
ssa01	114214805	114215041	-236	<DEL>	splice_acceptor_variant&splice_donor_variant&splice_region_variant&intron_variant&non_coding_transcript_exon_variant	HIGH	LOC106561121	0	0	0	0	0	0	0	0	0	0	0	0	0	0	0	0	0	0	0	0	1	0	0	0	0	0	0	0	0	0	0	0	0	0	0	0	0	0	0	0	0	0
ssa01	114215778	114216082	-304	<DEL>	splice_region_variant&non_coding_transcript_exon_variant	LOW	LOC106561121	0	0	0	0	0	0	0	0	0	0	0	0	0	0	0	0	0	0	0	0	1	0	0	0	0	0	0	0	0	0	0	0	0	0	0	0	0	0	0	0	0	0
ssa01	114315320	114315969	-649	<DEL>	intron_variant	MODIFIER	LOC106562225	0	0	0	0	0	0	0	0	0	0	0	0	0	0	0	0	0	0	0	0	0	0	0	0	0	0	0	0	0	0	0	0	0	0	0	0	0	0	1	0	0	0
ssa01	114389852	114390450	-598	<DEL>	intron_variant	MODIFIER	LOC106562225	0	0	0	0	0	0	0	0	0	0	0	0	0	0	0	0	0	0	0	0	0	0	0	0	0	0	0	0	0	0	0	0	0	0	0	0	0	0	0	0	0	0
ssa01	114534789	114535807	-1018	<DEL>	upstream_gene_variant	MODIFIER	LOC106562364	0	0	1	0	1	0	2	0	0	0	0	0	0	0	1	0	0	0	0	0	0	0	0	0	0	0	1	0	0	0	0	0	0	0	0	0	0	0	0	0	0	0
ssa01	114936708	114938329	-1621	<DEL>	intron_variant	MODIFIER	LOC106562515	0	0	0	0	0	0	0	0	0	0	0	0	0	0	1	0	0	0	0	0	0	0	0	0	0	0	0	0	0	0	0	0	0	0	0	0	0	0	0	0	0	0
ssa01	115032520	115033398	878	<DUP>	intron_variant	MODIFIER	LOC106561138	0	0	1	0	0	0	0	0	0	0	0	0	0	0	0	0	2	0	0	2	0	1	0	0	0	0	0	1	0	0	0	0	0	0	0	0	0	0	1	0	0	0
ssa01	115061714	115061865	-151	<DEL>	upstream_gene_variant	MODIFIER	LOC106562575	0	0	0	0	0	0	0	0	0	0	1	0	0	0	0	0	0	0	0	0	0	0	1	0	0	0	0	0	0	0	0	0	0	0	0	0	0	0	0	0	0	0
ssa01	115229777	115230046	-269	<DEL>	upstream_gene_variant	MODIFIER	LOC106561151	0	0	0	0	0	0	0	0	0	0	0	0	0	0	0	0	0	0	0	0	0	0	0	0	0	0	0	0	0	0	0	0	2	2	1	0	0	0	0	0	0	1
ssa01	115338049	115338500	-451	<DEL>	intron_variant	MODIFIER	id66559	1	0	0	0	0	1	1	0	0	0	0	0	0	0	0	0	0	0	0	0	0	0	0	0	0	0	0	0	0	0	0	0	0	0	0	0	0	0	0	0	0	0
ssa01	115414028	115414196	-168	<DEL>	intron_variant	MODIFIER	pi4ka	0	2	1	1	2	0	1	1	2	1	0	0	2	1	1	2	2	1	0	1	2	2	1	0	1	2	0	2	0	1	0	1	2	2	0	1	1	0	0	1	2	0
ssa01	115606438	115611299	4861	<DUP>	intron_variant	MODIFIER	LOC106562767	0	0	0	2	2	0	1	1	0	1	0	1	1	2	0	0	0	1	2	0	1	1	1	0	0	1	0	1	0	1	1	0	1	1	0	0	0	0	0	1	0	1
ssa01	115619093	115620544	-1451	<DEL>	intron_variant	MODIFIER	LOC106562767	0	0	0	0	0	0	0	0	0	0	0	0	0	0	0	0	0	1	0	0	0	0	0	0	0	0	0	0	0	0	0	0	1	0	0	0	0	0	0	0	0	0
ssa01	115867457	115868878	1421	<DUP>	intergenic_region	MODIFIER	id66777-LOC106562888	0	0	0	0	0	0	0	1	2	0	0	0	0	0	0	0	0	0	0	0	0	0	0	0	0	0	0	0	0	0	0	0	0	0	0	0	0	0	0	0	0	0
ssa01	116056224	116057054	-830	<DEL>	upstream_gene_variant	MODIFIER	LOC106562901	0	1	0	1	1	1	1	0	0	0	1	1	0	1	1	1	1	1	0	1	1	1	0	1	0	1	1	1	1	1	0	1	1	1	0	1	1	0	1	1	0	1
ssa01	116230493	116235641	-5148	<DEL>	intergenic_region	MODIFIER	id66814-LOC106562927	0	0	0	0	0	0	0	0	0	0	0	0	0	0	0	0	0	0	0	0	0	0	0	0	0	0	0	0	0	0	0	0	0	0	0	0	0	0	0	0	0	0
ssa01	116673558	116675453	1895	<DUP>	upstream_gene_variant	MODIFIER	LOC106562987	0	0	2	0	2	2	0	0	1	0	2	0	2	1	0	0	0	2	0	0	2	2	0	1	0	0	2	0	0	1	2	1	0	1	1	0	2	2	2	2	1	2
ssa01	116754933	116756143	1210	<DUP>	intergenic_region	MODIFIER	LOC106563038-LOC106563045	1	1	0	1	0	0	0	1	0	0	0	1	1	1	1	0	0	2	0	0	1	1	0	0	0	1	0	1	0	1	1	1	0	0	0	0	0	0	0	0	0	0
ssa01	117063586	117065314	-1728	<DEL>	upstream_gene_variant	MODIFIER	pp2bc	1	0	1	0	0	0	0	0	0	0	0	0	0	0	0	0	0	0	0	0	0	0	0	0	0	0	0	0	0	0	0	0	0	0	0	0	0	0	0	0	0	0
ssa01	117380313	117380696	-383	<DEL>	intergenic_region	MODIFIER	LOC106563492-LOC106565777	0	0	0	0	0	0	0	0	0	0	0	0	0	0	0	0	0	0	0	0	0	0	0	0	0	0	0	0	0	0	1	0	0	0	0	0	0	0	0	0	0	0
ssa01	117502043	117502159	-116	<DEL>	intergenic_region	MODIFIER	LOC106563528-LOC106563511	0	0	0	0	0	0	0	0	0	0	0	0	0	0	0	0	0	0	0	0	0	0	0	0	0	0	0	0	0	0	1	0	0	0	0	0	0	0	0	0	0	0
ssa01	117692078	117693811	-1733	<DEL>	intergenic_region	MODIFIER	LOC106563293-LOC106563568	0	0	0	0	0	0	0	0	0	0	0	0	0	0	0	0	0	0	0	0	0	0	0	0	0	0	0	0	0	0	0	0	0	0	0	0	0	0	0	0	0	0
ssa01	117824432	117824615	-183	<DEL>	intron_variant	MODIFIER	rai14	1	2	0	0	0	2	0	0	1	0	0	0	1	1	1	0	0	1	0	0	1	1	0	1	0	2	1	0	0	1	1	1	0	1	0	0	0	0	0	0	1	0
ssa01	118388001	118388336	-335	<DEL>	intron_variant	MODIFIER	LOC106563782	1	0	0	0	0	0	0	0	0	0	0	0	0	0	1	0	0	2	0	1	0	0	0	0	2	0	1	1	0	0	1	0	0	0	0	0	0	1	0	0	0	0
ssa01	118418873	118419440	-567	<DEL>	upstream_gene_variant	MODIFIER	LOC106563802	0	0	0	0	0	0	0	0	0	0	0	0	0	0	0	0	0	0	0	0	0	0	0	0	0	0	0	0	0	0	0	0	0	1	0	0	0	0	1	0	0	0
ssa01	118689006	118689133	-127	<DEL>	5_prime_UTR_variant	MODIFIER	LOC106563975	0	0	0	0	0	0	0	0	0	0	0	0	0	0	0	0	0	0	0	0	0	0	0	0	0	0	0	0	0	0	0	0	0	0	0	0	0	0	0	0	0	0
ssa01	119014375	119014537	-162	<DEL>	intron_variant	MODIFIER	LOC106564027	1	1	0	0	2	0	0	0	0	0	0	0	0	0	0	0	0	0	0	0	0	0	0	0	0	0	0	0	0	0	0	0	0	0	0	0	0	0	0	0	0	0
ssa01	119171782	119172778	996	<DUP>	intron_variant	MODIFIER	LOC106564072	1	0	0	2	1	0	1	1	1	0	1	0	0	1	0	0	1	1	1	2	0	0	1	2	2	2	1	1	1	2	0	1	0	0	1	0	0	0	1	1	0	1
ssa01	119218376	119218705	-329	<DEL>	downstream_gene_variant	MODIFIER	LOC106564051	0	0	0	0	0	0	0	0	0	0	0	0	0	0	0	0	0	0	0	0	0	0	0	0	0	0	0	0	0	0	0	0	0	0	0	0	0	0	0	0	0	0
ssa01	119338895	119339077	-182	<DEL>	intron_variant	MODIFIER	opn4x1b2	0	0	1	2	1	0	2	1	0	1	0	1	1	0	0	1	2	1	1	0	0	0	0	1	0	0	0	0	0	0	1	2	2	0	0	1	0	0	0	2	1	2
ssa01	119414286	119414517	-231	<DEL>	upstream_gene_variant	MODIFIER	LOC106564089	1	0	0	0	0	0	0	0	1	0	0	0	0	0	0	0	0	0	0	0	0	0	0	0	0	0	0	0	0	0	0	1	0	0	0	0	0	0	0	0	0	0
ssa01	119422295	119426839	4544	<DUP>	intron_variant	MODIFIER	id69140	0	0	1	2	0	0	0	0	0	1	0	0	1	1	2	0	0	0	0	0	1	0	0	0	0	0	0	1	1	0	0	0	0	1	0	0	0	0	0	0	0	0
ssa01	119433545	119433683	-138	<DEL>	intron_variant	MODIFIER	id69140	0	1	0	0	1	0	1	0	0	0	0	1	0	0	0	1	0	0	1	0	0	0	0	1	0	0	0	0	0	0	0	1	2	0	1	0	0	0	0	2	0	0
ssa01	119769668	119770019	-351	<DEL>	intergenic_region	MODIFIER	LOC106564238-LOC106564246	0	0	0	0	0	0	0	0	1	0	0	0	0	0	0	0	0	0	0	0	0	0	0	0	0	0	0	0	0	0	0	0	0	0	0	0	0	0	0	0	0	0
ssa01	119905301	119906185	-884	<DEL>	intergenic_region	MODIFIER	LOC106564238-LOC106564246	0	0	0	0	0	0	1	0	0	0	0	1	0	0	1	0	1	0	0	0	0	1	0	0	0	1	0	0	0	0	1	0	1	2	0	0	0	0	0	0	0	1
ssa01	119969377	119970076	-699	<DEL>	intergenic_region	MODIFIER	LOC106564238-LOC106564246	0	0	1	0	1	0	0	0	0	0	0	0	0	1	0	0	0	0	0	0	0	0	0	0	0	0	0	0	0	0	0	0	0	0	0	0	0	0	0	0	0	0
ssa01	120194607	120199055	-4448	<DEL>	intergenic_region	MODIFIER	LOC106564295-LOC106564304	0	0	0	0	0	0	0	0	0	1	0	1	0	0	0	0	0	0	0	0	0	0	0	0	0	0	0	1	0	0	0	0	0	0	1	0	0	0	0	0	0	0
ssa01	120273437	120274380	-943	<DEL>	intergenic_region	MODIFIER	LOC106564304-LOC106565799	0	0	0	0	2	0	2	0	0	0	1	0	1	0	0	0	0	0	2	0	0	0	0	0	0	0	0	1	0	0	0	0	0	0	0	0	0	0	0	0	1	0
ssa01	120354821	120356264	-1443	<DEL>	intron_variant	MODIFIER	LOC106564357	0	0	0	0	0	0	0	0	0	0	0	1	0	0	0	0	0	0	0	0	0	0	0	0	0	0	0	0	0	0	1	0	0	1	0	0	0	0	1	0	0	0
ssa01	120788139	120788336	-197	<DEL>	intergenic_region	MODIFIER	rnf34-LOC106564666	0	0	0	1	0	0	1	0	0	0	0	0	0	0	0	1	0	2	0	0	0	0	0	0	0	1	0	0	0	0	1	1	0	0	0	0	0	2	0	0	0	0
ssa01	120804201	120806447	-2246	<DEL>	intergenic_region	MODIFIER	rnf34-LOC106564666	0	1	2	0	0	0	0	0	1	1	0	2	2	1	1	0	1	0	0	2	1	2	1	2	0	1	1	2	0	0	0	0	1	2	1	0	2	0	0	1	1	1
ssa01	121018351	121018487	-136	<DEL>	intron_variant	MODIFIER	LOC106564684	2	2	2	2	2	2	2	1	2	1	2	2	2	1	2	2	2	2	2	2	2	2	0	2	1	0	1	2	1	1	2	2	1	1	2	0	1	1	0	2	0	2
ssa01	121133925	121134357	-432	<DEL>	intron_variant	MODIFIER	LOC106564752	0	0	0	0	0	0	0	0	0	0	0	0	0	0	0	0	0	0	0	0	0	0	0	0	0	0	0	0	0	0	0	0	0	0	0	0	0	0	0	0	1	0
ssa01	121291329	121291880	-551	<DEL>	upstream_gene_variant	MODIFIER	LOC106564767	0	0	2	2	1	1	2	1	1	0	0	0	0	1	0	1	0	0	1	0	0	0	0	0	0	0	0	1	0	0	1	0	1	0	1	0	1	1	0	1	0	0
ssa01	121433259	121434450	-1191	<DEL>	splice_acceptor_variant&splice_region_variant&5_prime_UTR_variant&intron_variant	HIGH	LOC106564805	0	0	0	0	0	0	0	0	0	0	0	0	0	0	0	0	0	0	0	0	0	0	0	0	0	0	0	0	0	0	0	0	0	0	0	0	0	0	0	0	0	0
ssa01	121506507	121506853	-346	<DEL>	upstream_gene_variant	MODIFIER	LOC106564838	0	0	0	0	0	0	0	0	0	0	2	1	0	0	0	0	0	1	0	0	1	0	0	0	0	1	0	0	0	0	0	0	2	1	0	1	0	0	0	0	0	1
ssa01	121549799	121552596	-2797	<DEL>	intron_variant	MODIFIER	LOC106564841	0	0	0	0	0	0	0	0	0	0	0	0	0	0	0	0	0	0	0	0	0	0	0	0	0	0	0	0	0	0	0	0	0	0	0	0	0	0	0	0	0	0
ssa01	121550853	121551275	-422	<DEL>	intron_variant	MODIFIER	LOC106564841	0	0	1	0	0	0	0	0	0	0	0	0	0	0	0	0	0	0	0	0	1	1	0	0	0	0	0	0	0	0	1	0	0	0	0	0	0	1	0	0	0	1
ssa01	121828016	121828753	-737	<DEL>	intron_variant	MODIFIER	LOC106565002	0	0	0	0	0	0	0	0	0	0	0	0	0	0	0	0	0	0	0	0	0	0	2	0	0	0	0	0	0	0	0	0	0	0	0	0	0	0	0	0	0	0
ssa01	121894518	121896048	-1530	<DEL>	downstream_gene_variant	MODIFIER	LOC106565020	0	0	0	0	0	0	0	0	0	0	1	1	0	0	0	0	0	0	0	0	1	1	0	0	0	1	0	0	0	0	0	0	0	0	0	0	0	1	0	0	1	1
ssa01	122154707	122158215	-3508	<DEL>	intron_variant	MODIFIER	LOC106565090	0	0	0	0	0	0	0	0	0	0	0	0	0	0	0	0	0	0	0	0	0	0	0	0	0	0	0	0	0	0	0	0	0	0	0	0	0	0	0	0	0	0
ssa01	122285446	122286085	-639	<DEL>	intron_variant	MODIFIER	LOC106565185	0	0	2	1	1	0	2	0	0	1	0	1	2	1	0	1	0	0	1	0	1	1	0	1	0	0	1	1	0	0	1	1	1	1	1	0	0	0	0	0	0	0
ssa01	122522902	122523305	-403	<DEL>	intron_variant	MODIFIER	LOC106565209	0	0	0	0	0	0	0	0	0	0	0	0	0	0	0	0	0	0	0	0	0	0	0	0	0	0	0	0	0	0	0	0	0	0	0	0	0	0	0	0	0	0
ssa01	122812883	122815952	-3069	<DEL>	intergenic_region	MODIFIER	LOC106565209-LOC106565217	0	0	0	0	0	0	0	0	0	0	0	0	0	0	0	0	0	0	0	0	0	0	0	0	0	0	0	0	0	0	0	0	0	0	0	0	0	0	0	0	0	0
ssa01	122888414	122891346	-2932	<DEL>	intergenic_region	MODIFIER	LOC106565209-LOC106565217	2	1	2	2	0	1	0	2	2	2	1	2	1	0	2	0	1	0	0	0	2	2	1	1	2	2	1	2	0	2	1	2	0	1	0	1	0	0	0	1	2	1
ssa01	122892982	122895610	-2628	<DEL>	intergenic_region	MODIFIER	LOC106565209-LOC106565217	2	1	2	2	1	1	1	2	2	2	1	2	1	0	2	0	1	0	0	0	2	2	1	1	2	2	1	2	0	2	1	2	0	0	0	2	0	0	0	1	2	1
ssa01	123229226	123229377	-151	<DEL>	intergenic_region	MODIFIER	LOC106565217-LOC106565222	0	0	0	0	0	0	0	0	0	0	0	0	0	2	0	0	0	1	0	0	0	0	1	1	0	0	1	0	2	0	0	0	1	1	2	0	2	0	0	1	0	1
ssa01	123240736	123241472	-736	<DEL>	intergenic_region	MODIFIER	LOC106565217-LOC106565222	1	0	0	0	1	0	2	1	1	1	0	0	0	0	0	0	0	0	0	0	0	0	0	0	0	0	0	1	0	0	1	0	1	0	0	0	0	0	0	0	0	0
ssa01	123426266	123427517	-1251	<DEL>	intergenic_region	MODIFIER	LOC106565253-LOC106563367	1	0	0	0	2	0	1	0	0	0	0	1	0	0	0	0	0	0	0	0	0	0	0	1	0	0	0	2	0	0	0	0	1	0	1	0	0	0	0	1	0	0
ssa01	123619891	123620667	-776	<DEL>	intron_variant	MODIFIER	LOC106565278	0	0	0	0	0	0	0	0	0	0	0	0	1	0	1	0	0	0	0	0	0	1	0	0	0	0	0	0	0	1	0	0	0	0	0	1	0	0	0	0	0	0
ssa01	123788123	123790204	2081	<DUP>	intron_variant	MODIFIER	LOC106565324	0	0	0	0	0	0	0	0	0	0	0	0	0	0	0	0	0	0	0	0	0	0	0	0	0	0	0	0	0	0	0	0	0	0	0	0	0	0	0	0	0	0
ssa01	123810951	123811255	-304	<DEL>	intron_variant	MODIFIER	LOC106565324	1	0	0	0	0	0	0	1	0	0	0	0	0	1	1	0	0	0	1	0	0	0	0	0	0	0	0	0	1	0	1	1	0	1	0	0	0	0	1	0	0	0
ssa01	123957366	123957474	-108	<DEL>	intron_variant	MODIFIER	LOC106565418	1	0	1	1	0	1	0	0	0	0	1	1	0	0	0	0	0	0	0	1	0	0	0	0	0	0	1	0	1	0	2	0	0	0	0	0	0	0	0	0	0	0
ssa01	123997424	123997536	-112	<DEL>	intron_variant	MODIFIER	LOC106565394	0	0	0	0	0	0	0	0	1	0	0	0	0	0	0	0	0	0	0	0	0	0	0	0	0	0	0	0	0	0	0	0	0	0	0	0	0	0	0	0	0	0
ssa01	123997667	124000215	-2548	<DEL>	intron_variant	MODIFIER	LOC106565394	0	0	0	0	0	0	0	0	0	0	0	0	0	0	0	0	0	0	0	0	0	0	0	0	1	0	1	1	0	0	0	0	0	0	0	0	0	1	0	0	1	0
ssa01	124077870	124081627	-3757	<DEL>	splice_donor_variant&5_prime_UTR_truncation&exon_loss_variant&splice_region_variant&intron_variant	HIGH	LOC106565394	0	0	0	0	0	0	0	0	0	0	0	0	0	0	0	0	0	0	0	0	0	0	0	0	0	0	0	0	0	0	0	0	0	0	0	0	0	0	0	0	0	0
ssa01	124122117	124122872	-755	<DEL>	intron_variant	MODIFIER	LOC106565394	0	0	0	0	0	0	0	0	0	0	0	0	0	0	0	0	0	0	0	0	0	0	0	0	0	0	0	0	0	0	0	0	0	0	0	0	0	0	0	0	0	0
ssa01	124173869	124174634	-765	<DEL>	intergenic_region	MODIFIER	LOC106565394-LOC106565424	0	0	0	0	0	1	0	0	0	0	0	0	0	0	0	0	0	0	0	0	0	0	0	0	0	0	0	0	0	0	1	0	0	0	0	0	0	0	0	0	0	0
ssa01	124185293	124185685	-392	<DEL>	intergenic_region	MODIFIER	LOC106565394-LOC106565424	0	0	0	0	0	0	0	0	0	0	0	0	0	0	0	0	0	0	0	0	0	0	0	0	0	0	0	0	0	0	0	0	0	0	0	0	0	0	0	0	0	0
ssa01	124329415	124330004	-589	<DEL>	upstream_gene_variant	MODIFIER	LOC106565424	0	0	0	0	0	0	0	0	0	0	0	0	1	0	0	0	0	0	0	0	0	0	0	0	0	0	0	0	0	0	0	1	1	0	0	0	0	0	0	0	0	0
ssa01	124388627	124389069	-442	<DEL>	intron_variant	MODIFIER	LOC106565434	0	0	0	0	0	0	0	0	0	1	0	0	0	0	0	0	0	0	0	0	0	0	0	0	0	0	0	0	1	0	1	0	1	0	0	0	0	0	0	0	0	0
ssa01	124459652	124463337	3685	<DUP>	downstream_gene_variant	MODIFIER	barh1	0	0	0	0	0	0	0	0	0	1	0	0	0	0	0	0	0	0	0	0	0	0	0	0	0	0	0	0	1	0	0	0	0	0	0	0	0	0	0	0	0	0
ssa01	124463098	124464689	-1591	<DEL>	intergenic_region	MODIFIER	barh1-LOC106565445	0	0	0	0	0	0	0	0	0	0	0	0	0	0	0	0	0	0	0	0	0	0	0	0	0	0	0	0	0	0	0	1	0	0	0	0	0	0	0	0	0	0
ssa01	124483331	124484625	1294	<DUP>	intergenic_region	MODIFIER	barh1-LOC106565445	1	0	0	0	1	0	2	2	2	0	0	0	0	0	1	0	0	0	0	0	0	0	1	0	1	0	0	0	0	0	0	1	0	0	0	0	1	0	0	0	0	0
ssa01	124500254	124505363	-5109	<DEL>	intergenic_region	MODIFIER	barh1-LOC106565445	0	0	0	0	0	0	0	0	0	0	0	0	0	0	0	0	0	0	0	0	0	0	0	0	0	0	0	0	0	0	0	0	0	0	0	0	0	0	0	0	0	0
ssa01	124608120	124609806	1686	<DUP>	intergenic_region	MODIFIER	LOC106565454-LOC106565457	1	0	0	0	0	0	0	0	0	1	0	0	0	0	0	0	0	0	0	0	0	0	0	0	0	0	0	0	1	0	0	0	0	0	0	0	0	0	0	0	0	0
ssa01	124739293	124739567	-274	<DEL>	intron_variant	MODIFIER	LOC106565521	1	0	0	0	0	0	1	0	0	0	0	0	0	0	0	0	1	1	1	2	1	0	0	0	0	0	0	0	0	0	0	0	0	0	0	0	1	0	0	0	0	0
ssa01	124820040	124820213	-173	<DEL>	intron_variant	MODIFIER	LOC106565553	0	0	1	2	0	0	2	0	1	0	0	0	1	1	0	0	1	1	1	2	1	1	0	2	0	1	0	0	0	0	0	0	0	0	0	1	1	0	1	1	2	0
ssa01	124905288	124905426	-138	<DEL>	upstream_gene_variant	MODIFIER	id74434	1	0	0	0	0	0	0	0	0	0	0	0	0	0	0	0	0	0	0	0	0	0	0	0	0	0	0	0	0	0	0	0	0	0	0	0	0	0	0	0	0	0
ssa01	124970779	124972464	-1685	<DEL>	intron_variant	MODIFIER	LOC106565572	2	0	0	1	0	2	0	1	0	1	1	2	1	1	0	1	0	0	1	1	1	0	0	1	0	0	0	0	2	0	1	0	0	2	1	0	2	2	0	0	0	0
ssa01	125014806	125014932	-126	<DEL>	intron_variant	MODIFIER	LOC106565572	1	0	0	2	0	0	0	0	1	0	0	0	0	0	0	0	0	0	0	0	0	0	0	0	0	0	0	0	1	0	0	0	0	0	0	0	0	0	0	0	0	0
ssa01	125017675	125018139	-464	<DEL>	intron_variant	MODIFIER	LOC106565572	0	0	0	0	0	0	0	0	0	0	0	0	0	0	0	0	0	0	0	0	0	0	0	0	0	0	0	0	0	0	0	0	0	0	0	0	0	0	0	0	0	0
ssa01	125037854	125041976	-4122	<DEL>	intron_variant	MODIFIER	LOC106565572	0	0	0	0	0	0	0	0	0	0	0	0	0	0	0	0	0	0	0	0	1	0	0	0	0	0	0	0	0	0	0	0	0	2	0	0	0	0	0	0	0	0
ssa01	125043622	125044575	-953	<DEL>	intron_variant	MODIFIER	LOC106565572	0	0	0	0	0	0	0	0	0	0	0	0	0	0	0	0	0	0	0	0	0	0	0	0	0	0	0	0	0	0	0	0	0	0	0	0	0	0	0	0	0	0
ssa01	125123315	125123466	-151	<DEL>	intron_variant	MODIFIER	LOC106565591	2	0	0	2	1	0	0	2	2	1	2	2	1	0	0	0	1	2	0	0	2	1	1	0	2	0	1	0	2	2	0	0	2	0	2	0	2	2	0	0	0	0
ssa01	125357658	125357865	-207	<DEL>	intron_variant	MODIFIER	LOC106565702	0	2	1	0	0	1	0	0	0	1	0	0	1	1	0	2	2	0	1	1	0	1	0	1	0	1	0	1	0	0	1	0	0	1	0	0	0	1	1	1	1	2
ssa01	125552094	125552398	-304	<DEL>	intergenic_region	MODIFIER	LOC106565885-lhx3	0	0	0	0	0	0	0	0	0	0	0	0	0	0	0	0	0	0	0	0	0	0	0	0	0	0	0	0	0	0	0	0	0	0	0	0	0	0	0	0	0	0
ssa01	125588747	125590191	-1444	<DEL>	intergenic_region	MODIFIER	lhx3-LOC106565740	0	0	0	0	0	0	0	0	0	0	0	0	0	0	0	0	0	0	0	0	0	0	0	0	0	0	0	0	0	0	0	0	0	0	0	0	0	0	0	0	0	0
ssa01	125616202	125616308	-106	<DEL>	intergenic_region	MODIFIER	lhx3-LOC106565740	0	0	0	0	0	0	0	0	0	0	0	0	0	0	0	0	0	0	0	0	0	0	0	0	0	0	0	0	0	0	0	0	0	0	0	0	0	0	0	0	0	0
ssa01	125650076	125650931	-855	<DEL>	intron_variant	MODIFIER	LOC106565740	0	0	0	0	0	0	0	0	0	0	0	0	0	0	0	0	0	0	0	0	0	0	0	0	0	0	0	0	0	0	0	0	0	0	0	1	0	0	0	0	0	0
ssa01	125718172	125722762	4590	<DUP>	intron_variant	MODIFIER	LOC106565750	0	0	0	1	0	0	0	0	1	0	0	0	0	0	0	0	0	0	0	0	0	0	0	0	0	0	0	0	0	0	1	0	0	0	0	0	0	0	0	0	0	0
ssa01	125768457	125768982	-525	<DEL>	intron_variant	MODIFIER	LOC106565750	0	0	0	2	0	0	1	0	1	0	0	0	0	0	0	0	0	0	0	1	0	0	0	0	0	0	0	0	0	0	1	0	0	0	0	0	1	0	0	0	0	0
ssa01	125859868	125860803	-935	<DEL>	intergenic_region	MODIFIER	LOC106565750-LOC106563392	0	0	0	0	0	0	0	0	0	0	0	0	0	0	0	1	0	0	0	0	0	0	0	0	0	0	0	0	0	0	0	0	0	0	0	0	0	0	0	0	0	0
ssa01	125927455	125928665	-1210	<DEL>	intron_variant	MODIFIER	LOC106563392	0	0	0	0	0	0	0	0	0	0	0	0	0	0	0	0	0	0	0	0	0	0	0	0	0	0	0	0	0	0	0	0	0	0	0	0	0	0	0	0	0	0
ssa01	125993234	125994875	1641	<DUP>	intron_variant	MODIFIER	LOC106565751	0	0	0	0	0	0	0	0	0	0	0	0	0	0	0	0	0	0	0	0	0	0	0	0	0	0	0	0	0	0	0	0	0	0	0	0	0	0	0	0	0	0
ssa01	126091912	126092488	-576	<DEL>	intron_variant	MODIFIER	LOC106565751	0	0	0	0	0	0	0	0	0	0	0	0	0	0	0	0	0	0	0	0	0	0	0	0	0	0	0	0	0	0	0	0	0	0	0	0	0	0	0	0	0	0
ssa01	126171291	126177537	-6246	<DEL>	intergenic_region	MODIFIER	LOC106565761-LOC106565888	0	0	0	0	0	0	0	0	0	0	0	0	0	0	0	0	0	0	0	0	0	0	0	0	0	0	0	0	0	0	0	0	0	0	0	0	0	0	0	0	0	0
ssa01	126475882	126478733	-2851	<DEL>	intergenic_region	MODIFIER	LOC106566019-LOC106565898	0	0	0	0	0	0	0	0	0	0	0	1	0	0	0	0	0	0	0	0	0	0	0	0	0	0	0	1	0	0	0	0	0	0	0	0	0	0	0	0	0	0
ssa01	126559078	126564245	5167	<DUP>	intergenic_region	MODIFIER	LOC106566019-LOC106565898	0	0	0	0	1	0	1	2	1	0	0	0	0	0	0	0	1	0	0	0	0	0	0	0	0	0	0	0	0	0	0	0	0	0	0	0	1	0	0	0	0	0
ssa01	126599298	126601034	-1736	<DEL>	splice_acceptor_variant&splice_region_variant&intron_variant&non_coding_transcript_exon_variant	HIGH	LOC106565898	0	0	0	0	0	0	0	0	0	0	0	0	0	0	0	0	0	0	0	0	0	0	0	0	0	0	0	0	0	0	0	0	0	0	0	0	0	0	0	0	0	0
ssa01	126841553	126842242	-689	<DEL>	intron_variant	MODIFIER	id75234	0	0	0	0	0	0	0	0	0	0	0	0	0	0	0	0	0	0	0	0	0	0	0	0	0	0	0	0	0	0	0	0	0	0	0	0	0	0	0	0	0	0
ssa01	126846919	126847046	-127	<DEL>	intron_variant	MODIFIER	id75234	1	0	1	2	1	2	0	2	2	1	1	2	2	2	2	2	2	1	0	1	2	2	0	2	2	2	1	2	2	1	2	0	1	2	0	0	2	1	1	0	2	0
ssa01	126978566	126978675	-109	<DEL>	intron_variant	MODIFIER	id75234	2	2	2	2	2	2	1	2	2	0	1	2	2	2	1	2	2	0	1	2	2	2	2	2	2	2	2	2	0	1	2	2	2	2	0	0	1	1	1	2	2	2
ssa01	127053258	127057995	-4737	<DEL>	intron_variant	MODIFIER	id75234	0	0	0	0	0	0	0	0	0	0	0	0	0	0	0	0	0	0	0	0	0	0	0	0	0	0	0	0	0	0	0	0	0	0	0	0	0	0	0	0	0	0
ssa01	127081734	127081909	-175	<DEL>	intron_variant	MODIFIER	id75234	2	1	2	2	0	1	1	2	2	0	0	1	2	2	2	2	1	1	1	1	2	2	2	2	2	2	2	0	2	1	1	2	1	0	2	1	2	0	0	2	2	2
ssa01	127450971	127452283	-1312	<DEL>	intergenic_region	MODIFIER	LOC106565968-LOC106565973	0	0	0	0	0	0	0	0	0	0	0	0	0	0	0	0	0	0	0	0	0	0	0	0	0	0	1	0	1	0	0	0	0	0	0	0	0	0	0	0	0	0
ssa01	127601777	127601895	-118	<DEL>	intron_variant	MODIFIER	LOC106565973	0	0	0	0	0	0	0	0	0	0	0	0	0	0	0	0	0	0	0	0	0	0	0	0	0	0	0	0	0	0	0	0	0	0	0	0	0	0	0	0	0	0
ssa01	127869445	127869605	-160	<DEL>	splice_region_variant&non_coding_transcript_exon_variant	LOW	LOC106566195	0	0	0	0	0	0	0	0	0	0	0	0	0	0	0	0	0	0	0	0	0	0	0	0	0	0	0	0	0	0	0	0	0	0	0	0	0	0	0	0	0	0
ssa01	127946760	127948125	1365	<DUP>	intron_variant	MODIFIER	LOC106567059	0	0	0	0	0	0	0	0	0	0	0	0	0	0	0	0	0	0	0	0	0	0	0	0	0	0	0	0	0	0	0	0	0	0	0	0	0	0	0	0	0	0
ssa01	128278974	128281958	-2984	<DEL>	intergenic_region	MODIFIER	rab14-LOC106566186	0	0	0	0	0	0	0	0	0	0	0	0	0	0	0	0	0	0	0	0	0	0	0	0	0	0	0	0	0	0	0	0	0	0	0	0	0	0	0	0	0	0
ssa01	128541160	128553314	12154	<DUP>	intergenic_region	MODIFIER	LOC106566936-LOC106566935	0	0	0	0	0	0	0	0	0	0	0	0	0	0	0	0	0	0	0	0	0	2	0	0	0	0	0	0	0	0	0	0	0	0	0	0	0	0	0	0	0	0
ssa01	128670569	128670719	-150	<DEL>	intergenic_region	MODIFIER	LOC106566936-LOC106566935	0	0	0	0	0	0	0	0	0	0	0	0	0	0	0	0	0	0	0	0	1	0	0	0	0	0	0	1	0	0	0	0	0	0	0	1	0	0	0	1	0	0
ssa01	128770738	128773565	2827	<DUP>	intron_variant	MODIFIER	LOC106566935	1	1	0	1	2	1	1	0	1	1	0	2	2	1	1	0	2	1	2	1	2	2	0	0	1	0	1	0	2	0	0	0	2	0	2	2	0	0	1	0	0	0
ssa01	128783082	128785170	-2088	<DEL>	intron_variant	MODIFIER	LOC106566935	1	0	0	0	0	0	0	0	0	1	0	0	0	0	0	0	0	0	0	0	0	0	0	0	0	0	0	0	0	0	0	0	0	0	0	0	0	0	0	0	0	0
ssa01	128993605	128996758	-3153	<DEL>	transcript_ablation	HIGH	LOC106566832	0	0	0	0	0	0	0	0	0	0	0	0	1	0	1	0	0	0	0	0	0	0	0	0	0	0	0	0	0	0	0	0	0	0	0	0	0	0	0	0	0	0
ssa01	128998191	128998585	-394	<DEL>	downstream_gene_variant	MODIFIER	LOC106566832	0	0	0	0	0	0	0	0	0	0	0	0	0	0	0	0	0	0	0	0	0	0	0	0	0	0	0	0	0	0	0	0	0	0	0	0	1	0	0	0	0	0
ssa01	129185200	129185376	-176	<DEL>	upstream_gene_variant	MODIFIER	LOC106566731	0	0	0	0	0	0	0	0	0	0	0	0	0	0	0	0	0	0	0	0	0	0	0	0	0	0	0	0	0	0	0	0	0	0	0	0	0	0	0	0	0	0
ssa01	129264622	129266723	-2101	<DEL>	intergenic_region	MODIFIER	LOC106566715-mch1	0	0	0	0	0	0	0	0	0	0	0	0	0	0	0	0	0	0	0	0	0	0	0	0	0	0	0	0	0	0	0	0	0	0	0	0	0	0	0	0	0	0
ssa01	129313876	129314314	-438	<DEL>	intron_variant	MODIFIER	LOC106566708	0	0	0	0	0	0	0	0	0	0	0	0	0	0	0	0	0	0	0	0	0	0	0	0	0	0	0	0	0	0	0	0	0	0	0	0	0	0	0	0	0	0
ssa01	129367039	129370311	-3272	<DEL>	3_prime_UTR_variant	MODIFIER	smc5	0	0	0	0	0	0	2	1	2	1	2	2	1	0	2	0	1	0	0	0	0	1	0	0	1	0	0	0	0	0	2	1	0	2	0	1	0	0	0	1	0	0
ssa01	129511396	129512831	-1435	<DEL>	frameshift_variant&stop_lost&3_prime_UTR_truncation&exon_loss_variant&splice_region_variant	HIGH	LOC106566635	0	0	0	0	0	0	0	0	0	0	1	0	0	0	0	0	0	0	0	0	0	0	0	0	0	0	0	0	0	0	0	0	0	0	0	0	0	0	0	0	0	0
ssa01	129524996	129525130	-134	<DEL>	3_prime_UTR_variant	MODIFIER	LOC106566644	0	0	0	0	0	0	0	0	0	0	0	0	0	0	0	0	0	0	0	0	0	0	0	0	0	0	0	0	0	0	0	0	0	0	0	0	0	0	0	0	0	0
ssa01	129546258	129547260	1002	<DUP>	intergenic_region	MODIFIER	habp4-LOC106566624	0	1	0	0	0	0	0	1	0	0	0	0	0	0	0	0	0	0	0	0	0	0	0	0	0	0	0	0	0	0	0	0	0	0	2	0	0	0	0	0	0	0
ssa01	129635949	129636054	-105	<DEL>	intron_variant	MODIFIER	LOC106566624	0	0	0	0	0	0	0	0	0	0	0	0	0	0	0	0	0	0	0	0	0	0	0	0	0	0	0	0	0	0	0	0	0	0	0	0	0	0	0	0	0	0
ssa01	129658790	129659025	-235	<DEL>	downstream_gene_variant	MODIFIER	LOC106566620	0	0	0	0	0	0	0	0	0	0	0	0	0	0	0	0	0	0	0	0	0	0	0	0	0	0	0	0	0	0	0	0	0	0	0	0	0	0	0	0	0	0
ssa01	129838452	129842816	-4364	<DEL>	downstream_gene_variant	MODIFIER	LOC106566171	0	0	0	0	0	0	0	0	0	0	0	0	0	1	0	0	0	0	0	0	0	0	0	0	0	0	0	0	0	0	0	0	0	0	0	0	0	0	0	0	0	0
ssa01	129883239	129883788	-549	<DEL>	intron_variant	MODIFIER	LOC106566514	0	0	2	0	0	2	1	1	0	1	0	2	0	2	0	2	2	0	1	0	1	1	2	2	1	1	1	0	0	2	2	0	1	0	1	0	2	1	1	1	0	0
ssa01	129913583	129919129	-5546	<DEL>	intron_variant	MODIFIER	LOC106566514	0	0	0	0	0	0	0	0	0	0	0	0	0	0	0	0	0	0	0	0	0	0	0	0	0	0	0	0	0	0	0	0	0	0	0	0	0	0	0	0	0	0
ssa01	129944286	129945500	-1214	<DEL>	intron_variant	MODIFIER	LOC106566514	0	0	0	0	0	0	0	0	0	0	0	0	0	0	0	0	0	0	0	0	0	0	0	0	0	0	0	0	0	0	0	0	0	0	0	0	0	0	0	0	0	0
ssa01	130320945	130326408	-5463	<DEL>	upstream_gene_variant	MODIFIER	LOC106566130	0	0	0	0	0	0	0	0	0	0	0	0	0	0	0	0	0	0	0	0	0	0	0	0	0	0	0	0	0	0	0	0	0	0	0	0	0	0	0	0	0	0
ssa01	130333202	130334506	-1304	<DEL>	intron_variant	MODIFIER	LOC106566130	0	0	0	0	0	0	0	0	0	0	0	0	0	0	0	0	0	0	0	0	0	0	0	0	0	0	0	0	0	0	0	0	0	0	0	0	0	0	0	0	0	0
ssa01	130385793	130387339	1546	<DUP>	intron_variant	MODIFIER	LOC106566130	0	0	0	0	0	0	0	0	0	0	0	0	0	0	0	0	0	0	0	0	0	0	0	0	0	0	0	0	0	0	0	0	0	0	0	0	0	0	0	0	0	0
ssa01	130490178	130495691	5513	<DUP>	intergenic_region	MODIFIER	LOC106566130-LOC106566402	0	0	0	0	2	0	2	0	0	0	0	0	0	1	0	0	1	0	0	2	0	0	0	2	0	1	0	0	0	0	1	1	1	0	2	0	2	0	0	0	0	0
ssa01	130588559	130589052	-493	<DEL>	upstream_gene_variant	MODIFIER	LOC106566402	0	0	0	0	0	0	0	0	0	0	0	0	1	0	0	0	0	0	1	1	0	1	1	0	1	0	0	0	0	0	0	0	0	0	0	1	0	0	0	0	0	1
ssa01	130622844	130623036	-192	<DEL>	intron_variant	MODIFIER	LOC106566370	0	0	0	0	0	0	0	0	0	0	0	0	0	0	0	0	0	0	0	0	0	0	0	1	0	0	0	0	0	0	0	0	1	0	1	0	0	0	0	0	0	0
ssa01	130674308	130675027	-719	<DEL>	intron_variant	MODIFIER	LOC106566370	0	0	0	0	0	0	0	0	0	0	0	0	0	0	0	0	0	0	0	0	0	0	0	0	0	0	0	0	0	0	0	0	0	0	0	0	0	0	0	0	0	0
ssa01	130713063	130713315	-252	<DEL>	downstream_gene_variant	MODIFIER	LOC106567165	0	0	0	0	0	0	0	0	0	0	0	0	0	0	1	0	0	0	0	0	0	0	0	1	0	0	0	0	0	0	0	0	0	0	0	0	0	0	0	1	0	0
ssa01	130853069	130855561	-2492	<DEL>	splice_acceptor_variant&splice_donor_variant&splice_region_variant&intron_variant&non_coding_transcript_exon_variant	HIGH	LOC106567161	0	0	0	0	0	0	0	0	0	0	0	0	0	0	0	0	0	0	0	0	0	0	0	0	0	0	0	0	0	0	0	0	0	0	0	0	0	0	0	0	0	0
ssa01	130945288	130945894	-606	<DEL>	intergenic_region	MODIFIER	LOC106567161-LOC106566110	0	0	0	0	0	0	0	0	0	0	0	0	0	1	0	0	0	0	0	0	0	0	0	0	0	0	0	0	0	0	0	0	0	0	0	0	0	0	0	0	0	0
ssa01	130962010	130963381	-1371	<DEL>	intergenic_region	MODIFIER	LOC106567161-LOC106566110	0	0	0	0	0	0	0	0	0	0	0	0	0	0	0	0	0	0	0	0	0	0	0	0	0	0	0	0	0	0	0	0	0	0	0	0	0	0	0	0	0	0
ssa01	131025971	131029715	-3744	<DEL>	intergenic_region	MODIFIER	LOC106567161-LOC106566110	0	0	0	0	0	0	0	0	0	0	0	0	0	0	0	0	0	0	0	0	0	0	0	0	0	0	0	0	0	0	0	0	0	0	0	0	0	0	0	0	0	0
ssa01	131104169	131106834	2665	<DUP>	intergenic_region	MODIFIER	LOC106566110-sfswap	0	0	0	0	0	0	0	0	0	0	0	0	0	0	0	0	0	0	0	0	0	0	0	0	0	0	0	0	0	0	0	0	0	0	0	0	0	0	0	0	0	0
ssa01	131130635	131130940	-305	<DEL>	intergenic_region	MODIFIER	LOC106566110-sfswap	2	1	2	2	1	2	2	1	2	2	0	0	1	2	2	1	0	1	0	1	0	2	0	1	1	2	1	1	2	1	2	2	0	0	2	1	2	1	0	0	2	1
ssa01	131260927	131261218	-291	<DEL>	intron_variant	MODIFIER	sfswap	0	0	0	0	0	0	0	0	0	0	0	0	0	0	0	0	0	0	0	0	0	0	0	0	0	0	0	0	0	0	0	0	0	0	0	0	0	1	0	0	0	0
ssa01	131291096	131291451	-355	<DEL>	intergenic_region	MODIFIER	sfswap-mmp17	0	0	0	0	0	0	0	0	0	0	0	0	0	0	0	0	0	0	0	0	0	0	0	0	0	0	0	0	0	0	0	0	0	0	0	0	0	0	0	0	0	0
ssa01	131347296	131347701	-405	<DEL>	intergenic_region	MODIFIER	sfswap-mmp17	0	0	0	0	0	0	0	0	0	0	0	0	0	0	0	0	0	0	0	0	0	0	0	0	0	0	0	0	0	0	0	0	0	0	0	0	0	0	0	0	0	0
ssa01	131364250	131364453	-203	<DEL>	intron_variant	MODIFIER	mmp17	0	0	1	0	0	1	0	0	0	2	0	1	1	1	1	0	0	0	0	1	0	0	0	1	1	0	1	0	1	1	1	0	0	0	0	0	0	0	0	0	1	1
ssa01	131582103	131583478	-1375	<DEL>	intron_variant	MODIFIER	LOC106566303	1	0	0	0	0	0	0	1	0	0	0	0	0	0	2	0	0	0	1	0	0	0	1	1	0	0	1	2	1	1	1	0	0	1	0	1	0	1	0	0	1	1
ssa01	131617069	131617450	-381	<DEL>	intron_variant	MODIFIER	LOC106566303	0	0	0	0	0	0	0	0	0	0	0	0	0	0	0	0	0	0	0	0	0	0	0	0	0	0	0	1	0	0	0	0	0	0	0	0	0	0	0	0	0	0
ssa01	131682036	131683409	-1373	<DEL>	intron_variant	MODIFIER	LOC106566295	2	1	0	2	0	1	1	2	2	1	0	0	0	1	2	0	1	0	1	2	0	0	0	0	0	1	1	1	0	1	2	0	0	1	2	1	2	2	0	1	2	1
ssa01	131757041	131784999	27958	<DUP>	gene_fusion	HIGH	LOC106566282&LOC106566295	0	0	0	0	0	1	0	0	0	0	0	0	0	0	0	0	0	0	0	0	0	0	0	0	0	0	0	0	0	0	0	0	0	0	0	0	0	0	0	0	0	0
ssa01	131833628	131834654	-1026	<DEL>	intron_variant	MODIFIER	LOC106566259	1	2	2	2	1	0	2	2	2	1	1	1	2	2	0	2	0	1	2	2	1	0	0	1	0	0	1	1	0	0	2	2	0	2	2	0	0	0	0	0	1	0
ssa01	131908324	131908521	-197	<DEL>	intron_variant	MODIFIER	LOC106566205	0	0	0	0	0	1	0	0	0	1	0	0	0	0	0	0	0	0	0	0	0	0	0	0	0	0	0	0	0	0	0	0	0	0	1	1	0	0	1	0	0	0
ssa01	132078177	132078359	-182	<DEL>	intron_variant	MODIFIER	LOC106567339	0	0	0	0	0	0	0	0	0	0	0	0	0	0	0	0	0	0	0	0	0	0	0	0	0	0	0	0	0	0	0	0	0	0	0	0	0	0	0	0	0	0
ssa01	132113115	132113507	-392	<DEL>	downstream_gene_variant	MODIFIER	LOC106567317	0	0	0	0	0	0	0	0	0	0	0	1	0	0	0	0	0	0	0	0	0	1	0	0	0	2	0	0	0	0	0	0	1	1	0	0	0	0	0	0	0	0
ssa01	132224821	132225908	-1087	<DEL>	intron_variant	MODIFIER	LOC106567292	0	0	0	0	0	0	0	0	0	0	0	1	0	0	0	0	0	0	0	0	0	0	0	0	0	0	0	0	0	0	0	0	1	0	0	0	0	0	0	0	0	0
ssa01	132414607	132418786	-4179	<DEL>	intron_variant	MODIFIER	LOC106567256	0	0	0	0	0	0	0	0	0	0	0	0	0	0	0	0	0	0	0	0	0	0	0	0	0	0	0	0	0	0	0	0	0	0	0	0	0	0	0	0	0	0
ssa01	132558562	132558973	-411	<DEL>	intergenic_region	MODIFIER	LOC106567256-LOC106567252	0	0	0	0	0	0	0	0	0	0	0	0	0	1	0	0	0	0	0	0	0	0	0	0	0	0	0	0	0	0	0	0	0	0	0	0	0	0	0	0	0	0
ssa01	132580110	132580741	-631	<DEL>	intergenic_region	MODIFIER	LOC106567256-LOC106567252	0	0	0	0	0	0	0	0	0	0	0	0	0	0	0	0	0	0	0	0	0	0	0	0	0	0	0	0	0	0	0	0	0	0	0	0	0	0	0	0	0	0
ssa01	132591927	132593104	-1177	<DEL>	downstream_gene_variant	MODIFIER	LOC106567252	0	0	0	0	0	0	0	0	0	0	0	0	0	1	0	0	0	0	0	0	0	0	0	0	0	0	0	0	0	0	0	0	0	0	0	0	0	0	0	0	0	0
ssa01	132619033	132621945	-2912	<DEL>	intron_variant	MODIFIER	LOC106567252	0	0	0	0	1	0	1	1	1	0	1	0	0	1	1	0	1	2	0	1	0	0	2	0	0	1	1	1	2	0	1	1	0	1	2	1	0	1	0	0	1	1
ssa01	132957219	132958124	-905	<DEL>	intron_variant	MODIFIER	LOC106567450	0	0	0	0	0	0	0	0	0	0	0	0	0	0	0	0	0	0	0	0	0	0	0	0	0	0	0	0	0	0	0	0	0	0	0	0	0	0	0	0	0	0
ssa01	133108572	133108820	-248	<DEL>	intron_variant	MODIFIER	LOC106567839	0	0	0	0	0	0	0	0	0	0	0	0	1	0	0	0	0	1	0	0	0	0	0	0	0	0	0	0	0	1	0	0	0	0	0	0	0	0	0	0	0	0
ssa01	133177541	133177996	-455	<DEL>	intron_variant	MODIFIER	LOC106567430	1	0	1	1	1	2	0	0	0	1	2	1	0	1	0	0	1	0	0	0	0	1	0	0	0	0	1	0	0	0	1	2	0	0	0	2	0	1	0	0	0	0
ssa01	133417181	133417942	-761	<DEL>	intergenic_region	MODIFIER	id80151-LOC106567541	1	0	0	0	1	0	0	0	0	0	0	0	0	0	1	1	0	0	0	0	0	1	0	1	2	0	0	0	0	1	0	0	1	0	2	2	0	1	0	1	0	0
ssa01	133422823	133423000	-177	<DEL>	intergenic_region	MODIFIER	id80151-LOC106567541	0	0	0	0	0	0	0	1	0	0	0	1	1	0	0	1	0	0	2	2	1	1	1	0	0	2	1	1	2	0	1	0	1	1	0	0	0	0	0	1	1	0
ssa01	133539213	133544816	5603	<DUP>	intron_variant	MODIFIER	LOC106567541	0	0	0	0	0	0	0	0	0	0	0	0	0	0	0	0	0	0	0	0	0	0	0	0	0	0	0	0	0	0	0	0	2	0	0	0	0	0	0	0	0	0
ssa01	133727022	133731878	4856	<DUP>	intron_variant	MODIFIER	LOC106567541	0	0	0	0	0	0	0	0	0	0	0	0	0	0	0	0	0	1	0	0	0	0	0	0	0	0	0	0	0	0	0	0	0	0	0	0	0	0	0	0	0	0
ssa01	133838109	133839549	-1440	<DEL>	intron_variant	MODIFIER	LOC106567541	0	0	0	0	1	0	0	0	0	0	0	0	0	0	0	0	0	0	0	0	0	0	0	0	0	0	0	0	0	0	0	0	0	0	0	0	0	0	0	0	0	0
ssa01	133964944	133968699	-3755	<DEL>	intergenic_region	MODIFIER	LOC106567553-LOC106567854	0	0	0	0	0	0	0	0	0	0	0	0	0	0	0	0	0	0	0	0	0	0	0	0	0	0	0	0	0	0	0	0	0	0	0	0	0	0	0	0	0	0
ssa01	134110054	134115839	5785	<DUP>	bidirectional_gene_fusion	HIGH	LOC106567590&LOC106567618	0	0	0	0	0	0	0	0	0	0	0	0	0	0	0	0	0	0	0	0	0	0	0	0	0	0	0	0	0	0	0	0	0	0	0	0	0	0	0	0	0	0
ssa01	134133679	134135725	-2046	<DEL>	intron_variant	MODIFIER	LOC106567581	0	0	0	0	0	0	0	0	0	0	0	0	0	0	0	0	0	0	0	0	0	0	0	0	0	0	0	0	0	0	0	0	0	0	0	0	0	0	0	0	0	0
ssa01	134216403	134216731	-328	<DEL>	intron_variant	MODIFIER	LOC106567581	0	0	0	0	0	0	0	0	0	0	0	0	0	0	0	0	0	0	0	0	0	0	0	0	0	0	0	0	0	0	0	0	0	0	0	0	0	0	0	0	0	0
ssa01	134332402	134335283	-2881	<DEL>	upstream_gene_variant	MODIFIER	LOC106567650	0	0	0	0	0	0	0	0	0	0	0	0	0	0	0	0	0	0	0	0	0	0	0	0	0	0	0	0	0	0	0	0	0	0	0	0	0	0	0	0	0	0
ssa01	134577173	134577915	-742	<DEL>	splice_acceptor_variant&splice_donor_variant&splice_region_variant&intron_variant&non_coding_transcript_exon_variant	HIGH	LOC106567697	0	0	0	0	0	0	0	0	0	0	0	0	0	0	0	0	0	0	0	0	0	0	0	0	0	0	0	0	0	0	0	0	0	1	0	0	0	0	0	0	0	0
ssa01	134639511	134639655	-144	<DEL>	intron_variant	MODIFIER	LOC106567700	0	0	0	0	0	0	0	0	0	0	0	0	0	0	0	0	0	0	0	0	0	0	0	0	0	0	0	0	0	0	0	0	0	0	0	0	0	0	0	0	0	0
ssa01	134670996	134671887	-891	<DEL>	upstream_gene_variant	MODIFIER	LOC106567700	0	0	0	0	0	0	0	0	0	1	0	0	0	0	0	0	0	0	0	0	0	0	0	0	0	0	0	0	0	0	0	0	0	0	0	0	0	0	0	0	0	0
ssa01	134906423	134908636	-2213	<DEL>	intergenic_region	MODIFIER	gramd3-LOC106567754	0	0	0	0	0	0	0	0	0	0	0	0	0	0	0	0	0	0	0	0	0	0	0	0	0	0	0	0	0	0	0	0	0	0	0	0	0	0	0	0	0	0
ssa01	134995807	134996559	-752	<DEL>	upstream_gene_variant	MODIFIER	pisd	0	0	0	0	0	0	0	0	0	0	0	0	0	0	0	0	0	0	0	0	0	0	0	0	0	0	0	0	0	0	0	0	0	0	0	0	0	0	0	0	0	0
ssa01	135148482	135151382	-2900	<DEL>	intron_variant	MODIFIER	LOC106567816	0	0	0	0	0	0	0	1	0	0	0	0	1	1	0	0	0	0	0	0	0	0	0	0	0	0	0	0	0	0	0	0	0	0	0	0	0	0	0	0	0	0
ssa01	135190699	135191278	-579	<DEL>	intergenic_region	MODIFIER	LOC106567816-sv2c	0	0	0	0	0	0	0	0	0	0	0	0	0	0	0	0	0	0	0	0	1	0	0	0	0	0	0	0	0	0	0	0	0	1	0	0	1	1	0	1	0	0
ssa01	135244027	135246012	-1985	<DEL>	intergenic_region	MODIFIER	LOC106567816-sv2c	0	0	0	0	0	0	0	0	0	0	0	0	0	0	0	0	0	0	0	0	0	0	0	0	0	0	0	0	0	0	0	0	0	0	0	0	0	0	0	0	0	0
ssa01	135280110	135283821	-3711	<DEL>	exon_loss_variant	HIGH	sv2c	0	0	0	0	0	0	0	0	0	0	0	0	0	0	0	0	0	0	0	0	0	0	0	0	0	0	0	0	0	0	0	0	0	0	0	0	0	0	0	0	0	0
ssa01	135398426	135399103	-677	<DEL>	downstream_gene_variant	MODIFIER	LOC106567927	0	0	2	0	0	0	0	0	1	1	0	0	0	0	0	1	0	0	0	0	0	0	0	0	0	0	0	0	0	0	1	0	0	0	0	0	0	0	0	0	0	0
ssa01	135438465	135439476	-1011	<DEL>	upstream_gene_variant	MODIFIER	crhbp	1	1	1	0	2	0	1	1	1	2	0	0	0	1	2	2	0	0	0	2	2	1	1	0	0	1	0	1	1	1	2	2	1	2	0	1	0	2	1	1	2	2
ssa01	135761137	135762332	-1195	<DEL>	downstream_gene_variant	MODIFIER	LOC106568148	0	0	0	0	0	0	0	0	0	0	0	0	0	0	0	0	0	0	0	0	0	0	0	0	0	0	0	0	0	0	0	0	0	0	0	0	0	0	0	0	0	0
ssa01	135792463	135796046	-3583	<DEL>	intergenic_region	MODIFIER	scamp1-lhfpl2	0	0	0	0	0	0	0	0	0	1	0	0	1	0	0	0	0	0	0	0	0	0	0	0	0	0	0	0	0	0	1	0	0	0	0	0	0	0	0	0	0	0
ssa01	135823974	135825103	-1129	<DEL>	intron_variant	MODIFIER	lhfpl2	0	0	0	0	0	0	0	0	0	0	0	0	0	0	0	0	0	0	0	0	0	0	0	0	0	0	0	0	0	0	0	0	0	0	0	0	0	0	0	0	0	0
ssa01	135856385	135857707	-1322	<DEL>	intron_variant	MODIFIER	lhfpl2	1	0	0	0	0	0	0	0	0	0	0	0	0	0	0	0	0	0	0	0	0	0	0	0	0	0	0	0	0	0	0	0	0	0	0	0	1	0	0	0	0	0
ssa01	135869012	135869127	-115	<DEL>	intron_variant	MODIFIER	lhfpl2	0	0	1	0	0	1	0	0	0	0	2	1	1	0	1	0	0	0	1	0	0	0	1	0	1	0	0	0	1	0	0	0	0	1	1	0	1	0	0	2	1	2
ssa01	136320964	136321301	-337	<DEL>	intergenic_region	MODIFIER	LOC106568028-LOC106568017	0	0	0	0	0	0	0	0	0	0	1	0	0	0	0	0	1	0	1	0	0	0	1	0	0	0	0	0	0	0	0	0	0	0	0	0	0	0	1	1	0	0
ssa01	136342483	136344686	-2203	<DEL>	intergenic_region	MODIFIER	LOC106568028-LOC106568017	0	0	2	0	2	0	0	1	0	1	0	0	0	0	0	0	0	0	0	0	0	0	0	2	0	0	0	0	0	0	0	0	1	0	0	0	1	0	0	0	0	0
ssa01	136467494	136473432	5938	<DUP>	intron_variant	MODIFIER	LOC106568017	0	0	2	0	2	0	2	1	0	1	0	0	0	0	0	0	0	0	0	0	0	0	0	1	0	0	0	0	0	0	0	0	0	0	0	0	0	0	0	0	0	0
ssa01	136610044	136637421	27377	<DUP>	splice_donor_variant&splice_region_variant&intron_variant&non_coding_transcript_exon_variant	HIGH	LOC106567907	0	0	0	0	0	0	0	0	0	0	0	0	0	0	0	0	0	0	0	0	0	0	0	0	0	0	0	0	0	0	0	0	0	0	0	0	0	0	0	0	0	0
ssa01	136933746	136953856	20110	<DUP>	duplication	MODERATE	LOC106567951&LOC106567959&id82011	0	0	0	0	0	0	0	2	0	0	0	0	2	0	1	0	0	1	1	1	0	0	0	0	0	0	0	0	0	0	0	1	1	0	0	0	0	0	0	0	0	0
ssa01	136978841	136979093	-252	<DEL>	upstream_gene_variant	MODIFIER	LOC106567932	0	0	0	0	0	0	1	0	0	0	0	0	0	0	0	0	0	0	0	0	0	0	0	0	0	0	0	0	0	0	1	0	0	0	0	0	0	0	0	0	0	1
ssa01	137001760	137002295	-535	<DEL>	intergenic_region	MODIFIER	LOC106567937-LOC106568282	0	0	0	0	0	0	0	0	0	0	0	0	0	0	0	0	0	0	0	0	0	0	0	0	0	0	0	0	0	0	1	0	0	0	0	0	0	0	0	0	0	0
ssa01	137014828	137015922	-1094	<DEL>	intergenic_region	MODIFIER	LOC106567937-LOC106568282	1	0	2	0	0	2	0	2	0	0	0	0	0	0	0	0	0	0	1	1	0	1	0	0	0	0	0	0	0	0	0	0	0	0	0	0	0	0	1	0	1	2
ssa01	137320877	137321053	-176	<DEL>	upstream_gene_variant	MODIFIER	LOC106568324	2	2	2	2	2	2	0	2	2	2	1	2	2	2	1	1	1	2	2	1	0	1	2	0	0	0	0	0	2	1	2	2	1	0	1	2	0	0	0	0	1	1
ssa01	137726012	137738706	12694	<DUP>	gene_fusion	HIGH	LOC106568446&LOC106568453	0	0	0	0	0	0	0	0	0	0	0	0	0	0	0	0	0	0	0	0	0	0	0	0	0	0	0	0	0	0	0	0	0	0	0	0	0	0	0	0	0	0
ssa01	137730173	137731492	-1319	<DEL>	upstream_gene_variant	MODIFIER	LOC106568446	0	0	0	0	0	0	0	0	0	0	0	0	0	0	0	0	0	0	0	0	0	0	0	0	0	0	0	0	0	0	0	0	0	0	0	0	0	0	0	0	0	0
ssa01	137743888	137744013	-125	<DEL>	3_prime_UTR_variant	MODIFIER	LOC106568446	0	0	0	0	0	0	0	0	0	0	0	0	0	0	0	0	0	0	0	0	0	0	0	0	0	0	0	0	0	0	0	0	0	0	0	0	0	0	0	0	0	0
ssa01	137828235	137829605	-1370	<DEL>	upstream_gene_variant	MODIFIER	LOC106568539	0	0	0	0	0	0	0	0	0	0	0	0	0	0	0	0	0	0	0	0	1	0	0	0	0	0	0	0	0	0	0	0	1	1	0	0	0	0	0	0	0	1
ssa01	137850631	137851502	-871	<DEL>	intron_variant	MODIFIER	LOC106568526	0	0	0	0	0	0	0	0	0	0	0	0	0	0	0	0	0	0	0	0	0	0	0	0	0	0	0	0	0	0	0	0	0	0	0	0	0	0	0	0	0	0
ssa01	137851494	137852197	703	<DUP>	intron_variant	MODIFIER	LOC106568526	0	1	0	0	0	0	0	0	0	0	0	0	0	0	0	0	0	0	0	1	0	0	1	2	2	2	0	1	2	0	0	0	0	0	0	1	0	2	2	0	1	0
ssa01	137902558	137906704	4146	<DUP>	intron_variant	MODIFIER	LOC100534606	0	0	0	0	0	0	1	0	0	0	0	0	0	1	0	0	0	0	0	0	0	1	0	0	0	0	0	0	0	0	1	1	1	0	0	0	0	0	0	0	0	0
ssa01	138167638	138167945	-307	<DEL>	upstream_gene_variant	MODIFIER	LOC106568565	1	0	0	0	1	1	0	1	0	0	0	0	0	0	0	0	1	0	0	0	1	0	0	1	1	0	0	1	0	0	0	0	0	0	0	0	0	0	2	0	0	0
ssa01	138199004	138200844	-1840	<DEL>	intron_variant	MODIFIER	LOC106568602	0	0	0	0	0	0	0	0	0	0	0	0	0	0	0	0	0	0	0	0	0	0	0	0	0	0	0	0	0	0	0	0	0	0	0	0	0	0	0	0	0	0
ssa01	138223929	138224268	-339	<DEL>	intron_variant	MODIFIER	LOC106568602	0	0	0	0	1	0	0	0	0	0	0	0	0	0	0	0	0	0	0	0	0	0	0	1	0	0	0	0	1	0	0	0	0	0	0	0	0	0	0	0	0	0
ssa01	138249182	138251735	2553	<DUP>	intron_variant	MODIFIER	LOC106568602	0	0	0	0	0	0	0	2	0	0	0	0	0	0	0	0	0	0	0	0	0	0	0	2	0	0	0	2	0	0	0	1	0	0	0	0	0	0	0	1	0	0
ssa01	138264370	138265147	-777	<DEL>	intron_variant	MODIFIER	LOC106568602	0	0	0	0	0	0	0	0	0	0	0	0	0	0	0	0	0	0	0	0	0	0	0	0	0	0	0	0	0	0	0	0	0	0	0	0	0	0	0	0	0	0
ssa01	138327597	138327774	-177	<DEL>	intron_variant	MODIFIER	LOC106568602	0	0	0	0	0	0	0	0	0	0	0	0	0	0	0	0	0	0	0	0	0	0	0	0	0	0	0	0	0	0	0	0	0	0	0	0	0	0	0	0	0	0
ssa01	138377636	138377771	-135	<DEL>	intron_variant	MODIFIER	LOC106568602	0	0	0	0	0	0	0	0	0	0	0	1	0	0	0	0	0	0	0	0	1	0	0	0	1	0	0	0	2	0	0	0	0	0	0	0	0	1	0	0	0	1
ssa01	138591208	138593784	-2576	<DEL>	intergenic_region	MODIFIER	LOC106568920-LOC106568645	0	0	0	0	1	0	1	0	0	0	0	0	0	0	0	0	0	0	0	0	0	0	0	0	0	0	0	1	0	0	0	0	0	0	0	0	0	0	0	0	0	0
ssa01	138596133	138596790	-657	<DEL>	intergenic_region	MODIFIER	LOC106568920-LOC106568645	2	2	2	1	1	2	1	2	2	2	1	1	2	1	2	2	2	2	2	2	1	1	0	2	1	0	2	0	2	1	2	2	2	1	1	0	1	2	1	2	1	1
ssa01	138658113	138659139	-1026	<DEL>	intergenic_region	MODIFIER	LOC106568920-LOC106568645	0	0	0	0	0	0	0	0	0	0	0	0	0	1	0	0	0	0	0	0	0	0	0	0	0	0	0	0	0	0	0	0	0	0	0	0	0	0	0	0	0	0
ssa01	138765279	138773869	8590	<DUP>	intron_variant	MODIFIER	LOC106568645	0	1	0	0	0	2	1	0	1	1	1	0	1	0	0	1	0	1	1	1	0	0	1	1	1	0	0	0	1	0	1	1	0	1	1	0	1	1	0	1	0	0
ssa01	138775369	138775497	-128	<DEL>	intron_variant	MODIFIER	LOC106568645	2	0	0	0	0	0	1	2	0	0	0	2	1	1	0	0	0	1	0	0	2	0	2	0	1	1	0	1	0	1	0	0	0	0	0	1	0	1	0	1	2	1
ssa01	138904108	138904315	-207	<DEL>	downstream_gene_variant	MODIFIER	LOC106568659	0	0	0	0	0	0	0	0	0	0	0	1	0	0	0	0	0	0	0	0	1	0	0	0	0	1	0	0	0	0	0	0	0	0	0	0	0	0	0	0	1	1
ssa01	139020139	139020850	-711	<DEL>	intergenic_region	MODIFIER	LOC106568645-LOC106568667	0	0	0	0	0	0	0	0	0	0	0	0	0	0	0	0	0	0	0	0	0	0	0	0	0	0	0	0	0	0	0	0	0	0	0	0	0	0	0	0	0	0
ssa01	139134527	139150200	-15673	<DEL>	intergenic_region	MODIFIER	LOC106568645-LOC106568667	0	0	0	0	0	0	0	0	0	0	0	0	0	0	0	0	0	0	0	0	0	0	0	0	0	0	0	0	0	0	0	0	0	0	0	0	0	0	0	0	0	0
ssa01	139270237	139270662	-425	<DEL>	intron_variant	MODIFIER	LOC106568667	2	2	1	2	1	2	2	1	2	2	1	2	2	2	2	2	2	2	2	2	2	1	0	0	2	2	1	2	2	1	2	1	2	2	1	1	2	0	1	2	1	0
ssa01	139338027	139338684	657	<DUP>	intron_variant	MODIFIER	LOC106568667	0	0	0	0	0	0	0	0	1	0	0	0	0	0	0	0	0	0	0	0	0	0	0	2	0	2	2	0	0	0	0	0	0	0	0	0	0	2	0	2	2	2
ssa01	139396990	139398014	-1024	<DEL>	intron_variant	MODIFIER	LOC106568667	0	0	1	0	1	0	0	0	0	0	0	0	0	0	0	0	0	0	0	0	0	1	2	0	0	0	1	0	0	0	0	0	0	0	0	0	0	1	0	0	0	0
ssa01	139401744	139403193	1449	<DUP>	intron_variant	MODIFIER	LOC106568667	0	0	0	0	0	0	0	0	0	0	0	0	0	0	0	0	0	0	0	0	0	0	0	0	0	0	0	0	0	0	0	0	0	0	0	0	0	0	0	0	0	0
ssa01	139450972	139451748	-776	<DEL>	exon_loss_variant	HIGH	LOC106568681	0	0	0	0	0	0	0	0	0	0	0	0	0	0	0	0	1	0	0	0	0	0	0	0	0	0	0	0	0	0	0	0	0	0	0	0	0	0	0	0	0	0
ssa01	139460578	139461067	-489	<DEL>	intron_variant	MODIFIER	LOC106568681	0	0	0	0	1	0	0	0	0	0	0	0	0	0	1	0	0	0	0	1	0	1	1	0	0	0	0	0	0	1	0	0	0	0	0	0	0	0	0	0	0	0
ssa01	139757133	139757624	-491	<DEL>	upstream_gene_variant	MODIFIER	LOC106568736	1	2	0	0	0	1	0	0	0	0	0	0	0	1	0	0	0	0	0	0	0	0	1	1	1	0	0	0	1	0	0	1	1	1	1	0	1	0	0	0	1	0
ssa01	139810776	139811294	-518	<DEL>	intron_variant	MODIFIER	LOC106568736	2	2	0	2	2	2	2	2	2	2	2	0	2	2	0	2	2	2	2	0	2	2	2	0	2	0	0	0	0	0	0	2	2	2	2	0	2	0	0	0	2	2
ssa01	139910596	139912045	-1449	<DEL>	intergenic_region	MODIFIER	LOC106568736-LOC106568813	1	2	1	0	1	1	1	2	0	1	1	0	1	1	0	0	0	0	1	0	0	1	0	1	0	0	0	0	0	1	1	0	0	1	0	1	0	0	0	0	0	0
ssa01	139921510	139923271	1761	<DUP>	intergenic_region	MODIFIER	LOC106568736-LOC106568813	0	0	0	0	0	0	0	0	0	1	0	0	0	0	0	0	0	0	0	0	0	0	0	0	0	0	0	0	0	0	0	0	0	0	0	0	0	0	0	0	0	0
ssa01	140079772	140080346	-574	<DEL>	intron_variant	MODIFIER	LOC106568813	1	2	0	0	0	0	0	0	0	0	1	0	0	0	0	0	0	0	0	0	0	0	0	0	0	0	0	0	0	0	0	0	0	0	0	0	1	1	0	1	0	1
ssa01	140228738	140229428	-690	<DEL>	intergenic_region	MODIFIER	LOC106568818-LOC106568579	1	1	0	1	1	1	1	1	1	0	0	0	0	0	0	0	0	0	0	0	0	0	1	0	0	0	1	1	0	0	0	0	0	0	0	0	0	0	0	0	2	1
ssa01	140418488	140418768	-280	<DEL>	intergenic_region	MODIFIER	LOC106568588-LOC106568827	1	0	1	1	1	0	1	1	1	0	1	1	0	1	0	0	0	0	0	0	1	1	0	0	1	0	0	0	1	0	1	2	1	1	1	0	1	1	0	0	0	0
ssa01	140421178	140421490	-312	<DEL>	intergenic_region	MODIFIER	LOC106568588-LOC106568827	2	2	2	2	2	0	2	2	2	2	2	2	0	2	2	2	0	2	1	2	1	1	2	0	2	0	2	0	2	1	2	2	2	0	0	0	2	2	0	2	2	2
ssa01	140424339	140424447	-108	<DEL>	intergenic_region	MODIFIER	LOC106568588-LOC106568827	0	1	0	0	0	0	0	0	0	1	0	0	0	0	0	0	0	0	0	0	0	0	0	0	0	0	0	0	0	0	0	0	0	0	0	0	0	0	0	0	0	0
ssa01	140505991	140506153	-162	<DEL>	intergenic_region	MODIFIER	LOC106568855-LOC106568861	2	2	1	0	1	2	2	2	2	2	0	2	2	2	2	2	2	2	2	2	2	1	2	2	2	2	1	1	2	2	2	2	2	1	0	2	0	1	2	1	2	1
ssa01	140558388	140558499	-111	<DEL>	intron_variant	MODIFIER	LOC106568866	0	0	0	0	0	1	0	0	0	0	0	0	0	1	0	0	0	0	1	0	1	0	1	0	1	0	0	1	0	0	0	0	0	0	0	0	0	0	1	0	0	0
ssa01	140565021	140565870	-849	<DEL>	intron_variant	MODIFIER	LOC106568866	2	0	0	0	1	0	2	2	0	0	0	0	0	0	2	0	1	1	0	0	0	0	0	0	0	0	1	0	2	0	1	2	0	0	0	0	0	1	0	0	2	1
ssa01	141345399	141346742	1343	<DUP>	downstream_gene_variant	MODIFIER	LOC106569163	0	0	0	0	0	0	0	0	0	0	0	0	0	0	0	0	0	0	0	0	0	0	0	0	0	0	0	0	0	0	0	0	0	0	0	1	0	0	0	0	0	0
ssa01	141558077	141558399	-322	<DEL>	intron_variant	MODIFIER	dck	2	1	2	0	0	1	0	0	1	0	1	1	2	2	2	0	2	2	2	2	2	0	0	0	1	0	1	1	1	1	2	0	1	2	0	0	2	2	0	2	1	0
ssa01	141717678	141718400	-722	<DEL>	intergenic_region	MODIFIER	LOC106569503-LOC106569496	1	0	0	0	0	0	0	0	0	0	0	1	0	1	1	0	2	0	1	1	2	0	0	0	1	0	0	0	0	0	0	0	1	2	0	0	0	1	0	1	1	0
ssa01	141875277	141877315	2038	<DUP>	intergenic_region	MODIFIER	LOC106569496-LOC106569485	0	0	0	0	0	0	0	0	0	0	0	1	0	0	1	0	0	0	0	1	0	0	0	0	0	0	0	0	0	0	0	0	0	0	0	0	0	0	0	0	0	0
ssa01	142047911	142048105	-194	<DEL>	intron_variant	MODIFIER	LOC106569472	1	0	0	0	0	0	0	0	0	0	0	0	0	0	0	0	0	0	0	0	0	1	0	1	0	0	0	0	0	0	0	0	0	0	1	0	0	0	0	0	0	0
ssa01	142050998	142051104	-106	<DEL>	intron_variant	MODIFIER	LOC106569472	0	1	0	0	0	1	0	0	0	0	0	0	0	2	0	0	1	0	0	0	0	0	0	0	0	0	1	0	0	1	0	1	1	2	1	0	1	0	0	0	1	0
ssa01	142291206	142309971	-18765	<DEL>	splice_region_variant	LOW	LOC106569363	0	0	0	0	0	0	0	0	0	0	0	0	0	0	0	0	0	0	0	0	0	0	0	0	0	0	0	0	0	0	0	0	0	0	0	0	0	0	0	0	0	0
ssa01	142387088	142389009	-1921	<DEL>	upstream_gene_variant	MODIFIER	LOC106569318	0	2	1	0	1	0	0	0	0	1	0	1	0	0	0	0	1	0	0	0	1	0	0	0	0	0	0	0	0	1	0	0	0	0	0	0	0	1	2	0	0	1
ssa01	142687466	142688576	-1110	<DEL>	intron_variant	MODIFIER	LOC106569142	0	0	0	0	0	0	0	0	0	0	0	0	0	0	0	0	0	0	0	0	1	0	0	0	0	0	0	0	0	0	0	0	0	0	0	0	1	0	0	0	0	0
ssa01	142817683	142818096	-413	<DEL>	downstream_gene_variant	MODIFIER	dusp26	1	0	0	0	0	0	1	0	1	0	1	0	1	0	0	0	2	0	1	0	0	0	0	2	0	0	0	0	1	0	1	0	0	2	1	2	2	0	1	1	0	2
ssa01	142923367	142925334	-1967	<DEL>	intron_variant	MODIFIER	LOC106569177	0	0	0	0	1	0	0	1	0	0	0	1	0	0	0	0	0	0	0	0	1	0	0	0	0	0	0	1	0	0	0	0	0	0	2	0	0	2	0	0	1	1
ssa01	143114021	143116151	-2130	<DEL>	intergenic_region	MODIFIER	LOC106569177-LOC106569172	0	0	0	0	0	0	0	0	0	0	0	0	0	0	0	0	0	0	0	0	0	0	0	0	0	0	0	0	0	0	0	0	0	0	0	0	0	0	0	0	0	0
ssa01	143179515	143181086	1571	<DUP>	intron_variant	MODIFIER	LOC106569172	2	0	0	0	2	0	0	0	2	0	2	0	2	2	2	2	2	2	2	2	0	2	2	0	0	0	0	0	2	0	2	2	2	0	0	0	2	0	2	2	0	0
ssa01	143455309	143463302	-7993	<DEL>	intron_variant	MODIFIER	LOC106569656	2	0	0	0	0	0	0	0	0	0	0	0	0	0	0	0	0	0	0	0	0	0	0	0	0	0	0	0	0	0	0	0	0	0	0	0	0	0	0	0	0	0
ssa01	143457804	143458277	-473	<DEL>	intron_variant	MODIFIER	LOC106569656	0	0	0	0	0	0	0	0	0	0	0	0	0	0	0	0	0	0	0	0	0	0	0	0	0	0	0	0	0	0	0	0	0	0	0	0	0	0	0	0	0	0
ssa01	143549757	143551536	-1779	<DEL>	upstream_gene_variant	MODIFIER	LOC106569699	0	0	0	0	0	0	0	0	0	0	0	0	0	0	0	0	0	0	0	0	0	0	0	0	0	0	0	0	1	0	0	0	0	0	0	0	0	0	0	0	0	0
ssa01	144392328	144392451	-123	<DEL>	intergenic_region	MODIFIER	id86395-LOC106569948	0	1	0	0	0	0	0	0	0	0	0	1	1	0	0	1	0	0	2	0	0	0	0	0	0	0	0	0	0	1	0	1	1	1	0	0	0	0	0	0	0	1
ssa01	144526666	144528202	-1536	<DEL>	intergenic_region	MODIFIER	id86395-LOC106569948	0	0	0	0	2	0	0	0	0	0	0	0	0	2	0	0	0	0	0	0	1	0	0	0	0	0	0	0	0	0	0	1	0	1	0	0	0	0	0	1	0	1
ssa01	144978697	144980587	-1890	<DEL>	exon_loss_variant	HIGH	LOC106570081	0	0	0	0	0	0	0	0	0	0	0	0	0	0	0	0	0	0	0	0	0	0	0	0	0	0	0	0	0	0	0	0	0	0	0	0	0	0	0	0	0	0
ssa01	145135128	145135937	-809	<DEL>	downstream_gene_variant	MODIFIER	LOC106570017	0	0	0	0	0	0	0	0	0	0	0	0	0	0	0	0	0	0	0	0	0	1	0	0	0	1	0	0	0	2	0	0	0	0	1	0	0	1	0	0	0	0
ssa01	145161950	145163380	-1430	<DEL>	downstream_gene_variant	MODIFIER	LOC106569993	0	0	0	0	0	0	0	0	0	0	0	0	0	0	0	0	0	0	0	0	0	0	0	0	0	0	0	0	0	0	0	0	0	0	0	0	0	0	0	0	0	0
ssa01	145215516	145217318	-1802	<DEL>	intron_variant	MODIFIER	LOC106569988	0	0	0	0	0	0	0	0	0	0	0	0	0	0	0	0	0	0	0	0	0	0	0	0	0	0	0	0	0	0	0	0	0	0	0	0	0	0	0	0	0	0
ssa01	145277091	145277288	-197	<DEL>	intergenic_region	MODIFIER	LOC106569988-LOC106570653	0	0	0	0	0	0	0	0	0	0	0	0	0	0	0	0	0	0	0	0	0	0	0	0	0	0	0	0	0	0	0	0	0	0	0	0	0	0	0	0	0	0
ssa01	145278008	145278218	-210	<DEL>	intergenic_region	MODIFIER	LOC106569988-LOC106570653	0	0	0	0	1	0	0	0	0	0	0	0	2	1	0	0	2	2	1	1	0	1	0	0	0	1	2	0	1	1	0	0	1	0	0	0	2	0	1	0	1	0
ssa01	145300625	145301626	-1001	<DEL>	upstream_gene_variant	MODIFIER	LOC106570653	0	0	0	0	1	0	0	0	0	0	0	0	1	0	0	0	0	1	0	1	0	0	0	0	0	0	0	0	0	2	0	0	0	0	0	0	0	0	0	0	0	0
ssa01	145328419	145330231	-1812	<DEL>	intron_variant	MODIFIER	LOC106570619	0	0	0	0	0	2	0	0	0	2	2	2	0	1	2	0	0	0	0	0	1	1	0	0	0	0	2	0	0	0	0	0	1	1	0	0	0	0	0	0	0	0
ssa01	145467986	145469502	-1516	<DEL>	intron_variant	MODIFIER	sptan1	0	0	0	0	0	0	0	0	0	0	0	0	0	0	0	0	0	0	0	0	0	0	0	0	0	0	0	0	0	0	0	1	0	0	0	0	0	0	0	0	0	0
ssa01	145485741	145486272	-531	<DEL>	upstream_gene_variant	MODIFIER	sptan1	0	1	0	0	0	0	1	0	0	1	2	0	0	0	0	0	0	0	0	1	0	0	0	0	0	0	0	0	0	0	2	0	0	0	0	0	0	0	1	0	0	0
ssa01	145589441	145589595	154	<DUP>	intragenic_variant	MODIFIER	id88058	0	1	0	0	0	0	0	1	0	0	2	1	0	0	0	0	1	1	0	0	0	1	0	0	2	1	1	0	0	0	1	0	0	2	1	2	1	0	1	2	1	1
ssa01	145599357	145599465	-108	<DEL>	intron_variant	MODIFIER	LOC100380734	0	0	0	2	0	0	0	0	0	0	0	0	0	0	0	0	0	0	0	0	0	0	0	0	0	0	0	0	0	0	0	1	0	0	0	0	0	0	0	0	0	0
ssa01	145824223	145824337	-114	<DEL>	intron_variant	MODIFIER	p2rx4	2	1	1	0	0	0	1	2	1	1	1	0	2	0	2	2	0	1	2	2	0	0	0	2	0	0	0	2	0	1	2	1	2	1	1	0	2	2	0	2	2	1
ssa01	145835990	145836442	-452	<DEL>	intron_variant	MODIFIER	p2rx4	2	2	2	1	0	1	1	2	1	1	0	0	2	0	2	2	0	0	0	2	0	0	0	2	0	0	0	2	2	1	2	1	2	1	0	1	2	2	0	2	2	1
ssa01	146194480	146195157	-677	<DEL>	intergenic_region	MODIFIER	tubb4b-lmo41	0	0	0	0	0	0	0	0	0	0	0	0	0	0	0	0	0	0	0	0	0	0	0	0	0	0	0	0	1	0	0	0	0	0	0	0	0	0	0	0	0	0
ssa01	146379487	146379589	-102	<DEL>	intergenic_region	MODIFIER	ntmt1-LOC106570661	2	1	0	0	1	1	0	1	0	1	0	0	2	0	0	0	2	2	1	1	0	2	2	0	0	1	2	2	1	2	1	0	2	0	0	1	2	1	0	0	1	0
ssa01	146380046	146382695	2649	<DUP>	intergenic_region	MODIFIER	ntmt1-LOC106570661	1	0	0	0	2	0	0	0	0	0	0	0	0	0	1	0	0	0	0	0	2	0	0	0	0	0	0	0	0	0	0	1	0	0	0	0	0	0	0	0	0	0
ssa01	146381157	146383405	-2248	<DEL>	intergenic_region	MODIFIER	ntmt1-LOC106570661	0	0	0	0	0	0	0	0	0	0	0	0	0	0	0	0	0	0	0	0	0	0	0	0	0	0	0	0	0	0	0	0	0	0	0	0	0	0	0	0	0	0
ssa01	146381735	146385605	3870	<DUP>	intergenic_region	MODIFIER	ntmt1-LOC106570661	0	0	0	0	0	0	0	0	0	0	0	0	0	0	0	0	0	0	0	0	0	0	0	0	0	0	0	0	0	0	0	0	0	0	0	0	0	0	0	0	0	0
ssa01	146469666	146474093	4427	<DUP>	intergenic_region	MODIFIER	LOC106570661-LOC106570852	1	0	1	0	1	0	1	0	1	2	1	1	2	2	0	0	1	1	2	1	0	2	1	1	1	1	2	1	1	1	1	1	2	1	0	0	2	2	0	1	1	0
ssa01	146473107	146473517	-410	<DEL>	intergenic_region	MODIFIER	LOC106570661-LOC106570852	1	1	0	2	1	0	1	1	1	1	1	1	1	1	2	0	1	1	1	1	1	1	1	1	0	1	1	1	1	1	1	2	1	0	0	0	1	1	1	0	0	1
ssa01	146658343	146658587	-244	<DEL>	intron_variant	MODIFIER	ppp2r4	1	1	0	0	1	0	0	1	0	0	0	1	0	0	0	0	0	0	0	0	0	0	0	0	0	0	0	0	1	0	0	0	0	0	0	0	0	0	0	0	0	0
ssa01	146888124	146888491	-367	<DEL>	intron_variant	MODIFIER	LOC106570883	2	1	1	0	1	1	0	1	0	0	0	0	1	1	0	0	0	1	0	1	1	0	0	0	0	0	1	1	0	0	0	0	0	1	0	0	0	2	0	0	0	0
ssa01	147328029	147332422	-4393	<DEL>	intron_variant	MODIFIER	LOC106570966	0	0	0	0	0	0	0	0	0	0	0	0	0	0	0	0	0	0	0	0	0	0	0	0	0	0	0	0	0	0	0	0	0	0	0	0	0	0	0	0	0	0
ssa01	147346604	147347061	-457	<DEL>	intron_variant	MODIFIER	LOC106570966	0	0	0	0	0	0	0	0	0	0	0	0	0	0	0	0	0	0	0	0	0	0	0	0	0	0	0	0	0	0	0	0	0	0	0	0	0	0	0	0	0	0
ssa01	147579954	147585360	-5406	<DEL>	intron_variant	MODIFIER	nkcc1a	0	0	0	0	0	1	0	0	0	0	0	0	0	0	0	0	0	0	0	0	0	0	0	0	0	0	0	0	0	0	0	0	0	0	0	0	0	0	0	0	0	0
ssa01	147637116	147637265	-149	<DEL>	intergenic_region	MODIFIER	nkcc1a-ctxn3	1	0	0	0	0	0	0	0	0	0	0	0	0	0	0	0	0	0	0	0	0	0	0	1	0	0	0	1	0	1	0	0	0	0	0	1	0	1	1	1	0	1
ssa01	147641956	147642712	-756	<DEL>	intergenic_region	MODIFIER	nkcc1a-ctxn3	0	0	0	0	0	1	0	0	0	0	0	0	0	0	0	0	0	0	0	0	0	0	0	0	0	0	0	0	0	0	0	0	0	0	0	0	0	0	0	0	0	0
ssa01	147810913	147811494	-581	<DEL>	upstream_gene_variant	MODIFIER	LOC106571181	0	0	0	0	0	0	0	1	1	0	0	0	0	0	0	0	0	0	0	0	0	0	0	0	0	1	0	0	1	0	1	0	0	0	0	0	0	0	0	0	0	0
ssa01	147837525	147839360	1835	<DUP>	intron_variant	MODIFIER	megf10	1	0	1	2	2	2	2	0	2	0	2	2	2	0	0	2	2	2	1	0	2	2	2	2	2	2	2	1	0	1	0	0	2	2	0	0	2	2	0	1	2	0
ssa01	147838666	147839095	-429	<DEL>	intron_variant	MODIFIER	megf10	0	0	0	0	0	0	0	0	0	0	1	1	0	0	0	0	0	0	0	0	0	1	0	0	0	0	0	0	0	0	0	1	0	0	0	0	0	0	0	0	0	0
ssa01	147876882	147878420	-1538	<DEL>	intron_variant	MODIFIER	megf10	0	0	0	0	0	0	0	0	0	0	0	0	0	0	0	0	0	0	0	0	0	0	0	0	0	0	0	0	0	0	0	0	0	0	0	1	0	0	1	0	0	0
ssa01	147880428	147881887	-1459	<DEL>	intron_variant	MODIFIER	megf10	2	0	1	0	1	1	1	0	2	0	1	0	2	1	0	0	1	1	1	2	1	1	1	1	0	0	1	1	1	2	0	0	1	0	1	1	1	2	0	2	0	1
ssa01	148017807	148019372	1565	<INV>	intergenic_region	MODIFIER	LOC106571203-LOC106571217	1	1	0	0	0	0	0	1	1	0	0	0	0	1	0	0	0	1	0	1	0	1	0	0	0	0	0	0	1	0	1	0	0	0	0	1	0	1	1	0	0	1
ssa01	148025161	148026623	-1462	<DEL>	intergenic_region	MODIFIER	LOC106571203-LOC106571217	0	1	0	0	0	0	0	1	1	0	0	0	1	1	0	0	0	0	0	0	0	1	0	1	0	0	0	0	1	0	1	0	0	0	0	1	1	1	1	0	0	1
ssa01	148029271	148033912	-4641	<DEL>	downstream_gene_variant	MODIFIER	LOC106571217	1	1	0	0	0	0	0	1	1	0	0	0	0	0	0	0	0	0	0	0	0	0	0	0	0	0	0	0	1	1	1	0	0	0	0	1	1	1	1	0	0	1
ssa01	148036588	148040462	-3874	<DEL>	exon_loss_variant	HIGH	LOC106571217	1	1	1	1	0	0	0	1	1	0	0	1	1	1	0	1	0	1	0	1	1	1	0	0	0	1	0	0	0	1	1	1	0	1	0	1	1	1	1	0	0	1
ssa01	148120397	148121055	-658	<DEL>	intron_variant	MODIFIER	LOC106571187	0	0	0	0	0	0	0	0	0	1	1	0	0	0	0	0	0	0	0	0	0	0	0	0	2	0	0	0	0	0	0	0	0	0	0	0	0	0	0	0	1	0
ssa01	148292591	148292826	-235	<DEL>	upstream_gene_variant	MODIFIER	aldh7a1	0	0	0	0	0	2	0	0	0	0	0	0	0	0	0	0	0	0	0	0	0	0	0	0	0	0	0	0	0	0	0	0	0	0	0	0	0	0	0	0	0	0
ssa01	148407964	148411299	-3335	<DEL>	upstream_gene_variant	MODIFIER	LOC106571259	1	0	0	0	0	0	0	0	0	0	0	0	0	0	0	0	0	0	0	0	0	0	1	0	0	0	0	0	1	1	1	0	0	0	0	0	0	0	0	0	0	0
ssa01	148467000	148467126	-126	<DEL>	intergenic_region	MODIFIER	trnaa-agc-plk2	0	0	0	0	0	0	0	0	0	0	0	0	0	0	0	0	0	0	0	0	0	0	0	0	0	0	0	0	0	0	0	0	0	0	0	0	0	0	0	0	0	0
ssa01	148661512	148661675	-163	<DEL>	intron_variant	MODIFIER	pde4d	0	0	0	0	0	0	0	0	0	0	0	0	0	0	0	0	0	0	0	0	0	0	0	0	0	0	0	0	0	0	0	0	0	0	0	0	0	0	0	0	0	0
ssa01	148834825	148834960	-135	<DEL>	intron_variant	MODIFIER	pde4d	0	0	0	0	0	0	0	0	0	0	0	0	0	0	0	0	0	0	0	0	0	0	0	0	0	0	0	0	0	0	0	0	0	0	0	0	0	0	0	0	0	0
ssa01	148846045	148846204	-159	<DEL>	intron_variant	MODIFIER	pde4d	0	0	0	0	0	0	0	0	0	0	0	0	0	0	0	0	1	0	0	0	0	0	0	0	0	0	0	0	0	0	0	0	0	0	0	0	0	0	0	0	0	0
ssa01	149012094	149012561	-467	<DEL>	intron_variant	MODIFIER	pde4d	0	0	0	0	0	0	0	0	0	0	0	0	0	0	1	0	1	0	0	0	0	0	0	0	0	0	0	0	0	0	0	0	1	0	0	0	0	0	0	0	0	0
ssa01	149043767	149044543	-776	<DEL>	intergenic_region	MODIFIER	pde4d-depdc1b	0	0	0	0	0	0	0	0	0	0	0	0	0	0	0	0	0	0	0	0	0	0	0	0	0	0	0	0	0	0	0	0	0	0	0	0	0	0	0	0	0	0
ssa01	149261350	149261575	-225	<DEL>	intron_variant	MODIFIER	nrg1	0	0	0	0	0	0	1	0	1	0	0	1	2	2	1	0	0	0	0	0	1	0	2	2	0	0	0	0	0	1	0	0	0	0	0	1	0	0	0	2	2	0
ssa01	149415806	149458148	42342	<DUP>	duplication	MODERATE	c209a&fut10	0	0	0	0	0	0	0	0	0	0	0	0	0	0	0	0	0	0	0	0	0	0	0	0	0	0	0	0	0	0	0	0	0	0	0	0	0	0	0	0	0	0
ssa01	149647292	149647423	-131	<DEL>	intergenic_region	MODIFIER	LOC106571427-LOC106571461	0	0	0	0	0	0	0	0	0	0	0	1	0	0	0	0	0	0	0	0	0	0	0	0	0	0	0	0	0	0	0	0	0	0	0	0	0	0	0	0	0	0
ssa01	149648573	149648737	-164	<DEL>	intergenic_region	MODIFIER	LOC106571427-LOC106571461	0	0	0	0	0	0	0	0	0	0	0	0	0	0	0	0	0	0	0	0	0	0	0	0	0	0	0	0	0	0	0	0	0	0	0	0	0	0	0	0	0	0
ssa01	149765969	149768477	-2508	<DEL>	upstream_gene_variant	MODIFIER	ddx4	0	0	0	0	0	0	0	0	0	0	0	0	0	0	0	0	0	0	0	0	0	0	0	0	0	0	0	0	0	0	0	0	0	0	0	0	0	0	0	0	0	0
ssa01	150040357	150040567	-210	<DEL>	intron_variant	MODIFIER	LOC100380665	0	0	0	0	0	0	0	0	0	0	0	0	0	0	0	0	0	0	0	0	0	0	0	0	0	0	0	0	0	0	0	0	0	0	0	0	0	0	0	0	0	0
ssa01	150329071	150331371	-2300	<DEL>	splice_acceptor_variant&splice_region_variant&5_prime_UTR_variant&intron_variant	HIGH	LOC106571619	0	0	0	0	0	0	0	0	0	0	0	0	0	0	0	0	0	0	0	0	0	1	0	0	0	0	0	0	0	1	0	0	0	0	0	0	0	0	0	0	0	0
ssa01	150464813	150465880	-1067	<DEL>	upstream_gene_variant	MODIFIER	LOC106571656	0	0	0	0	0	0	0	0	0	0	0	0	0	0	0	0	0	0	0	0	0	0	0	0	0	0	0	0	0	0	0	0	0	0	0	0	0	0	0	0	0	0
ssa01	150485741	150487271	1530	<DUP>	intron_variant	MODIFIER	LOC106571656	0	0	0	0	0	0	0	0	0	0	0	1	0	0	0	0	0	0	0	0	1	0	0	0	0	0	0	0	0	0	0	0	0	0	0	0	0	0	1	0	0	0
ssa01	150488150	150488770	620	<DUP>	intron_variant	MODIFIER	LOC106571656	0	1	1	0	0	0	0	0	0	0	0	0	0	0	0	1	0	1	2	0	0	0	0	1	0	0	0	0	0	0	0	0	0	0	0	0	0	0	0	0	0	0
ssa01	150711269	150713040	-1771	<DEL>	intron_variant	MODIFIER	ppip5k2	0	0	0	0	0	0	0	0	0	0	0	0	0	0	0	1	0	0	0	0	0	0	0	0	0	0	0	0	0	0	0	0	0	0	0	0	0	1	0	0	0	0
ssa01	150780005	150780297	-292	<DEL>	intergenic_region	MODIFIER	LOC106571915-syk	2	2	0	2	1	2	1	2	2	2	1	1	2	2	2	0	0	1	2	2	2	1	2	1	0	0	0	2	1	2	2	2	1	2	0	2	2	0	0	2	1	0
ssa01	150809810	150811756	-1946	<DEL>	bidirectional_gene_fusion	HIGH	LOC106571748&syk	2	0	0	1	1	1	1	1	1	1	2	2	2	2	1	0	1	0	1	2	2	1	1	0	1	2	1	2	1	1	2	1	2	1	2	1	0	0	0	2	1	1
ssa01	150867985	150869725	-1740	<DEL>	intron_variant	MODIFIER	syk	0	2	1	2	0	1	0	2	1	0	0	0	0	0	1	1	1	0	0	0	0	0	1	2	0	0	0	1	1	2	0	0	0	1	0	1	1	1	0	2	2	1
ssa01	151210933	151220683	9750	<DUP>	frameshift_variant&stop_gained	HIGH	cdc42se2	0	1	0	0	0	0	1	1	0	0	0	0	0	0	0	0	0	0	0	0	0	1	0	0	0	0	2	0	0	0	0	0	0	0	0	0	0	0	0	0	0	0
ssa01	151228902	151242853	-13951	<DEL>	intron_variant	MODIFIER	cdc42se2	0	0	0	0	0	0	1	2	0	0	0	0	0	0	0	0	0	0	0	0	0	1	0	0	0	0	1	0	0	0	0	1	0	0	0	0	0	0	0	0	0	0
ssa01	151246513	151286085	-39572	<DEL>	splice_donor_variant&5_prime_UTR_truncation&exon_loss_variant&splice_region_variant&intron_variant	HIGH	cdc42se2	0	0	0	0	0	0	0	0	0	0	0	0	0	0	0	0	0	0	0	0	0	0	0	0	0	0	0	0	0	0	0	0	0	0	0	0	0	0	0	0	0	0
ssa01	151325205	151326265	-1060	<DEL>	intergenic_region	MODIFIER	hint1-chsy3	0	0	0	0	0	0	0	0	0	0	0	0	0	0	0	1	0	0	0	0	0	0	0	0	0	0	0	0	0	0	0	0	0	0	0	0	0	0	0	0	0	0
ssa01	151344492	151346287	-1795	<DEL>	intergenic_region	MODIFIER	hint1-chsy3	0	0	1	2	0	0	0	0	1	0	0	0	0	0	0	0	0	0	0	0	0	0	0	0	0	0	0	0	0	0	0	1	1	0	0	0	0	0	0	0	0	0
ssa01	151568342	151569400	-1058	<DEL>	intron_variant	MODIFIER	adamts19	0	0	0	0	0	0	0	0	0	0	0	0	0	0	0	0	0	0	0	0	0	0	0	0	0	0	0	0	0	0	0	0	0	0	0	0	0	0	0	0	0	0
ssa01	151621260	151621930	670	<DUP>	intron_variant	MODIFIER	adamts19	0	0	0	0	0	1	0	0	0	1	1	0	0	0	0	2	2	1	0	0	0	2	1	0	1	1	1	1	0	2	0	0	0	0	1	0	1	1	0	1	1	0
ssa01	151655832	151657114	1282	<DUP>	intergenic_region	MODIFIER	adamts19-isoc1	0	0	0	0	0	0	0	0	0	0	0	0	0	0	0	0	0	0	0	0	0	0	0	0	0	0	0	0	0	0	0	0	0	0	0	0	0	0	0	0	0	0
ssa01	151675415	151676930	-1515	<DEL>	intergenic_region	MODIFIER	adamts19-isoc1	0	0	0	0	0	0	0	0	0	0	0	0	0	0	0	0	0	0	0	0	0	2	0	0	0	0	1	0	0	0	0	0	1	0	0	0	0	0	0	0	0	0
ssa01	151809958	151810075	-117	<DEL>	3_prime_UTR_variant	MODIFIER	LOC106571805	0	0	0	0	0	0	0	0	0	1	0	0	0	0	0	0	0	0	0	0	0	0	0	0	0	0	0	0	0	0	0	0	0	0	0	0	0	0	0	0	0	0
ssa01	151894419	151894627	-208	<DEL>	intron_variant	MODIFIER	fbn2	0	0	0	0	0	0	0	0	0	0	0	0	0	0	0	0	0	0	0	0	0	0	0	0	0	0	0	0	0	0	0	0	0	0	0	0	0	0	0	0	0	0
ssa01	152002794	152002900	-106	<DEL>	intron_variant	MODIFIER	fbn2	1	0	1	0	0	1	0	0	0	0	0	0	0	0	2	0	0	0	0	1	0	0	0	0	0	0	0	0	0	0	0	0	0	0	0	0	0	0	0	1	0	0
ssa01	152020979	152021101	122	<DUP>	intergenic_region	MODIFIER	fbn2-mapkap1	2	1	2	2	0	1	0	1	0	0	0	0	0	0	1	0	2	0	0	1	0	0	0	0	0	0	1	0	2	0	2	2	0	0	0	2	0	1	0	2	2	0
ssa01	152107521	152107675	-154	<DEL>	intron_variant	MODIFIER	mapkap1	1	0	0	0	0	0	0	2	0	0	1	0	0	1	0	0	1	0	1	0	0	0	1	1	0	1	0	1	0	0	1	0	0	2	0	0	1	0	1	0	0	0
ssa01	152270593	152270723	-130	<DEL>	downstream_gene_variant	MODIFIER	LOC106571789	1	0	0	0	0	0	0	0	0	0	0	0	0	0	0	0	0	0	0	0	0	0	0	0	0	0	0	0	0	0	0	0	0	0	0	0	0	0	0	0	0	0
ssa01	152333564	152334064	-500	<DEL>	intergenic_region	MODIFIER	pbx3-mvb12b	0	0	0	0	1	0	0	0	0	1	1	0	1	1	0	0	0	0	0	0	1	1	0	0	0	0	0	0	0	0	1	0	0	0	0	1	0	0	0	1	0	1
ssa01	152387315	152387482	-167	<DEL>	intergenic_region	MODIFIER	pbx3-mvb12b	0	0	2	0	0	0	0	0	0	0	0	0	0	0	0	0	0	0	0	0	0	0	1	0	0	1	0	0	2	1	0	1	1	0	1	0	0	1	0	0	0	0
ssa01	152679196	152679300	-104	<DEL>	intron_variant	MODIFIER	ralgps1	0	0	0	0	0	0	0	0	0	0	0	0	0	0	0	0	0	0	0	0	0	0	0	0	1	0	0	1	0	0	0	0	1	1	0	1	0	0	0	0	0	0
ssa01	152799155	152799365	-210	<DEL>	intron_variant	MODIFIER	ralgps1	0	0	0	0	1	0	0	1	0	0	0	0	0	0	0	0	0	0	0	0	0	0	0	0	0	0	0	0	0	0	0	0	0	0	0	0	0	0	0	0	0	0
ssa01	153093887	153094064	-177	<DEL>	bidirectional_gene_fusion	HIGH	LOC106572051&trnaa-ugc	2	0	0	0	0	0	0	0	0	0	1	1	1	1	0	0	0	0	0	1	0	0	0	0	0	1	0	1	0	0	0	0	0	0	0	0	0	0	1	0	0	0
ssa01	153574825	153575527	-702	<DEL>	intergenic_region	MODIFIER	LOC106572138-LOC106572157	0	0	0	0	0	0	0	0	0	0	0	0	0	0	0	0	0	0	0	0	0	0	0	0	1	0	0	0	0	0	0	0	1	0	0	0	0	0	0	0	0	0
ssa01	153680505	153680831	-326	<DEL>	intergenic_region	MODIFIER	LOC106572157-LOC106572171	0	0	0	0	0	0	0	0	0	1	0	0	0	0	0	0	0	0	0	0	0	0	0	0	0	0	0	0	0	1	0	0	0	0	0	0	0	0	0	0	0	0
ssa01	153752772	153752977	-205	<DEL>	intergenic_region	MODIFIER	LOC106572157-LOC106572171	2	2	2	1	1	2	2	2	1	2	1	2	1	1	2	2	1	1	2	2	1	1	1	2	2	2	2	2	1	2	1	1	1	1	2	2	1	1	2	2	1	1
ssa01	153832519	153832910	-391	<DEL>	intron_variant	MODIFIER	LOC106572165	0	0	0	0	0	0	0	0	0	1	0	0	0	0	0	0	0	0	0	0	0	0	0	0	0	0	0	0	0	0	0	0	0	0	0	0	0	0	0	0	0	0
ssa01	153860917	153861044	-127	<DEL>	intergenic_region	MODIFIER	LOC106572165-LOC106572189	1	2	2	2	0	0	1	1	1	2	2	1	1	0	2	2	2	2	0	0	2	2	0	2	2	2	1	2	0	2	2	0	1	0	1	2	1	1	2	0	2	1
ssa01	154045425	154046170	-745	<DEL>	intergenic_region	MODIFIER	LOC106572236-LOC106572247	0	0	0	0	0	0	0	0	0	0	0	0	0	0	0	0	0	0	0	0	0	0	0	0	0	0	0	0	0	0	0	0	0	1	0	0	0	0	0	0	0	0
ssa01	154046324	154046492	168	<DUP>	intergenic_region	MODIFIER	LOC106572236-LOC106572247	0	0	0	0	0	0	0	1	1	0	1	1	0	1	0	0	1	0	0	1	0	0	1	1	0	1	0	1	1	0	0	1	0	0	2	1	2	1	0	1	0	1
ssa01	154106243	154106722	-479	<DEL>	intergenic_region	MODIFIER	LOC106572247-id92825	1	0	0	0	1	1	0	2	2	1	0	1	1	0	0	0	0	1	0	0	0	0	0	0	1	1	1	0	1	1	1	0	0	0	0	0	0	0	0	0	1	0
ssa01	154222224	154222515	-291	<DEL>	intergenic_region	MODIFIER	id92825-LOC106572266	0	0	0	0	0	0	0	0	0	0	0	0	0	0	0	0	0	0	0	0	0	0	0	0	0	0	0	0	0	0	0	0	0	0	0	0	0	1	0	0	0	0
ssa01	154312941	154313621	-680	<DEL>	intergenic_region	MODIFIER	LOC106572266-LOC106572272	0	0	0	0	0	0	0	0	0	0	0	0	0	0	0	0	0	0	0	0	0	0	0	0	0	0	0	0	0	0	0	0	0	0	0	0	0	0	0	0	0	0
ssa01	154617841	154618064	-223	<DEL>	intron_variant	MODIFIER	LOC106572355	0	0	0	0	0	0	0	0	0	0	0	0	0	1	0	0	0	0	0	1	1	1	0	0	0	0	0	0	1	0	0	0	0	0	0	0	0	0	0	0	0	0
ssa01	154866764	154867200	-436	<DEL>	upstream_gene_variant	MODIFIER	LOC106572372	0	1	0	0	0	0	1	0	0	0	0	0	0	0	0	0	0	0	0	0	0	0	0	0	0	0	0	0	0	0	0	0	0	0	0	0	0	0	0	0	0	0
ssa01	155095197	155096338	-1141	<DEL>	intron_variant	MODIFIER	LOC106572374	1	2	0	1	1	0	1	2	1	2	2	0	2	1	1	0	0	1	1	1	0	1	1	2	0	1	1	1	1	2	1	1	0	2	0	0	0	0	0	1	1	1
ssa01	155113811	155113920	-109	<DEL>	intergenic_region	MODIFIER	LOC106572374-LOC106572380	0	0	0	0	1	0	1	0	0	0	0	0	0	0	0	0	0	0	0	0	0	0	0	0	0	0	0	0	0	0	0	0	0	0	0	0	0	0	0	0	0	0
ssa01	155128949	155131510	2561	<DUP>	intergenic_region	MODIFIER	LOC106572374-LOC106572380	0	0	0	2	0	0	0	0	0	0	1	0	0	0	1	0	0	0	1	0	0	0	0	0	0	0	0	1	0	0	0	1	1	0	0	1	0	0	1	0	0	0
ssa01	155342472	155345966	-3494	<DEL>	intergenic_region	MODIFIER	rnf170-LOC106572403	0	0	0	0	0	0	0	0	0	0	0	0	0	0	0	0	0	0	0	0	1	0	0	0	0	0	0	0	0	0	0	0	0	0	0	0	0	0	0	0	0	0
ssa01	155607674	155608848	-1174	<DEL>	intergenic_region	MODIFIER	LOC106572416-LOC106572419	0	0	0	0	0	0	0	0	0	0	0	0	0	0	0	0	0	0	0	0	0	0	0	0	0	0	0	0	0	0	0	0	0	0	0	0	0	0	0	0	0	0
ssa01	155656290	155657357	-1067	<DEL>	intergenic_region	MODIFIER	LOC106572416-LOC106572419	0	0	0	0	0	0	0	0	0	0	0	0	0	0	0	0	0	0	0	0	0	0	0	0	0	0	0	0	0	0	0	0	0	0	0	0	0	0	0	0	0	0
ssa01	156415573	156415783	-210	<DEL>	intron_variant	MODIFIER	LOC106572546	0	0	0	0	1	0	0	0	0	0	0	0	1	0	0	0	0	0	0	0	0	0	0	0	0	0	0	0	0	0	0	1	0	2	0	0	0	0	0	0	0	0
ssa01	156803987	156804224	237	<DUP>	intergenic_region	MODIFIER	LOC106572579-LOC106572580	0	0	2	0	2	2	2	2	0	0	0	0	0	0	0	0	1	0	0	0	0	0	0	0	0	0	0	0	0	0	0	0	0	0	0	0	0	0	0	0	1	0
ssa01	156887263	156887960	-697	<DEL>	intergenic_region	MODIFIER	LOC106572580-LOC106572603	1	0	1	0	1	0	1	1	0	0	0	0	1	1	0	0	1	0	0	0	1	0	2	0	0	0	2	2	1	0	0	0	2	1	2	0	1	2	0	2	0	0
ssa01	157055268	157064514	9246	<DUP>	intergenic_region	MODIFIER	LOC106572603-LOC106572610	0	0	0	0	0	0	0	0	0	0	0	0	0	0	0	0	0	0	0	0	0	0	0	0	0	0	0	0	0	0	0	0	0	0	0	0	0	0	0	0	0	0
ssa01	157484095	157484265	-170	<DEL>	bidirectional_gene_fusion	HIGH	LOC106572640&trnaa-ugc	2	0	1	2	0	1	2	2	1	0	1	2	1	0	2	0	0	2	1	2	1	0	0	0	1	1	0	0	0	1	1	0	1	0	1	1	2	1	2	0	0	2
ssa01	157613639	157613742	-103	<DEL>	intergenic_region	MODIFIER	LOC106572623-id93243	0	0	0	0	1	0	1	0	2	0	1	0	2	0	2	0	0	0	2	0	2	2	1	1	0	0	0	1	0	0	1	0	2	0	0	0	2	0	2	1	1	0
ssa01	157635509	157636804	-1295	<DEL>	intergenic_region	MODIFIER	LOC106572623-id93243	0	0	0	0	0	0	0	0	1	0	0	0	0	0	0	0	0	0	0	0	0	0	0	0	0	0	0	0	0	0	0	0	0	0	0	1	0	1	0	0	0	0
ssa01	157665037	157669134	4097	<DUP>	intergenic_region	MODIFIER	LOC106572623-id93243	1	0	0	2	1	1	1	0	2	0	0	2	2	1	1	0	1	0	1	0	2	1	1	0	1	0	0	0	0	0	2	1	2	0	1	2	1	0	0	2	2	1
ssa01	157727265	157727504	-239	<DEL>	intergenic_region	MODIFIER	LOC106572623-id93243	0	0	0	0	0	0	0	0	0	0	0	0	0	1	0	0	0	0	0	2	0	0	0	1	0	0	0	0	0	0	1	0	0	0	0	0	0	0	0	1	0	0
ssa01	157886779	157887327	-548	<DEL>	intron_variant	MODIFIER	fsd1l	0	0	0	0	0	0	0	0	0	0	0	0	0	0	0	0	0	1	0	0	0	0	0	0	0	0	0	2	0	0	0	1	0	0	0	0	0	0	0	0	0	1
ssa01	157983745	157984114	-369	<DEL>	intron_variant	MODIFIER	ythdc1	0	0	0	0	0	0	0	0	0	0	0	0	0	0	0	0	0	0	1	0	0	0	0	0	0	0	0	0	0	0	0	0	0	0	0	0	0	0	0	0	0	0
ssa01	158019104	158020821	-1717	<DEL>	intron_variant	MODIFIER	ythdc1	2	0	0	0	1	0	1	1	0	1	0	0	0	1	0	0	1	0	0	2	0	0	0	0	0	0	2	0	0	0	0	0	0	1	0	0	0	1	0	0	1	1
ssa01	158052654	158054344	-1690	<DEL>	intron_variant	MODIFIER	LOC106572764	0	0	0	0	0	1	0	0	0	1	2	1	0	1	2	1	0	0	0	1	1	1	1	0	2	1	1	0	0	2	0	0	1	0	0	0	0	2	0	0	1	1
ssa01	158064552	158065278	-726	<DEL>	intron_variant	MODIFIER	LOC106572764	0	1	1	0	1	1	1	2	1	1	2	1	1	1	0	0	0	0	2	0	0	2	1	0	1	1	0	0	1	0	2	1	2	1	0	1	1	2	0	1	1	2
ssa01	158286253	158286490	-237	<DEL>	intergenic_region	MODIFIER	LOC106572798-id93414	0	0	0	0	0	0	0	0	0	0	0	0	0	0	0	0	0	0	0	0	0	0	0	0	0	0	0	0	0	0	0	0	0	0	0	0	0	1	0	0	0	0
ssa01	158523365	158523826	-461	<DEL>	intergenic_region	MODIFIER	LOC106572810-LOC106572822	0	0	0	0	0	0	0	0	0	0	0	0	0	0	0	0	0	0	0	0	0	0	0	0	0	0	0	0	0	0	0	0	0	0	0	0	0	0	0	0	0	0
ssa01	158574913	158576039	-1126	<DEL>	upstream_gene_variant	MODIFIER	thap1	0	0	0	0	0	0	0	0	0	0	0	0	0	0	0	0	0	0	0	0	0	0	1	0	0	0	0	0	0	0	0	0	0	0	0	0	0	0	0	0	0	0
ssa01	158741395	158745594	-4199	<DEL>	exon_loss_variant	HIGH	LOC106572858	0	1	0	1	1	0	0	0	0	0	1	0	2	1	1	1	1	0	1	0	1	1	0	0	0	0	1	0	0	1	1	0	1	1	0	0	0	1	0	1	0	0
ssa01	158823506	158823662	-156	<DEL>	exon_loss_variant&splice_region_variant	HIGH	inip	0	0	0	0	0	0	0	0	0	0	0	0	0	0	0	0	0	0	0	0	0	0	0	0	0	0	0	0	0	0	0	0	0	0	0	0	0	0	0	0	0	0
ssa02	104175	104841	-666	<DEL>	non_coding_transcript_exon_variant	MODIFIER	LOC106572938	0	0	0	0	0	0	0	0	0	0	0	0	1	0	0	0	0	0	0	0	1	0	0	0	0	0	0	0	0	0	0	0	0	1	0	0	0	0	0	0	0	0
ssa02	323056	323418	-362	<DEL>	intergenic_region	MODIFIER	LOC106572986-sox4	0	0	0	0	0	0	1	0	0	0	0	1	0	1	0	0	0	0	1	1	1	0	1	0	1	0	0	0	1	1	0	0	0	0	0	0	1	0	0	1	0	0
ssa02	1136087	1136288	-201	<DEL>	intron_variant	MODIFIER	LOC106573215	0	0	1	0	0	0	1	1	0	0	0	1	0	0	1	0	1	0	1	0	0	0	0	1	0	1	0	1	0	1	1	0	0	0	0	0	1	1	0	0	0	1
ssa02	1550682	1554026	3344	<DUP>	duplication	HIGH	LOC106573289	1	2	1	0	2	0	2	2	1	1	0	1	1	1	1	0	0	0	0	0	1	2	0	0	1	0	0	2	0	0	0	1	1	2	1	0	0	0	0	0	0	0
ssa02	3436320	3437525	1205	<DUP>	intron_variant	MODIFIER	pgcp	0	0	0	0	0	0	0	0	0	0	0	1	0	0	0	2	0	0	0	0	0	0	0	0	0	0	0	0	0	0	0	0	0	0	0	0	0	0	0	0	0	0
ssa02	5606835	5608905	-2070	<DEL>	upstream_gene_variant	MODIFIER	LOC106574466	0	0	0	0	0	0	0	0	0	0	0	0	0	0	0	0	0	0	0	0	0	0	0	0	0	0	0	0	0	0	0	0	0	0	0	0	0	0	0	0	0	0
ssa02	6259513	6260156	-643	<DEL>	downstream_gene_variant	MODIFIER	LOC106574780	0	0	0	0	0	0	0	0	0	0	0	0	0	0	0	0	0	0	0	0	0	0	0	0	0	0	0	0	0	0	0	0	0	0	0	0	0	0	0	0	0	0
ssa02	6550646	6552776	-2130	<DEL>	intergenic_region	MODIFIER	LOC106574865-LOC106574869	0	0	0	0	0	0	0	0	0	0	0	0	0	0	0	0	0	0	0	0	0	0	0	0	0	0	0	0	0	0	0	0	0	0	0	0	0	0	0	0	0	0
ssa02	6668070	6669295	-1225	<DEL>	upstream_gene_variant	MODIFIER	LOC106574946	1	0	2	0	0	1	1	1	0	0	1	0	1	0	1	0	0	1	0	1	2	0	2	0	0	0	2	0	0	1	1	1	2	1	1	1	0	1	2	1	2	2
ssa02	6763879	6765685	-1806	<DEL>	downstream_gene_variant	MODIFIER	LOC106574954	1	1	1	1	1	1	1	0	1	1	1	1	1	1	0	1	1	1	0	1	1	1	1	1	1	1	1	1	1	1	1	1	1	0	1	1	1	1	1	1	1	1
ssa02	7117276	8410828	1293552	<INV>	gene_fusion	HIGH	LOC106575084&LOC106575570	0	0	0	0	1	0	1	1	0	1	0	0	0	1	0	0	1	0	0	0	0	0	0	1	0	0	0	1	0	0	1	1	0	0	0	0	0	0	1	0	0	1
ssa02	7215558	7216419	-861	<DEL>	intron_variant	MODIFIER	LOC106575109	0	0	0	0	0	0	0	1	0	0	0	0	0	1	0	0	0	0	0	0	0	0	0	2	0	1	0	0	0	0	0	0	0	0	0	0	2	0	0	2	0	0
ssa02	7946929	7947243	-314	<DEL>	intergenic_region	MODIFIER	otoa-il6ra	2	0	0	1	1	2	1	1	1	2	1	1	1	1	1	1	1	1	1	2	1	0	0	1	1	0	1	0	1	0	0	1	0	0	0	0	1	2	0	0	0	0
ssa02	8013588	8013996	-408	<DEL>	intergenic_region	MODIFIER	otoa-il6ra	1	0	0	0	0	1	0	1	1	1	1	1	1	1	0	1	0	1	0	2	1	0	0	0	1	0	1	1	1	0	0	1	0	0	0	1	1	2	2	0	0	0
ssa02	8126353	8128123	-1770	<DEL>	intron_variant	MODIFIER	LOC106575444	0	0	0	0	0	0	0	0	0	0	0	0	0	0	0	0	0	0	0	0	0	0	0	2	0	0	0	0	0	0	0	0	0	0	0	0	0	0	0	0	0	0
ssa02	8188202	8196336	-8134	<DEL>	gene_fusion	HIGH	LOC106575420&id96655	0	0	0	0	0	0	0	0	0	0	0	0	0	0	0	0	0	0	0	0	0	0	0	0	0	0	0	1	0	0	0	0	0	0	0	0	0	0	0	0	0	0
ssa02	8431558	8434338	-2780	<DEL>	intergenic_region	MODIFIER	LOC100286671-LOC106575611	0	0	0	0	0	0	0	0	0	0	0	0	0	0	0	0	0	0	0	0	0	0	0	0	0	0	0	0	0	0	0	0	0	0	0	0	0	0	0	0	0	0
ssa02	8516699	8519076	-2377	<DEL>	upstream_gene_variant	MODIFIER	LOC106575617	0	0	0	0	0	0	0	0	0	0	0	0	0	0	0	0	0	0	0	0	0	0	0	0	0	0	0	0	0	0	0	0	0	0	0	0	0	0	0	0	0	0
ssa02	8847286	8853462	6176	<DUP>	intron_variant	MODIFIER	LOC106575853	0	0	0	0	1	0	0	0	0	0	0	1	1	0	0	0	0	0	0	0	2	0	0	0	0	0	0	0	0	0	0	0	0	0	0	0	0	0	0	0	0	0
ssa02	9003255	9003568	-313	<DEL>	upstream_gene_variant	MODIFIER	LOC106575974	0	0	0	0	0	0	0	0	0	0	0	0	0	0	0	0	0	0	0	0	0	0	0	0	0	0	0	0	0	0	0	0	0	0	0	0	0	0	0	0	0	0
ssa02	9305266	9306480	-1214	<DEL>	intron_variant	MODIFIER	fam171a1	0	0	0	0	0	0	0	0	0	0	0	0	0	0	0	0	0	0	0	0	0	0	0	0	0	0	0	0	0	0	0	0	0	0	0	0	0	0	0	0	0	0
ssa02	9603165	9613902	-10737	<DEL>	intron_variant	MODIFIER	LOC106576357	0	0	0	0	0	0	0	0	0	0	0	0	0	0	0	0	0	0	0	0	0	0	0	0	0	0	0	0	0	0	0	0	0	0	0	0	0	0	0	0	0	0
ssa02	9734634	9735041	-407	<DEL>	upstream_gene_variant	MODIFIER	LOC106576258	0	0	0	0	0	0	0	0	0	0	0	1	0	0	0	0	0	0	0	0	0	0	0	0	0	0	0	0	1	0	0	0	0	0	0	0	0	0	0	0	0	0
ssa02	9987367	9988291	-924	<DEL>	downstream_gene_variant	MODIFIER	LOC106576526	0	0	0	0	0	0	0	0	0	0	0	0	0	1	0	0	0	0	0	0	0	0	0	0	0	0	0	0	0	0	0	0	0	0	0	0	0	0	0	0	0	0
ssa02	10184928	10186343	-1415	<DEL>	upstream_gene_variant	MODIFIER	LOC106576275	0	0	0	0	0	0	0	0	0	0	0	0	0	0	0	0	0	0	0	0	0	0	0	0	0	0	0	0	0	0	0	0	0	0	0	0	0	0	0	0	0	0
ssa02	10399105	10399708	-603	<DEL>	downstream_gene_variant	MODIFIER	LOC106576673	2	1	1	1	2	1	1	1	1	0	0	1	0	1	1	0	1	1	1	0	2	1	1	0	0	1	2	0	2	0	1	0	0	0	0	1	1	0	0	1	1	1
ssa02	10652779	10652975	-196	<DEL>	downstream_gene_variant	MODIFIER	LOC106576801	0	0	0	2	1	0	0	0	0	2	1	1	1	1	0	1	0	1	2	0	1	0	2	2	0	0	0	0	1	1	1	1	0	0	1	0	0	1	0	2	0	0
ssa02	10738394	10741603	-3209	<DEL>	downstream_gene_variant	MODIFIER	LOC106576842	1	1	2	0	1	1	1	1	2	0	1	1	0	0	0	0	1	1	0	0	1	0	0	0	2	0	2	1	1	0	0	1	1	1	1	0	2	2	0	0	1	0
ssa02	10787738	10788396	-658	<DEL>	intron_variant	MODIFIER	LOC106576842	0	0	0	0	0	0	0	0	0	0	0	0	0	0	0	0	0	0	0	0	0	0	0	0	0	0	0	0	0	0	0	0	0	0	0	0	0	0	0	0	0	0
ssa02	11033925	11036434	-2509	<DEL>	intergenic_region	MODIFIER	LOC106576991-LOC106576877	0	0	0	0	0	0	0	0	0	0	0	0	0	0	0	0	0	0	0	0	0	0	0	0	0	0	0	0	0	0	0	0	0	0	0	1	0	0	0	0	0	0
ssa02	11292510	11294487	-1977	<DEL>	intergenic_region	MODIFIER	id99089-LOC106577026	0	0	0	0	0	0	0	0	0	0	0	0	0	0	0	0	0	0	0	0	0	0	0	0	0	0	0	0	0	0	0	0	0	0	0	0	0	0	0	0	0	0
ssa02	11576383	11578459	2076	<DUP>	intron_variant	MODIFIER	LOC106577098	0	0	1	0	0	0	0	0	0	0	0	1	0	0	0	0	0	0	0	0	0	0	0	0	0	0	0	0	2	0	0	0	0	0	0	0	0	0	0	0	0	0
ssa02	11635543	11636414	-871	<DEL>	intron_variant	MODIFIER	LOC106577129	0	1	0	0	0	0	0	0	0	0	0	0	0	0	0	0	0	0	0	0	0	0	0	0	0	0	0	0	0	0	0	0	0	0	0	0	0	1	0	0	0	0
ssa02	11650379	11651655	-1276	<DEL>	upstream_gene_variant	MODIFIER	LOC106577141	0	0	0	0	0	0	0	0	0	0	0	0	0	0	0	0	0	0	0	0	0	0	0	0	0	0	0	0	0	0	0	0	0	0	0	0	0	0	0	0	0	0
ssa02	11787410	11789999	-2589	<DEL>	exon_loss_variant	HIGH	LOC106577219	0	0	0	0	0	0	0	0	0	0	0	0	1	0	0	0	0	0	0	0	0	0	0	0	0	0	0	0	0	0	0	0	0	0	0	0	0	0	0	0	0	0
ssa02	12355962	12356781	-819	<DEL>	upstream_gene_variant	MODIFIER	LOC106577517	0	0	0	0	0	0	0	0	0	0	0	0	0	0	0	0	0	0	0	0	0	0	0	0	0	0	0	0	0	0	0	0	0	0	0	0	0	0	0	0	0	0
ssa02	13006233	13008093	-1860	<DEL>	intron_variant	MODIFIER	LOC106578046	1	0	0	0	1	0	0	0	0	0	0	0	1	0	0	0	0	0	0	0	0	0	0	0	0	0	0	0	0	0	0	0	0	0	0	0	0	0	0	0	0	0
ssa02	13081361	13082048	-687	<DEL>	intergenic_region	MODIFIER	LOC106578012-LOC106578009	0	0	1	0	0	0	0	1	0	1	1	1	0	2	0	1	0	0	1	1	1	0	0	0	1	1	0	0	1	2	0	0	0	0	1	0	0	0	1	0	0	0
ssa02	13132996	13135069	-2073	<DEL>	intergenic_region	MODIFIER	trnat-ugu-LOC106578340	0	0	0	0	0	0	0	0	0	0	0	0	0	0	0	0	0	0	0	0	0	0	0	0	0	0	0	0	0	0	0	0	0	0	0	0	0	0	0	0	0	0
ssa02	13138777	13139187	-410	<DEL>	intergenic_region	MODIFIER	trnat-ugu-LOC106578340	0	0	0	0	1	0	0	0	0	0	0	0	1	0	0	0	0	0	0	0	0	0	0	0	0	1	0	0	0	0	0	0	0	0	0	0	0	0	0	0	0	1
ssa02	13168001	13170223	-2222	<DEL>	intergenic_region	MODIFIER	trnat-ugu-LOC106578340	0	0	0	0	0	0	0	0	0	0	0	0	0	0	0	0	0	0	0	1	0	0	0	0	0	0	0	0	0	0	0	0	0	1	0	0	0	0	0	0	0	0
ssa02	13226001	13227430	-1429	<DEL>	intergenic_region	MODIFIER	LOC106578340-LOC106578317	0	0	0	0	0	0	0	0	0	0	0	0	0	0	0	0	0	0	0	0	0	0	0	0	0	0	0	0	0	0	0	0	0	0	0	0	0	0	0	0	0	0
ssa02	13524471	13529093	4622	<DUP>	intergenic_region	MODIFIER	LOC106577871-LOC106577862	1	2	0	0	0	0	1	1	0	0	0	0	0	0	0	0	0	0	0	0	0	0	0	0	0	0	0	0	0	0	1	0	0	0	0	0	0	0	0	0	0	0
ssa02	13691075	13691315	-240	<DEL>	intergenic_region	MODIFIER	LOC106577793-LOC106578305	0	0	0	0	0	0	0	0	0	0	0	0	1	0	0	0	0	0	0	0	0	0	0	0	0	0	0	0	0	0	0	0	0	0	0	0	0	0	0	0	1	0
ssa02	13730803	13731263	-460	<DEL>	intergenic_region	MODIFIER	LOC106577793-LOC106578305	0	0	0	0	0	0	0	0	0	0	0	0	0	0	0	0	1	0	0	1	0	0	0	0	0	0	0	1	0	0	0	0	1	0	0	0	0	0	0	0	0	0
ssa02	14072415	14072597	-182	<DEL>	upstream_gene_variant	MODIFIER	LOC106578256	0	1	0	0	0	2	2	0	1	2	0	0	0	0	0	0	0	0	0	0	0	0	0	0	0	0	0	0	0	0	1	0	0	0	0	0	0	0	0	0	0	0
ssa02	14091988	14093164	-1176	<DEL>	downstream_gene_variant	MODIFIER	LOC106578249	0	0	0	1	0	2	2	0	0	2	0	0	0	0	0	0	0	0	0	0	0	0	0	0	0	0	0	0	0	0	0	0	0	0	0	0	0	0	0	0	0	0
ssa02	14293231	14293387	-156	<DEL>	intergenic_region	MODIFIER	LOC106577653-LOC106578377	0	0	0	0	0	2	2	0	2	2	0	0	0	0	0	0	0	0	1	0	0	0	1	0	0	0	0	0	0	0	1	0	0	0	0	0	0	0	0	0	0	0
ssa02	14298012	14298149	-137	<DEL>	intergenic_region	MODIFIER	LOC106577653-LOC106578377	0	1	0	0	0	2	2	0	2	2	0	0	0	0	0	0	0	0	0	0	0	0	1	0	0	0	0	0	0	0	1	0	0	0	0	0	0	0	0	0	0	0
ssa02	14461527	14464715	3188	<DUP>	intergenic_region	MODIFIER	LOC106578618-LOC106578554	0	0	0	0	0	0	0	0	0	0	0	0	0	0	0	0	0	0	0	0	0	0	0	0	0	0	0	0	0	0	1	0	0	0	0	0	0	0	0	0	0	0
ssa02	14464791	14470357	5566	<DUP>	intergenic_region	MODIFIER	LOC106578618-LOC106578554	2	0	0	0	1	0	0	0	0	0	1	1	2	0	0	0	0	1	0	0	1	0	0	0	0	0	0	1	0	0	0	1	1	0	0	0	0	0	1	0	0	0
ssa02	14720264	14720779	515	<DUP>	frameshift_variant	HIGH	LOC106578478	0	0	2	0	0	0	0	0	0	0	0	0	1	0	0	0	0	0	0	0	0	0	0	1	0	0	1	1	0	0	0	0	0	0	0	0	1	1	1	0	0	0
ssa02	14993939	14995984	-2045	<DEL>	intergenic_region	MODIFIER	hace1-LOC106578403	0	0	0	0	0	0	0	0	0	0	0	0	0	0	0	0	0	0	0	0	0	1	0	0	0	0	0	0	0	0	0	0	0	0	0	0	0	1	0	0	0	0
ssa02	15000550	15001182	-632	<DEL>	intergenic_region	MODIFIER	hace1-LOC106578403	0	0	0	0	0	0	0	0	0	0	0	0	0	0	0	0	0	0	0	0	0	0	0	0	0	0	0	0	0	0	0	0	0	0	0	0	0	0	0	0	0	0
ssa02	15025155	15087058	-61903	<DEL>	intergenic_region	MODIFIER	hace1-LOC106578403	0	0	0	0	0	0	0	0	0	0	0	0	0	0	0	0	0	0	0	0	0	0	0	0	0	0	0	0	0	0	0	0	0	0	0	0	0	0	0	0	0	0
ssa02	15235867	15237300	-1433	<DEL>	intergenic_region	MODIFIER	LOC106578911-LOC106578919	0	0	2	0	1	0	0	1	0	0	1	2	0	0	0	0	0	0	1	2	0	0	1	0	0	2	1	0	1	1	1	0	0	1	0	1	0	0	2	0	2	1
ssa02	15295014	15295648	-634	<DEL>	intergenic_region	MODIFIER	LOC106578919-LOC106578668	0	0	0	0	2	0	0	1	0	0	0	1	1	1	0	0	0	0	0	0	0	0	0	0	0	0	0	0	0	0	0	0	0	0	0	0	0	0	0	0	0	0
ssa02	15507544	15509615	2071	<DUP>	duplication	HIGH	LOC106578676	2	2	2	2	2	2	2	2	2	2	2	2	2	2	1	1	0	0	2	2	2	2	2	2	2	2	2	2	1	2	2	2	2	2	1	2	0	2	0	0	1	2
ssa02	15616224	15618415	2191	<DUP>	frameshift_variant	HIGH	LOC106578794	0	1	0	2	1	0	0	0	0	2	0	1	0	1	0	0	1	0	1	0	1	0	0	0	0	0	0	0	0	0	2	1	0	1	2	2	1	0	0	0	0	0
ssa02	15617107	15625047	7940	<DUP>	duplication	MODERATE	LOC106578794	2	0	0	0	0	0	1	0	0	0	0	0	1	1	1	0	0	0	0	0	0	1	0	0	0	0	0	0	1	0	0	0	1	1	0	0	0	0	0	0	0	0
ssa02	15660554	15660663	-109	<DEL>	intergenic_region	MODIFIER	LOC106578934-LOC106578840	0	0	0	2	0	1	0	0	0	2	0	0	0	0	0	0	0	0	0	0	0	0	0	0	0	0	0	0	0	0	2	0	0	0	0	0	0	0	0	0	0	0
ssa02	15872055	15872451	-396	<DEL>	intron_variant	MODIFIER	LOC106578944	1	0	2	1	0	0	1	0	0	0	1	0	0	1	1	0	0	1	0	0	0	2	1	0	0	1	1	0	0	0	0	0	0	1	1	0	2	1	1	1	0	0
ssa02	15925566	15925735	-169	<DEL>	intergenic_region	MODIFIER	LOC106578944-LOC106578946	0	2	0	1	1	1	0	1	0	1	1	0	0	0	0	0	0	0	0	0	1	0	0	0	0	0	0	0	0	0	1	0	0	1	0	1	0	0	0	0	0	0
ssa02	16061820	16062125	-305	<DEL>	intron_variant	MODIFIER	LOC106579058	1	1	1	1	1	1	1	1	1	1	1	1	1	1	1	1	1	1	1	1	1	1	1	1	1	1	1	1	1	1	1	1	1	1	1	0	1	1	1	1	1	1
ssa02	16154764	16158933	-4169	<DEL>	intron_variant	MODIFIER	oxr1	0	0	0	0	0	0	0	0	0	0	0	0	0	0	0	0	0	0	0	0	0	0	0	0	0	0	0	0	0	0	0	0	0	0	0	0	0	0	0	0	0	0
ssa02	16343497	16343741	-244	<DEL>	upstream_gene_variant	MODIFIER	oxr1	1	0	0	0	0	0	0	0	0	0	1	1	0	0	0	0	0	0	0	0	0	0	0	0	0	0	0	0	0	0	0	0	0	1	2	0	0	0	0	1	0	0
ssa02	16367940	16368043	-103	<DEL>	5_prime_UTR_variant	MODIFIER	LOC106579093	0	2	0	0	0	0	0	0	0	0	0	0	1	1	0	0	0	0	0	0	0	0	1	0	0	0	0	0	0	0	0	0	0	0	0	0	0	0	0	0	0	0
ssa02	16387787	16392658	4871	<DUP>	stop_gained&duplication	HIGH	LOC106579133	2	1	0	2	2	2	2	1	2	2	1	0	2	0	2	2	1	0	2	1	2	1	2	1	0	1	1	0	2	2	1	2	2	0	1	0	0	0	1	1	2	1
ssa02	16537608	16549506	11898	<DUP>	gene_fusion	HIGH	LOC106579145&lyric	0	0	0	0	0	0	0	0	0	0	0	0	1	0	0	0	0	0	0	0	0	0	2	0	0	0	0	0	0	0	2	0	0	0	0	0	0	0	0	0	0	0
ssa02	16763729	16767094	3365	<DUP>	intergenic_region	MODIFIER	id103449-LOC106579246	0	0	0	0	0	0	0	0	0	0	0	0	0	0	0	0	0	0	0	0	0	0	0	0	0	0	0	0	0	0	0	0	0	0	0	0	0	0	0	0	0	0
ssa02	17087295	17088596	-1301	<DEL>	intron_variant	MODIFIER	cf113	0	0	0	0	0	0	0	0	0	0	0	1	0	1	0	0	0	0	0	0	0	1	0	0	0	0	0	0	0	0	0	0	0	0	0	1	0	0	0	0	0	0
ssa02	17100648	17101129	-481	<DEL>	downstream_gene_variant	MODIFIER	LOC106579313	0	0	0	0	0	0	0	0	0	0	0	0	0	0	0	0	0	0	0	0	0	0	0	0	0	0	0	0	0	0	0	0	0	0	0	0	0	0	0	0	0	0
ssa02	17107317	17107487	-170	<DEL>	intron_variant	MODIFIER	LOC106579327	0	0	0	0	0	1	0	0	0	0	0	0	0	1	0	0	0	0	0	0	1	0	0	0	0	0	0	0	0	0	0	1	0	0	0	0	0	0	0	0	0	0
ssa02	17204317	17204637	-320	<DEL>	intron_variant	MODIFIER	LOC106579342	0	0	0	0	0	0	0	0	0	0	1	2	0	1	0	1	0	2	2	0	1	0	1	0	0	0	0	0	1	1	0	1	1	0	0	0	0	0	0	0	0	0
ssa02	17215343	17216272	-929	<DEL>	upstream_gene_variant	MODIFIER	LOC106579350	0	0	0	0	0	0	0	0	0	0	0	0	0	0	0	0	0	0	0	0	0	0	0	0	0	0	0	0	0	0	0	0	0	0	0	0	0	0	0	0	0	0
ssa02	17273971	17274129	-158	<DEL>	downstream_gene_variant	MODIFIER	LOC106579366	0	0	0	0	0	0	0	0	0	0	0	0	0	0	0	0	0	0	0	0	0	0	0	0	0	0	0	0	0	0	0	0	0	0	0	0	0	0	0	0	0	0
ssa02	17500076	17500246	-170	<DEL>	intergenic_region	MODIFIER	LOC106579397-LOC106579401	0	0	0	0	0	0	0	1	0	0	0	0	0	0	0	0	1	0	0	0	0	0	0	0	0	0	0	0	0	0	0	1	0	0	2	0	2	1	0	1	0	0
ssa02	17509349	17509476	-127	<DEL>	upstream_gene_variant	MODIFIER	LOC106579049	1	0	0	1	1	0	0	1	0	0	0	0	1	0	1	0	1	0	0	0	1	0	0	0	0	0	1	0	2	0	0	0	0	0	0	0	0	0	2	0	2	0
ssa02	17658187	17658577	-390	<DEL>	intron_variant	MODIFIER	LOC106579405	0	1	0	0	0	0	0	0	0	0	0	0	0	0	0	0	0	0	0	0	0	0	0	0	0	0	0	0	0	0	0	0	0	0	0	0	1	0	0	0	0	0
ssa02	17664117	17664720	-603	<DEL>	intron_variant	MODIFIER	LOC106579405	0	1	0	0	1	0	0	0	0	0	0	0	0	0	0	0	0	0	0	0	0	0	0	0	0	0	0	0	0	0	0	0	0	0	0	0	0	0	0	0	0	0
ssa02	17782861	17782969	-108	<DEL>	intron_variant	MODIFIER	LOC106579405	0	0	0	0	0	0	0	0	0	0	0	0	0	1	0	0	0	0	0	0	0	0	0	0	0	0	0	0	0	0	0	0	0	0	0	0	0	0	0	0	0	0
ssa02	17826536	17829860	-3324	<DEL>	intron_variant	MODIFIER	LOC106579405	0	0	0	0	0	0	0	0	0	0	0	0	0	1	0	0	0	0	0	0	0	0	0	0	0	0	0	0	0	0	0	0	0	0	0	0	0	0	0	0	0	0
ssa02	17876181	17876798	-617	<DEL>	intron_variant	MODIFIER	LOC106579409	0	0	0	0	0	0	0	0	0	0	0	0	0	0	0	0	0	0	0	0	0	0	0	0	0	0	1	0	0	0	0	0	0	0	0	0	0	0	0	0	0	0
ssa02	17933751	17933989	-238	<DEL>	intergenic_region	MODIFIER	LOC106579409-LOC106579417	0	0	0	0	0	0	0	0	0	0	0	0	0	0	0	0	0	0	0	0	0	0	0	0	0	0	0	0	0	0	0	0	0	0	0	0	0	0	0	0	0	0
ssa02	17937199	17937510	-311	<DEL>	intergenic_region	MODIFIER	LOC106579409-LOC106579417	1	0	0	0	0	1	0	1	0	0	2	1	1	0	0	0	0	0	0	0	0	0	0	0	0	0	0	0	0	0	0	2	0	0	0	0	0	0	0	0	0	0
ssa02	18129794	18129958	-164	<DEL>	intron_variant	MODIFIER	LOC106579417	0	0	0	0	0	0	0	0	0	0	0	0	0	0	0	0	0	0	0	0	0	0	0	0	0	0	0	0	0	0	0	0	0	0	0	0	0	0	0	0	0	0
ssa02	18224286	18224427	-141	<DEL>	intron_variant	MODIFIER	LOC106579424	0	0	0	0	0	0	0	0	0	0	0	0	0	0	0	0	0	0	0	0	0	0	0	0	0	0	0	0	0	0	0	0	0	0	0	0	0	0	0	0	0	0
ssa02	18544104	18552485	8381	<DUP>	frameshift_variant&stop_gained	HIGH	LOC106579451	2	0	0	0	1	0	2	0	0	2	2	1	1	1	2	0	0	0	0	0	0	2	0	0	0	1	0	0	2	0	0	0	0	1	1	0	0	1	1	1	0	0
ssa02	18594731	18595318	-587	<DEL>	intergenic_region	MODIFIER	LOC106579451-LOC106579601	0	0	0	0	0	0	0	1	0	0	0	0	0	0	0	0	0	0	0	0	0	0	0	0	0	0	0	0	0	0	0	0	0	0	0	0	0	0	0	0	0	0
ssa02	18768424	18777322	8898	<DUP>	intron_variant	MODIFIER	LOC106579054	0	0	0	0	0	0	0	0	0	0	1	0	0	0	0	0	0	0	0	0	0	0	0	0	0	0	0	0	0	0	0	0	0	0	0	0	0	0	0	0	0	0
ssa02	18798439	18799108	-669	<DEL>	intron_variant	MODIFIER	LOC106579054	1	0	0	2	1	0	1	1	0	1	2	2	0	1	2	0	0	0	0	2	1	0	0	1	0	1	2	0	2	1	1	1	1	1	0	0	1	1	0	0	0	2
ssa02	19214139	19214338	-199	<DEL>	intron_variant	MODIFIER	LOC106579570	0	0	0	0	0	0	0	0	0	0	0	0	0	0	0	0	0	0	0	0	0	0	0	0	0	0	0	0	0	0	0	0	0	0	0	0	0	0	0	0	0	0
ssa02	19605643	19607885	-2242	<DEL>	intron_variant	MODIFIER	LOC106579702	0	0	0	0	0	0	0	0	0	0	0	0	0	0	0	0	0	0	0	0	0	0	0	0	0	0	0	0	0	0	0	0	0	0	0	0	0	0	0	0	0	0
ssa02	19665280	19665391	-111	<DEL>	downstream_gene_variant	MODIFIER	LOC106579727	0	2	1	0	0	0	1	1	1	0	0	1	0	0	0	1	0	0	0	0	0	0	1	2	0	0	0	0	0	0	0	0	0	0	0	0	0	0	0	0	0	2
ssa02	19869348	19869717	-369	<DEL>	intron_variant	MODIFIER	LOC106579830	0	0	0	0	0	0	0	0	0	0	0	0	0	0	0	0	0	0	0	0	1	0	0	0	0	0	0	0	0	0	0	0	0	0	0	0	0	0	0	0	0	0
ssa02	20156301	20157826	-1525	<DEL>	intron_variant	MODIFIER	LOC106579904	1	1	0	2	0	1	1	0	2	0	0	1	1	0	1	0	0	0	0	0	0	0	0	1	0	0	1	0	0	0	0	0	0	0	0	0	0	0	0	0	0	0
ssa02	20161991	20162328	-337	<DEL>	intron_variant	MODIFIER	LOC106579904	0	0	0	0	0	0	0	0	0	0	0	0	0	0	0	0	0	0	0	0	0	0	0	0	0	0	0	0	0	0	0	0	0	0	0	0	0	0	0	0	0	0
ssa02	20196476	20197630	-1154	<DEL>	intron_variant	MODIFIER	LOC106579904	0	0	1	0	0	0	0	0	0	0	0	0	0	0	0	0	0	0	0	0	0	0	0	0	0	0	0	0	0	0	0	0	0	0	0	0	0	0	0	0	0	0
ssa02	20202426	20204331	-1905	<DEL>	3_prime_UTR_variant	MODIFIER	LOC106579904	0	0	0	0	0	0	0	0	0	0	0	0	0	0	0	0	0	0	0	0	0	0	0	0	0	0	0	0	0	0	0	0	0	0	0	0	0	0	0	0	0	0
ssa02	20210603	20212070	-1467	<DEL>	exon_loss_variant&splice_donor_variant&splice_region_variant&intron_variant	HIGH	LOC106579919	0	0	1	0	0	1	0	0	0	0	1	0	0	2	0	2	1	0	0	0	1	1	0	0	0	1	0	1	0	0	0	0	0	0	0	0	1	1	0	0	0	1
ssa02	20224496	20224735	-239	<DEL>	intron_variant	MODIFIER	LOC106579919	0	0	0	0	2	0	0	0	0	0	0	0	0	0	0	0	0	0	0	0	0	0	0	0	0	0	0	0	0	0	0	0	0	0	0	0	0	0	0	0	0	0
ssa02	20235588	20236250	-662	<DEL>	downstream_gene_variant	MODIFIER	LOC106579919	0	0	0	0	0	0	0	0	0	0	0	0	0	0	0	0	0	0	0	0	0	0	0	0	0	0	0	0	0	0	0	0	0	0	0	0	0	0	0	0	0	0
ssa02	20452376	20455544	-3168	<DEL>	intron_variant	MODIFIER	LOC106579991	0	0	0	0	0	0	0	0	1	0	0	0	0	0	0	0	0	0	0	0	0	0	0	0	0	0	0	0	0	0	0	0	0	0	0	0	0	0	0	0	0	0
ssa02	20468309	20552092	-83783	<DEL>	feature_ablation	HIGH	LOC106579639&LOC106579984&LOC106579991&LOC106580515	0	0	0	0	0	0	0	0	0	0	0	0	0	0	0	0	0	0	0	0	0	0	0	0	0	0	0	0	0	0	0	0	0	0	0	0	0	0	0	0	0	0
ssa02	20529129	20529945	-816	<DEL>	intergenic_region	MODIFIER	LOC106579984-LOC106580515	0	1	0	0	0	0	0	0	1	0	0	1	0	1	0	0	0	0	0	1	1	0	0	0	0	0	0	0	0	0	0	0	0	0	0	0	0	0	0	0	0	0
ssa02	20549401	20549845	-444	<DEL>	splice_acceptor_variant&splice_donor_variant&splice_region_variant&intron_variant&non_coding_transcript_exon_variant	HIGH	LOC106580515	2	0	0	0	0	0	0	0	0	0	0	0	0	0	0	0	0	0	0	0	0	0	0	0	0	0	0	0	0	0	0	0	0	0	0	0	0	0	0	0	0	0
ssa02	20606865	20606987	-122	<DEL>	frameshift_variant&splice_acceptor_variant&splice_region_variant&intron_variant	HIGH	LOC106579645	2	0	0	0	0	0	0	0	0	0	0	0	0	0	0	0	0	0	0	0	0	0	0	0	0	0	0	0	0	0	0	0	0	0	0	0	0	0	0	0	0	0
ssa02	20723674	20810296	86622	<INV>	inversion	MODERATE	LOC106580009&LOC106580016	1	0	0	0	0	0	0	0	0	0	0	0	0	0	0	0	0	0	0	0	0	0	0	0	0	0	0	0	0	0	0	0	0	0	0	0	0	0	0	0	0	0
ssa02	20731569	20732475	-906	<DEL>	intron_variant	MODIFIER	LOC106580016	0	0	0	0	0	0	0	0	0	0	0	0	0	0	0	0	0	0	0	0	0	0	0	0	0	0	0	0	0	0	0	0	0	0	0	0	0	0	0	0	0	0
ssa02	20801315	20801897	-582	<DEL>	intron_variant	MODIFIER	LOC106580009	0	0	0	0	0	0	0	0	0	0	1	0	0	1	1	0	1	0	0	0	0	1	1	1	0	0	0	0	0	1	0	0	0	1	0	0	0	0	0	0	2	0
ssa02	20832905	20834625	-1720	<DEL>	intron_variant	MODIFIER	LOC106580029	0	0	0	0	0	0	0	1	0	0	0	0	0	0	0	0	0	0	0	0	0	0	0	0	0	0	0	0	0	0	0	0	0	0	1	0	1	0	0	0	0	1
ssa02	20961794	20962282	-488	<DEL>	downstream_gene_variant	MODIFIER	muc1	0	0	2	0	0	1	1	1	1	2	1	0	1	1	0	0	0	2	0	0	1	0	0	0	1	1	0	0	0	1	0	2	1	0	0	0	0	1	0	2	0	0
ssa02	20999407	21014340	14933	<DUP>	gene_fusion	HIGH	LOC106580108&LOC106580111	0	0	0	0	0	0	0	0	0	0	0	0	0	0	0	0	0	0	0	0	0	0	0	0	0	0	0	0	0	0	0	0	0	0	0	0	0	0	0	0	0	0
ssa02	21095658	21097115	-1457	<DEL>	frameshift_variant	HIGH	LOC106580151	0	0	0	0	0	0	0	0	0	0	0	0	0	0	0	0	0	0	0	0	0	0	0	0	0	0	0	0	0	0	0	0	0	0	0	0	0	0	0	0	0	0
ssa02	21307526	21307988	-462	<DEL>	intron_variant	MODIFIER	LOC106580236	0	0	0	0	0	0	0	0	0	0	0	0	0	0	0	0	0	0	0	0	0	0	0	0	0	0	0	0	0	0	0	0	0	0	0	0	0	0	0	0	0	0
ssa02	21382743	21382962	-219	<DEL>	3_prime_UTR_variant	MODIFIER	LOC106580249	0	0	2	1	0	1	0	0	0	1	1	2	1	0	1	0	0	0	0	0	0	1	0	2	1	0	0	1	1	0	0	0	1	0	0	0	0	0	1	1	0	0
ssa02	21707371	21708519	-1148	<DEL>	intron_variant	MODIFIER	LOC106580371	0	1	0	0	0	0	0	0	0	0	0	0	0	0	0	1	0	0	0	0	0	0	1	0	1	0	0	0	0	0	0	0	0	0	0	0	1	1	0	0	0	0
ssa02	21842481	21843000	-519	<DEL>	intergenic_region	MODIFIER	LOC106579678-LOC106580462	0	1	0	0	0	0	0	0	0	0	0	0	0	0	0	0	0	0	0	0	0	0	0	2	0	0	0	0	0	0	0	0	0	0	0	0	0	0	0	0	0	0
ssa02	21844880	21845032	-152	<DEL>	intergenic_region	MODIFIER	LOC106579678-LOC106580462	0	0	0	0	0	0	0	0	0	0	0	0	0	0	0	0	0	0	0	0	0	0	0	0	0	0	0	0	0	0	0	0	0	0	0	0	0	0	0	0	0	0
ssa02	21932330	21935944	3614	<DUP>	splice_acceptor_variant&splice_region_variant&intron_variant&non_coding_transcript_exon_variant	HIGH	LOC106580498	0	0	0	0	0	0	0	0	0	0	0	0	0	0	0	0	0	0	0	0	0	0	0	0	0	0	0	0	0	0	0	0	0	0	0	0	0	0	0	0	0	0
ssa02	21933349	21935327	-1978	<DEL>	downstream_gene_variant	MODIFIER	LOC106580477	0	0	0	0	0	0	0	0	0	0	0	0	0	0	0	0	0	0	0	0	0	0	0	0	0	0	0	0	0	0	0	0	0	0	0	0	0	0	0	0	0	0
ssa02	21955820	21956693	-873	<DEL>	frameshift_variant&start_lost&splice_region_variant	HIGH	LOC106580557	0	0	0	0	0	0	0	0	0	0	0	0	0	0	0	0	0	0	0	0	0	0	0	0	0	0	0	0	0	0	0	0	0	0	0	0	0	0	0	0	0	0
ssa02	22108324	22109552	-1228	<DEL>	intergenic_region	MODIFIER	gbp-LOC106580616	0	0	0	0	0	0	0	0	1	0	0	0	0	0	0	0	0	0	0	0	0	0	0	0	1	0	0	1	0	0	0	0	2	0	1	0	0	0	0	0	0	0
ssa02	22288679	22289007	-328	<DEL>	intron_variant	MODIFIER	LOC106581330	0	0	0	0	0	0	0	0	0	0	0	0	0	0	0	0	0	0	0	0	0	0	0	0	0	0	0	0	0	0	1	0	0	0	0	0	0	0	0	1	0	0
ssa02	22310382	22310524	-142	<DEL>	downstream_gene_variant	MODIFIER	LOC106580608	0	0	0	0	0	0	0	0	0	0	0	0	0	0	0	0	0	0	0	0	0	0	0	0	0	0	0	0	0	0	0	0	0	0	0	0	0	0	0	0	0	0
ssa02	22425810	22426418	-608	<DEL>	intron_variant	MODIFIER	LOC106581260	0	0	0	0	0	0	0	0	0	0	0	0	0	0	0	0	0	0	0	0	0	0	0	0	0	0	0	0	0	0	0	0	0	0	0	0	0	0	0	0	0	0
ssa02	22464677	22464947	-270	<DEL>	intron_variant	MODIFIER	id108067	0	0	0	0	0	1	0	0	0	0	0	0	0	0	0	0	0	0	0	0	0	0	0	0	0	0	0	0	0	0	0	0	0	0	0	0	0	0	1	0	0	0
ssa02	22746389	22746981	-592	<DEL>	upstream_gene_variant	MODIFIER	LOC106581194	1	1	1	1	1	1	2	2	2	2	1	0	0	0	1	1	0	0	1	0	1	2	2	0	0	2	0	1	2	2	2	1	2	1	0	1	1	2	0	2	1	2
ssa02	22833841	22834545	-704	<DEL>	intergenic_region	MODIFIER	LOC106580605-LOC106581161	0	0	0	0	0	0	0	0	0	0	0	0	0	0	0	0	0	0	0	0	1	0	0	0	0	0	0	0	0	0	0	0	0	1	1	0	0	0	0	0	0	0
ssa02	22927115	22927254	-139	<DEL>	intron_variant	MODIFIER	LOC106581161	0	0	0	0	0	2	0	0	0	0	0	0	2	0	0	0	0	2	2	2	0	0	0	2	0	0	0	1	2	2	2	2	2	1	0	0	0	1	0	0	0	2
ssa02	22969415	22969685	-270	<DEL>	intergenic_region	MODIFIER	LOC106581161-LOC106581155	0	1	0	0	0	0	0	0	1	0	0	0	0	0	0	0	0	0	0	0	1	1	0	0	0	1	0	0	0	0	0	0	0	1	0	1	0	0	0	0	0	0
ssa02	23141504	23143200	-1696	<DEL>	upstream_gene_variant	MODIFIER	LOC106581105	1	2	0	0	0	0	1	1	1	0	1	2	1	0	0	0	0	1	2	0	1	1	1	1	1	2	1	0	1	1	1	2	2	0	0	2	1	1	0	0	0	1
ssa02	23250510	23250687	-177	<DEL>	upstream_gene_variant	MODIFIER	LOC106581016	0	0	0	0	0	0	0	0	0	0	0	0	0	0	0	0	0	0	0	0	0	0	0	0	0	0	0	0	0	0	1	0	0	0	0	0	0	0	0	0	0	0
ssa02	23323194	23323314	-120	<DEL>	intergenic_region	MODIFIER	LOC106581037-LOC106580978	0	0	0	0	0	0	0	0	0	0	0	0	0	0	0	0	0	0	0	0	0	0	0	0	0	0	0	0	0	0	0	0	0	0	0	0	0	0	0	0	0	0
ssa02	23619551	23622389	-2838	<DEL>	intergenic_region	MODIFIER	LOC106580978-LOC106580947	0	0	0	0	0	0	0	0	0	0	0	0	0	0	0	0	0	0	0	0	0	0	0	0	0	0	0	0	0	0	0	0	0	0	0	0	0	0	0	0	0	0
ssa02	24150319	24151637	1318	<DUP>	duplication	HIGH	nes	0	0	0	0	0	0	0	0	0	0	0	0	0	0	0	0	0	0	0	0	0	0	0	0	0	0	0	0	0	0	0	0	0	0	0	0	0	0	0	0	0	0
ssa02	24175847	24202491	26644	<DUP>	gene_fusion	HIGH	LOC106580604&LOC106580670	0	0	0	0	0	0	0	0	0	0	0	0	0	0	0	0	0	0	0	0	0	0	0	0	0	0	0	0	0	0	0	0	0	0	0	0	0	0	0	0	0	0
ssa02	24462732	24464810	-2078	<DEL>	exon_loss_variant	HIGH	LOC106581372	0	0	0	0	0	0	0	0	0	0	0	0	0	0	0	0	0	0	0	0	0	0	0	0	0	0	0	0	0	0	0	0	0	0	0	0	0	0	0	0	0	0
ssa02	24462799	24464265	-1466	<DEL>	exon_loss_variant	HIGH	LOC106581372	0	1	0	0	0	0	0	0	0	0	0	0	0	1	1	0	0	0	0	0	0	1	1	0	1	0	0	0	0	0	0	1	0	0	0	2	1	1	0	0	0	0
ssa02	24634039	24638686	-4647	<DEL>	upstream_gene_variant	MODIFIER	LOC106581778	0	0	0	0	0	0	0	0	0	0	0	0	1	0	0	1	1	0	1	0	0	0	0	0	0	0	0	0	0	0	0	0	0	0	0	0	0	0	0	0	0	0
ssa02	24847226	24847505	-279	<DEL>	intron_variant	MODIFIER	LOC106581821	1	1	0	2	0	2	0	1	1	0	2	1	2	0	2	0	0	1	0	1	1	2	0	1	0	1	1	2	1	1	2	2	1	1	1	0	1	0	1	0	0	0
ssa02	25257894	25258062	-168	<DEL>	downstream_gene_variant	MODIFIER	LOC106584525	0	0	0	1	0	0	0	0	0	0	0	0	0	0	0	0	0	0	0	0	0	1	0	0	0	0	0	0	0	0	0	0	0	0	0	0	0	0	0	0	0	0
ssa02	25337136	25337404	-268	<DEL>	intergenic_region	MODIFIER	LOC106582009-LOC106582023	0	0	0	0	0	0	0	0	0	0	0	0	0	0	0	0	0	0	0	0	0	0	0	0	0	0	0	0	0	0	0	0	0	0	0	0	0	0	0	0	1	1
ssa02	25444005	25445156	-1151	<DEL>	intergenic_region	MODIFIER	LOC106582018-LOC106582030	0	0	0	0	0	0	0	0	0	0	0	0	0	0	0	0	0	0	0	0	0	0	0	0	0	0	0	0	0	0	0	0	0	0	0	0	0	0	0	0	0	0
ssa02	25506740	25506886	-146	<DEL>	intergenic_region	MODIFIER	LOC106582018-LOC106582030	0	0	0	0	0	0	0	0	0	0	0	0	0	0	0	0	0	0	0	0	0	0	0	0	0	0	0	0	0	0	0	0	0	0	0	0	0	0	0	0	0	0
ssa02	25809352	25810020	-668	<DEL>	upstream_gene_variant	MODIFIER	LOC106582102	0	0	0	0	0	0	0	0	0	0	0	0	0	0	0	0	0	0	0	0	0	0	0	0	0	0	0	0	0	0	0	0	0	0	0	0	0	0	0	0	0	0
ssa02	25834825	25835749	-924	<DEL>	intron_variant	MODIFIER	LOC106582102	0	0	0	0	0	0	0	0	0	0	1	0	0	0	0	0	0	0	0	0	1	0	0	0	0	0	0	1	0	0	0	0	0	0	0	2	0	0	0	0	0	0
ssa02	26031966	26044946	-12980	<DEL>	exon_loss_variant	HIGH	LOC106582184	0	0	0	0	0	0	0	0	0	0	0	0	0	0	0	0	0	0	0	0	0	0	0	0	0	0	0	0	0	0	0	0	0	0	0	0	0	0	0	0	0	0
ssa02	26068587	26068956	-369	<DEL>	intron_variant	MODIFIER	LOC106582184	0	0	0	0	0	0	0	0	0	0	1	0	1	0	0	0	0	0	0	0	0	0	0	0	1	1	0	1	0	0	0	0	1	0	1	0	0	0	0	0	0	0
ssa02	26074413	26074834	-421	<DEL>	intron_variant	MODIFIER	LOC106582184	0	0	0	0	0	0	0	0	0	0	0	0	1	0	0	0	0	0	0	0	0	0	0	0	0	0	0	0	0	0	0	0	0	0	0	0	0	0	0	0	0	0
ssa02	26413813	26413987	-174	<DEL>	upstream_gene_variant	MODIFIER	LOC106582276	0	0	0	0	0	0	0	0	0	0	0	0	0	0	0	0	0	0	0	0	0	0	0	0	0	0	0	0	0	0	0	0	0	0	0	0	0	0	0	0	0	0
ssa02	26778695	26778931	-236	<DEL>	intron_variant	MODIFIER	LOC106582421	1	1	0	0	0	1	0	1	1	1	0	0	0	1	0	0	0	0	0	0	1	1	0	0	2	2	1	1	0	0	1	2	1	0	0	0	0	0	0	0	0	0
ssa02	26804688	26806016	-1328	<DEL>	intergenic_region	MODIFIER	LOC106582421-LOC106582443	0	0	0	0	0	0	0	0	1	0	0	0	0	0	0	0	0	0	0	0	0	0	0	0	0	0	0	0	0	0	0	0	0	0	0	0	0	0	0	0	0	0
ssa02	27297364	27299633	-2269	<DEL>	upstream_gene_variant	MODIFIER	LOC106581694	0	0	0	0	0	0	0	0	0	0	0	0	0	0	0	0	0	0	0	0	0	0	0	0	0	0	0	0	0	0	0	0	0	0	0	0	0	0	0	1	0	0
ssa02	27674067	27674766	-699	<DEL>	intron_variant	MODIFIER	LOC106581701	1	0	0	1	0	1	2	0	1	1	2	1	1	2	1	0	2	2	0	0	2	1	1	1	0	0	0	1	0	0	0	2	1	1	0	0	2	1	0	2	0	0
ssa02	27914022	27914390	-368	<DEL>	intron_variant	MODIFIER	LOC106582892	0	0	0	1	0	0	0	1	0	0	0	0	0	0	0	0	0	0	0	0	0	0	0	0	0	0	0	0	0	0	0	0	0	0	0	0	0	0	0	0	0	0
ssa02	28146653	28146756	-103	<DEL>	intron_variant	MODIFIER	LOC106582899	1	2	1	2	1	2	2	1	1	2	0	0	0	1	0	0	0	0	0	1	0	1	0	0	0	0	0	0	0	0	0	0	1	0	0	1	0	1	1	1	0	0
ssa02	28301818	28302234	-416	<DEL>	intron_variant	MODIFIER	id112728	2	0	1	2	1	1	1	1	1	2	0	1	2	0	0	1	1	0	0	0	0	2	1	1	1	0	0	1	0	0	1	1	1	0	0	0	0	0	0	2	0	1
ssa02	28464986	28469383	4397	<DUP>	intron_variant	MODIFIER	rragc	0	0	0	0	0	0	0	0	0	0	0	0	0	1	0	0	0	0	0	0	0	0	0	0	0	0	0	0	0	0	0	0	0	0	0	1	0	1	0	0	0	0
ssa02	28484602	28484735	-133	<DEL>	intergenic_region	MODIFIER	rragc-LOC106582987	0	0	0	0	0	1	0	0	1	0	1	0	0	1	1	1	1	1	2	0	0	1	1	0	0	0	2	0	0	0	0	0	0	1	0	0	0	0	0	0	2	1
ssa02	28493312	28493708	-396	<DEL>	intergenic_region	MODIFIER	rragc-LOC106582987	0	0	0	0	0	0	0	0	0	0	0	0	0	0	0	0	0	0	0	0	0	0	1	0	0	1	0	0	0	0	0	0	0	0	0	0	0	0	0	0	0	0
ssa02	28512100	28512233	-133	<DEL>	intergenic_region	MODIFIER	rragc-LOC106582987	0	0	0	0	0	0	0	0	0	0	0	0	0	0	0	0	0	0	0	0	0	0	0	0	0	0	0	0	0	0	0	0	0	0	0	0	0	0	0	0	0	0
ssa02	28559439	28560733	-1294	<DEL>	intergenic_region	MODIFIER	rragc-LOC106582987	0	0	0	0	0	0	0	0	0	0	0	0	0	0	0	0	0	0	0	0	0	0	0	0	0	0	0	0	0	0	0	0	0	0	0	0	0	0	0	0	0	0
ssa02	28650759	28650920	-161	<DEL>	intergenic_region	MODIFIER	rragc-LOC106582987	0	0	0	0	0	0	0	0	0	0	0	0	0	0	0	0	0	0	0	0	0	0	0	0	0	0	0	0	0	0	0	0	0	0	0	0	0	0	0	0	0	0
ssa02	28766090	28766250	160	<DUP>	intergenic_region	MODIFIER	rragc-LOC106582987	1	0	0	0	0	2	0	1	1	0	1	0	0	1	0	1	0	0	0	0	1	1	1	1	2	0	0	0	2	0	0	0	0	0	1	0	2	0	0	1	1	0
ssa02	28902914	28905724	-2810	<DEL>	intron_variant	MODIFIER	LOC106582995	0	0	0	0	0	0	0	0	0	0	0	0	0	0	0	0	0	0	0	0	0	0	0	0	0	0	0	0	0	0	0	0	0	0	0	0	0	0	0	0	0	0
ssa02	28919641	28919850	-209	<DEL>	upstream_gene_variant	MODIFIER	LOC106582995	0	0	2	2	2	2	1	0	2	0	1	2	2	1	1	1	1	2	0	1	1	1	0	1	0	2	1	0	2	2	2	2	2	1	1	0	0	2	2	0	2	0
ssa02	28948612	28950259	-1647	<DEL>	downstream_gene_variant	MODIFIER	LOC106582995	0	0	0	0	0	0	0	0	0	0	0	0	0	0	0	0	0	0	1	0	0	0	0	0	0	0	0	0	0	0	0	0	1	0	0	0	0	0	0	0	0	0
ssa02	29011342	29011587	-245	<DEL>	intron_variant	MODIFIER	LOC106583005	0	0	0	0	0	2	0	0	0	0	2	2	0	1	2	0	0	0	0	1	0	0	0	0	0	0	0	0	0	0	2	2	2	0	0	0	0	2	2	0	0	2
ssa02	29052917	29054134	-1217	<DEL>	intron_variant	MODIFIER	LOC106583005	0	0	0	0	0	0	0	0	0	0	0	0	0	0	0	0	0	0	0	0	0	1	0	0	0	0	0	0	0	0	0	0	0	0	0	0	0	0	0	0	0	0
ssa02	29113430	29115648	-2218	<DEL>	intron_variant	MODIFIER	LOC106583018	0	1	1	0	0	0	2	1	0	0	1	2	1	1	0	0	0	1	2	0	0	1	0	0	0	2	0	1	1	2	1	0	2	2	0	0	1	0	0	1	2	1
ssa02	29168012	29168510	-498	<DEL>	intron_variant	MODIFIER	LOC106583027	0	0	0	0	0	0	0	0	0	0	0	0	0	0	0	0	0	0	0	0	0	0	0	0	0	0	0	0	0	0	0	0	0	0	0	0	0	0	0	0	0	0
ssa02	29211844	29214975	-3131	<DEL>	intergenic_region	MODIFIER	LOC106583027-LOC106583045	0	0	0	0	0	0	0	0	0	0	0	0	0	0	0	0	0	0	0	0	0	0	0	0	0	0	0	0	0	0	0	0	0	0	0	0	0	0	0	0	0	0
ssa02	29661564	29661837	-273	<DEL>	intergenic_region	MODIFIER	LOC106584618-LOC106583195	0	0	1	0	1	0	1	2	1	1	0	0	0	2	1	1	1	0	0	0	0	0	0	1	0	0	2	0	0	0	0	1	0	0	0	0	0	0	0	0	0	0
ssa02	29810475	29818870	8395	<DUP>	intergenic_region	MODIFIER	LOC106584618-LOC106583195	0	1	1	1	1	1	1	2	0	2	2	1	1	1	2	2	2	1	0	1	1	2	0	0	2	0	1	0	0	0	0	0	2	2	1	0	1	0	0	0	2	2
ssa02	29854318	29854591	-273	<DEL>	intergenic_region	MODIFIER	LOC106584618-LOC106583195	1	0	1	0	1	0	0	0	2	0	0	0	0	0	0	0	0	1	0	1	0	1	0	0	0	0	0	0	0	0	2	0	0	0	0	0	1	0	1	1	0	0
ssa02	30101397	30102622	-1225	<DEL>	intergenic_region	MODIFIER	LOC106583195-LOC106583205	0	0	1	1	0	0	1	2	0	1	0	0	0	1	0	0	0	1	0	0	1	0	0	1	0	0	0	0	0	0	0	0	1	0	0	0	0	0	0	0	0	0
ssa02	30450689	30452466	-1777	<DEL>	intron_variant	MODIFIER	LOC106583256	0	0	0	1	0	1	0	0	0	1	0	1	1	2	0	0	0	0	0	0	0	0	0	1	0	0	0	0	0	0	0	1	1	1	0	0	0	0	0	0	0	0
ssa02	30783226	30789958	6732	<DUP>	upstream_gene_variant	MODIFIER	LOC106583316	0	0	0	0	0	0	0	0	0	0	0	0	0	0	0	0	0	0	0	0	0	0	0	0	0	0	0	1	0	0	0	0	0	0	0	0	0	0	0	0	0	0
ssa02	31029298	31029926	-628	<DEL>	intron_variant	MODIFIER	csn7a	0	0	0	0	0	0	0	0	0	0	0	0	0	0	0	0	0	0	0	0	1	0	0	0	0	0	0	0	0	0	0	0	0	0	0	0	0	0	0	0	0	0
ssa02	31187445	31191562	-4117	<DEL>	intergenic_region	MODIFIER	LOC106584664-LOC106583484	0	0	0	0	0	0	0	0	0	0	0	0	0	0	0	0	0	0	0	0	1	0	0	0	0	0	0	0	0	0	0	0	0	1	0	0	0	0	0	0	0	0
ssa02	31195517	31197334	-1817	<DEL>	upstream_gene_variant	MODIFIER	LOC106583484	0	0	0	0	0	0	0	0	0	0	0	0	0	0	0	0	0	0	0	0	0	0	0	0	0	0	0	0	0	0	0	0	0	0	1	0	0	0	0	0	0	0
ssa02	31260739	31261892	-1153	<DEL>	intron_variant	MODIFIER	LOC106583495	0	0	0	0	0	0	0	0	0	0	0	0	0	0	0	0	0	0	0	0	0	0	0	0	0	0	0	0	0	0	0	0	0	0	0	0	0	0	0	0	0	0
ssa02	31422778	31423473	-695	<DEL>	downstream_gene_variant	MODIFIER	zadh2	0	0	0	0	1	0	0	0	0	0	0	0	0	0	0	0	0	0	0	0	0	0	0	0	0	0	0	0	0	0	0	0	0	0	0	0	0	0	0	0	0	0
ssa02	31707986	31708287	-301	<DEL>	intron_variant	MODIFIER	LOC106583523	0	0	0	0	0	0	1	1	1	1	0	0	0	0	1	0	0	0	0	0	0	0	0	0	0	1	0	0	0	0	0	0	1	0	0	0	0	0	0	0	0	0
ssa02	31717140	31717435	-295	<DEL>	intron_variant	MODIFIER	LOC106583523	0	0	0	0	0	0	0	0	0	0	0	0	0	0	0	0	0	0	0	0	0	0	0	0	0	0	0	0	0	0	0	0	0	0	0	0	0	0	0	0	0	0
ssa02	32008940	32009161	-221	<DEL>	intergenic_region	MODIFIER	LOC106583575-LOC106583584	0	0	0	0	0	0	0	0	0	0	0	0	0	0	0	0	0	0	0	0	0	0	0	0	0	0	0	0	0	0	0	0	0	0	0	0	0	0	0	0	0	0
ssa02	32044961	32045560	-599	<DEL>	intergenic_region	MODIFIER	LOC106583575-LOC106583584	1	2	0	1	0	1	2	0	2	2	0	1	0	0	1	1	0	0	0	0	0	0	0	0	0	0	1	1	0	0	1	1	2	1	1	0	1	0	0	0	0	0
ssa02	32131224	32131620	-396	<DEL>	intergenic_region	MODIFIER	LOC106583575-LOC106583584	0	0	0	0	0	1	0	0	0	0	0	0	0	1	0	0	0	0	0	0	0	0	0	0	0	0	0	0	0	0	0	0	0	0	0	0	0	0	0	0	0	0
ssa02	32203963	32204068	-105	<DEL>	intron_variant	MODIFIER	LOC106583584	2	0	2	0	2	0	1	2	2	2	0	2	2	0	1	1	1	2	0	0	0	1	0	1	0	0	0	0	0	1	0	1	2	2	1	0	2	2	0	0	0	1
ssa02	32258188	32258508	-320	<DEL>	intron_variant	MODIFIER	LOC106583584	0	0	0	0	0	0	0	0	0	0	0	0	0	0	0	0	0	0	0	0	0	0	0	0	0	0	0	0	0	0	0	0	0	0	0	0	0	0	0	0	0	0
ssa02	32418086	32420884	-2798	<DEL>	upstream_gene_variant	MODIFIER	LOC106583607	0	0	0	0	0	0	0	0	0	0	0	0	0	0	0	0	0	0	0	0	0	0	0	0	0	0	0	0	0	0	0	0	0	0	0	0	0	0	0	0	0	0
ssa02	32851683	32853447	-1764	<DEL>	intron_variant	MODIFIER	id115956	0	0	0	0	0	0	0	0	0	0	0	1	0	0	0	0	0	0	1	1	0	0	0	0	0	0	0	1	0	1	0	0	0	0	0	0	0	0	0	0	1	0
ssa02	33024494	33024815	-321	<DEL>	intergenic_region	MODIFIER	LOC106583752-tmm74	1	1	0	0	0	0	1	1	1	1	0	0	0	0	1	0	0	1	0	0	0	0	0	1	0	0	0	0	0	0	1	1	0	1	0	0	1	1	0	0	0	0
ssa02	33214184	33216368	-2184	<DEL>	intergenic_region	MODIFIER	LOC106583768-LOC106583774	0	0	0	0	0	0	0	0	0	0	0	0	0	0	0	0	0	0	0	0	0	0	0	0	0	0	0	0	0	0	0	0	0	0	0	0	0	0	0	0	1	0
ssa02	33242990	33243163	-173	<DEL>	intergenic_region	MODIFIER	LOC106583768-LOC106583774	0	0	0	0	0	0	0	0	0	0	0	0	0	0	0	0	0	0	0	0	0	0	0	0	0	0	0	0	0	0	0	0	0	0	0	0	0	0	0	0	0	0
ssa02	33356910	33357038	-128	<DEL>	upstream_gene_variant	MODIFIER	LOC106583820	0	0	0	0	0	0	0	0	0	0	0	0	0	0	0	0	0	0	0	0	0	0	0	0	0	1	0	0	0	0	0	0	0	0	0	0	0	0	0	0	0	0
ssa02	33474336	33474465	-129	<DEL>	intron_variant	MODIFIER	LOC100194712	1	0	0	0	0	0	0	0	0	0	0	0	2	0	1	0	0	0	0	0	0	0	1	1	0	1	0	1	0	1	0	1	1	0	2	0	2	0	0	0	1	2
ssa02	33485272	33485488	-216	<DEL>	downstream_gene_variant	MODIFIER	LOC100194712	1	0	1	0	0	1	0	0	0	1	0	1	2	0	1	0	0	0	0	0	0	0	1	1	0	1	0	1	1	0	0	0	1	0	2	2	2	0	0	0	1	2
ssa02	33697302	33697409	-107	<DEL>	intergenic_region	MODIFIER	LOC106583879-ube3d	2	2	2	0	1	2	0	2	1	2	0	2	2	1	2	2	0	1	1	0	1	1	2	2	2	1	1	1	1	1	1	1	0	2	2	1	0	1	1	1	2	2
ssa02	34004244	34004394	-150	<DEL>	intron_variant	MODIFIER	LOC106583951	0	0	1	0	1	0	0	0	1	1	2	2	1	1	1	1	0	2	1	2	1	2	0	1	2	1	0	2	1	2	0	0	0	0	2	1	2	1	0	1	2	0
ssa02	34057110	34057269	-159	<DEL>	intron_variant	MODIFIER	LOC106581760	2	2	1	2	1	2	2	1	1	1	1	1	2	1	1	1	0	2	2	0	2	1	1	1	1	1	1	2	2	1	1	2	2	2	1	0	0	0	0	2	2	1
ssa02	34076637	34080355	-3718	<DEL>	exon_loss_variant	HIGH	LOC106581760	0	0	0	0	0	0	0	0	0	0	0	0	0	0	0	0	0	0	0	0	0	0	0	0	0	0	0	0	0	0	0	0	0	0	0	0	0	0	0	0	0	0
ssa02	34108901	34109592	-691	<DEL>	downstream_gene_variant	MODIFIER	LOC106583962	0	0	0	0	0	0	0	0	0	0	0	0	0	0	0	0	0	0	0	0	0	0	0	0	0	0	0	0	0	0	0	0	0	0	0	0	0	0	0	0	0	0
ssa02	34217122	34217335	-213	<DEL>	intron_variant	MODIFIER	LOC106583983	2	2	2	2	2	1	1	1	2	1	1	1	1	1	2	2	1	1	2	1	1	1	2	1	1	0	1	1	0	1	1	2	1	1	2	1	0	2	1	1	2	0
ssa02	34343894	34344165	-271	<DEL>	upstream_gene_variant	MODIFIER	LOC106584038	0	1	0	0	0	0	0	0	0	0	0	0	0	0	0	0	0	0	0	0	0	0	0	0	0	0	0	0	0	0	0	0	0	0	0	0	0	0	0	0	0	0
ssa02	34381190	34381442	-252	<DEL>	downstream_gene_variant	MODIFIER	LOC106584038	0	0	0	0	0	0	0	0	0	0	0	0	0	0	0	0	0	0	0	0	0	0	0	0	0	0	0	0	0	0	0	0	0	0	0	0	0	0	0	0	0	0
ssa02	34813723	34814042	-319	<DEL>	intron_variant	MODIFIER	LOC106584132	0	0	0	0	0	0	0	0	0	0	0	0	0	0	0	0	0	0	0	0	0	0	0	0	0	0	0	0	0	0	0	0	0	0	0	0	0	0	0	0	1	0
ssa02	34890938	34893067	-2129	<DEL>	intergenic_region	MODIFIER	lyplal1-LOC106584161	0	0	0	0	0	0	0	0	0	0	0	0	0	0	0	0	0	0	0	0	0	0	0	0	0	0	0	0	0	0	0	0	0	0	0	0	0	0	0	0	0	0
ssa02	34982673	34983221	-548	<DEL>	intron_variant	MODIFIER	LOC106584161	1	0	2	0	2	0	1	1	2	1	0	0	0	2	2	0	0	1	2	2	1	1	1	0	1	0	1	2	2	1	0	0	0	0	1	0	1	0	1	0	2	2
ssa02	34988075	34988263	-188	<DEL>	intron_variant	MODIFIER	LOC106584161	0	0	0	0	0	0	0	0	0	0	0	0	0	0	0	0	0	0	0	0	0	0	0	0	0	1	0	0	0	0	0	0	0	0	0	0	0	0	1	0	0	0
ssa02	34996502	34996997	-495	<DEL>	intron_variant	MODIFIER	LOC106584165	0	0	0	0	0	0	0	0	0	0	0	0	0	0	0	0	0	0	0	0	0	0	0	0	0	0	0	0	0	0	0	0	0	0	0	0	0	0	0	0	0	0
ssa02	35093865	35094769	-904	<DEL>	intergenic_region	MODIFIER	LOC106584170-LOC106584182	2	2	2	2	2	2	2	2	2	2	2	2	2	2	2	2	0	2	2	2	2	1	2	2	2	2	2	2	2	2	2	2	2	2	2	1	2	2	1	1	2	2
ssa02	35103207	35104516	-1309	<DEL>	intergenic_region	MODIFIER	LOC106584170-LOC106584182	0	0	0	0	0	0	0	0	0	0	0	0	0	0	0	0	0	0	0	0	0	0	0	0	0	0	0	0	0	0	0	0	0	0	0	0	0	0	0	0	0	0
ssa02	35123128	35123266	-138	<DEL>	intergenic_region	MODIFIER	LOC106584170-LOC106584182	0	0	0	0	0	0	0	0	0	0	0	0	0	0	0	0	0	0	0	0	0	0	0	0	0	0	0	0	0	0	0	0	0	0	0	0	0	0	0	0	0	0
ssa02	35256531	35256927	-396	<DEL>	intron_variant	MODIFIER	LOC106581772	0	0	0	0	0	0	0	0	0	0	0	0	0	0	0	0	0	0	0	0	0	0	0	0	0	0	0	0	0	0	0	0	0	0	0	0	0	0	0	0	0	0
ssa02	35795817	35797054	-1237	<DEL>	intron_variant	MODIFIER	ptpru	0	0	0	0	0	0	0	0	0	0	0	0	0	0	0	0	0	0	0	0	0	0	0	0	0	0	0	0	0	0	0	0	0	0	0	0	0	0	0	0	0	0
ssa02	35798212	35799455	-1243	<DEL>	intron_variant	MODIFIER	ptpru	0	0	0	0	0	0	0	0	0	0	0	0	0	0	0	0	0	1	0	0	0	0	0	1	0	0	0	0	0	0	0	0	0	1	0	0	0	0	1	0	0	0
ssa02	36574787	36574931	-144	<DEL>	intron_variant	MODIFIER	LOC106584332	0	0	0	0	0	0	0	0	0	0	0	0	0	0	0	0	0	0	0	0	0	0	0	0	0	0	0	0	0	0	0	0	0	0	0	0	0	0	0	0	0	0
ssa02	36684211	36684497	-286	<DEL>	intron_variant	MODIFIER	LOC106584341	0	0	0	0	0	0	0	0	0	0	1	0	0	1	0	0	0	0	1	0	1	0	1	1	0	0	0	0	0	0	0	0	0	0	0	1	0	1	0	0	0	0
ssa02	36814648	36815733	-1085	<DEL>	5_prime_UTR_variant	MODIFIER	LOC106584362	0	0	0	0	0	0	0	0	0	0	0	0	0	0	0	0	0	0	0	0	0	0	0	0	0	0	0	0	0	0	0	0	0	0	0	0	0	0	0	0	0	0
ssa02	36858714	36860625	-1911	<DEL>	intergenic_region	MODIFIER	LOC106584362-rcc1	0	0	0	0	1	0	0	0	0	0	0	0	0	0	0	0	0	0	0	0	0	0	0	0	0	0	0	0	0	0	0	0	0	0	0	0	0	0	0	0	0	0
ssa02	36859087	36859843	-756	<DEL>	intergenic_region	MODIFIER	LOC106584362-rcc1	0	0	0	0	0	1	0	0	0	0	0	0	0	0	0	0	0	0	0	0	1	0	0	0	0	0	0	0	0	0	1	1	0	0	1	0	0	0	0	1	0	0
ssa02	36867992	36869791	-1799	<DEL>	upstream_gene_variant	MODIFIER	rcc1	0	0	0	0	0	0	0	0	0	0	0	0	0	0	0	0	0	0	0	0	0	0	0	0	0	0	0	0	0	0	0	0	0	0	0	0	0	0	0	0	0	0
ssa02	36952541	36953501	-960	<DEL>	intergenic_region	MODIFIER	rcc1-LOC106584402	0	0	0	0	0	0	0	0	0	0	0	0	0	0	0	0	0	0	0	0	0	0	0	0	0	0	0	0	0	0	0	0	0	0	0	0	0	0	0	0	0	0
ssa02	37001386	37002158	-772	<DEL>	upstream_gene_variant	MODIFIER	LOC106584402	0	0	0	0	0	0	0	0	0	0	0	0	0	0	0	0	0	0	0	0	0	0	0	0	0	0	0	0	0	0	0	0	0	0	0	0	0	0	0	0	0	0
ssa02	37001769	37003710	-1941	<DEL>	upstream_gene_variant	MODIFIER	LOC106584402	0	0	0	0	0	0	0	0	0	0	0	0	0	0	0	0	0	0	0	0	0	0	0	0	0	0	0	0	0	0	0	0	0	0	0	0	0	0	0	0	0	0
ssa02	37395239	37400043	-4804	<DEL>	intron_variant	MODIFIER	LOC106584953	0	0	0	0	0	0	0	0	0	0	0	0	0	0	0	0	0	0	0	0	0	0	0	0	0	0	0	0	0	0	0	0	0	0	0	0	0	0	0	0	0	0
ssa02	37422717	37423621	-904	<DEL>	intergenic_region	MODIFIER	LOC106584953-LOC106584767	0	0	0	0	0	0	0	0	0	0	0	0	0	0	0	0	0	0	0	0	0	0	0	0	0	0	0	0	0	0	0	0	0	0	0	0	0	0	0	0	0	0
ssa02	37483535	37486616	-3081	<DEL>	intron_variant	MODIFIER	LOC106584767	0	0	0	0	0	0	0	0	0	0	0	0	0	0	0	0	0	0	0	0	0	0	0	0	0	0	0	0	0	0	0	0	0	0	0	0	0	0	0	0	0	0
ssa02	37529688	37532047	-2359	<DEL>	upstream_gene_variant	MODIFIER	LOC106584945	0	0	0	0	0	0	0	0	0	0	0	0	0	0	0	0	0	0	0	0	0	0	0	0	0	0	0	0	0	0	0	0	0	0	0	0	0	0	0	0	0	0
ssa02	37556014	37556198	-184	<DEL>	intron_variant	MODIFIER	LOC106584945	0	0	0	0	0	0	0	0	0	0	0	0	0	0	0	0	0	0	0	1	0	0	0	0	0	0	0	0	0	0	0	0	0	0	0	0	0	0	0	0	0	0
ssa02	37762989	37763234	-245	<DEL>	upstream_gene_variant	MODIFIER	LOC106584925	0	0	0	0	0	0	0	0	0	0	0	0	0	0	0	0	0	0	0	0	0	0	0	0	0	0	0	0	0	0	0	0	0	0	0	0	0	0	0	0	0	0
ssa02	37784819	37788233	-3414	<DEL>	downstream_gene_variant	MODIFIER	LOC106584925	0	0	0	0	0	0	0	0	0	0	0	0	0	0	0	0	0	0	0	0	0	0	0	0	0	0	0	0	0	0	0	0	0	0	0	0	0	0	0	0	0	0
ssa02	37888718	37890424	-1706	<DEL>	intergenic_region	MODIFIER	LOC106584899-LOC106584898	0	0	0	0	0	0	0	0	0	0	0	0	0	0	0	0	0	0	0	0	0	0	0	0	0	0	0	0	0	0	0	0	0	0	0	0	0	0	0	0	0	0
ssa02	37900675	37902394	-1719	<DEL>	intergenic_region	MODIFIER	LOC106584899-LOC106584898	0	0	0	0	0	0	0	0	0	0	0	0	0	0	0	0	0	0	1	0	0	0	0	0	0	0	0	0	0	0	0	0	0	0	0	0	0	0	0	0	0	0
ssa02	37939096	37939583	-487	<DEL>	downstream_gene_variant	MODIFIER	LOC106584892	0	0	0	0	0	1	0	1	0	1	0	0	0	0	0	0	0	0	0	0	0	0	0	0	0	0	0	0	0	0	0	1	0	0	0	0	0	0	0	0	0	0
ssa02	38022891	38023073	-182	<DEL>	intergenic_region	MODIFIER	LOC106584889-LOC106584886	0	0	0	0	0	0	0	0	0	0	0	0	0	0	0	0	0	0	0	0	0	0	0	0	0	0	0	0	0	0	0	0	0	0	0	0	0	0	0	0	0	0
ssa02	38090141	38090572	-431	<DEL>	upstream_gene_variant	MODIFIER	LOC106584872	0	0	0	0	0	0	0	0	0	0	0	0	0	0	0	0	1	0	0	0	0	1	0	0	0	1	0	0	0	0	0	0	1	1	0	0	0	0	0	1	0	0
ssa02	38233604	38234721	-1117	<DEL>	downstream_gene_variant	MODIFIER	LOC106584808	0	0	0	0	0	0	0	0	0	0	0	0	0	0	0	0	0	0	0	0	0	0	0	0	0	0	0	0	0	0	0	0	0	0	0	0	0	0	0	0	0	0
ssa02	38874763	38877471	-2708	<DEL>	upstream_gene_variant	MODIFIER	LOC106584986	0	0	0	0	0	0	0	0	0	0	0	0	0	0	0	0	0	0	0	0	0	0	1	1	0	0	0	0	0	0	0	0	1	1	0	0	2	0	0	0	0	0
ssa02	38899689	38901507	-1818	<DEL>	downstream_gene_variant	MODIFIER	LOC106585074	1	0	2	0	1	1	1	0	0	0	0	0	0	0	0	0	0	0	0	0	0	0	0	0	0	0	0	0	0	0	2	0	0	0	0	0	0	0	0	0	0	0
ssa02	38954045	38954190	-145	<DEL>	intron_variant	MODIFIER	LOC106585074	0	0	0	0	0	0	0	0	0	0	0	0	0	0	0	0	0	0	0	0	0	0	0	0	0	0	0	0	0	0	0	0	0	0	0	0	0	0	0	1	0	0
ssa02	39062327	39065360	-3033	<DEL>	intron_variant	MODIFIER	LOC106585018	0	0	0	0	0	0	0	0	0	0	0	0	0	0	0	0	0	0	0	0	0	0	0	0	0	0	0	0	0	0	0	0	0	0	0	0	0	0	0	0	0	0
ssa02	39238458	39238729	-271	<DEL>	intron_variant	MODIFIER	LOC106585215	0	0	0	0	0	0	0	0	0	0	0	1	0	1	0	0	0	0	0	0	0	0	1	0	0	0	0	0	0	0	0	0	1	1	1	2	0	0	0	0	0	0
ssa02	39345485	39348919	-3434	<DEL>	upstream_gene_variant	MODIFIER	LOC106585242	0	0	0	0	0	0	0	0	0	0	0	0	0	0	0	0	1	0	0	0	0	1	0	0	0	0	0	0	0	0	0	0	0	0	0	0	0	0	0	0	0	0
ssa02	39505224	39506003	-779	<DEL>	upstream_gene_variant	MODIFIER	LOC106585260	0	0	0	0	0	0	0	0	0	0	0	0	0	0	0	0	0	0	0	0	0	0	0	0	0	0	0	0	0	0	0	0	0	0	0	0	0	0	0	0	0	0
ssa02	39531437	39531597	-160	<DEL>	intron_variant	MODIFIER	LOC106585275	0	0	0	0	0	0	0	0	0	0	0	0	0	0	0	0	0	0	0	0	0	0	0	0	0	0	0	0	0	0	0	0	0	0	0	0	0	0	0	0	0	0
ssa02	39966346	39970055	-3709	<DEL>	intron_variant	MODIFIER	LOC106585313	0	0	0	0	0	0	0	0	0	0	0	0	0	0	0	0	0	0	0	0	0	0	0	0	0	0	0	0	0	0	0	0	0	0	0	0	0	0	0	0	0	0
ssa02	40943673	40944624	-951	<DEL>	downstream_gene_variant	MODIFIER	LOC106586197	1	2	1	2	2	0	0	1	1	1	0	0	0	0	0	2	0	2	0	1	1	0	0	0	1	0	1	0	1	0	0	0	1	1	2	0	0	1	0	0	0	0
ssa02	41061633	41064930	-3297	<DEL>	downstream_gene_variant	MODIFIER	LOC106586178	0	0	0	0	0	1	1	0	0	0	0	0	0	0	0	0	0	0	0	0	0	0	0	0	0	0	0	0	0	0	0	0	0	0	0	0	0	0	0	0	0	0
ssa02	41901436	41901540	-104	<DEL>	downstream_gene_variant	MODIFIER	LOC106585964	0	0	1	0	0	0	0	1	1	1	0	0	0	0	0	0	0	2	0	0	0	0	1	0	0	0	0	0	0	0	1	0	0	0	0	0	0	1	0	0	0	0
ssa02	41980787	41982093	-1306	<DEL>	upstream_gene_variant	MODIFIER	spred2	0	0	0	0	0	0	0	0	0	0	0	0	0	0	0	0	0	0	0	0	0	0	0	0	0	0	0	0	0	0	0	0	0	0	0	0	0	0	0	0	0	0
ssa02	42432929	42434679	-1750	<DEL>	intron_variant	MODIFIER	LOC106585779	0	0	0	0	0	0	0	0	0	0	0	0	0	0	0	0	0	0	0	0	0	0	0	0	0	0	0	0	0	0	0	0	0	0	0	0	0	0	0	0	0	0
ssa02	42545147	42548065	2918	<INV>	upstream_gene_variant	MODIFIER	LOC106585772	0	0	0	0	0	1	1	1	1	1	0	0	0	1	0	0	0	0	0	0	0	0	0	0	0	0	0	0	0	0	0	0	0	0	0	0	0	0	0	0	0	0
ssa02	42557831	42559156	-1325	<DEL>	intron_variant	MODIFIER	LOC106585752	2	1	1	0	1	2	2	2	0	2	1	1	1	2	2	2	1	2	1	1	0	0	1	2	1	1	1	1	2	2	2	2	1	2	2	0	0	2	0	2	2	1
ssa02	42585013	42588348	-3335	<DEL>	downstream_gene_variant	MODIFIER	LOC106586353	0	0	0	0	0	0	0	0	0	0	0	0	0	0	0	0	0	0	0	0	0	0	0	0	0	0	0	0	0	0	0	0	0	0	0	0	0	0	0	0	0	0
ssa02	42813405	42815409	-2004	<DEL>	intron_variant	MODIFIER	LOC106585679	0	0	0	0	0	0	0	0	0	0	0	0	0	0	0	0	0	0	0	0	0	0	0	0	0	0	0	0	0	0	0	0	0	0	0	0	0	0	0	0	0	0
ssa02	42833581	42833835	-254	<DEL>	upstream_gene_variant	MODIFIER	LOC106585700	0	0	1	0	0	1	0	0	0	0	1	1	1	0	1	0	0	1	0	0	1	1	1	0	1	0	1	1	0	0	0	0	0	0	1	0	0	0	1	0	0	1
ssa02	42841843	42842162	-319	<DEL>	intron_variant	MODIFIER	LOC106585679	0	0	0	0	0	0	0	1	0	1	0	0	0	0	0	0	0	0	0	1	0	0	0	0	0	0	0	0	0	0	0	1	0	0	0	0	0	0	0	0	0	0
ssa02	42866709	42867278	-569	<DEL>	splice_donor_variant&splice_region_variant&intron_variant&non_coding_transcript_exon_variant	HIGH	LOC106585676	0	0	0	0	0	0	0	0	0	0	0	0	0	0	0	0	0	0	0	0	0	0	0	0	0	0	0	0	0	0	0	0	0	0	0	0	0	0	0	0	0	0
ssa02	42942083	42942770	-687	<DEL>	intron_variant	MODIFIER	LOC106585659	1	0	0	0	0	0	0	0	0	0	0	0	0	0	0	0	0	0	0	0	0	0	0	0	0	0	0	0	0	0	0	0	0	0	0	0	0	0	0	0	0	0
ssa02	42981585	42982399	-814	<DEL>	intergenic_region	MODIFIER	LOC106585659-LOC106585649	0	0	0	0	0	0	0	0	0	0	0	0	1	0	0	0	0	0	1	0	0	0	0	0	0	0	0	0	0	0	0	0	0	0	2	0	0	0	0	0	0	0
ssa02	43089526	43090862	-1336	<DEL>	intron_variant	MODIFIER	kpca	0	1	0	0	0	0	1	0	1	0	0	0	0	0	0	0	0	0	0	0	0	0	0	0	0	0	0	0	0	0	0	0	0	0	0	0	0	0	0	0	0	0
ssa02	43100355	43100549	-194	<DEL>	intron_variant	MODIFIER	kpca	0	0	0	0	0	0	0	0	0	0	0	1	0	1	0	0	0	0	1	0	0	0	0	0	0	0	0	0	0	0	0	0	0	0	0	0	0	0	0	1	0	0
ssa02	43313674	43314884	-1210	<DEL>	intron_variant	MODIFIER	LOC106585635	1	2	0	1	1	0	1	0	1	0	0	0	0	0	0	0	0	0	0	0	0	0	0	0	0	0	1	0	0	0	1	0	0	0	0	0	0	0	0	0	0	0
ssa02	43439159	43443361	-4202	<DEL>	intron_variant	MODIFIER	LOC106585489	1	0	1	1	0	0	1	0	1	0	1	1	1	0	1	1	1	0	0	0	1	0	0	0	0	0	0	0	0	0	0	1	1	1	0	0	0	0	0	0	0	0
ssa02	43581204	43582499	-1295	<DEL>	intron_variant	MODIFIER	LOC106585480	0	0	0	0	0	0	0	0	0	0	0	0	0	0	0	0	0	0	0	0	0	0	0	0	0	0	0	0	0	0	0	0	0	0	0	0	0	0	0	0	0	0
ssa02	43681177	43685173	-3996	<DEL>	intron_variant	MODIFIER	LOC106585476	0	0	0	0	0	0	0	0	0	0	0	0	0	0	0	0	0	0	0	0	0	0	0	0	0	0	0	0	0	0	0	0	0	0	0	0	0	0	0	0	0	0
ssa02	43946356	43946470	-114	<DEL>	splice_region_variant&intron_variant	LOW	LOC106588447	0	0	0	0	0	0	0	0	0	0	0	0	0	0	0	0	0	0	0	0	0	0	0	0	0	0	0	0	0	0	0	0	0	0	0	0	0	0	0	0	0	0
ssa02	43992982	43994163	-1181	<DEL>	intergenic_region	MODIFIER	LOC106588440-LOC106588435	0	1	0	0	0	0	0	0	0	0	0	0	0	0	0	0	0	0	0	0	0	0	1	0	0	0	0	0	0	0	2	0	0	0	0	0	0	0	0	0	0	0
ssa02	44375715	44728446	352731	<INV>	bidirectional_gene_fusion	HIGH	LOC106588250&id123268	0	0	0	0	0	0	0	0	0	1	0	0	1	0	0	1	0	0	0	0	0	0	1	0	0	1	0	0	0	0	0	0	1	0	1	0	0	1	2	0	0	0
ssa02	44447165	44450746	-3581	<DEL>	downstream_gene_variant	MODIFIER	LOC106588359	1	1	0	0	0	0	0	0	1	2	1	2	2	0	0	0	1	0	0	0	0	0	0	2	0	0	1	1	2	2	0	0	1	0	0	0	0	2	0	2	1	1
ssa02	44468191	44468319	-128	<DEL>	intron_variant	MODIFIER	LOC106588356	0	0	0	0	0	0	0	0	0	0	0	0	0	0	0	0	0	0	0	0	0	0	0	0	0	0	0	0	0	0	0	0	0	0	0	0	0	0	0	0	0	0
ssa02	44659838	44663224	-3386	<DEL>	upstream_gene_variant	MODIFIER	LOC106588262	0	0	0	0	0	0	0	0	0	0	0	0	0	0	0	0	0	0	0	0	0	0	0	0	0	0	0	0	0	0	0	0	0	0	0	0	0	0	0	0	0	0
ssa02	44770357	44771192	-835	<DEL>	intron_variant	MODIFIER	LOC106588251	0	0	0	0	0	0	0	0	0	0	0	1	0	0	0	0	0	0	0	0	0	0	0	0	0	0	0	0	0	0	0	0	0	0	0	0	0	0	0	0	0	0
ssa02	44831574	44833758	-2184	<DEL>	exon_loss_variant&splice_region_variant	HIGH	id123674	0	0	0	0	0	0	0	0	0	0	0	0	0	0	0	0	0	0	0	0	0	0	0	0	0	0	0	0	0	0	0	0	0	0	0	0	0	0	0	0	0	0
ssa02	44854829	44854974	-145	<DEL>	intron_variant	MODIFIER	LOC106588225	0	0	0	0	0	0	0	0	0	0	0	0	0	0	0	0	0	0	0	0	0	0	0	0	0	0	0	0	0	0	0	0	0	0	0	0	0	0	0	0	0	0
ssa02	44877287	44877631	-344	<DEL>	intergenic_region	MODIFIER	LOC106588235-LOC106588557	0	0	0	0	0	0	0	0	0	0	0	0	0	0	0	0	0	0	0	0	0	0	0	0	1	0	0	0	0	0	0	0	0	0	0	0	0	0	0	1	0	0
ssa02	44914084	44914903	-819	<DEL>	upstream_gene_variant	MODIFIER	LOC106588557	1	0	0	0	2	0	1	0	0	0	0	1	0	0	0	0	2	1	0	0	1	0	0	0	0	0	0	0	0	0	0	0	1	0	0	0	0	0	0	1	0	0
ssa02	44959768	44960483	-715	<DEL>	intergenic_region	MODIFIER	LOC106588224-LOC106588199	0	0	0	0	0	0	0	0	0	0	0	0	0	0	0	0	0	0	0	0	0	0	0	0	0	0	0	0	0	0	0	0	0	0	0	0	0	0	0	0	0	0
ssa02	45190534	45190801	-267	<DEL>	intergenic_region	MODIFIER	LOC106588199-LOC106588551	0	0	0	0	0	0	0	0	0	0	0	0	0	0	0	0	0	0	0	0	0	0	0	0	0	0	0	0	0	0	0	0	0	0	0	0	0	0	0	0	0	0
ssa02	45262292	45262645	-353	<DEL>	splice_donor_variant&splice_region_variant&5_prime_UTR_variant&intron_variant	HIGH	LOC106588180	0	0	0	0	0	0	0	0	0	0	0	0	0	0	0	0	0	0	0	0	0	0	0	0	0	0	0	0	0	0	0	0	0	0	0	0	0	0	0	0	0	0
ssa02	45263653	45264691	-1038	<DEL>	splice_acceptor_variant&splice_donor_variant&5_prime_UTR_truncation&exon_loss_variant&splice_region_variant&intron_variant	HIGH	LOC106588180	0	0	0	0	0	0	0	0	0	0	0	0	0	0	0	0	0	0	0	0	0	0	0	0	0	0	0	0	0	0	0	0	0	0	0	0	0	0	0	0	0	0
ssa02	45382391	45383406	-1015	<DEL>	intergenic_region	MODIFIER	LOC106588153-LOC100380627	0	0	0	0	0	0	0	0	0	0	0	0	0	0	0	0	0	0	0	0	0	0	0	0	0	0	0	0	0	0	0	0	0	0	0	0	0	0	0	0	0	0
ssa02	45482073	45482833	-760	<DEL>	intron_variant	MODIFIER	LOC106588110	0	0	1	0	0	0	0	0	0	0	0	0	0	0	0	0	0	0	0	0	0	0	0	0	0	0	0	0	0	0	1	0	0	0	0	0	0	0	1	0	0	0
ssa02	45504996	45505838	-842	<DEL>	intron_variant	MODIFIER	LOC106588110	0	0	0	0	0	0	1	0	1	0	0	0	0	0	0	0	0	0	0	1	0	0	0	0	0	0	0	0	0	0	0	0	0	0	0	0	0	0	0	0	0	0
ssa02	45507769	45507929	-160	<DEL>	intron_variant	MODIFIER	LOC106588110	0	0	0	0	0	0	0	0	0	0	0	0	0	0	0	0	0	0	0	0	0	0	0	0	0	0	0	0	0	0	0	0	0	0	0	0	0	0	0	0	0	0
ssa02	45802255	45803690	-1435	<DEL>	intergenic_region	MODIFIER	LOC106588087-LOC106588086	1	2	2	0	2	2	0	1	0	0	2	2	2	2	2	2	1	0	2	0	2	1	2	2	1	2	2	2	0	2	1	1	2	1	2	2	1	2	0	2	2	2
ssa02	45901833	45902651	-818	<DEL>	intron_variant	MODIFIER	LOC106588085	1	2	2	2	2	1	0	1	0	0	1	0	0	0	1	1	0	1	1	1	1	1	1	0	0	0	2	0	0	0	0	0	0	0	1	2	0	1	2	2	2	2
ssa02	45905818	45955169	-49351	<DEL>	gene_fusion	HIGH	LOC106588084&LOC106588085	0	0	1	1	0	1	0	0	0	0	0	0	0	0	0	0	1	0	0	0	0	0	0	0	0	0	1	0	0	0	0	0	0	0	0	0	0	0	0	1	0	0
ssa02	45908466	45910689	-2223	<DEL>	downstream_gene_variant	MODIFIER	LOC106588085	0	0	0	0	0	0	0	0	1	0	0	0	0	0	0	0	0	0	0	1	0	1	0	0	1	0	0	1	0	0	1	1	1	1	0	0	1	0	0	0	0	0
ssa02	45936827	45937427	-600	<DEL>	intron_variant	MODIFIER	LOC106588084	0	0	0	0	0	0	0	0	1	0	0	0	0	0	0	0	0	0	0	0	0	0	0	0	0	0	0	0	0	0	0	0	0	0	0	0	0	0	0	0	0	0
ssa02	46083610	46084105	-495	<DEL>	upstream_gene_variant	MODIFIER	LOC106587926	0	0	0	0	0	0	0	0	1	0	0	0	0	0	0	0	0	0	0	0	0	0	0	0	0	0	0	0	0	0	0	0	0	0	0	0	0	0	0	0	0	0
ssa02	46267831	46268008	-177	<DEL>	downstream_gene_variant	MODIFIER	LOC106587847	0	0	0	0	0	0	0	0	0	0	0	0	0	0	0	0	0	0	0	0	0	0	0	0	0	0	0	0	0	0	0	0	0	0	0	0	0	0	0	0	0	0
ssa02	46283508	46287107	-3599	<DEL>	intergenic_region	MODIFIER	LOC106587847-LOC106587813	0	0	0	0	0	0	0	0	0	0	0	0	0	0	0	0	0	0	1	0	0	0	0	1	0	0	0	0	0	0	0	0	0	0	0	0	0	0	0	0	0	0
ssa02	46303667	46304088	-421	<DEL>	upstream_gene_variant	MODIFIER	LOC106587813	0	0	0	0	0	0	0	0	0	0	0	0	1	0	0	0	0	0	0	0	2	0	1	1	0	0	0	0	0	0	0	1	0	0	0	1	0	0	0	0	2	1
ssa02	46413023	46413427	-404	<DEL>	intergenic_region	MODIFIER	LOC106587764-LOC106587758	0	0	0	0	0	0	0	0	0	0	0	0	0	0	0	0	0	0	0	0	1	0	0	0	0	0	0	0	0	0	0	0	0	0	0	0	0	0	0	0	0	0
ssa02	46430924	46431113	-189	<DEL>	downstream_gene_variant	MODIFIER	LOC106587758	0	0	1	2	0	0	0	0	1	0	0	1	0	1	1	1	0	1	0	1	0	1	0	1	0	1	0	1	0	0	0	0	1	0	0	0	1	0	1	0	0	0
ssa02	46657206	46658154	-948	<DEL>	intron_variant	MODIFIER	LOC106587662	0	0	0	0	0	0	0	0	0	0	0	0	0	0	0	0	0	0	0	0	0	0	0	0	0	0	0	0	0	0	0	0	0	0	0	0	0	0	0	0	0	0
ssa02	46753238	46753396	-158	<DEL>	frameshift_variant	HIGH	LOC106587602	0	0	0	0	0	0	0	0	0	0	0	1	0	0	0	0	0	0	0	0	0	0	0	0	0	0	0	0	0	0	0	0	0	0	1	0	0	0	0	1	0	0
ssa02	46832745	46842361	-9616	<DEL>	exon_loss_variant	HIGH	LOC106587549	0	0	0	0	0	0	0	0	0	0	0	0	0	0	0	0	0	0	0	0	0	0	0	0	0	0	0	0	0	0	0	0	0	0	0	0	0	0	0	0	0	0
ssa02	46961211	46962037	-826	<DEL>	upstream_gene_variant	MODIFIER	LOC106587463	0	0	0	0	0	0	0	0	0	0	0	0	0	0	0	0	0	0	0	0	0	0	0	0	0	0	0	0	0	0	0	0	0	0	0	0	0	0	0	0	0	0
ssa02	46970078	46970498	-420	<DEL>	downstream_gene_variant	MODIFIER	LOC106588518	0	0	0	0	0	0	0	0	0	0	0	0	0	0	0	0	0	0	0	0	0	0	0	0	0	0	0	0	1	0	0	0	0	0	0	0	0	0	0	0	0	0
ssa02	47035985	47036212	-227	<DEL>	intron_variant	MODIFIER	LOC106587417	0	0	0	0	0	0	0	0	1	0	0	0	0	0	0	0	0	0	0	0	1	0	1	2	0	1	0	0	0	0	0	0	0	0	0	0	0	0	0	0	0	0
ssa02	47268131	47276557	8426	<DUP>	duplication	MODIFIER	LOC106588483	0	0	0	0	1	0	0	0	0	0	0	0	1	0	0	0	0	0	0	0	0	0	0	0	0	1	0	0	0	0	1	0	0	0	0	1	0	1	1	0	0	0
ssa02	47843338	47844148	-810	<DEL>	intergenic_region	MODIFIER	LOC106587198-LOC106587157	0	0	0	0	0	0	0	0	0	0	0	0	0	0	0	0	0	0	0	0	0	0	0	0	0	0	0	0	0	0	0	0	0	0	0	0	0	0	0	0	0	0
ssa02	47860346	47882597	22251	<DUP>	frameshift_variant&stop_gained	HIGH	LOC106587157	0	0	0	0	0	0	0	0	0	0	0	0	2	0	0	0	0	0	0	0	1	0	0	0	0	0	0	0	0	0	0	0	0	0	0	2	0	0	0	0	0	0
ssa02	47931673	47931826	-153	<DEL>	upstream_gene_variant	MODIFIER	LOC106587157	1	0	0	0	0	1	0	0	0	0	0	0	0	0	0	0	0	0	0	0	0	0	0	0	0	0	0	0	0	0	0	0	0	0	0	0	0	0	0	0	0	0
ssa02	48004658	48005300	-642	<DEL>	downstream_gene_variant	MODIFIER	LOC106587152	2	0	0	1	1	1	1	0	2	0	1	0	1	2	1	0	0	2	0	1	1	0	0	1	0	1	0	2	1	2	2	0	1	0	0	0	0	1	0	1	0	1
ssa02	48032712	48046889	14177	<DUP>	gene_fusion	HIGH	LOC106586503&LOC106587131	0	0	0	0	0	0	0	0	0	0	0	0	0	0	0	0	0	0	0	0	0	0	0	0	0	0	0	0	0	0	0	0	0	0	0	1	0	1	0	0	0	0
ssa02	48078093	48078717	-624	<DEL>	upstream_gene_variant	MODIFIER	LOC106587125	0	0	0	0	0	0	1	0	1	0	0	0	0	0	0	0	0	0	0	0	0	0	0	0	0	0	0	0	0	0	0	0	0	0	0	0	0	0	0	0	0	0
ssa02	48135110	48136105	-995	<DEL>	upstream_gene_variant	MODIFIER	LOC106587111	1	0	0	0	0	2	0	0	0	0	0	0	0	0	0	0	0	0	0	0	0	0	0	0	0	0	0	0	0	0	0	0	0	0	0	0	0	0	0	0	0	0
ssa02	48194311	48195017	-706	<DEL>	intron_variant	MODIFIER	LOC106587099	0	0	0	0	0	0	0	0	0	0	0	1	0	0	0	0	0	0	0	0	0	1	0	0	0	0	0	0	0	0	0	0	1	1	0	0	0	0	1	0	0	0
ssa02	48216470	48221225	4755	<DUP>	frameshift_variant&splice_acceptor_variant&splice_donor_variant&splice_region_variant&intron_variant	HIGH	LOC106587099	0	0	0	0	0	0	0	0	0	0	0	0	0	0	0	0	0	0	0	0	0	0	0	0	0	0	0	0	0	0	0	0	0	0	0	2	0	0	0	0	0	0
ssa02	48536314	48537292	-978	<DEL>	intron_variant	MODIFIER	LOC106587058	0	0	0	0	0	0	0	1	0	1	0	0	0	0	0	0	0	0	0	0	0	0	0	0	0	0	0	0	0	1	0	0	0	0	1	0	0	0	0	0	0	0
ssa02	48622503	48623503	-1000	<DEL>	intron_variant	MODIFIER	LOC106587011	0	0	0	0	0	1	0	0	1	0	0	0	0	0	0	0	0	0	0	0	0	0	0	0	0	0	0	0	0	0	0	0	0	0	0	0	0	0	0	0	0	0
ssa02	48773068	48774687	-1619	<DEL>	intron_variant	MODIFIER	LOC106586907	0	0	0	0	0	0	0	0	0	0	0	0	0	0	0	0	0	0	0	0	0	0	0	0	0	0	0	0	0	0	0	0	0	0	0	1	0	0	0	0	0	0
ssa02	48845719	48846156	-437	<DEL>	upstream_gene_variant	MODIFIER	LOC106586869	0	0	0	0	0	0	0	0	0	0	0	0	0	0	0	2	0	0	0	0	1	0	0	0	0	0	1	0	0	0	0	0	0	0	0	0	0	0	0	0	1	0
ssa02	49185042	49185517	-475	<DEL>	intergenic_region	MODIFIER	LOC106586852-LOC106588471	0	0	0	0	0	0	0	0	0	0	0	0	0	0	0	0	0	0	0	0	0	0	0	0	0	0	0	0	0	0	0	0	0	0	0	0	0	1	0	0	0	0
ssa02	49196435	49197937	-1502	<DEL>	intergenic_region	MODIFIER	LOC106586852-LOC106588471	0	0	0	0	0	0	0	0	0	0	0	0	0	0	0	0	0	0	0	0	0	0	0	0	0	0	0	0	0	0	0	0	0	0	0	0	0	0	0	0	0	0
ssa02	49250669	49250939	-270	<DEL>	intergenic_region	MODIFIER	LOC106586852-LOC106588471	0	0	0	0	0	0	0	0	0	0	0	0	0	0	0	0	0	0	0	0	0	0	1	0	0	0	0	0	0	0	2	0	2	1	0	0	0	0	0	0	0	1
ssa02	49424803	49425387	-584	<DEL>	intergenic_region	MODIFIER	LOC106586852-LOC106588471	0	0	2	0	0	0	0	0	0	0	0	0	0	0	0	0	0	0	0	0	0	0	0	0	0	0	0	0	0	0	2	0	0	0	0	0	0	0	0	0	0	0
ssa02	49638713	49639142	-429	<DEL>	intergenic_region	MODIFIER	LOC106588471-LOC106586846	0	0	0	0	0	0	0	0	0	0	0	0	0	0	0	0	0	0	0	0	0	0	0	0	0	0	0	0	0	0	0	0	0	0	0	0	0	0	0	0	0	0
ssa02	49876025	49877459	-1434	<DEL>	downstream_gene_variant	MODIFIER	LOC106586492	0	0	0	0	0	0	0	0	0	0	0	0	0	0	0	0	0	0	0	0	0	0	0	0	0	0	0	0	0	0	0	0	0	0	0	1	0	0	0	0	0	0
ssa02	49983208	49985323	-2115	<DEL>	intron_variant	MODIFIER	LOC106586820	0	0	1	0	0	0	0	0	0	0	1	0	0	0	0	2	1	0	0	1	0	0	1	0	0	0	0	1	2	2	1	1	1	0	0	0	0	0	0	0	0	0
ssa02	50004072	50004940	-868	<DEL>	intergenic_region	MODIFIER	LOC106586820-trnaa-ugc	1	2	2	1	1	0	0	0	0	1	1	0	1	1	2	2	1	0	0	2	0	2	2	2	0	2	2	2	2	2	2	1	2	2	0	0	1	2	0	1	0	0
ssa02	50096833	50098668	-1835	<DEL>	intergenic_region	MODIFIER	LOC106586820-trnaa-ugc	0	0	0	0	0	0	0	0	0	0	0	0	0	0	0	0	0	0	0	1	0	0	0	0	0	0	0	0	0	0	0	0	0	0	0	0	0	0	0	0	0	0
ssa02	50347132	50347381	-249	<DEL>	intron_variant	MODIFIER	LOC106586800	0	0	0	0	0	0	0	0	0	0	0	1	1	0	0	0	0	0	0	1	0	0	0	0	0	0	1	0	0	0	0	0	0	0	0	0	1	0	0	0	0	1
ssa02	50505444	50505912	-468	<DEL>	upstream_gene_variant	MODIFIER	LOC106586485	0	0	0	0	0	0	0	0	0	0	0	2	1	0	0	0	0	0	0	1	0	0	0	1	1	0	0	0	0	0	1	0	0	0	0	0	0	0	0	0	0	1
ssa02	50579753	50580936	-1183	<DEL>	intron_variant	MODIFIER	LOC106586787	0	0	0	0	0	0	0	0	0	0	0	0	0	0	0	0	0	0	0	0	0	0	0	0	0	0	0	0	0	0	0	0	0	0	0	0	0	0	0	0	0	0
ssa02	50708905	50710243	1338	<DUP>	intron_variant	MODIFIER	LOC106586780	0	0	0	1	0	0	0	0	2	1	0	0	0	0	0	0	0	0	0	1	0	0	0	0	0	0	0	0	0	2	0	2	1	1	0	0	0	0	0	0	0	0
ssa02	50708998	50711552	2554	<DUP>	intron_variant	MODIFIER	LOC106586780	0	0	0	1	0	0	1	0	2	1	0	0	0	0	0	0	0	0	1	0	0	0	0	0	0	0	0	0	0	0	0	2	1	1	0	0	0	0	0	0	0	0
ssa02	50781465	50783808	-2343	<DEL>	intron_variant	MODIFIER	LOC106586757	0	0	0	0	0	0	0	0	0	0	0	0	0	0	0	0	0	0	0	0	0	1	0	0	0	0	0	0	0	0	0	0	0	0	0	1	0	0	0	0	0	0
ssa02	50879772	50880053	-281	<DEL>	downstream_gene_variant	MODIFIER	dtd1	0	0	0	0	0	0	0	0	0	0	0	0	0	0	0	0	0	0	0	0	0	0	0	0	0	0	0	0	0	0	0	0	0	0	0	0	0	0	0	0	0	0
ssa02	50928938	50929483	-545	<DEL>	intron_variant	MODIFIER	LOC106586478	0	0	0	0	0	0	0	0	0	0	0	0	0	0	0	0	0	0	0	0	0	0	0	0	0	0	0	0	0	0	0	0	0	0	0	0	0	0	0	0	0	0
ssa02	51100854	51101165	-311	<DEL>	intron_variant	MODIFIER	LOC106586654	1	1	0	0	0	0	0	0	0	1	0	0	0	0	0	0	0	0	0	0	1	0	0	0	1	0	1	0	0	0	1	0	0	0	0	0	0	0	0	1	0	0
ssa02	51103332	51103610	-278	<DEL>	intron_variant	MODIFIER	LOC106586654	1	1	1	0	0	0	0	0	0	0	0	0	0	0	0	0	0	0	0	0	0	0	0	0	0	0	0	0	0	0	0	0	0	0	0	0	0	0	0	0	0	0
ssa02	51310100	51310765	-665	<DEL>	intergenic_region	MODIFIER	LOC106586560-LOC106588670	0	0	0	0	0	0	0	0	0	0	0	0	0	0	0	0	0	0	0	0	0	0	0	0	0	0	0	0	0	0	0	0	0	0	0	0	0	0	0	0	0	0
ssa02	51358762	51359773	-1011	<DEL>	intron_variant	MODIFIER	LOC106588670	1	2	0	1	0	0	0	2	1	0	1	1	2	1	0	1	0	0	1	2	0	2	2	2	0	2	1	1	1	0	1	0	1	0	1	1	0	1	0	0	0	0
ssa02	51412100	51414374	-2274	<DEL>	downstream_gene_variant	MODIFIER	LOC106588656	0	0	0	0	0	0	0	0	0	1	0	0	0	0	0	0	0	0	0	0	0	0	0	0	0	0	0	0	0	0	0	0	0	0	0	0	0	0	0	0	0	0
ssa02	51645286	51646458	-1172	<DEL>	frameshift_variant&splice_acceptor_variant&splice_region_variant&intron_variant	HIGH	LOC100286439	0	0	0	0	0	0	0	0	0	0	0	0	0	0	0	0	0	0	0	0	0	0	0	0	0	0	0	0	0	0	0	0	0	0	0	0	0	0	0	0	0	0
ssa02	51722200	51724872	-2672	<DEL>	exon_loss_variant	HIGH	LOC106588744	0	0	0	0	0	0	0	0	0	0	0	0	0	0	0	0	0	0	0	0	0	0	0	0	0	0	0	0	0	0	0	0	0	0	0	0	0	0	0	0	0	0
ssa02	51783108	51783912	-804	<DEL>	intergenic_region	MODIFIER	LOC106588744-LOC106588752	0	0	0	0	0	0	0	0	0	0	0	0	0	0	0	0	0	0	0	0	1	0	0	0	0	0	0	0	0	0	0	0	1	0	0	0	0	0	0	1	0	0
ssa02	51816869	51816969	-100	<DEL>	upstream_gene_variant	MODIFIER	LOC106588769	1	1	2	0	0	0	0	1	2	0	0	2	2	0	1	0	0	0	0	2	0	0	0	2	1	0	0	0	1	0	0	0	0	0	1	0	0	0	1	1	0	0
ssa02	52055053	52059643	4590	<DUP>	intergenic_region	MODIFIER	LOC106588807-id129799	0	0	0	0	0	0	0	0	0	0	0	0	0	0	0	0	0	0	0	0	0	0	0	0	0	0	0	0	0	0	0	1	0	0	0	0	0	0	0	0	0	0
ssa02	52133775	52135391	-1616	<DEL>	intergenic_region	MODIFIER	LOC106588830-LOC106588831	0	0	0	0	0	0	1	0	0	0	0	0	0	0	0	0	0	0	0	0	1	0	0	0	0	0	0	0	0	0	0	1	1	0	0	0	0	0	0	0	0	0
ssa02	52296989	52298545	-1556	<DEL>	intergenic_region	MODIFIER	LOC106588842-LOC106588849	1	0	0	0	0	1	0	0	0	0	0	0	0	0	0	0	0	0	0	0	0	1	0	0	0	1	0	0	0	0	0	0	0	0	0	0	0	0	0	0	0	0
ssa02	52395232	52395411	-179	<DEL>	intron_variant	MODIFIER	sec23b	0	0	0	0	0	0	0	1	0	0	0	0	0	0	0	0	0	0	0	0	0	0	0	0	0	0	0	0	0	0	0	0	0	0	0	0	0	0	0	0	0	0
ssa02	52529613	52529858	-245	<DEL>	intergenic_region	MODIFIER	LOC106588876-LOC106588898	2	0	0	0	1	2	0	1	2	1	1	1	0	1	0	0	0	1	0	0	0	1	0	1	1	0	0	0	0	0	0	1	1	1	0	0	0	1	0	0	0	0
ssa02	52612349	52612622	-273	<DEL>	intergenic_region	MODIFIER	LOC106588876-LOC106588898	1	0	0	0	0	0	0	0	0	0	0	0	0	0	0	0	0	0	0	0	0	0	0	0	0	0	0	0	0	0	0	0	0	0	0	0	0	0	0	0	0	0
ssa02	52726400	52726695	-295	<DEL>	upstream_gene_variant	MODIFIER	LOC106588902	0	2	0	2	2	1	1	2	2	0	2	2	2	2	1	0	1	2	2	1	2	0	0	2	2	2	0	2	2	0	1	2	0	2	2	0	2	1	0	2	0	2
ssa02	52856105	53380187	-524082	<DEL>	feature_ablation	HIGH	LOC106588936&LOC106588940&LOC106588948&LOC106589018&LOC106589036&LOC106589040&LOC106589049&LOC106589059&LOC106589063&LOC106589071&LOC106589087&LOC106589116&LOC106589135&LOC106589141&LOC106589147&LOC106589165&LOC106589168&LOC106589169&LOC106589170&LOC106589172&LOC106589173&LOC106589186&LOC106589281&coq7&erp27&id130168&id130200&trnaa-agc&trnaa-ugc	0	0	0	0	0	0	0	1	0	0	0	0	1	0	1	0	0	0	0	0	0	0	0	0	0	0	0	0	0	0	1	0	0	0	1	0	0	0	0	0	0	0
ssa02	53709245	53709915	-670	<DEL>	upstream_gene_variant	MODIFIER	LOC106589316	0	0	0	0	0	0	0	0	0	0	0	0	0	0	0	0	0	0	0	0	0	0	0	0	0	0	0	0	0	0	0	0	0	0	0	0	0	0	0	0	0	0
ssa02	53843380	53849136	-5756	<DEL>	intergenic_region	MODIFIER	LOC106589398-LOC106589400	0	0	0	0	0	0	0	0	0	0	0	0	0	0	0	0	0	0	0	0	0	0	0	0	0	0	0	0	0	0	1	0	0	0	0	0	0	0	0	0	0	0
ssa02	54190869	54191304	-435	<DEL>	upstream_gene_variant	MODIFIER	LOC106589454	0	0	0	0	0	0	0	0	0	0	0	0	0	0	0	0	0	0	0	0	0	0	0	0	0	0	0	0	0	0	0	0	0	0	0	0	0	0	0	0	0	0
ssa02	54458658	54458905	-247	<DEL>	intergenic_region	MODIFIER	LOC106589539-LOC106589595	0	0	0	0	0	0	0	0	0	0	0	0	0	0	0	0	0	0	0	0	0	0	0	0	0	0	0	0	0	0	0	0	0	0	0	0	0	0	0	0	0	0
ssa02	54734392	54736170	-1778	<DEL>	upstream_gene_variant	MODIFIER	LOC106589584	0	0	0	0	0	0	0	0	0	0	0	0	0	0	0	0	0	0	0	0	0	0	0	0	0	0	0	0	1	0	0	0	0	0	1	0	0	0	0	1	0	0
ssa02	55721269	55721405	-136	<DEL>	intergenic_region	MODIFIER	LOC106590024-LOC106590030	0	0	0	0	0	0	0	0	0	0	0	0	0	0	0	0	0	0	0	0	0	0	0	0	0	0	0	0	0	0	0	0	0	0	0	0	0	0	0	0	0	0
ssa02	55832793	55832921	-128	<DEL>	intergenic_region	MODIFIER	LOC106590059-LOC106590062	0	0	2	0	1	0	1	1	1	0	0	0	0	1	0	1	0	0	0	0	0	1	0	0	2	1	1	0	0	1	1	1	1	0	2	0	0	0	1	0	0	1
ssa02	55834169	55836938	-2769	<DEL>	upstream_gene_variant	MODIFIER	LOC106590062	0	0	0	0	0	0	0	0	1	0	2	1	1	2	0	0	1	0	0	1	0	0	1	0	0	0	0	0	1	0	1	1	0	0	1	0	0	0	0	0	0	0
ssa02	56320724	56320986	-262	<DEL>	intron_variant	MODIFIER	LOC106590154	2	2	2	2	2	2	2	1	2	1	2	2	2	2	2	2	0	2	2	1	2	2	2	1	2	2	2	2	2	2	2	2	2	2	0	0	2	2	1	2	2	1
ssa02	56446099	56446213	-114	<DEL>	intergenic_region	MODIFIER	LOC106590170-LOC106590175	1	0	2	0	1	0	0	0	0	1	0	0	0	0	1	0	2	2	1	1	1	0	1	0	2	1	0	2	0	0	1	2	0	2	1	0	0	1	2	0	1	1
ssa02	56556176	56556599	-423	<DEL>	intron_variant	MODIFIER	LOC106590181	0	0	0	0	0	0	0	0	0	0	0	0	0	0	0	0	0	0	0	0	0	0	0	0	0	0	0	0	0	0	0	0	0	0	0	0	0	0	0	0	0	0
ssa02	56597816	56598246	-430	<DEL>	intron_variant	MODIFIER	LOC106590181	0	0	0	0	0	0	0	0	0	0	0	0	1	1	1	0	0	0	1	0	0	0	0	0	0	0	1	0	0	0	0	1	0	0	0	0	1	0	0	0	0	0
ssa02	56883803	56884153	-350	<DEL>	upstream_gene_variant	MODIFIER	LOC106590308	1	0	0	2	1	0	1	1	1	2	2	1	2	1	0	2	1	1	1	2	0	1	1	1	2	1	1	1	1	2	1	2	0	2	2	0	1	1	0	0	0	1
ssa02	57034782	57034926	-144	<DEL>	intergenic_region	MODIFIER	LOC106590372-LOC106590378	0	0	0	0	0	0	0	0	0	0	0	0	0	0	0	1	0	0	0	0	0	0	0	0	0	0	0	0	0	0	0	0	0	0	0	0	0	0	0	0	0	0
ssa02	57158680	57159392	-712	<DEL>	downstream_gene_variant	MODIFIER	LOC106590423	0	0	0	0	0	0	0	0	0	0	0	0	0	0	0	0	0	0	0	0	0	0	0	0	0	0	0	0	0	0	0	0	0	0	0	0	0	0	0	0	0	0
ssa02	57222970	57223142	-172	<DEL>	downstream_gene_variant	MODIFIER	LOC106590435	0	0	0	0	0	0	0	0	0	0	0	0	0	0	0	0	0	0	0	0	0	0	0	0	0	0	0	0	0	0	0	0	0	0	0	0	0	0	0	0	0	0
ssa02	57448048	57448859	-811	<DEL>	upstream_gene_variant	MODIFIER	LOC106590405	0	0	0	0	0	0	0	0	0	0	0	0	0	0	1	0	0	0	0	0	0	0	0	0	0	0	0	0	0	0	0	1	0	0	0	0	0	0	0	0	0	0
ssa02	57455036	57455370	-334	<DEL>	intron_variant	MODIFIER	LOC106590483	0	0	0	0	0	0	0	0	0	0	0	0	0	0	0	0	0	0	0	0	0	0	0	0	0	0	0	0	0	0	0	0	0	0	0	0	0	0	0	0	0	0
ssa02	57461938	57466416	-4478	<DEL>	splice_donor_variant&5_prime_UTR_truncation&exon_loss_variant&splice_region_variant&intron_variant	HIGH	LOC106590493	1	1	0	0	2	0	1	2	0	0	0	1	1	1	1	1	2	1	1	2	0	1	2	0	0	0	0	0	0	0	2	1	0	0	0	1	1	0	0	0	2	1
ssa02	57524245	57532803	8558	<DUP>	duplication	MODERATE	LOC106590503	0	0	0	0	0	0	0	0	0	0	0	0	0	0	0	0	0	0	0	0	0	0	0	0	0	0	0	0	0	0	0	0	0	0	0	0	0	0	0	0	0	0
ssa02	57531438	57532165	-727	<DEL>	upstream_gene_variant	MODIFIER	LOC106590506	0	0	0	0	0	0	0	0	0	0	0	0	0	0	0	1	0	0	0	0	0	0	0	0	0	0	0	0	0	0	0	0	0	0	0	0	0	0	0	0	0	0
ssa02	57550124	57551045	-921	<DEL>	intergenic_region	MODIFIER	id132798-LOC106590513	0	0	0	0	0	0	0	1	0	1	0	0	0	0	0	0	0	0	0	0	0	0	0	0	0	0	0	0	0	0	0	0	0	0	0	0	0	0	0	0	0	0
ssa02	57594189	57596012	1823	<DUP>	upstream_gene_variant	MODIFIER	LOC106590544	0	0	0	0	0	0	0	0	0	0	0	0	0	0	0	0	0	0	0	0	2	0	0	0	0	0	0	0	0	0	0	0	0	0	0	0	0	0	0	0	0	0
ssa02	57696896	57697029	133	<DUP>	frameshift_variant&splice_acceptor_variant&splice_region_variant&intron_variant	HIGH	LOC106590570	0	0	0	0	1	0	0	0	0	0	0	1	0	0	0	0	0	0	0	0	0	0	0	0	0	0	0	0	0	0	0	0	0	0	0	0	0	0	0	0	0	0
ssa02	58471814	58471960	-146	<DEL>	intergenic_region	MODIFIER	LOC106590780-LOC106590738	0	0	0	0	0	0	0	0	0	0	0	0	0	0	0	0	0	0	0	0	0	0	0	0	0	0	0	0	0	0	0	0	0	0	0	0	0	0	0	0	0	0
ssa02	58506389	58506601	-212	<DEL>	intergenic_region	MODIFIER	LOC106590780-LOC106590738	0	0	0	0	2	0	1	1	1	1	0	0	1	0	0	0	0	0	1	1	0	0	0	0	0	0	0	0	0	0	0	1	0	0	0	0	0	0	0	0	0	0
ssa02	58659288	58659696	-408	<DEL>	downstream_gene_variant	MODIFIER	LOC106590828	1	0	1	2	0	2	1	2	0	0	1	1	1	1	1	0	1	0	0	0	0	1	1	1	0	0	1	1	0	1	1	0	1	0	1	0	0	0	1	1	0	0
ssa02	58743127	58745482	-2355	<DEL>	intergenic_region	MODIFIER	LOC106590836-LOC106590846	0	0	0	0	0	0	0	0	0	0	0	0	0	0	0	0	0	0	0	0	0	0	0	0	0	0	0	0	0	0	0	0	0	0	0	0	0	0	0	0	0	0
ssa02	59374297	59374440	-143	<DEL>	splice_region_variant&non_coding_transcript_exon_variant	LOW	LOC106591071	0	0	0	0	0	0	0	0	0	0	0	0	0	1	0	0	0	0	0	0	1	0	0	0	0	0	0	0	0	0	0	0	0	2	0	0	0	0	0	0	0	0
ssa02	60110900	60111649	-749	<DEL>	intergenic_region	MODIFIER	p5cr2-LOC106591295	0	0	0	0	0	0	0	0	0	0	0	0	0	0	0	0	0	0	0	0	0	0	0	0	0	0	0	0	0	0	0	0	0	0	0	0	0	0	0	0	0	0
ssa02	60121452	60121554	-102	<DEL>	downstream_gene_variant	MODIFIER	LOC106591295	2	0	0	0	2	2	0	0	0	0	0	0	2	2	1	0	0	0	0	0	0	2	0	0	0	0	0	2	0	2	0	0	2	2	0	0	1	0	0	0	0	0
ssa02	60378682	60379133	-451	<DEL>	intergenic_region	MODIFIER	id133671-LOC106591359	0	0	0	0	0	0	0	0	0	0	0	0	0	0	0	0	0	0	0	0	0	0	0	0	0	0	0	0	0	0	0	0	0	0	0	0	0	0	0	0	0	0
ssa02	60379799	60384703	4904	<DUP>	intergenic_region	MODIFIER	id133671-LOC106591359	1	0	0	0	0	0	0	0	0	0	0	0	0	0	0	0	0	0	0	0	0	0	0	0	0	0	0	0	0	0	1	0	1	0	0	0	0	0	1	0	0	0
ssa02	60545737	60545965	-228	<DEL>	upstream_gene_variant	MODIFIER	LOC106591427	1	1	0	0	0	0	1	0	1	0	1	0	0	1	1	0	0	0	0	0	1	1	0	0	0	0	0	0	0	0	0	0	0	0	0	0	0	0	0	0	0	0
ssa02	61165517	61165855	-338	<DEL>	intron_variant	MODIFIER	LOC106591506	0	0	0	0	0	0	0	0	0	0	0	0	0	0	0	0	0	0	0	0	0	0	0	0	0	0	0	0	0	0	0	0	0	1	0	0	0	0	0	0	0	1
ssa02	61256739	61256860	-121	<DEL>	downstream_gene_variant	MODIFIER	LOC106591547	0	0	0	0	0	0	0	0	0	0	0	0	0	0	0	0	0	0	0	0	0	0	0	0	0	0	0	1	0	0	0	0	0	0	0	0	0	0	0	0	0	0
ssa02	61415303	61415446	-143	<DEL>	upstream_gene_variant	MODIFIER	LOC106591574	0	0	0	0	0	0	0	0	0	0	0	0	0	0	0	0	0	0	0	0	0	0	0	0	0	0	0	0	0	0	0	0	0	0	0	0	0	0	0	0	0	0
ssa02	61980027	61995246	-15219	<DEL>	transcript_ablation	HIGH	LOC106591855	0	0	0	0	0	0	0	0	0	0	0	0	0	0	0	0	0	0	0	0	0	1	0	0	0	0	0	0	0	0	0	0	0	0	0	0	0	0	0	0	0	0
ssa02	61983173	61989893	-6720	<DEL>	exon_loss_variant	HIGH	LOC106591855	0	0	0	0	0	1	0	0	0	0	0	0	0	1	0	0	0	1	0	0	0	0	0	1	0	0	0	0	0	0	0	0	0	0	0	0	0	0	1	0	0	2
ssa02	62393816	62396214	2398	<DUP>	intergenic_region	MODIFIER	LOC106591694-LOC106591736	0	0	0	0	0	0	0	0	0	0	0	0	0	0	0	0	0	0	0	0	0	0	0	0	0	0	0	0	0	0	0	0	0	0	0	0	0	0	0	0	0	0
ssa02	62514989	62515824	-835	<DEL>	3_prime_UTR_variant	MODIFIER	LOC106591893	0	0	0	0	0	0	0	0	0	0	0	0	0	0	0	0	0	0	0	0	0	0	0	0	0	0	0	0	0	0	0	0	0	0	0	0	0	0	0	0	0	0
ssa02	64936509	64937066	-557	<DEL>	intergenic_region	MODIFIER	LOC106592955-LOC106592962	1	0	1	2	0	0	1	0	0	1	0	0	0	0	1	0	0	0	1	1	0	0	0	0	0	0	0	1	0	0	0	0	0	0	1	0	0	0	0	0	0	0
ssa02	65022966	65027019	-4053	<DEL>	intergenic_region	MODIFIER	LOC106592945-LOC106592984	0	0	0	0	0	0	0	0	0	0	0	0	0	0	0	0	0	0	0	0	0	0	0	0	0	0	0	0	0	0	0	0	0	0	0	0	0	0	0	0	0	0
ssa02	65181583	65182663	-1080	<DEL>	intergenic_region	MODIFIER	LOC106593059-LOC106593061	1	0	1	2	0	0	1	0	2	1	2	0	0	0	2	1	1	0	1	1	0	0	0	0	2	0	0	0	0	1	0	0	0	1	1	0	0	0	1	0	0	0
ssa02	65284464	65285257	-793	<DEL>	intron_variant	MODIFIER	LOC106593117	0	0	0	0	0	0	0	0	0	0	0	0	0	0	0	0	0	0	0	0	0	0	0	0	0	0	0	0	0	0	0	0	0	0	0	0	0	0	0	0	0	0
ssa02	65701647	65702752	-1105	<DEL>	intron_variant	MODIFIER	LOC106593154	1	0	0	0	0	0	0	0	1	0	0	0	0	0	0	0	0	0	1	0	0	1	0	0	0	0	0	0	0	1	0	0	0	0	0	0	0	0	0	1	2	0
ssa02	66422801	66425316	-2515	<DEL>	upstream_gene_variant	MODIFIER	LOC106593426	0	0	0	0	0	0	0	0	0	0	0	0	1	1	0	0	0	0	0	0	0	0	0	0	0	0	0	0	0	0	0	0	0	0	0	0	0	0	0	0	0	0
ssa02	66425671	66426732	-1061	<DEL>	intron_variant	MODIFIER	LOC106593408	0	0	0	0	0	0	0	0	0	0	0	0	0	0	0	0	0	0	0	0	0	0	0	0	0	0	0	0	0	0	0	0	0	0	0	0	0	0	0	0	0	0
ssa02	66542096	66553968	11872	<DUP>	intergenic_region	MODIFIER	LOC106593408-LOC106593387	0	0	0	0	0	1	0	0	0	0	0	1	0	0	0	0	0	0	0	0	0	0	0	0	0	0	0	0	0	0	0	0	0	0	0	2	0	0	0	0	0	0
ssa02	66801408	66801914	-506	<DEL>	intergenic_region	MODIFIER	LOC106593417-LOC106593482	0	0	0	0	1	0	0	1	0	0	0	0	0	1	1	1	0	0	0	0	0	1	1	0	0	0	0	1	0	0	0	2	0	0	0	0	0	0	0	0	0	0
ssa02	67343352	67343649	-297	<DEL>	splice_donor_variant&splice_region_variant&5_prime_UTR_variant&intron_variant	HIGH	LOC106593693	1	1	0	0	0	0	0	0	0	0	0	0	0	0	0	0	0	0	0	0	0	0	0	0	0	0	0	0	0	2	0	0	0	0	0	0	0	0	0	0	1	0
ssa02	67502299	67503913	-1614	<DEL>	stop_lost&conservative_inframe_deletion	HIGH	LOC106593767	0	0	0	0	0	0	0	0	0	0	0	0	0	0	0	0	0	0	0	0	0	0	0	0	0	0	0	0	0	0	0	0	0	0	0	0	0	0	0	0	0	0
ssa02	67913748	67914428	-680	<DEL>	frameshift_variant&splice_acceptor_variant&splice_region_variant&intron_variant	HIGH	LOC106593960	1	0	0	2	2	1	1	0	0	1	0	0	0	1	1	1	0	2	1	0	1	2	0	1	0	0	0	2	2	0	0	1	1	2	1	2	1	0	0	1	0	0
ssa02	67976367	67977376	-1009	<DEL>	frameshift_variant&stop_lost&3_prime_UTR_truncation&exon_loss_variant&splice_region_variant	HIGH	LOC106593991	0	0	0	0	0	0	0	0	0	0	0	0	0	0	0	0	0	0	0	0	0	0	0	0	0	0	0	0	0	0	0	0	0	0	0	0	0	0	0	0	0	0
ssa02	67981344	67981910	-566	<DEL>	upstream_gene_variant	MODIFIER	LOC106593991	0	0	0	0	0	0	0	0	0	0	0	0	0	0	0	0	0	0	0	0	0	0	0	0	0	0	0	0	0	0	0	0	0	0	0	0	0	0	0	0	0	0
ssa02	68284175	68284548	-373	<DEL>	upstream_gene_variant	MODIFIER	LOC106594215	0	0	0	0	0	0	0	0	0	0	0	0	0	0	0	0	0	0	0	0	0	0	0	0	0	0	0	0	0	0	0	0	0	0	0	0	0	0	0	0	0	0
ssa02	68331079	68331586	-507	<DEL>	frameshift_variant	HIGH	id136870	0	0	0	2	0	0	0	0	0	0	0	0	0	0	1	0	0	0	0	0	0	0	0	0	0	0	0	0	0	0	0	0	0	0	0	0	0	0	0	0	0	0
ssa02	68444796	68445081	-285	<DEL>	intergenic_region	MODIFIER	LOC106594291-LOC106594315	1	1	0	1	0	0	0	0	0	0	1	1	1	0	1	1	0	0	1	1	1	1	0	1	1	1	0	1	1	1	0	0	1	1	1	1	0	0	0	0	0	1
ssa02	68626147	68627632	-1485	<DEL>	intron_variant	MODIFIER	LOC106594299	0	0	0	0	0	0	0	0	0	0	0	0	0	0	0	0	0	0	0	0	0	0	0	0	0	0	0	0	0	0	0	0	0	0	0	0	0	0	0	0	0	0
ssa02	68852253	68853323	-1070	<DEL>	intergenic_region	MODIFIER	LOC106594360-LOC106594406	1	0	2	2	0	0	0	0	0	2	0	2	1	1	2	1	1	2	2	0	1	1	0	1	0	1	0	0	0	0	0	0	0	2	0	0	0	0	0	1	0	0
ssa02	69146046	69146370	-324	<DEL>	upstream_gene_variant	MODIFIER	LOC106594502	0	0	0	0	0	0	0	0	0	0	0	0	0	0	0	0	0	0	0	0	0	0	0	0	0	0	0	0	0	0	0	0	0	0	0	0	0	0	0	0	0	0
ssa02	69832935	69842939	10004	<DUP>	duplication	MODERATE	LOC106594873	0	0	0	0	0	2	0	0	0	0	0	0	0	1	0	0	0	0	0	0	0	0	0	0	0	0	0	0	0	0	0	0	0	0	0	1	0	0	0	0	0	0
ssa02	69909732	69911244	-1512	<DEL>	upstream_gene_variant	MODIFIER	LOC106594799	1	0	0	1	0	1	0	0	1	1	1	1	0	1	1	1	1	0	1	0	1	1	1	1	0	1	1	0	0	0	1	1	1	1	0	0	0	1	1	1	1	1
ssa02	69930034	69930204	-170	<DEL>	intron_variant	MODIFIER	LOC106594722	1	1	1	1	1	1	1	0	1	0	1	0	1	1	1	1	1	1	0	0	1	1	1	1	0	0	1	1	1	0	1	1	1	1	1	0	1	1	0	1	0	1
ssa02	70407914	70409142	-1228	<DEL>	intergenic_region	MODIFIER	LOC106595023-LOC106595061	0	0	0	0	0	0	0	0	0	0	0	0	0	0	0	0	0	0	0	0	0	1	1	0	0	0	0	0	0	0	0	0	0	0	0	0	0	0	0	0	0	0
ssa02	70780055	70780417	-362	<DEL>	intron_variant	MODIFIER	LOC106595103	1	0	0	0	0	0	0	0	0	0	0	0	0	0	0	0	0	0	0	0	0	0	0	0	0	0	0	0	0	0	0	0	0	0	0	0	0	0	0	0	0	0
ssa02	71004895	71008315	3420	<DUP>	splice_region_variant	LOW	LOC106595225	0	0	0	0	0	0	0	0	0	0	0	0	0	0	0	0	0	0	0	0	0	0	0	0	0	0	0	0	0	0	0	0	0	0	0	0	0	0	0	0	0	0
ssa02	71062440	71062708	-268	<DEL>	intron_variant	MODIFIER	LOC106595162	0	0	0	0	0	0	0	0	0	0	0	0	0	0	0	0	0	0	0	0	0	0	0	0	0	0	0	0	0	0	0	0	0	1	0	0	0	0	0	0	0	0
ssa02	71084026	71084550	-524	<DEL>	downstream_gene_variant	MODIFIER	LOC106595173	0	0	0	0	0	0	0	0	0	0	0	1	0	0	0	0	0	0	0	0	0	0	0	0	2	0	0	0	0	0	0	0	0	0	0	0	0	0	0	0	0	0
ssa02	71251004	71251137	-133	<DEL>	intron_variant	MODIFIER	LOC106595183	0	0	0	0	0	0	0	0	0	0	1	0	0	0	0	0	0	0	0	0	0	0	0	0	0	0	0	0	0	0	0	0	0	0	1	0	0	0	0	0	2	0
ssa02	71486801	71487839	-1038	<DEL>	intron_variant	MODIFIER	LOC106595452	1	0	0	0	0	0	0	0	0	0	0	0	1	1	0	0	0	0	0	2	0	1	0	0	0	0	0	1	2	2	0	0	0	0	0	0	0	0	0	0	0	0
ssa02	71521904	71523796	-1892	<DEL>	exon_loss_variant	HIGH	LOC106595461	0	0	0	1	0	1	0	0	0	0	0	0	0	1	2	0	0	1	0	0	0	1	0	2	0	0	1	0	1	1	2	1	1	0	1	0	1	2	1	2	1	0
ssa02	71623025	71650717	-27692	<DEL>	gene_fusion	HIGH	LOC106595501&LOC106595514	1	0	0	0	0	0	0	0	0	0	0	0	0	1	0	0	0	0	0	0	0	1	0	0	0	0	0	0	0	0	0	0	0	0	0	0	0	0	0	1	0	0
ssa02	71864874	71865151	-277	<DEL>	intergenic_region	MODIFIER	LOC106595580-LOC106595608	0	0	0	0	0	0	1	0	0	1	0	0	0	0	0	0	0	0	0	0	0	0	0	0	0	0	0	0	0	0	0	0	0	1	0	0	0	0	0	0	0	0
ssa02	72135804	72136010	-206	<DEL>	downstream_gene_variant	MODIFIER	LOC106595716	0	0	0	1	1	0	0	0	0	0	0	0	0	1	1	0	1	0	1	2	0	1	1	1	0	0	1	0	0	1	0	0	0	0	1	0	0	0	0	0	1	1
ssa02	72449628	72450529	-901	<DEL>	intergenic_region	MODIFIER	LOC106595815-LOC106595826	0	0	0	0	0	0	0	0	1	0	0	0	0	1	1	0	0	1	0	1	0	1	0	0	0	1	0	0	0	1	1	1	1	0	0	0	0	0	0	0	0	1
ssa02	72472172	72472699	-527	<DEL>	intergenic_region	MODIFIER	LOC106595815-LOC106595826	0	0	0	0	0	0	0	0	0	0	1	0	0	0	0	0	0	0	0	0	0	1	0	0	0	0	0	0	0	0	0	0	0	0	0	0	0	1	0	0	0	0
ssa02	72640909	72641342	-433	<DEL>	upstream_gene_variant	MODIFIER	LOC106595852	0	0	0	0	0	0	0	0	0	0	1	0	0	0	0	0	0	0	0	0	0	0	0	0	0	0	0	0	0	0	0	0	0	0	0	0	0	0	0	0	0	0
ssa03	243586	244048	-462	<DEL>	downstream_gene_variant	MODIFIER	LOC106595993	0	0	0	0	0	0	0	0	0	0	0	0	0	0	0	0	0	0	0	0	0	0	0	0	0	0	0	0	0	0	0	0	0	0	0	0	0	0	0	0	0	0
ssa03	669882	670651	-769	<DEL>	intron_variant	MODIFIER	LOC106596129	0	0	0	0	0	0	0	0	0	0	0	0	1	0	1	0	0	0	0	0	0	0	0	0	0	0	0	0	0	0	0	0	0	0	0	0	0	0	0	0	0	0
ssa03	1044753	1046186	-1433	<DEL>	intron_variant	MODIFIER	LOC106596213	0	0	0	1	0	0	0	0	0	0	1	0	1	1	0	0	0	0	0	0	0	0	0	0	0	0	0	0	0	0	0	0	0	0	0	1	0	0	0	0	0	0
ssa03	1109229	1109356	-127	<DEL>	upstream_gene_variant	MODIFIER	LOC106596230	1	0	0	0	2	0	0	0	0	2	0	0	0	0	0	0	0	0	0	0	0	0	0	0	0	0	0	0	0	0	0	0	0	0	0	0	0	0	0	0	1	0
ssa03	1171310	1172629	-1319	<DEL>	intron_variant	MODIFIER	LOC106596267	0	0	0	0	0	0	0	0	0	0	0	0	0	0	0	0	1	0	0	0	0	0	0	0	0	0	0	0	0	0	0	0	0	0	1	1	1	0	0	0	0	0
ssa03	1284311	1284786	-475	<DEL>	intron_variant	MODIFIER	LOC106596289	0	0	0	0	0	0	0	0	0	0	0	0	0	0	0	0	0	0	0	0	0	0	0	0	0	0	0	0	0	0	0	0	0	0	0	0	0	0	0	0	0	0
ssa03	2352508	2354308	-1800	<DEL>	intron_variant	MODIFIER	LOC106596607	0	0	0	0	0	0	0	0	0	0	0	0	0	0	0	0	0	0	0	0	0	0	0	0	0	0	0	0	0	0	0	0	0	0	0	0	0	0	0	0	0	0
ssa03	2367939	2370358	2419	<DUP>	intron_variant	MODIFIER	LOC106596607	0	1	0	0	0	0	0	0	2	0	0	0	0	0	0	0	0	0	0	0	0	0	0	0	0	0	0	0	0	0	0	0	0	0	0	0	0	0	0	0	0	0
ssa03	2371585	2371866	-281	<DEL>	intron_variant	MODIFIER	LOC106596607	0	0	0	0	0	0	0	0	0	0	0	0	0	0	0	0	0	0	0	0	0	0	0	0	0	0	0	0	0	0	0	0	0	0	1	0	0	0	1	0	0	0
ssa03	2425705	2425889	-184	<DEL>	intron_variant	MODIFIER	LOC106596588	0	0	0	0	0	0	0	1	0	0	1	1	1	0	2	0	0	0	1	0	0	0	1	1	1	0	0	1	0	1	1	0	1	0	1	1	0	0	0	0	1	0
ssa03	2564481	2564647	-166	<DEL>	intron_variant	MODIFIER	LOC106596600	0	0	0	0	0	0	0	0	0	0	0	0	0	0	0	0	0	0	0	0	0	0	0	0	0	0	0	0	0	0	0	0	0	0	0	0	0	0	0	0	0	0
ssa03	2779896	2780324	-428	<DEL>	intergenic_region	MODIFIER	LOC106596630-LOC106596660	0	0	0	0	0	1	1	0	0	0	0	1	0	1	0	0	0	0	1	2	0	0	0	0	0	0	0	1	0	0	0	0	1	0	0	0	0	0	0	0	0	0
ssa03	2887095	2890991	-3896	<DEL>	intron_variant	MODIFIER	LOC106596674	1	2	0	0	0	0	0	0	0	2	0	0	0	0	0	0	0	0	2	2	0	0	0	2	0	0	0	0	0	0	0	0	0	0	0	0	0	0	0	0	0	0
ssa03	2902854	2903299	-445	<DEL>	intron_variant	MODIFIER	LOC106596674	0	2	1	0	1	0	2	2	1	1	2	2	1	2	2	2	2	2	0	2	1	2	2	2	2	2	2	2	2	2	2	1	2	1	2	2	2	2	1	2	2	2
ssa03	3041263	3041562	-299	<DEL>	intron_variant	MODIFIER	LOC106596690	0	0	0	0	0	0	0	0	0	0	0	0	0	0	0	0	0	0	0	0	0	0	0	0	0	0	1	0	0	0	0	0	0	0	0	0	0	0	0	0	0	0
ssa03	3294876	3294993	-117	<DEL>	upstream_gene_variant	MODIFIER	LOC106596743	0	0	0	0	0	0	0	0	0	0	0	0	0	0	0	0	0	0	0	0	0	0	0	0	0	0	0	0	0	0	0	0	0	0	0	0	0	0	0	2	0	0
ssa03	3317152	3317376	-224	<DEL>	downstream_gene_variant	MODIFIER	LOC106596732	0	0	0	0	0	0	0	0	0	0	0	0	0	0	0	0	0	0	0	0	0	0	0	0	0	0	0	0	0	0	0	0	0	0	0	0	0	0	0	0	0	0
ssa03	3424146	3424350	-204	<DEL>	intergenic_region	MODIFIER	LOC106596806-LOC106596771	2	0	0	0	1	0	1	0	2	0	1	0	0	1	0	1	0	0	2	0	1	1	2	1	2	0	2	2	0	0	0	0	1	0	1	2	0	2	0	2	2	2
ssa03	3522676	3526377	-3701	<DEL>	intron_variant	MODIFIER	LOC106596771	0	0	0	0	0	0	0	0	0	0	0	0	0	0	0	0	0	0	0	0	0	0	0	0	0	0	1	0	0	0	0	0	0	0	0	0	0	0	0	0	0	0
ssa03	3722811	3722923	112	<DUP>	intron_variant	MODIFIER	LOC106596771	0	0	0	0	0	0	0	0	0	2	0	0	0	0	0	0	0	0	0	0	0	0	0	0	0	0	0	0	2	2	2	0	0	0	0	0	0	0	0	0	0	0
ssa03	3868656	3871793	-3137	<DEL>	intron_variant	MODIFIER	LOC106596771	1	0	0	0	1	0	1	1	0	1	0	0	0	0	1	1	1	0	1	0	0	0	1	0	0	0	0	0	0	0	0	2	0	1	0	1	0	1	0	1	1	0
ssa03	3884955	3885360	-405	<DEL>	intron_variant	MODIFIER	LOC106596771	0	0	0	0	0	0	0	0	0	0	0	0	0	0	0	0	0	0	0	0	0	0	0	0	0	0	0	0	0	0	0	0	1	0	0	0	2	0	0	0	0	0
ssa03	4020660	4020983	-323	<DEL>	intron_variant	MODIFIER	LOC106596793	2	2	2	2	2	2	2	2	2	0	2	2	2	2	1	2	1	2	2	2	2	2	2	2	2	2	2	2	0	0	1	2	1	1	0	0	0	2	0	2	0	2
ssa03	4048535	4050993	-2458	<DEL>	intergenic_region	MODIFIER	LOC106596793-LOC106596853	0	0	1	0	1	0	0	0	0	0	0	1	0	0	0	0	0	0	1	0	0	1	1	0	1	0	0	1	0	0	0	0	0	0	0	0	0	0	0	1	1	1
ssa03	4099835	4100515	-680	<DEL>	intron_variant	MODIFIER	LOC106596853	0	0	0	0	0	0	0	0	0	0	0	0	0	0	0	0	0	0	0	0	0	0	0	0	0	0	0	0	0	0	0	0	0	0	0	0	0	0	0	0	0	0
ssa03	4130737	4132832	-2095	<DEL>	downstream_gene_variant	MODIFIER	LOC106596853	0	0	0	1	0	0	1	2	1	0	0	1	0	1	0	0	0	0	0	0	1	0	0	0	0	0	0	1	0	0	0	0	0	0	0	0	0	0	0	1	0	1
ssa03	4174130	4174579	-449	<DEL>	intron_variant	MODIFIER	id139242	0	0	0	0	0	0	0	0	0	0	0	0	0	0	0	0	0	0	0	0	0	0	0	1	0	0	0	0	0	0	0	0	0	0	0	1	0	0	1	0	0	0
ssa03	4260236	4260372	-136	<DEL>	intron_variant	MODIFIER	LOC106596897	0	0	0	0	0	0	0	0	0	0	0	0	0	0	0	0	0	0	0	0	0	0	0	0	0	0	0	0	0	0	1	0	0	0	0	0	0	0	0	0	0	0
ssa03	4292249	4293020	-771	<DEL>	intron_variant	MODIFIER	LOC106596897	1	1	0	0	0	0	0	0	0	0	0	0	1	0	0	0	0	0	0	0	0	0	0	0	0	1	0	0	0	0	0	0	1	0	0	0	0	0	0	0	0	0
ssa03	4410443	4410971	-528	<DEL>	intergenic_region	MODIFIER	LOC106596897-LOC100136478	0	0	0	0	0	0	0	0	0	0	0	0	0	0	0	0	0	0	0	0	0	0	0	0	0	0	0	0	0	0	0	0	0	0	0	0	0	0	0	0	0	0
ssa03	4416992	4423285	-6293	<DEL>	intergenic_region	MODIFIER	LOC106596897-LOC100136478	0	0	0	0	0	0	0	0	0	0	0	0	0	0	0	0	0	0	0	0	0	0	0	0	0	0	0	0	0	0	0	0	0	0	0	0	0	0	0	0	0	0
ssa03	4512367	4515772	-3405	<DEL>	intergenic_region	MODIFIER	LOC100136478-LOC106596899	0	0	0	0	0	0	0	0	0	0	0	0	0	1	0	0	0	0	0	0	0	0	0	0	0	0	0	1	0	0	0	0	0	0	0	0	0	0	0	0	0	0
ssa03	4515590	4516948	-1358	<DEL>	intergenic_region	MODIFIER	LOC100136478-LOC106596899	0	2	0	0	0	0	0	0	0	0	0	1	1	0	2	0	1	0	0	0	1	0	2	2	0	0	0	1	0	1	1	0	1	1	0	0	1	0	0	1	0	0
ssa03	4558027	4558338	-311	<DEL>	intergenic_region	MODIFIER	LOC100136478-LOC106596899	1	1	0	0	1	2	2	2	0	2	2	0	0	1	0	0	0	0	0	0	2	2	2	0	2	2	1	2	2	2	2	1	2	0	2	0	2	2	2	0	2	2
ssa03	4774650	4775037	-387	<DEL>	intergenic_region	MODIFIER	LOC100136478-LOC106596899	1	0	0	0	1	1	0	0	1	0	1	0	0	0	0	0	0	0	0	0	0	0	0	0	1	0	0	1	0	0	0	0	0	0	0	0	0	0	0	1	0	0
ssa03	5016893	5017657	-764	<DEL>	intron_variant	MODIFIER	LOC106596915	0	0	0	0	0	0	0	0	0	0	0	0	0	0	0	1	0	0	0	0	0	0	0	0	0	0	0	0	0	0	0	1	0	0	0	0	0	0	0	1	1	0
ssa03	5087173	5089963	-2790	<DEL>	intron_variant	MODIFIER	LOC106596915	0	0	0	0	0	1	0	0	0	0	0	0	0	0	0	0	0	0	0	0	0	0	0	0	0	0	0	0	0	0	0	0	0	0	0	0	0	0	0	0	0	0
ssa03	5202361	5210703	-8342	<DEL>	intergenic_region	MODIFIER	LOC106596915-id139438	0	0	0	0	0	0	0	0	0	0	0	0	0	0	0	0	0	0	0	0	0	0	0	0	0	0	0	0	0	0	0	0	0	0	0	0	0	0	0	0	0	0
ssa03	5207136	5207597	-461	<DEL>	intergenic_region	MODIFIER	LOC106596915-id139438	0	0	0	0	0	0	0	0	0	0	0	0	0	0	0	0	0	0	0	0	0	0	0	0	0	0	0	0	0	0	0	0	0	0	0	0	0	0	0	0	0	0
ssa03	5433680	5436015	-2335	<DEL>	intergenic_region	MODIFIER	LOC106596996-LOC106597167	0	0	0	0	0	0	0	0	0	0	0	0	0	0	0	0	0	0	0	0	0	0	0	0	0	0	0	0	0	0	0	0	0	0	0	0	0	0	0	0	0	0
ssa03	5499098	5514127	15029	<DUP>	frameshift_variant&stop_gained&splice_region_variant	HIGH	LOC106597148	1	0	0	0	0	0	1	1	0	0	0	1	0	2	1	0	0	0	0	1	1	1	2	0	1	0	0	0	0	0	0	0	2	1	0	0	1	0	0	0	0	0
ssa03	5505194	5505304	-110	<DEL>	downstream_gene_variant	MODIFIER	LOC106597148	2	0	1	0	1	1	1	2	2	0	0	1	0	2	1	0	0	1	1	2	1	1	2	1	1	0	1	1	2	1	1	1	2	0	0	0	2	1	0	0	1	1
ssa03	5621134	5621382	-248	<DEL>	intron_variant	MODIFIER	LOC106597174	0	0	0	0	0	0	0	0	0	0	1	0	1	0	0	0	0	0	0	0	0	0	0	0	0	0	0	0	0	0	0	0	0	1	0	0	0	0	0	0	0	0
ssa03	5725248	5725402	-154	<DEL>	intergenic_region	MODIFIER	LOC106597230-LOC106597143	0	0	0	0	0	0	0	0	0	0	0	0	0	0	0	0	0	0	0	0	0	0	1	0	0	0	0	0	0	0	1	0	0	0	0	0	0	0	0	0	0	0
ssa03	5858242	5858769	-527	<DEL>	intergenic_region	MODIFIER	LOC106597103-LOC106597226	0	0	0	0	0	0	0	0	0	0	0	0	0	0	0	0	0	0	0	0	0	0	0	0	0	0	0	0	0	0	0	0	0	0	0	0	0	0	0	0	0	0
ssa03	5908707	5908988	-281	<DEL>	intron_variant	MODIFIER	LOC106597086	0	0	0	2	0	1	0	0	0	1	0	0	0	0	0	0	0	0	0	0	0	0	0	0	0	0	0	0	0	0	1	0	0	0	0	0	0	0	0	0	0	0
ssa03	6133522	6133982	-460	<DEL>	intergenic_region	MODIFIER	LOC106597078-afg3l2	0	0	0	0	0	0	0	0	0	0	0	0	0	0	0	0	0	0	0	0	0	0	0	0	0	0	0	0	0	0	0	0	0	0	0	1	0	0	1	0	0	0
ssa03	6135268	6135574	-306	<DEL>	intergenic_region	MODIFIER	LOC106597078-afg3l2	0	0	0	0	0	0	0	0	0	0	0	0	0	0	0	0	0	0	0	0	0	0	0	0	0	0	0	0	0	0	0	0	0	0	0	1	0	0	0	0	0	0
ssa03	6176757	6177896	1139	<DUP>	upstream_gene_variant	MODIFIER	afg3l2	0	0	0	0	0	0	0	0	0	0	0	0	0	0	0	0	0	0	0	0	0	0	0	0	0	0	0	0	0	0	0	0	0	0	0	0	0	0	0	0	0	0
ssa03	6187674	6188000	-326	<DEL>	intron_variant	MODIFIER	afg3l2	0	0	0	0	0	0	0	1	0	0	0	0	0	0	0	0	0	0	0	0	0	1	0	0	0	0	0	0	0	0	0	0	0	0	0	0	0	0	0	0	0	0
ssa03	6267805	6268891	-1086	<DEL>	upstream_gene_variant	MODIFIER	LOC100380659	1	2	0	0	2	0	0	2	0	0	1	1	2	1	1	1	1	2	1	1	0	2	2	1	2	1	1	1	0	0	1	0	2	1	1	0	2	2	0	2	2	0
ssa03	6396704	6396832	-128	<DEL>	intergenic_region	MODIFIER	LOC106597461-LOC106597301	0	0	0	0	0	0	0	0	0	0	0	0	0	0	0	0	0	0	0	0	0	0	0	0	0	0	0	0	0	0	0	0	0	0	0	0	0	0	0	0	0	0
ssa03	6488544	6489224	-680	<DEL>	intergenic_region	MODIFIER	LOC106597311-LOC106597339	0	0	1	0	0	0	1	0	0	1	0	0	0	0	1	0	0	2	0	1	1	0	0	0	0	0	0	1	0	0	0	1	1	0	0	0	0	0	0	0	0	0
ssa03	6545002	6546043	-1041	<DEL>	upstream_gene_variant	MODIFIER	LOC106597319	1	0	0	0	0	0	0	0	0	0	1	0	0	0	1	0	0	0	1	1	0	0	1	0	0	1	1	1	0	1	0	1	0	0	0	0	0	2	0	2	0	0
ssa03	6778610	6780316	-1706	<DEL>	intergenic_region	MODIFIER	trnas-uga-id140621	0	0	0	1	0	0	0	1	0	0	1	0	0	2	1	0	0	0	0	0	1	0	0	0	0	0	0	1	0	0	1	0	0	0	0	0	0	0	0	0	0	0
ssa03	7039453	7039674	-221	<DEL>	intergenic_region	MODIFIER	id140621-LOC106597395	0	0	0	0	0	0	0	0	0	0	0	0	0	0	0	0	0	0	0	0	0	0	0	0	0	0	0	0	0	0	0	0	0	0	0	0	0	0	0	0	0	0
ssa03	7161931	7162879	-948	<DEL>	upstream_gene_variant	MODIFIER	LOC106597272	0	0	0	0	0	0	0	0	0	0	0	0	0	0	0	0	0	0	0	0	0	0	0	0	0	0	0	0	0	0	0	0	0	0	0	0	0	0	0	0	0	0
ssa03	7227673	7231122	3449	<DUP>	intergenic_region	MODIFIER	LOC106597272-impa1.3	2	0	0	0	0	1	0	0	0	0	0	0	0	0	0	0	0	0	2	1	0	1	0	0	0	0	0	0	0	0	0	0	0	0	0	0	0	0	0	0	0	0
ssa03	7240301	7240882	-581	<DEL>	intergenic_region	MODIFIER	LOC106597272-impa1.3	0	0	0	0	0	0	0	0	0	0	0	0	0	0	0	0	0	0	0	0	0	0	0	0	0	0	0	0	0	0	0	0	0	0	0	0	0	0	0	0	0	0
ssa03	7300164	7300418	-254	<DEL>	downstream_gene_variant	MODIFIER	fbxl7	0	0	1	0	0	0	1	0	0	0	0	0	0	0	0	0	0	0	0	0	0	0	0	0	0	0	0	0	0	0	1	0	0	0	0	0	0	0	0	0	0	0
ssa03	7363387	7363613	-226	<DEL>	intron_variant	MODIFIER	fbxl7	0	0	0	0	0	0	0	0	0	0	0	0	0	0	0	0	0	0	0	0	0	0	0	0	0	0	0	0	0	0	0	0	0	0	0	0	0	0	0	0	0	0
ssa03	7489858	7490637	-779	<DEL>	intergenic_region	MODIFIER	mplkip-inhba	0	0	0	0	0	1	1	0	1	0	0	0	1	0	0	1	0	0	0	0	0	0	0	1	0	0	0	1	0	1	1	1	0	0	0	0	0	1	0	0	1	0
ssa03	7494139	7495402	-1263	<DEL>	intergenic_region	MODIFIER	mplkip-inhba	1	0	0	1	0	1	0	0	0	1	1	0	1	1	0	2	1	0	0	1	0	1	2	0	1	0	1	1	0	1	0	1	1	1	0	0	1	1	1	1	2	1
ssa03	7510679	7511120	-441	<DEL>	intron_variant	MODIFIER	inhba	0	0	1	0	1	1	2	0	0	0	0	0	0	0	0	0	0	0	0	0	0	0	0	0	0	0	0	0	0	0	1	1	0	0	0	0	0	0	0	0	0	0
ssa03	7550354	7550944	-590	<DEL>	intron_variant	MODIFIER	LOC106597451	2	0	1	2	0	0	0	0	1	0	0	0	2	2	0	0	0	0	2	1	1	1	1	0	1	0	0	1	0	0	0	0	2	0	0	0	0	2	0	0	1	0
ssa03	7626579	7627136	-557	<DEL>	intron_variant	MODIFIER	LOC106597278	0	0	0	0	0	0	0	0	0	0	0	0	0	0	0	0	0	0	1	0	0	0	0	0	0	0	0	0	0	0	0	1	0	0	0	0	0	0	1	0	0	0
ssa03	7651886	7652305	-419	<DEL>	intron_variant	MODIFIER	LOC106597278	0	0	0	0	0	0	0	0	0	0	0	0	0	0	0	0	0	0	0	0	0	0	0	0	0	0	0	0	0	0	0	0	0	0	0	0	0	0	0	0	0	0
ssa03	7872675	7873499	-824	<DEL>	downstream_gene_variant	MODIFIER	LOC106598057	1	0	0	0	2	0	0	1	0	1	0	0	0	0	1	0	0	0	0	0	0	1	0	1	0	0	0	0	0	1	0	0	0	0	0	0	0	1	0	1	1	0
ssa03	8146674	8148857	-2183	<DEL>	upstream_gene_variant	MODIFIER	LOC106598156	0	0	0	0	0	0	0	0	0	0	0	1	0	0	0	0	0	0	0	0	0	0	0	0	0	0	0	0	0	0	0	0	0	0	0	0	0	0	0	0	0	0
ssa03	8244045	8248147	-4102	<DEL>	exon_loss_variant	HIGH	atp1b3	0	0	0	0	0	0	0	0	0	0	1	0	0	0	0	0	0	0	0	0	0	0	0	0	0	0	0	0	0	0	0	0	0	0	0	0	0	0	0	0	0	0
ssa03	8268894	8269068	-174	<DEL>	downstream_gene_variant	MODIFIER	grk7	1	0	0	0	0	0	1	0	0	0	1	1	0	0	2	2	0	0	0	0	1	1	0	0	0	0	0	0	1	0	0	0	0	0	2	0	1	0	0	0	0	0
ssa03	8283888	8284326	-438	<DEL>	upstream_gene_variant	MODIFIER	grk7	1	0	0	0	0	1	2	0	0	1	2	1	0	0	2	2	1	0	0	0	1	1	1	1	0	0	0	0	1	0	1	1	0	0	1	0	1	0	0	0	0	0
ssa03	8458916	8459091	-175	<DEL>	intron_variant	MODIFIER	LOC106598235	0	1	0	2	0	1	2	0	0	0	0	1	0	0	1	0	0	0	0	0	0	0	0	0	0	0	0	0	0	0	0	0	0	0	0	0	0	0	0	1	0	0
ssa03	8474654	8474968	-314	<DEL>	intron_variant	MODIFIER	LOC106598235	1	0	0	0	0	1	0	0	2	1	0	0	0	0	0	0	0	0	0	0	0	0	0	0	0	0	0	0	0	0	0	1	0	0	0	0	0	0	0	1	0	0
ssa03	8756252	8757378	-1126	<DEL>	intergenic_region	MODIFIER	LOC106598276-LOC106598309	2	1	0	1	0	2	1	2	1	0	1	0	0	1	0	0	0	0	0	1	0	0	0	0	0	0	0	0	0	0	1	1	0	0	0	0	0	0	0	0	0	0
ssa03	9014944	9015054	-110	<DEL>	intergenic_region	MODIFIER	LOC106598314-LOC106598333	0	0	0	0	0	0	0	0	0	0	0	0	0	0	1	0	0	0	0	1	0	0	0	0	0	0	0	0	0	0	0	0	1	0	1	0	0	0	0	0	0	0
ssa03	9047435	9047832	-397	<DEL>	downstream_gene_variant	MODIFIER	LOC106598333	2	1	0	2	0	2	1	1	1	0	1	2	0	0	0	1	1	0	0	2	0	0	1	1	2	2	0	2	2	2	0	1	0	1	1	1	2	0	2	1	0	1
ssa03	9057751	9058362	-611	<DEL>	intron_variant	MODIFIER	LOC106598340	2	1	0	1	0	2	1	1	0	0	1	2	0	0	0	1	1	0	0	2	0	0	0	0	2	2	1	2	2	2	1	0	0	2	1	2	2	0	2	0	1	1
ssa03	9069881	9070151	-270	<DEL>	upstream_gene_variant	MODIFIER	LOC106598340	0	0	2	1	2	2	1	0	1	0	0	0	1	0	0	0	2	0	2	0	0	1	0	1	0	0	0	0	0	0	0	0	2	0	1	1	0	2	0	0	1	1
ssa03	9112864	9113728	-864	<DEL>	downstream_gene_variant	MODIFIER	LOC106598598	0	0	0	0	0	0	0	0	0	0	0	0	0	0	0	0	0	0	0	0	0	0	0	0	0	0	0	0	0	0	0	0	0	0	0	0	0	0	0	0	0	0
ssa03	9236663	9237082	-419	<DEL>	intergenic_region	MODIFIER	LOC106598602-LOC106598605	0	0	0	0	0	2	0	0	0	1	1	0	0	0	0	0	0	0	0	0	0	0	0	0	0	0	0	0	0	0	0	0	0	0	0	0	0	0	0	0	0	0
ssa03	9242114	9242277	-163	<DEL>	upstream_gene_variant	MODIFIER	LOC106598605	0	0	0	0	0	0	0	0	0	0	0	0	0	0	0	0	0	0	0	0	0	0	0	0	0	0	0	0	0	0	0	0	0	0	0	0	0	0	0	0	0	0
ssa03	9430397	9431049	-652	<DEL>	intron_variant	MODIFIER	LOC106598404	0	0	0	0	0	0	0	0	0	0	0	0	0	0	0	0	0	0	0	0	0	0	0	0	0	0	0	0	0	0	0	0	0	0	0	0	0	0	0	0	1	0
ssa03	9566762	9566989	-227	<DEL>	downstream_gene_variant	MODIFIER	LOC106598436	0	0	0	0	1	0	0	0	0	0	0	0	0	0	0	0	0	0	0	0	0	0	0	0	0	0	0	0	0	0	0	0	0	0	0	0	0	0	0	0	0	0
ssa03	9941689	9942061	-372	<DEL>	intron_variant	MODIFIER	LOC106598614	0	0	1	2	0	1	0	0	1	2	0	0	0	0	0	0	0	0	0	0	0	0	2	0	0	0	0	0	0	0	0	0	0	0	0	0	0	0	0	0	0	0
ssa03	10390936	10396631	-5695	<DEL>	exon_loss_variant&splice_region_variant	HIGH	id142659	0	0	0	0	1	0	1	1	0	1	1	1	0	0	1	0	0	0	0	0	1	1	0	0	0	0	0	0	0	0	0	0	1	0	1	1	1	0	0	0	1	0
ssa03	10565399	10565683	-284	<DEL>	downstream_gene_variant	MODIFIER	crb1	0	1	0	0	2	0	0	0	1	1	1	0	1	1	1	1	1	2	1	0	1	1	2	0	1	2	0	1	2	1	2	1	0	1	2	0	0	2	0	1	2	1
ssa03	10929688	10929996	-308	<DEL>	downstream_gene_variant	MODIFIER	LOC106599181	0	0	0	0	0	0	0	0	0	0	1	0	0	1	0	0	0	0	0	0	0	0	0	0	0	0	0	0	0	0	0	0	0	0	0	0	0	0	0	0	0	0
ssa03	11057682	11057918	-236	<DEL>	downstream_gene_variant	MODIFIER	b3gnt5	0	0	0	0	0	0	0	0	0	0	1	0	0	0	0	0	0	0	0	0	0	0	0	0	0	0	0	0	0	0	0	1	0	0	0	0	0	0	0	0	0	0
ssa03	11340112	11340295	-183	<DEL>	downstream_gene_variant	MODIFIER	tsen15	0	0	0	0	0	0	0	0	0	0	0	0	0	0	0	0	0	0	0	0	0	0	0	0	0	0	0	0	0	0	0	1	0	0	0	0	0	0	0	0	0	0
ssa03	11374730	11379372	-4642	<DEL>	intergenic_region	MODIFIER	LOC106598838-LOC106598841	0	0	0	0	0	0	0	0	0	0	0	0	0	0	0	0	0	0	0	0	0	0	0	0	0	0	0	0	0	0	0	0	0	0	0	0	0	0	0	0	0	0
ssa03	11414276	11415892	-1616	<DEL>	downstream_gene_variant	MODIFIER	LOC106598841	0	0	0	0	0	0	0	0	0	0	0	0	0	0	0	0	0	1	0	2	0	1	0	0	1	0	0	0	0	0	0	0	0	0	0	0	0	0	0	1	0	0
ssa03	11591217	11593759	-2542	<DEL>	exon_loss_variant	HIGH	LOC106598861	0	0	0	0	0	0	0	0	0	0	0	0	0	0	0	0	0	0	0	0	0	0	0	0	0	0	0	0	0	0	0	0	0	0	0	0	0	0	0	0	0	0
ssa03	11662927	11663832	-905	<DEL>	intergenic_region	MODIFIER	LOC106598862-LOC106598864	0	0	0	0	0	0	0	0	0	0	0	0	0	0	0	0	0	0	0	0	0	0	0	0	0	0	0	0	0	0	0	0	0	0	0	0	0	0	0	0	0	0
ssa03	11764754	11769840	5086	<DUP>	frameshift_variant	HIGH	LOC106598868	2	0	0	0	0	0	0	0	1	0	0	0	0	1	0	0	0	0	0	0	1	0	0	0	0	0	1	0	0	0	0	0	0	0	1	0	0	0	0	0	0	0
ssa03	11943057	11944251	-1194	<DEL>	exon_loss_variant&splice_acceptor_variant&splice_donor_variant&splice_region_variant&intron_variant	HIGH	LOC106598874	0	0	0	0	0	0	0	0	0	0	0	0	0	0	0	0	0	0	0	0	0	0	0	0	0	0	0	0	0	0	1	0	0	0	0	0	0	0	0	0	0	0
ssa03	11997332	11997933	-601	<DEL>	intron_variant	MODIFIER	LOC106598877	0	0	0	0	0	0	0	0	0	0	0	0	0	0	0	0	0	0	0	0	0	0	0	0	0	0	0	0	0	0	0	0	0	0	0	0	0	0	0	0	0	0
ssa03	12137983	12138254	-271	<DEL>	intron_variant	MODIFIER	LOC106598901	0	0	0	0	0	0	0	0	0	0	0	0	0	0	0	0	0	0	0	0	0	0	0	0	0	0	0	0	0	0	0	0	0	0	0	0	0	0	0	0	0	0
ssa03	12193979	12225423	31444	<INV>	gene_fusion	HIGH	LOC106598894&tf2b	0	0	0	0	0	0	0	0	0	0	0	0	0	0	0	0	0	0	0	0	0	0	0	0	1	0	0	1	0	0	0	0	0	0	0	0	0	0	0	0	0	0
ssa03	12295867	12296800	-933	<DEL>	downstream_gene_variant	MODIFIER	glmn	0	0	0	0	0	0	0	0	0	0	0	0	0	0	0	0	0	0	0	0	0	0	0	0	0	0	0	0	0	0	0	0	0	0	0	0	0	0	0	0	0	0
ssa03	12631696	12632079	-383	<DEL>	intron_variant	MODIFIER	LOC106598935	0	0	0	0	0	0	0	0	0	0	0	0	0	0	0	0	0	0	0	0	0	0	0	0	0	0	0	0	0	0	0	0	0	0	0	0	0	0	0	0	0	0
ssa03	12894325	12894758	-433	<DEL>	intergenic_region	MODIFIER	LOC106598945-LOC106598949	0	0	0	0	0	0	0	0	0	0	1	0	0	0	0	1	1	0	0	0	0	0	0	0	0	0	0	0	0	0	0	0	0	1	0	0	0	0	0	0	0	0
ssa03	13036802	13037048	-246	<DEL>	intron_variant	MODIFIER	LOC106598972	0	0	0	1	0	0	0	0	0	0	0	0	0	0	0	0	1	0	0	0	0	0	0	0	0	0	0	0	0	0	0	0	1	1	0	0	0	0	0	0	0	0
ssa03	13449935	13452923	-2988	<DEL>	intron_variant	MODIFIER	LOC106599001	0	0	0	0	0	0	0	0	0	1	0	0	0	0	0	0	1	0	0	0	0	0	0	0	0	0	0	0	0	0	0	0	0	1	0	0	0	0	0	0	0	0
ssa03	13454103	13455600	-1497	<DEL>	intron_variant	MODIFIER	LOC106599001	0	1	0	0	0	0	0	0	0	1	0	0	0	0	0	0	0	0	0	0	0	0	0	0	0	0	0	0	0	0	0	0	0	0	0	0	0	0	0	0	0	0
ssa03	13768231	13768367	-136	<DEL>	intergenic_region	MODIFIER	LOC106599031-LOC106599036	1	2	0	0	0	2	0	1	0	0	0	0	0	0	0	0	0	2	0	1	0	0	1	1	0	1	0	0	0	0	0	1	0	0	0	0	2	0	0	0	1	0
ssa03	13810306	13810479	-173	<DEL>	upstream_gene_variant	MODIFIER	LOC106599039	0	0	0	0	0	0	0	0	0	0	0	0	0	0	0	0	0	0	0	0	0	0	0	0	0	0	0	0	0	0	0	0	0	0	0	0	0	0	0	0	0	0
ssa03	13819408	13821145	-1737	<DEL>	intron_variant	MODIFIER	LOC106599039	0	0	0	0	0	0	0	0	0	0	0	0	0	0	0	0	0	0	0	0	0	0	0	0	0	0	0	0	0	0	0	0	0	0	0	0	0	0	0	0	0	0
ssa03	13964473	13964669	-196	<DEL>	intron_variant	MODIFIER	LOC106599042	0	0	2	0	1	0	2	0	0	0	0	0	0	0	0	0	0	0	0	0	0	0	0	0	0	0	0	0	0	0	0	0	0	0	0	0	0	0	0	0	0	0
ssa03	14262044	14266731	-4687	<DEL>	intron_variant	MODIFIER	LOC106599045	0	0	0	0	0	0	0	0	0	0	0	0	0	0	0	0	0	0	0	0	0	0	0	0	0	0	0	0	0	0	0	0	0	0	0	0	0	0	0	0	0	0
ssa03	14327811	14328018	-207	<DEL>	downstream_gene_variant	MODIFIER	LOC106599051	0	0	2	0	0	0	0	0	1	0	0	0	0	0	0	0	0	0	1	0	0	0	0	0	1	0	0	0	0	0	1	0	0	0	0	0	0	0	0	0	0	0
ssa03	14374248	14377093	-2845	<DEL>	transcript_ablation	HIGH	LOC106599056	0	0	0	0	1	0	1	0	0	1	0	1	0	2	0	1	0	0	2	0	1	0	0	0	0	0	1	2	1	2	0	0	0	0	0	0	0	0	2	0	0	0
ssa03	14374257	14375645	-1388	<DEL>	exon_loss_variant	HIGH	LOC106599056	0	0	0	0	0	0	0	0	0	0	0	0	0	0	0	0	0	0	0	0	0	0	0	0	0	0	0	0	0	0	0	0	0	0	0	0	0	0	0	0	0	0
ssa03	14510069	14513147	-3078	<DEL>	downstream_gene_variant	MODIFIER	LOC106599071	0	0	0	0	0	0	0	0	0	0	0	0	0	0	0	0	0	0	0	0	0	0	0	0	0	0	0	0	0	0	0	0	0	0	0	0	0	0	0	0	0	0
ssa03	14517125	14517650	-525	<DEL>	intergenic_region	MODIFIER	id145330-LOC106599072	0	0	0	1	0	0	1	0	0	0	0	0	0	1	0	1	0	0	0	0	1	0	1	1	0	0	1	0	1	0	0	0	1	0	0	0	0	0	0	0	0	0
ssa03	14531874	14534352	-2478	<DEL>	upstream_gene_variant	MODIFIER	LOC106599072	0	0	0	0	0	0	0	0	0	0	0	1	0	0	0	1	1	0	0	0	0	0	0	0	0	0	0	0	0	0	0	0	0	0	0	0	0	0	0	0	0	0
ssa03	14762772	14763956	-1184	<DEL>	intron_variant	MODIFIER	LOC106599085	0	0	0	0	0	0	0	0	0	0	0	0	0	2	1	1	0	0	0	0	0	0	1	0	0	0	1	2	2	1	0	0	0	0	0	1	0	0	0	0	1	0
ssa03	14807741	14809107	-1366	<DEL>	downstream_gene_variant	MODIFIER	LOC106599087	0	2	0	0	1	0	1	1	0	0	0	2	1	2	2	1	0	2	2	2	0	2	1	2	1	1	2	2	2	1	1	1	2	2	2	1	2	2	0	2	0	1
ssa03	14881081	14881287	-206	<DEL>	intron_variant	MODIFIER	LOC106599092	1	2	0	0	1	2	0	1	0	1	1	2	2	0	1	1	2	0	0	0	1	1	1	0	0	0	0	0	0	0	0	1	2	0	0	0	1	0	1	2	0	1
ssa03	14901803	14904983	-3180	<DEL>	upstream_gene_variant	MODIFIER	LOC106599090	2	0	2	0	2	2	2	2	2	1	0	2	1	2	1	0	0	0	2	2	2	2	0	0	2	0	2	0	0	2	2	2	2	1	1	1	0	1	0	0	1	0
ssa03	14949482	14950019	-537	<DEL>	intergenic_region	MODIFIER	LOC106599096-LOC106599098	0	0	0	0	0	0	0	1	0	0	0	0	0	0	0	0	0	0	0	0	0	0	0	0	0	0	0	0	0	0	2	0	0	0	0	0	0	0	0	0	0	0
ssa03	15074369	15074479	-110	<DEL>	downstream_gene_variant	MODIFIER	LOC106599103	1	0	2	0	0	0	2	0	1	0	0	0	0	0	0	0	0	0	0	0	0	0	0	0	0	0	0	0	0	1	0	0	0	0	0	0	0	0	0	0	1	0
ssa03	15157973	15158590	-617	<DEL>	intron_variant	MODIFIER	LOC106599111	0	0	0	0	0	0	0	0	0	0	0	0	0	0	0	0	0	0	0	0	0	0	0	0	0	0	0	0	0	0	0	0	0	0	0	0	0	0	0	0	0	0
ssa03	15318124	15318617	-493	<DEL>	upstream_gene_variant	MODIFIER	LOC106599129	1	0	2	0	0	0	2	0	0	0	0	0	0	0	0	0	1	0	0	0	0	0	2	0	0	0	0	0	0	1	2	0	0	2	0	0	0	2	0	0	0	0
ssa03	15328504	15339296	10792	<DUP>	intergenic_region	MODIFIER	LOC106599129-LOC106599130	1	0	0	0	2	0	0	2	1	0	0	0	0	2	1	0	0	0	0	0	1	0	0	0	1	1	0	0	2	0	0	0	1	0	1	0	0	0	0	0	0	0
ssa03	15382527	15383863	-1336	<DEL>	intron_variant	MODIFIER	LOC106599130	0	0	0	0	0	0	0	0	0	0	0	0	0	0	0	0	0	0	0	0	0	0	0	0	0	0	0	0	0	0	0	0	0	0	0	0	0	0	0	0	0	0
ssa03	15531355	15531821	-466	<DEL>	intergenic_region	MODIFIER	id146161-LOC106599134	0	0	0	0	0	0	0	0	1	1	0	0	0	0	1	1	0	1	1	1	2	2	1	2	0	2	1	2	0	1	0	1	1	1	1	0	0	0	1	0	2	0
ssa03	15559989	15562282	-2293	<DEL>	intergenic_region	MODIFIER	LOC106599134-dpyd	0	0	2	0	0	0	0	0	0	0	0	0	0	0	0	0	0	0	0	0	0	0	0	0	0	0	0	0	0	0	0	0	0	1	0	0	0	0	0	0	0	0
ssa03	15964175	15966071	-1896	<DEL>	upstream_gene_variant	MODIFIER	LOC106599203	1	0	0	0	0	1	1	1	0	0	0	0	0	0	1	0	0	0	0	0	1	0	0	0	0	0	0	0	0	1	0	0	0	0	0	0	0	0	0	0	0	1
ssa03	16229553	16229742	-189	<DEL>	intron_variant	MODIFIER	LOC106599157	0	0	0	0	0	0	0	0	0	1	0	0	0	0	0	0	0	0	0	0	1	0	0	0	0	0	0	0	0	0	0	0	0	0	0	0	0	0	0	0	0	0
ssa03	16289802	16290066	-264	<DEL>	intergenic_region	MODIFIER	id146716-LOC106598782	1	0	0	0	0	1	0	0	0	0	1	2	1	1	1	1	0	0	2	0	0	1	0	1	0	0	0	0	0	1	0	0	1	0	0	0	0	0	0	0	0	0
ssa03	16306033	16306694	-661	<DEL>	intron_variant	MODIFIER	LOC106598782	0	1	0	0	0	0	1	0	0	0	0	0	0	0	1	1	0	0	1	0	0	0	0	0	0	0	0	0	0	0	0	0	0	0	0	0	1	0	0	0	0	0
ssa03	16416861	16419721	-2860	<DEL>	downstream_gene_variant	MODIFIER	LOC106599162	1	1	0	0	0	0	0	1	1	0	0	0	0	0	1	0	2	0	0	0	0	0	1	1	0	0	0	0	0	1	0	0	0	0	0	1	0	0	0	0	0	0
ssa03	16447594	16450135	-2541	<DEL>	intergenic_region	MODIFIER	LOC106599162-LOC106599164	0	0	0	0	0	0	0	0	0	0	0	0	0	0	0	0	0	0	0	0	0	0	0	0	0	0	0	0	0	0	0	0	0	0	0	0	0	0	0	0	0	0
ssa03	16541812	16542019	-207	<DEL>	upstream_gene_variant	MODIFIER	LOC106599166	0	0	0	0	0	2	0	0	0	0	1	2	2	0	0	2	1	2	0	1	0	1	0	0	0	1	1	1	2	2	0	0	0	1	0	0	0	0	0	0	0	0
ssa03	16567530	16568070	-540	<DEL>	downstream_gene_variant	MODIFIER	LOC106599166	0	0	0	0	0	2	0	1	0	0	2	1	2	0	0	1	1	2	0	2	1	0	1	2	0	0	2	2	2	2	0	1	1	1	0	0	0	1	0	1	0	1
ssa03	16599151	16599292	-141	<DEL>	intron_variant	MODIFIER	chd7	0	1	0	2	1	0	0	0	0	0	0	0	0	0	0	0	0	0	1	0	0	0	1	0	0	0	0	0	0	0	0	0	0	0	0	0	0	0	0	0	0	0
ssa03	16833821	16838960	-5139	<DEL>	bidirectional_gene_fusion	HIGH	LOC106599582&LOC106599627	0	0	0	0	0	0	0	0	0	0	0	0	0	0	0	0	0	0	0	0	0	0	0	0	0	0	0	0	0	0	0	0	0	0	0	0	0	0	0	0	0	0
ssa03	17181333	17188522	-7189	<DEL>	upstream_gene_variant	MODIFIER	LOC106599564	0	0	0	0	0	0	0	0	0	0	0	0	0	0	0	0	0	0	0	0	0	0	0	0	0	0	0	0	0	0	0	0	0	0	0	0	0	0	0	0	0	0
ssa03	17283987	17285254	-1267	<DEL>	intron_variant	MODIFIER	LOC100380746	0	0	0	0	1	0	0	0	0	0	1	1	0	2	0	0	0	1	1	0	1	1	2	0	0	0	0	1	0	0	1	0	0	0	2	0	1	1	1	0	0	1
ssa03	17364732	17366223	-1491	<DEL>	intron_variant	MODIFIER	LOC106599558	0	0	0	0	0	0	0	0	0	0	0	0	0	0	0	0	0	0	0	0	0	0	0	0	0	0	0	0	0	0	0	0	0	0	0	0	0	0	0	0	0	0
ssa03	17388834	17388999	-165	<DEL>	intron_variant	MODIFIER	LOC106599558	0	2	2	0	2	2	1	0	1	2	0	2	1	0	0	2	1	1	1	2	2	0	0	0	2	2	2	1	2	1	0	1	0	2	0	0	1	1	1	1	2	0
ssa03	17477328	17479571	-2243	<DEL>	intergenic_region	MODIFIER	LOC106599558-LOC106599551	0	0	0	0	0	0	0	0	0	0	0	0	0	0	0	0	0	0	0	0	0	0	0	0	0	0	0	0	0	0	0	0	0	0	0	1	0	0	0	0	0	0
ssa03	17634430	17634627	-197	<DEL>	upstream_gene_variant	MODIFIER	trnag-ucc	0	0	0	1	1	2	2	2	2	2	2	2	1	1	2	2	2	2	2	2	2	2	2	0	1	1	2	0	0	2	2	1	2	1	0	2	2	2	2	0	2	1
ssa03	17642364	17644262	-1898	<DEL>	upstream_gene_variant	MODIFIER	LOC106599532	1	0	0	1	0	2	0	0	0	0	1	1	0	1	0	0	0	0	0	2	0	0	0	0	0	0	2	0	0	2	0	0	1	0	0	1	0	0	1	0	1	0
ssa03	17701996	17702972	-976	<DEL>	intron_variant	MODIFIER	LOC106599532	0	0	0	0	0	0	0	0	0	0	0	0	0	0	0	0	0	0	0	0	0	0	0	0	0	0	0	0	0	0	0	0	0	0	0	0	0	0	0	0	0	0
ssa03	17726691	17730084	-3393	<DEL>	intron_variant	MODIFIER	LOC106599532	2	2	1	2	2	0	1	2	2	2	2	2	0	1	2	2	0	2	1	1	0	0	0	1	2	2	0	2	0	2	1	0	2	1	1	1	0	0	0	2	1	0
ssa03	17829393	17830894	-1501	<DEL>	intron_variant	MODIFIER	LOC106599532	0	0	0	0	0	0	0	0	0	0	0	0	0	0	0	0	0	0	0	0	0	0	0	0	0	0	0	0	0	0	0	0	0	0	0	0	0	0	0	0	0	0
ssa03	18024666	18025197	-531	<DEL>	intron_variant	MODIFIER	LOC106599530	0	0	0	0	0	0	0	0	0	0	0	0	0	0	0	0	0	0	0	0	0	0	0	0	0	0	0	0	0	0	0	0	0	0	0	0	0	0	0	0	0	0
ssa03	18151575	18151741	-166	<DEL>	intron_variant	MODIFIER	LOC106599529	0	0	0	0	0	0	0	0	0	0	0	0	0	0	0	0	0	0	0	0	0	0	0	0	0	0	0	0	0	0	0	0	0	0	0	0	0	0	0	0	0	0
ssa03	18239779	18241605	-1826	<DEL>	intron_variant	MODIFIER	LOC106599529	0	0	0	0	0	0	0	0	0	0	0	0	0	0	0	0	0	0	0	0	0	1	1	0	0	0	0	0	0	0	0	0	0	0	0	0	0	0	0	0	0	0
ssa03	18495876	18509377	-13501	<DEL>	intergenic_region	MODIFIER	LOC106599529-id147781	1	0	0	0	0	0	1	0	0	0	0	0	0	1	0	0	1	0	0	0	0	0	0	0	0	0	0	0	0	0	0	0	0	0	0	1	0	0	0	0	1	1
ssa03	18699610	18701072	-1462	<DEL>	intergenic_region	MODIFIER	LOC106599529-id147781	0	0	0	0	1	0	1	0	1	0	1	0	0	0	1	1	1	2	0	0	0	0	2	0	0	0	1	0	0	1	1	0	0	0	1	1	1	1	2	1	0	0
ssa03	18783450	18783892	-442	<DEL>	intergenic_region	MODIFIER	LOC106599529-id147781	0	0	0	0	1	1	1	0	0	0	1	0	1	1	1	1	1	0	0	0	1	0	2	1	0	0	0	0	1	1	1	1	0	0	1	0	1	1	1	1	0	0
ssa03	19027004	19027307	-303	<DEL>	intron_variant	MODIFIER	LOC106599515	1	0	0	0	0	0	0	0	1	1	0	0	0	0	0	0	0	0	0	0	1	0	0	0	0	0	0	0	0	0	0	0	1	0	0	0	0	0	0	0	0	0
ssa03	19065481	19066368	-887	<DEL>	intron_variant	MODIFIER	id147939	1	0	0	0	0	0	0	0	1	1	0	0	0	0	0	0	0	0	0	0	1	0	0	0	0	0	0	0	0	0	0	0	1	0	0	0	0	0	0	0	0	0
ssa03	19221298	19221680	-382	<DEL>	intergenic_region	MODIFIER	id147939-LOC106599503	1	0	0	0	0	0	0	0	1	0	0	0	0	0	0	0	0	0	0	0	0	0	0	0	0	0	0	0	0	0	1	0	0	0	0	0	0	0	0	0	0	0
ssa03	19266784	19268053	-1269	<DEL>	intron_variant	MODIFIER	LOC106599503	0	2	2	0	1	0	2	1	1	0	2	0	1	1	2	0	1	2	0	0	0	0	0	0	0	0	0	2	2	2	0	2	0	2	0	0	0	1	0	0	0	1
ssa03	19319378	19319986	-608	<DEL>	intron_variant	MODIFIER	LOC106599503	0	0	0	0	0	0	0	0	0	0	0	0	0	0	0	0	0	0	0	0	0	0	0	0	0	0	0	0	0	0	0	0	0	0	0	0	0	0	0	0	0	0
ssa03	19329291	19329739	-448	<DEL>	intron_variant	MODIFIER	LOC106599503	0	0	0	0	1	1	0	0	1	0	0	0	1	0	0	0	0	1	1	0	0	0	0	0	0	0	0	0	0	0	0	1	0	0	0	0	0	0	0	0	0	0
ssa03	19335021	19335849	-828	<DEL>	intron_variant	MODIFIER	LOC106599503	0	1	0	0	1	0	1	1	0	0	0	0	0	0	0	0	0	1	1	0	1	0	0	0	0	0	1	1	0	0	1	1	0	1	0	0	2	0	0	1	1	0
ssa03	19378210	19378914	-704	<DEL>	intron_variant	MODIFIER	LOC106599503	0	0	0	0	0	0	0	0	0	0	0	0	0	0	0	0	0	0	0	0	0	0	0	0	0	0	0	0	0	0	0	0	0	0	0	0	0	0	0	0	0	0
ssa03	19435249	19435456	-207	<DEL>	intron_variant	MODIFIER	LOC106599503	1	0	0	0	1	0	0	0	0	1	0	1	0	0	0	0	0	0	0	0	0	1	0	0	0	0	1	0	0	1	0	0	2	0	0	0	0	0	0	1	0	1
ssa03	19539991	19540307	-316	<DEL>	splice_region_variant&intron_variant	LOW	LOC106599493	0	0	0	1	0	1	2	1	2	0	1	0	0	0	2	1	1	0	2	2	2	0	0	0	1	2	1	2	1	0	0	1	0	2	0	1	1	0	0	1	1	0
ssa03	19600848	19601973	-1125	<DEL>	upstream_gene_variant	MODIFIER	LOC106599619	0	0	0	0	0	0	0	1	0	1	0	0	0	0	0	0	0	0	0	0	0	0	0	0	0	0	0	0	0	0	1	0	0	0	0	0	0	0	0	0	0	1
ssa03	19669487	19672257	-2770	<DEL>	intergenic_region	MODIFIER	LOC106599619-LOC106599490	0	0	0	0	0	0	0	0	0	0	0	0	0	0	2	0	0	0	0	0	0	0	0	0	2	0	0	0	0	0	0	0	0	0	0	0	0	0	0	0	1	0
ssa03	19680092	19680905	-813	<DEL>	intergenic_region	MODIFIER	LOC106599619-LOC106599490	0	0	0	0	0	0	0	0	0	0	0	0	0	0	0	0	0	0	0	0	0	0	0	0	0	0	0	0	0	0	0	0	0	0	0	0	0	0	0	0	0	0
ssa03	19718029	19718205	-176	<DEL>	intergenic_region	MODIFIER	LOC106599619-LOC106599490	0	0	0	0	0	0	1	1	0	0	0	0	0	1	2	0	0	2	0	0	1	0	0	0	2	1	0	1	0	0	2	0	0	0	0	1	0	0	1	0	0	1
ssa03	19841570	19843503	-1933	<DEL>	intergenic_region	MODIFIER	LOC106599490-LOC106599488	0	0	0	0	0	0	0	0	0	0	0	0	0	0	0	0	0	0	0	0	0	0	0	0	0	0	0	0	0	0	0	0	0	0	0	0	0	0	0	0	0	0
ssa03	19947426	19947526	-100	<DEL>	intron_variant	MODIFIER	k6pp	0	0	0	1	0	0	1	0	0	0	0	0	0	0	0	0	0	0	0	0	0	0	0	0	0	0	0	0	0	0	0	0	0	0	0	0	0	0	0	0	2	1
ssa03	20010623	20010741	-118	<DEL>	downstream_gene_variant	MODIFIER	LOC106599618	0	0	0	0	0	0	0	0	0	0	0	0	0	0	0	1	0	0	0	1	0	0	0	1	0	0	0	1	0	0	2	1	0	0	1	0	0	0	0	1	0	0
ssa03	20035683	20036003	-320	<DEL>	intron_variant	MODIFIER	LOC106599485	0	0	0	0	0	0	0	0	0	0	0	0	0	0	0	0	0	0	0	0	0	0	0	0	0	0	0	0	0	0	0	0	0	0	0	0	0	0	0	0	0	0
ssa03	20145861	20152558	-6697	<DEL>	intron_variant	MODIFIER	LOC106599479	1	2	0	0	0	0	1	1	0	1	0	0	0	0	0	0	0	0	0	0	0	0	0	0	0	0	0	0	0	0	0	0	0	0	0	0	0	0	0	0	0	0
ssa03	20344392	20346717	-2325	<DEL>	intergenic_region	MODIFIER	LOC106599479-zmy11	0	2	0	0	0	0	0	0	0	0	0	0	0	0	0	2	0	1	0	0	0	0	0	0	0	0	0	1	0	0	2	1	0	0	2	1	0	0	0	1	0	0
ssa03	20374576	20374692	-116	<DEL>	intron_variant	MODIFIER	zmy11	0	0	2	1	1	1	0	0	0	1	0	0	0	0	0	0	0	0	0	0	1	2	0	0	1	0	0	1	1	0	1	0	2	0	0	0	0	0	0	0	0	0
ssa03	20558260	20559358	-1098	<DEL>	intron_variant	MODIFIER	LOC106599468	0	0	0	0	0	0	0	0	0	0	0	0	0	0	0	0	0	0	0	0	0	0	0	0	0	0	0	0	0	0	0	0	0	0	0	0	0	0	0	0	0	0
ssa03	20679894	20680047	-153	<DEL>	downstream_gene_variant	MODIFIER	LOC106599468	0	0	0	0	0	0	0	0	0	0	0	0	0	0	0	0	0	0	0	0	0	0	0	0	0	0	0	0	0	0	0	0	0	0	0	0	0	0	0	0	0	0
[truncated: 13,484 more rows]
[truncated: 451 more columns]
