# Supplementary material for: The structural variation landscape in 492 Atlantic salmon genomes
Source: Nat Commun. 2020 Oct 14;11:5176. doi: 10.1038/s41467-020-18972-x (PMC7560756; doi:10.1038/s41467-020-18972-x)
Supplement: Supplementary file 9 — Supplementary Data 6 [file 41467_2020_18972_MOESM9_ESM.xlsx]

## Sheet: Supplementary Data 6
		SV type	GO term	Biological Process	Annotated	Significant	Expected	Elim
		Deletion	GO:0044070	regulation of anion transport	458	16	5.21	8.5e-05
		Deletion	GO:0002238	response to molecule of fungal origin	12	3	0.14	0.0003
		Deletion	GO:0032075	positive regulation of nuclease activity	15	3	0.17	0.0006
		Deletion	GO:0006825	copper ion transport	41	4	0.47	0.0012
		Deletion	GO:0002755	MyD88-dependent toll-like receptor signalling	241	9	2.74	0.0019
		Deletion	GO:0017055	negative regulation of RNA polymerase II transcriptional preinitiation complex assembly	22	3	0.25	0.0019
		Deletion	GO:0050434	positive regulation of viral transcription	160	7	1.82	0.0025
		Deletion	GO:0006730	one-carbon metabolic process	50	4	0.57	0.0025
		Deletion	GO:0006265	DNA topological change	27	3	0.31	0.0035
		Deletion	GO:0032481	positive regulation of type I interferon	201	10	2.29	0.004
		Deletion	GO:0031497	chromatin assembly	272	9	3.1	0.0042
		Deletion	GO:0014744	positive regulation of muscle adaptation	29	3	0.33	0.0043
		Deletion	GO:0050831	male-specific defense response to bacterium	10	2	0.11	0.0055
		Deletion	GO:1900062	regulation of replicative cell aging	10	2	0.11	0.0055
		Deletion	GO:0071642	positive regulation of macrophage inflammatory protein-1 gamma production	10	2	0.11	0.0055
		Deletion	GO:0070256	negative regulation of mucus secretion	10	2	0.11	0.0055
		Deletion	GO:0045742	positive regulation of epidermal growth factor receptor signaling pathway	63	4	0.72	0.0058
		Deletion	GO:0042066	perineurial glial growth	11	2	0.13	0.0066
		Deletion	GO:0006288	base-excision repair, DNA ligation	11	2	0.13	0.0066
		Deletion	GO:0002270	plasmacytoid dendritic cell activation	11	2	0.13	0.0066
		Deletion	GO:0010311	lateral root formation	11	2	0.13	0.0066
		Deletion	GO:0033353	S-adenosylmethionine cycle	11	2	0.13	0.0066
		Deletion	GO:0015858	nucleoside transport	34	3	0.39	0.0067
		Deletion	GO:0001832	blastocyst growth	107	5	1.22	0.0077
		Deletion	GO:0002484	antigen processing and presentation of exogenous antigen	12	2	0.14	0.0079
		Deletion	GO:0002002	regulation of angiotensin levels in blood	36	3	0.41	0.0079
		Deletion	GO:0032728	positive regulation of interferon-beta protein	69	4	0.79	0.008
		Deletion	GO:0034134	toll-like receptor 2 signaling pathway	252	8	2.87	0.0086
		Deletion	GO:0052509	positive regulation by symbiont of host autophagy	13	2	0.15	0.0093
		Deletion	GO:1903919	negative regulation of actin filament severing	13	2	0.15	0.0093
		Deletion	GO:0010424	DNA methylation on cytosine within a CG sequence	39	3	0.44	0.0099
		Duplication	GO:0008377	light-induced release of internally sequestered calcium ion	14	3	0.1	0.00013
		Duplication	GO:0048509	regulation of meristem development	17	3	0.12	0.00024
		Duplication	GO:0035418	protein localization to synapse	120	6	0.87	0.00026
		Duplication	GO:0035617	stress granule disassembly	20	3	0.15	0.0004
		Duplication	GO:1903071	positive regulation of ER-associated ubiquitin-dependent protein catabolic process	20	3	0.15	0.0004
		Duplication	GO:0042752	regulation of circadian rhythm	474	10	3.45	0.00264
		Duplication	GO:0009658	chloroplast organization	11	2	0.08	0.00278
		Duplication	GO:2000331	regulation of terminal button organization	41	3	0.3	0.00331
		Duplication	GO:0009787	regulation of abscisic acid-activated signalling pathway	12	2	0.09	0.00331
		Duplication	GO:0002484	antigen processing and presentation of exogenous antigen	12	2	0.09	0.00331
		Duplication	GO:1902564	negative regulation of neutrophil activation	12	2	0.09	0.00331
		Duplication	GO:0050912	detection of chemical stimulus involved in magnetoreception	42	3	0.31	0.00354
		Duplication	GO:0006777	Mo-molybdopterin cofactor biosynthetic process	14	2	0.1	0.00453
		Duplication	GO:0010380	regulation of chlorophyll biosynthetic process	14	2	0.1	0.00453
		Duplication	GO:0051561	positive regulation of mitochondrial calcium ion concentration	49	3	0.36	0.00547
		Duplication	GO:0007160	cell-matrix adhesion	882	14	6.42	0.00551
		Duplication	GO:0045494	photoreceptor cell maintenance	161	5	1.17	0.00661
		Duplication	GO:0010267	production of ta-siRNAs involved in RNA interference	17	2	0.12	0.00667
		Duplication	GO:0035585	calcium-mediated signaling using eextracellular calcium source	17	2	0.12	0.00667
		Duplication	GO:0002576	platelet degranulation	228	6	1.66	0.00668
		Duplication	GO:0014057	positive regulation of acetylcholine secretion neurotransmission	18	2	0.13	0.00747
		Duplication	GO:0045213	neurotransmitter receptor metabolic process	20	2	0.15	0.00918
		Duplication	GO:0046673	negative regulation of compound eye retinal cell programmed cell death	20	2	0.15	0.00918
		Inversion	GO:0046985	positive regulation of hemoglobin biosynthetic process	20	2	0.04	0.00074
		Inversion	GO:1903715	regulation of aerobic respiration	27	2	0.05	0.00135
		Inversion	GO:0035249	synaptic transmission, glutamatergic	407	5	0.82	0.00138
		Inversion	GO:0070099	regulation of chemokine-mediated signaling	32	2	0.06	0.0019
		Inversion	GO:0036109	alpha-linolenic acid metabolic process	39	2	0.08	0.00281
		Inversion	GO:0061178	regulation of insulin secretion involved in cellular response to hypoxia	291	4	0.59	0.00284
		Inversion	GO:0010996	response to auditory stimulus	153	3	0.31	0.00367
		Inversion	GO:0034244	negative regulation of transcription elongation from RNA polymerase II promoter	48	2	0.1	0.00423
		Inversion	GO:0098597	observational learning	49	2	0.1	0.00441
		Inversion	GO:1900037	regulation of cellular response to hypoxia	50	2	0.1	0.00459
		Inversion	GO:0046885	regulation of hormone biosynthetic process	171	3	0.34	0.005
		Inversion	GO:0001953	negative regulation of cell-matrix adhesion	175	3	0.35	0.00533
		Inversion	GO:1902992	negative regulation of amyloid precursor protein biosythetic process	59	2	0.12	0.00633
		Inversion	GO:0042362	fat-soluble vitamin biosynthetic process	62	2	0.12	0.00697
		Inversion	GO:0018200	peptidyl-glutamic acid modification	62	2	0.12	0.00697
		Inversion	GO:0043619	regulation of transcription from RNA polymerase II promoter	63	2	0.13	0.00719
		Inversion	GO:0045821	positive regulation of glycolytic process	63	2	0.13	0.00719
		Inversion	GO:0051881	regulation of mitochondrial membrane potential	199	3	0.4	0.0076
		Inversion	GO:0035338	long-chain fatty-acyl-CoA biosynthetic process	65	2	0.13	0.00764
		Inversion	GO:0051560	mitochondrial calcium ion homeostasis	65	2	0.13	0.00764
		Inversion	GO:0043651	linoleic acid metabolic process	65	2	0.13	0.00764
		Inversion	GO:0034220	ion transmembrane transport	3470	14	6.98	0.00835
		Inversion	GO:0060134	prepulse inhibition	70	2	0.14	0.00881
		Inversion	GO:0021707	cerebellar granule cell differentiation	71	2	0.14	0.00905
		Inversion	GO:0034695	response to prostaglandin E	214	3	0.43	0.00926
		Inversion	GO:0007202	activation of phospholipase C activity	220	3	0.44	0.00998
