# Supplementary material for: The structural variation landscape in 492 Atlantic salmon genomes
Source: Nat Commun. 2020 Oct 14;11:5176. doi: 10.1038/s41467-020-18972-x (PMC7560756; doi:10.1038/s41467-020-18972-x)
Supplement: Supplementary file 11 — Supplementary Data 8 [file 41467_2020_18972_MOESM11_ESM.txt]

>NW_021823401.1_1008803_61224_62666_1444_93.629
---ttaacctcttggggctatttgggacgctagcgtgccacccgtggcgcaccctatcaa
cagcaggtg-cattccaagagcggcaaatttgaaaccaaataaatgtcaaaattcaaatt
tttcaaacatacaactatcttacaccctttgaaagataaacatctccttaatctaaccac
gttgtccgatttcaaaaaggttttacggcgaaagcataaagttagattatattaggagag
tacattgacaatagctgtgtgtaatgtattgtcaattcaaaggcaggcgacaccaaaacc
ataaaatcagct-aaaattatgcactaacc-ttttacaatctc-catcagatgacactcc
taggacatta-tgttagacaatacatgcatttttagttctatcaagttcatatttatatc
caaaaac-agcgttttactatggcgttgatgttca-ggaaatcgtttccctccaataacc
ggcagtcaagtcagc-acaacaaattaaataattaatattagaaaacattggtaaaatat
tatattgtcattcaaagaattatagatttacatctcttgaacgcaatcgactt-gccaga
ttt-aaaaataaccttactggg-aaatcacactttgcaataatctgagcactgcgcccag
aaaaatacgctttgcgatac-agactaaccgccatgttggagagatctaaaatcg-aaaa
tac------tatgtaaataatccattacc-tttgattctcttcatcagatgtcacttcc-
aggaat-cccaggtccataacgaatgtagttttgttc---aaaaaagctcatcatttatg
tccaaaaagctc-cgtgttgttagcacatgatctaagccagccggactt-cacttca-tg
aacaagggg-aaaaaatatatttacg-ttcgttcaaacatgt-caaacgttgtatagcat
aaatcattagtgccttttttaaacagaacatgaataaaattcaaggcggacgattgcgtt
ctcttttaaaccgtattggaactagagta-cccaacatgaactcgcgcgcca-ggtgtct
aatgggccatcaccgttccatggctcttgttcggtcagatctcacagtagaagactcaaa
acactttgtaaaggctggtgacatctagtggaagcaataggaagtgcc-aaaacattcat
cagcccct-gtgtgtttcaatagcataggct-taaaggcaat-tcaacacatcaggtatc
cacttcctgtcagaatctgtctcagggttttgcctgccaaatgagttctgttatactcac
agacaccattcaaacagttttagaaactttagggtg-ttttctatccatatat-aataag
tatatgcatattctagttactgggtaggatta-gtaaccagatt-aaatcgggtacg-tt
ttttta--tccagacgtgaa-aatactgcccccta-gccccaacaggttaaa-
>NW_021823488.1_1265985_263919_262480_1441_93.754
-----aacctcttggggctatttgggacgctagcgtgccacccgtggcgcaccctatcaa
cagcaggtg-catttcaagagcggcaaatttgaaaccaaataaatgtcaaaattcaaatt
tttcaaacatacaactatcttacaccctttgaaagataaacatctccttaatctaaccac
gttgtccgatttcaaaaaggttttacggcgaaagcataaagttagattatattaggagag
tacattgacaatagctgtgtgtaatgtattgtcaattcaaagacaggcgtcaccaaaacc
ataaaatcagct-aaaattatgcactaacc-ttttacaatctc-catcagatgacactcc
taggacatta-tgttagacaatgcatgcttttttagttctatcaagttcatatttatatc
caaaaac-agcgttttactatggcgttgatgttca-ggaaatcgtttccctccaataacc
ggcactcaagtcagc-acaacaaattaaataattaatattagaaaacattggtaaaatat
tatattgtcattcaaagaattatagatttacatctcttgaacgcaatcgactt-gccaga
ttt-aaaaataaccttactggg-aaatcacactttgcaataatctgagcactgcgcccag
aaaaatacgctttgcgatac-agactaaccgccatgttggagagatctaaaatcg-aaaa
tac------tatgtaaataatccattacc-tttgattctcttcatcagatgtcacttcc-
aggaat-cccaggtccataacgaatgtagttttgttc---aaaaaagctcatcatttatg
tccaaaaagctc-cgtgttgttagcacatgatctaagccagccggactt-cacttca-tg
aacgagggg-aaaaaatatatttacg-ttcgttcaaacatgt-caaacgttgtatagcat
aaatcattagtgccttttttaaccagaacatgaataaaattcaaggcggacgattgcgtt
ctcttttaaaacgtattggaacgagagta-cccaacataaactcgcgcgcca-gttgtct
aatgggccatcaccgttccatggctcttgttcggtcagatctcacagtagaagactcaaa
acactttgtaaaggctggtgacatctagtggaagcaataggaagcgcc-aaaacattaat
cagcccct-gtgtgtttcaatggcataggct-taaaggcaat-tcaacacatcaggtatc
cacttcctgtcagaatctgtctcagggttttgcctgccaaatgagttctgttatactcac
agacaccattcaaacagtttttgaaactttagggtg-ttttctatccatatat-aataag
tatatgcatattctagttactgggtaggatta-gtaaccagatt-aaatcgggtaca-tt
ttttta--tccagccgtgaa-aatactacccccta-gccccaacaggttaa--
>NC_042958.1_75345318_67314207_67312770_1439_93.746
-----aacctcttggggctatgtgggacgctagcgtgccacccgtggcgcaccctatcaa
cagcaggtg-catttcaagagcggcaaatttgaaaccaaataaatgtcaaaattcaaagt
tttcaaacatacaactatcttacaccctttgaaagataaacatctccttaatctaaccac
gttgtccgatttcaaaaaggttttacggcgaaagcataaagttagattatattaggagag
tacattgacaatagctgtgtgtaatgtattgtcaattcaaagacaggtgtcaccaaaacc
ataaaatcagct-aagattatgcactaacc-ttttacaatctc-catcagatgacactcc
taggacatta-tgttagacaatgcatgcatttttagttctatcaagttcatatttatatc
caaaaac-agcgttttactatggcgttgatgttca-ggaaatcgtttccctccaataacc
ggcagtcatgtcagc-gcaacaaattaaataattaatattagaaaacattggtaaaatat
tatattgtcattcaaagaattatagatttacatctcttgaacgcaatcgactt-gccaga
ttt-aaaaataaccttactggg-aaatcacactttgcaataatctgagcactgcgcccag
aaaaatacgctttgcgatac-agactaaccgccatgttggagagatctaaaatcg-aaaa
tac------gatgtaaataatccattacc-tttgattctcttcatcagatgtcacttcc-
aggaat-cccaggtccataacgaatgtagttttgttc---aaaaaagctcatcatttatg
tccaaaaagctc-cgtgttgttagcacatgatctaagccagccggactt-cacttca-tg
aacgagggg-aaaaaatatatttacg-ttcgttcaaacatgt-caaacgttgtatagcat
aaatcattagtgccttttttaaccagaacatgaataaaattcaaggcggacgattgcgtt
ctcttttaaaacgtattggaacgagagta-cccaacatgaactcgcacgcca-ggtgtct
aatgggccatcaccgttccatggctcttgttcggtcagatctcacagtagaagactcaaa
acactttgtaaaggctggtgacatctagtggaagcaataggaagtgcc-aaaacattaat
cagctcct-gtgtgtttcaatggcataggct-taaaggcaat-tcaacacatcaggtatc
cacttcctgtcagaatctgtctcagggttttgcctgccaaatgagttctgttatactcac
agacaccattcaaacagttttagaaactttagggtg-ttttctatccatatat-aatacg
tatatgcatattctagttactgggtaggatta-gtaaccagatt-aaatcgggtacg-tt
ttttta--tccagccgtgaa-aatactgcccccta-gccccaacaggtt----
>NC_042957.1_81542925_42795205_42796642_1439_93.815
-----aacctcttggggctatttgggatgctagcgtgccacccgtggcgcaccctatcaa
cagcaggtg-catttcaagagcggcaaatttgaaaccaaataaatgtcaaaattcacatt
tttcaaacatacaactatcttacaccctttgaaagataaacatctccttaatctaaccac
gttgtccgatttcaaaaaggttttacggcgaaagcataaagttagattatattaggatag
tacattgacaatagctgtgtgtaatgtattgtcatttcaaagacaggcgtcaccaaaacc
ataaaatcagct-aaaattatgcactaacc-ttttacaatctc-catcagatgacactcc
taggacatta-tgttagacaatgcatgcatttttagttctatcaagttcatatttatatc
caaaaac-agcattttactatggcgttgatgttca-ggaaatcgtttccctccaataacc
ggcagtcaagtcagc-acaacaaattaaataattaatattagaaaacattggtaaaatat
tatattgtcattcaaagaattatagatttacatctcttgaacgcaatcgactt-gccaga
ttt-aaaaataaccttactggg-aaatcacactttgcaataatctgagcactgcgcccag
aaaaatacgctttgcgatac-agactaaccgccatgttggagagatctaaaatcg-aaaa
tac------tatgtaaataatccattacc-tttgattctcttcatcagatgtcacttcc-
aggaat-cccaggtccataacgaatgtagttttgttc---aaaaaagctcatcatttatg
tccaaaaagctc-cgtgttgttagcacatgatctaagccagccggactt-cacttca-tg
aacgagggg-aaaaaatatatttacg-ttcgttcaaacatgt-caaacgttgtatagcat
aaatcattagtgccttttttaaccagaacatgaataaaattcaaggcggacgattgcgtt
ctcttttaaaacgtattggaacgagagta-cccaacatgaactcgcacgcca-ggtgtct
aatgggccatcaccgttccatggctcttgttcggtcagatctcacagtagaagactcaaa
acactttgtaaaggctggtgacatctagtggaagcaataggaagtgcc-aaaacattaat
tagcccct-gtgtgcttcaatggcataggct-taaaggcaat-tcaacacatcaggtatc
cacttcctgtcagaatctgtctcagggttttgcctgccaaatgagttctgttatactcac
agacaccattcaaacagttttagaaactttagggtg-ttttctatccatatat-aataag
tatatgcatattctagttactgggtaggatta-gtaaccagatt-aaatcgggtacg-tt
ttttta--tccagccgtgaa-aatactgcccccta-gccccaacaggtt----
>NC_042996.1_25483426_20043965_20045407_1444_93.421
---ttaacctcttggggctatttgggacgctagcatgccacccgtggcgcaccctatcaa
cagcaggtg-catttcaagagcggcaaatttgaaaccaaataaatgtaaaaattcaaatt
tttcaaacatacaactatcttacaccctttgaaagataaacatctccttaatctaaccac
gttgtccgatttcaaaaaggttttacggcgaaagcataaagttaggttatgttaggagag
tacattgacaatagctgtgtgtaatgtattgtcaattcaaagacaggcgtcaccaaaacc
ataaaatcagct-aaaattatgcactaacc-ttttacaatctc-catcagatgaccctcc
taggacatta-tgttagacaatgcatgcatttttagttctatcaagttcatatttatatc
caaaaac-agcgttttactatggcgttgatgttca-ggaaatcgtttccctccaataacc
ggcagtcaagtcagc-acaacaaaataaataattaatattagaaaacattggtaaaatat
tatattgtcattcaaagaattatagatttacatctcttgaacgcaatcgactt-gccaga
ttt-aaaaataaccttactggg-aaatcacactttgcaataatctgagcactgcgcccag
aaaaatacgctttgcgatac-agactaaccgccatgttggagagatctaaaatcg-aaaa
tac------tatgtaaataatctattacc-tttgattctcttcatcagatgtcacttcc-
aggaat-cccaggtccataacgaatgtagttttgttc---aaaaaagctcatcatttatg
tccaaaaagctc-cgtgttgttagcacatgatctaagccagccggactt-cacttca-tg
aacgagggg-aaaaaatatatttacg-ttcgttcaaacatgt-caaacgttgtatagcat
aaatcattagtgccttttttaaccagaacatgaataaaattcaaggcggacgattgggtt
ctcttttaaaatgtattggaacgagagta-cccaacatgaactcgcacgcca-ggtgtct
aatgggccatcaccgttctaaggctcttgttcggtcagatctcacagtataagactcaaa
acactttgtaaaggctggtgacatctagtggaagcaataggaagtgcc-aaaacattcat
cagcccct-gtgtttttcaatggcataggct-taaaggcaat-tcaacacatcaggtatc
cacttcctgtcagaatctgtctcagggttttgcctgccaaatgagttctgttatactcac
agacaccattcaaacagttttagaaactttagggtg-ttttctatccatatat-aataag
taaatgcatatcctagttactgggtaggatta-gtaaccagatt-aaatcgggtaca-tt
ttttta--tccagccgtgaa-aatactgcccccta-gccccaacaggttaaa-
>NC_042973.1_59764774_50906492_50907931_1441_93.685
-----aacctcttggggctatgtgggacgctagcgtgccacccgtggcgcaccctatcaa
cagcaggtg-catttcaagagcggcaaatttgaaaccaaataaatgtcaaaattcaaatt
tttcaaacatacaactatcttacaccctttgaaagataaacatctccttaatctaaccac
gttgtccgatttcaaaaaggttttacggcgaaagcataaagttaggttatgttaggagag
tacattgacaatagctgtgtgtaatgtattgtcaattcaaagacaggcgtcaccaaaacc
ataaaatcagct-aaaattatgcactaacc-ttttacaatctc-catcagatgacactcc
taggacatta-tgttagacaatgcatgcatttttagttctatcaagttcatatttatatc
caaaaac-agcgttttactatggcgttgatgttca-ggaaatcgtttccctccaataacc
ggcagtcaagtctgc-acaacaaaataaataattaatattagaaaacattggtaaaatat
tatattgtcattcaaagaattatagatttacatctcttgaacgcaatcgactt-gccaga
ttt-aaaaataaccttactggg-aaatcacactttgcaataatctgagcactgcgcccag
aaaaatacgctttgcgatac-agactcaccgccatgttggagagatctaaaatcg-aaaa
tac------tatgtaaataatccattacc-tttgattctcttcctcagatgtcacttcc-
aggaat-cccaggtccataacgaatgtagttttgttc---aaaaaagctcatcatttatg
tccaaaaagctc-tgtgttgttagcacatgatctaagccagccggactt-cacttca-tg
aacgagggg-aaaaaatatatttacg-ttcgttcaaacatgt-caaacgttgtatagcat
aaatcattagtgccttttttaaccagaacatgaataaaattcaaggcggacgattgggtt
ctctttgaaaacgtattggaacgagagta-cccaacatgaactcgcacgcca-ggtgtct
aatgggccatcaccgttccaaggctcttgttcggtcagatctcacagtataagactcaaa
acactttgtaaaggctggtgacatctagtggaagcaataggaagtgcc-aaaacattcat
cagcccct-gtgtttttcaatggcataggct-taaaggcaat-tcaacacatcaggtatc
cacttcctgtcagaatctgtctcagggttttgcctgccaaatgagttctgttatactcac
agacaccattcaaacagttttagaaactttagggtg-ttttctatccatatat-aataag
tatatgcatattctagttactgggtaggatta-gtaaccagatt-aaatcgggtaca-tt
ttttta--tccagccgtgaa-aatactgcccccta-gccccaacaggttaa--
>NC_042971.1_66900148_54415208_54413771_1439_93.607
-----aacctcttggggctatttgggacgctagcgtgccacccgtggcgcaccctatcaa
cagcaggtg-catttcaagagcggcaaacttgaaaccaaataaatgtcaaaattcaaatt
tttcaaacatacaactatcttacaccctttgaaagataaacatctccttaatctaaccac
gttgtccgatttcaaaaaggttttacggcgaaagcataaagttaggttatgttaggagag
tacattgacaatagctgtgtgtaatgtattgtcaattcaaagacgggcgtcaccaaaacc
ataaaatcagct-aaaattatgcactaacc-ttttacaatctc-catcagatgacactcc
taggacatta-tgttagacaatgcatgcatttttagttctatcaagttcatatttatatc
caaaaac-agcgttttactatggcgttgatgttca-ggaaatcgtttccctccaataacc
ggcagtcaagtcagc-acaacaaaataaataattaatattagaaaacattggtaaaatat
tatattgtcattcaaagaattatagatttacatctcttgaacgcaatcgactt-gccaga
ttt-aaaaataaccttactggg-aaatcacactttgcaataatctgagcactgcgcccag
aaaaatacgctttgcgatac-agactaaccgccatgttggagagatctaaaatcg-aaaa
tac------tatgtaaataatccattacc-tttgattctcttcatcagatgtcacttcc-
aggaat-cccaggtccacaacgaatgtagttttgttc---aaaaaagctcatcatttatg
tccaaaaagctc-cgtgttgttagcacatgatctaagccagccggactt-cacttca-tg
aacgagggg-aaaaaatatatttacg-ttcgttcaaacatgt-caaacgttgtatagcat
aaatcattagtgccttttttaaccagaacatgaataaaattcaaggcggacgattgggtt
ctcttttaaaacgtattggaacgagagta-cccaacatgaactcgcacgcca-ggtgtct
aatgggccatcaccgttccaaggctcttgttcggtcagatctcacagtataagactcaaa
acactttgtaaaggctggtgacatctagtggaagcaataggaagtgcc-aaaacattcat
cagcccct-gtgtttttcaatggcataggct-taaaggcaat-tcaacacatcaggtttc
cacttcctgtcagaatctgtctcagggttttgcctgccaaatgagttctgttatactcac
agacaccattcaaacagttttagaaactttagggtg-ttttctatccatatat-aataag
tatatgcatattctagtaactgggtaggatta-gtaaccagatt-aaatcgggtaca-tt
ttttta--tccagccgtgaa-aatactgcccccta-gccccaacaggtt----
>NC_042993.1_35205783_14785298_14786729_1433_93.510
-----aacctcttggggctatttgggacgctagcgtgccacccgtggcgcaccctatcaa
cagcaggtg-catttcaagagcggcaaatttgaaaccaaataaatgtcaaaattcagatt
tttcaaacatacaactatcttacaccctttgaaagataaacatctccttaatctaaccac
gttgtccgatttcaaaaaggttttacggcgaaagcataaagttaggttatgttaggagag
tacattgacaatagctgtgtgtaatgtattgtcaattcaaagacaggcgtcaccaaaacc
ataaaatcagctgaaaattatgcactaacc-ttttacaatctc-catcagatgacactcc
taggacatta-tgttagacaatgcatgcatttttagttctatcaagttcatatttatatc
caaaaac-agcgttttactatggcgttgatgttca-ggaaatcgtttccctccaataacc
ggcagtcaagtcagc-acaacaaaataaataattaatattagaaaacattggtaaaatat
tatattgtcattcaaagaattatagatttacatctcttgaacgcaatcgactt-gccaga
ttt-aaaaataaccttactggg-aaatcacactttgcaataatctgagcactgcgcccag
aaaaatacgctttgcgatac-agactaaccgccatgttggagagatctaaaatcg-aaaa
tac------tatgtaaattatccattacc-tttgattctcttcatcagatgtcacttcc-
aggaat-cccaggtccataacgaatgtagttttgttc---aaaaaagctcatcatttatg
tcctaaaagctc-cgtgttgttagcacatgatctaagccagccggactt-cacttca-tg
aacgagggg-aaaaaatatatttacg-ttcgttcaaacatgt-caaacgttgtatagcat
aaatcattagtgccttttttaaccagaacatgaataaaattcaaggcggacgattgggtt
ctctgttaaaacgtattggaacgagagta-cccaacatgaactcgcgcgcca-ggtgtct
aatgggccatcaccgttccaaggctcttgttcggtcagatctcacagtataagactcaaa
acattttgtaaaggctggtgacatctagtggaagcaataggaagtgcc-aaaacattcat
cagcccct-gtgtttttcaatggcataggct-taaaggcaat-tcaacacatcaggtatc
cacttcctgtcagaatctttctcagggttttgcctgccaaatgagttctgttatactcac
agacaccattcaaacagttttagaaactttagggtg-ttttctatccatatat-aataag
tatatgcatattctagttactgggtaggatta-gtaaccagatt-aaatcgggtaca-tt
ttttta--tccagccgtgaa-aatactgcccccta-gcccca-----------
>NC_042990.1_42900288_20164065_20162625_1443_93.278
-----aacctcttggggctatttgggacgctagcgtgccacccgtggcgcaccctatcaa
cagcaggtg-catttcaagagcggcaaatttgaaaccaaataaatgtcaaaattcaaatt
tttcaaacatacaactatcttacaccctttgaaagataaacatctccttaatctaaccac
gttgtccgatttcaaaaaggttttacggcgaaagcataaagttaggttatgttaggagag
tacattgacaatagctgtgtgtaatgtattgtcaattcaaagacaggcgtcaccaaaacc
ataaaatcagct-aaaattatgcactaacc-ttttacaatctc-catcagatgacactcc
taggacatta-tgttagacaatgcatgcatttttagttctatcaagttcatatttatatc
caaaaac-agcgttttactatggcgttgatgttca-ggaaatcgtttccctccaataacc
ggcagtcaagtcagt-acaacaaaataaataattaatattagaaaacattggtaaaatat
tatattgtcattcaaagaattatagatttacatctcttgaacgcaatcgactt-gccaga
ttt-aaaaataaccttactggg-aaatcacactttgcaataatctgagcactgcgcccag
aaaaatacgctttgcgatac-agactaaccgccatgttggagagatctaaaatcg-aaaa
tac------tatgtaaataatccattacc-tttgattctcttcatcagatgtcacttcc-
aggaat-cccaggtccataacgaatgtagttttgttc---aaaaaagctcatcatttatg
tccaaaaacctc-cgtgttgttagcacatgatctaagccagccggactt-cacttcactt
cacgaacgg-aaaaaatatatttacg-ttcgttcaaacatgt-caaacgttgtatcgcat
aaatcattagtgccttttttaaccagaacatgaataaaattcaaggcggacgattgggtt
ctcttttaaaacgtattggaacgagagca-cccaacatgaactcgcacgcca-ggtgtct
aatgggccatcaccgttccaaggctcttgttcggtcagatctcacagtataagactcaaa
acactttgtaaaggctggtgacatctagtggaagcaataggaagtgcc-aaaacattcat
cagcccct-gtgattttcaatggcataggct-taaaggcaat-tcaacacatcaagtatc
cacttcctgtcagaatctgtctcagggttttgcctgccaaatgagttctgttatactcac
agacaccattcaaacagttttagaaactttagggtg-ttttctatccatatat-aataag
tatatgcatattctagttactgggtaggatta-gtaaccagatt-aaatcgggtaca-tt
ttttta--tccagccgtgaa-aatactgcccccta-gccccaacaggttaa--
>NC_042959.1_74753489_52664121_52662682_1442_93.273
---ttaacctcttggggctatttgggacgctagcgtgccacccgtggcgcaccctatcaa
cagcaggtg-catttcaagagcggcaaatttgaaaccaaataaatgtcaaaattcaaatt
tttcaaacatacaactatcttacaccctttgaaagataaacatctccttaatctaaccac
gttgtccgatttcaaaaaggttttacggcgaaagcataaagttaggttatgttaggagag
tacattgacaatagctgtgtgtaatgtattgtcaattcaaagactggcgtcaccaatacc
ataaaatcagct-aaaattatgcactaacc-ttttacaatctc-catcagatgacactcc
taggacatta-tgttagacaatgcatgcatttttagttctatcaagttcatatttatatc
taaaaac-agcgttttactatggcgttgatgttca-ggaaatcgtttccctccaataacc
ggcagtcaagtcagc-acaacaaaataaataattaatattagaaaacattggtaaaatat
tatattgtcattcaaagaattatagatttacatctcttgaacgcaatcgactt-gccaga
ttt-aaaaataaccttaatggg-aaatcacactttgcaataatctgagcactgcgcccag
aaaaatacgctttgcgatac-agactaaccgccatgttggagagatctaaaatcg-aaaa
tac------tatgtatataatccattacc-tttgattctcttcatcagatgtcacttcc-
aggaat-cccaggtccataacgaatgtagttttgttc---aaaaaatctcatcatttatg
tccaaaaagctc-cgtgttgttagcacatgatctaagccagccagactt-cacgtca-tg
aacgagggg-aaaaaatatatttacg-ttcgttcaaacatgt-caaacgttgtatagcat
aaatcattagtgccttttttaaccagaacatgaataaaattcaaggcggacgattgggtt
atttttttaaacgtattggaacgagagta-cccaacatgaactcgcacgcca-ggtgtct
aatgggccatcaccgttccaaggctcttgttcggtcagctctcacagtataagactcaaa
acactttgtaaaggctggtgacatctagtggaagcaataggaagtgcc-aaaacattcat
cagcccct-gtgtttttcaatggcataggct-taaaggcaat-tcaacacatcaggtatc
cacttcctgtcagaatctgtctcagggttttgcctgccaaatgagttctgttatactcac
agacaccattcaaacagttttagaaactttagggtg-ttttctatccatatat-aataag
tatatgcatattctagttactgggtaggatta-gtaaccagatt-aaatcgggtaca-tt
ttttta--tccagctgtgaa-aatactgcccccta-gccccaacaggtt----
>NC_042988.1_44953446_7404297_7405726_1439_93.051
-----aacttcttggggctatgtgggacgctagcgtgctacccgtggcgcactctatcaa
cagcaggtg-catttcaagagcggcaaatttgaaaccaaataaatgtcaaaattcaaatt
tttcaaacatacaactatcttacaccctttgaaagataaacatctccttaatccaaccac
gttgtccgatttcaaaaaggttttacggcgaaagcataaagttagattatattaggagag
tacattgacaatagctgtgtgtaatgtattgtcaattcaaagacaggcgtcaccaaaacc
ataaaatcagct-aaaattatgcactaacc-ttttacaatctc-catcagatgacactcc
taggacatta-tgttagacaatgcatgcatttttagttctatcaagttcatatttatatc
caaaaac-agcgttttactatggcgttgatgttca-ggaaatcgtttccctccaataacc
ggcagtcaagtcagc-acaacaaattaaataattaatattagaaaacattggtaaaatat
tatattgtcattcaaagaattatagatttacatctcttgaacgcaatcgactt-gccaga
ttt-aaaaataaccttactggg-aaatcacactttgcaataatctgagcactgcgcccag
aaaaatacgctttgcgatac-agactaaccgccatgttggagagatctaaaatcg-aaaa
tac------tatgtaaataatccattacc-tttgattctcttcatcagatgtca------
--gaat-cccaggtccataacgaatgtagttttgttc---aaaaaagctcatcatttatg
tccaaaaagctc-cgtgttgttcgcacatgatctaagccagccggactt-cacttca-tg
aacgagggg-aaaaaatatatttacg-ttcgttcaaacatgt-caaacgttgtatagcat
aaatcattagtgccttttttaaccagaacatgaataaaattcaaggcggacaattgcgtt
ctcttttaaaacgtattggaacgagagta-cccaacatgaactcgcgcgcca-ga-gtct
aatgggccatcaccgttccatggctcttgttcggtcagatctcacagtagaagactcaaa
acactttgtaaaggctggtgacatctagtggaagcaataggaagtgcc-aaaacattaat
cagcccct-gtgtgtttcaatggcataggct-taaaggcaat-tcaacacatcaggtatc
cacttcctgtcagaatctgtctcagggttttgccttccaaatgagttctgttatactcac
agacaccattcaaacagttttagaaactttagggtg-ttttctatccatatat-aatacg
tatatgcatattctagttactgggtaggatta-gtaaccagatt-aaatcgggtaag-tt
ttttta--tccagccgtgaa-aatactgcccccta-gccctaacaggtt----
>NC_042992.1_41684595_24571634_24573073_1442_93.481
----taacttcttggggctatgtgggacgctagcgtgccacccgtggcgcaccctatcaa
cagcaggtg-catttcaagagcggcaaatttgaaaccaaataaatgtcaaaattcaaatt
tttcaaacatacaactatcttacaccctttgaaagataaacatctccttaatctaaccac
gttgtccgatttcaaaaaggttttacggcgaaagcataaagttagattatattaggagag
tacattgacaatagctgtgtgtaatgtattgtcaattcaaagacaggcgtcaccaaaacc
attaaatgagct-aaaattatgcactaacc-ttttacaatctc-catcagatgacactcc
taggacatta-tgttagacaatgcatgcatttttagttctatcaagttcatatttatatc
caaaaac-agcgttttactatggcgttgatgttca-ggaaatcgtttccctccaataacc
ggcagtcaagtcagc-acaacaaattaaataattaatattagaaaacattggtaaaatat
tatattgtcattcaaagaattatagatttacatctcttgaacgcaatcgactt-gccaga
ttt-aaaaataaccttactggg-aaatcacactttgcaataatctgagcactgcgcccag
aaaaatacgctttgcgatac-agactaaccgccatgttggagagatctaaaatcg-aaaa
tac------taagtaaataatccattacc-tttgattctcttcatcagatgtcacttcc-
aggaat-cccaggtccataacgaatgtagttttgttc---aaaaaagctcatcatttatg
tccaaaaagctc-cgggttgttagcacatgatctaagccagccggactt-cacttca-tg
aacgagggg-aaaaaatatatttccg-ttcgttcaaacatgt-caaacgttgtatagcat
aaatcattagtgccttttttaaccagaacatgaataaaattcaaggcggacgattgcgtt
ctcttttaaaacgtattggaacaagagta-cccaacatgaactcgcgcgcca-ga-gtct
aatgggccatcaccgttccatggctcttgttcggtcagatctcacagtagaagactcaaa
acactttgtaaaggctggtgacatctagtggaagcaataggaagtgcc-aaaacattaat
cagcccct-gtgtgtttcaatggcataggct-taaaggcaat-tcaacacatcaggtatc
cacttcctgtcagaatctgtctcagggttttgcctgccaaatgagttctgttatactcac
agacaccattcaaacagttttagaaactttagggtg-ttttctatccatatat-aataag
tatatgcatattccagttactgggtaggatta-gtaaccagatt-aaatcgggtaag-tt
ttttta--tccaggcgtgaa-aatactgcccccta-gccctaacaggctaa--
>NC_042979.1_51488243_36524957_36526401_1446_93.776
tgcttaacctcttggggctatttgggacgctagcgtgccacccgtggcgcaccctatcaa
cagcaggtg-catttcaagagcggcaaatttgaaaccaaataaatgtcaaaattcaaatt
tttcaaacatacaactatcttacaccctttgaaagataaacatctccttaatctaaccac
gttgtccgatttcaaaaaggttttacggcaaaagcataaagttaggttatgttaggagag
tacactgacaatagctgtgtgtaatgtattgtcaattcaaagacaggcgtcaccaaaacc
ataaaatcagct-aaaattatgcactaacc-ttttacaatctc-catcagatgacactcc
taggacatta-tgttagacaatgcatgcatttttagttctatcaagttcatatttatatc
caaaaac-agcgttttactatggcgttgatgttca-ggaaatcgtttccctccaataacc
ggcagtcaagtcagc-acaacaaaataaataattcatattagaaaacattggtaaaatat
tatattgtcattcaaagaattatagatttacatctcttgaacgcaatcgactt-gccaga
ttt-aaaaataaccttactggg-aaatcacactttgcaataatctgagcactgcgcccag
aaaaatacgctttgcgatac-agactaaccgccatgttggagagatctaaaatcg-aaaa
tac------tatgtaaataatccattacc-tttgattctcttcatcagatgtcacttcc-
aggatt-cccaggtccataacgaatgtagttttgttc---aaaaaagctcatcatttatg
tccaaaaagctc-cgtgttgttagcacatgatctaagccagccggactt-cacttca-tg
aacgagggg-aaaaaatatatttacg-ttcgttcaaacatgt-caaacgttgtatagcat
aaatcattagtgccttttttaaccagaacatgaataaaattcaaggcggacgattgggtt
ctcttttaaaacgtattggaacgagagta-cccaacatgaacttgcgcgcca-ggtgtct
aatgggccatcaccgttccaaggctcttgttcggtcagatctcacagtataagactcaaa
acactttgtaaaggctggtgacatctagtggaagcaataggaagtgcc-aaaacattcat
cagcccct-gtgtttttcaatggcataggct-taaaggcaat-tcaacacatcaggtatc
cacttcctgtcagaatctgtctcagggttttgcctgccaaatgagttctgttatactcac
agacaccattcaaacagttttagaaactttagggtg-ttttctatccatatat-aataag
tatatgcatattctagttactgggtaggatta-gtaaccagatt-aaatcgggtacattt
ttttta--tccagccgtg-a-aatactgcccccta-gtcccaacaggttaa--
>NC_042977.1_52728040_41956058_41957494_1443_93.209
---ttaacctcttggggctatttgggacgctagcgtgcctcccgtggcgcaccctatcaa
cagcaggtg-catttcaagagcggcaaatttgaaaccaaataaatgtcaaaattcaaatt
tttcaaacatacaactatcttacaccctttgaaagataaacatctccttaatctaaccat
gttgtccgatttcaaaaaggttttacggcgaaagcataaagttaggttatgttaggagag
tacattgacaatagctgtgtgtaatgtattgtcaattcaaagacaggcgtcaccaaaacc
ataaaatcagct-aaaattatgcactaacc-ttttacaatctc-catcagatgacactcc
taggacatta-tgttagacaatgcatgcatttttagttctatcaagttcatatttatatc
caaaaac-agcgttttactatggtgttgatgttca-ggaaatcgtttccctccaataacc
ggcagtcaagtcagc-acaacaaaataaataattaatattagaaaacattggtaaaatat
tatattgtcattcaaagaattatagatttacatctcttgaacgcaatcgactt-gccaga
ttt-aaaaataaccttactggg-aaatcacactttgcaataatctgagcactgcgcccag
aaaaatacgctttgcgatac-agactaaccgccatgttggagagatctaaaatcg-aaaa
tac------tatgtaaataatccattacc-tttgattctcttcatcagatgtcacttcc-
aggaat-cccaggtccataacgaatgtagttttgttc---aaaaaagctcatcatttatg
tccaaaaagctc-cgtgttgttagcacatgatctaagccagccggactt-cacttca-tg
aacgagggg-gaaaaatatatttacg-ttcgttcaaacatgt-caaacgttgtatagcat
aaatcattagtgccttttttaaccagaacatgaataaaattcaaggcggacgattgggtt
ctcttttaaaacgtattggaacgagagta-cccaacatgaactcgcgcgcca-ggtgtct
tatgggccatcaccgttccaaggctcttgttcggtcagatctcacagtataagactcaaa
acactttgtaaaggct---gacatctagtggaagcaataggaagtgcc-aaaacattcat
cagcccct-gtgtttttcaatggcataggct-taaaggcaat-tcaacacatcaggtatc
cacttcctgtcagaatctgtctcagggttttgcctgccaaattagttctgttatact--c
agacaccattcaaacagttttagaaactttagggtg-ttttctatccatatat-aataag
tatatgcatattctagttactggataggatta-gtaaccagatt-aaatcgggtaca-tt
ttttta--tccagccgtgaa-aatactgcccccta-gccccaacaggttaa--
>NC_042970.1_86253525_57476324_57477768_1448_93.508
tgtttaacctcttggggctatttgggacgctagcgtgccacccgtggcgcaccctatcaa
cagcaggtg-catttcaagagcggcaaatttgaaaccaaataaatgtcaaaattcaaatt
tttcaaacatacaactatcttacaccctttgaaagataaacatctccttaatctaaccac
gttgtccgatttcaaaaaggttttacggcgaaagcataaagttagattatattaggagag
tacattgacaatagctgtgtgtaatgtattgtcaattcaaagacaggcgtcaccaaaacc
ataaaatcagct-aaaattatgcactaacc-ttttacaatctc-catcagatgacactcc
taggacatta-tgttagacaatgcatgcatttttagttctatcaagttcatatttatgtc
caaaaac-agcgttttactatggcgttgatgttca-ggaaatcgtttccctccaataacc
ggcagtcaagtcagc-acaacaaattaaataattaatattagaaaacattggtaaaatat
tatattgtcattcaaagaattatagatttacatctcttgaacgcaatcgactt-gccaga
ttt-aaaaataaccttactggg-aaatcacactttgcaataatctgagcactgcgcccag
aaaaatacactttgcgatac-agactaaccgccatgttggagagatctaaaatcg-aaaa
tac------tatgtaaataatccattacc-tttgattctcttcatcagatgtcacttcc-
aggaat-cccaggtccataacgaatgtagttttgttc--aaaaaaagctcatcatttatg
tccaaaaagctc-cgtgttgttagcatatgatctaagccagccggactt-cacttca-tg
aacgagggg-aaaaaatatatttacg-ttcgttcaaacatgt-caaacgttgtatagcat
aaatcatttgtgccttttttaaccagaacatgaataaaattcaaggcggacgattgcatt
ctcttttaaaatgtattggaacgagagta-cccaacatgaactcgcgcgcca-ggtgtct
aatgggccatcaccgttccatggctcttgttcggtcagatctcacagtagaagactcaaa
acactttgtaaaggctggtgacatctagtggaagcaataggaagtgcc-aaaacattaat
cagcccct-gtg--tttcaatggcataggct-taaaggcaat-tcaacacatcaggtatc
cacttcctgtcagaatctgtctcagggttttgcctgccaaatgagttctgttatgctcac
agacaccattcaaacagttgtaaaaactttagggtg-ttttctatccatatat-aataag
tatatgcatattctagttactgggtaggatta-gtaaccagatt-aaatcgggtacg-tt
ttttta--tccagccgtgaa-aatactgcccccta-gccccaacaggttaaa-
>NC_042975.1_56583805_11886828_11888268_1445_93.495
--tttaacctcttggggctatttgggacgctagcatgccacccgtggcgcaccctatcaa
cagcaggtg-catttcaagagcggcaaatttgaaaccaaataaatgtcaaaattcaaatt
tttcaaacatacaactatcttacaccctttgaaagataaacatctccttaatctaaccac
gttgtccgatttcaaaaagg-tttacggcgaaagcataaagttaggttatgttaggagag
tacattgacaatagctgtgtgtaatgtattgtcaattcaaagacaggcgtcaccaaaacc
ataaaatcagct-aaaattatgcactaacc-ttttacaatctc-catcagatgacactcc
taggacatta-tgttagacaatgcatgcatttttagttctatcaagttcatatttatatc
caaaaac-agcgttttactatggagttgatgttca-ggaaatcgtttccctccaataacc
ggcagtcaagtcagc-acaacaaaataaataattaatattagaaaacattggtaaaatat
tatattgtcattcaaagaattatagatttacatctcttgaacgcaatcgactt-gccaga
ttt-aaaaataaccttactggg-aaatcacac--tgcaataatctgagcactgcgcccag
aaaaatacgctttgcaatacaagactaaccgccatgttggagagatctaaaatcg-aaaa
tac------tatgtaaataatccattacc-tttgattctcttcatcagatgtcacttcc-
aggaat-cccaggtccataacgaatgtagttttgttc---aaaaaagctcatcatttatg
tccaaaaagctc-cgtgttgttagcacatgatctaagccagccggactt-cacttca-tg
aacgagggg-aaaaaatatatttacg-ttcgttcaaacatgt-caaacgttgtatagcat
aaatcattagtgccttttttaaccagaacattaataaaattcaaggcggacgattgggtt
ctcttttaaaacgtattggaacgagagta-cccaacatgaactcgcgcgcca-ggtgtct
aatgggccatcaccgttccaaggctcttgttcggtcagatctcacagtataagactcaaa
acactttgtaaaggctggtgacatctagtggaagcaataggaagtgcc-aaaacattcat
cagcccct-gtgtttttcaatggcataggct-taaaggcaat-tcaacacatcaggtatc
cacttcctgtcagaatctgtctcagggttttgcctgccaaatgagttctgttatactcac
agacaccattcaaacagttttagaaactttagggtg-ttttctatccatatat-aataag
tatatgcatattctagttactgggtaggatta-gtaaccagatt-aaatcgggtaca-tt
ttttta--tccagccgtgaa-aatactgcccccta-gccccaacaggttaa--
>NC_042980.1_50333583_32379518_32380947_1432_93.296
------acctcttggggctatttgggacgctagcgtgccacccgtggcgcaccctatcaa
cagcaggtg-catttcaagagcggcaaatttgaaaccaaataaatgtcaaaattcagatt
tttcaaacatacaactatcttacaccctttgaaagataaacatctccttaatctaaccac
gttgtccgatttcaaaaaggttttacggcgaaagcataaagttaggttatgttaggagag
tacattgacaatagctgtgtgtaatgtattgtcagttcaaagacaggcgtcaccaaaacc
ataaaatcagct-gaaattatgcactaacc-ttttacaatctc-catcagatgacactcc
taggacatta-tgttagacaatgcatgcatttttagttctatcaagttcatatttatatc
caaaaac-agcgttttactatgtcgttgatgttca-ggaaatcgtttccctccaataacc
ggcagtcaagtcatc-acaacaaaataaataattaatattagaaaacattggtaaaatat
tatattgtcattcaaagaattatagatttacatctcttgaacgcaatcgactt-gccaga
ttt-aaaaataaccttactggg-aaatcacactttgcaataatctgagcactgcgcccag
aaaaatacgctttgcgatac-agactaaccgccatgttggagagatctaaaatcg-aaaa
tac------tatgtaaataatccattacc-tttgattctcttcatcagatgtcacttcc-
aggaat-cccaggtccataacaaatgtagtt-tgttc---aaaaaagctcatcatttatg
tccaaaaagctc-cgtgttgttagcacatgatctaagccagccggactt-cacttca-tg
aacgagggg-aaaaaagatatttacg-ttcgttcaaacatgt-caaacgttgtatagcat
aaatcattagtgccttttttaaccagaacatgaataaaattcaaggtggacgattgggtt
ctcttttaaaacgtattggaacgagagta-cccaacatgaactcgcgctcca-ggtgtct
aatgggccatcaccgttccaaggctcttgttcggtcagatctcacagtataagactcaaa
acactttgtaaaagctggtgacatctagtggaagcaataggaagtgcc-aaaacattcat
cagcccct-ttgtttttcaatggcataggct-taaagtcaat-tcaacacatcaggtatc
cacttcctgtcagaatctgtctcagggttttgcctgccaaatgagttctgttatactcac
agacaccattcaaacagttttagaaactttagggtg-ttttctatccatatat-aataag
tatatgcatattctagttactgggtaggatta-gtaaccagatt-aaatcgggtaaa-tt
ttttta--tccagccgtgaa-aatactgcccccta-gccccaa----------
>NC_042985.1_46063367_45884810_45883369_1444_93.144
-----aacctcttggggctatttgggacgctagcgtgccacccgtggcgcaccctatcaa
cagcaggtg-catttcaagagcggcaaatttgaaaccaaataaatgtcaaaattcaaatt
tttcaaacatacaactatattacaacctttgaaagataaacatctccttaatctaaccac
gttgtccgatttcaaaaaggttttacggcgaaagcataaagttaggttatgttaggagag
tacattgacaatagctgtgtgtaatgtattgttaattcaaagacaggcgtcaccaaaacc
ataaaatcagct-acaattatgcactaacc-ttttacaatctc-catcagatgacactcc
taggacatta-tgttagacaatgcatgcatttttagttctatcaagttcatatttatatc
caaaaac-agcgttttactatggcgttgatgttca-ggaaatcgtttccctccaataacc
ggcagtcaagtcagt-acaacaaaataaataattaatattagaaaacattggtaaaatat
tatattgtcattcaaagaattatagatttacatctcttgaacgtaatcgactt-gccaga
ttt-aaaaataaccttactggg-aaatcacactttgcaataatctgagcactgcgcccag
aaaaatacgctttgcgatac-agactaaccgccatgttggagagatctaaaatcg-aaaa
tac------tatgtaaataatccattaccttttgattctcttcatcagatgtcacttcc-
aggaat-cccaggtccataacgaatgtagttttgttc---aaaaaagctcatcatttatg
tccaaaaagctc-cgtgttgttagcacatgatctaagccagccggactt-tacttcatga
accaagtgg-aaaaaatatatttacg-ttcgttcaaacatgt-caaacgttgtatagcat
aaatcattagtgccttttttaaccagaacatgaataaaattcaaggcggacgattgggtt
ctcttttaaaacgtattggaatgagagta-cccaacatgaacttgcgcacca-ggtgtct
aatgggccatcaccgttccaaggctcttgttcggtcagatctcacagtataagactcaaa
acactttgtaaaggctggtgacatcttgtggaagcaataggaagtgcc-aaaacattcat
cagcccct-ttgtttttcaatggcataggct-taaagtcaat-tcaacacatcaggtatc
cacttcctgtcagaatctgtctcagggttttgcctgccaaatgagttctgttatactcac
agacaccattcaaacagttttagaaactttagggtg-ttttctatccatatat-aataag
tatatgcatattctagttactgggtaggatta-gtaaccagatt-aaatcgggtaca-tt
ttttta--tccagccgtgaa-aatactgcccccta-gccccaacaggttaa--
>NW_021822211.1_1064445_12731_14169_1445_92.457
---ttagcttcttggggcaatttgggacgctagcgtgccacccgtggcgcaccctatcaa
cagcaggtg-catttcaagagcggcaaatttgaaaccaaataaatgtcaaaattcaaatt
tctcaaacatacaactatcttacaccctttgaaagataaacatctccttaatctaaccac
gtcgtccgatttcaaaaaggttttacggcgaaagcataaagttaggttatgttaggagag
tacattgacaatagctgtgtgtaatgcattgtcaattcaaagacaggcgtcaccaaaacc
ataaaatcagct-aaaattatgcactaacc-ttttacaatctc-catcaaatgacactcc
taggacatta-tgttagacaatgcatgcatttttagttctatcaagttcatatttatatc
caaaaac-agcgttttactatggcgttgatgttca-ggaaatcgtttccctccaataacc
ggcagtcaagtcatc-acatcaaaataattaattaatattagaaaacattggtaaaatat
tatattgtcattcaaagaattatagatttacatctcttgaacgcaatcgactt-gccaga
ttt-aaaaataaccttactggg-aaatcacactttgcaataatctgagcactgcgcccag
aaaaatacgctttgcgatac-agactaaccgccatgttggagagatctaaaatcg-aaaa
tac------tatgtaaataatccattaccttttgattcccttcatcagatgtcatttcc-
aggaat-cccaggtccataacgaatgtagttttgttc---aaaaaagctcatcatttatg
tccaaaaagctc-tgtgttgttagcacatgatctaagccagccgg------acttcactt
cacgaacgg-aaaaaatatatttacg-ttcgttcaaacatgt-caaacgttgtatcgcat
aaatcattagtgccttttttaaccagaacatgaataaaattcaaggcggacgattgggtt
ctcttttaaaacgtattggaacgagagta-cccaacatgaactagcacgcca-ggtgtct
aatcggccatcaccgttctatggctcttgttcggtcagatctcagagtagaagactcaaa
acactttgtaaaggctggtgacatcttgtggaagcaataggaagtgcc-aaaacattcat
cagcccct-ttgtttttcaatggcataggct-taaagtcaat-tcaacacatcaggtatc
cacttcctgtcagaatctgtctcagggttttgcctgccaaatgagttctgttatactcac
agacaccattcaaacagttttagaaactttagggtc-ttttctattcatatat-aataag
tatatgcatattctagttactgggtaggatta-gtaaccagatt-aaatcgggtaca-tt
ttttta--tccagccgtgaa-aatactgcccccta-gccccaacaggttaa--
>NW_021822793.1_144108_116379_117823_1447_92.674
--tttaacttcttggggctatttgggacgctagcgtgccacctgtggcgcaccctatcaa
cagcaggtg-catttcaagagcggcaaatttgaaaccaaataaatgtcaaaattcaaatt
tctcaaacatacaactatcttacaccctttgaaagataaacatctccttaatctaaccac
gttgtccgatttcaaaaagattttacggcgaaagcataaagttaggttatgttaggagag
tacattgacaatagctgtgtgtaatgtattgtcaattcaaagacaggcgtcaccaaaacc
ataaaatcagct-aaaattatgcactaacc-ttttacaatctc-catcagatgacactcc
taggacatta-tgttagacaatgcatgcatttttagttctatcaagttcatatttatatc
caaaaac-agcgttttactatggcgttgatgttca-ggaaatcgtttccctctaataacc
ggcagtcaagtcatc-acaacaaaataattaattaatattagaaaacattggtaaaatat
tatattgtcattcaaagaattatagatttacatctcttgaatgcaatcgactt-gccaga
ttt-aaaaataaccttactggg-aaatcacactttgcaataatctgagcactgcgcccag
aaaaatacgctttgcgatac-agactaaccgccatgttggagagatctaaaatcg-aaaa
tac------tatgtaaataatccattaccttttgattgtcttcatcagatgtcacttcc-
aggaat-cccaggtccataacgaatgtagttttgttc---aaaaaagctcatcatttatg
tccaaaaagctc-cgtgttgttagcacatgatctaagccagccggactt-cacttcactt
cacgaacgg-aaaaaatatatttacg-ttcgttcaaacatgt-caaacgttgtatcgcat
aaatcattagtgccttttttaaccagaacatgaataaaattcaaggcggacgattgggtt
ctcttttaaaacgtattggaacgagagta-cccaacatcaactcgcacgcca-ggtgtct
aatgggccatcaccgttccaaggctcttgttcggtcagatctcacagtataagactcaaa
acactttgtaaaggctggtgacatctagtggaagcaataggaagtgcc-aaaacattcct
cagcccct-ttgtttttcaatggcataggct-taaagtcaat-tcaacacatcaggtatc
cacttcctgtcagaatctgtctcagggttttgcctgccaaatgagttctgttatactcac
agacaccattcaaacagttttagaaactttagggtg-ttttctatccatatat-aataag
tatatgcatattctagttactgggtaggatta-gtaaccagatt-aaatcgggtaca--t
ttttta--tccagccgtgaa-aatactgccccctataccataacaggttaa--
>NC_042989.1_44893998_38781015_38779572_1446_92.877
---ttaacttcttggggctatgtgggacgctagcgtgccacccgtggcgcaccctatcaa
cagcagttg-catttcaagagcggcaaatttgaaaccaaataaatgtcaaaattcaaatt
tctcaaacatacaactatcttacaccctttgaaagataaacatctccttaatctaaccac
gttgtccgatttcaaaaaggttttacgaagaaagcataaagttaggttatgttaggagag
tacattgacaatagctgtgtgtaatgtattgtcaattcaaagacaggcgtcaccaaaacc
ataaaatcagct-aaaattatgcactaacc-ttttacaatctc-catcagatgacactcc
taggacatta-tgttagacaatgcatgca-ttttagttctatcaagttcatatttatatc
caaaaac-agcgttttactatggcgttgatgttca-ggaaatcgtttccctccaataacc
ggcagtcaagtcatc-gcaacaaaataattaattaatattagaaaacattggtaaaatat
tatattgtcattcaaagaattatagatttacatctcttgaacgcaatcgactt-gccaga
ttt-aaaaataaccttactggg-aaatcacactttgcaataatctgagcactgcgcccag
aaaaatacgctttgcgatac-agactaaccgccatgttggagagatctaaaatcg-aaaa
tac------tatgtaaataatccattaccttttgattgtcttcatcagatgtcacttcc-
aggaat-cccaggtccataacgaatgtagttttgttc---aaaaaagctcatcatttatg
tccaaaaagctc-cgtgttgttagcacatgatctaagccagccggactt-cacttcactt
cacgaacgg-aaaaaatatatttacg-ttcgttcaaacatgt-caaacgttgtatcgcat
aaatcattagtgccttttttaaccagaacatgaataaaattcaaggtggacgattgggtt
ctcttttaaaacatattggaacgagagta-cccaacatcaactcgcgcgcca-ggtgtct
aatgggccatcaccgttccaaggctcttattcggtcagatctcactgtagaacactcaaa
acactttgtaaaggctggggacatctagtggaagcaataggaagtgcc-aaaacattcct
cagcccct-ttgtttttcaatggcataggct-taaagtcaat-tcaacacatcaggtatc
cacttcctgtcagaatctgtctcagggttttgcctgccaaatgagttctgttatactcac
agacaccattcaaacagttttagaaactttagggtg-ttttctatccatatat-aataag
tatatgcatattctagttactgggtaggatta-gtaaccagatt-aaatcgggtaca-tt
ttttta--tccagccgtgaa-aatactgccccctataccataacaggttaa--
>NC_042987.1_45589842_26447590_26446151_1445_92.872
---ttaacttcttggggctatgtgggacgcaagcgtgccacccgtggcgcaccctatcaa
cagcaggtg-catttcaagagcggcaaatttgaaaccaaataaatgtcaaaattcaaatt
tctcaaacatacaactatcttacaccctttgaaagataaacatctccttaatctaaccac
gttgtccgatttcaaaaaggttttacggcgaaagcataaagttatgttatgttaggagag
tacattgacaatagctgtgtgtaatgtattgtcaattcaaagacaggcgtcaccaaaacc
ataaaatcagct-aaaattatgcactaacc-ttttacaatctc-catcagatgacactcc
tagggcatta-tgttagacaatgcatgcatttttagttctatcaagttcatatttatatc
caaaaac-agcgttttactatggcgttgatgttca-ggaaatcgtttccctccaataacc
ggcagtcaagtcatc-acaacaaaataattaattaatattagaaaacattggtaaaatat
tatattgtcattcaaagaattatagatttacatctcttgaacgcaatcgactt-gccaga
ttt-aaaaataaccttactggg-aaatcacactttgcaataatctgagcactgcgcccag
aaaaatacgctttgcgatac-agactaaccgccatgttggagagatctaaaatcg-aaaa
tac------tatgtaaataatccattaccttttgattgtcttcatcagatgtcacttcc-
aggaat-cccaggtccataacgaatgtagttttgttc---aaaaaagctcatcatttatg
tccaaaaagctc-cgtgttgttagcacatgatctaagccagccgg------acttcactt
cacgaacgg-aaaaaatatatttacg-ttcgttcaaacatgt-caaacgttgtatcgcat
aaatcattagtgccttttttaaccagaacatgaataaaatttaaggcggacgattgggtt
ctcttttaaaacgtattggaacgagagta-cccaacatgaactcgcacgcca-ggtgtct
aatgggccatcaccgttccaaggctcttgttcggtcagatctcacagtataagactcaaa
acactttgtaaaggctggtgacatctagtggaagcaataggaagtgcc-aaaacattcct
cagcccct-ttgtttttcaatggcataggct-taaagtcaat-tcaacacatcaggtatc
cacttcctgtcagaatctgtctcagggttttgcctgccaaatgagttctgttatactcac
agacaccattcaaacagttttagaaactttagggtg-ttttctatccatatat-aataag
tatatgcatattctagttactgggtaggatta-gtaaccagatt-aaatcgggtaca-tt
ttttta--tccagccgtgaa-aatactgccccctataccataacaggttaa--
>NC_042961.1_67763595_56001463_56000019_1446_92.946
---ttaacttcttggggctatgtgggacgctagcgtgccacccgtggcgcaccctatcaa
cagcaggtg-catttcaagagcggcaaatttgaaaccaaataaatgtcaaaattcaaatt
tctcaaacatacaactatcttacaccctttgaaagataaacatctccttaatctaaccac
gttgtccgatttcaaaaaggttttacgaagaaagcataaagttaggttatgttaggagag
tacattgacaatagctgtgtgtaatgtattgtcaattcaaagacaggcgtcaccaaaacc
ataaaatcagct-aaaattatgcactaacc-ttttacaatctc-catcagatgacactcc
taggacatta-tgttagacaatgcatgcatttttagttctatcaagttcatatttatatc
caaaaac-agcgttttactatggcgttgatgttca-ggaaatcgtttccctccaataacc
ggcagtcaagtcatc-gcaacaaaataattaattaatattagaaaacattggtaaaatat
tatattgtcattcaaagaattatagatttacatctcttgaacgcaatcgactt-gccaga
ttt-aaaaataaccttactggg-aaatcacactttgcaataatctgagcactgcgcccag
aaaaatacgctttgcgatac-agactaaccgccatgttggagagatctaaaatcg-aaaa
tac------tatgtaaataatccattaccttttgattgtcttcatcagatgtcacttcc-
aggaat-cccaggtccataacgaatgtagttttgttc---aaaaaagctcatcatttatg
tccaaaaagctc-cgtgttgttagcacatgatctaagccagccggactt-cacttcactt
cacgaacgt-aaaaaatatatttacg-ttcgttcaaacatgt-caaacgttgtatcgcat
aaatcattagtgccttttttaaccagaacatgaataaaattcaaggcggacgattgggtt
ctcttttaaaacgtattggaacgagagta-cccaacatcaactcgcacgcca-ggtgtct
aatgggccatcaccgttccaaggctcttgttcggtcagatctcacagtataagactcaaa
acactttgtaaaggctggtgacatctagtggaagcaataggaagtgcc-aaaacattcct
cagcccct-ttgtttttcaatggcataggct-taaagtcaat-tcaacacatcaggtatc
cacttcctgtcagaatctgtctcagggttttgcctgccaaatgagttctgttatactcac
agacaccattcaaacagttttagaaactttagggtg-ttttctatccatatat-aataag
tatatgcatattctagttactgggtaggatta-gtaaccagatt-aaatcgggtaca-tt
ttttta--tccagccgtgaa-aatactgccccctataccataacaggttaa--
>NC_042978.1_52209666_34056195_34057640_1447_92.813
---ttaacttcttggggctatgtgggacgctagcgtgccacccgtggctcaccctatcaa
cagcaggtg-catttcaagagcggcaaatttgaaaccaaataaatgtcaaaattcacatt
tctcaaacatacaactatcttacaccctttgaaagataaacatctccttaatctaaccac
gttgtccgatttcaaaaaggttttacggcgaaagcataaagttaggttatgttaggagag
tacattgacaatagctgtgtgtaatgtgttgtcaattcaaagacaggcgtcaccaaaacc
ataaaatcagca-aaaactatgcactaacc-ttttacaatctc-catcagatgacactcc
taggacatta-tgttagacaatgcatgcatttttagttctatcaagttcatatttatatc
caaaaac-agcgttttactatggcgttgatgttca-ggaaatcgtttccctccaataacc
ggcagtcaagtcatc-acaacaaaataattaattaatattagaaagcattggtaaaatat
tatattgtcattcaaagaattatagatttacatctcttgaacgcaatcgactt-gccaga
ttt-aaaaataaccttactggg-aaatcacactttgcaataatctgagcactgcgcccag
aaaaatacgctttgcgatac-agactaaccgccatgttggagagatctaaaatcg-aaaa
tac------tatgtaaataatccattaccttttgattgtcttcatcagatgtcacttcc-
aggaat-cccaggtccataacgaatgtagttttgttc---aaaaaagctcatcatttatg
tccaaaaagctc-cgtgttgttagcacatgatctaagccagccggactt-cacttcactt
cacgaacgg-aaaaaatatatttacg-ttcgttcaaacatgt-caaacgttgtatcgcat
aaatcattagtgccttttttaaccagaacatgaataaaattcaaggcggacgattgggtt
ctcttttaaaacgtattggaacgagagta-cccaacatcaactcgcgcgcca-ggtgtct
aatgggccatcaccgttccaaggctcttgttcggtcagatctcacagtataagactcaaa
acactttgtaaaggctggtgacatctagtggaagcaataggaagtgcc-aaaacattcct
cagcccct-ttgtttttcaatggcataggct-taaagtcaat-tcaacacatcaggtatc
cacttcctgtcagaatctgtctcagggttttgcctgccaaatgagttctgttatactcac
agacaccattcaaacagttttagaaactttagggtg-ttttctatccatatat-aataag
tatatgcatattctagttactgggtaggatta-gtaaccagatt-aaatcgggtaca-tt
ttttta--tccagccgtgaa-aatactgccccctataccataacaggttaaa-
>NC_042986.1_45787633_32655542_32654094_1450_92.690
tgtttaacttcttggggctatgtgggacgctagcgtgccacccgtggcgcaccctatcaa
cagcaggtg-catttcaagagcggcaaatttgaaaccaaataaatgtcaaaattcaaatt
tctcaaacatacaactatcttacaccctttgaaagataaacatctccttaatctaaccac
gttgtccgatttcaaaaaggttttacggcgaaagcataaagttaggttatgttaggagag
tacattgacaatagctgtgtgtaatgtattgtcaattcaaagacaggcgtcaacaaaacc
ataaaatcagct-aaaattatgcactaacc-ttttacaatctc-catcagatgacactcc
taggacatta-tgttagacaatgcatgcatttttagttctatcaagttcatatttatatc
caaaaac-agcgttttactatggcgttgatgttca-ggacatcgtttccctccaataacc
ggcagtcaagtcatc-acaacaaaataattaattaatattagaaaacattgctaaaatat
tatattgtcattcaaagaattatagatttacatctcttgaacgcaatcgactt-gccaga
ttt-aaaaataaccttactggg-aaatcacactttgcaataatctgagcactgcgcccag
aaaaatacgctttgcgatac-agactaaccgccatgttggagagatctaaaatcg-aaaa
tac------tatgtaaataatccattaccttttgattgtcttcatcagatgtcacttcc-
aggaat-cccaggtccataacgaatgtagttttgttc---aaaaaagctcatcatttatg
tccaaaaagctc-cgtgttgttagcacatgatctaagccagccggactt-cacttcactt
cacgaacgg-aaaaaatatatttacg-ttcgttcaaacatgt-caaacgttgtatcgcat
aaatcattagtgccttttttaaccagaacattaataaaattcaaggcggacgattgggtt
ctcttttaaaacgtattggaacgagagta-cccaacatcaactcgcacgcca-ggtgtct
aatgggccatcaccgttccaaggctcttgtccggtcagatctcacagtataagactcaaa
acactttgtaaaggctggtgacatctactggaagcaataggaagtgcc-aaaacattcct
cagcccct-ttgtttttcaatggcataggct-taaagtcaat-tcaacacatcaggtatc
cacttcctgtcagaatctgtctcagggttttgcctgccaaatgagttctgttatactcac
agacaccattcaaacagttttagaaactttagggtg-ttttctatccatatat-aataag
tatatgcatattctagttactgggtaggatta-gtaaccagatt-aaatcgggtaca-tt
ttttta--tccagccgtgaa-aatactgccccctataccataacaggttaaa-
>NW_021822911.1_19918725_10351803_10353247_1446_92.669
---ttaacttcttggggctatatgggacgttagcatgccacccgtggcgcaccctatcaa
cagcaggtg-catttcaagagcggcaaatttgaaaccaaataaatgtcaaaattcaaatt
tctcaaacatacaactaacttacaccctttgaaagataaacatctccttaatctaaccac
gctgtccgatttcaaaaaggttttacggcgaaagcataaagttaggttatgttaggagag
tacattgacaatagctgtgtggaatgtattgtcgattcaaagacaggcgtcaccaaaacc
ataaaatcagct-aaaattatgcactaacc-ttttacaatctc-catcagatgacactcc
taggacatta-tgttagacaatgcatgcatttttagttctatcaagttcatatttatatc
caaaaac-agcgttttactatggcgttgatgttca-ggaaatcgtttccctccaataacc
ggcagtcaagtcatc-acaacaaaataattaattaatattagaaaacattggtaaaatat
tatattgtcattcaaagaattatagatttacatctcttgaacgcaatcgactt-gccaga
ttt-aaaaataaccttactggg-aaatcacactttgcaataatctgagcactgcgcccag
aaaaatacgctttgcgatac-agactaaccgccatgttggagagatctaaaatcg-aaaa
tac------tatgtaaataatccattaccttttgattgtcttcatcagatgtcacttcc-
aggaat-cccaggtccataacgaatgtagttttgttc---aaaaaagctcatcatttatg
tccaaaaagctc-cgtgttgttagcacatgatctaagccagccggactt-cacttcactt
cacgaatgg-aaaaaatatatttacg-ttcgttcaaacatgt-caaacgttgtatcgcat
aaatcattagtgccttttttaaccagaacatgaataaaattcaaggcggacgattgcgtt
ctcttttaaaccgtattgaatcgagagta-cccaacatgaacttgcgcgcca-ggtgtct
aatgggccatcaccgttccatggctcttgttcggtcagatctcacagtataagactcaaa
acactttgtaaaggctggtgacatctagtggaagcaataggaagtgcc-aaaacattcct
cagcccct-ttgtttttcaatggcataggct-taaagtcaat-tcaacacatcaggtatc
cacttcctgtcagaatctgtctcagggttttgcctgccaaatgagttctgttatactcac
agacaccattcaaacagttttagaaactttagggtg-ttttctatccatatat-aataag
tatatgcatattctagttactggataggatta-gtaaccagatt-aaatcgggtaca-tt
ttttta--tccagccgtgaa-aatactgccccctataccctaacaggttaa--
>NC_042965.1_49359203_23000442_22999003_1446_92.877
---ttaacttcttggggctatgtgggacgttagcgtgccacccgtggcgcaccctatcaa
cagcaggtg-catttcaagagcggcaaatttgaaaccaaataaatgtcaaaattcaaatt
tctcaaacatacaactaacttacaccctttgaaagataaacatctccttaatctaaccac
gttgtccgatttcaaaaaggttttacggcgaaagcataaagttaggttatgttaggagag
tacattgacaatagctgtgtgtaatgtattgtcgattcaaagacaggcgtcaccaaaacc
ataaaatcagct-aaaattatgcactaacc-ttttacaatctc-catcagatgacactcc
taggacatta-tgttagacaatgcatgcatttttagttctatcaagttcatatttatatc
caaaaac-agcgttttactatggcgttgatgttca-ggaactcgtttccctccaataacc
ggcagtcaagtcatg-acaacaaaataattaattaatattagaaaacattggtaaaaaat
tatattgtcattcaaagaattatagatttacatctcttgaacgcaatcgactt-gccaga
ttt-aaaaataaccttactggg-aaatcacactttgcaataatctgagcactgcgcccag
aaaaatacgctttgcgatac-agactaaccgccatgttggagagatctaaaatcg-aaaa
tac------tatgtaaataatccattaccttttgattgtcttcatcagatgtcacttcc-
aggaat-cccaggtccataacgaatgtagttttgttc---caaaaagctcatcatttatg
tccaaaaagctc-catgttgttagcacatgatctaagccagccgg------acttcactt
cacgaacgg-aaaaaatatatttacg-ttcgttcaaacatgt-caaacgttgtatcgcat
aaatcattagtgccttttttaaccagaacatgaataaaattcaaggcggacgattgcgtt
ctcttttaaaccgtattggaacgagagta-cccaacatgaacttgcgcgcca-ggtgtct
aatgggccatcaccgttccatggctcttgttcggtcagatctcacagtataagactcaaa
acactttgtaaaggctggtgacatctagtggaagcaataggaagtgcc-aaaacattcct
cagcccct-ttgtttttcaatggcataggct-taaagtcaat-tcaacacatcaggtatc
cacttcctgtcagaatctgtctcagggttttgcctgccaaatgagttctgttatactcac
agacaccattcaaacagttttagaaactttagggtg-ttttctatccatatat-aataag
tatatgcatattctagttactgggtaggatta-gtaaccagatt-aaatcgggtaca-tt
ttttta--tccagccgtgaa-aatactgccccctataccctaacaggttaa--
>NC_042982.1_48699937_32233965_32235409_1445_92.803
---ttaacttcttggggctatttgggacgctagcgtgccacgcgtggcgcaccctatcaa
cagcaggtg-catttcaagagcggcaaatttgaaaccaaataaatgtcaaaattcaaatt
tctcaaacatacaactatcttacaccctttgaaagataaacatctccttaatctaaccac
gttgtccgatttcaaaaaggttttacggcgaaagcataaagttaggttatgttaggagag
tacattgtcaatagctgtgtgtaatgtattgtcaattcaaagacaggcgtcaccaaaacc
ataaaatcagct-aaaattatgcactaacc-ttttacaatctc-catcagatgacactcc
taggacatta-tgttagacaatgcatgcatttttagttctatcaagttcatatttatatc
caaaaac-agcgttttactatggcgttgatgttca-ggaaatcgtttccctccaataacc
ggcagtcaagtcatc-acaacaaaataattaattaatattagaaaacattggtaaaatat
tatattgtcattcaaagaattatagatttacatctcttgaacgcaatcgactt-gccaga
ttt-aaaaataaccttactggg-aaatcacactttgcaataatctgagcactgcgcccag
aaaaatacgctttgcgatac-agactaaccgccatgttggagagatctaaaatcg-aaaa
tac------tatgtaaataatccattaccttttcattgtcttcatcagatgtcacttcc-
aggaat-cccaggtttataacgaatgtagttttgttc---aaaaaagctcatcatttatg
tccaaaaagctc-tgtgttgttagcacatgatctaagccagccggactt-cacttcactt
cacgaacgg-aaaaaatatatttacg-ttcgttcaaacatgt-caaacgttgtatcgcat
aaatcattagtgccttttttaaccagaacatgaataaaattcaaggcggacgattgggtt
ctcttttaaaacgtattggaacgagagta-cccaacatcaactcgcgcgcca-ggtgtct
aatgggccatcaccgttccaaggctcttgttcggtcagatctcacagtataagactcaaa
acactttgtaaaggctggtgacatctagtggaagcaataggaagtgcc-aaaacattcct
cagcccct-ttgtttttcaatggcataggct-taaagtcaat-tcaacacatcaggtatc
cacttcctgtcagaatctgtctcagggttttgcctgccaaatgagttctgttatactcac
agacaccattcaaacagttttagaaactttagggtg-ttttctatccatatat-aataag
tatatgcatattgtagttactgggtaggatta-gtaaccagatt-aaatcgggtacattt
ttttta--tccagccgtgaa-aatactgcccccta-gccccaacaggttaa--
>NC_042963.1_59837330_24108338_24109783_1446_93.084
--tttaacttcttggggctatttgggacgctagcgtgccacccgtggcgcaccctatcaa
cagcaggtg-catttcaagagcggcaaatttgaaaccaaataaatgtcaaaattcaaatt
tctcaaacatacaactatcttacaccctttgaaagataaacatctccttaatctaaccac
gtcgtccgatttcaaaaaggttttacggcgaaagcataaagttaggttatgttaggagag
tacattgacaatagctgtgtgtaatgtattgtcaattcaaagacaggcgtcaccaaaacc
ataaaatcagct-aaaattatgcactaacc-ttttacaatctc-catcagatgacactcc
taggacatta-tgttagacaatgcatgcatttttagttctatcaagttcatatttatatc
caaaaac-agcgttttactatggcgttgatgttca-ggaaatcgtttccctccaataacc
ggcagtcaagtcatc-acaacaaaataattaattaatattagaaaacattggtaaaatat
tatattgtcattcaaagaattatagatttacatctcttgaacgcaatcgactt-gccaga
ttt-aaaaataaccttactggg-aaatcacactttgcaataatctgagcactgcgcccag
aaaaatacgctttgcgatac-agactaaccgccatgttggagagatctaaaatca-aaaa
tac------tatgtaaataatccattaccttttgattctcttcatcagatgtcacttcc-
aggaat-cccaggtccataacgaatgtagttttgttc---aaaaaagctcatcatttatg
tccaaaaagctc-cgtgttgttagcacatgatctaagccagccggactt-cacttcactt
cacgaacgg-aaaaaatatatttacg-ttcgttcaaacatgt-caaacgttgtatcgcat
aaatcattagtgccttttttaaccagaacatgaataaaattcaaggcggacgattgggtt
ctcttttaaaacgtattggaacgagagta-cccaacatgaactcgcacgcca-ggtgtct
aatgggccatcaccgttccaaggctcttgttcggtcagatctcacagtataagactcaaa
acactttgtaaaggctggtgacatctagtggaagcaataggaagtgcc-aaaacattcat
cagcccct-ttgtttttcaatggcataggct-taaagtcaat-tcaacacatcaggtatc
cacttcctgtcagaatctgtctcagggttttgcctgccaaatgagttctgttatactcac
agacaccattcaaacagttttagaaactttagggtg-ttttctatccatatat-aataag
tatatccatattctagttactgggtaggatta-gtaaccagatt-aaatcgggtacattt
ttttta--tccagccgtgaa-aatactgcccccta-gccccaacaggttaa--
>NC_042981.1_48970219_20499706_20498268_1444_93.006
--tttaacttcttggggctatttgggacgctagcgtgccacccgtggcgcaccctatcaa
cagcaggtg-catttcaagagcggcaaatttgaaaccaaataaatgtcaaaattcaaatt
tctcaaacatacaactatcttacaccctttgaaagataaacatctccttaatctaaccac
gttgtccgatttcaaaaaggttttacggcgaaagcataaagttaggttatgttaggagag
tacattgacaatagctgtgtgtaatgtattgtcaattcaaagacaggcgtcaccaaaacc
ataaaatcagca-aaaattatgcactaacc-ttttacaatctc-catcagatgacactcc
taggacatta-tgttagacaatgcatgcatttttagttctatcaagttcatatttatatc
caaaaac-agcgttttactatggcgttgatgttca-ggaaatcgtttccctccaataacc
ggcagtcaagtcatc-acaacaaaataattaattcatattagaaaacattggtaaaatat
tatattgtcattcaaagaattatagatttacatctcttgaacgcaatcgactt-gccaga
ttt-aaaaataaccttactggg-aaatcacactttgcaataatctgagcactgcgcccag
aaaaatacgctttgcgatac-agactaaccgccatgttggagagatctaaaatcg-aaaa
tac------tatgtaaataatccattacc-tttgattctcttcatcagatgtcacttcc-
aggaat-cccaggtccataacgaatgtagttttgttc---aaaaaagctaatcatttatg
tccaaaaagctc-cgtgttgttagcacatgatctaagccagccgg------acttcactt
cacgaacgg-aaaaaatatatttacg-ttcgttcaaacatgt-caaacgttgtatcgcat
aaatcattagtgccttttttaaccagaacatgaataaaattcaaggcggacgattgggtt
ctcttttaaaacgtattggaacgagagta-cccaacatgaactcgcgcgcca-ggcgtct
aatggcccatcaccgttccaaggctcttgttcggtcagatctcacagtataagactcaaa
acactttgtaaaggctggtgacatctagtggaagcaataggaagtgcc-aaaacattcat
cagcccct-ttgtttttcaatggcataggct-taaagtcaat-tcaacacatcaggtatc
cacttcctgtcagaatctgtctcagggttttgcctgccaaatgagttctgttatactcac
agacaccattcaaacagttttagaaactttagggtg-ttttctatccatatat-aataag
tatatgcatattctagttactgggtaggatta-gtaaccagatt-aaatcgggtaca-tt
ttttta--tccagccgtgaa-aatactgcccccta-gccccaacaggttaa--
>NC_042969.1_91488822_18601738_18600297_1448_93.232
tgtttaacctcttggggctatttgggacgctagcgtgccacccgtggcgcaccctatcaa
cagcaggtg-catttcaagagcggcaaatttgaaaccaaataaatgtcaaaattcaaatt
tttcaaacatacaattatcttacaccctttgaaatataaacatctccttaatctaaccac
gttgtccgatttcaaaaaggttttacggcgaaagcataaagttaggttatgttaggagag
tacattgacaatagctgtgtgtaatgtattgtcaattcaaagacaggcgtcaccaaaacc
ataaaatcagct-aaaattatgcactaacc-ttttacaatctc-catcagatgacactcc
taggacatta-tgttagacaatgcatgcatttttagttctatcaagttcatatttatatc
caaaaac-agcgttttactatggcgttgatgttca-ggaaatcgtttccctccaataacc
ggcagtcaagtcagt-acaacaaattaaataattaatattagaaaacattggtaaaatat
tatattgtcattcaaagaattatagatttacatctcttgaacgcaatcgactt-gccaga
ttt-aaaaataaccttactggg-aaatcacactttgcaataatctgagcactgcgcccag
aaaaatacgctttgcgatac-agactaaccgccatgttggagagatctaaaatcg-aaaa
tac------tatgtaaataatccattacc-tttgattctcttcatcagatgtcacttcc-
aggaat-cccaggtccataacgaatgtagttttgttc---aaaaaagctcatcatttatg
tccaaaaagctc-tgtgttgttagcacatgatctaagccagccgg------acttcactt
cacgaacgg-aaaaaatatatttacg-ttcgttcaaacatgt-caaacgttgtatagcat
aaatcattagtgccttttttaaccagaacatgaataaaattcaaggcggacgattgggtt
ctcttttaaaacgtattggaacgagagta-cccaacatgaactcgcacgcca-ggtgtct
aatgggccatcaccgttccaaggctcttgttcggtcagatctcacagtataagactcaaa
acactttgtaaaggctggtgacagctagtggaagcaataggaagtgcc-aaaacattcat
cagcccct-ttgtttttcaatggcataggct-taaaggcaat-tcaacacatcaggtatc
cacttcctgtcagaatctgtctcagggttttgcctgccaaatgagttctgttatactcac
agacaccattcaaacagttttagaaactttagggtg-ttttctatccatatat-aataag
tatatgcatattctagttactgggtaggatta-gtaaccagatt-aaatcgggtaca-tt
ttttta--tccagccgtgaa-aatactgccccctataccctaacaggttaa--
>NW_021822532.1_711590_287260_285823_1441_92.852
----------cttggggctatgtgggacgcaagcgtgccacccgtggtgcaccctatcaa
cagcaggtg-catttcaagagcggcaaatttgaaaccaaataaatgtcaaaattcaaatt
tctcaaacatacaactaacttacaccctttgaaagataaacatctccttaatctaaccac
gttgttcgatttcaaaaaggttttacggcgaaagcataaagttaggttatgttaggagag
tacattgacaatagctgtgtgtaatgtattgtcaattcaaagacaggcgtcaccaaaacc
ataaaatcagct-aaacttatgcactaacc-ttttacaatctc-catcagatgacactcc
taggacatta-tgttagacaatgcatgcatttttagttctatcaagttcatatttatatc
taaaaac-agcgttttactatggcgttgatgttca-ggaaatcgtttccctccaataacc
ggcagtcaagtcatg-acaacaaaataattaattaatattagaaaacattggtgaaatat
tatattgtcattcaaagaattatagatttacatctcttgaacgcaatcgactt-gccaga
ttt-aaaaataaccttactggg-aaatcacactttgcaataatctgagcactgcgcccag
aaaaatacgctttgcgatac-agactaaccgccatgttggagagatctaaaatcg-aaaa
tac------tatgtaaataacccattaccttttgattgtcttcatcagatgtcacttcc-
aggaat-cccaggtccataacgaatgtagttttgttc---aaaaaagctcatcatttatg
tccaaaaagctc-tgtgttg-tagcacatgatctaagccagccggactt-cacttcactt
caccaacgg-aaaaaatatatttacg-ttcgttcaaacatgt-caaacgttgtatcgcat
aaatcattagtgccttttttaaccagaacatgaataaaattcaaggcggacgattgcgtt
ctcttttaaaccgtattggaacgagagta-cccaacatgaactcgcgcgcca-ggtgtct
aatgggccatcaccgttccatggctcttgttcggtcagatctcacagtataagactcaaa
acactttgtaaaggctggtgacatctagtggaagcaataggaagtgcc-aaaacattcct
cagcccct-ttgtttttcaatggcataggct-taaagtcaat-tcaacacatcaggtatc
cacttcctgtcagaatctgtctcagggttttgcctgccaaatgagttctgttatactcac
agacaccattcaaacagttttagaaactttagggtg-ttttctatccatatat-aataag
tatatgcatattctagttactgggtaggatta-gtaaccagatt-aaatcgggtaca-tt
ttttta--tccagccgtgaa-aatactgccccctataccctaacaggttaaa-
>NC_042968.1_97529106_32118809_32120234_1427_93.693
-----aacctcttggggctatttgggacgctagcgtgccacccgtggcgtaccctatcaa
cagcaggtg-catttcaagagcggcaaatttgaaaccaaataaatgtcaaaattccaatt
tttcaaacatacaactatcttacaccctttgaaagataaacatctccttaatctaaccac
gttgtccgatttcaaaaaggttttacggcgaaagcataaagttagattatattaggagag
tacattgacaatagctgtgtgtaatgtattgtcaattcaaagacaggcgtcaccaaaacc
ataaaatcagct-aaaattatgcactaacc-ttttacaatctc-catcagatgacactcc
taggacatta-tgttagacaatgcatgcatttttagttctatcaagttcatatttatatc
caaaaac-agcgttttactatggcattgatgttca-ggtaatcgtttccctccaataacc
gtcagtcaagtcagc-acaacaaattaaataattaatattagaaaacattggtaaaatat
tatattgtcattcaaagaattatagatttacatctcttgaacgcaatcgactt-gccaga
ttt-aaaaataaccttactggg-aaatcacactttgcaataatctgagcactgcgcccag
aaaaatacgctttgcgatac-agactaaccgccatgttggagagatctaaaatcg-aaaa
tac------tatgtaaataatccattacc-tttgattctcttcatcagatgtcacttcc-
aggaat-cccaggtccataacgaatgtagttttgttc---aaaaaagctcatcatttatg
tccaaaaagctc-cgtgttgttagcacatgatctaagccagccggactt-cacttca-tg
aacgagggg-aaaaaatatatttacg-ttcgttcaaacatgt-caaacgttgtatagcat
aaatcattagtgccttttttaaccagaacatgaataaaattcaaggcggacgattgcgtt
ctcttttaaaacgtattggatcgagagta-cccaacatgaactcgtgcgcca-ggtgtct
aattggccatcaccgttccatggctcttgttcggtcagatttcacagtagaagactcaaa
acactttgtaaaggctggtgacatctagtggaagcaataggaagtgcc-aaaacatgaat
aagcccct-gtgtgtttcaatggcataggct-taaaggcaatatcaacacatcaggtatc
cacttcctgtcagaatctgtctcagggttttgcctgccaaatgagttctgttatactcac
agacaccattcaaacagttttagaaactttagggtg-ttttctatccatatat-aataag
tatatgcatattctagttactgggtaggatta-gtaaccagatt-aaatcgggtaag-tt
ttttta--tccagacgtgaa-aatactgcccccta------------------
>NC_042966.1_46595448_25377471_25378898_1429_93.702
---------------ggctatgtgggacgctagcgtgccacccgtggcgcaccctatcaa
cagcaggtg-catttcaagagcggcaaatttgaaaccaaataaatgtcaaaattcaagtt
tttcaaacatacaactatcttacaccctttgaaagataaacatctccttaatctaaccac
gttgtccgatttcaaaaaggttttacggcgaaagcataaagttagattatattaggagag
tacattgacaatagctgtgtgtaatgtattgtcaattcaaagacaggcgtcaccaaaacc
ataaaatcagct-aaaattatgcactaacc-ttttacaatctc-catcagatgacactcc
taggacatta-tgttagacaatgcatgcatttttagttctatcaagttcatatttatatc
caaaaac-agcgttttactatggcgttgatgttca-ggaaatcgtttccctccaataacc
ggcagtcaagtcagc-acaacaaattaaataattaatattagaaaacattggtaaaatat
tatattgtcattcaaagaattatagatttacatctcttgaacgcaatcgactt-gccaga
ttt-aaaaataaccttactggg-aaatcacactttgcaataatctgagcactgcgcccag
aaaaatacgctttgcgatac-agactaaccgccatgttggagagatctaaaatcg-aaaa
tac------tatgtaaataatccattacc-tttgattctcttcatcagatgtcacttcc-
aggaat-cccaggtccataacgaatgtagttttgttc--aaaaaaagctcatcatttatg
tccaaaaagctc-cgtgttgttagcacatgatctaagccagccggactt-cacttca-tg
aacgagggg-aaaaaatatatttacg-ttcgttcaaacatgt-caaacgttgtatagcat
aaatcattagggtcttttttaaccagaacatgaataaaattcaaggcggacgattgcgtt
ctcttttaaaacgtattggaacgagcgta-cacaacatgaacttgcgcgcca-ggtgtct
aatgggccatcaccgttccatggctcttgttcggtcagatctcacagtataagactcaaa
acactttgtaaaggctggtgacatctagtggaagcaataggaagtgcc-aaaacattaat
cagcccct-gtgtgtttcaatggcataggct-taaaggcaat-tcaacacatcaggtatc
cacttcctgtcagaatctgtctcagggttttgcctgccaaatgagttctgttatactcac
agacaccattcaaacagttttagaaactttagggtg-ttttctatccatatat-aataag
tatatgcatattctagttactgggtaggatta-gtaaccagattaaaatcgggtaag-tt
ttttta--tccagccgtgaa-aatactgcccccta-gccctaacagg------
>NW_021823104.1_3241233_1619390_1620834_1447_92.674
tggttaacttcttggggctatttgggacgctagcgtgccacccgtggcgcaccctatcaa
cagcaggtg-catttcaagagcggcaaatttgaaaccaaataaatgtcaaaattcaaatt
tctcaaacatacagctatcttaaaccctttgaaagataaacatctccttaatctaaccac
gttgtccgatttcaaaaaggctttacggcgaaagcataaagttaggttatgttaggagag
tacattgacaatagctgtgtgtaatgtattgtcaattcaaagacaggcgtcaccaaaacc
ataaaatcagct-aaaattatgcactaacc-ttttacaatctc-catcagatgacactcc
taggatatta-tgttagacaatgcatgcatttttatttctatcaagttcatatttatatc
caaaaac-agcgttttactatggcgttgatgttca-ggaaatcgtttccctccaataacc
ggcagtcaagtcatc-acaacaaaataattaattaatattagaaaacattggtaaaatat
tatattgtcattcaaagaattatagatttacatctcttgaacgcaatcgactt-gccaga
ttt-aaaaataaccttactggg-aaatcacactttgcaataatctgagcactgcgcccag
aaaaatacgctttgcgatac-agactaaccgccatgttggagagatctaaaatcg-aaaa
tac------tatgtaaataatccattaccttttgattgtcttcatcagatgtcacttcc-
aggaat-cccaggtccataacgaatgtagttttgttc---aaaaaagctcatcatttatg
tccaaaaagctc-cgtgttgttagcacatgatctaagccagccgtactt-cacttca-tg
aacgagggg-aaaaaatatatttacg-ttcgttcaaacatgt-caaacgttgtatagcat
aaatcattagtgccttttttaaccagaacatgaataaaattcaaggcggacgattgcgtt
ctcttttaaaacgtattggaacgagagta-cccaacatgaactcgcacgcca-ga-gtct
aatgggccatcaccgttccatggctcttgttcggtcagatctcacagtagaagactcaaa
acactttgtaaaggctggtgacatctagtggaagcaataggaagtgcc-aaaacattaat
ccgcccct-gtgtgtttcaatggcataggct-taaaggcaat-tcaacacatcaggtatc
cacttcctgtcagaatctgtctcagggttttgcctgccaaatgagttcttttatactcac
agacaccattcaaacagttttagaaactttagggtg-ttttctatccatatat-aataag
tatatgcatattctagttactgggtaggatta-gtaaccagatt-aaatcgggtact-tt
tttttg--tccagccgtgaa-aatactgcccctta-gccctaacaggttaa--
>NW_021823129.1_55943_30969_29528_1442_93.065
-----aacctcttggggctatgtgggacgctagcgtgccccccgtggtgcaccctatcaa
cagcaggtg-catttcaagagcggcaaatttgaaaccaaataaatgtcaaaattcaaatt
tttcaaacatacaactatcttacaccctttgaaagataaacaactccttaatctaaccac
gttgtccgatttcaaaaaggttttacggcgaaagcataaagttagattatgttaggagag
tacattgacaatagctgtgtgtaatgttttgtcaattcaaagacatgcgtcaccaaaacc
ataaaatcagct-aaaattatgcactaacc-ttttacaatctc-catcagatgacactcc
taggacatta-tgttagacaatacatgcatttttagttctatcaagttcatatttatatc
caaaaac-agcgttttactatggcgttgatgttca-ggaaatcgtttccctccaataacc
ggcagtcaagtcagc-acaacaaattaaataattaatattagaaaacattggtaaaatat
tatattgtcattcaaagaattatagatttacatctcttgaacgcaatcgactt-gccaga
ttt-aaaaataaccttactggg-aaatcacactttgcaataatctgagcactgcgcccag
aaaaatacgctttgcgatac-agactaaccgccatgttggatagatctaaaatcg-aaaa
tac------tatgtaaataatccattaccttttgattctcttcatcagatgtcacttcc-
aggaat-cccaggtcaataacgaatgtagttttgttc---aaaaaagctcatcatttatg
tccaaaaagctc-cgtgttgttagcacatgatctaagccagccggactt-cacttcactt
cacgaacgg-aaaaaatatatttact-ttcgttcaaacatgt-caaacgttgtatcgcat
aaatcattagggccttttttaaccagaacatgaataaaattcaaggcggacgattgggtt
ctcttttaaaatgtgttggaatgagagta-cccaacatgaactcgcacgcca-ggtgtct
aatgggccatcaccgttccaaggctcttgttcggtcagatctcacagtataagactcaaa
ccactttgtaaaggctgttgacatctagtggaagcaataggaagtgcc-aaaatattcat
cagcctct-ttgtttttcaatggcataggct-taaagtcaat-tcaacacatcaggtatc
cacttcctgtcagaatctgtctcagggttttgcctgccaaatgagttctgttatactcac
agacaccattcaaacagttttagaaactttagggtg-ttttctatccatatat-aataag
tatatgcatattctagttactgggtaggatta-gtaaccagatt-aaatcgggtacattt
ttttta--tccagccgtgaa-aatactgcccccta-gccccaacaggata---
>NC_042974.1_59142494_59070950_59069511_1443_92.931
----taacttcttggggctatgtgggacgcaagcgtgccacccgtggtgcaccctatcaa
cagcaggtg-catttcaagagcggcaaatttgaaaccaaataaatgtcaaaattcaaatt
tttcaaacatacaactatcttacaccctttgaaagataaacatctccttaatctaaccac
gttgtccgatttcaaaaaggttttacggcgaaagcataaagttagattatgttaggagag
gacagtgacaatagctgtgtgtaatgttttgtcaattcaaagacaggcgtcaccaaaacc
ataaaatcagct-aaaattatgcactaaac-tttgacaatctc-catcagatgacactcc
taggacatta-tgttagacaatacatgcatttttagttctatcaagttcatatttatatc
caaaaac-agcgttttactatggcgttgatgttca-ggaaatcgtttccctccaataacc
ggcagtcaagtcagc-acaacaaactaaataattaatattagaaaacattggtaaaatat
tatattgtcattcaaagaattatagatttacatctcttgaacgcaatcgactt-gccaga
ttt-aaaaataaccttactggg-aaatcacactttgcaataatctgagcactgcg-ccag
aaaaatacgctttgcgatac-agactaaccgccatgttggagagatctaaaatcg-aaaa
tac------tatgtaaataatccattacc-tttgattctcttcatcagatgtcacttcc-
aggaat-cccaggtccataacgaatgtagttttgttc---aaaaaagctcataatttatg
tccaaaaagctc-cgtgttgttagcacatgatctaagcccgtgggaatt-cacttca-tg
aatgagggg-aaaaaaaatatttacg-ttcgttcaaacatgt-caaacgttgtatagcat
aaatcattagtgccttttttaaccagaacatgaataaaattcaaggcggacgattgcatt
ctcttttaaaacgtattggaacgagagta-cccaacatgaactcgcgcgcca-ga-gtct
aatcggccatcaccgttccatggctcttgttcggtcagatctcacagtagaagactcaaa
acactttgtaaagactggtgacatctagtggaagcaataggaagtgcc-aaaacattaat
aagcccct-gtgtgtttcaatggcataggct-taaaggtaat-tcaacacatcaggtatc
cacttcctgtcagaatctgtctcagggttttgcctgccaaatgagttctgttatactcac
agacaccattcaaacagttttagaaactttagggtg-ttttctagccatatat-aataag
tatatgcatattctagttactgggtaggatta-gtaaccagatt-aaatcgggtaca-tt
ttttta--tccagcagtgaa-aatactgcccccta-gccccaacaggataaa-
>NC_042962.1_60103141_39700363_39698930_1438_92.976
-----aacctcttggggctatgtgggacgctagcgtgccacctgtggcgcaccctatcaa
cagcaggtg-catttcaagagcggcaaatttgaaaccaaataaatgtcaaaattcaaatt
tttcaaacatacaactatcttacaccctttgaaagataaacatctccttaatctaaacac
attgtccgatttcaaaaaggttttacggcgaaagcataaagttagattatgttaggagag
tacattgacaatagctgtgtgtaatgttttgtcaattcaaagacaggcgtcaccaaaacc
ataaaatcagct-aaaattatgcactaacc-tttcacaatctc-catcagatgacactcc
taggacatta-tgttagacaatacatgcatttttagttctatcaagttcatatttatatc
caaaaac-cgcgtattactatggcgttgatgttca-ggaaatcgtttccctccaataacc
ggcagtcaagtaagc-acaacaaattaaataattaatattagaaaacattggtaaaatat
tatattgtcattcaaagaattatagatttacatctcttgaacgcaatcgactt-gccaga
ttt-aaaaataaccttactggg-aaatcacac--tgcaataatctgagcactgcgcccag
aaaaatacgctttgcgatac-agactaaccgccatgttggagagatctaaaatcg-aaaa
tac------taggtaaataatccattacc-tttgattctcttcatcagatgtcacttcc-
aggaat-cccaggtccatagcgaatgtagttttgttc---aaaaaagctcatcatttatg
tccaaaaagctc-cgtgttgttagcacatgatctaagcccgccggactt-cacttca-tg
aacgagggg-aaaaaatatatttacg-ttcgttcaaacatgt-caaacgttgtatagcat
aaatccttagtgccttttttaaccagaacatgaataaaattcaaggcggacgattgcgtt
ctcttttaaaacgtattggaacgagagta-cccaacatgaactcgcgcgcca-ga-gtct
aatcggctatcaccgttccatggctcttgttcggtcagatctcacagtagaagactcaaa
acactttgtaaaggctggtgacatctagtggaagcaataggaagtgcc-aaaacattaat
aagcccct-gtgtgtttcaatggcataggct-taaaggtaat-tcaacacatcaggtatc
cacttcctgtcagaatctgtctcagggttttgcctgccaaatgagttctgttatactcac
agacaccattcaaacagttttagaaactttagggtg-ttttctatccatatat-aataag
tatatgcatattctagttactgggtaggatta-gtaaccagatt-aaatcgggtacg-tt
ttttaa--tccagccgtgaa-aatactgcccccta-gccccaacaggt-----
>NC_042976.1_55161844_52524073_52525510_1441_92.644
-----aacctcttggggctatttgggacgctagcgtgccacccgtggcgcaccctatcaa
cagcaggtg-catttcaagagcggcaaatttgaaaccaaataattgtcaaaattcaaatt
tttcaaacatataactatctgacaccctttgaaagataaacatctccttaatctaaccac
gttgtccgatttcaaaaaggttttacggcgaaagcataaagttaggttatgttaggagag
tacattgacaatagctgtgtgtattgtattgtcaattcaaagacaggcgtcaccaaaacc
ataaaatcagct-aaaattatgcactaacc-ttttacaatctc-catcagatgacactcc
taggacatta-tgttagacaatgcatgcgtttttagttctatcaagttcatatttatatc
taaaaac-agcgttttactatggcgttgatgttca-ggaaatcgtttccctccaat-acc
ggcagtcaagtcagc-acaagaaaataaattattaatattagaaaacattggtaaaatat
tatattgtcattcaaagaattatagatttacatctcttgaatgcaatcgactt-gccaga
ttt-aaaaataaccttactggg-aaatcacactttgcaataatctgagcactgcgcccag
aaaaatacgctttgcgatac-agactaaccgccatgttggagagatctaaaatcg-gaaa
tac------tatgtaaataatccattacc-tttgattctcttcatcagatgtcacttcca
aggaat-cccaggtccataacgaatgtagttttgttc---aaaaaagctcatcatttatg
tccaaaaacctc-cgtgttgttagcacatgatctaagccagccggactt-gtcttca-tg
aacgagggg-aaaaaatatatttacg-ttcgttcaaacatgt-caaacgttgtatagctt
aaatcattagtgccttttttaaccagaaaatgaataaaattcaaggcggacgattgggat
ctcttttaaaacgtttcggaacgagagta-cccaccatcaactcgcacgcca-ggggtct
aatgggccatcaccgttccatggctcttgttcggtcagatctcagagtagaagactcaaa
acactttgtaaaggctggtgacatctagtggaagcaataggaagtgcc-aaaacattcct
cagcccct-ttgtttttcaatggcataggct-taaagtcaat-tcaacacatcaggtatc
cacttcctgtcagaatctgtctcagggttttgcctgccaaatgagttctgttatactcac
agacaccattcaaacagttttagaaactttagggtg-ttttctatccatatat-aataag
tatatgcatattctagttactgggtaggatta-gtaaccagatt-aaatcgggtaca-tt
ttttta--tccagttgtgaa-aatactgcccccta-gctccaacaggtt----
>NC_042972.1_61349433_15322617_15324056_1443_93.070
-----aacctcttggggctatttgggacgctagcgtgccacccgtggcgcaccctatcaa
cagcaggtg-catttcaagagcggcaaatttgaaaccaaataaatgtcaaaattcaaatt
tttcaaacatacaactatcttacaccctttgaaagataaacatctccttaatctaaccac
gttgtccgatttcaaaaaggttttatggtgaaagcataaaattaggttatgttaggagag
tacattgacaatagctgtgtgtactgtattgtcaattcaaagacaggcgtcaccaaaacc
ataaaatcagct-aaaattatgcactaacc-ttttacaatctc-catcagatgacactcc
taggacatta-tgttagacaatgcatgcatttttagttctatcaagttcatatttatatc
taaaaac-agcgttttactatggcgttgatgttca-ggaaatcgtttccctccaat-acc
ggcagtcaagtcagc-acaacaaaataaataattaatattagaaaacattggtaaaatat
tatattgtcattcaaagaattatagatttacatctcttgaacgcaatcgactt-gccaga
ttt-aaaaataaccttactggg--aatcacactttgcaataatctgagcactgcgcccag
aaaaatacgctttgcgatac-agactaaccgccatgttggagagatctaaaatcgaaaaa
tac------tatgtaaataatccattacc-tttgattctcttcatcagatgtcacttcca
aggaat-cccaggtccataacgaatgtagttttgttc---aaaaaagctcatcatttatg
tccaaaaagctc-cgtgttgttagcacatgatctaagccagccggactt-cacttca-cg
aacgagggg-aaaaaatatatttacg-ttcgttcaaacatgt-caaacgttgtatagcat
aaatcattagtgccttttttaaccagaacatgaataaaattcaaggcggacgattgcatt
ctcttttaaaacgtttcggaacgagagta-cacaacatgaactcgctcgcca-ggtgttt
aatgggccatcaccgttccaaggctcttgttcggtcagatctcagagtagaagactcaaa
acactttgtaaaggctggtgacatctagtggaagcaataggaagtgccaaaaacattcat
cagcccct-gtgtttttcaatggcataggct-taaaggcaat-tcaacacatcaggtatc
cacttcctgtcagaatctgtctcagggttttgcctgccaaatgagttctgttatactcac
agacaccattcaaacagttttagaaactttagggtg-ttttctatccatatat-aataag
tatatgcatattctagttactgggtaggatta-gtaaccagatt-aaatcgggtaca-tt
ttttta--tccagccgtgaa-aatactgcccccta-gccccaacacgtta---
>NC_042994.1_34894132_556441_555005_1440_94.167
------acctcttggggctatgtgggacgctagcgtgccccccgtggtgcaccctatcaa
cagcaggtg-catttcaagagcggcaaatttgaatccaaataaatgtcaaaattcaaatt
tttcaaacatacaactatcttacaccctttgaaagataaacatctccttaatctaaccac
gttgtccgatttcaaaaaggttttacggcgaaagcataaagttagattatgttaggacag
tacattgacaatagttgtgtgtaatgttttgtcaattcaaagacaggcgtcaccaaaacc
ataaaatcagct-acaattatgcactaacc-tttgacaatctc-gatcagatgacactcc
taggacatta-tgttagacaatacatgcatttttagttctatcaagttcatatttatatc
taaaaac-agcgttttactatggcgttgatgttca-ggaaatcgtttccctccaataacc
ggcagtcaagtcagc-accacaaattaaataattaaaattagaaaacattggtaaaatat
tatattgtcatttaaagaattttagatttacatctcttgaacgcaatcaactt-gccaaa
ttt-aaaaataaccttactggg-aaatcacactttgcaataatctgagcactgcgcccag
aaaaatacgctttgcgatac-agactaaccgccatgttggagagatctaaaatcg-aaaa
tac------tatgtaaataatccattacc-tttgattctcttcatcagatgtcacttcc-
aggaat-cccaggtccataacgaatgtagttttgttc---aaaaaagctcatcatttatg
tccaaaaagctc-cgtgttgttagcacatgatctaagaccgccggactt-cacttca-tg
aacgaaggg-aaaaaatatatttacg-ttcgttcaaacatgt-caaacgttgtatagcat
aaatcattagtgcc-tttttaaccagaacatgaataatattcaaggcggacgaatgcatt
ctcttttaaaacgtattggaacgagggta-cccaacatgacctcgcgcgcca-ga-gtct
aatgggccatcaccgttccaaggctcttgttcggtcagatctcacagtagaagactcaaa
acactttgtaaaggctggtgacatctagtggaagcaataggaagtgcc-aaaacattaat
gagcccct-gtgtttttcaatggcataggtt-taaaggtaat-acaacacatcaggtatc
cacttcctgtcagaatctgtctcagggttttgcctgccaaatgagttctgttatactcac
agacaccattcaaacagttttagaaactttagggtg-ttttctatccatatat-aataag
tatatgcatattctagttactgggtaggatta-gtaaccagatt-aaatcgggtacg-tt
ttttta--tccagccgtgaa-aatactgcccccta-gccccaacaggttaa--
>ssa18:4778721-4780156
--------ttcttggggctatgtgggacgctagcgtgccacccgtggtgcaccctatcaa
cagcaggtg-catttcaagagcggcaaatttgaaaccaaataaatgtcaaaattcaaatt
tttcaaacatacaactatcttacaccctttgaaagataaacatctccttaatctaaccac
gttgtccgatttcaaaaagggtttacggcgaaagcataaagttagattatgttaggagag
tacattgacaatagctgtgtgtaatgttttgtcaattcaaagacaggcgtcaccaaaacc
ataaaaccagct-aaaatgatgcactaacc-tttaacaatctc-catcagatgacactcc
taggacatta-tgttagacaatacatgcatttttagttcaatcaagttcatatttatatc
caaaaac-agcggtttactatggcgttgatgttca-ggaaatcgtttccctccaataacc
ggcagtcaagtcagc-accacaaattaaataattaaaattagaaaacattggtaaaatat
tatattgtcatttaaagaattatagatttacatctcttgaacgcaatcaactt-gccaga
tgt-aaaaataaccttactggg-aaatcacactttgcaataatctgagcactgcgcccag
aaaaatacgctttgctatac-agacaaacggccatgttggagagatctaaaatcg-aaaa
tac------tatgtaaataatccattacc-tttgattctcttcatcagatgtcacttcc-
aggaat-cccaggtccataacgaatgtagttttgttc---aaaaaagctcatcatttatg
tccaaaaagctc-cgtgttgttagcacatgatctaagccagccggactt-ctcgtca-tg
aaagagggg-aaaaaatatagttacg-ttcgttcaaacatgt-caaacgttgtatagcat
aaatcattagtgccttttttaaccagaacatgaataatattcaaggtggacgaatgcatt
ctcttttataacgtattggaacgagggta-cccaacatgaactcgcgcgcca-ga-gtct
aatcggccatcaccgttccaaggctcttgttcggtcagatctcacagtaaatgactcaaa
acactttgtaaaggctggtgacatctagtggaagcaataggaagtgcc-aaaacattaat
caacccct-gtgtgtttcaatggcataggct-taaaggtaat-tcaacacatcaggtatc
cacttcctgtcagaaaatgtctcagggttttgcctgccaaatgagttctgttatactcac
agacaccattcaaacagttttagaaacgttagggtg-ttttctatccatatat-aataag
tatatgcatattctagttactgggtaggatta-gtaaccagatt-aaatcgggtacgttt
ttttta--tccagccgtgaa-aatactgcccccta-gccccaacaggtt----
>NC_042967.1_22956941_19773738_19772315_1437_92.832
-----aacctcttggggctatgtgggacgctagcgttccaccagtgacgc---------a
cagcaggtg-catttcaagagtggcaaatttgaaaccaaataaatgtccaaattcacatt
gttcaaacatccaactgtcttacaccctttgaaagataaacatctccttaatctaaccac
gttgtccgatttcaaaaaggttttacggcgaaagcataaagttagattatgttaggagag
tacattgacaatagttgtgtgtaatgttttgtcaattcaaagacaggcgtcaccaaaacc
ataaaatcagct-aaaattatgcactaacc-tttcacaatctc-catcagatgacactcc
taggacatta-tgttagacaatacatgcatttttagttctatcaagttcatatttatatc
c-aaaac-agcgttttactatggcgctgatgttca-ggaaatcgtttccctccaataacc
ggcagtcaagtcaat-gccacaaattaaataataaaaattagaaaacattggtaaaatat
tatattgtcatttaaagaattatagatttacatctcttgaacgcaatcaactt-gccaga
ttt-aaaaataaccttactggg-aaatcacactttgcaataatctgagcactgcgcccag
aaaaatacgctttgcgatac-agactaaccgccatgttggagagatctaaaatcg-aaaa
tac------tatgtaaataatccattacc-tttgattctcttcatcagatgtcacttcc-
aggaat-cccaggtccataacgaatgtagttttgttc---aaaaaagctcatcatttatg
tccaaaaagctc-cgtgttgttagcacatgatctaagcccgccggactt-cacttca-tg
aacgagggg-aaaaaatatatttacg-ttcgttcaaacatgt-caaacgttgtatagcat
aaatcattagtgccttttttaaccagaacatgaataatattcaaggcggatgaatgcatt
ctcttttaaaacgttttggaacaagggta-ccaaacatgaactcgcgcgcca-ga-gtct
aatcggtcatcaccgttccaaggctcttgttcggtcagatctcactctagaagactcaaa
acactttgtaaaggctggtgacatctagtggaagcaataggaagtgcc-aaaacattaat
aagcccct-gtgtgtttcaatggcagaggtt-taaaggtgat-tcaacacatcaggtatc
cacttcctgtcagaatctgtctcagggttttgcctgccaaatgagttctgttatactcac
agacaccattcaaacagttttagaaactttagggtg-ttttctatccatatat-aataag
tatatgcatattctagttactgggtaggatta-gtaaccagatt-aaatcgggtatg--t
ttttta--tccagccgtgaa-aatactgcccccta-gccccaacagg------
>NC_042960.1_73168960_69611344_69609906_1441_94.865
---ttaacctctatgggctaggtgggacgctagcgtcccccccgtggtgcactccatcaa
cagcaggtg-catttcaagagcggcaaatttgaatccaaataaatgtcaaaattcaaatt
tttcaaacatacaactattttacaccctttgaaagattaacatctccttaatctaaccac
attttccaatttcaaaaaggttttacggcgaaagcataaagttagagtatgttaggacag
tacattgacaatagctgtgtgtaatgttttgtcaattcaaagacaggcgtcaccaaaacc
ataaaatcagct-aaaattatgcactaacc-ttttacaatctc-catcagatgacactcc
taggacatta-tgttagacaatgcatgcatttttagttctatcaagttcatatttatatc
caaaaac-agcgttttactatggcgttgatgttgagggaaatcttttccctccaat-acc
gccagtcaaatcagc-accacaaattaaataattaaaattagaaaacattggtaaaatat
tatattgtcatttaaagaattatagatttacatctcttgaacgcaatcaactt-gccaga
ttt-aaaaataaccttactggg-aaatcacactttgcaataatctgagcactgcgcccag
aaaaatacgcgttgcgatac-agactaaccgccatgttggagagatctaaaatcg-aaaa
tac------tatgtaaataatccattacc-tttgattctcttcatcagatgtcacttcc-
aggaat-cccaggtccataacgaatgtagttttgttc---aaaaaagctcatcatttatg
tccaaaaatctc-cgtgttgttagcacatgatctaagcccgccggactt-cacttca-tg
aacgagggg-aaaaaatatatttacg-ttcgttcaaacatgt-caaacgttgtatagcat
aaatcattagggccttttttaaccagaacatgaataatattcaaggcggacgaatgcaaa
ctcttttaaaatgtattggaacgagggta-cccaacatgacctcgagcgcca-ggtgtct
aatgggccatcatcgttccagggctcttgttcggtcagatctccctctagaagactcaaa
acactttgtaaaggctggtgacatctagtggaagcaataggaagtgcc-aaaacattcct
cagcccct-gtgtttttcaatggcataggtt-taaaggtaat-acaacatatcaggtatc
cacttcctgtcagaatctgtctcagggttttgcctgccaaatgagttctgttatactcac
agacaccattcaaacagttttagaaactttagggtg-ttttctatccatatat-aataag
tatatgcatattctagttactgggtaggatta-gtaaccagatt-aaatcgggtaca-tt
ttttta--tccagccatgaa-aatactgcccccta-gccctaacaggt-----
>EF685967.1 Salmo salar pTSsa2 piggyBac-like DNA transposon
tgtttaacctcttggggctaggtgggacgctagcgtgccacccgtggtgcactccatcaa
cagcaggtg-catttcaagagcggcaaatttgaatccaaataaatgtcaaaattcaaatt
tttcaaaaatacaactatgttacaccatttgaaagataaacatctccttaatctaaccac
gttttacgatttcaaaaaggttttacggcgaaagcataaatttagagtatgttaggacag
tacatttacaagagttgtgtgtaatgttttgtcaagtcaaagacagg-gtcaccaaaacc
ataaaaccagct-aaaatgatgcactaacc-ttttacaatctc-catcagatgacactcc
taggacatta-tgttagacaatgcatgcatttttagttctatcaagttgatatttatatc
caaaaac-agcattttactatggcattgatgttga-ggaaatcgtttccctccaataacc
ggcagtcaagtcagc-gtcacaaattaaataattaaaattagaaaacattggtaaaatat
tatattgtcatttaaagaattatagatttacatcttttgaacgcaatcaactt-gccaga
ttt-aaaaataaccttactggg-aaatcacactttgcaataatctgagcactgcgcccgg
aaaaatacgcgttgcgatac-agactagacgtcatgttggggagatctaaaatcg-aaaa
tac------tatgtaaataatccattacc-tttgattctcttcatcagatgtcacttcc-
aggtat-cacaggtccataatgaatgtagttttgttc---aaaaaagctcatcatttatg
tccaaaaatctc-cgtctcgttagcacatgatgtaagccagccggactt-ctcgtca-tg
aacgagggg-aaaaaatatatttccg-ttcgttcaaacatgt-caaacgttgtatagcat
aaatcattagggccttttttaaccagaacatgaataatattcaaggtggacgaatgcata
ctcttttataacgtattggaacgagggta-cccaacatgaactagcgcgcca-ggtgtct
aatgggacatcaacgttccatggctcttgttcggtcagatctccctccagaagactcaaa
acactttgtaaaggctggtgacatctagtggaagcaataggaagtgcc-aaaatattcct
aaacccct-gtgtttttcaatgggataggtt-taaagtcaat-acaacacatcaggtatc
cacttcctgtcagaaaatgtctcagggttttgcctgccaaatgagttctgttatactcac
agacaccattcaaacagttttggaaactttagagtg-ttttctatccatatat-aataag
tatatgcatattctagttactgggtaggatta-gtaaccagatt-aaatcgggtacattt
ttttta--tccagacgtgca-aatgctgcccccta-gacccaacaggttaaa-
>ssa01:63808519-63809953
-------cctcttggggctaggtgggacgctagcgtgccacccgtggtgcactccatcaa
cagcaggtg-catttcaagagcggcaaatttgaatccaaataaatgtcaaaattcaaatt
tttcaaaaatacaactatgttacaccatttgaaagataaacatctccttaatctaaccac
gttttacgatttcaaaaaggttttacggcgaaagcataaatttagagtatgttaggacag
tacatttacaagagttgtgtgtaatgttttgtcaagtcaaagacagg-gtcaccaaaacc
ataaaaccagct-aaaatgatacactaacc-ttttacaatctc-catcagatgacactcc
taggacatta-tgttagacaatgcatgcatttttagttctatcaagttgatatttatatc
caaaaac-agcgttttactatggcattgatgttga-ggaaatcgtttccctccaataacc
ggcagtcaagtcagc-gtcacaaattaaataattaaaattagaaaacattggtaaaatat
tatattgtcatttaaagaattatagatttacatcttttgaacgcaatcaactt-gccaga
ttt-aaaaataaccttactggg-aaatcacactttgcaataatctgagcactgtgcccag
aaaaatacgcgttgcgatac-agactagacgtcatgttggggagatctaaaatcg-aaaa
cac------tatgtaaataatccattacc-tttgattctcttcatcagatgtcacttcc-
aggtat-cacaggtccataacgaatgtagttttgttc---aaaaaagctcatcatttatg
tccaaaaatctc-cgtctcgttagcacatgatgtaagccagccggactt-ctcgtca-tg
aacgagggg-aaaaaatatatttccg-ttcgttcaaacatgt-caaacgttgtatagcat
aaatcattagggccttttttaaccagaacatgaataatattcaaggtggacgaatgcata
gtcttttataacgtattggaacgagggta-cccaacatgaagtagcgcgcca-ggtgtct
aatgggacatcaccgttccatggctcttgttcggtcagatctccctccagaagactcaaa
acactttgtaaaggctggtgacatctagtggaagcaataggaagtgcc-aaaatattcct
aaacccct-gtgtttttcaatgggataggtt-taaagtcaat-acaacacatcaggtatc
cacttcctgtcagaaaatgtctcagggttttgcctgccaaatgagttctgttatactcac
agacaccattcaaacagttttggaaactttagagtg-ttttctatccatatat-aataag
tatatgcatattctagttactgggtaggatta-gtaaccagatt-aaatcgggtacattt
ttttta--tccagacgtgca-aatgctgcccccta-gacccaacagg------
>ssa14:17882944-17884378
-------cctcttggggctaggtgggacgctagcgtgccacccgtggtgcactccatcaa
cagcaggtg-catttcaagagcggcaaatttgaatccaaataaatgtcaaaattcaaatt
tttcaaaaatacaactatgttacaccatttgaaagataaacatctccttaatctaaccac
gttttacgatttcaaaaaggttttacggcgaaagcataaatttagagtatgttaggacag
tacatttacaagagttgtgtgtaatgttttgtcaagtcaaagacagg-gtcaccaaaacc
ataaaaccagct-aaaatgatacactaacc-ttttacaatctc-catcagatgacactcc
taggacatta-tgttagacaatgcatgcatttttagttctatcaagttgatatttatatc
caaaaac-agcgttttactatggcattgatgttga-ggaaatcgtttccctccaataacc
ggcagtcaagtcagc-gtcacaaattaaataattaaaattagaaaacattggtaaaatat
tatattgtcatttaaagaattatagatttacatcttttgaacgcaatcaactt-gccaga
ttt-aaaaataaccttactggg-aaatcacactttgcaataatctgagcactgtgcccag
aaaaatacgcgttgcgatac-agactagacgtcatgttggggagatctaaaatcg-aaaa
tac------tatgtaaataatccattacc-tttgattctcttcatcagatgtcacttcc-
aggtat-cacaggtccataacgaatgtagttttgttc---aaaaaagctcatcatttatg
tccaaaaatctc-cgtctcgttagcacatgatgtaagccagccggactt-ctcgtca-tg
aacgagggg-aaaaaatatatttccg-ttcgttcaaacatgt-caaacgttgtatagcat
aaatcattagggccttttttaaccagaacatgaataatattcaaggtggacgaatgcata
gtcttttataacgtattggaacgagggta-cccaacatgaagtagcgcgcca-ggtgtct
aatgggacatcaccgttccatggctcttgttcggtcagatctccctccagaagactcaaa
acactttgtaaaggctggtgacatctagtggaagcaataggaagtgcc-aaaatattcct
aaacccct-gtgtttttcaatgggataggtt-taaagtcaat-acaacacatcaggtatc
cacttcctgtcagaaaatgtctcagggttttgcctgccaaatgagttctgttatactcac
agacaccattcaaacagttttggaaactttagagtg-ttttctatccatatat-aataag
tatatgcatattctagttactgggtaggatta-gtaaccagatt-aaatcgggtacattt
ttttta--tccagacgtgca-aatgctgcccccta-gacccaacagg------
>ssa20:38351568-38353002
-------cctcttggggctaggtgggacgctagcgtgccacccgtggtgcactccatcaa
cagcaggtg-catttcaagagcggcaaatttgaatccaaataaatgtcaaaattcaaatt
tttcaaaaatacaactatgttacaccatttgaaagataaacatctccttaatctaaccac
gttttacgatttcaaaaaggttttacggcgaaagcataaatttagagtatgttaggacag
tacatttacaagagttgtgtgtaatgttttgtcaagtcaaagacagg-gtcaccaaaacc
ataaaaccagct-aaaatgatacactaacc-ttttacaatctc-catcagatgacactcc
taggacatta-tgttagacaatgcatgcatttttagttctatcaagttgatatttatatc
caaaaac-agcgttttactatggcattgatgttga-ggaaatcgtttccctccaataacc
ggcagtcaagtcagc-gtcacaaattaaataattaaaattagaaaacattggtaaaatat
tatattgtcatttaaagaattatagatttacatcttttgaacgcaatcaactt-gccaga
ttt-aaaaataaccttactggg-aaatcacactttgcaataatctgagcactgtgcccag
aaaaatacgcgttgcgatac-agactagacgtcatgttggggagatctaaaatcg-aaaa
tac------tatgtaaataatccattacc-tttgattctcttcatcagatgtcacttcc-
aggtat-cacaggtccataacgaatgtagttttgttc---aaaaaagctcatcatttatg
tccaaaaatctc-cgtctcgttagcacatgatgtaagccagccggactt-ctcgtca-tg
aacgagggg-aaaaaatatatttccg-ttcgttcaaacatgt-caaacgttgtatagcat
aaatcattagggccttttttaaccagaacatgaataatattcaaggtggacgaatgcata
gtcttttataacgtattggaacgagggta-cccaacatgaagtagcgcgcca-ggtgtct
aatgggacatcaccgttccatggctcttgttcggtcagatctccctccagaagactcaaa
acactttgtaaaggctggtgacatctagtggaagcaataggaagtgcc-aaaatattcct
aaacccct-gtgtttttcaatgggataggtt-taaagtcaat-acaacacatcaggtatc
cacttcctgtcagaaaatgtctcagggttttgcctgccaaatgagttctgttatactcac
agacaccattcaaacagttttggaaactttagagtg-ttttctatccatatat-aataag
tatatgcatattctagttactgggtaggatta-gtaaccagatt-aaatcgggtacattt
ttttta--tccagacgtgca-aatgctgcccccta-gacccaacagg------
>ssa11:10576437-10577871
-------cctcttggggctaggtgggacgctagcgtgccacccgtggtgcactccatcaa
cagcaggtg-catttcaagagcggcaaatttgaatccaaataaatgtcaaaattcaaatt
tttcaaaaatacaactatgttacaccatttgaaagataaacatctccttaatctaaccac
gttttacgatttcaaaaaggttttacggcgaaagcataaatttagagtatgttaggacag
tacatttacaagagttgtgtgtaatgttttgtcaagtcaaagacagg-gtcaccaaaacc
ataaaaccagct-aaaatgatacactaacc-ttttacaatctc-catcagatgacactcc
taggacatta-tgttagacaatgcatgcatttttagttctatcaagttgatatttatatc
caaaaac-agcgttttactatggcattgatgttga-ggaaatcgtttccctccaataacc
ggcagtcaagtcagc-gtcacaaattaaataattaaaattagaaaacattggtaaaatat
tatattgtcatttaaagaattatagatttacatcttttgaacgcaatcaactt-gccaga
ttt-aaaaataaccttactggg-aaatcacactttgcaataatctgagcactgtgcccag
aaaaatacgcgttgcgatac-agactagacgtcatgttggggagatctaaaatcg-aaaa
tac------tatgtaaataatccattacc-tttgattctcttcatcagatgtcacttcc-
aggtat-cacaggtccataacgaatgtagttttgttc---aaaaaagctcatcatttatg
tccaaaaatcgc-cgtctcgttagcacatgatgtaagccagccggactt-ctcgtca-tg
aacgagggg-aaaaaatatatttccg-ttcgttcaaacatgt-caaacgttgtatagcat
aaatcattagggccttttttaaccagaacatgaataatattcaaggtggacgaatgcata
gtcttttataacgtattggaacgagggta-cccaacatgaagtagcgcgcca-ggtgtct
aatgggacatcaccgttccatggctcttgttcggtcagatctccctccagaagactcaaa
acactttgtaaaggctggtgacatctagtggaagcaataggaagtgcc-aaaatattcct
aaacccct-gtgtttttcaatgggataggtt-taaagtcaat-acaacacatcaggtatc
cacttcctgtcagaaaatgtctcagggttttgcctgccaaatgagttctgttatactcac
agacaccattcaaacagttttggaaactttagagtg-ttttctatccatatat-aataag
tatatgcatattctagttactgggtaggatta-gtaaccagatt-aaatcgggtacattt
ttttta--tccagacgtgca-aatgctgcccccta-gacccaacagg------
>ssa19:48776306-48777740
-------cctcttggggctaggtgggacgctagcgtgccacccgtggtgcactccatcaa
cagcaggtg-catttcaagagcggcaaatttgaatccaaataaatgtcaaaattcaaatt
tttcaaaaatacaactatgttacaccatttgaaagataaacatctccttaatctaaccac
gttttacgatttcaaaaaggttttacggcgaaagcataaatttagagtatgttaggacag
tacatttacaagagttgtgtgtaatgttttgtcaagtcaaagacagg-gtcaccaaaacc
ataaaaccagct-aaaatgatacactaacc-ttttacaatctc-catcagatgacactcc
taggacatta-tgttagacaatgcatgcatttttagttctatcaagttgatatttatatc
caaaaac-agcgttttactatggcattgatgttga-ggaaatcgtttccctccaataacc
ggcagtcaagtcagc-gtcacaaattaaataattaaaattagaaaacattggtaaaatat
tatattgtcatttaaagaattatagatttacatcttttgaacgcaatcaactt-gccaga
ttt-aaaaataaccttactggg-aaatcacactttgcaataatctgagcactgtgcccag
aaaaatacgcgttgcgatac-agactagacgtcatgttggggagatctaaaatcg-aaaa
tac------tatgtaaataatccattacc-tttgattctcttcatcagatgtcacttcc-
aggtat-cacaggtccataacgaatgtagttttgttc---aaaaaagctcatcatttatg
tccaaaaatctc-cgtctcgttagcacatgatgtaagccagccggactt-ctcgtca-tg
aacgagggg-aaaaaatatatttccg-ttcgttcaaacatgt-caaacgttgtatagcat
aaatcattagggccttttttaaccagaacatgaataatattcaaggtggacgaatgcata
ctcttttataacgtattggaacgagggta-cccaacatgaagtagcgcgcca-ggtgtct
aatgggacatcaccgttccatggctcttgttcggtcagatctccctccagaagactcaaa
acactttgtaaaggctggtgacatctagtggaagcaataggaagtgcc-aaaatattcct
aaacccct-gtgtttttcaatgggataggtt-taaagtcaat-acaacacatcaggtatc
cacttcctgtcagaaaatgtctcagggttttgcctgccaaatgagttctgttatactcac
agacaccattcaaacagttttggaaactttagagtg-ttttctatccatatat-aataag
tatatgcatattctagttactgggtaggatta-gtaaccagatt-aaatcgggtacattt
ttttta--tccagacgtgca-aatgctgcccccta-gacccaacagg------
>ssa10:60879590-60881024
-------cctcttggggctaggtgggacgctagcgtgccacccgtggtgcactccatcaa
cagcaggtg-catttcaagagcggcaaatttgaatccaaataaatgtcaaaattcaaatt
tttcaaaaatacaactatgttacaccatttgaaagataaacatctccttaatctaaccac
gttttacgatttcaaaaaggttttacggcgaaagcataaatttagagtatgttaggacag
tacatttacaagagttgtgtgtaatgttttgtcaagtcaaagacagg-gtcaccaaaacc
ataaaaccagct-aaaatgatacactaacc-ttttacaatctc-catcagatgacactcc
taggacatta-tgttagacaatgcatgcatttttagttctatcaagttcatatttatata
caaaaac-agcgttttactatggcattgatgttga-ggaaatcgtttccctccaataacc
ggcagtcaagtcagc-gtcacaaattaaataattaaaattagaaaacattggtaaaatat
tatattgtcatttaaagaattatagatttacatcttttgaacgcaatcaactt-gccaga
ttt-aaaaataaccttactggg-aaatcacactttgcaataatctgagcactgtgcccag
aaaaatacgcgttgcgatac-agactagacgtcatgttggggagatctaaaatcg-aaaa
tac------tatgtaaataatccattacc-tttgattctcttcatcagatgtcacttcc-
aggtat-cacaggtccataacgaatgtagttttgttc---aaaaaagctcatcatttatg
tccaaaaatctc-cgtctcgttagcacatgatgtaagccagccggactt-ctcgtca-tg
aacgagggg-aaaaaatatatttccg-ttcgttcaaacatgt-caaacgttgtatagcat
aaatcattagggccttttttaaccagaacatgaataatattcaaggtggacgaatgcata
gtcttttataacgtattggaacgagggta-cccaacatgaagtagcgcgcca-ggtgtct
aatgggacatcaccgttccatggctcttgttcggtcagatctccctccagaagactcaaa
acactttgtaaaggctggtgacatctagtggaagcaataggaagtgcc-aaaatattcct
aaacccct-gtgtttttcaatgggataggtt-taaagtcaat-acaacacatcaggtatc
cacttcctgtcagaaaatgtctcagggttttgcctgccaaatgagttctgttatactcac
agacaccattcaaacagttttggaaactttagagtg-ttttctatccatatat-aataag
tatatgcatattctagttactgggtaggatta-gtaaccagatt-aaatcgggtacattt
ttttta--tccagacgtgca-aatgctgcccccta-gacccaacagg------
>ssa13:67094388-67095822
-------cctcttggggctaggtgggacgctagcgtgccacccgtggtgcactccatcaa
cagcaggtg-catttcaagagcggcaaatttgaatccaaataaatgtcaaaattcaaatt
tttcaaaaatacaactatgttacaccatttgaaagataaacatctccttaatctaaccac
gttttacgatttcaaaaaggttttacggcaaaagcataaatttagagtatgttaggacag
tacatttacaagagttgtgtgtaatgttttgtcaagtcaaagacagg-gtcaccaaaacc
ataaaaccagct-aaaatgatacactaacc-ttttacaatctc-catcagatgacactcc
taggacatta-tgttagacaatgcatgcatttttagttctatcaagttcatatttatata
caaaaac-agcgttttactatggcattgatgttga-ggaaatcgtttccctccaataacc
ggcagtcaagtcagc-gtcacaaattaaataattaaaattagaaaacattggtaaaatat
tatattgtcatttaaagaattatagatttacatcttttgaacgcaatcaactt-gccaga
ttt-aaaaataaccttactggg-aaatcacactttgcaataatctgagcactgtgcccag
aaaaatacgcgttgcgatac-agactagacgtcatgttggggagatctaaaatcg-aaaa
tac------tatgtaaataatccattacc-tttgattctcttcatcagatgtcacttcc-
aggtat-cacaggtccataacgaatgtagttttgttc---aaaaaagctcatcatttatg
tccaaaaatctc-cgtctcgttagcacatgatgtaagccagccggactt-ctcgtca-tg
aacgagggg-aaaaaatatatttccg-ttcgttcaaacatgt-caaacgttgtatagcat
aaatcattagggccttttttaaccagaacatgaataatattcaaggtggacgaatgcata
gtcttttataacgtattggaacgagggta-cccaacatgaagtagcgcgcca-ggtgtct
aatgggacatcaccgttccatggctcttgttcggtcagatctccctccagaagactcaaa
acactttgtaaaggctggtgacatctagtggaagcaataggaagtgcc-aaaatattcct
cagcccct-gtgtttttcaatgggataggtt-taaagtcaat-acaacacatcaggtatc
cacttcctgtcagaaaatgtctcagggttttgcctgccaaatgagttctgttatactcac
agacaccattcaaacagttttggaaactttagagtg-ttttctatccatatat-aataag
tatatgcatattctagttactgggtaggatta-gtaaccagatt-aaatcgggtacattt
ttttta--tccagacgtgca-aatgctgcccccta-gacccaacagg------
>ssa04:68383526-68384960
-------cctcttggggctaggtgggacgctagcgtgccacccgtggtgcactccatcaa
cagcaggtg-catttcaagagcggcaaatttgaatccaaataaatgtcaaaattcaaatt
tttcaaaaatacaactatgttacaccatttgaaagataaacatctccttaatctaaccac
gttttacgatttcaaaaaggttttacggcgaaagcataaatttagagtatgttaggacag
tacatttacaagagttgtgtgtaatgttttgtcaagtcaaagacagg-gtcaccaaaacc
ataaaaccagct-aaaatgatacactaacc-ttttacaatctc-catcagatgacactcc
taggacatta-tgttagacaatgcatgcatttttagttctatcaagttcatatttatata
caaaaac-agcgttttactatggcattgatgttga-ggaaatcgtttccctccaataacc
ggcagtcaagtcagc-gtcacaaattaaataattaaaattagaaaacattggtaaaatat
tatattgtcatttaaagaattatagatttacatcttttgaacgcaatcaactt-gccaga
ttt-aaaaataaccttactggg-aaatcacactttgcaataatctgagcactgtgcccag
aaaaatacgcgttgcgatac-agactagacgtcatgttggggagatctaaaatcg-aaaa
tac------tatgtaaataatccattacc-tttgattctcttcatcagatgtcacttcc-
aggtat-cacaggtccataacgaatgtagttttgttc---aaaaaagctcatcatttatg
tccaaaaatctc-cgtctcgttagcacatgatgtaagccagccggactt-ctcgtca-tg
aacgagggg-aaaaaatatatttccg-ttcgttcaaacatgt-caaacgttgtatagcat
aaatcattagggccttttttaaccagaacatgaataatattcaaggtggacgaatgcata
gccttttataacgtattggaacgaggcta-cccaacatgaagtagcgcgcca-ggtgtct
aatgggacatcaccgttccatggctcttgttcggtcagatctccctccagaagactcaaa
acactttgtaaaggctggtgacatctagtggaagcaataggaagtgcc-aaaatattcct
aaacccct-gtgtttttcaatgggataggtt-taaactcaat-acaacacatcaggtatc
cacttcctgtcagaaaatgtctcagggttttgcctgccaaatgagttctgttatactcac
agacaccattcaaacagttttggaaactttagagtg-ttttctatccatatat-aataag
tatatgcatattctagttactgggtaggatta-gtaaccagatt-aaatcgggtacattt
ttttta--tccagacgtgca-aatgctgcccccta-gacccaacagg------
>ssa29:16636955-16638389
-------cctcttggggctaggtgggacgctagcgtgccacccgtggtgcactccatcaa
cagcaggtg-catttcaagagcggcaaatttgaatccaaataaatgtcaaaattcaaatt
tttcaaaaatacaactatgttacaccatttgaaagataaacatctccttaatctaaccac
gttttacgatttcaaaaaggttttacggcgaaagcataaatttagagtatgttaggacag
tacatttacaagagttgtgtgtaatgttttgtcaagtcaaagacagg-gtcaccaaaacc
ataaaaccagct-aaaatgatacactaacc-ttttacaatctc-catcagatgacactcc
taggacatta-tgttagacaatgcatgcatttttagttctatcaagttcatatttatata
caaaaac-agcgttttactatggcattgatgttga-ggaaatcgtttccctccaataacc
ggcagtcaagtcagc-gtcacaaattaaataattaaaattagaaaacattggtaaaatat
tatattgtcatttaaagaattatagatttacatcttttgaacgcaatcaactt-gccaga
ttt-aaaaataaccttactggg-aaatcacactttgcaataatctgagcactgtgcccag
aaaaatacgcgttgcgatac-agactagacgtcatgttggggagatctaaaatcg-aaaa
tac------tatgtaaataatccattacc-tttgattctcttcatcagatgtcacttcc-
aggtat-cacaggtccataacgaatgtagttttgttc---aaaaaagctcatcatttatg
tccaaaaatctc-cgtctcgttagcacatgatgtaagccagccggactt-ctcgtca-tg
aacgagggg-aaaacatatatttccg-ttcgttcaaacatgt-caaacgttgtatagcat
aaatcattagggccttttttaaccagaacatgaataatattcaaggtggacgaatgcata
gccttttataacgtattggaacgagggta-cccaacatgaagtagcgcgcca-ggtgtct
aatgggacatcaccgttccatggctcttgttcggtcagatctccctccagaagactcaaa
acactttgtaaaggctggtgacatctagtggaagcaataggaagtgcc-aaaatattcct
aaacccct-gtgtttttcaatgggataggtt-taaactcaat-acaacacatcaggtatc
cacttcctgtcagaaaatgtctcagggttttgcctgccaaatgagttctgttatactcac
agacaccattcaaacagttttggaaactttagagtg-ttttctatccatatat-aataag
tatatgcatattctagttactgggtaggatta-gtaaccagatt-aaatcgggtacattt
ttttta--tccagacgtgca-aatgctgcccccta-gacccaacagg------
>ssa21:7063449-7064883
-------cctcttggggctaggtgggacgctagcgtgccacctgtggtgcactccatcaa
cagcaggtg-catttcaagagcggcaaatttgaatccaaataaatgtcaaaattcaaatt
tttcaaaaatacaactatgttacaccatttgaaagataaacatctccttaatctaaccac
gttttacgatttcaaaaaggttttacggcgaaagcataaatttagagtatgttaggacag
tacatttacaagagttgtgtgtaatgttttgtcaagtcaaagacagg-gtcaccaaaacc
ataaaaccagct-aaaatgatacactaacc-ttttacaatctc-catcagatgacactcc
taggacatta-tgttagacaatgcatgcatttttagttctatcaagttcatatttatata
caaaaac-agcgttttactatggcattgatgttga-ggaaatcgtttccctccaataacc
ggcagtcaagtcagc-gtcacaaattaaataattaaaattagaaaacattggtaaaatat
tatattgtcatttaaagaattatagatttacatcttttgaacgcaatcaactt-gccaga
ttt-aaaaataaccttactggg-aaatcacactttgcaataatctgagcactgtgcccag
aaaaatacacgttgcgatac-agactagacgtcatgttggggagatctaaaatcg-aaaa
tac------tatgtaaataatccattacc-tttgattctcttcatcagatgtcacttcc-
aggtat-cacaggtccataacgaatgtagttttgttc---aaaaaagctcatcatttatg
tccaaaaatctc-cgtctcgttagcacatgatgtaagccagccggactt-ctcgtca-tg
aacgagggg-aaaaaatatatttccg-ttcgttcaaacatgt-caaacgttgtatagcat
aaatcattagggccttttttaaccagaacatgaataatattcaaggtggacgaatgcata
gccttttataacgtattggaacgagggta-cccaacatgaagtagcgcgcca-ggtgtct
aatgggacatcaccgttccatggctcttgttcggtcagatctccctccagaagactcaaa
acactttgtaaaggctggtgacatctagtggaagcaataggaagtgcc-aaaatattcct
aaacccct-gtgtttttcaatgggagaggtt-taaagtcaat-acaacacatcaggtatc
cacttcctgtcagaaaatgtctcagggttttgcctgccaaatgagttctgttatactcac
agacaccattcaaacagttttggaaactttagagtg-ttttctatccatatat-aataag
tatatgcatattctagttactgggtaggatta-gtaaccagatt-aaatcgggtacattt
ttttta--tccagacgtgca-aatgctgcccccta-gacccaacagg------
>ssa22:56376047-56377481
-------cctcttggggctaggtgggacgctagcgtgccacccgtggtgcactccatcaa
cagcaggtg-catttcaagagcggcaaatttgaatccaaataaatgtcaaaattcaaatt
tttcaaaaatacaactatgttacaccatttgaaagataaacatctccttaatctaaccac
gttttacgatttcaaaaaggttttacggcgaaagcataaatttagagtatgttaggacag
tacatttacaagagttgtgtgtaatgttttgtcaattcaaagacagg-gtcaccaaaacc
ataaaaccagct-aaaatgatacactaacc-ttttacaatctc-catcagatgacactcc
taggacatta-tgttagacaatgcatgcatttttagttctatcaagttgatatttatatc
caaaaac-agcgttttactatggcattgatgttga-ggaaatcgtttccctccaataacc
ggcagtcaagtcagc-gtcacaaattaaataattaaaattagaaaacattggtaaaatat
tatattgtcatttaaagaattatagatttacatcttttgaacgcaatcaactt-gccaga
ttt-aaaaataaccttactggg-aaatcacactttgcaataatctgagcactgtgcccag
aaaaatacgcgttgcgatac-agactagacgtcatgttggggagatctaaaatcg-aaaa
tac------tatgtaaataatccattacc-tttgattctcttcatcagatgtcacttcc-
aggtat-cacaggtccataacgaatgtagttttgttc---aaaaaagctcatcatttatg
tccaaaaatctc-cgtctcgttagcacatgatgtaagccagccggactt-ctcgtca-tg
aacgagggg-aaaaaatatatttccg-ttcgttcaaacatgt-caaacgttgtatagcat
aaatcattagggccttttttaaccagaacatgaataatattcaaggtggacgaatgcata
ctcttttataacgtattggaacgagggta-cccaacatgaagtagcgcgcca-ggtgtct
aatgggacatcaccgttccatggctcttgttcggtcagatctccctccagaagactcaaa
acactttgtaaaggctggtgacatctagtggaagcaataggaagtgcc-aaaatattcct
aaacccct-gtgtttttcaatgggataggtt-taaagtcaat-acaacacatcaggtatc
cacttcctgtcagaaaatgtctcagggttttgcctgccaaatgagttctgttatactcac
agacaccattcaaacagttttggaaactttagagtg-ttttctatccatatat-aataaa
tatatgcatattgtagttactgggtaggatta-gtaaccagatt-aaatcgggtacattt
ttttta--tccagacgtgca-aatgctgcccccta-gacccaacagg------
>ssa10:23595526-23596959
--------ctcttggggctaggtgggacgctagcgtgccacccgtggtgcactccatcaa
cagcaggtg-catttcaagagcggcaaatttgaatccaaataaatgtcaaaattcaaatt
tttcaaaaatacaactatgttacaccatttgaaagataaacatctccttaatctaaccac
gttttacgatttcaaaaaggttttacggcgaaagcataaatttagactatgttaggacag
tacatttacaagagttgtgtgtaatgttttgtcaagtcaaagacagg-gtcaccaaaacc
ataaaaccagct-aaaatgatacactaacc-ttttacaatctc-catcagatgacactcc
taggacatta-tgttagacaatgcatgcatttttagttctatcaagttcatatttatata
caaaaac-agcgttttactatggcattgatgttga-ggaaatcgtttccctccaataacc
ggcagtcaagtcagc-gtcacaaattaaataattaaaattagaaaacattggtaaaatat
tatattgtcatttaaagaattatagatttacatcttttgaacgcaatcaactt-gccaga
ttt-aaaaataaccttactggg-aaatcacactttgcaataatctgagcactgtgcccag
aaaaatacgcgttgcgatac-agactagacgtcatgttggggagatctaaaatcg-aaaa
tac------tatgtaaataatccattacc-tttgattctcttcatcagatgtcacttcc-
aggtat-cacaggtccataacgaatgtagttttgttc---aaaaaagctcatcatttatg
tccaaaaatctc-cgtctcgttagcacatgatgtaagccagccggactt-ctcgtca-tg
aacgagggg-aaaaaatatatttccg-ttcgttcaaacatgt-caaacgttgtatagcat
aaatcattagggccttttttaaccagaacatgaataatattcaaggtggacgaatgcata
gtcttttataacgtattggaacgagggta-cccaacatgaagtagcgcgcca-ggtgtct
aatgggacatcaccgttccatggctcttgttcggtcagatctccctccagaagactcaaa
acactttgtaaaggctggtgacatctagtggaagcaataggaagtgcc-aaaatattcct
aaacccct-gtgtttttcaatgggataggtt-taaagtcaat-acaacacatcaggtatc
cacttcctgtcagaaaatgtctcagggttttgcctgccaaatgagttctgttatactcac
agacaccattcaaacagttttggaaactttagagtg-ttttctatccatatat-aataag
tatatgcatattctagttactgggtaggatta-gtaaccagatt-aaatcgggtacattt
ttttta--tccagacgtgca-aatgctgcccccta-gacccaacagg------
>ssa22:42325564-42326997
--------ctcttggggctaggtgggacgctagcgtgccacccgtggtgcactccatcaa
cagcaggtg-catttcaagagcggcaaatttgaatccaaataaatgtcaaaattcaaatt
tttcaaaaatacaactatgttacaccatttgaaagataaacatctccttaatctaaccac
gttttacgatttcaaaaaggttttacggcgaaagcataaatttagagtatgttaggacag
tacatttacaagagttgtgtgtaatgttttgtcaagtcaaagacagg-gtcaccaaaacc
ataaaaccagct-aaaatgatacactaacc-ttttacaatctc-catcagatgacactcc
taggacatta-tgttagacaatgcatgcatttttagttctatcaagttcatatttatata
caaaaac-agcgttttactatggcattgatgttga-ggaaatcgtttccctccaataacc
ggcagtcaagtcagc-gtcacaaattaaataattaaaattagaaaacattggtaaaatat
tatattgtcatttaaagaattatagatttacatcttttgaacgcaatcaactt-gccaga
ttt-aaaaataaccttactggg-aaatcacactttgcaataatctgagcactgtgcccag
aaaaatacgcgttgcgatac-agactagacgtcatgttggggagatctaaaatcg-aaaa
tac------tatgtaaataatccattacc-tttgattctcttcatcagatgtcacttcc-
aggtat-cacaggtccataacgaatgtagttttgttc---aaaaaagctcatcatttatg
tccaaaaatctc-cgtctcgttagcacatgatgtaagccagccggactt-ctcgtca-tg
aacgagggg-aaaaaatatatttccg-ttcgttcaaacatgt-caaacgttgtatagcat
aaatcattagggccttttttaaccagaacatgaataatattcaaggtggacgaatgcata
gccttttataacgtattggaacgagggta-cccaacatgaagtagcgcgcca-ggtgtct
aatgggacatcaccgttccatggctcttgttcggtcagatctccctccagaagactcaaa
acactttgtaaaggctggtgacatctagtggaagcaataggaagtgcc-aaaatattcct
aaacccct-gtgtttttcaatgggataggtt-taaagtcaat-acaacacatcaggtatc
cacttcctgtcagaaaatgtctcagggttttgcctgccaaatgagttctgttatactcac
agacaccattcaaacagttttggaaactttagagtg-ttttctatccatatat-aataag
tatatgcatattctagttactgggtaggatta-gtaaccagatt-aaatcgggtacattt
ttttta--tccagacgtgca-aatgctgcccccta-gacccaacagg------
>ssa29:16775687-16777120
--------ctcttggggctaggtgggacgctagcgtgccacccgtggtgcactccatcaa
cagcaggtg-catttcaagagcggcaaatttgaatccaaataaatgtcaaaattcaaatt
tttcaaaaatacaactatgttacaccatttgaaagataaacatctccttaatctaaccac
gttttacgatttcaaaaaggttttacggcgaaagcataaatttagagtatgttaggacag
tacatttacaagagttgtgtgtaatgttttgtcaagtcaaagacagg-gtcaccaaaacc
ataaaaccagct-aaaatgatacactaacc-ttttacaatctc-catcagatgacactcc
taggacatta-tgttagacaatgcatgcatttttagttctatcaagttcatatttatata
caaaaac-agcgttttactatggcattgatgttga-ggaaatcgtttccctccaataacc
ggcagtcaagtcagc-gtcacaaattaaataattaaaattagaaaacattggtaaaatat
tatattgtcatttaaagaattatagatttacatcttttgaacgcaatcaactt-gccaga
ttt-aaaaataaccttactggg-aaatcacactttgcaataatctgagcactgtgcccag
aaaaatacgcgttgcgatac-agactagacgtcatgttggggagatctaaaatcg-aaaa
tac------tatgtaaataatccattacc-tttgattctcttcatcagatgtcacttcc-
aggtat-cacaggtccataacgaatgtagttttgttc---aaaaaagctcatcatttatg
tccaaaaatctc-cgtctcgttagcacatgatgtaagccagccggactt-ctcgtca-tg
aacgagggg-aaaaaatatatttccg-ttcgttcaaacatgt-caaacgttgtatagcat
aaatcattagggccttttttaaccagaacatgaataatattcaaggtggacgaatgcata
gccttttataacgtattggaacgagggta-cccaacatgaagtagcgcgcca-ggtgtct
aatgggacatcaccgttccatggctcttgttcggtcagatctccctccagaagactcaaa
acactttgtaaaggctggtgacatctagtggaagcaataggaagtgcc-aaaatattcct
aaacccct-gtgtttttcaatgggataggtt-taaactcaat-acaacacatcaggtatc
cacttcctgtcagaaaatgtctcagggttttgcctgccaaatgagttctgttatactcac
agacaccattcaaacagttttggaaactttagagtg-ttttctatccatatat-aataag
tatatgcatattctagttactgggtaggatta-gtaaccagatt-aaatcgggtacattt
ttttta--tccagacgtgca-aatgctgcccccta-gacccaacagg------
>ssa13:63220667-63222100
--------ctcttggggctaggtgggacgctagcgtgccacccgtggtgcactccatcaa
cagcaggtg-catttcaagagcggcaaatttgaatccaaataaatgtcaaaattcaaatt
tttcaaaaatacaactatgttacaccatttgaaagataaacatctccttaatctaaccac
gttttacgatttcaaaaaggttttacggcgaaagcataaatttagagtatgttaggacag
tacatttacaagagttgtgtgtaatgttttgtcaagtcaaagacagg-gtcaccaaaacc
ataaaaccagct-aaaatgatacactaacc-ttttacaatctc-catcagatgacactcc
taggacatta-tgttagacaatgcatgcatttttagttctatcaagttgatatttatatc
caaaaac-agcgttttactatggcattgatgttga-ggaaatcgtttccctccaataacc
ggcagtcaagtcagc-gtcacaaattaaataattaaaattagaaaacattggtaaaatat
tatattgtcatttaaagaattatagatttacatcttttgaacgcaatcaactt-gccaga
ttt-aaaaataaccttactggg-aaatcacactttgcaataatctgagcactgtgcccag
aaaaatacgcgttgcgatac-agactagacgtcatgttggggagatctaaaatcg-aaaa
tac------tatgtaaataatccattacc-tttgattctcttcatcagatgtcacttcc-
aggtat-cacaggtccataacgaatgtagttttgttc---aaaaaagctcatcatttatg
tccaaaaatctc-cgtctcgttagcacatgatgtaagccagccggactt-ctcgtca-tg
aacgagggg-aaaaaatatatttccg-ttcgttcaaacatgt-caaacgttgtatagcat
aaatcattagggccttttttaaccagaacatgaataatattcaaggtggacgaatgcata
gtcttttataacgtattggaacgagggta-cccaacatgaagtagcgcgcca-ggtgtct
aatgggacatcaccgttccatggctcttgttcggtcagatctccctccagaagactcaaa
acactttgtaaaggctggtgacatctagtggaagcaataggaagtgcc-aaaatattcct
aaacccct-gtgtttttcaatgggataggtt-taaagtcaat-acaacacatcaggtatc
cacttcctgtcagaaaatgtctcagggttttgcctgccaaatgagttctgttatactcac
agacaccattcaaacagttttggaaactttagagtg-ttttctatccatatat-aataag
tatatgcatattctagttactgggtaggatta-gtaaccagatt-aaatcgggtacattt
ttttta--tccagacgtgca-aatgctgcccccta-gacccaacagg------
>ssa20:621755-623189
-------cctcttggggctaggtgggacgctagcgtgccacccgtggtgcactccatcaa
cagcaggtg-catttcaagagcggcaaatttgaatccaaataaatgtcaaaattcaaatt
tttcaaaaatacaactatgttacaccatttgaaagataaacatctccttaatctaaccac
gttttacgatttcaaaaaggttttacggcgaaagcataaatttagagtatgttaggacag
tacatttacaagagttgtgtgtaatgttttgtcaagtcaaagacagg-gtcaccaaaacc
ataaaaccagct-aaaatgatgcactaacc-ttttacaatctc-catcagatgacactcc
taggacatta-tgttagacaatgcatgcatttttagttctatcaagttgatatttatata
caaaaac-agcgttttactatggcattgatgttga-ggaaatcgtttccctctaataacc
ggcagtcaagtcagc-gtcacaaattaaataattaaaattagaaaacattggtaaaatat
tatattgtcatttaaagaattatagatttacatcttttgaacgcaatcaactt-gccaga
ttt-aaaaataaccttactggg-aaatcacactttgcaataatctgagcactgtgcccag
aaaaatacgcgttgcgatac-agactagacgtcatgttggggagatctaaaatcg-aaaa
tac------tatgtaaataatccattacc-tttgattctcttcatcagatgtcacttcc-
aggtat-cacaggtccataacgaatgtagttttgttc---aaaaaagctcatcatttatg
tccaaaaatctc-cgtctcgttagcacatgatgtaagccagccggactt-ctcgtca-tg
aacgagggg-aaaaaatatatttccg-ttcgttcaaacatgt-caaacgttgtatagcat
aaatcattagggccttttttaaccagaacatgaataatattcaaggtggacgaatgcata
gtcttttataacgtattggaacgagggta-cccaacatgaagtagcgcgcca-ggtgtct
aatgggacatcaccgttccatggctcttgttcggtcagatctccctccagaagactcaaa
acactttgtaaaggctggtgacatctagtggaagcaataggaagtgcc-aaaatattcct
aaacccct-gtgtttttcaatgggataggtt-taaagtcaat-acaacacatcaggtatc
cacttcctgtcagaaaatgtctcagggttttgcctgccaaatgagttctgttatactcac
agacaccattcaaacagttttggaaactttagagtg-ttttctatccatatat-aataag
tatatgcatattctagttactgggtaggatta-gtaaccagatt-aaatcgggtaaattt
ttttta--tccagacgtgca-aatgctgcccccta-gacccaacagg------
>ssa15:51313364-51314797
-------cctcttggggctaggtgggacgctagcgtgccacccgtggtgcactccatcaa
cagcaggtg-catttcaagagcggcaaatttgaatccaaataaatgtcaaaattcaaatt
tttcaaaaatacaactatgttacaccatttgaaagataaacatctccttaatctaaccac
gttttacgatttcaaaaaggttttacggcgaaagcataaatttagagtatgttaggacag
tacatttacaagagttgtgtgtaatgttttgtcaagtcaaagacagg-gtcaccaaaacc
ataaaaccagct-aaaatgatacactaacc-ttttacaatctc-catcagatgacactcc
taggacatta-tgttagacaatgcatgcatttttagttctatcaagttgatatttatatc
caaaaac-agcgttttactatggcattgatgttga-ggaaatcgtttccctccaataacc
ggcagtcaagtcagc-gtcacaaattaaataattaaaattagaaaacattggtaaaatat
tatattgtcatttaaagaattatagatttacatcttttgaacgcaatcaactt-gccaga
ttt-aaaaataaccttactggg-aaatcacactttgcaataatctgagcactgtgcccag
aaaaatacgcgttgcgatac-agactagacgtcatgttggggagatctaaaatcg-aaaa
tac------tatgtaaataatccattacc-tttgattctcttcatcagatgtcacttcc-
aggtat-cacaggtccataacgaatgtagttttgttc---aaaaaagctcatcatttatg
tccaaaaatctc-cgtctcgttagcacatgatgtaagccagccggactt-ctcgtca-tg
aacgagggg-aaaaaatatatttccg-ttcgttcaaacatgt-caaacgttgtatagcat
aaatcattagggccttttttaaccagaacatgaataatattcaaggtggacgaatgcata
gtcttttataacgtattggaacgagggta-cccaacatgaagtagcgcgcca-ggtgtct
aatgggacatcaccgttccatggctcttgttcggtcagatctccctccagaagactcaaa
acactttgtaaaggctggtgacatctagtggaagcaataggaagtgcc-aaaatattcct
aaacccct-gtgtttttcaatgggataggtt-taaagtcaat-acaacacatcaggtatc
cacttcctgtcagaaaatgtctcagggttttgcctgccaaatgagttctgttatactcac
agacaccattcaaacagttttggaaactttagagtg-ttttctatccatatat-aataag
tatatgcatattctagttactgggtaggatta-gtaaccagatt-aaatcgggtacattt
ttttta--tccagacgtgca-aatgctgcccccta-gacccaacag-------
>ssa26:2724001-2725436
-----aacctcttggggctaggtgggacgctagcgtgccacccgtggtgcactccatcaa
cagcaggtg-catttcaagagcggcaaatttgaatccaaataaatgtcaaaattcaaatt
tttcaaaaatacaactatgttacaccatttgaaagataaacatctccttaatctaaccac
gttttacgatttcaaaaaggttttacggcgaaagcataaatttagagtatgttaggacag
tacatttacaagagttgtgtgtaatgttttgtcaagtcaaagacagg-gtcaccaaaacc
ataaaaccagct-aaaatgatacactaacc-ttttacaatctc-catcagatgacactcc
taggacatta-tgttagacaatgcatgcatttttagttctatcaagttgatatttatatc
caaaaac-agcgttttactatggcattgatgttga-ggaaatcgtttccctccaataacc
ggcagtcaagtcagc-gtcacaaattaaataattaaaattagaaaacattggtaaaatat
tatattgtcatttaaagaattatagatttacatcttttgaacgcaatcaactt-gccaga
ttt-aaaaataaccttactggg-aaatcacactttgcaataatctgagcactgtgcccag
aaaaatacgcgttgcgatac-agactagacgtcatgttggggagatctaaaatcg-aaaa
tac------tatgtaaataatccattacc-tttgattctcttcatcagatgtcacttcc-
aggtat-cacaggtccataacgaatgtagttttgttc---aaaaaagctcatcatttatg
tccaaaaatctc-cgtctcgttagcacatgatgtaagccagccggactt-ctcgtca-tg
aacgagggg-aaaaaatatatttccg-ttcgttcaaacatgt-caaacgttgtatagcat
aaatcattagggccttttttaaccagaacatgaataatattcaaggtggacgaatgcata
gtcttttataacgtattggaacgagggta-cccaacatgaagtagcgcgcca-ggtgtct
aatgggacatcaccgttccatggctcttgttcggtcagatctccctccagaagactcaaa
acactttgtaaaggctggtgacatctagtggaagcaataggaagtgcc-aaaatattcct
aaacccct-gtgtttttcaatgggataggtt-taaagtcaat-acaacacatcaggtatc
cacttcctgtcagaaaatgtctcagggttttgcctgccaaatgagttctgttatactcac
agacaccattcaaacagttttggaaactttagagtg-ttttctatccatatat-aataag
tatatgcatattctagttactgggtaggatta-gtaaccagatt-aaatcgggtacattt
ttttta--tccagacgtgca-aatgctgcccccta-gacccaacag-------
>ssa02:45802255-45803690
-------cctcttggggctaggtgggacgctagcgtgccacctgtggtgcactccatcaa
cagcaggtg-catttcaagagcggcaaatttgaatccaaataaatgtcaaaattcaaatt
tttcaaaaatacaactatgttacaccatttgaaagataaacatctccttaatctaaccac
gttttacgatttcaaaaaggttttacggcgaaagcataaatttagagtatgttaggacag
tacatttacaagagttgtgtgtaatgttttgtcaagtcaaagacagg-gtcaccaaaacc
ataaaaccagct-aaaatgatacactaacc-ttttacaatctc-catcagatgacactcc
taggacatta-tgttagacaatgcatgcatttttagttctatcaagttcatatttatata
caaaaac-agcgttttactatggcattgatgttga-ggaaatcgtttccctccaataacc
ggcagtcaagtcagc-gtcacaaattaaataattaaaattagaaaacattggtaaaatat
tatattgtcatttaaagaattatagatttacatcttttgaacgcaatcaactt-gccaga
ttt-aaaaataaccttactggg-aaatcacactttgcaataatctgagcactgcgcccag
aaaaatacgcgttgcgatac-agactagacgtcatgttggggagatctaaaatcg-aaaa
tac------tatgtaaataatccattacc-tttgattctcttcatcagatgtcacttcc-
aggtat-cacaggtccataacgaatgtagttttgttc---aaaaaagctcatcatttatg
tccaaaaatctc-cgtctcgttagcacatgatgtaagccagccggactt-ctcgtca-tg
aacgagggg-aaaaaatatatttccg-ttcgttcaaacatgt-caaacgttgtatagcat
aaatcattagggccttttttaaccagaacatgaataatattcaaggtggacgaatgcata
gccttttataacgtattggaacgagggta-cccaacatgaagtagcgcgcca-ggtgtct
aatgggacatcaccgttccatggctcttgttcggtcagatctccctccagaagactcaaa
acactttgtaaaggctggtgacatctagtggaagcaataggaagtgcc-aaaatattcct
aaacccct-gtgtttttcaatgggataggtt-taaagtcaat-acaacacatcaggtatc
cacttcctgtcagaaaatgtctcagggttttgcctgccaaatgagttctgttatactcac
agacaccattcaaacagttttggaaactttagagtg-ttttctatccatatat-aataag
tatatgcatattctagttactgggtaggatta-gtaaccagatt-aaatcgggtacattt
ttttta--tccagacgtgca-aatgctgcccccta-gacccaacaggt-----
>ssa16:38986201-38987636
-------cctcttggggctaggtgggacgctagcgtgccacccgtggtgcactccatcaa
cagcaggtg-catttcaagagcggcaaatttgaatccaaataaatgtcaaaattcaaatt
tttcaaaaatacaactatgttacaccatttgaaagataaacatctccttaatctaaccac
gttttacgatttcaaaaaggttttacggcgaaagcataaatttagagtatgttaggacag
tacatttacaagagttgtgtgtaatgttttgtcaagtcaaagacagg-gtcaccaaaacc
ataaaaccagct-aaaatgatacactaacc-ttttacaatctc-catcagatgacactcc
taggacatta-tgttagacaatgcatgcatttttagttctatcaagttcatatttatata
caaaaac-agcgttttactatggcattgatgttga-ggaaatcgtttccctccaataacc
ggcagtcaagtcagc-gtcacaaattaaataattaaaattagaaaacattggtaaaatat
tatattgtcatttaaagaattatagatttacatcttttgaacgcaatcaactt-gccaga
ttt-aaaaataaccttactggg-aaatcacactttgcaataatctgagcactgtgcccag
aaaaatacgcgttgcgatac-agactagacgtcatgttggggagatctaaaatcg-aaaa
tac------tatgtaaataatccattacc-tttgattctcttcatcagatgtcacttcc-
aggtat-cacaggtccataacgaatgtagttttgttc---aaaaaagctcatcatttatg
tccaaaaatctc-cgtctcgttagcacatgatgtaagccagccggactt-ctcgtca-tg
aacgagggg-aaaaaatatatttccg-ttcgttcaaacatgt-caaacgttgtatagcat
aaatcattagggccttttttaaccagaacatgaataatattcaaggtggacgaatgcata
gccttttataacgtattggaacgagggta-cccaacatgaagtagcgcgcca-ggtgtct
aatgggacatcaccgttccatggctcttgttcggtcagatctccctccagaagactcaaa
acactttgtaaaggctggtgacatctagtggaagcaataggaagtgcc-aaaatattcct
aaacccct-gtgtttttcaatgggataggtt-taaactcaat-acaacacatcaggtatc
cacttcctgtcagaaaatgtctcagggttttgcctgccaaatgagttctgttatactcac
agacaccattcaaacagttttggaaactttagagtg-ttttctatccatatat-aataag
tatatgcatattctagttactgggtaggatta-gtaaccagatt-aaatcgggtacattt
ttttta--tccagacgtgca-aatgctgcccccta-gacccaacaggt-----
>ssa11:70822320-70823754
-------cctcttggggctaggtgggacgctagagtgccacccgtggtgcactccatcaa
cagcaggtg-catttcaagagcggcaaatttgaatccaaataaatgtcaaaattcaaatt
tttcaaaaatacaactattttacaccatttgaaagataaacatctccttaatctaaccac
gttttacgatttcaaaaaggttttacggcgaaagcataaatttagagtatgttaggacag
tacatttacaagagttgtgtgtaatgttttgtcaagtcaaagacagg-gtcaccaaaacc
ataaaaccagct-aaaatgatgcactaacc-ttttacaatctc-catcagatgacactcc
taggacatta-tgttagacaatgcatgcatttttagttctatcaagttcctatttatatc
caaaaac-agcgttttactatggcattgatgttga-ggaaatcgtttccctccaataacc
ggcagtcaagtcagc-gtcacaaattaaataattaaaattagaaaacattggtaaaatat
tatattgtcatttaaagaattatagatttacatctcttgaacgcaatcaactt-gccaga
ttt-aaaaataaccttactggg-aaatcacactttgcaataatctgagcactgcgcccag
aaaaatacgcgttgcgatac-agactagacgtcatgttggggagatctaaaatcg-aaaa
tac------tatgtaaataatccattacc-tttgattctcttcatcagatgtcacttcc-
aggtat-cacaggtccataacgaatgtagttttgttc---aaaaaagctcatcatttatg
tccaaaaatctc-cgtctcgttagcacatgatgtaagccagccggactt-ctcgtca-tg
aacgagggg-aaaaaatatatttccg-ttcgttcaaacatgt-caaacgttgtatagcat
aaatcattagggccttttttaaccagaacatgaataatattcaaggtggacgaatgcata
ctcttttataacgtattggaacgagggta-cccaacatgaactagcgcgcca-ggtgtct
aatgggacatcaccgttccatggctcttgttcggtcagatctccctccagaagactcaaa
acactttgtaaaggctggtgacatctagtggaagcaataggaagtgcc-aaaatattcct
aaacccct-gtgtttttcaatgggataggtt-taaagtcaat-acaacacatcaggtatc
cacttcctgtcagaaaatgtctcagggttttgcctgccaaatgagttctgttatactcac
agacaccattcaaacagttttggaaactttagagtg-ttttctatccatatat-aataag
tatatgcatattctagttactgggtaggatta-gtaaccagatt-aaatcgggtacattt
ttttta--tccagacgtgca-aatgctgcccccta-gacccaacagg------
>ssa12:19280420-19281854
-------cctcttggggctaggtgggacgctagcgtgccacccgtggtgcactccatcaa
cagcaggtg-catttcaagagcggcaaatttgaatccaaataaatgtcaaaattcaaatt
tttcaaaaatacaactatgttacaccatttgaaagatacacatctccttaatctaaccac
gttttacgatttcaaaaaggttttacggcgaaagcataaatttagagtatgttaggacag
tacatttacaagagttgtgtgtaatgttttgtcaagtcaaagacagg-gtcaccaaaacc
ataaaaccagct-aaaatgatgcactaacc-ttttacaatctc-catcagatgacactcc
taggacatta-tgttagacaatgcatgcatttttagttctatcaagttcatatttatata
caaaaac-agcgttttactatggcattgatgttga-ggaaatcgtttccctccaataacc
ggcagtcaagtcagc-gtcagaaattaaataattaaaattagaaaacattggtaaaatat
tatattgtcatttaaagaattatagatttacatctcttgaacgcaatcaactt-gccaga
ttt-aaaaataaccttactggg-aaatcacactttgcaataatctgagcactgcgcccag
aaaaatacgcgttgcgatac-agactagacgtcatgttggggagatctaaaatcg-aaaa
tac------tatgtaaataatccattacc-tttgattctcttcatcagatgtcacttcc-
aggtat-cacaggtccataacgaatgtagttttgttc---aaaaaagctcatcatttatg
tccaaaaatctc-cgtctcgttagcacatgatgtaagccagccggactt-ctcgtca-tg
aacgagggg-aaaaaatatatttccg-ttcgttcaaacatgt-caaacgttgtatagcat
aaatcattagggccttttttaaccagaacatgaataatattcaaggtggacgaatgcata
ctcttttataacgtattggaacgagggta-cccaacatgaactagcgcgcca-ggtgtct
aatgggacatcaccgttccatggctcttgttcggtcagatctccctccagaagactcaaa
acactttgtaaaggctggtgacatctagtggaagcaataggaagtgcc-aaaatattcct
aaacccct-gtgtttttcaatgggataggtt-taaagtcaat-acaacacatcaggtatc
cacttcctgtcagaaaatgtctcagggttttgcctgccaaatgagttctgttatactcac
agacaccattcaaacagttttggaaactttagagtg-ttttctatccatatat-aataag
tatatgcatattctagttactgggtaggatta-gtaaccagatt-aaatcgggtacattt
ttttta--tccagacgtgca-aatgctgcccccta-gacccaacagg------
>ssa15:60935837-60937271
-------cctcttggggctaggtgggacgctagcgtgccacccgtggtgcactccatcaa
cagcaggtg-catttcaagagcggcaaatttgaatccaaataaatgtcaaaattcaaatt
tttcaaaaatacaactatgttacaccatttgaaagataaacatctccttaatctaaccac
gttttacgatttcaaaaaggttttacggcgaaagcataaatttagagtatgttaggacag
tacatttacaagagttgtgtgtaatgttttgtcaagtcaaagacagg-gtcaccaaaacc
ataaaaccagct-aaaatgatgcactaacc-ttttacaatctc-catcagatgacactcc
taggacatta-tgttagacaatgcatgcatttttagttctatcaagttcatatttatata
caaaaac-agcgttttactatggcattgatgttga-ggaaatcgtttccctccaataacc
ggcagtcaagtcagc-gtcagaaattaaataattaaaattagaaaacattggtaaaatat
tatattgtcatttaaagaattatagatttacatctcttgaacgcaatcaactt-gccaga
ttt-aaaaataaccttactggg-aaatcacactttgcaataatctgagcactgcgcccag
aaaaatacgcgttgcgatac-agactagacgtcatgttggggagatctaaaatcg-aaaa
tac------tatgtaaataatccattacc-tttgattctcttcatcagatgtcacttcc-
aggtat-cacaggtccataacgaatgtagttttgttc---aaaaaagctcatcatttatg
tccaaaaatctc-cgtctcgttagcacatgatgtaagccagccggactt-ctcgtca-tg
aacgagggg-aaaaaatatatttccg-ttcgttcaaacatgt-caaacgttgtatagcat
aaatcattagggccttttttaaccagaacatgaataatattcaaggtggacgaatgcata
ctcttttataacgtattggaacgagggta-cccaacatgaactagcgcgcca-ggtgtct
aatgggacatcaccgttccatggctcttgttcggtcagatctccctccagaagactcaaa
acactttgtaagggctggtgacatctagtggaagcaataggaagtgcc-aaaatattcct
aaacccct-gtgtttttcaatgggataggtt-taaagtcaat-acaacacatcaggtatc
cacttcctgtcagaaaatgtctcagggttttgcctgccaaatgagttctgttatactcac
agacaccattcaaacagttttggaaactttagagtg-ttttctatccatatat-aataag
tatatgcatattctagttactgggtaggatta-gtaaccagatt-aaatcgggtacattt
ttttta--tccagacgtgca-aatgctgcccccta-gacccaacagg------
>ssa28:17859673-17861107
-------cctcttggggctaggtgggacgctagcgtgccacccgtggtgcactccatcaa
cagcaggtg-catttcaagagcggcaaatttgaatccaaataaatgtcaaaattcaaatt
tttcaaaaatacaactatgttacaccatttgaaagataaacatctccttaatctaaccac
gttttacgatttcaaaaaggttttacggcgaaagcataaatttagagtatgttaggacag
tacatttacaagagttgtgtgtaatgttttgtcaagtcaaagacagg-gtcaccaaaacc
ataaaaccagct-aaaatgatgcactaacc-ttttacaatctc-catcagatgacactcc
taggacatta-tgttagacaatgcatgcatttttagttctatcaagttcatatttatata
caaaaac-agcgttttactatggcattgatgttga-ggaaatcgttttcctccaataacc
ggcagtcaagtcagc-gtcagaaattaaataattaaaattagaaaacattggtaaaatat
tatattgtcatttaaagaattatagatttacatctcttgaacgcaatcaactt-gccaga
ttt-aaaaataaccttactggg-aaatcacactttgcaataatctgagcactgcgcccag
aaaaatacgcgttgcgatac-agactagacgtcatgttggggagatctaaaatcg-aaaa
tac------tatgtaaataatccattacc-tttgattctcttcatcagatgtcacttcc-
aggtat-cacaggtccataacgaatgtagttttgttc---aaaaaagctcatcatttatg
tccaaaaatctc-cgtctcgttagcacatgatgtaagccagccggactt-ctcgtca-tg
aacgagggg-aaaaaatatatttccg-ttcgttcaaacatgt-caaacgttgtatagcat
aaatcattagggccttttttaaccagaacatgaataatattcaaggtggacgaatgcata
ctcttttataacgtattggaacgagggta-cccaacatgaactagcgcgcca-ggtgtct
aatgggacatcaccgttccatggctcttgttcggtcagatctccctccagaagactcaaa
acactttgtaaaggctggtgacatctagtggaagcaataggaagtgcc-aaaatattcct
aaacccct-gtgtttttcaatgggataggtt-taaagtcaat-acaacacatcaggtatc
cacttcctgtcagaaaatgtctcagggttttgcctgccaaatgagttctgttatactcac
agacaccattcaaacagttttggaaactttagagtg-ttttctatccatatat-aataag
tatatgcatattctagttactgggtaggatta-gtaaccagatt-aaatcgggtacattt
ttttta--tccagacgtgca-aatgctgcccccta-gacccaacagg------
>ssa14:36712624-36714058
-------cctcttggggctaggtgggacgctagcgtgccacccgtggtgcactccatcaa
cagcaggtg-catttcaagagcggcaaatttgaatccaaataaatgtcaaaattcaaatt
tttcaaaaatacaactatgttacaccatttgaaagataaacatctccttaatctaaccac
gttttacgatttcaaaaaggttttacggcgaaagcataaatttagagtatgttaggacag
tacatttacaagagttgtgtgtaatgttttgtcaagtcaaagacagg-gtcaccaaaacc
ataaaaccagct-aaaatgatgcactaacc-ttttacaatctc-catcagatgacactcc
taggacatta-tgttagacaatgcatgcatttttagttctatcaagttcatatttatata
caaaaac-agcgttttactatggcattgatgttga-ggaaatcgtttccctccaataacc
ggcagtcaagtcagc-gtcagaaattaaataattaaaattagaaaacattggtaaaatat
tatattgtcatttaaagaattatagatttacatctcttgaacgcaatcaactt-gccaga
ttt-aaaaataaccttactggg-aaatcacactttgcaataatctgagcactgcgcccag
aaaaatacgcgttgcgatac-agactagacgtcatgttggggagatctaaaatcg-aaaa
tac------tatgtaaataatccattacc-tttcattctcttcatcagatgtcacttcc-
aggtat-cacaggtccataacgaatgtagttttgttc---aaaaaagctcatcatttatg
tccaaaaatctc-cgtctcgttagcacatgatgtaagccagccggactt-ctcgtca-tg
aacgagggg-aaaaaatatatttccg-ttcgttcaaacatgt-caaacgttgtatagcat
aaatcattagggccttttttaaccagaacatgaataatattcaaggtggacgaatgcata
ctcttttataacgtattggaacgagggta-cccaacatgaactagcgcgcca-ggtgtct
aatgggacatcaccgttccatggctcttgttcggtcagatctccctccagaagactcaaa
acactttgtaaaggctggtgacatctagtggaagcaataggaagtgcc-aaaatattcct
aaacccct-gtgtttttcaatgggataggtt-taaagtcaat-acaacacatcaggtatc
cacttcctgtcagaaaatgtctcagggttttgcctgccaaatgagttctgttatactcac
agacaccattcaaacagttttggaaactttagagtg-ttttctatccatatat-aataag
tatatgcatattctagttactgggtaggatta-gtaaccagatt-aaatcgggtacattt
ttttta--tccagacgtgca-aatgctgcccccta-gacccaacagg------
>ssa20:41631925-41633359
-------cctcttggggctaggtgggacgctagcgtgccacccgtggtgcactccatcaa
cagcaggtg-catttcaagagcggcaaatttgaatccaaataaatgtcaaaattcaaatt
tttcaaaaatacaactatgttacaccatttgaaagataaacatctccttaatctaaccac
gttttacgatttcaaaaaggttttacggcgaaagcataaatttagagtatgttaggacag
tacatttacaagagttgtgtgtaatgttttgtcaagtcaaagacagg-gtcaccaaaacc
ataaaaccagct-aaaatgatgcactaacc-ttttacaatctc-catcagatgacactcc
taggacatta-tgttagacaatgcatgcatttttagttctatcaagttcatatttatata
caaaaac-agcgttttactatggcattgatgttga-ggaaatcgtttccctccaataacc
ggcagtcaagtcagc-gtcagaaattaaataattaaaattagaaaacattggtaaaatat
tatattgtcatttaaagaattatagatttacatctcttgaacgcaatcaactt-gccaga
ttt-aaaaataaccttactggg-aaatcacactttgcaataatctgagcactgcgcccag
aaaaatacgcgttgcgatac-agactagacgtcatgttggggagatctaaaatcg-aaaa
tac------tatgtaaataatccattacc-tttgattctcttcatcagatgtcacttcc-
aggtat-cacaggtccataacgaatgtagttttgttc---aaaaaagctcatcatttatg
tccaaaaatctc-cgtctcgttagcacatgatgtaagccagccggactt-ctcgtca-tg
aacgagggg-aaaaaatatatttccg-ttcgttcaaacatgt-caaacgttgtatagcat
aaatcattagggccttttttaaccagaacatgaataatattcaaggtggacgaatgcata
ctcttttataacgtattggaacgagggta-cccaacatgaagtagcgcgcca-ggtgtct
aatgggacatcaccgttccatggctcttgttcggtcagatctccctccagaagactcaaa
acactttgtaaaggctggtgacatctagtggaagcaataggaagtgcc-aaaatattcct
aaacccct-gtgtttttcaatgggataggtt-taaagtcaat-acaacacatcaggtatc
cacttcctgtcagaaaatgtctcagggttttgcctgccaaatgagttctgttatactcac
agacaccattcaaacagttttggaaactttagagtg-ttttctatccatatat-aataag
tatatgcatattctagttactgggtaggatta-gtaaccagatt-aaatcgggtacattt
ttttta--tccagacgtgca-aatgctgcccccta-gacccaacagg------
>ssa23:4852557-4853991
-------cctcttggggctaggtgggacgctagcgtgccacccgtggtgcactccatcaa
cagcaggtg-catttcaagagcggcaaatttgaatccaaataaatgtcaaaattcaaatt
tttcaaaaatacaactatgttacaccatttgaaagataaacatctccttaatctaaccac
gttttacgatttcaaaaaggttttacggcgaaagcataaatttagagtatgttaggacag
tacatttacaagagttgtgtgtaatgttttgtcaagtcaaagacagg-gtcaccaaaacc
ataaaaccagct-aaaatgatgcactaacc-ttttacaatctc-catcagatgacactcc
taggacatta-tgttagacaatgcatgcatttttagttctatcaagttcatatttatata
caaaaac-agcgttttactatggcattgatgttga-ggaaatcgtttccctccaataacc
ggcagtcaagtcagc-gtcagaaattaaataattaaaattagaaaacattggtaaaatat
tatattgtcatttaaagaattatagatttacatctcttgaacgcaatcaactt-gccaga
ttt-aaaaataaccttactggg-aaatcacactttgcaataatctgagcactgcgcccag
aaaaatacgcgttgcgatac-agactagacgtcatgttggggagatctaaaatcg-aaaa
tac------tatgtaaataatccattacc-tttgattctcttcatcagatgtcacttcc-
aggtat-cacaggtccataacgaatgtagttttgttc---aaaaaagctcatcatttatg
tccaaaaatctc-cgtctcgttagcacatgatgtaagccagccggactt-ctcgtca-tg
aacgagggg-aaaaaatatatttccg-ttcgttcaaacatgt-caaacgttgtatagcat
aaatcattagggccttttttaaccagaacatgaataatattcaaggtggacgaatgcata
ctcttttataacgtattggaacgagggta-cccaacatgaagtagcgcgcca-ggtgtct
aatgggacatcaccgttccatggctcttgttcggtcagatctccctccagaagactcaaa
acactttgtaaaggctggtgacatctagtggaagcaataggaagtgcc-aaaatattcct
aaacccct-gtgtttttcaatgggataggtt-taaagtcaat-acaacacatcaggtatc
cacttcctgtcagaaaatgtctcagggttttgcctgccaaatgagttctgttatactcac
agacaccattcaaacagttttggaaactttagagtg-ttttctatccatatat-aataag
tatatgcatattctagttactgggtaggatta-gtaaccagatt-aaatcgggtaaattt
ttttta--tccagacgtgca-aatgctgcccccta-gacccaacagg------
>ssa19:22310668-22312102
-------cctcttggggctaggtgggacgctagcgtgccacccgtggtgcactccatcaa
cagcaggtg-catttcaagagcggcaaatttgaatccaaataaatgtcaaaattcaaatt
tttcaaaaatacaactatgttacaccatttgaaagataaacatctccttaatctaaccac
gttttacgatttcaaaaaggttttacggcgaaagcataaatttagagtatgttaggacag
tacatttacaagagttgtgtgtaatgttttgtcaagtcaaagacagg-gtcaccaaaacc
ataaaaccagct-aaaatgatgcactaacc-ttttacaatctc-catcagatgacactcc
taggacatta-tgttagacaatgcatgcatttttagttctatcaagttcatatttatata
caaaaac-agcgttttactatggcattgatgttga-ggaaatcgtttccctccaataacc
ggcagtcaagtcagc-gtcacaaattaaataattaaaattagaaaacattggtaaaatat
tatattgtcatttaaagaattatagatttacatctcttgaacgcaatcaactt-gccaga
ttt-aaaaataaccttactggg-aaatcacactttgcaataatctgagcactgcgcccag
aaaaatacgcgttgcgatac-agactagacgtcatgttggggagatctaaaatcg-aaaa
tac------tatgtaaataatccattacc-tttgattctcttcatcagatgtcacttcc-
aggtat-cacaggtccataacgaatgtagttttgttc---aaaaaagctcatcatttatg
tccaaaaatctc-cgtctcgttagcacatgatgtaagccagccggactt-ctcgtca-tg
aacgagggg-aaaaaatatatttccg-ttcgttcaaacatgt-caaacgttgtatagcat
aaatcattagggccttttttaaccagaacatgaataatattcaaggtggacgaatgcata
ctcttttataacgtattggaacgagggta-cccaacatgaactagcgcgcca-ggtgtct
aatgggacatcaccgttccatggctcttgttcggtcagatctccctccagaagactcaaa
acactttgtaaaggctggtgacatctagtggaagcaataggaagtgcc-aaaatattctt
aaacccct-gtgtttttcaatgggataggtt-taaagtcaat-acaacacatcaggtatc
cacttcctgtcagaaaatgtctcagggttttgcctgccaaatgagttctgttatactcac
agacaccattcaaacagttttggaaactttagagtg-ttttctatccatatat-aataag
tatatgcatattctagttactgggtaggatta-gtaaccagatt-aaatcgggtacattt
ttttta--tccagacgtgca-aatgctgcccccta-gacccaacagg------
>ssa12:88219829-88221262
-------cctcttggggctaggtgggacgctagcgtgccacccgtggtgcactccatcaa
cagcaggtg-catttcaagagcggcaaatttgaatccaaataaatgtcaaaattcaaatt
tttcaaaaatacaactatgttacaccatttgaaagataaacatctccttaatctaaccac
gttttacgatttcaaaaaggttttacggcgaaagcataaatttagagtatgttaggacag
tacatttacaagagttgtgtgtaatgttttgtcaagtcaaagacagg-gtcaccaaaacc
ataaaaccagct-aaaatgatgcactaacc-ttttacaatctc-catcagatgacactcc
taggacatta-tgttagacaatgcatgcatttttagttctatcaagttcatatttatata
caaaaac-agcgttttactatggcattgatggtga-ggaaatcgtttccctccaataacc
ggcagtcaagtcagc-gtcagaaattaaataattaaaattagaaaacattggtaaaatat
tatattgtcatttaaagaattatagatttacatctcttgaacgcaatcaactt-gccaga
ttt-aaaaataaccttactggg-aaatcacactttgcaataatctgagcactgcgcccag
aaaaatacgcgttgcgatac-agactagacgtcatgttggggagatctaaaatcg-aaaa
tac------tatgtaaataatccattacc-tttgattctcttcatcagatgtcacttcc-
aggtat-cacaggtccataacgaatgtagttttgttc---aaaaaagctcatcatttatg
tccaaaaatctc-cgtctcgttagcacatgatgtaagccagccggactt-ctcgtca-tg
aacgagggg-aaaaaatatatttccg-ttcgttcaaacatgt-caaacgttgtatagcat
aaatcattagggccttttttaaccagaacatgaataatattcaaggtggacgaatgcata
ctcttttataacgtattggaacgagggta-cccaacatgaagtagcgcgcca-ggtgtct
aatgggacatcaccgttccatggctcttgttcggtcagatctccctccagaagactcaaa
acactttgtaaaggctggtgacatctagtggaagcaataggaagtgcc-aaaatattcct
aaacccct-gtgtttttcaatgggataggtt-taaagtcaat-acaacacatcaggtatc
cacttcctgtcagaaaatgtctcagggttttgcctgccaaatgagttctgttatactcac
agacaccattcaaacagttttggaaactttagagtg-ttttctatccatatat-aataag
tatatgcacattctagttactgggtaggatta-gtaaccagatt-aaatcgggtacattt
ttttta--tccagacgtgca-aatgctgcccccta-gacccaacag-------
>ssa18:32385499-32386932
-------cctcttggggctaggtgggacgctagcgtgccacccgtggtgcactccatcaa
cagcaggtg-catttcaagagcggcaaatttgaatccaaataaatgtcaaaattcaaatt
tttcaaaaatacaactatgttacaccatttgaaagataaacatctccttaatctaaccac
gttttacgatttcaaaaaggttttacggcgaaagcataaatttagagtatgttaggacag
tacatttacaagagttgtgtgtaatgttttgtcaagtcaaagacagg-gtcaccaaaacc
ataaaaccagct-aaaatgatgcactaacc-ttttacaatctc-catcagatgacactcc
taggacatta-tgttagacaatgcatgcatttttagttctatcaagttcatatttatata
caaaaac-agcgttttactatggcattgatgttga-ggaaatcgtttccctccaataacc
ggcagtcaagtcagc-gtcagaaattaaataattaaaattagaaaacattggtaaaatat
tatattgtcatttaaagaattatagatttacatctcttgaacgcaatcaactt-gccaga
ttt-aaaaataaccttactggg-aaatcacactttgcaataatctgagcactgcgcccag
aaaaatacgcgttgcgatac-agactagacgtcatgttggggagatctaaaatcg-aaaa
tac------tatgtaaataatccattacc-tttgattctcttcatcagatgtcacttcc-
aggtat-cacaggtccataacgaatgtagttttgttc---aaaaaagctcatcatttatg
tccaaaaatctc-cgtctcgttagcacatgatgtaagccagccggactt-ctcgtca-tg
aacgagggg-aaaaaatatatttacg-ttcgttcaaacatgt-caaacgttgtatagcat
aaattattagggccttttttaaccagaacatgaataatattcaaggtggacgaatgcata
ctcttttataacgtattggaacgagggta-cccaacatgaagtagcgcgcca-ggtgtct
aatgggacatcaccgttccatggctcttgttcggtcagatctccctccagaagactcaaa
acactttgtaaaggctggtgacatctagtggaagcaataggaagtgcc-aaaatattcct
aaacccct-gtgtttttcaatgggataggtt-taaagtcaat-acaacacatcaggtatc
cacttcctgtcagaaaatgtctcagggttttgcctgccaaatgagttctgttatactcac
agacaccattcaaacagttttggaaactttagagtg-ttttctatccatatat-aataag
tatatgcatattctagttactgggtaggatta-gtaaccagatt-aaatcgggtacattt
ttttta--tccagacgtgca-aatgctgcccccta-gacccaacag-------
>ssa18:1425910-1427343
-------cctcttggggctaggtgggacgctagcgtgccacctgtggtgcactccatcaa
cagcaggtg-catttcaagagcggcaaatttgaatccaaataaatgtcaaaattcaaatt
tttcaaaaatacaactatgttacaccatttgaaagataaacatctccttaatctaaccac
gttttacgatttcaaaaaggttttacggcgaaagcataaatttagagtatgttaggacag
tacatttacaagagttgtgtgtaatgttttgtcaagtcaaagacagg-gtcaccaaaacc
ataaaaccagct-aaaatgatacactaacc-ttttacaatctc-catcagatgacactcc
taggacatta-tgttagacaatgcatgcatttttagttctatcaagttcatatttatata
caaaaac-agcgttttactatggcattgatgttga-ggaaatcgtttccctccaataacc
ggcagtcaagtcagc-gtcacaaattaaataattaaaattagaaaacattggtaaaatat
tatattgtcatttaaagaattatagatttacatcttttgaacgcaatcaactt-gccaga
ttt-aaaaataaccttactggg-aaatcacactttgcaataatctgagcactgtgcccag
aaaaatacgcgttgcgatac-agactagacgtcatgttggggagatctaaaatcg-aaaa
tac------tatgtaaataatccattacc-tttgattctcttcatcagatgtcacttcc-
aggtat-cacaggtccataacgaatgtagttttgttc---aaaaaagctcatcatttatg
tccaaaaatctc-cgtctcgttagcacatgatgtaagccagccggactt-ctcgtca-tg
aacgagggg-aaaaaatatatttccg-ttcgttcaaacatgt-caaacgttgtatagcat
aaatcattagggccttttttaaccagaacatgaataatattcaaggtggacgaatgcata
gccttttataacgtattggaacgagggta-cccaacatgaagtagcgcgcca-ggtgtct
aatgggacatcaccgttccatggctcttgttcggtcagatctccctccagaagactcaaa
acactttgtaaaggctggtgacatctagtggaagcaataggaagtgcc-aaaatattcct
aaacccct-gtgtttttcaatgggagaggtt-taaagtcaat-acaacacatcaggtatc
cacttcctgtcagaaaatgtctcagggttttgcctgccaaatgagttctgttatactcac
agacaccattcaaacagttttggaaactttagagtg-ttttctatccatatat-aataag
tatatgcatattctagttactgggtaggatta-gtaaccagatt-aaatcgggtaaattt
ttttta--tccagacgtgca-aatgctgcccccta-gacccaacag-------
>ssa19:39054949-39056384
------acctcttggggctaggtgggacgctagcgtgccacctgtggtgcactccatcaa
cagcaggtg-catttcaagagcggcaaatttgaatccaaataaatgtcaaaattcaaatt
tttcaaaaatacaactatgttacaccatttgaaagataaacatctccttaatctaaccac
gttttacgatttcaaaaaggttttacggcgaaagcataaatttagagtatgttaggacag
tacatttacaagagttgtgtgtaatgttttgtcaagtcaaagacagg-gtcaccaaaacc
ataaaaccagct-aaaatgatacactaacc-ttttacaatctc-catcagatgacactcc
taggacatta-tgttagacaatgcatgcatttttagttctatcaagttcatatttatata
caaaaac-agcgttttactatggcattgatgttga-ggaaatcgtttccctccaataacc
ggcagtcaagtcagc-gtcagaaattaaataattaaaattagaaaacattgttaaaatat
tatattgtcatttaaagaattatagatttacatcttttgaacgcaatcaactt-gccaga
ttt-aaaaataaccttactggg-aaatcacactttgcaataatctgagcactgtgcccag
aaaaatacgcgttgcgatac-agactagacgtcatgttggggagatctaaaatcg-aaaa
tac------tatgtaaataatccattacc-tttgattctcttcatcagatgtcacttcc-
aggtat-cacaggtccataacgaatgtagttttgttc---aaaaaagctcatcatttatg
tccaaaaatctc-cgtctcgttagcacatgatgtaagccagccggactt-ctcgtca-tg
aacgagggg-aaaaaatatatttccg-ttcgttcaaacatgt-caaacgttgtatagcat
aaatcattagggccttttttaaccagaacatgaataatattcaaggtggacgaatgcata
gccttttataacgtattggaacgagggta-cccaacatgaagtagcgcgcca-ggtgtct
aatgggacatcaccgttccatggctcttgttcggtcagatctccctccagaagactcaaa
acactttgtaaaggctggtgacatctagtggaagcaataggaagtgcc-aaaatattcct
aaacccct-gtgtctttcaatgggatagctt-taaagtcaat-acaacacatcaggtatc
cacttcctgtcagaaaatgtctcagggttttgcctgccaaatgagttctgttatactcac
agacaccattcaaacagttttggaaactttagagtg-ttttctatccatatat-aataag
tatatgcatattctagttactgggtaggatta-gtaaccagatt-aaatcgggtacattt
ttttta--tccagacgtgca-aatgctgcccccta-gacccaacagg------
>ssa19:70184710-70186144
-------cctcttggggctaggtgggacgctagcgtgccacctgtggtgcactccatcaa
cagcaggtg-catttcaagagcggcaaatttgaatccaaataaatgtcaaaattcaaatt
tttcaaaaatacaactatgttacaccatttgaaagataaacatctccttaatctaaccac
gttttacgatttcaaaaaggttttacggcgaaagcataaatttagagtatgttaggacag
tacatttacaagagttgtgtgtaatgttttgtcaagtcaaagacagg-gtcaccaaaacc
ataaaaccagct-aaaatgatacactaacc-ttttacaatctc-catcagatgacactcc
taggacatta-tgttagacaatgcatgcatttttagttctatcaagttcatatttatata
caaaaac-agcgttttactatggcattgatgttga-ggaaatcgtttccctccaataacc
ggcagtcaagtcagc-gtcagaaattaaataattaaaattagaaaacattgttaaaatat
tatattgtcatttaaagaattatagatttacatcttttgaacgcaatcaactt-gccaga
ttt-aaaaataaccttactggg-aaatcacactttgcaataatctgagcactgtgcccag
aaaaatacgcgttgcgatac-agactagacgtcatgttggggagatctaaaatcg-aaaa
tac------tatgtaaataatccattacc-tttgattctcttcatcagatgtcacttcc-
aggtat-cacaggtccataacgaatgtagttttgttc---aaaaaagctcatcatttatg
tccaaaaatctc-cgtctcgttagcacatgatgtaagccagccggactt-ctcgtca-tg
aacgagggg-aaaaaatatatttccg-ttcgttcaaacatgt-caaacgttgtatagcat
aaatcattagggccttttttaaccagaacatgaataatattcaaggtggacgaatgcata
gccttttataacgtattggaacgagggta-cccaacatgaagtagcgcgcca-ggtgtct
aatgggacatcaccgttccatggctcttgttcggtcagatctccctccagaagactcaaa
acactttgtaaaggctggtgacatctagtggaagcaataggaagtgcc-aaaatattcct
aaacccct-gtgtttttcaatgggatagctt-taaagtcaat-acaacacatcaggtatc
cacttcctgtcagaaaatgtctcagggttttgcctgccaaatgagttctgttatactcac
agacaccattcaaacagttttggaaactttagagtg-ttttctatccatatat-aataag
tatatgcatattctagttactgggtaggatta-gtaaccagatt-aaatcgggtacattt
ttttta--tccagacgtgca-aatgctgcccccta-gacccaacagg------
>ssa02:15235867-15237300
-------cctcttggggctaggtgggacgctagcgtgccacccgtggtgcactccatcaa
cagcaggtg-catttcaagagcggcaaatttgaatccaaataaatgtcaaaattcaaatt
tttcaaaaatacaactatgttacaccatttgaaagataaacatctccttaatctaaccac
gttttacgatttcaaaaaggttttacggcgaaagcataaatttagagtatgttaggacag
tacatttacaagagttgtgtgtaatgttttgtcaagtcaaagacagg-gtcaccaaaacc
ataaaaccagct-aaaatgatgcactaacc-ttttacaatctc-catcagatgacactcc
taggacatta-tgttagacaatgcatgcatttttagttctatcaagttcatatttatatc
caaaaac-agcgttttactatggcattgatgttga-ggaaatcgtttccctccaataacc
ggcagtcaagtcagc-gtaacaaattaaataattaaaattagaaaacattggtaaaatat
tatattgtcatttaaagaattatagatttacatctcttgaacgcaatcaactt-gccaga
ttt-aaaaataaccttactggg-aaatcacactttgcaataatctgagcactgcgcccag
aaaaatacgcgttgcgatac-agactagacgtcatgttggggagatctaaaatcg-aaaa
tac------tatgtaaataatccattacc-tttgattctcttcatcagatgtcacttcc-
aggtat-cacaggtccataacgaatgtagttttgttc---aaaaaagctcatcatttatg
tccaaaaatctc-cgtctcgttagcacatgatgtaagccagccggactt-ctcgtca-tg
aacgagggg-aaaaaatacatttccg-ttcgttcaaacatgt-caaacgttgtatagcat
aaatcattagggccttttttaaccagaacatgaataatattcaaggtggacgaatgcata
ctcttttataacgtattggaacgagggta-cccaacatgaactcgcgcgcca-ggtgtct
aatgggccatcatcgttccatggctcttgttcggtcagatctccctccagaagactcaaa
acactttgtaaaggctggtgacatctagtggaagcaataggaagtgcc-aaaatattcct
aaacccct-gtgtttttcaatgggataggtt-taaagtcaat-acaacacatcaggtatc
cacttcctgtcagaaaatgtctcagggttttgcctgccaaatgagttctgttatactcac
agacaccattcaaacagttttggaaactttagagtg-ttttctatccatatat-aataag
tatatgcatattctagttactgggtaggatta-gtaaccagatt-aaatcgggtacattt
ttttta--tccagacgtgca-aatgctgcccccta-gacccaacag-------
>ssa27:30362859-30364292
-------cctcttggggctaggtgggacgctagcgtgccacccgtggtgcactccatcaa
cagcaggtg-catttcaagagcggcaaatttgaatccaaataaatgtcaaaattctaatt
tttcaaaaatacaactattttacaccatttcaaagataaacatctccttaatctaaccac
gttttacgatttcaaaaaggttttacggcgaaagcataaatttagagtatgttaggacag
tacatttacaagagttgtgtgtaatgttttgtcaagtcaaagacagg-gtcaccaaaacc
ataaaaccagct-aaaatgatgcactaacc-ttttacaatctc-catcagatgacactcc
taggacatta-tgttagacaatgcatgcatttttagttctatcaagttcatatttatatc
caaaaac-agcgttttactatggcattgatgttga-ggaaatcgtttccctccaataacc
ggcagtcaagtcagc-gtaacaaattaaataattaaaattagaaaacattggtaaaatat
tatattgtcatttaaagaattatagatttacatctcttgaacgcaatcaactt-gccaga
ttt-aaaaataaccttactggg-aaatcacactttgcaataatctgagcactgcgcccag
aaaaatacgcgttgcgatac-agactagacgtcatgttggggagatctaaaatcg-aaaa
tac------tatgtaaataatccattacc-tttgattctcttcatcagatgtcacttcc-
aggtat-cacaggtccataacgaatgtagttttgttc---aaaaaagctcatcatttatg
tccaaaaatctc-cgtctcgttagcacatgatgtaagccagccggactt-ctcgtca-tg
aacgagggg-aaaaaatatatttccg-ttcgttcaaacatgt-caaacgttgtatagcat
aaatcattagggccttttttaaccagaacatgaataatattcaaggtggacgaatgcata
ctcttttataacgtattggaacgagggta-cccaacatgaactcgcgcgcca-ggtgtct
aatgggacatcatcgttccatggctcttgttcggtcagatctccctccagaagactcaaa
acactttgtaaaggctggtgacatctagtggaagcaataggaagtgcc-aaaatattcct
aaacccct-gtgtttttcaatgggataggtt-taaagtcaat-acaacacatcaggtatc
cacttcctgtcagaaaatgtctcagggttttgcctgccaaatgagttctgttatactcac
agacaccattcaaacagttttggaaactttagagtg-ttttctatccatatat-aataag
tatatgcatattctagttactgggtaggatta-gtaaccagatt-aaatcgggtacattt
ttttta--tccagacgtgca-aatgctgcccccta-gacccaacag-------
>ssa10:70976496-70977930
-------cctcttggggctaggtgggacgctagcgtgccacccgtggtgcactccatcaa
cagcaggtg-catttcaagagcggcaaatttgaatccaaataaatgtcaaaattcaaatt
tttcaaaaatacaactattttacaccatttgaaagataaacatctccttaatctaaccac
gttttacgatttcaaaaaggttttacggcgaaagcataaatttagagtatgttaggacag
tacatttacaagagttgtgtgtaatgttttgtcaagtcaaagacagg-gtcaccaaaacc
ataaaaccagct-aaaatgatgcactaacc-ttttacaatctc-catcagatgacactcc
taggacatta-tgttagacaatgcatgcatttttagttctatcaagttcatatttatatc
caaaaac-agcgttttactatggcattgatgttga-ggaaatcgtttccctccaataacc
ggcagtcaagtcagc-gtcacaaattaaataattaaaattagaaaacattggtaaaatat
tatattgtcatttaaagaattatagatttacatctcttgaacgcaatcaactt-gccaga
ttt-aaaaataaccttactggg-aaatcacactttgcaataatctgagcactgcgcccag
aaaaatacgcgttgcgatac-agactagacgtcatgttggggagatctaaaatcg-aaaa
tac------tatgtaaataatccattacc-tttgattctcttcatcagatgtcacttcc-
aggtat-cacaggtccataacgaatgtagttttgttc---aaaaaagctcatcatttatg
tccaaaaatctc-cgtctcgttagcacatgatgtaagccagccggactt-ctcgtca-tg
aacgagggg-aaaaaatatatttccg-ttcgttcaaacatgt-caaacgttgtatagcat
aaatcattagggccttttttaaccagaacatgaataatattcaaggtggacgaatgcata
ctcttttataacgtattggaacgagggta-cccaacatgaactcgcgcgcca-ggtgtct
aatgggacatcatcgttccatggctcttgttcggtcagatctccctccagaagactcaaa
acactttgtaaaggctggtgacatctagtggaagcaataggaagtgcc-aaaatattcct
aagcccct-gtgtttttcaatgggataggtt-taaagtcaat-acaacacatcaggtatc
cacttcctgtcagaaaatgtctcagggttttgcctgccaaatgagttctgttatactcac
agacaccattcaaacagttttagaaactttagagtg-ttttctatccatatat-aataag
tatatgcatattctagttactgggtaggatta-gtaaccagatt-aaatcgggtacattt
ttttta--tccagacgtgca-aatgctgcccccta-gacccaacagg------
>ssa14:22002329-22003763
-------cctcttggggctaggtgggacgctagcgtgccacccgtggtgcactccatcaa
cagcaggtg-catttcaagagcggcaaatttgaatccaaataaatgtcaaaattcaaatt
tttcaaaaatacaactattttacaccatttgaaagataaacatctccttaatctaaccac
gttttacgatttcaaaaaggttttacggcgaaagcataaatttagagtatgttaggacag
tacatttacaagagttgtgtgtaatgttttgtcaagtcaaagacagg-gtcaccaaaacc
ataaaaccagct-aaaatgatgcactaacc-ttttacaatctc-catcagatgacactcc
taggacatta-tgttagacaatgcatgcatttttagttctatcaagttcatatttatatc
caaaaac-agcgttttactatggcattgatgttga-ggaaatcgtttccctccaataacc
ggcagtcaagtcagc-gtcacaaattaaataattaaaattagaaaacattggtaaaatat
tatattgtcatttaaagaattatagatttacatctcttgaacgcaatcaactt-gccaga
ttt-aaaaataaccttactggg-aaatcacactttgcaataatctgagcactgcgcccag
aaaaatacgcgttgcgatac-agactagacgtcatgttggggagatctaaaatcg-aaaa
tac------tatgtaaataatccattacc-tttgattctcttcatcagatgtcacttcc-
aggtat-cacaggtccataacgaatgtagttttgttc---aaaaaagctcatcatttatg
tccaaaaatctc-cgtctcgttagcacatgatgtaagccagccggactt-ctcgtca-tg
aacgagggg-aaaaaatatatttccg-ttcgttcaaacatgt-caaacgttgtatagcat
aaatcattagggccttttttaaccagaacatgaataatattcaaggtggacgaatgcata
ctcttttataacgtattggaacgagggta-cccaacatgaactcgcgcgcca-ggtgtct
aatgggacatcatcgttccatggctcttgttcggtcagatctccctccagaagactcaaa
acactttgtaaaggctggtgacatctagtggaagcaataggaagtgcc-aaaatattcct
aaacccct-gtgtttttcaatgggataggtt-taaagtcaat-acaacacatcaggtatc
cacttcctgtcagaaaatgtctcagggttttgcctgccaaatgagttctgttatactcac
agacaccattcaaacagttttggaaactttagagtg-ttttctatccatatat-aataag
tatatgcatattctagttactgggtaggatta-gtaaccagatt-aaatcgggtacattt
ttttta--tccagacgtgca-aatgctgcccccta-gacccaacagg------
>ssa19:24537676-24539110
-------cctcttggggctaggtgggacgctagcgtgccacccgtggtgcactccatcaa
cagcaggtg-catttcaagagcggcaaatttgaatccaaataaatgtcaaaattcaaatt
tttcaaaaatacaactattttacaccatttgaaagataaacatctccttaatctaaccac
gttttacgatttcaaaaaggttttacggcgaaagcataaatttagagtatgttaggacag
tacatttacaagagttgtgtgtaatgttttgtcaagtcaaagacagg-gtcaccaaaacc
ataaaaccagct-aaaatgatgcactaacc-ttttacaatctc-catcagatgacactcc
taggacatta-tgttagacaatgcatgcatttttagttctatcaagttcatatttatatc
caaaaac-agcgttttactatggcattgatgttga-ggaaatcgtttccctccaataacc
ggcagtcaagtcagc-gtcacaaattaaataattaaaattagaaaacattggtaaaatat
tatattgtcatttaaagaattatagatttacatctcttgaacgcaatcaactt-gccaga
ttt-aaaaataaccttactggg-aaatcacactttgcaataatctgagcactgcgcccag
aaaaatacgcgttgcgatac-agactagacgtcatgttggggagatctaaaatcg-aaaa
tac------tatgtaaataatccattacc-tttgattctcttcatcagatgtcacttcc-
aggtat-cacaggtccataacgaatgtagttttgttc---aaaaaagctcatcatttatg
tccaaaaatctc-cgtctcgttagcacatgatgtaagccagccggactt-ctcgtca-tg
aacgagggg-aaaaaatatatttccg-ttcgttcaaacatgt-caaacgttgtatagcat
aaatcattagggccttttttaaccagaacatgaataatattcaaggtggacgaatgcata
ctcttttataacgtattggaacgagggta-cccaacatgaactcgcgcgcca-ggtgtct
aatgggacatcatcgttccatggctcttgttcggtcagatctccctccagaagactcaaa
acactttgtaaaggctggtgacatctagtggaagcaataggaagtgcc-aaaatattcct
aagcccct-gtgtttttcaatgggataggtt-taaagtcaat-acaacacatcaggtatc
cacttcctgtcagaaaatgtctcagggttttgcctgccaaatgagttctgttatactcac
agacaccattcaaacagttttagaaactttagagtg-ttttctatccatatat-aataag
tatatgcatattctagttactgggtaggatta-gtaaccagatt-aaatcgggtacattt
ttttta--tccagacgtgca-aatgctgcccccta-gccccaacagg------
>ssa23:13057610-13059044
-------cctcttggggctaggtgggacgctagcgtgccacccgtggtgcactccatcaa
cagcaggtg-catttcaagagcggcaaatttgaatccaaataaatgttaaaattcaaatt
tttcaaaaatacaactattttacaccatttgaaagataaacatctccttaatctaaccac
gttttacgatttcaaaaaggttttacggcgaaagcataaatttagagtatgttaggacag
tacatttacaagagttgtgtgtaatgttttgtcaagtcaaagacagg-gtcaccaaaacc
ataaaaccagct-aaaatgatgcactaacc-ttttacaatctc-catcagatgacactcc
taggacatta-tgttagacaatgcatgcatttttagttctatcaagttcatatttatata
caaaaac-agcgttttactatggcattgatgttga-ggaaatcgtttccctccaataacc
ggcagtcaagtcagc-gtcacaaattaaataattaaaattagaaaacattggtaaaatat
tatattgtcatttaaagaattatagatttacatctcttgaacgcaatcaactt-gccaga
ttt-aaaaataaccttactggg-aaatcacactttgcaataatctgagcactgcgcccag
aaaaatacgcgttgcgatac-agactagacgtcatgttggggagatctaaaatcg-aaaa
tac------tatgtaaataatccattacc-tttgattctcttcatcagatgtcacttcc-
aggtat-cacaggtccataacgaatgtagttttgttc---aaaaaagctcatcatttatg
tccaaaaatctc-cgtctcgttagcacatgatgtaagccagccggactt-ctcgtca-tg
aacgagggg-aaaaaatatatttccg-ttcgttcaaacatgt-caaacgttgtatagcat
aaatcattagggccttttttaaccagaacatgaataatattcaaggtggacgaatgcata
ttcttttataacgtattggaacgagggta-cccaacatgaactcgcgcgcca-ggtgtct
aatgggacatcatcgttccatggctcttgttcggtcagatctccctccagaagactcaaa
acactttgtaaaggctggtgacatctagtggaagcaataggaagtgcc-aaaatattcct
aagcccct-gtgtttttcaatgggataggtt-taaagtcaat-acaacacatcaggtatc
cacttcctgtcagaaaatgtctcagggttttgcctgccaaatgagttctgttatactcac
agacaccattcaaacagttttagaaactttagagtg-ttttctatccatatat-aataag
tatatgcatattctagttactgggtaggatta-gtaaccagatt-aaatcgggtacattt
ttttta--tccagacgtgca-aatgctgcccccta-gacccaacagg------
>ssa19:70647152-70648586
-------cctcttggggctaggtgggacgctagcgtgccacccgtggtgcactccatcaa
cagcaggtg-catttcaagagcggcaaatttgaatccaaataaatgtcaaaattaaaatt
tttcaaaaatacaactattttacaccatttgaaagataaacatctccttaatctaaccac
gttttacgatttcaaaaaggttttacggcgaaagcatacatttagagtatgttaggacag
tacatttacaagagttgtgtgtaatgttttgtcaagtcaaagacagg-gtcaccaaaacc
acaaaaccagct-aaaatgatgcactaacc-ttttacaatctc-catcagatgacactcc
taggacatta-tgttagacaatgcatgcatttttagttctatcaagttcatatttatatc
caaaaac-agcgttttactatggcattgatgttga-ggaaatcgtttccctccaataacc
ggcagtcaagtcagc-gtcacaaattaaataattaaaattagaaaacattggtaaaatat
tatattgtcatttaaagaattatagatttacatctcttgaacgcaatcaactt-gccaga
ttt-aaaaataaccttactggg-aaatcacactttgcaataatctgagcactgcgcccag
aaaaatacgcgttgcgatac-agactagacgtcatgttggggagatctaaaatcg-aaaa
tac------tatgtaaataatccattacc-tttgattctcttcatcagatgtcacttcc-
aggtat-cacaggtccataacgaatgtagttttgttc---aaaaaagctcatcatttatg
tccaaaaatctc-cgtctcgttagcacatgatgtaagccagccggactt-ctcgtca-tg
aacgagggg-aaaaaatatatttccg-ttcgttcaaacatgt-caaacgttgtatagcat
aaatcattagggccttttttaaccagaacatgaataatattcaaggtggacgaatgcata
ctcttttataacgtattggaacgagggta-cccaacatgaactcgcgcgcca-ggtgtct
aatgggacatcatcgttccatggctcttgttcggtcagatctccctccagaagactcaaa
acactttgtaaaggctggtgacatctagtggaagcaataggaagtgcc-aaaatattcct
aaacccct-gtgtttttcaatgggataggtt-taaagtcaat-acaacacatcaggtatc
cacttcctgtcagaaaatgtctcagggttttgcctgccaaatgagttctgttatactcac
agacaccattcaaacagttttggaaactttagagtg-ttttctatccatatat-aataag
tatatgcatattctagttactgggtaggatta-gtaaccagatt-aaatcgggtacattt
ttttta--tccagacgtgca-aatgctgcccccta-gacccaacagg------
>ssa22:16922858-16924292
-------cctcttggggctaggtgggacgctagcgtgccacccgtggtgcactccatcaa
cagcaggtg-catttcaagagcggcaaatttgaatccaaataaatgtcaaaattctaatt
tttcaaaaatacaactattttacaccatttgaaagataaacatctccttaatctaaccat
gttttacaatttcaaaaaggttttacggcgaaagcataaatttagagtatgttaggacag
tacatttacaagagttgtgtgtaatgttttgtcaagtcaaagacagg-gtcaccaaaacc
ataaaaccagct-aaaatgatgcactaacc-ttttacaatctc-catcagatgacactcc
taggacatta-tgttagacaatgcatgcatttttagttctatcaagttcatatttatatc
caaaaac-agcgttttactatggcattgatgttga-ggaaatcgtttccctccaataacc
ggcagtcaagtcagc-gtcacaaattaaataattaaaattagaaaacattggtaaaatat
tatattgtcatttaaagaattatagatttacatctcttgaacgcaatcaactt-gccaga
ttt-aaaaataaccttactggg-aaatcacactttgcaataatctgagcactgcgcccag
aaaaatacgcgttgcgatac-agactagacgtcatgttggggagatctaaaatcg-aaaa
tac------tatgtaaataatccattacc-tttgattctcttcatcagatgtcacttcc-
aggtat-cacaggtccataacgaatgtagttttgttc---aaaaaagctcatcatttatg
tccaaaaatctc-cgtctcgttagcacatgatgtaagccagccggactt-ctcgtca-tg
aacgagggg-aaaaaatatatttacg-ttcgttcaaacatgt-caaacgttgtatagcat
aaatcattagggccttttttaaccagaacatgaataatattcaaggtggacgaatgcata
ctcttttataacgtattggaacgagggta-cccaacatgaactcgcgcgcca-ggtgtct
aatgggacatcatcgttccatggctcttgttcggtcagatctccctccagaagactcaaa
acactttgtaaaggctggtgacatctagtggaagcaataggaagtgcc-aaaatattcct
aagcccct-gtgtttttcaatgggataggtt-taaagtcaat-acaacacatcaggtatc
cacttcctgtcagaaaatgtctcagggttttgcctgccaaatgagttctgttatactcac
agacaccattcaaacagttttagaaactttagagtg-ttttctatccatatat-aataag
tatatgcatattctagttactgggtaggatta-gtaaccagatt-aaatcgggtacattt
ttttta--tccagacgtgca-aatgctgcccccta-gacccaacagg------
>ssa16:870301-871735
-------cctcttggggctaggtgggacgctagcgtgccacccgtggtgcactccatcaa
cagcaggtg-catttcaagagcggcaaatttgaatccaaataaatgtcaaaattcaaatt
tttcaaaaatacaactattttacaccatttgaaagataaacatctccttaatctaaccac
gttttacgatttcaaaaaggttttacggcgaaagcataaatttagagtatgttaggacag
tacatttacaagagttgtgtgtaatgttttgtcaagtcaaagacagg-gtcaccaaaacc
ataaaaccagct-aaaatgatgcactaacc-ttttacaatctc-catcagatgacactcc
taggacatta-tgttagacaatgcatgcatttttagttctatcaagttcatatttatatc
caaaaac-agcgttttactatggcattgatgttga-ggaaatcgtttccctccaataacc
ggcagtcaagtcagc-gtcacaaattaaataattaaaattagaaaacattggtaaaatat
tatattgtcatttaaagaattatagatttacatctcttgaactcaatcaactt-gccaga
ttt-aaaaataaccttactggg-aaatcacactttgcaataatctgagcactgcgcccag
aaaaatacgcgttgcgatac-agactagacgtcatgttggggagatctaaaatcg-aaaa
tac------tatgtaaataatccattacc-tttgattctcttcatcagatgtcacttcc-
aggtat-cacaggtccataacgaatgtagttttgttc---aaaaaagctcatcatttatg
tccaaaaatctc-cgtctcgttagcacatgatgtaagccagccggactt-ctcgtca-tg
aacgagggg-aaaaaatatatttccg-ttcgttcaaacatgt-caaacgttgtatagcat
aaatcattagggccttttttaaccagaacatgaataatattcaaggtggacgaatgcata
ctcttttataacgtattggaacgagggta-cccaacatgaactcgcgcgcca-ggtgtct
aatgggacatcatcgttccatggctcttgttcggtcagatctccctccagaagactcaaa
acactttgtaaaggctggtgacatctagtggaagcaataggaagtgcc-aaaatattcct
aagcccct-gtttttttcaatgggataggtt-taaagtcaat-acaacacatcaggtatc
cacttcctgtcagaaaatgtctcagggttttgcctgccaaatgagttctgttatactcac
agacaccattcaaacagttttagaaactttagagtg-ttttctatccatatat-aataag
tatatgcatattctagttactgggtaggatta-gtaaccagatt-aaatcgggtaaattt
ttttta--tccagacgtgca-aatgctgcccccta-gacccaacagg------
>ssa19:21091210-21092643
-------cctcttggggctaggtgggacgctagcgtgccacccgtggtgcactccatcaa
cagcaggtg-catttcaagagcggcaaatttgaatccaaataaatgtcaaaattcaaatt
tttcaaaaatacaactattttacaccatttgaaagataaacatctccttaatctaaccac
gttttacgatttcaaaaaggttttacggcgaaagcataaatttagagtatgttaggacag
tacatttacaagagttgtgtgtaatgttttgtcaagtcaaagacagg-gtcaccaaaacc
ataaaaccagct-aaaatgatgcactaacc-ttttacaatctc-catcagatgacactcc
taggacatta-tgttagacaatgcatgcatttttagttctatcaagttcatatttatatc
caaaaac-agcgttttactatggcattgatgttga-ggaaatcgtttccctccaataacc
ggcagtcaagtcagc-gtcacaaattaaataattaaaattagaaaacattggtaaaatat
tatattgtcatttaaagaattatagatttacatctcttgaactcaatcaactt-gccaga
ttt-aaaaataaccttactggg-aaatcacactttgcaataatctgagcactgcgcccag
aaaaatacgcgttgcgatac-agactagacgtcatgttggggagatctaaaatcg-aaaa
tac------tatgtaaataatccattacc-tttgattctcttcatcagatgtcacttcc-
aggtat-cacaggtccataacgaatgtagttttgttc---aaaaaagctcatcatttatg
tccaaaaatctc-cgtctcgttagcacatgatgtaagccagccggactt-ctcgtca-tg
aacgagggg-aaaaaatatatttccg-ttcgttcaaacatgt-caaacgttgtatagcat
aaatcattagggccttttttaaccagaacatgaataatattcaaggtggacgaatgcata
ctcttttataacgtattggaacgagggta-cccaacatgaactcgcgcgcca-ggtgtct
aatgggacatcatcgttccatggctcttgttcggtcagatctccctccagaagactcaaa
acactttgtaaaggctggtgacatctagtggaagcaataggaagtgcc-aaaatattcct
aagcccct-gtgtttttcaatgggataggtt-taaagtcaat-acaacacatcaggtatc
cacttcctgtcagaaaatgtctcagggttttgcctgccaaatgagttctgttatactcac
agacaccattcaaacagttttagaaactttagagtg-ttttctatccatatat-aataag
tatatgcatattctagttactgggtaggatta-gtaaccagatt-aaatcgggtacattt
ttttta--tccagacgtgca-aatgctgcccccta-gacccaacag-------
>ssa20:20171137-20172570
-------cctcttggggctaggtgggacgctagcgtgccacccgtggtgcactccatcaa
cagcaggtg-catttcaagagcggcaaatttgaatccaaataaatgtcaaaattcaaatt
tttcaaaaatacaactattttacaccatttgaaagataaacatctccttaatctaaccac
gttttacgatttcaaaaaggttttacggcgaaagcataaatttagagtatgttaggacag
tacatttacaagagttgtgtgtaatgttttgtcaagtcaaagacagg-gtcaccaaaacc
ataaaaccagct-aaaatgatgcactaacc-ttttacaatctc-catcagatgacactcc
taggacatta-tgttagacaatgcatgcatttttagttctatcaagttcatatttatatc
caaaaac-agcgttttactatggcattgatgttga-ggaaatcgtttccctccaataacc
ggcagtcaagtcagc-gtcacaaattaaataattaaaattagaaaacattggtaaaatat
tatattgtcatttaaagaattatagatttacatctcttgaacgcaatcaactt-gccaga
ttt-aaaaataaccttactggg-aaatcacactttgcaataatctgagcactgcgcccag
aaaaatacgcgttgcgatac-agactagacgtcatgttggggagatctaaaatcg-aaaa
tac------tatgtaaataatccattacc-tttgattctcttcatcagatgtcacttcc-
aggtat-cacaggtccataacgaatgtagttttgttc---aaaaaagctcatcatttatg
tccaaaaatctc-cgtctcgttagcacatgatgtaagccagccggactt-ctcgtca-tg
aacgagggg-aaaaaatatatttccg-ttcgttcaaacatgt-caaacgttgtatagcat
aaatcattagggccttttttaaccagaacatgaataatattcaaggtggacgaatgcata
ctcttttataacgtattggaacgagggta-cccaacatgaactcgcgcgcca-ggtgtct
aatgggacatcatcgttccatggctcttgttcggtcagatctccctccagaagactcaaa
acactttgtaaaggctggtgacatctagtggaagcaataggaagtgcc-aaaatattcct
aagcccct-gtgtttttcaatgggataggtt-taaagtcaat-acaacacatcaggtatc
cacttcctgtcagaaaatgtctcagggttttgcctgccaaatgagttctgttatactcac
agacaccattcaaacagttttagaaactttagagtg-ttttctatccatatat-aataag
tatatgcatattctagttactgggtaggatta-gtaaccagatt-aaatcgggtacattt
ttttta--tccagacgtgca-aatgctgcccccta-gacccaacag-------
>ssa22:39432849-39434282
-------cctcttggggctaggtgggacgctagcgtgccacccgtggtgcactccatcaa
cagcaggtg-cattccaagagcggcaaatttgaatccaaataaatgtcaaaattcaaatt
ttgcaaaaatacaactattttacaccatttgaaagataaacatctccttaatctaaccac
gttttacgatttcaaaaaggttttacggcgaaagcataaatttagagtatgttaggacag
tacatttacaagagttgtgtgtaatgttttgtcaagtcaaagacagg-gtcaccaaaacc
ataaaaccagct-aaaatgatgcactaacc-ttttacaatctc-catcagatgacactcc
taggacatta-tgttagacaatgcatgcatttttagttctatcaagttcatatttatatc
caaaaac-agcgttttactatggcattgatgttga-ggaaatcgtttccctccaataacc
ggcagtcaagtcagc-gtcacaaattaaataattaaaattagaaaacattggtaaaatat
tatattgtcatttaaagaattatagatttacatctcttgaacgcaatcaactt-gccaga
ttt-aaaaataaccttactggg-aaatcacactttgcaataatctgagcactgcgcccag
aaaaatacgcgttgcgatac-agactagacgtcatgttggggagatctaaaatcg-aaaa
tac------tatgtaaataatccattacc-tttgattctcttcatcagatgtcacttcc-
aggtat-cacaggtccataacgaatgtagttttgttc---aaaaaagctcatcatttatg
tccaaaaatctc-cgtctcgttagcacatgatgtaagccagccggactt-ctcgtca-tg
aacgagggg-aaaaaatatatttccg-ttcgttcaaacatgt-caaacgttgtatagcat
aaatcattagggccttttttaaccagaacatgaataatattcaaggtggacgaatgcata
ctcttttataacgtattggaacgagggta-cccaacatgaactcgcgcgcca-ggtgtct
aatgggacatcatcgttccatggctcttgttcggtcagatctccctccagaagactcaaa
acactttgtaaaggctggtgacatctagtggaagcaataggaagtgcc-aaaatattcct
aaacccct-gtgtttttcaatgggataggtt-taaagtcaat-acaacacatcaggtatc
cacttcctgtcagaaaatgtctcagggttttgcctgccaaatgagttctgttatactcac
agacaccattcaaacagttttggaaactttagagtg-ttttctatccatatat-aataag
tatatgcatattctagttactgggtaggatta-gtaaccagatt-aaatcgggtacattt
ttttta--tccagacgtgca-aatgctgcccccta-gacccaacag-------
>ssa21:49869226-49870660
-------cctcttggggctaggtgggacgctagcgtgccacccgtggtgcactccatcaa
cagcaggtg-catttcaagagcggcaaatttgaatccaaataaatgtcaaaattcaaatt
tttcaaaaatacaactattttacaccatttgaaagataaacatctccttaatctaaccac
gttttacgatttcaaaaaggttttacggcgaaagcataaatttagagtatgttaggacag
tacatttacaagagttgtgtgtaatgttttgtcaagtcaaagacagg-gtcaccaaaacc
ataaaaccagct-aaaatgatgcactaacc-ttttataatctc-catcagatgacactcc
taggacatta-tgttagacaatgcatgcatttttagttctatcaagttcatatttatatc
caaaaac-agcgttttactatggcattgatgttga-ggaaatcgtttccctccaataacc
ggcagtcaagtcagc-gtcacaaattaaataattaaaattagaaaacattggtaaaatat
tatattgtcatttaaagaattatagatttacatctcttgaactcaatcaactt-gccaga
ttt-aaaaataaccttactggg-aaatcacactttgcaataatctgagcactgcgcccag
aaaaatacgcgttgcgatac-agactagacgtcatgttggggagatctaaaatcg-aaaa
tac------tatgtaaataatccattacc-tttgattctcttcatcagatgtcacttcc-
aggtat-cacaggtccataacgaatgtagttttgttc---aaaaaagctcataatttatg
tccaaaaatctc-cgtctcgttagcacatgatctaagccagccggactt-ctcgtca-tg
aacgagggg-aaaaaatatatttccg-ttcgttcaaacatgt-caaacgttgtatagcat
aaatcattagggccttttttaaccagaacatgaataatattcaaggtggacgaatgcata
ctcttttataacgtattggaacgagggta-cccaacatgaactcgcgcgcca-ggtgtct
aatgggacatcatcgttccatggctcttgttcggtcagatctccctccagaagactcaaa
acactttgtaaaggctggtgacatctagtggaagcaataggaagtgcc-aaaatattcct
aagcccct-gtgtttttcaatgggataggtt-taaagtcaat-acaacacatcaggtatc
cacttcctgtcagaaaatgtctcagggttttgcctgccaaatgagttctgttatactcac
agacaccattcaaacagttttagaaactttagagtg-ttttctatccatatat-aataag
tatatgcatattctagttactgggtaggatta-gtaaccagatt-aaatcgggtacattt
ttttta--tccagacgtgca-aatgctgcccccta-gacccaacagg------
>ssa20:64035889-64037323
------acctcttggggctaggtgggacgctagcgtgccacccgtggtgcactccatcaa
cagcaggtg-catttcaagagcggcaaatttgaatccaaataaatgtcaaaattcaaatt
tttcaaaaatacaactatgttacaccatttgaaagataaacatctccttaatctaaccac
gttttacgatttcaaaaaggttttacggcgaaagcataaatttagagtatgttaggacag
tacatttacaagagttgtgtgtaatgttttgtcaagtcaaagacagg-gtcaccaaaacc
ataaaaccagct-aaaatgatgcactaacc-ttttacaatctc-catcagatgacactcc
taggacatta-tgttagacaatgcatgcatttttagttctatcaagttcatatttatatc
caaaaac-agcgttttactatggcattgatgttga-ggaaatcgtttccctccaataacc
ggcagtcaagtcagc-gtaacaaattaaataattaaaattagaaaacattggtaaaatat
tatattgtcatttaaagaattatagatttacatctcttgaacgcaatcaactt-gccaga
ttt-aaaaataaccttactggg-aaatcacactttgcaataatctgagcactgcgcccag
aaaaatacgcgttgcgatac-agactagacgtcatgttggggagatctaaaatcg-aaaa
tac------tatgtaaataatccattacc-tttgattctcttcatcagatgtcacttcc-
aggtat-cacaggtccataacgaatgtagttttgttc---aaaaaagctcatcatttatg
tccaaaaatctc-cgtctcgttagcacatgatgtaagccagccggactt-ctcgtca-tg
aacgagggg-aaaaaatatatttccg-ttcgttcaaacatgt-caaacgttgtatagcat
aaatcattagggccttttttaaccagaacatgaataatattcaaggtggacgaatgcata
ctcttttataacgtattggaacgagggta-cccaacatgaactcgcgcgcaa-ggtgtct
aatgggccatcatcgttccatggctcttgttcggtcagatctccctccagaagactcaaa
acactttgtaaaggctggtgacatctagtggaagcaataggaagtgcc-aaaatattcct
aaacccct-gtgtttttcaatgggataggtt-taaagtcaat-acaacacatcaggtatc
cacttcctgtcagaaaatgtctcagggttttgcctgccaaatgagttctgttatactcac
agacaccattcaaacagttttggaaactttagagtg-ttttctatccatatat-aataag
tatatgcatattctagttactgggtaggatta-gtaaccagatt-aaatcaggtacattt
ttttta--tccagacgtgca-aatgctgcccccta-gacccaacag-------
>ssa16:19938077-19939510
-------cctcttggggctaggtgggacgctagcgtgccacccgtggtgcactccatcaa
cagcaggtg-catttcaagagcggcaaatttgaatccaaataaatgtcaaaattcaaatt
tttcaaatatacaactattttacaccatttgaaagataaacatctccttaatctaaccac
gttttacgatttcaaaaaggttttacggcgaaagcataaatttagagtatgttaggacag
tacatttacaagagttgtgtgtaatgttttgtcaagtcaaagacagg-gtcaccaaaacc
ataaaaccagct-aaaatgatgcactaacc-ttttacaatctc-catcagatgacactcc
taggacatta-tgttagacaatgcatgcatttttagttctatcaagttcatatttatatc
caaaaac-agcgttttactatggcattgatgttga-ggaaatcgtttccctccaataacc
ggcagtcaagtcagc-gtaccaaattaaataattaaaattagaaaacattggtaaaatat
tatattgtcatttaaagaattatagatttacatctcttgaacgcaatcaactt-gccaga
ttt-aaaaataaccttactggg-aaatcacactttgcaataatctgagcactgcgcccag
aaaaatacgcgttgcgatac-agactagacgtcatgttggggagatctaaaatcg-aaaa
tac------tatgtaaataatccattacc-tttgattctcttcatcagatgtcacttcc-
aggtat-cacaggtccataacgaatgtagttttgttc---aaaaaagctcatcatttatg
tccaaaaatctc-cgtctcgttagcacatgatgtaagccagccggactt-ctcgtca-tg
aacgagggg-aaaaaatatatttccg-ttcgttcaaacatgt-caaacgttgtatagcat
aaatcattagggccttttttaaccagaacatgaataatattcaaggtggacgaatgcata
ctcttttataacgtattggaacgagggta-cccaacatgaactcgcgtgcca-ggtgtct
aatgggacatcatctttccatggctcttgttcggtcagatctccctccagaagactcaaa
acactttgtaaaggctggtgacatctagtggaagcaataggaaatgcc-aaaatattcct
aaacccct-gtgtttttcaatgggataggtt-taaagtcaat-acaacacatcaggtatc
cacttcctgtcagaaaatgtctcagggttttgcctgccaaatgagttctgttatactcac
agacaccattcaaacagttttggaaactttagagtg-ttttctatccatatat-aataag
tatatgcatattctagttactgggtaggatta-gtaaccagatt-aaatcgggtacattt
ttttta--tccagacgtgca-aatgctgcccccta-gacccaacag-------
>ssa21:4113754-4115187
--------ctcttggggctaggtgggacgctagcgtgccacccgtggtgcactccatcaa
cagcaggtg-catttcaagagcggcaaatttgaatccaaataaatgtcaaaattcaaatt
tttcaaaaatacaactatgttacaccatttgaaagataaacatctccttaatctaaccac
gttttacgatttcaaaaaggttttacggcgaaagcataaatttagagtatgttaggacag
tacatttacaagagttgtgtgtaatgttttgtcaagtcaaagacagg-gtcaccaaaacc
ataaaaccagct-aaaatgatgcactaacc-ttttacaatctc-catcagatgacactcc
taggacatta-tgttagacaatgcatgcatttttagttctatcaagttcatatttatatc
caaaaac-agcgttttactatggcattgatgttga-ggaaatcgtttccctccaataacc
ggcagtcaagtcagc-gtaacaaattaaataattaaaattagaaaacattggtaaaatat
tatattgtcatttaaagaattatagatttacatctcttgaacgcaatcaactt-gccaga
ttt-aaaaataaccttactggg-aaatcacactttgcaataatctgagcactgcgcccag
aaaaatacgcgttgcgatac-agactagacgtcatgttggggagatctaaaatcg-aaaa
tac------tatgtaaataatccattacc-tttgattctcttcatcagatgtcacttcc-
aggtat-cacaggtccataacgaatgtagttttgttc---aaaaaagctcatcatttatg
tccaaaaatctc-cgtctcgttagcacatgatgtaagccagccggactt-ctcgtca-tg
aacgagggg-aaaaaatatatttccg-ttcgttcaaacatgt-caaacgttgtatagcat
aaatcattagggccttttttaaccagaacatgaataatattcaaggtggacgaatgcata
ctcttttataacgtattggaacgagggta-cccaacatgaactcgcgcgcaa-ggtgtct
aatgggccatcatcgttccatggctcttgttcggtcagatctccctccagaagactcaaa
acactttgtaaaggctggtgacatctagtggaagcaataggaagtgcc-aaaatattcct
aaacccct-gtgtttttcaatgggataggtt-taaagtcaat-acaacacatcaggtatc
cacttcctgtcagaaaatgtctcagggttttgcctgccaaatgagttctgttatactcac
agacaccattcaaacagttttggaaactttagagtg-ttttctatccatatat-aataag
tatatgcatattctagttactgggtaggatta-gtaaccagatt-aaatcgggtacattt
ttttta--tccagacgtgca-aatgctgcccccta-gacccaacagg------
>ssa23:18293562-18294996
-------cctcttggggctaggtgggacgctagcgtgccacccgtggtgcactccatcaa
cagcaggtg-catttcaagagcggcaaatttgaatccaaataaatgtcaaaattcaaatt
tttcaaaaatacaactattttacaccatttgaaagataaacatctccttaatctaaccac
gttttacgatttcaaaaaggttttacggcgaaagcataaatttagagtatgttaggacag
tacatttacaagagttgtgtgtaatgttttgtcaagtcaaagacagg-gtcaccaaaacc
ataaaaccagct-aaaatgatgcactaacc-ttttacaatctc-catcagatgacactcc
taggacatta-tgttagacaatgcatgcatttttagttctatcaagttcatatttatatc
caaaaac-agcgttttactatggcattgatgttga-ggaaatcgtttccctccaataacc
ggcagtcaagtcagc-gtcacaaattaaataattaaaattagaaaacattggtaaaatat
tatattgtcatttaaagaattatagatttacatctcttgaactcaatcaactt-gccaga
ttt-aaaaataaccttactggg-aaatcacactttgcaataatctgagcactgcgcccag
aaaaatacgcgttgcgatac-agactagacgtcatgttggggagatctaaaatcg-aaaa
tac------tatgtaaataatccattacc-tttgattctcttcatcagatgtcacttcc-
aggtat-cacaggtccataacgaatgtagttttgttc---aaaaaagctcatcatttatg
tccaaaaatctc-cgtctcgttagcacatgatgtaagccagccggactt-ctcgtca-tg
aacgagggg-aaaaaatatatttccg-ttcgttcaaacatgt-caaacgttgtatagcat
aaatcattagggccttttttaaccagaacatgaataatattcaaggtggacgaatgcata
gtcttttataacgtattggaacgagggta-cccaacatgaagtagcgcgcca-ggtgtct
aatgggacatcaccgttccatggctcttgttcggtcagatctccctccagaagactcaaa
acactttgtaaaggctggtgacatctagtggaagcaataggaagtgcc-aaaatattcct
aagcccct-gtgtttttcaatgggataggtt-taaaggtaat-acaacacatcaggtatc
cacttcctgtcagaaaatgtctcagggttttgcctgccaaatgagttctgttatactcac
agacaccattcaaacagttttagaaactttagagtg-ttttctatccatatat-aataag
tatatgcatattctagttactgggtaggatta-gtaaccagatt-aaatcgggtacattt
ttttta--tccagacgtgca-aatgctgcccccta-gacccaacagg------
>ssa20:17597364-17598797
---------tcttggggctaggtgggacgctagcgtgccacccgtggtgcactccatcaa
cagcaggtg-catttcaagagcggcaaatttgaatccaaataaatgtcaaaattcaaatt
tttcaaaaatacaactatgttacaccatttgaaagataaacatctccttaatctaaccac
gttttacgatttcaaaaaggttttacggcgaaagcataaatttagagtatgttaggacag
tacatttacaagagttgtgtgtaatgttttgtcaagtcaaagacagg-gtcaccaaaacc
ataaaaccagct-aaaatgatacactaacc-ttttacaatctc-catcagatgacactcc
taggacatta-tgttagacaatgcatgcatttttagttctatcaagttgatatttatatc
caaaaac-agcgttttactatggcattgatgttga-ggaaatcgtttccctccaataacc
ggcagtcaagtcagc-gtcacaaattaaataattaaaattagaaaacattggtaaaatat
tatattgtcatttaaagaattatagatttacatcttttgaacgcaatcaactt-gccaga
ttt-aaaaataaccttactggg-aaatcacactttgcaataatctgagcactgtgcccag
aaaaatacgcgttgcgatac-agactagacgtcatgttggggagatctaaaatcg-aaaa
tac------tatgtaaataatccattacc-tttgattctcttcatcagatgtcacttcc-
aggtat-cacaggtccataacgaatgtagttttgttc---aaaaaagctcatcatttatg
tccaaaaatctc-cgtctcgttagcacatgatgtaagccagccggactt-ctcgtca-tg
aacgagggg-aaaaaatatatttccg-ttcgttcaaacatgt-caaacgttgtatagcat
aaatcattagggccttttttaaccagaacatgaataatattcaaggtggacgaatgcata
gtcttttataacgtattggaacgagggta-cccaacatgaagtagcgcgcca-ggtgtct
aatgggacatcaccgttccatggctcttgttcggtcagatctccctccagaagactcaaa
acactttgtaaaggctggtgacatctagtggaagcaataggaagtgcc-aaaatattcct
aaacccct-gtgtttttcaatgggataggtt-taaagtcaat-acaacacatcaggtatc
cacttcctgtcagaaaatgtctcagggttttgcctgccaaatgagttctgttatactcac
agacaccattcaaacagttttggaaactttagagtg-ttttctatccatatat-aataag
tatatgcatattctagttactgggtaggatta-gtaaccagatt-aaatcgggtacattt
ttttta--tccagacgtgca-aatgctgcccccta-gacccaacaggt-----
>ssa25:2839283-2840717
--------ctcttggggctaggtgggacgctagcgtgccacccgtggtgcactccatcaa
cagcaggtg-catttcaagagcggcaaatttgaatccaaataaatgtcaaaattcaaatt
tttcaaaaatacaactatgttacaccatttgaaagattaacatctccttaatctaaccac
gttttacgatttcaaaaaggttttacggcgaaagcataaatttagagtatgttaggacag
tacatttacaagagttgtgtgtaatgttttgtcaagtcaaagacagg-gtcaccaaaacc
ataaaaccagct-aaaatgatacactaacc-ttttacaatctc-catcagatgacactcc
taggacatta-tgttagacaatgcatgcatttttagttctatcaagttgatatttatatc
caaaaac-agcgttttactatggcattgatgttga-ggaaatcgtttccctccaataacc
ggcagtcaagtcagc-gtcacaaattaaataattaaaattagaaaacattggtaaaatat
tatattgtcatttaaagaattatagatttacatcttttgaacgcaatcaactt-gccaga
ttt-aaaaataaccttactggg-aaatcacactttgcaataatctgagcactgtgcccag
aaaaatacgcgttgcgatac-agactagacgtcatgttggggagatctaaaatcg-aaaa
tac------tatgtaaataatccattacc-tttgattctcttcatcagatgtcacttcc-
aggtat-cacaggtccataacgaatgtagttttgttc---aaaaaagctcatcatttatg
tccaaaaatctc-cgtctcgttagcacatgatgtaagccagccggactt-ctcgtca-tg
aacgagggg-aaaaaatatatttccg-ttcgttcaaacatgt-caaacgttgtatagcat
aaatcattagggccttttttaaccagaacatgaataatattcaaggtggacgaatgcata
gccttttataacgtattggaacgagggta-cccaacatgaagtagcgcgcca-ggtgtct
aatgggacatcaccgttccatggctcttgttcggtcagatctccctccagaagactcaaa
acactttgtaaaggctggtgacatctagtggaagcaataggaagtgcc-aaaatattcct
aaacccct-gtgtttttcaatgggataggtt-taaactcaat-acaacacatcaggtatc
cacttcctgtcagaaaatgtctcagggttttgcctgccaaatgagttctgttatactcac
agacaccattcaaacagttttggaaactttagagtg-ttttctatccatatat-aataag
tatatgcatattctagttactgggtaggatta-gtaaccagatt-aaatcgggtacattt
ttttta--tccagacgtgca-aatgctgcccccta-gacccaacaggt-----
>ssa28:23208392-23209826
--------ctcttggggctaggtgggacgctagcgtgccacccgtggtgcactccatcaa
cagcaggtg-catttcaagagcggcaaatttgaatccaaataaatgtcaaaattcaaatt
tttcaaaaatacaactatgttacaccatttgaaagataaacatctccttaatctaaccac
gtttcacgatttcaaaaaggttttacggcgaaagcataaatttagagtatgttaggacag
tacatttacaagagttgtgtgtaatgttttgtcaagtcaaagacagg-gtcaccaaaacc
ataaaaccagct-aaaatgatgcactaacc-ttttacaatctc-catcagatgacactcc
taggacatta-tgttagacaatgcatgcatttttagttctatcaagttcatatttatata
caaaaac-agcgttttactatggcattgatgttga-ggaaatcgtttccctccaataacc
ggcagtcaagtcagc-gtcagaaattaaataattaaaattagaaaacattggtaaaatat
tatattgtcatttaaagaattatagatttacatctcttgaacgcaatcaactt-gccaga
ttt-aaaaataaccttactggg-aaatcacactttgcaataatctgagcactgcgcccag
aaaaatacgcgttgcgatac-agactagacgtcatgttggggagatctaaaatcg-aaaa
tac------tatgtaaataatccattacc-tttgattctcttcatcagatgtcacttcc-
aggtat-cacaggtccataacgaatgtagttttgttc---aaaaaagctcatcatttatg
tccaaaaatctc-cgtctcgttagcacatgatgtaagccagccggactt-ctcgtca-tg
aacgagggg-aaaaaatatatttccg-ttcgttcaaacatgt-caaacgttgtatagcat
aaatcattagggccttttttaaccagaacatgaataatattcaaggtggacgaatgcata
ctcttttataacgtattggaacgagggta-cccaacatgaactagcgcgcca-ggtgtct
aatgggacatcaccgttccatggctcttgttcggtcagatctccctccagaagactcaaa
acactttgtaaaggctggtgacatctagtggaagcaataggaagtgcc-aaaatattcct
aaacccct-gtgtttttcaatgggataggtt-taaagtcaat-acaacacatcaggtatc
cacttcctgtcagaaaatgtctcagggttttgcctgccaaatgagttctgttatactcac
agacaccattcaaacagttttggaaactttagagtg-ttttctatccatatat-aataag
tatatgcatattctagttactgggtaggatta-gtaaccagatt-aaatcgggtacattt
ttttta--tccagacgtgca-aatgctgcccccta-gacccaacaggt-----
>ssa21:582305-583738
--------ctcttggggctaggtgggacgctagcgtgccacccgtggtgcactccatcaa
cagcaggtg-catttcaagagcggcaaatttgaatccaaataaatgtcaaaattcaaatt
tttcaaaaatacaactatgttacaccatttgaaagataaacatctccttaatctaaccac
gttttacgatttcaaaaaggttttacggcgaaagcataaatttagagtatgttaggacag
tacatttacaagagttgtgtgtaatgttttgtcaagtcaaagacagg-gtcaccaaaacc
ataaaaccagct-aaaatgatgcactaacc-ttttacaatctc-catcagatgacactcc
taggacatta-tgttagacaatgcatgcatttttagttctatcaagttcatatttatatc
aaaaaac-agcgttttactatggcattgatgttga-ggaaatcgtttccctccaataacc
ggcagtcaagtcagc-gtcacaaattaaataattaaaattagaaaacattggtaaaatat
tatattgtcatttaaagaattatagatttacatcttttgaacgcaatcaactt-gccaga
ttt-aaaaagaaccttactggg-aaatcacactttgcaataatctgagcactgcgcccag
aaaaatacgcgttgcgatac-agactagacgtcatgttggggagatctaaaatcg-aaaa
tac------tatgtaaataatccattacc-tttgattctcttcatcagatgtcacttcc-
aggtat-cacaggtccataacgaatgtagttttgttc---aaaaaagctcatcatttatg
tccaaaaatctc-cgtctcgttagcacctgatgtaagccagccggactt-ctcgtca-tg
aacgagggg-aaaaaatatatttccg-ttcgttcaaacatgt-caaacgttgtatagcat
aaatcattagggccttttttaaccagaacatgaataatattcaaggtggacgaatgcata
ctcttttataacgtattggaacgagggta-cccaacatgaactagcgcgcca-ggtgtct
aatgggacatcaacgttccatggctcttgttcggtcagatctccctccagaagactcaaa
acactttgtaaaggctggtgacatctagtggaagcaataggaagtgcc-aaaatattcct
aaacccct-gtgtttttcaatgggataggtt-taaagtcaat-acaacacatcaggtatc
cacttcctgtcagaaaatgtctcagggttttgcctgccaaatgagttctgttatactcac
agacaccattcaaacagttttggaaactttagagtg-ttttctatccatatat-aataag
tatatgcatattgtagttactgggtaggatta-gtaaccagatt-aaatcgggtacattt
ttttta--tccagacgtgca-aatgctgcccccta-gacccaacagg------
>ssa11:490724-492157
--------ctcttggggctaggtgggacgctagcgtgccacccgtggtgcactccatcaa
cagcaggtg-catttcaagagcggcaaatttgaatccaaataaatgtcaaaattcaaatt
tttcaaaaatacaactattttacaccatttgaaagataaacatctccttaatctaaccac
gttttacgatttcaaaaagattttacggcgaaagcataaatttagagtatgttaggacag
tacatttacaagagttgtgtgtaatgttttgtcaagtcaaagacagg-gtcaccaaaacc
ataaaaccagct-aaaatgatgcactaacc-ttttacaatctc-catcagatgacactcc
taggacatta-tgttagacaatgtatgcatttttagttctatcaagttcatatttatatc
caaaaac-agcgttttactatggcattgatgttga-ggaaatcgtttccgtccaataacc
ggcagtcaagtcagc-gtcacaaattaaataattaaaattagaaaacattggtaaaatat
tctattgtcatttaaagaattatagatttacatctcttgaactcaatcaactt-gccaga
ttt-aaaaataaccttactggg-aaatcacactttgcaataatctgagcactgcgcccag
aaaaatacgcgttgcgatac-agactagacgtcatgttggggagatctaaaatcg-aaaa
tac------tatgtaaataatccattacc-tttgattctcttcatcagatgtcacttcc-
aggtat-cacaggttcataacgaatgtagttttgttc---aaaaaagctcatcatttatg
tccaaaaatctc-cgtctcgttagcacatgatgtaagccagccggactt-ctcgtca-tg
aacgagggg-aaaaaatatatttccg-ttcgttcaaacatgt-caaacgttgtatagcat
aaatcattagggccttttttaaccagaacatgaataatattcaaggtggacgaatgcata
ctcttttataacgtattggaacgagggta-cccaacatgaactcgcgcgcca-ggtgtct
aatgggacatcatcgttccatggctcttgttcggtcagatctccctccagaagactcaaa
acactttgtaaaggctggtgacatctagtggaagcaataggaagtgcc-aaaatattcct
aagcccct-gtgtttttcaatgggataggtt-taaagtcaat-acaacacatcaggtatc
cacttcctgtcagaaaatgtctcagggttttgcctgccaaatgagttctgttatactcac
agacaccattcaaacagttttagaaactttagagtg-ttttctatccatatat-aataag
tatatgcatattctagttactgggtaggatta-gtaaccagatt-aaatcgggtacattt
ttttta--tccagatgtgca-aatgctgcccccta-gacccaacagg------
>ssa02:49876025-49877459
-----aacctcttggggctaggtgggacgctagcgtgccacccgtggtgcactccatcaa
cagcaggtg-catttcaagagcggcaaatttgaatccaaataaatgtcaaaattcaaatt
tttcaaaaatacaactattttacaccatttgaaagataaacatctccttaatctaaccac
gttttacgatttcaaaaaggttttacggcgaaagcataaatttagagtatgttaggacag
tacatttacaagagttgtgtgtaatgttttgtcaagtcaaagacagg-gtcaccaaaacc
ataaaaccagct-aaaatgatgcactaacc-ttttacaatctc-catcagatgacactcc
taggacatta-tgttagacaatgcatgcatttttagttctatcaagttcatatttatatc
caaaaac-agcgttttactatggcattgatgttga-ggaaatcgtttccctccaataacc
ggcagtcaagtcagc-gtaacaaattaaataattaaaattagaaaacattggtaaaatat
tatattgtcatttaaagaattatagatttacatctcttgaacgcaatcaactt-gccaga
ttt-aaaaataaccttactggg-aaatcacactttgcaataatctgagcactgcgcccag
aaaaatacacgttgcgatac-agactagacgtcatgttggggagatctaaaatcg-aaaa
tac------tatgtaaataatccattacc-tttgattctcttcatcagatgtcacttcc-
aggtat-cacaggtccataacgaatgtagttttgttc---aaaaaagctcatcatttatg
tccaaaaatctc-cgtctcgttagcacatgatgtaagccagccggactt-ctcgtca-tg
aacgagggg-aaaaaatatatttccg-ttcgttcaaacatgt-caaacgttgtatagcat
aaatcattagggccttttttaaccagaacatgaataatattcaaggtggacgaatgcata
ctcttttataacgtattggaacgagggta-cccaacatgaactcgcgcgcca-ggtgtct
aatgggacatcatcgttccatggctcttgttcggtcagatctccctccagaagactcaaa
acactttgtaaaggctggtgacatctagtggaagcaataggaagtgcc-aaaatattcct
aaacccct-gtgtttttcaatgggataggtt-taaagtcaat-acaacacatcaggtatc
cacttcctgtcagaaaatgtctcagggttttgcctgccaaatgagttctgttatactcac
agacaccattcaaacagttttggaaactttagagtg-ttttctatccatatat-aataag
tatatgcatattctagttactgggtaggatta-gtaaccagatt-aaatcgggtacattt
ttttta--tccagacgtgca-aatgctgcccccta-gacccaaca--------
>ssa17:33770545-33771980
-------cctcttggggctaggtgggacgctagcgtgccacccgtggtgcagtccatcaa
tagcaggtg-catttcaagagcggcaaatttgaatccaaataaatgtcaaaattcaaatt
tttcaaaaatacaactattttacaccatttgaaagataaacatctccttaatctaaccac
gttttacgatttcaaaaaggttttacggcgaaagcataaatttagagtatgttaggacag
tacatttacaagagttgtgtgtaatgttttgtcaagtcaaagacagg-gtcaccaaaacc
ataaaaccagct-aaaatgatgcactaacc-ttttacaatctcacatcagatgacactcc
taggacatta-tgttagacaatgcatgcatttttagttctatcaagttcatatttatatc
caaaaac-agcgttttactatggcattgatgttga-ggaaatcgtttccctccaataacc
ggcagtcaagtcagc-gtaacaaattaaataattaaaattagaaaacattggtaaaatat
tatattgtcatttaaagaattatagatttacatctcttgaactcaatcaactt-gccaga
ttt-aaaaataaccttactggg-aaatcacactttgcaataatctgagcactgcgcccag
aaaaatacgcgttgcgatac-agactagacgtcatgttggggagatctaaaatcg-aaaa
tac------tatgtaaataatccattacc-tttgattctcttcatcagatgtcacttcc-
aggtat-cacaggtccataacgaatgtagttttgttc---aaaaaagctcatcatttatg
tccaaaaatctc-cgtctcgttagcacatgatgtaagccagccggactt-ctcgtca-tg
aacgagggg-aaaaaatatatttccg-ttcgttcaaacatgt-caaacgttgtatagcat
aaatcattagggccttttttaaccagaacatgaataatattcaaggtggacgaatgcata
ctcttttataacgtattggaacgagggta-cccaacatgaactcgcgcgcca-ggtgtct
aatgggacatcgtcgttccatggctcttgttcggtcagatctccctccagaagactcaaa
acactttgtaaaggctggtgacatctagtggaagcaataggaagtgcc-aaaatattcct
aaacccct-gtgtttttcaatgggataggtt-taaagtcaat-acaacacatcaggtatc
cacttcctgtcagaaaatgtctcagggttttgcctgccaaatgagttctgttatacccac
agacaccattcaaacagttttggaaactttagagtg-ttttctatccatatat-aataag
tatatgcatattctagttactgggtaggatta-gtaaccagatt-aaatcgggtacattt
ttttta--tccagacgtgca-aatgctgcccccta-gacccaacagg------
>ssa19:13568926-13570359
-------cctcttggggctaggtgggacgctagcgtgccacccgtggtgcactccatcaa
cagcaggtg-catttcaagagcggcaaatttgaatccaaataaatgtcaaaattcaaatt
tttcaaaaatacaactattttacaccatttgaaagataaacatctccttaatctaaccac
gttttacgatttcaaaaaggttttacggcgaaagcataaatttagagtatgttaggacag
tacatttacaagagttgtgtgtaatgttttgtcaagtcaaagacagg-gtcaccaaaacc
ataaaaccagct-aaaatgatgcactaacc-ttttacaatctc-catcagatgacactcc
taggacatta-tgttagacaatgcatgcatttttagttctatcaagttcatatttatatc
caaaaac-agcgttttactatggcattgatgttga-ggaaatcgtttccctccaataacc
ggcagtcaagtcaac-accacaaattaaataattaaaattagaaaacattggtaaaatat
tatattgtcatttaaagaattatagatttacatctcttgaacgcaatcaactt-gccaga
ttt-aaaaataaccttactggg-aaatcacactttgcaataatctgagcactgcgcccag
aaaaatacgcgttgcgatac-agactagacgtcatgttggggagatctaaaatcg-aaaa
tac------tatgtaaataatccattacc-tttgattctcttcatcagatgtcacttcc-
aggtat-cacaggtccataacgaatgtagttttgttc---aaaaaagctcatcatttatg
tccaaaaatctc-cgtcttcttagcacatgatctcagccagccggactt-ctcgtca-tg
aacgagggg-aaaaaatatatttccg-ttcgttcaaacatgt-caaacgttgtatagcat
aaatcattagggccttttttaaccagaacatgaataatattcaaggtggacgaatgcata
ctcttttataacgtattggaacgagggta-cccaacatgaactcgcgcgcca-ggtgtct
aatgggacatcatcgttccatggctcttgttcggtcagatctccctccagaagactcaaa
acactttgtaaaggctggtgacatctagtggaagcaataggaagtgcc-aaaatattcct
cagcccct-gtgtttttcaatgggataggtt-taaagtcaat-acaacacatcaggtatc
cacttcctgtcagaaaatgtctcagggttttgcctgccaaatgagttctgttatactcac
agacaccattcaaacagttttagaaactttagagtg-ttttctatccatatat-aataag
tatatgcatattctagttactgggtaggatta-gtaaccagatt-aaatcgggtacattt
ttttta--tccagacgtgca-aatgctgcccccta-gccccaacag-------
>ssa07:46452551-46453985
-------cctctatgggctaggtgggacgctagcgtgccacccgtggtgcactccatcaa
cagcaggtg-catttcaagagcggcaaatttgaatccaaataaatgtcaaaattcaaatc
tttcaaacatacaactattttacaccctttgaaagataaacatctccttaatctaaccac
gttttacgatttcaaaaaggttttacggcgaaagcataaatttacagtatgttaggacag
tacatttacaagagttgtgtgtaatgttttgtcaagtcaaagacagg-gtcaccaaaacc
ataaaaccagct-aaaatgatgcactaacc-ttttacaatctc-catcagatgacactcc
taggacatta-tgttagacaatgcatgcatttttagttctatcaagttcatatttatatc
caaaaac-agcgttttactatggcattgatgttga-ggaaatcgtttccctccaataacc
ggcagtcaagtcagc-gtcacaaattaaataattaaaattagaaaacattggtaaaatat
tatattgtcatttaaagaattatagatttacatctcttgaacgcaatcaactt-gccaga
ttt-aaaaataaccttactggg-aaatcacactttgcaataatctgagcactgcgcccag
aaaaatacgcgttgcgatac-agactagacgtcatgttggggagatctaaaatcg-aaaa
tac------tatgtaaataatccattacc-tttgattctcttcatcagatgtcacttcc-
aggtat-cacaggtccataacgaatgtagttttgttc---aaaaaagctcatcatttatg
tccaaaaatctc-cgtcttgttagcacatgatctaagccagccggactt-ctcgtca-tg
aacgagggg-aaaaaatatatttacg-ttcgttcaaacatgt-caaacgttgtatagcat
aaatcattagggccttttttaaccagaacatgaataatattcaaggtggacgaatgcata
ctcttttataacgtattggaacgagggta-cccaacatcaactcgcgcgcca-ggtgtct
aatgggacatcatcgttccatggctcttgttcggtcagatttccctccagaagactcaaa
acactttgtaaaggctggtgacatctagtggaagcaataggaagtgcc-aaaatattcct
cagcccct-gtgtttttcaatgggataggtt-taaaggtaat-acaacacatcaggtatt
cacttcctgtcagaaaatgtctcagggttttgcctgccaaatgagttctgttatactcac
agacaccattcaaacagttttagaaactttagagtg-ttttctatccatatat-aataag
tatatgcatattctagttactgggtaggatta-gtaaccagatt-aaatcgggtacattt
ttttta--tccagacgtgca-aatgctgcccccta-gccctaacagg------
>ssa10:61019335-61020769
-------cctctatgggctaggtgggacgctagcgtgccacccgtggtgcactccatcaa
cagcaggtg-catttcaagagcggcaaatttgaatccaaataaatgtcaaaattcaaatt
tttcaaacatacaactattttacaccctttgaaagataaacatctccttaatctaaccac
gttttacgatttcaaaaaggttttacggcgaaagcataaatttagagtatgttaggacag
tacatttacaagagttgtgtgtaatgttttgtgaagtcaaagacagg-gtcaccaaaacc
ataaaaccagct-aaaatgatgcactaacc-ttttacaatctc-catcagatgacactcc
taggacatta-tgttagacaatgcatgcatttttagttctatcaagttcatatttatatc
caaaaac-agcgttttactatggcattgatgttga-ggaaatcgtttccctccaataacc
ggcagtcaagtcagc-gtcacaaattaaataattaaaattagaaaacattggtaaaatat
tatattgtcatttaaagaattatagatttacatctcttgaacgcaatcaactt-gccaga
ttt-aaaaataaccttactggg-aaatcacactttgcaataatctgagcactgcgcccag
aaaaatacgcgttgcgatac-agactagacgtcatgttggggagatctaaaatcg-aaaa
tac------tatgtaaataatccattacc-tttgattctcttcatcagatgtcacttcc-
aggtat-cacaggtccataacgaatgtagttttgttc---aaaaaagctcatcatttatg
tccaaaaatctc-cgtcttgttagcacatgatctaagccagccggactt-ctcgtca-tg
aacgagggg-aaaaaatatatttacg-ttcgttcaaacatgt-caaacgttgtatagcat
aaatcattagggccttttttaaccagaacatgaataatattcaaggtggacgaatgcata
ctcttttataacgtattggaacgagggta-cccaacatgaacttgcgcgcca-ggtgtct
aatgggacatcatcgttccatggctcttgttcggtcagatctccctccagaagactcaaa
acactttgtaaaggctggtgacatctagtggaagcaataggaagtgcc-aaaatattcct
cagcccct-gtgtttttcaatgggataggtg-taaaggtaat-acaacacatcaggtatc
cacttcctgtcagaaaatgtctcagggttttgcctgccaaatgagttctgttatactcac
agacaccattcaaacagttttagaaactttagagtg-ttttctatccatatat-aataag
tatatgcatattctagttactgggtaggatta-gtaaccagatt-aaatcgggtacattt
ttttta--tccagacgtgca-aatgctgcccccta-gccctaacagg------
>ssa13:94540064-94541498
-------cctctatgggctaggtgggacgctagcgtgccacccgtggtgcactccatcaa
cagcaggtg-catttcaagagcggcaaatttgaatccaaataaatgtcaaaattcaaatt
tttcaaacatacaactattttacaccctttgaaagataaacatctccttaatctaaccac
gttttacgatttcaaaaaggttttacggcgaaagcataaatttagagtatgttaggacag
tacatttacaagagttgtgtgtaatgttttgtcaattcaaagacagg-gtcaccaaaacc
ataaaaccagct-aaaatgatgcactaacc-ttttacaatctc-catcagatgacactcc
taggacatta-tgttagacaatgcatgcattttgagttctatcaagttcatatttatatc
caaaaac-agcgttttactatggcattgatgttga-ggaaatcgtttccctccaataacc
ggcagtcaagtcagc-gtcacaaattaaataattaaaattagaaaacattggtaaaatat
tatattgtcatttaaagaattatagatttacatctcttgaacgcaatcaactt-gccaga
ttt-aaaaataaccttactggg-aaatcacactttgcaataatctgagcactgcgcccag
aaaaatacgcgttgcgatac-agactagacgtcatgttggggagatctaaaatcg-aaaa
tac------tatgtaaataatccattacc-tttgattctcttcatcagatgtcacttcc-
aggtat-cacaggtccataacgaatgtagttttgttc---aaaaaagctcatcatttatg
tccaaaaatctc-cgtcttgttagcacatgatctaagccagccggactt-ctcgtca-tg
aacgagggg-aaaaaatatatttacg-ttcgttcaaacatgt-caaacgttgtatagcat
aaatcattagggccttttttaaccagaacatgaataatattcaaggtggacgaatgcata
ctcttttataacgtattggaacgagggta-cccaacatgaactcgcgcgcca-ggtgtct
aatgggacatcatcgttccatggctcttgttcggtcagatctccctccagaagactcaaa
acactttgtaaaggctggtgacatctagtggaagcaataggaagtgcc-aaaatattcct
cagcccct-gtgtttttcaatgggataggtt-taaaggtaat-acaacacatcaggtatc
cacttcctgtcagaaaatgtctcagggttttgcctgccaaatgagttctgttatactcac
agacaccattcaaacagttttagaaactttagagtg-ttttctatccatatat-aataag
tatatgcatattctagttactgggtaggatta-gtaaccagatt-aaatcgggtacattt
ttttta--tccagacgtgca-aatgctgcccccta-gccctaacagg------
>ssa10:87607653-87609087
-------cctctatgggctaggtgggacgctagcgtgccacccgtggtgcactccatcaa
cagcaggtg-catttcaagagcggcaaatttgaatccaaataaatgtcaaaattcaaatt
tttcaaaaatacaactattttacaccatttgaaagataaacatctccttaatctaaccac
gttttacgatttcaaaaaggttttacggcgaaagcataaatttagagtatgttaggacag
tacatttacaagagttgtgtgtaatgttttgtcaagtcaaagacagg-gtcaccaaaacc
ataaaaccagct-aaaatgatgcactaacc-ttttacaatctc-catcagatgacactcc
taggacatta-tgttagacaatgcatgcatttttagttctatcaagttcatatttatatc
caaaaac-agcgttttactatggcattgatgttga-ggaaatcgtttccctccaataacc
ggcagtcaagtcagc-gtcacaaattaaataattaaaattagaaaacattggtaaaatat
tatattgtcatttaaagaattatagatttacatctcttgaacgcaatcaactt-gccaga
ttt-aaaaataaccttactggg-aaatcacactttgcaataatctgagcactgcgcccag
aaaaatacgcgttgcgatac-agactagacgtcatgttggggagatctaaaatcg-aaaa
tac------tatgtaaataatccattacc-tttgattctcttcatcagatgtcacttcc-
aggtat-cacaggtccataacgaatgtagttttgttc---aaaaaagctcatcatttatg
tccaaaaatctc-cgtcttgttagcacatgatctgagccagccggactt-ctcgtca-tg
aacgagggg-aaaaaatatatttacg-ttcgttcaaacatgt-caaacgttgtatagcat
aaatcattagggccttttttaaccagaacatgaataatattcaaggtggacgaatgcata
ctcttttataacgtattggaacgagggta-cccaacatgaactcgcgcgcca-ggtgtct
aatgggacatcatcgttccatggctcttgttcggtcagatctccctccagaagactcaaa
acactttgtaaaggctggtgacatctagtggaagcaataggaagtgcc-aaaatattcct
cagcccct-gtgtttttcaatgggataggtt-taaagtcaat-acaacacatcaggtatc
cacttcctgtcagaaaatgtctcagggttttgcctgccaaatgagttctgttatactcac
agacaccattcaaacagttttagaaactttagagtg-ttttctatccatatat-aataag
tatatgcatattctagttactgggtaggatta-gtaaccagatt-aaatcgggtacattt
ttttta--tccagacgtgca-aatgctgcccccta-gccctaacagg------
>ssa28:23636751-23638185
-------cctctatgggctaggtgggacgctagcgtgccacccgtggtgcactccatcaa
cagcaggtg-catttcaagagcggcaaatttgaatccaaataaatgtcaaaattcaaatt
tttcaaaaatacaactattttacaccatttgaaagataaacatctccttaatctaaccac
gttttacgatttcaaaaaggttttacggcgaaagcataaatttagagtatgttaggacag
tacatttacaagagttgtgtgtaatgttttgtcaagtcaaagacagg-gtcaccaaaacc
ataaaaccagct-aaaatgatgcactaacc-ttttacaatctc-catcagatgacactcc
taggacatta-tgttagacaatgcatgcatttttagttctatcaagttcatatttatatc
caaaaac-agcgttttactatggcattgatgttga-ggaaatcgtttccctccaataacc
ggcagtcaagtcagc-gtcacaaattaaataattaaaattagaaaacattggtaaaatat
tatattgtcatttaaagaattatagatttacatctcttgaacgcaatcaactt-gccaga
ttt-aaaaataaccttactggg-aaatcacactttgcaataatctgagcactgcgcccag
aaaaatacgcgttgcgatac-agactagacgtcatgttggggagatctaaaatcg-aaaa
tac------tatgtaaataatccattacc-tttgattctcttcatcagatgtcacttcc-
aggtat-cacaggtccataacgaatgtagttttgttc---aaaaaagctcatcatttatg
tccaaaaatctc-cgtcttgttagcacatgatctaagccagccggactt-ctcgtca-tg
aacgagggg-aaaaaatatatttacg-ttcgttcaaacatgt-caaacgttgtatagcat
aaatcattagggccttttttaaccagaacatgaataatattcaaggtggacgaatgcata
ctcttttataacgtattggaacgagggta-cccaacatgaactcgcgcgcca-ggtgtct
aatgggacatcatcgttccatggctcttgttcggtcagatctccctccagaagactcaaa
acactttgtaaaggctggtgacatctagtggaagcaataggaagtgcc-aaaatattcct
cagcccct-gtgtttttcaatgggataggtt-taaagtcaat-acaacacatcaggtatc
cacttcctgtcagaaaatgtctcagggttttgcctgccaaatgagttctgttatactcac
agacaccattcaaacagttttagaaactttagagtg-ttttctatccatatat-aataag
tatatgcatattctagttactgggtaggatta-gtaaccagatt-aaatcgggtacattt
ttttta--tccagacgtgca-aatgctgcccccta-gccctaacagg------
>ssa14:4136761-4138195
-------cctctatgggctaggtgggacgctagcgtgccacccgtggtgcactccatcaa
cagcaggtg-catttcaagagcggcaaatttgaatccaaataaatgtcaaaattcaaatt
tttcaaaaatacaactattttacaccatttgaaagataaacatctccttaatctaaccac
gttttacgatttcaaaaaggttttacggcgaaagcataaatttagagtatgttaggacag
tacatttacaagagttgtgtgtaatgttttgtcaagtcaaagacagg-gtcaccaaaacc
ataaaaccagct-aaaatgatgcactaacc-ttttacaatctc-catcagatgacactcc
taggacatta-tgttagacaatgcatgcatttttagttctatcaagttcatatttatatc
caaaaac-agcgttttactatggcattgatgttga-ggaaatcgtttccctccaataacc
ggcagtcaagtcagc-gtcacaaattaaataattaaaattagaaaacattggtaaaatat
tatattgtcatttaaagaattatagatttacatctcttgaacgcaatcaactt-gccaga
ttt-aaaaataaccttactggg-aaatcacactttgcaataatctgagcactgcgcccag
aaaaatacgcgttgcgatac-agactagacgtcatgttggggagatctaaaatcg-aaaa
tac------tatgtaaataatccattacc-tttgattctcttcatcagatgtcacttcc-
aggtat-cacaggtccataacgaatgtagttttgttc---aaaaaagctcatcatttatg
tccaaaaatctc-cgtcttgttagcacatgatctaagccagccggactt-ctcgtca-tg
aacgagggg-aaaaaatatatttccg-ttcgttcaaacatgt-caaacgttgtatagcat
aaatcattagggccttttttaaccagaacatgaataatattcaaggtggacgaatgcata
ctcttttataacgtattggaacgagggta-cccaacatgaactcgcgcgcca-ggtgtct
aatgggacatcatcgttccatggctcttgttcggtcagatctccctccagaagactcaaa
acactttgtaaaggctggtgacatctagtggaagcaataggaagtgcc-aaaatattcct
cagcccct-gtgtttttcaatgggataggtt-taaagtcaat-acaacacatcaggtatc
cacttcctgtcagaaaatgtctcagggttttgcctgccaaatgagttctgttatactcac
agacaccattcaaacagttttagaaactttagagtg-ttttctatccatatat-aataag
tatatgcatattctagttactgggtaggatta-gtaaccagatt-aaatcgggtacattt
ttttta--tccagacgtgca-aatgctgcccccta-gccctaacagg------
>ssa13:71441881-71443315
-------cctctatgggctaggtgggacgctagcgtaccacccgtggtgcactccatcaa
cagcaggtg-catttcaagagcggcaaatttgaatccaaataaatgtcaaaattcaaatt
tttcaaacatacaactattttacaccctttgaaagataaacatctccttaatctaaccac
gttttacgatttcaaaaaggttttacggcgaaagcataaatttagagtatgttaggacag
tacatttacaagagttgtgtgtaatgttttgtcaagtcaaagacagg-gtcaccaaaacc
ataaaaccagct-aaaatgatgcactaacc-ttttacaatctc-catcagatgacactcc
taggacatta-tgttagacaatgcatgcatttttagttctatcaagttcatatttatatc
caaaaac-agcgttttactatggcattgatgttga-ggaaatcgtttccctccaataacc
ggcagtcaagtcagc-gtcacaaattaaataattaaaattagaaaacattggtaaaatat
tatattgtcatttaaagaattatagatttacatctcttgaacgcaatcaactt-gccaga
ttt-aaaaataaccttactggg-aaatcacactttgcaataatctgagcactgcgcccag
aaaaatacgcgttgcgatac-agactagacgtcatgttggggagatctaaaatcg-aaaa
tac------tatgtaaataatccattacc-tttgattctcttcatcagatgtcacttcc-
aggtat-cacaggtccataacgaatgtagttttgttc---aaaaaagctcatcatttatg
tccaaaaatctc-cgtcttgttagcacatgatctaagccagccggactt-ctcgtca-tg
aacgagggg-aaaaaatatatttccg-ttcgttcaaacatgt-caaacgttgtatagcat
aaatcattagggccttttttaaccagaacatgaataatattcaaggtggacgaatgcata
ttcttttataacgtattggaacgagggta-cccaacatgaactcgcgcgcca-ggtgtct
aatgggacatcatcgttccatggctcttgttcggtcagatctccctccagaagactcaaa
acactttgtaaaggctggtgacatctagtggaagcaataggaagtgcc-aaaatattcct
aagcccct-gtgtttttcaatgggataggtt-taaagtcaat-acaacacatcaggtatc
cacttcctgtcagaaaatgtctcagggttttgcctgccaaatgagttctgttatactcac
agacaccattcaaacagttttagaaactttagagtg-ttttctatccatatat-aataag
tatatgcatattctagttactgggtaggatta-gtaaccagatt-aaatcgggtacattt
ttttta--tccagacgtgca-aatgctgcccccta-gccctaacagg------
>ssa26:1276895-1278329
-------cctctatgggctaggtgggacgctagcgtgccacccgtggtgcactccatcaa
cagcaggtg-catttcaagagcggcaaatttgaatccaaataaatgtcaaaattcaaatt
tttcaaacatacaactattttacaccctttgaaagataaacatctccttaatctaaccac
gttttacgatttcaaaaaggttttacggcgaaagcataaatttagagtatgttaggacag
tacatttacaagagttgtgtgtaatgttttgtcaagtcaaagacagg-gtcaccaaaacc
ataaaaccagct-aaaatgatgcactaacc-ttttacaatctc-catcagatgacactcc
taggacatta-tgttagacaatgcatgcatttttagttctatcaagttcatatttatatc
caaaaac-agcgttttactatggcattgatgttga-ggaaatcgtttccctccaataacc
ggcagtcaagtcagc-gtcacaaattaaataattaaaattagaaaacattggtaaaatat
tatattgtcatttaaagaattatagatttacatctcttgaacgcaatcaactt-gccaga
ttt-aaaaataaccttactggg-aaatcacactttgcaataatctgagcactgcgcccag
aaaaatacgcgttgcgatac-agactagacgtcatgttggggagatctaaaatcg-aaaa
tac------tatgtaaataatccattacc-tttgattctcttcatcagatgtcacttcc-
aggtat-cacaggtccataacgaatgtagttttgttc---aaaaaagctcatcatttatg
tccaaaaatctc-cgtcttgttagcacatgatctaagccagccggactt-ctcgtca-tg
aacgagggg-aaaaaatatatttccg-ttcgttcaaacatgt-caaacgttgtatagcat
aaatcattagggccttttttaaccagaacatgaataatattcaaggtggacgaatgcata
ctcttttataacgtattggaacgagggta-cccaacatgaactcgcgcgcca-ggtgtct
aatgggacatcatcgttccatggctcttgttcggtcagatctccctccagaagactcaaa
acactttgtaaaggctggtgacatctagtggaagcaataggaagtgcc-aaaatattcct
cagcccct-gtgtttttcaatgggataggtt-taaagtcaat-acaacacatcaggtatc
cacttcctgtcagaaaatgtctcagggttttgcctgccaaatgagttctgttatactcac
agacaccattcaaacagttttagaaactttagagtg-ttttctatccatatat-aataag
tatatgcatattctagttactgggtaggatta-gtaaccagatt-aaatcgggtacattt
ttttta--tccagacgtgca-aatgctgcccccta-gccctaacagg------
>ssa20:10056587-10058021
-------cctctatgggctaggtgggacgctagcgtgccacccgtggtgcactccatcaa
cagcaggtg-catttcaagagcggcaaatttgaatccaaataaatgtcaaaattcaaatt
tttcaaaaatacaactattttacaccatttgaaagataaacatctccttaatctaaccac
gttttacgatttcaaaaaggttttacggcgaaagcataaatttagagtatgttaggacag
tacatttacaagagttgtgtgtaatgttttgtcaagtcaaagacagg-gtcaccaaaacc
ataaaaccagct-aaaatgatgcactaacc-ttttacaatctc-catcagatgacactcc
taggacatta-tgttagacaatgcatgcatttttagttctatcaagttcatatttatatc
caaaaac-agcgttttactatggcattgatgttga-ggaaatcgtttccctccaataacc
ggcagtcaagtcagc-gtcacaaattaaataattaaaattagaaaacattggtaaaatat
tatattgtcatttaaagaattatagatttacatctcttgaacgcaatcaactt-gccaga
ttt-aaaaataaccttactggg-aaatcacactttgcaataatctgagcactgcgcccag
aaaaatacgcgttgcgatac-agactagacgtcatgttggggagatctaaaatcg-aaaa
tac------tatgtaaataatccattacc-tttgattctcttcatcagatgtcacttcc-
aggtat-cacaggtccataacgaatgtagttttgttc---aaaaaagctcatcatttatg
tccaaagatctc-cgtcttgttcgcacatgatctaagccagccggactt-ctcgtca-tg
aacgagggg-aaaaaatatatttccg-ttcgttcaaacatgt-caaacgttgtatagcat
aaatcattagggccttttttaaccagaacatgaataatattcaaggtggacgaatgcata
ctcttttataacgtattggaacgagggta-cccaacatgaactcgcgcgcca-ggtgtct
aatgggacatcatcgttccatggctcttgttcggtcagatctccctccagaagactcaaa
acactttgtaaaggctggtgacatctagtggaagcaataggaagtgcc-aaaatattcct
aaacccct-gtgtttttcaatgggataggtt-taaagtcaat-acaacacatcaggtatc
caattcctgtcagaaaatgtctcagggttttgcctgccaaatgagttctgttatactcac
agacaccattcaaacagttttagaaactttagagtg-ttttctatccatatat-aataag
tatatgcatattctagttactgggtaggatta-gtaaccagatt-aaatcgggtacattt
ttttta--tccagacgtgca-aatgctgcccccta-gccctaacagg------
>ssa20:40623178-40624611
--------ctctatgggctaggtgggacgctagtgtgccacccgtggtgcactccatcaa
cagcaggtg-catttcaagagcggcaaatttgaatccaaataaatgtcaaaattcaaatt
tttcaaacatacaactattttacaccctttgaaagataaacatctccttaatctaaccac
gttttacgatttcaaaaaggttttacggcgaaagcataaatttagagtatgttaggacag
tacatttacaagagttgtgtgtaatgttttgtcaagtcaaagacagg-gtcaccaaaacc
ataaaaccagct-aaaatgatgcactaacc-ttttacaatctc-catcagatgacactcc
taggacatta-tgttagacaatgcatgcatttttagttctatcaagttcatatttatatc
caaaaac-agcgttttactatggcattgatgttga-ggaaatcgtttccctccaataacc
ggcagtcaagtcagc-gtcacaaattaaataattaaaattagaaaacattggtaaaatat
tatattgtcatttaaagaattatagatttacatctcttgaacgcaatcaactt-gccaga
ttt-aaaaataaccttactggg-aaatcacactctgcaataatctgagcactgcgcccag
aaaaatacgcgttgcgatac-agactagacgtcatgttggggagatctaaaatcg-aaaa
tac------tatgtaaataatccattacc-tttgattctcttcatcagatgtcacttcc-
aggtat-cacaggtccataacgaatgtagttttgttc---aaaaaagctcatcatttatg
tccaaaaatctc-cgtcttgttagcacatgatctaagccagccggactt-ctcgtca-tg
aacgagggg-aaaaaatatatttacg-ttcgttcaaacatgt-caaacgttgtatagcat
gaatcattagggccttttttaaccagaacatgaataatattcaaggtggacgaatgcata
ctcttttataacgtattggaacgagggta-cccaacatgaactcgcgcgcca-ggtgtct
aatgggacatcatcgttccatggctcttgttcggtcagatctccctccagaagactcaaa
acactttgtaaaggctggtgacatctagtggaagcaataggaagtgcc-aaaatattcct
cagcccct-gtgtttttcaatgggataggtt-taaaggtaat-acaacacatcaggtatc
cacttcctgtcagaaaatgtctcagggttttgcctgccaaatgagttctgttatactcac
agacaccattcaaacagttttagaaactttagagtg-ttttctatccatatat-aataag
tatatgcatattctagttactgggtaggatta-gtaaccagatt-aaatcgggtacattt
ttttta--tccagacgtgca-aatgctgcccccta-gccctaacagg------
>ssa22:2655886-2657319
--------ctctatgggctaggtgggacgctagcgtgccacccgtggtgcactccatcaa
cagcaggtg-catttcaagagcggcaaatttgaatccaaataaatgtcaaaattcaaatt
tttcaaacatacaactattttacaccctttgaaagataaacatctccttaatctaaccac
gttttacgatttcaaaaaggttttacggcgaaagcataaatttagagtatgttaggacag
tacatttacaagagttgtgtgtaatgttttgtcaattcaaagacagg-gtcaccaaaacc
ataaaaccagct-aaaatgatgcactaacc-ttttacaatctc-catcagatgacactcc
taggacatta-tgttagacaatgcatgcatttttagttctatcaagttcatatttatatc
caaaaac-agcgttttactatggcattgatgttga-ggaaatcgtttccctccaataacc
ggcagtcaagtcagc-gtcacaaattaaataattaaaattagaaaacattggtaaaatat
tatattgtcatttaaagaattatagatttacatctcttgaacgcaatcaactt-gccaga
ttt-aaaaataaccttactggg-aaatcacactttgcaataatctgagcactgcgcccag
aaaaatacgcgttgcgatac-agactagacgtcatgttggggagatctaaaatcg-aaaa
tac------tatgtaaataatccattacc-tttgattctcttcatcagatgtcacttcc-
aggtat-cacaggtccataacgaatgtagttttgttc---aaaaaagctcatcatttatg
tccaaaaatctc-cgtcttgttagcacatgatctaagccagccggactt-ctcgtca-tg
aacgagggg-aaaaaatatatttccg-ttcgttcaaacatgt-caaacgttgtatagcat
aaatcattagggccttttttaaccagaacatgaataatattcaaggtggacgaatgcata
ctcttttataacgtattggaacgagggta-cccaacatgaactcgcgcgcca-ggtgtct
aatgggacatcatcgttccatggctcttgttcggtcagatctccctccagaagactcaaa
acactttgtaaaggctggtgacatctagtggaagcaataggaagtgcc-aaaatattcct
cagcccct-gtgtttttcaatgggataggtt-taaaggtaat-acaacacatcaggtatc
caattcctgtcagaaaatgtctcagggttttgcctgccaaatgagttctgttatactcac
agacaccattcaaacagttttagaaactttagagtg-ttttctatccatatat-aataag
tatatgcatattctagttactgggtaggatta-gtaaccagatt-aaatcgggtacattt
ttttta--tccagacgtgca-aatgctgcccccta-gccctaacagg------
>ssa15:58402956-58404391
-------cctctatgggctaggtgggacgctagcgtgccacccgtggtgcactccatcaa
cagcaggtg-catttcaagagcggcaaatttgaatccaaataaatgtcaaaattcaaatt
tttcaaacatacaactattttacaccctttgaaagataaacatctccttaatctaaccac
gttttacgatttcaaaaaggttttacggcgaaagcataaatttagagtatgttaggacag
tacatttacaagagttgtgtgtaatgttttgtcaattcaaagacagg-gtcaccaaaacc
ataaaaccagct-aaaatgatgcactaacc-ttttacaatctc-catcagatgacactcc
taggacatta-tgttagacaatgcatgcatttttagttctatcaagttcatatttatatc
caaaaacaagcgttttactatggcattgatgttga-ggaaatcgtttccctccaataacc
ggcagtcaagtcagc-gtcacaaattaaataattaaaattagaaaacattggtaaaatat
tatattgtcatttaaagaattatagatttacatctcttgaacgcaatcaactt-gccaga
tta-aaaaataaccttactggg-aaatcacactttgcaataatctgagcactgcgcccag
aaaaatacgcgttgcgatac-agactagacgtcatgttggggagatctaaaatcg-aaaa
tac------tatgtaaataatccattacc-tttgattctcttcatcagatgtcacttcc-
aggtat-cacaggtccataacgaatgtagttttgttc---aaaaaagctcatcatttatg
tccaaaaatctc-cgtcttgttagcacatgatctaagccagccggactt-ctcgtca-tg
aacgagggg-aaaaaatatatttccg-ttcgttcaaacatgt-caaacgttgtatagcat
aaatcattagggccttttttaaccagaacatgaataatattcaaggtggacgaatgcata
ctcttttataacgtattggaacgagggta-cccaacatgaactcgcgcgcca-ggtgtct
aatgggacatcatcgttccatggctcttgttcggtcagatctccctccagaagactcaaa
acactttgtaaaggctggtgacatctagtggaagcaataggaagtgcc-aaaatattcct
cagcccct-gtgtttttcaatgggataggtt-taaaggtaat-acaacacatcaggtatc
cacttcctgtcagaaaatgtctcagggttttgcctgccaaatgagttctgttatactcac
agacaccattcaaacagttttagaaactttagagtg-ttttctatccatatat-aataag
tatatgcatattctagttactgggtaggatta-gtaaccagatt-aaatcgggtacattt
ttttta--tccagacgtgca-aatgctgcccccta-gccctaacagg------
>ssa12:41343742-41345175
-------cctctatgggctaggtgggacgctagcgtgccacccgtggtgcactccatcaa
cagcaggtg-catttcaagagcggcaaatttgaatccaaataaatgtcaaaattcaaatt
tttcaaacatacaactattttacaccctttgaaagataaacatctccttaatctaaccac
gttttacgatttcaaaaaggttttacggcgaaagcataaatttagagtatgttaggacag
tacatttacaagagttgtgtgtaatgttttgtcaagtcaaagacagg-gtcaccaaaacc
ataaaaccagct-aaaatgatgcactaacc-ttttacaatctc-catcagatgacactcc
taggacatta-tgttagacaatgcatgcatttttagttctatcaagttcatatttatatc
caaaaac-agcgttttactatggcattgatgttga-ggaaatcgtttccctccaataacc
ggcagtcaagtcagc-gtcacaaattaaataattaaaattagaaaacattggtaaaatat
tatattgtcatttaaagaattatagatttacatctcttgaacgcaatcaactt-gccaga
ttt-aaaaataaccttactggg-aaatcacactttgcaataatctgagcactgcgcccag
aaaaatacgcgttgcgatac-agactagacgtcatgttggggagatctaaaatcg-aaaa
tac------tatgtaaataatccattacc-tttgattctcttcatcagatgtcacttcc-
aggtat-cacaggtccataacgaatgtagttttgttc---aaaaaagctcatcatttatg
tccaaaaatctc-cgtcttgttagcacatgatctaagccagccggactt-ctcgtca-tg
aacgagggg-aaaaaatatatttacg-ttcattcaaacatgt-caaacgttgtatagcat
aaatcattagggccttttttaaccagaacatgaataatattcaaggtggacgaatgcata
ctcttttataacgtattggaacgagggta-cccaacatgaactggctcgcca-ggtgtct
aatgggacatcatcgttccatggctcttgttcggtcagatctccctccagaagactcaaa
acactttgtaaaggctggtgacatctagtggaagcaataggaagtgcc-aaaatattcct
cagcccct-gtgtttttcaatgggataggtt-taaaggtaat-acaacacatcaggtatc
cacttcctgtcagaaaatgtctcagggttttgcctgccaaatgagttctgttatactcac
agacaccattcaaacagttttagaaactttagagtg-ttttctatccatatat-aataag
tatatgcatattctagttactgggtaggatta-gtaaccagatt-aaatcgggtacattt
ttttta--tccagacgtgca-aatgctgcccccta-gccctaacag-------
>ssa27:3713082-3714516
-------cctctatgggctaggtgggacgctagcgtgccacccgtggtgcactccatcaa
cagcaggtg-catttcaagagcggcaaatttgaatccaaataaatgtcaaaattcacatt
tttcaaacatacaactattttacaccctttgaaagataaacatctccttaatctaaccac
gttttacgatttcaaaaaggttttacggcgaaagcataaatttagagtatgttaggacag
tacatttacaagagttgtgtgtaatgttttgtcaattcaaagacagg-gtaaccaaaacc
ataaaaccagct-aaaatgatgcactaacc-ttttacaatctc-catcagatgacactcc
taggacatta-tgttagacaatgcatgcatttttagttctatcaagttcatatttatatc
caaaaac-agcgttttactatggcattgatgttga-ggaaatcgtttccctccaataacc
ggcagtcaagtcagc-gtcacaaattaaataattaaaattagaaaacattggtaaaatat
tatattgtcatttaaagaattatagatgtacatctcttgaacgcaatcaactt-gccaga
ttt-aaaaataaccttactggg-aaatcacactttgcaataatctgagcactgcgcccag
aaaaatacgcgttgcgatac-agactagacgtcatgttggggagatctaaaatcg-aaaa
tac------tatgtaaataatccattacc-tttgattctcttcatcagatatcacttcc-
aggtat-cacaggtccataacgaatgtagttttgttc---aaaaaagctcatcatttatg
tccaaaaatctc-cgtcttgttagcacatgatctaagccagccggactt-ctcgtca-tg
aacgagggg-aataaatatatttacg-ttcgttcaaacatgt-caaacgttgtatagcat
aaatcattagggccttttttaaccagaacatgaataatattcaaggtggacgaatgcata
ctcttttataacctattggaacgagggta-cccaacatgaactcgcgcgcca-ggtgtct
aatgggacatcatcgttccatggctcttgttcggtcagatctccctccagaagactcaaa
acactttgtaaaggctggtgacatctagtggaagcaataggaagtgcc-aaaatattcct
cagcccct-gtgtttttcaatgggataggtt-taaaggtaat-acaacacatcaggtatc
cacttcctgtcagaaaatgtctcagggttttgcctgccaaatgagttctgttatactcac
agacaccattcaaacagttttagaaactttagagtg-ttttctatccatatat-aataag
tatatgcatattctagttactgggtaggatta-gtaaccagatt-aaatcgggtacattt
ttttta--tccagacgtgca-aatgctgcccccta-gccctatcagg------
>ssa25:24906205-24907638
------acctctatgggctaggtgggacgctagcgtgccacccgtggtgcactccatcaa
cagcaggtg-catttcaagagcggcaaatttgaatccaaataaatgtcaaaattcaaatt
tttcaaaaatacaactattttacaccatttgaaagataaacatctccttaatctaaccac
gttttacgatttcaaaaaggttttacggcgaaagcataaatttagagtatgttaggacag
tacatttacaagagttgtgtgtaatgttttgtcaagtcaaagacagg-gtcaccaaaacc
ataaaaccagct-aaaatgatgcactaacc-ttttacaatctc-catcagatgacactcc
taggacatta-tgttagacaatgcatgcatttttagttctatcaagttcatatttatatc
caaaaac-agcgttttactatggcattgatgttga-ggaaatcgtttccctccaataacc
ggcagtcaagtcagc-gtcacaaattaaataattaaaattagaaaacattggtaaaatat
tatattgtcatttaaagaattatagatttacatctcttgaacgcaatcaactt-gccaga
ttt-aaaaataaccttactggg-aaatcacactttgcaataatctgagcactgcgcccag
aaaaatacgcgttgcgatac-agactagacgtcatgttggggagatctaaaatcg-aaaa
tac------tatgtaaataatccattacc-tttgattctcttcatcagatgtcacttcc-
aggtat-cacaggtccataacgaatgtagttttgttc---aaaaaagctcatcatttatg
tccaaaaatctc-cgtcttgttagcacatgatctaagccagccggactt-ctcgtca-tg
aacgagggg-aaaaaatatatttccg-ttcgttcaaacatgt-caaacgttgtatagcat
aaatcattagggccttttttaaccagaacatgaataatattcaaggtggacgaatgcata
ctcttttataacgtattggaacgagggta-cccaacatgaactcgcgcgcca-ggtgtct
aatgggacatcatcgttccatggctcttgttcggtcagatctccctccagaagactcaaa
acactttgtaaaggctggtgacatctagtggaagcaataggaagtgcc-aaaatattcct
cagcccct-gtgtttttcaatgggataggtt-taaagtcaat-acaacacatcaggtatc
cacttcctgtcagaaaatgtctcagggttttgcctgccaaatgagttctgttatactcac
agacaccattcaaacagttttagaaactttagagtg-ttttctatccatatat-aataag
tatatgcatattctagttactgggtaggatta-gtaaccagatt-aaatcgggtacattt
ttttta--tccagacgtgca-aatgctgcccccta-gccctaaca--------
>ssa20:21003628-21005063
------acctctatgggctaggtgggacgctagcgtgccacccgtggtgcactccatcaa
cagcaggtg-catttcaagagcggcaaatttgaatccaaataaatgtcaaaattcaaatt
tttcaaacatacaactattttacaccctttgaaagataaacatctccttaatctaaccac
gttttacgatttcaaaaaggttttacggcgaaagcataaatttagagtatgttaggacag
tacatttacaagagttgtgtgtaatgttttgtcaattcaaagacagg-gtcaccaaaacc
ataaaaccagct-aaaatgatgcactaacc-ttttacaatctc-catcagatgacactcc
taggacatta-tgttagacaatgcatgcatttttagttctatcaagttcatatttatatc
caaaaac-agcgttttactatggcattgatgttga-ggaaatcgtttccctccaataacc
ggtagtccactcagc-gtcacaaattaaataattaaaattagaaaacattggtaaaatat
tatattgtcatttaaagaattatagatttacatctcttgaacgcaatcaactt-gccaga
ttt-aaaaataaccttactggg-aaatcacactttgcaatagtctgagcactgcgcccag
aaaaatacgcgttgcgatac-agactagacgtcatgttgggcagatctaaaatcg-aaaa
tac------tatgtaaataatccattacc-tttgattctcttcatcagatgtcacttcc-
aggtat-cacaggtccataacgaatgtagttttgttc---aaaaaagctcatcatttatg
tccaaaaatctc-cgtcttgttagcacatgatctaagccagccggactt-ctcgtca-tg
aacgagggg-aaaaaatatatttacg-ttcgttcaaacatgt-caaacgttgtatagcat
aaatcattagggccttttttaaccagaacatgaataatattcaaggtggacgaatgcata
ctcttttataacgtattggaacgagggta-cccaacatgaactcgcgcgcca-ggtgtct
aatgggacatcatcgttccatggctcttgttcggtcagatctccctccagaagactcaaa
acactttgtaaaggctggtgacatctagtggaagcaataggaagtgcc-aaaatattcct
cagcccct-gtgtttttcaatgggataggtt-taaaggtaat-acaacacatcaggtatc
cacttcctgtcagaaaatgtctcagggttttgcctgccaaatgagttctgttatactcac
agacaccattcaaacagttttagaaactttagagtg-ttttctatccatatat-aataag
tatatgcatattctagttactgggtaggatta-gtaaccagatt-aaatcgggtacattt
ttttta--tccagacgtgca-aatgctgcccccta-gccctaacagg------
>ssa18:6755878-6757312
-------cctctatgggctaggtgggactctagcgtcccccccgtggtgcactccatcaa
cagcaggtg-catttcaagagcggcaaatttgaatccaaataaatgtcaaaattcaaatt
tttcaaacatacaactattttacaccctttgaaagataaacatctccttaatctaaccac
gttttacgatttcaaaaaggttttacggcgaaagcataaatttagagtatgttaggacag
tacatttacaagagttgtgtgtaatgttttgtcaattcaaagacagg-gtcaccaaaacc
ataaaaccagct-aaaatgatgcactaacc-ttttacaatctc-catcagatgacactcc
taggacatta-tgttagacaatgcatgcatttttagttctatcaagttcatatttatatc
caaaaac-agcgttttactatggcattgatgttga-ggaaatcgtttccctccaataacc
ggcagtcaagtcaac-accacaaattaaataattaaaattagaaaacattggtaaaatat
tatattgtcatttaaagaattatagatttacatctcttgaacgcaatcaactt-gccaga
ttt-aaaaataaccttactggg-aaatcacactttgcaataatctgagcactgcgcccag
aaaaatacgcgttgcgatac-agactagacgtcatgttggggagatctaaaatcg-aaaa
tac------tatgtaaataatccattacc-tttgattctcttcatcagatgtcacttcc-
aggtat-cacaggtccataacgaatgtagttttgttc---aaaaaagctcatcatttatg
tccaaaaatctc-cgtcttgttagcacatgatctaagccagccggactt-ctcgtca-tg
aacgagggg-aaaaaatatatttacg-ttcgttcaaacatgt-caaacgttgtatagcat
aaatcattagggccttttttaaccagaacatgaataatattcaaggtggacgaatgcata
ctcttttataacgtattggaacgagggta-cccaacatgaactcgcgcgcca-ggtgtct
aatgggccatcatcgttccatggctcttgttcggtcagatctccctccagaagactcaaa
acactttgtaaaggctggtgacatctagtggaagcaataggaagtgcc-aaaatattcct
cagcccct-gtgtttttcaatgggataggtt-taaaggtaat-acaacacatcaggtatc
cacttcctgtcagaaaatgtctcagggttttgcctgccaaatgagttctgttatactcac
agacaccattcaaacagttttagaaactttagagtg-ttttctatccatatat-aataag
tatatgcatattctagttactgggtaggatta-gtaaccagatt-aaatcgggtacattt
ttttta--tccagccgtgca-aatactgcccccta-gccctaacagg------
>ssa21:51654880-51656314
-------cctcttggggctaggtgggacgctagcgtgccacccgtggtgcactccatcaa
cagcaggtg-catttcaagagcggcaaatttgaatccaaataaatgtcaaaattcaaatt
tttcaaaaatacaactatgttacaccatttgaaagataaacatctccttaatctaaccac
gttttacgatttcaaaaaggttttacggcgaaagcataaatttagagtatgttaggacag
tacatttacaagagttgtgtgtaatgttttgtcaattcaaagaccgg-gtcaccaaaacc
ataaaaccagct-aaaatgatgcactaacc-ttttacaatctc-catcagatgacactcc
taggacatta-tgttagacaatgcatgcatttttagttctatcaagttcatatttatatc
caaaaac-agcgttttactatggcattgatgttga-ggaaatcgtttccctccaataacc
ggcagtcaagtcagc-gtcacaaattaaataattaaaattagaaaacattggtaaaatat
tatattgtcatttaaagaattatagatttacatcttttgaacgcaatcaactt-gccaga
ttt-aaaaataaccttactggg-aaatcacactttgcaataatctgagcactgcgcccag
aaaaatacgcgttgcgatac-agactagacgtcatgttgttgagatctaaaatcg-aaaa
tac------tatgtaaataatccattacc-tttgattctcttcatcagatgtcacttcc-
aggtat-cacaggtccataacgaatgtagttttgttc---aaaaaagctcatcatttatg
tcccaaaatctc-cgtctcgttagcacatgatgtaagccagccggactt-ctcgtca-tg
aacgagggg-aaaaaatatatttccg-ttcgttcaaacatgt-caaacgttgtatagcat
aaatcattagggccttttttaaccagaacatgaataatattcaaggtggacgaatgcata
ctcttttataacgtattggaacgagggta-cccaacatcaactcgcgcgcaa-ggtgtct
aatgggccatcatcgttccatggctcttgttcggtcagatctccctccagaagactcaaa
acactttgtaaaggctggtgacatctagtggaagcaataggaagtgcc-aaaatattcct
aaacccct-gtgtttttcaatgggataggtt-taaagtcaat-acaacacatcaggtatc
cacttcctgtcagaaaatgtctcagggttttgcctgccaaatgagttctgttatactcac
agacaccattcaaacagttttggaaactttagagtg-ttttctatccatatat-aataag
tatatgcatattctagttactgggtaggatta-gtaaccagatt-aaatcgggtacattt
ttttta--tccagacgtgca-aatgctgcccccta-gacccaacagg------
>ssa23:26867126-26868559
--------ctcttggggctaggtgggacgctagcgtgccacccgtggtgcactccatcaa
cagcaggtg-catttcaagagcggcaaatttgaatccaaataaatgtcaaaattcaaatt
tttcaaaaatacaactatgttacaccatttgaaagataaacatctccttaatctaaccac
gttttacgatttcaaaaaggttttacggcgaaagcataaatttagagtatgttaggacag
tacatttacaagagttgtgtgtaatgttttgtcaagtcaaagacagg-gtcaccaaaacc
ataaaaccagct-aaaatgatacactaacc-ttttacaatctc-catcagatgacactcc
taggacatta-tgttagacaatgcatgcatttttagttctatcaagttgatatttatatc
caaaaac-agcgttttactatggcattgatgttga-ggaaatcgtttccctccaataacc
ggcagtcaagtcagc-gtcacaaattaaataattaaaattagaaaacattggtaaaatat
tatattgtcatttaaagaattatagatttacatcttttgaacgcaatcaactt-gccaga
ttt-aaaaataaccttactggg-aaatcacactttgcaataatctgagcactgtgcccag
aaaaatacgcgttgcgatac-agactagacgtcatgttggggagatctaaaatcg-aaaa
tac------tatgtaaataatccattacc-tttgattctcttcatcagatgtcacttcc-
aggtat-cacaggtccataacgaatgtagttttgttc---aaaaaagctcatcatttatg
tccaaaaatctc-cgtctcgttagcacatgatgtaagccagccggactt-ctcgtca-tg
aacgagggg-aaaaaatatatttccg-ttcgttcaaacatgt-caaacgttgtatagcat
aaatcattagggccttttttaaccagaacatgaataatattcaaggtggacgaatgcata
gtcttttataacgtattggaacgagggta-cccaacatgaagtagcgcgcca-ggtgtct
aatgggacatcaccgttccatggctcttgttcggtcagatctccctccagaagactcaaa
acactttgtaaaggctggtgacatctagtggaagcaataggaagtgcc-aaaatattcct
aaacccct-gtgtttttcaatgggataggtt-taaagtcaat-acaacacatcaggtatc
cacttcctgtcagaaaatgtctcagggttttgcctgccaaatgagttctgttatactcac
agacaccattcaaacagttttggaaactttagagtg-ttttctatccatatat-aataag
tatatgcatattctagttactgggtaggatta-gtaaccagatt-aaatcgggtaaaaaa
aattta--tccagacgtgca-aatgctgcccccta-gacccaacagg------
>ssa21:6991811-6993245
-------cctcttggggctaggtgggacgctagcgtgccacccgtggtgcactccatcaa
cagcaggtg-catttcaagagcggcaaatttgaatccaaataaatgtcaaaattcaaatt
tttcaaacatacaactattttacaccctttgaaagataaacatctccttaatctaaccac
gttttacgatttcaaaaaggttttacggcgaaagcataaatttagagtatgttaggacag
tacatttacaagagttgtgtgtaatgttttgtcaagtcaaagacagg-gtcaccaaaacc
ataaaaccagct-aaaatgatgcactaacc-ttttacaatctc-catcagatgacactcc
taggacatta-tgttagacaatgcatgcatttttagttctatcaagttcatatttatatc
caaaaac-agcgttttactatggcattgatgttga-ggaaatcgtttccctccaataacc
ggcagtcaagtcagc-gtcacaaattaaataattaaaattagaaaacattggtaaaatat
tatattgtcatttaaagaattatagatttacatctcttgaacgcaatcaactt-gccaga
ttt-aaaaataaccttactggg-aaatcacactttgcaataatctgagcactgcgcccag
aaaaatacgcgttgcgatac-agactagacgtcatgttggggagatctaaaatcg-aaaa
tac------tatgtaaataatccattacc-tttgattctcttcatcagatgtcacttcc-
aggtat-cacaggtccataacgaatgtagttttgttc---aaaaaagctcatcatttatg
tccaaaaatctcacatgatctaagcacatgatctaagccagctggactt-ctcgtca-tg
aacgagggg-aaaaaatatatttccg-ttcgttcaaacatgt-caaacgttgtatagcat
aaatcattagggccttttttaaccagaacatgaataatattcaaggtggacgaatgcata
ctcttttataacgtattggaacgagggta-cccaacatgaactcgcgcgcca-ggtgtct
aatgggccatcatcgttccatggctcttgttcggtcagatctccctccagaagactcaaa
acactttgtaaaggctggtgacatctagtggaagcaataggaagtgcc-aaaatattcct
cagcccct-gtgtttttcaatgggataggtt-taaagtcaat-acaacacatcaggtatc
cacttcctgtcagaaaatgtctcagggttttgcctgccaaatgagttctgttatactcac
agacaccattcaaacagttttagaaactttagagtg-ttttctatccatatat-aataag
tatatgcatattctagttactgggtaggatta-gtaaccagatt-aaatcgggtacattt
ttttta--tccagacgtgca-aatgctgcccccta-gccctaacag-------
>ssa18:52072153-52073586
-------cctctatgggctaggtgggacgctagcgtgccacccgtggtgcactccatcaa
cagcaggtg-catttcaagagcggcaaatttgaatccaaataaatgtcaaaattcaaatt
tttcaaacatacaactattttacaccctttgaaagataaacatctccttaatctaaccac
gttttacgatttcaaaaaggttttacggcgaaagcataaatttagagtatgttaggacag
tacatttacaagagttgtgtgtaatgttttgtcaagtcaaagacagg-gtcaccaaaacc
ataaaaccagct-aaaatgatgcactaacc-ttttacaatctc-catcagatgacactcc
taggacatta-tgttagacaatgcatgcatttttagttctatcaagttcatatttatatc
caaaaac-agcgttttactatggcattgatgttga-ggaaatcgtttccctccaataacc
ggcagtcaagtcagc-gtcacaaattaaataattaaaattagaaaacattggtaaaatat
tatattgtcatttaaagaattatagatttacatctcttgaacgcaatcaactt-gccaga
ttt-aaaaataaccttactggg-aaatcacactttgcaataatctgagcactgcgcccag
aaaaatacgcgttgcgatac-agactagacgtcatgttggggagatctaaaatcg-aaaa
tac------tatgtaaataatccattacc-tttgattctcttcatcagatgtcacttcc-
aggtat-cacaggtccataacgaatgtagttttgttc---aaaaaagctcatcatttatg
tccaaaaatctc-cgtcttgttagcacatgatctaagccagccggactt-ctcgtca-tg
aacgagggg-aaaaaatatatttacg-ttcgttcaaacatgt-caaacgttgtatagcat
aaatcattagggccttttttaaccagaacatgaataatattcaaggtggacgaatgcata
ctcttttataacgtattggaacgagggta-cccaacatgaactcgcgcgcca-ggtgtct
aatgggacatcatcgttccatggctcttgttcggtcagatctccctccagaagactcaaa
acactttgtaaaggctggtgacatctagtggaagcaataggaagtgcc-aaaatattcct
cagcccct-gtgtttttcaatggcataggtt-taaaggtaat-acaacacatcaggtatc
cacttcctgtcagaaaatgtctcagggttttgcctgccaaatgagttctgttatactcac
agacaccattcaaacagttttagaaactttagagtg-ttttctatccatatat-aataag
tatatgcatattctagttactgggtaggatta-gtaaccagatt-aaatcgggtaaaaaa
aaaata--tccagacgtgca-aatgctgcccccta-gccctaacag-------
>ssa20:76173449-76174883
-------cctcttggggctaggtgggacgctagcgtgccacctgtggtgcactccatcaa
cagcaggtg-catttcaagagcggcaaatttgaatccaaataaatgtcaaaattcaaatt
tttcaaaaatacaactatgttacaccatttgaaagataaacatctccttaatctaaccac
gttttacgatttcaaaaaggttttacggcgaaagcataaatttagagtatgttaggacag
tacatttacaagagttgtgtgtaatgttttgtcaagtcaaagacagg-gtcaccaaaacc
ataaaaccagct-aaaatgatacactaacc-ttttacaatctc-catcagatgacactcc
tgggacatta-tgttagacaatgcatgcatttttagttctatcaagttcatatttatata
caaaaac-agcgttttactatggcattgatgttga-ggaaatcgtttccctccaataacc
gg-agtcaagtcagc-gtcagaaattaaataattaaaattagaaaacattggtaaaatgt
tatattgtcatttaaagaattatagatttacatcttttgaacgcaatcaactt-gccaga
ttt-aaaaataaccttactggg-aaatcacactttgcaataatctgagcactgtgcccag
aaaaatacgcgttgcgatac-agactagacgtcatgttggggagatctaaaatcg-aaaa
tac------tatgtaaataatccattacc-tttgattctcttcatcagatgtcacttcc-
aggtat-cacaggtccataacgaatgtagttttgttc--aaaaaaagctcatcatttatg
tccaaaaatctc-cgtctcgttagcacatgatgtaagccagccggactt-ctcgtca-tg
aacgagggg-aaaaaatatatttccg-ttcgttcaaacatgt-caaacgttgtatagcat
aaatcattagggccttttttaaccagaacatgaataatattcaaggtggacgaatgcata
gccttttataacgtattggaacgagggta-cccaacatgaagtagcgcgcca-ggtgtct
aatgggacatcaccgttccatggctcttgttcggtcagatctccctccagaagactcaaa
acactttgtaaaggctggtgacatctagtggaagcaataggaagtgcc-aaaatattcct
aaacccct-gtgtttttcaatgggagaggtt-taaagtcaat-acaacacatcaggtatc
cacttcctgtcagaaaatgtctcagggttttgcctgccaaatgagttctgttatactcac
agacaccattcaaacagttttggaaactttagagtg-ttttctatcaatatat-aataag
tatatgcatattctagttactgggtaggatta-gtaaccagatt-aaatcgggtacattt
ttttta--tccagacgtgca-aatgctgcccccta-gacccaacagg------
>ssa13:30583536-30584970
-------------ggggctaggtgggacgctagcgtgccacccgtggtgcactccatcaa
cagcaggtg-catttcaagagcggcaaatttgaatccaaataaatgtcaaaattcaaatt
tttcaaaaatacaactatgttacaccatttgaaagataaacatctccttaatctaaccac
gttttacgatttcaaaaaggttttacggcgaaagcataaatttagagtatgttaggacag
tacatttacaagagttgtgtgtaatgttttgtcaagtcaaagacagg-gtcaccaaaacc
ataaaaccagct-aaaatgatgcactaacc-ttttacaatctc-catcagatgacactcc
taggacatta-tgttagacaatgcatgcatttttagttctatcaagttcatatttatata
caaaaac-agcgttttactatggcattgatgttga-ggaaatcgtttccctccaataacc
ggcagtcaagtcagc-gtcagaaattaaataattaaaattagaaaacattggtaaaatat
tatattgtcatttaaagaattatagatttacatctcttgaacgcaatcaactt-gccaga
ttt-aaaaataaccttactggg-aaatcacactttgcaataatctgagcactgcgaccag
aaaaatacgcgttgcgatac-agactagacgtcatgttggggagatctaaaatcg-aaaa
tactatgtatatgtaaataatccattacc-tttgattctcttcatcagatgtcacttcc-
aggtat-cacaggtccataacgaatgtagttttgttc---aaaaaagctcatcatttatg
tccaaaaatctc-cgtctcgttagcacatgatgtaagccagccggactt-ctcgtca-tg
aacgagggg-aaaaaatatatttccg-ttcgttcaaacatgt-caaacgttgtatagcat
aaatcattagggccttttttaaccagaacatgaataatattcaaggtggacgaatgcata
gtcttttataacgtattggaacgagggta-cccaacatgaagtagcgcgcca-ggtgtct
aatgggacatcaccgttccatggctcttgttcggtcagatctccctccagaagactcaaa
acactttgtaaaggctggtgacatctagtggaagcaataggaagtgcc-aaaatattcct
aaacccct-gtgtttttcaatgggataggtt-taaagtcaat-acaacacatcaggtatc
cacttcctgtcagaaaatgtctcagggttttgcctgccaaatgagttctgttatactcac
agacaccattcaaacagttttggaaactttagagtg-ttttctatccatatat-aataag
tatatgcatattctagttactgggtaggatta-gtaaccagatt-aaatcgggtacattt
ttttta--tccagacgtgca-aatgctgcccccta-gacccaaaagg------
>ssa23:38555934-38557368
--------cctcttgggctaggtgggacgctagcgtgccacccgtggtgcactccatcaa
cagcaggtg-catttcaagagcggcaaatttgaatccaaataaatgtcaaaattcaaatt
tttcaaaaatacaactatgttacaccatttgaaagataaacatctccttaatctaaccac
gttttacgatttcaaaaaggttttacggcgaaagcataaatttagagtatgttaggacag
tacatttacaagagttgtgtgtaatgttttgtcaattcaaagacagg-gtcaccaaaacc
ataaaaccagct-aaaatgatgcactaaccattttacaatctc-catcagatgacactcc
taggacatta-tgttagacaatgcatgcatttttagttctatcaagttcatatttatatc
caaaaac-agcgttttactatggcattgatgttga-ggaaatcgtttccctccaataacc
ggcagtcaagtcagc-accacaaattaaataattaaaattagaaaacattggtaaaatat
tatattgtcatttaaagaattatagatttacatctcttgaacgcaatcaactt-gccaga
ttt-aaaaataaccttactggg-aaatcacactttgcaataatctgagcactgcgcccag
aaaaatacgcgttgcgatac-agactagccgtcatgttggggagatctaaaatcg-aaaa
tac------tatgtaaataatccattacc-tttgattctcttcatcagatgtcacttcc-
aggtat-cacaggtccataacgaatgtagttttgttc---aaaaaagctcatcatttatg
tccaaaaatctc-cgtcttgttagcacatgatctaagcccgccggactt-cacttca-tg
aacgagggg-aaaaaatatatttacg-ttcgttcaaacatgt-caaacgttgtatagcat
aaatcattagggccttttttaaccagaacatgaataatattcaaggtggacgaatgcata
gtcttttataacgtattggaacgagggta-cccaacatgaagtagcgcgcca-ggtgtct
aatgggacatcaccgttccatggctcttgttcggtcagatctccctccagaagactcaaa
acactttgtaaaggctggtgacatctagtggaagcaataggaagtgcc-aaaatattcct
aaacccct-gtgtttttcaatgggataggtt-taaagtcaat-acaacacatcaggtatc
cacttcctgtcagaaaatgtctcagggttttgcctgccaaatgagttctgttatactcac
agacaccattcaaacagttttggaaactttagagtg-ttttctatccatatat-aataag
tatatgcatattctagttactgggtaggatta-gtaaccagatt-aaatcgggtacattt
ttttta--tccagacgtgca-aatgctgcccccta-gacccaacagg------
>ssa13:69081279-69082712
-------cctctatgggctaggtgggacgcaagcgtcccacccgtggtgcactccatcaa
cagcaggtg-catttcaagagcggcaaatttgaatccaaataaatgtcaaaattcaaatt
tttcaaacatacaactattttacaccctttgaaagataaacatctccttaatctaaccac
gttttacgatttcaaaaaggttttacggcgaaagcataaatttagagtatgttaggacag
tacatttacaagagttgtgtgtaatgttttgtcaattcaaagacagg-gtcaccaaaacc
ataaaaccagct-aaaatgatgcactaacc-ttttacaatctc-catcagatgacactcc
taggacatta-tgttagacaatgcatgcatttttagttctatcaagttcatatttatatc
caaaaac-agcgttttactatggcattgatgttga-ggaaatcgtttccctccaataacc
ggcagtcaagtcagc-accacaaattaaataattaaaattagaaaacattggtaaaatat
tatattgtcatttaaagaattatagatttacatctcttgaacgcaatcaactt-gccaga
ttt-aaaaataaccttactggg-aaatcacactttgcaataatctgagcactgcgcccag
aaaaatacgcgttgcgatac-agacaagcggtcatgttggggagatctaaaatcg-aaaa
tac------tatgtaaataatccattacc-tttgattctcttcatcagatgtcacttcc-
aggtat-cacaggtccataacgaatgtagttttgttc---aaaaaagctcatcatttatg
tccaaaaatctc-cgtcttgttagcacatgatctaagcccgccggactt-cacttca-tg
aacgagggg-aaaaaatatatttacg-ttcgttcaaacatgt-caaacgttgtatagcat
aaatcattagggccttttttaaccagaacatgaataatattcaaggtggacgaatgcatt
ctcttttataacgtattggaacgagggta-cccaacatgaactagcgcgcca-ggtgtct
aatgggacatcaccgttccatggctcttgttcggtcagatctccctccagaagactcaaa
acactttgtaaaggctggtgacatctagtggaagcaataggaagtgcc-aaaatattcct
cagcccct-gtgtttttcaatggcataggtt-taaaggtaat-acaacacatcaggtatc
cacttcctgtcagaaaatgtctcagggttttgcctgccaaatgagttctgttatactcac
agacaccattcaaacagttttagaaaatttagggtg-ttttctatccatatat-aataag
tatatgcatattctagttactgggtaggatta-gtaaccagatt-aaatcgggtaca-tt
ttttta--tccagccgtgca-aatactgcccccta-gccccaacagg------
>ssa17:2681443-2682876
------acctctatgggctaggtgggacgcaagcgtcccacccgtggtgcactccatcaa
cagcaggtg-catttcaagagcggcaaatttgaatccaaataaatgtcaaaattcaaatt
tttcaaacatacaactattttacaccctttgaaagataaacatctccttaatctaaccac
gttttacgatttcaaaaaggttttacggcgaaagcataaatttagagtatgttaggacag
tacatttacaagagttgtgtgtaatgttttgtcaattcaaagacagg-gtcaccaaaacc
ataaaaccagct-aaaatgatgcactaacc-ttttacaatctc-catcagatgacactcc
taggacatta-tgttagacaatgcatgcatttttagttctatcaagttcatatttatatc
caaaaac-agcgttttactatggcattgatgttga-ggaaatcgtttccctccaataacc
ggcagtcaagtcagc-acgacaaattaaataattaaaattagaaaacattggtaaaatat
tatattgtcatttaaagaattatagatttacatctcttgaacgcaatcaactt-gccaga
ttt-aaaaataaccttactggg-aaatcacactttgcaataatctgagcactgcgcccag
aaaaatacgcgttgcgatac-agactagccgtcatgttggggagatctaaaatcg-aaaa
tac------tatgtaaataatccattacc-tttgattctcttcatcagatgtcacttcc-
aggtat-cacaggtccataacgaatgtagttttgttc---aaaaaagctcatcatttata
tccaaaaatctc-cgtcttgttagcacatgatctaagcccgccggactt-cacttca-tg
aacgagggg-aaaaaatatatttacg-ttcgttcaaacatgt-caaacgttgtatagcat
aaatcattagggctttttttaaccagaacatgaataatattcaaggtggacgaatgcatc
ctcttttataacgtattggaacgagggta-cccaacatgaactcgcgcgcca-ggtgtct
aatgggccatcatcgttccatgactcttgttcggtcagatctccctccagaagactcaaa
agactttgtaaaggctggtgacatctagtggaagcaataggaagtgcc-aaaatattcct
cagcccct-gtgtttttcaatggcataggtt-taaaggtaat-acaacacatcaggtatc
cacttcctgtcagaaaatgtctcagggttttgcctgccaaatgagttctgttatactcac
agacgccattcaaacagttttagaaaatttagggtg-ttttctatccatatat-aataag
tatatgcatattctagttactgggtaggatta-gtaaccagatt-aaatcgggtaca-tt
ttttta--tccagccgtgca-aatactgcccccta-gccccaacag-------
>ssa22:45880355-45881788
-------cctctatgggctaggtgggacgcaagcgtcccacccgtggtgcactccatcaa
cagcaggtg-catttcgagagcggcaaatttgaatccaaataaatgtcaaaattcacatt
tttcaaacatacaactattttacaccctttgaaagataaacatctccttaatctaaccat
gttttacgatttcaaaaaggttttacggcgaaagcataaatttagagtatgttaggacag
tacatttacaagagttgtgtgtaatgttgtgccaattcaaagacaggcgtcaccaaaacc
ataaaatcagct-aaaatgatgcactaacc-ttttacaatctc-caacagatgacactcc
taggacattg-tgttagacaatgcacgcatttttagttctatcaagttcatatttatatc
caaaaac-agcgttttactgtggcgttgatgttca-ggaaatcgtttccctccaataacc
ggcattcaagtcagc-accacaaattaaataattaaaattagaaaacattggtaaaatat
tatattgtcatttaaagaattatagatttacatctcttgaacgcaatcaactt-gccaga
ttt-aaaaataaccttactggg-aaatcacactttgcaataatctgagcacgccgcccag
aaaaatacgcgttgcgatac-agactagccgccatgttggggagatctaaaatcg-aaaa
tac------tatgtaaataatccattacc-tttgattctcttcatcagatgtcacttcc-
aggtat-cacaggtccataacgaatgtagttttgttc---aaaaaagctcatcatttatg
tccaaaaatctc-cgtcttgttagcacatgatctaagcccgccggacat-cacttcg-tg
aacgagggg-aaaaaatatatttacg-ttcgttcaaacatgt-caaacgttgtatagcat
aaatcattagggccttttttaaccagaacatgaataatattcaaggtggacgaatgcatt
ctcttttataacgtattggaacgagggta-cccaacatgaactcgcgcgcca-ggtgtct
aatgggccatcatcgttccatggctcttgttcggtcagatctccctccagaagactcaaa
acactttgtaaaggctggtgacatctagtggaagcaataggaagtgcc-caaatattcct
cagcccct-gtgtttttcaatggcataggtt-taaaggtaat-acaacacatcaggtatc
cacttcctgtcagaatctgtctcagggttttgcctgccaaatgagttctgttatactcac
agacaccattcaaacagttttagaaactttagggtg-ttttctatccatatat-aataag
tatatgcatattctagttactgggtaggatta-gtaaccagatt-aaatcgggtaca-tt
ttttta--tccagccgtgca-aatactgcccccta-gccctaacag-------
>ssa01:20836276-20837711
------acctctatgggctaggtgggacgcaagcgtcccacccgtggtgcactccatcaa
cagcaggtg-catttcaagagcggcaaatttgaatccaaataaatatcaaaattcaaatt
tttcaaacatacaactattttacaccctttgaaagataaacatctccttaatctaaccac
gttttacgatttcaaaaaggttttacggcgaaagcataaatttagagtatgttaggacag
tacatttacaagagttgtgtgtaatgttgtgccaattcaaagacaggcgtcaccaaaacc
at-aaatcagct-aaaattatgcactaacc-ttttacaatctc-caacagatgacactcc
taggacattg-tgttagacaatgcatgcatttttagttctatcaagttcatatttatatc
caaaaac-agcgttttactgtggcgttgatgttca-ggaaatcgtttcccttcaataacc
ggcagtcaagtcagc-accacaaattaaataattaaaattagaaaacattggtaaaatat
tatattgtcatttaaagaattatagatttacatctcttgaacgcaatcaactt-gccaga
ttt-aaaaataaccttactggg-aaatcacactttgcaataatctgagcactgcgcccag
aaaaatatgcgttgcgatac-agactagccgccatgttggggagatctaaaatcg-aaaa
tac------tatgtaaataatccattacc-tttgattctcttcatcagatgtcacttcc-
aggtat-cacaggtccataacgaatgtagttgtgttc----aaaaagctcatcatttatg
tccaaaaatctc-cgtcttgttagcacatgatctaagcccgccggactt-cacttca-tg
aacgagggg-aaaaaatatatttacg-ttcgttcaaacatgt-caaacgttgtatagcat
aaatcattagggccttttttaaccagaacatgaataatattcaaggtggacgaatgcatt
ctcttttataacgtattggaacgagggta-cccaacatgaactcgcgcgcca-ggtgtct
aatgggccatcatcgttccatggctcttgttcggtcagatctccctccagaagactcaaa
acactttgtaaaggctggtgacatctactggaagcaataggaagtgcc-aaaatattcct
cagcccct-gtgtttttcaatggcataggtt-taaaggtaat-acaacacatcaggtatc
cacttcctgtcagaaaatgtctcagggttttgcctgccaaatgagttctgttatactcac
agacaccattcaaaaagttttagaaactttagggtg-ttttctatccatatgt-aataag
tatatgcatattctagttactgggtagaatta-gtaaccagatt-aaatcgggtaca-tt
ttttta--tccagccgtgca-aatactgcccccta-gccccaacaggtt----
>NW_021822233.1_1024606_927234_925800_1449_90.752
--tttaacttcttggggctatgtgggacgttagcgtgccccccgtggcgcaccctatcaa
cagcaggtg-catttcaagagcggcaaatttgaaaccaaataaatgtcaaaattcaaatt
tctcaaacatacaactaacttacagcctttgaaagataaacatctccttaatctaaccac
gttttccgatttcaaaaaggttttacggggaaagcataaagttaggttatgttaggagag
tacattgacaatagctgtgtgtagtgtattgtcgattcaaagacaggcgtcaccaaaacc
ataaaatcagct-aaaattatgcactaacc-ttttacaatctc-catcagaggacactcc
taggacatta-tgttagacaatgcatgcatttttagttctatcaagttcatatttatatc
taaaaac-agcgttttactatggcgttgatgttca-ggaaatcgtttccctccaat-acc
ggcagtcaagtcatg-acaacaaaataattaattaatattagaaaacattggtaaaatat
tatattgtcattcaaagaattatagatttacatctcttgaacgcaatggactt-gccaga
ttt-aaaattaaccttactggg-aaatcacactttgcaataatctgagcactgcg-ccag
aaaaatacgcattgcgatac-agactaaccgccatgttggagagatctaaaatcg-aaaa
tac------tatgtaaataatccattacc-tttgattctcttcatcagatgtcacttcca
aagagt-cccaggtccataacgaatgtagttttgttc--aaaaaaagctcatcatttatg
tccaaaaacctc-cgtgttg-tagcacatgatctaagccagccggactt-cacttcacat
cacgaacgg-aaaaaatatatttacg-ttcgtt----------caaacgttgtatcgcat
aaatcattagggccttttttaaccagaacatgaataaaattcaaggcggaccattgggtt
ctcttttaaaacgtttcggaatgagagta-cccaccatcaactcgcacgcca-ggtgtct
aatgggccatcgccgttccaaagctcttcttcagtcagatctcactgtagaagactcaaa
acactttgtaaaggctggggacatcttgtggaagcaataggaagtgcc-aaaacattcct
caccccct-ttgtttttcaatggtataggct-taaagtcaat-tcaacacatcaggtatc
cacttcctgtcagaatctgtctcagggttttgcctgccaaatgagttctgttatactcac
agacaccattcaaacagtttttgaaactttagggtg-ttttctatccatatat-aataag
tatatgcatattgtagttactgggtaggatta-gtaaccagatt-aaatcgggtaaat-t
ttttta--tccagccgtgaa-aatactgccccctataccctaacaggttaa--
>NW_021822553.1_23360_5267_3825_1448_91.506
--tttaacttcttggggctatgtgggacgttagcgtgccacccgtggcgcaccctatcaa
cagcaggtg-catttcaagagcggcaaatttgaaaccaaataaatgtcaaaattcaaatt
tctcaaacatacaactaacttacagcctttgaaagataaacatctccttaatctaaccac
gttttccgatttcaaaaaggttttacggggaaagcataaagttaggttatgttaggagag
tacattgacaatagctgtgtgtagtgtattgtcgattcaaagacaggcgtcaccaaaacc
ataaaatcagct-aaaatgatgcactaacc-ttttacaatctc-catcagatgacactcc
taggacatta-tgttagacaatgcatgcatttttagttctatcaagttcatatttatttc
taaaaac-agtgttttactatggcgttgatgttca-ggaaatcgtttccctccaat-acc
ggcagtcaagtcatg-acaacaaaataattaattaatattagaaaacattggtaaaatat
tatattgtcattcaaagaattatagatttacatctcttgaacgcaatggactt-gccaga
ttt-aaaattaaccttactggg-aaatcacactttgcaataatctgagcactgcg-ccag
aaaaatacgcattgcgatac-agactaaccgccatgttggagagatctaaaatcg-aaaa
tac------tatgtaaataatccattacc-tttgattctcttcatcagatgtcacttcca
aagaat-cccaggtccataacgaatgtagttttgttc---aaaaaagctcatcatttatg
tccaaaaacctc-cgtgttg-tagcacatgatctaagccagccggactt-cacttcacat
cacgaacgg-aaaaaatatatttacg-ttcgttcaaacatgt-caaacgttgtatcgcat
aaatcattagggccttttttaaccagaacatgaataaaattcaaggcggaccattgggtt
ctcttttaaaacgtttcggaatgagagta-cccaccatcaactcgcacgcca-ggtgtct
aatgggccatcgccgttccaaagctcttcttcagtcagatctcactgtagaagactcaaa
acactttgtaaaggctggggacatcttgtggaagcaataggaagtgcc-aaaacattcct
caccccct-ttgtttttcaatggtatatgct-taaagtcaat-tcaacacatcagggatc
cacttcctgtcagaatctgtctcagggttttgcctgccaaatgagttctgttatactcac
agacaccattcaaacagtttttgaaactttagggtg-ttttctatccatatat-aataag
tatatgcatattgtagttactgggtaggatta-gtaaccagatt-aaatcgggtacat-t
ttttta--tccagccgtgaa-aatactgccccctataccctaacaggttaa--
>NW_021822941.1_5246469_3279175_3277733_1449_91.373
-gtttaacttcttggggctatgtgggacgttagcgtgccacccgtggcgcaccctatcaa
cagcaggtg-catttcaagagcggcaaatttgaaaccaaataaatgtcaaaattcaaatt
tctcaaacatacaactaacttacagcctttgaaatataaacatctccttaatctaaccac
gttttccgatttcaaaaaggttttacggggaaagcataaagttaggttatgttaggagag
tacattgacaatagctgtgtgtagtgtattgtcgattcaaagacaggcatcaccaaaacc
ataaaatcagct-aaaattatgcactaacc-ttttacaatctc-catcagatgacactcc
taggacatta-tgttagacaatgcatgcatttttagttctatcaagttcatatttatatc
taaaaac-agcgttttactatggcgttgatgttca-ggaaatcgtttccctccaat-acc
ggcagtcaagtcatg-acaacaaaataattaattaatattagaaaacattggtaaaatat
tatattgtcattcaaagaattatagatttacatctcttgaacgcaatggactt-gccaga
ttt-aaaattaaccttactggg-aaatcacactttgcaataatctgagcactgcg-ccag
aaaaatacgcattgcgatac-agactaaccgccatgttggagagatct-aaatcg-aaaa
tac------tatgtaaataatccattacc-tttgattctcttcatcagatgtcacttcca
aagaat-cccaggtccataacgaatgtagttttgttc---aaaaaagctcatcatttatg
tccaaaaacctc-cgtgttg-tagcacatgatctaagccagccggactt-cacttcacat
cacgaacgg-aaaaaatatatttacg-ttcgttcaaacatgt-caaacgttgtatcgcat
aaatcattagggccttttttaaccagaacatgaataaaattcaaggcggagcattgggtt
ctcttttaaaacgtttcggaatgagagta-cccaccatcaactcgcacgcca-ggtgtct
aatgggccatcgccgttccaaagctcttcttcagtcagatctcactgtagaagactcaaa
acactttgtaaaggctggggacatcttgtggaagcaataggaagtgcc-aaaacattcct
caccccct-ttgtttttcaatggtataggct-taaagtcaat-tcaacacatcaggtatc
cacttcctgtcagaatctgtctcagggttttgcctgccaaatgagttctgttatactcac
agacaccattcaaacagttattgaaactttagggtg-ttttctatccatatat-aataag
tatatgcatattgtagttactgggtaggatta-gtaaccagatt-aaatcgggtacat-t
ttttta--tccagccgtgaa-aatactgccccctataccctaacaggttaa--
>NC_042984.1_46383311_36171755_36173198_1450_91.862
---ttaacttcttggggctatgtgggacgttagcgtgccacccgtggcgcaccctatcaa
cagcaggtg-catttcaagagcggcaaatttgaaaccaaataaatgtcaaaattcaaatt
tctcaaacatacaactaacttacagcctttgaaagataaacatctccttaatctaaccac
gttttccgatttcaaaaaggttttacggggaaagcataaagttaggttatgttaggagag
tacattgacaatagctgtgtgtagtgtattgtcgattcaaagacaggcgtcaccaaaacc
ataaaatcagct-aaaattatgcactaacc-ttttacaatctc-catcagatgacactcc
taggacatta-tgttagacaatgcatgcatttttagttctatcaagttcatatttatatc
taaaaac-agcgttttactatggcgttgatgttca-ggaaatcgtttccctccaat-acc
ggcagtcaagtcatg-acaacaaaataattaattaatattagaaaacattggtaaaatat
tatattgtcattcaaagaattatagatttacatctcttgaacgcaatggactt-gccaga
ttt-aaaattaaccttactggg-aaatcacactttgcaataatctgagcactgcg-ccag
aaaaatacgcattgcgatac-agactaaccgccatgttggagagatctaaaatcg-aaaa
tac------tatgtaaataatccattacc-tttgattctcttcatcagatgtcacttcca
aagaat-cccaggtccataacgaatgtagttttgttcaaaaaaaaagctcatcatttatg
tccaaaaacctc-cgtgttg-tagcacatgatctaagccagccggactt-cacttcactt
caagaacgg-aaaaaatatatttacg-ttcgttcaaacatgt-caaacgttgtatcgcat
aaatcattagggccttttttaaccagaacatgaataaaattcaaggcggaccattgggtt
ctcttttaaaacgtttcggaatgagagta-cccaccatcaactcgcgcgcca-ggtgtct
aatgggccatca-cgttccatggctcttattcggtcagatctcactgtagaagactcaaa
acactttgtaaaggctggggacatcttgtggaagcaataggaagtgcc-aaaatattcct
cagcccct-ttgtttttcaatggtataggct-taaagtcaat-tcaacacatcaggtatc
cacttcctgtcagaatctgtctcagggttttgcctgccaaatgagttctgttatactcac
agacaccattcaaacagtttttgaaactttagggtg-ttttctatccatatat-aataag
tatatggatattgtagttactgggtaggatta-gtaaccagatt-aaatcgggtacat-t
ttttta--tccagccgtgaa-aatactgccccctataccctaacaggttaa--
>NC_042983.1_46405705_45256599_45258040_1448_91.989
--tttaacttcttggggctatgtgggacgttagcgtgccacccgtggcgcaccctatcaa
cagcaggtg-catttcaagagcggcaaatttgaaaccaaataaatgtcaaaattcaaatt
tctcaaacatacaactaacttacagcctttgaaagataaacatctccttaatctaaccac
gttttccgatttcaaaaaggttttacggggaaagcataaagttaggttatgttaggagtg
tacattgacaatagctgtgtgtagtgtattgtcgattcaaagacaggcgtcaccaaaacc
ataaaatcagct-aaaattatgcactaacc-ttttacaatctc-catcagatgacactcc
taggacatta-tgttagacaatgcatgcatttttagttctatcaagttcatatttatatc
taaaaac-agcgttttactatggcgttgatgttca-ggaaatcgtttccctccaat-acc
ggcagtcaagtcatg-acaacaaaataattaattaatattagaaaacattggtaaaatat
tatattgtcattcaaagaattatagatttacatctcttgaacgcaatggactt-gccaga
ttt-aaaattaaccttactggg-aaatcacactttgcaataatctgagcactgcg-ccag
aaaaatacgcattgcgatac-agactaaccgccatgttggagagatctaaaatcg-aaaa
tac------tatgtaaataatccattacc-tttgattctcttcatcagatgtcacttcca
aagaat-cccaggtccataacgaatgtagttttgttc---aaaaaagctcatcatttatg
tccaaaaacctc-cgtgttg-tagcacatgatctaagccagccggactt-cacttcactt
caagaacgg-aaaaaatatatttccg-ttcgttcaaacatgt-caaacgttgtatcgcat
aaatcattagggccttttttaaccagaacatgaataaaattcaaggcggaccattgggtt
ctcttttaaaacgtttcggaatgagagta-cccaccatcaactcgcgcgcca-ggtgtct
aatgggccatca-cgttccaaggctcttcttcagtcagatctcactgtagaagactcaaa
acactttgtaaaggctggggacatcttgtggaagcaataggaagtgcc-aaaatattcct
cagcccct-ttgtttttcaatggtataggct-taaagtcaat-tcaacacatcaggtatc
cacttcctgtcagaatctgtctcagggttttgcctgccaaatgagttctgttatactcac
agacaccattcaaacagttttagaaactttagggtg-ttttctatccatatat-aataag
tatatgcatattgtagttactgggtaggatta-gtaaccagatt-aaatcgggtacat-t
ttttta--tccagccgtgaa-aatactgccccctataccctaacaggttaa--
>NW_021822630.1_586636_304347_302907_1447_91.292
---ttaacttcttggggctatgtggaacgttagcgtgccacccgtggcgcaccctataaa
cagcaggtg-catttcaagagcggcaaatttgaaaccaaataaatgtcaaaattcaaatt
tctcaaacatacaactaacttacagcctttgaaagataaacatctccttaatctaaccac
gttttccgatttcaaaaacgttttacggggaaagcataaagttaggttatgttaggagag
tacattgacaatagctgtttgtagtgtattgtcgattcaaaaacaggcgtcaccaaaacc
ataaaatcagct-aaaattatgcactaacc-ttttacaatctc-catcagatgacactcc
taggacatta-tgttagacaatgcatgcatttttagttctatcaagttcatatttatatc
taaaaac-agcgttttactatggcgttgatgttca-ggaaatcgtttccgtccaat-acc
tgcagtcaagtcatg-acaacaaaataattaattaatattagaaaacattggtaaaatat
tatattgtcattcaaagaattatagatttacatctcttgaacgcaatggactt-gccaga
ttt-aaaattaaccttactggg-agatcacactttgcaataatctgagcactgcg-ccag
aaaaatacgcattgcgatac-agcctaaccgccatgttggagagatctaaaatcg-aaaa
tac------tatgtaaataatccattacc-tttgattctcttcatcagatgtcacttcca
aagaat-cccaggtccataacgaatgtagttttgttc---aaaaaagctcatcatttatg
tccaaaaacctc-cgtgttg-tagcacatgatctaagccagccggactt-cacttcactt
caagaacgg-aaaaaatatatttacg-ttcgttcaaacatgt-caaacgttgtatcgcat
aaatcattagggccttttttaaccagaacatgaataaaattcaaggcggaccattgggtt
ctcttttaaagcgtttcggaatgagagta-cccaccatcaactcgcgcgcca-ggtgtct
aatgggccatca-cgttccaaggctcttcttcagtcagatctcactgtagaagactcaaa
acactttgtaaaggctggggacatcttgtggaagcaataggaagtgcc-aaaatattcct
cagcccct-ttgtttttcaatggtataggct-taaagtcaat-tcaacacatcaggtatc
cacttcctgtcagaatctgtctcagggttttgcctgccaaatgagttctgttatactcac
agacaccattcaaacagtttttgaaactttagggtg-ttttctatccatatat-aataag
tatatgcatattgtagttactgggtaggatta-gtaaccagatt-aaatcgggtacat-t
ttttta--tccagccgtgaa-aatactgccccctataccctaacaggttaa--
>NW_021822592.1_22021_9367_10808_1447_91.085
---ttaacttcttggggctatgtgggacgttagcgtgccacccgtggcgcaccctatcaa
cagcagatg-catttcaagagcggcaaatttgaaaccaaataaatgtcaaaattcaaatt
tctcaaacatacaactaacttacagcctttgaaagataaacatcttcttaatctaaccac
gtttaccgatttcaaaaaggttttacggggaaagcataaagttaggttatgttaggagag
tacattgacaatagctgtgtgtagtgtattgtcgattcaaagacaggcgtcaccaaaacc
ataaaatcagct-aaaattatgcactaacc-ttttacaatctc-catcagatgacactcc
taggacatta-tgttagacaatacatgcatttttagttctatcaagttcatatttatatc
taaaaac-agcgttttactatggcgttgatgttca-ggaaatcgtttccctccaat-acc
ggcagtcaagtcatg-acaacaaaataattatttaatattagaaaacattggtaaaatat
tatattgtcattcaaagaattatagatttacatctcttgaacgcaatggactt-gccaga
ttt-aaaattaaccttactggg-aaatcacactttgcaataatctgagcactgcg-ccag
aaaaatacgcattgcgatac-agactaaccgccatgttggagagatctaaaatcg-aaaa
tac------tatgtaaataatccattacc-tttgattcttttcatcagatgtcacttcca
aagaat-cccaggtccataacgaatgtagttttgttc---aaaaaagctcatcatttatg
tccaaaaacctc-cgtgttg-tagcacatgatctaagccagccggactt-cacttcactt
caagaacgg-aaaaaatatatttttg-ttcgttcaaacatgt-caaacgttgtatcgcat
aaatcattagggccttttttaaccagaacatgaataaaattcaaggcggaccattgggtt
ctcttttaaaacgtttcagaatgagagta-cccaccatcaaatcgcacgcca-ggtgtct
aatgggccatcgccgttccaacgctcttcttcagtcagatctcactgtagaagactcaaa
acactttgtaaaggctggggacatcttgtggaagcaataggaagtgcc-aaaacattcct
caccccct-ttgtttttcaatggtataggct-taaagtcaat-tcaacacatcaggtatc
cacttcctgtcagaatctgtctcagggttttgcctgccaaatgagttctgttatactcac
agacaccattcaaacagtttttgaaactttagggtg-ttttctatccatatat-aataag
tatatgcatattgtagttactgggtaggatta-gtaaccagatt-aaatcgggtacat-t
ttttta--tccagccgtgaa-aatactgccccctataccctaacaggttaa--
>NW_021822362.1_885114_610069_611509_1447_91.085
---ttaacttcttggggctatgtgggacgttagcgtgccacccgtggcgcaccctatcaa
cagcaggtg-catttcaagagcggcaaatttgaaaccaaataaatgtcaaaattcaaatt
tctcaaacatacaactaacttacagcctttgaaagataaacatcttcttaatctaaccag
gtttaccgatttcaaaaaggttttacggggaaagcataaagttaggttatgttaggagag
tacattgacaatagctgtgtgtagtgtattgtcgattcaaagacaggcgtcaccaaaacc
ataaaatcagct-aaaattatgcactaacc-ttttacaatctc-catcagatgacactcc
taggacatta-tgttagacaatgcatgcatttttagttctatcaagttcatatttatatc
taaaaac-agcgttttactatggcgttgatgttca-ggaaatcgtttccctccaat-acc
ggcagtcaagtcatg-acaacaaaataatgaattaatattagaaaacattggtaaaatat
tatattgtcattcaaagaattatagatttacatctcttgaacgcaatggactt-gccaga
ttt-aaaattaaccttactggg-aaatcacactttgcaataatctgagcactgcg-ccag
aaaaatacgtattgcgatac-agactaaccgccatgttggagagatctaaaatcg-aaaa
tac------tatgtaaataatccattacc-tttgattctcttcatcagatgtcacttcca
aagaat-cccaggtccataacgaatgtagttttgttc---aaaaaagctcatcatttatg
tccaaaaacctc-cgtgttg-tagcacatgatctaagccagccggactt-cccttcactt
caagaacgg-aaaaaatatattttcg-ttcgttcaaacatgt-caaacgttgtatcgcat
aaatcattagggccttttttaaccagaacatgaataaaattcaaggcggaccattgggtt
ctcttttaaaacgtttcggaatgagagta-cccaccatcaactcgcgcacca-ggggtct
aatgggccatcgccgttccaacgctcttcttcagtcagatctcactgtagaacactcaaa
acactttgtaaaggctggggacatcttgtggaagcaataggaagtgcc-aaaatattcct
ccttccct-ttgtttttcaatggtataggct-t-aagtcaat-tcaacacatcaggtatc
cacttcctgtcagaatctgtctcagggttttgcctgccaaatgagttctgttatactcac
agacaccattcaaacagtttttgaaactttagggtg-ttttctatccatatat-aataag
tatatgcatattgtagttactgggtaggatta-gtaaccagatt-aaatcgggtacat-t
ttttta--tccagccgtgaa-aatactgccccctataccctaacaggttaa--
>NW_021822675.1_529608_144301_145738_1447_91.154
---ttaacttcttggggctatgtgggactttagcgtgccacccgtggcgcaccctatcaa
cagcaggtg-catttcaagagcggcaaatttgaaaccaaataaatgtcaaaattcaaatt
tctcaaacatacaactaacttacaccctttgaaagataaacatctccttaatctaaccac
gttgtccgatttcaaaaaggttttacggggaaagcataaagttaggttatgttaggagag
tacattgacaatagctgtgtgtaatgcattgtcgattcaaagacaggcgtcaccaaaacc
ataaaatcagct-aaaattatgcactaacc-ttttacaatctc-catcagatgacactcc
taggacatta-tgttagacaatgcatgcatttttagttctatcaagttcatatttatatc
taaaaac-agcgttttactatggcgttgatgttca-ggaaatcgtttccctccaat-acc
ggcagtcaagtcatg-acaacaaaataattaattaatattagaaaacattggtaaaatat
tatattgtcattcaaagaattatagatttacatctcttgaatgcaatggactt-gccaga
ttt-aaaattaaccttactggg-aaatcacactttgcaataatctgagcactgcg-ccag
aaaaatacgcattgcgatac-agactaaccgccatgttggagagatctaaaatcg-aaaa
tac------tatgtaaataatccattacc-tttgattctcttcatcagatgtcacttcca
aagaat-cccaggtccataacgaatgtagttttgttc---aaaaaagctcatcatttatg
tccaaaaacctc-cgtgttg-tagcacatgatctaagccagccggactt-cacttcacat
cacgaacgg-aaaaaatatatttacg-ttcgttcaaacatgt-caaacgttgtatcgcat
aaatcattagggccttttttaaccagaacatgaataaaatttaaggcggaccattgggtt
ctcttttaaaacgtttcggaatgagagta-cacaccatcaactcgcgtgcca-ggtgtct
aatgggccatcgccgttccaaagctcttcttcagtcagatctcactgtagaagactcaaa
acactttgtaaaggctggggacatcttgtggaagcaataggaagtgcc-aaaacattcct
caccccct-ttgtttttcaatggtataggct-taaagtcaat-tcaacacatcaggtatc
cacttcctgtcagaatctgtctcagggttttgcctgccaaatgagttctgttatactcac
agacaccattctaacagtttttgaaactttagggtg-ttttctatccatatat-aataag
tatatgcatattgtagttactgggtaggatta-gtaaccagatt-aaatcgggtacat-t
ttttta--tccagc----aa-aatactgccccctataccctaacaggttaa--
>NW_021822728.1_252626_167721_169158_1447_91.016
--tttagcttcttggggctatgtgggacgttagcgtgccacccgtggcgcaccgtatcaa
cagcaggtg-catttcaagagcggcaaatttgaaaccaaataaatgtcaaaattcaaatt
tctcaaacatacaactaacttacagcctttgaaagataaacatc--cttaatctaaccac
gttgtccgatttcaaaaaggttttacggggaaagcataaagttaggt--tgttaggagag
tacattgataatagctgtgtgtaatgcattgtcgattcaaagacaggcgtcaccaaaacc
ataaaatcagct-aaaattatgcactaacc-ttttacaatctc-catcagatgacactcc
taggacatta-tgttagacaatgcatgcatttttagttctatcaagttcatatttatatc
taaaaac-agcgttttactatggcgttgatgttca-ggaaatcgtttccctccaat-acc
ggcagtcaagtcatg-acaacaaaataattaattaatattagaaaacattggtaaaatat
tatattgtcattcaaagaattatagatttacatctcttgaacgcaatggactt-gccaga
ttt-aacattaaccttactggg-aaatcacactttgcaataatctgagcactgcg-ccag
aaaaatacgcattgcgatac-agactaaccgccatgttggagagatctaaaatcg-aaaa
tac------tatgtaaataatccattacc-tttgattctcttcatcagatgtcacttcca
aagaat-cccaggtccataacgaatgtagttttgttc---aaaaaagctcatcatttatg
tccaaaaacctc-cgtgttg-tagcacatgatctaagccagccggactt-cacttcacat
cacgaacgt-aaaaaatatatttacg-ttcgttcaaacatgt-caaacgttgtatcgcat
aaatcattagggccttttttaaccagaacatgaataaaattcaaggcggaccatggggtt
ctcttttaaaacgtttcggaatgagagta-cccaccatcaactcgcacgcca-ggtgtct
aatgggccatcacagttccaaagctcttcttcagtcagatctcactgtagaagactcaaa
acactttgtaaaggctggggacatcttgtggaagcaataggaagtgcc-aaaacattcct
caccccct-ttgtttttcaatggtataggct-taaagtcaat-tcaacacatcaggtatc
cacttcctgtcagaatctgtctcagggttttgccggccaaatgagttctgttatactcac
agacaccattcaaacagtttttgaaactttagggtg-ttttctatccatatat-aataag
tatatgcatattgtagttactgggtaggatta-gtaaccagatt-aaatcgggtacat-t
ttttta--tccagccgtgaa-aatactgccccctataccctaacaggtta---
>NW_021822189.1_1079381_826077_824635_1449_91.166
---ttaacttcttggggctatgtgggacgttagggtgcgccacgggtggcacgctatcaa
cagcaggtg-catttcaagagcggcaaatttgaaaccaaataaatgtcaaaattcaaatt
tctcaaacatacaactaacttacagcctttgaaagataaacatctccttaatctaaccac
gttgtccgatttcaaaaaggttttacggggaaagcataaagttaggttatgttaggagag
tacattgataatagctgtgtgtaatgcattgtcgattcaaagacaggcgtcaccaaaacc
ataaaatcagct-aaaattatgcactaacc-ttttacaatctc-catcagatgacactcc
taggacatta-tgttagacaatgcatgcatttttagttctatcaagttcatatttatatc
taaaaac-agcgttttactatggcgttgatgttca-ggaaatcgtttccctccaat-acc
ggcagtcaagtcatg-acaacaaaataattaattaatattagaaaacattggtaaaatat
tatattgtcattcaaagaattatagatgtacatctcttgaacgcaatcgactt-gccaga
ttt-aaaattaaccttactggg-aaatcacactttgcaataatctgagcattgcgtccag
aaaaatacgcattgcgatac-agactaaccgccatgttggagagatctaaaatcg-aaaa
tac------tatgtaaataatccattacc-tttgattctcttcatcagatgtcacttcca
aagaat-cccaggtccataacgaatgtagttttgttc---aaaaaagctcatcatttatg
tccaaaaacctc-cgtgttgttagcacatgatctaagccagccggactt-cacttcacat
cacgaacgg-aaaaaatatatttacg-ttcgttcaaacatgt-caaacgttgtatcgcat
aaatcattagggccttttttaaccagaacatgaataaaattcaaggcggaccattgggtt
ctcttttaaaacgtttcggaatgagagta-cccaccatcaactcgcgcgcaa-ggtgtct
aatgggccatcacagttccaaggctcttattcggtcagatctcactgtagaagactcaaa
acactttgtaaaggctggggacatcttgtggaagcaataggaagtgcc-aaaacattcct
caccccct-ttgtttttcaatggtataggct-taaagtcaat-tcaacacatcaggtatc
cacttcctgtcagaatctgtctcagggttttgcctgccaaatgagttctgttatact--c
agacaccattcaaacagtttttgaaactttagggtg-ttttctatccatatat-aataag
tatatgcatattgtagttactgggtaggatta-gtaaccagatt-aaatcgggtacat-t
ttttta--tccagctgtgaa-aatactgccccctataccctaacaggttaaa-
>NC_042991.1_41918599_13393041_13394485_1448_91.920
---ttaacttcttggggctatgtgggacgttagcgtgccacccgtggcgcaccctatcaa
cagcaggtg-catttcaagagcggcaaatttgaaaccaaataaatgtcaaaattcaaatt
tctcaaacatacaactaacttacagcctttgaaagataaacatctccttaatctaaccac
gttgtccgatttcaaaaaggttttacggggaaagcataaagttaggttatgttaggagag
tacattgacaatagctgtgtgtaatgtattgtcgattcaaagacaggcgtcaccaaaacc
ataaaatcagct-aaaattatgcactaacc-ttttacaatctc-catcagatgacactcc
taggacatta-tgttagacaatgcatgcatttttagttctatcaagttcatatttatatc
taaaaac-agcgttttactatggcgttgatgttca-ggaaatcgtttccctccaat-acc
ggcagtcaagtcatg-acaacaaaataattaattaatattagaaaacattggtaaaatat
tatattgtcattcaaagaattatagatttacatctcttgaacgcaatggactt-gccaga
ttt-aaaattaaccttactggg-aaatcacactttgcaataatctgagcactgcgcccag
aaaaatacgcattgcgatac-agactaaccgccatgttggagagatctaaaatcg-aaaa
tac------tatgtaaataatccattacc-tttgattctcttcatcagatgtcacttcca
aagaat-cccaggtccataacgaatgtagttttgttc---aaaaaagctcatcatttatg
tccaaaaacctc-cgtgttgttagcacatgatctaagccagccgaactt-cacttcactt
cacgaacgg-aaaaaatatatttacg-ttcgttcaaacatgt-caaacgttgtatcgcat
aaatcattagggccttttttaaccagaacatgaataaaattcaaggcggaccattgggtt
ctcttttaaaacgtttcggaatgagagta-cccaccatcaactcgcgcgcaa-ggtgtct
aatgggccatcacagttccaaggctcttattcggtcagatctcactgtagaagactcaaa
acactttgtaaaggctggggacatcttgtggaagcaataggaagtgcc-aaaacattcct
caccctct-ttgtttttcaatggtataggct-taaagtcaat-tcaacacatcaggtatc
cacttcctgtcagaatctgtctcagggttttgcctgccaaatgagttctgttatactcac
agacaccattcaaacagtttttgaaactttagggtg-ttttctatccatatat-aataag
tatatgcatattgtagttactgggtaggatta-gtaaccagatt-aaatcgggtacat-t
ttttta--tccagccgtgaa-aatactgccccctataccctaacaggttaaa-
>NW_021823358.1_45981_16467_15087_1386_91.486
---ttaacttcttggggctatgtgggacgttagcgtgccacccgtggcgcaccctatcaa
cagcaggtg-catttcaagagcggcaaatttgaaaccaaataaatgtcaaaattcaaatt
tctcaaacatacaactaacttacagcctttgaaagataaacatctccttaatctaaccac
gttgtccgatttcaaaaaggttttacggggaaagcataaagttaggt--tgttaggagag
tacattgataatagctgtgtgtaatgcattgtcgattcaaagacaggcgtcaccaaaacc
ataaaatcagct-aaaattatgcactaacc-ttttacaatctc-catcagatgacactcc
taggacatta-tgttagacaatgcatgcatttttagttctatcaagttcatatttatatc
taaaaac-agcgttttactatggcgttgatgttca-ggaaatcgtttccctccaat-acc
ggcagtcaagtcatg-acaacaaaataattaattaatattagaaaacattggtaaaatat
tatattgttattcaaagaattatagatttacatctcttgaacgcaatggactt-gtcaga
ttt-aaaattaaccttactggg-aaatcacactttgcaataatctgagcactgcgcccag
aaaaatacgcattgcgatac-agactaaccgccatgttggagagatctaaaatcg-aaaa
tac------tatgtaaataatccattacc-tttgattctcttcatcagatgtcacttcca
aagaat-cccaggtccataacgaatgtagttttgttc---aaaaaagctcatcattcatg
tccaaaaacctc-cgtgttgttagcacatgatctaagccagccggactt-cacttcacat
cacgaacgg-aaaaaatatatttacg-ttcgttcaaacatgt-caaacgttgtatcgcat
aaatcattagggccttttt-caccagaacatgaataaaattcaaggcggaccattgggtt
ctcttttaaaacgtttcggaatgagagta-cccaccatcaactcgcgcgcaa-ggtgtct
aatgggccatcacagttccaaggctcttattcggtcagatctcactgtagaagacgcaaa
acactttgtaaaggctggggacatcttgtggaagcaataggaagtgcc-aaaacattcct
caccccct-ttgtttttcaatggtataggct-taaagtcaat-tcaacacatcaggtatc
cacttcctgtcagaatctgtctcagggttttgcctgccaaatgagttctgttatactcac
agacaccattcaaacagtttttgaaactttagggtg-ttttctatccatatat-aataag
tatatgcatattgtagttactgggtaggatta-gtaaccagatt-aa-------------
-----------------------------------------------------
>NW_021823176.1_53519_44656_43215_1447_91.223
---ttaacttcttggggctatgtgggacgttagcgtgccacccgtggcgcaccctatcaa
cagcaggtg-catttcaagagcggcaaatttgaaaccaaataaatgtcaaaattcaaatt
tctcaaacatacaactaacttacagcctttgaaagataaacatatccttaatctaaccac
gttgtccgatttcaaaaaggttttacggggaaagcataaagttacgttatgttaggagag
tacattgataatagctgtgtgtaatgcattgtcgattcaaagacaggcgtcaccaaaacc
ataaaatcagct-aaaattatgcactaacc-ttttacaatctc-catcagatgacactcc
taggacatta-tgttagacaatgcatgcatttttagttctatcaaattcatatttatatc
taaaaac-agcgttttactatggcgttgatgttca-ggaaatcgtttccctccaat-acc
ggcagtcaagtcatg-acaacaaaataattaattaatattagaaaacattggtaaaatat
tatattgtcattca-agaattatagatttccatctcttgaacgcaatggactt-gccaga
ttt-aaaattaaccttactggg-aaatcacactttgcaataatctgagcactgcgcccag
aaaaatacgcattgcgatac-agactaaccgccatgttggagagatctaaaatcg-aaaa
tac------tatgtaaataatccattacc-tttgattctcttcatcagatgtcacttcca
aagaat-cccaggtccataacgaatgtagttttgttc---aaaaaagctcatcatttatg
tccaaaatcctc-cgtgttgttagcacatgatctaagccagccggactt-cacttcacat
cacgaacgg-aaaaaatatatttacg-ttcgttcaaacatgt-caaacgttgtatcgcat
aaatcattagggccttttt-aaccagaacatgaataaaattcaaggcggaccattgggtt
ctcttttaaaacgtttcggaatgagagta-cccaccatcaactcgcgcgcaa-ggtgtct
aatgggccatcacagttccaaggctcttattcggtcaaatctcactgtagaagactcaaa
acactttgtaaaggctggggacatcttgtggaagcaataggaagtgcc-aaaacattcct
caccccct-ttgtttttcaatggtataggct-taaagtcaat-tcaacacatcaggtatc
cacttcctgtcagaatctgtctcagggttttgcctgccaaatgagttctgttatactcac
agacaccattcaaacagtttttgaaactttagggtg-ttttctatccatatat-aataag
tatatgcatattgtagttactgggtaggatta-gtaaccagatt-aaatcgggtacat-t
ttttta--tcctgccgtgaa-aatactgccccctataccctaacaggttaa--
>NC_042964.1_51188276_12523067_12524501_1442_91.817
-----aacttcttggggctatgtgggacgttagcatgccacccgtggcgcaccctatcaa
cagcaggtg-catttcaagagcggcaaatttgaaaccaaataaatgtcaaaattcaaatt
tctcaaacatacaactaacttacaccctttgaaagataaacatctccttaatctaaccac
gttgtccgatttcaaaaaggttttacggggaaagcataaagttaggttatgttaggagag
tacattgacaatagctgtgtgtaatgtattgtcgattcaaagacaggcgtcaccaaaacc
ataaaatcagct-aaaattatgcactaacc-ttttacaatctc-catcagatgacactcc
taggacatta-tgttagacaatgcatgcatttttagttctatcaagttcatatttatatc
taaaaac-agcgttttactatggcgttgatgttca-ggaaatcgtttccctccaat-acc
ggcagtcaagtcatg-acaacaaaataattaattaatattagaaaacattggtaaaatat
tatattgtcattcaaagaattatagatttacatctcttgaacgcaatggactt-gccaga
ttt-aaaattaaccttactggg-aaatcacactttgcaataatctgagcactgcgcccag
aaaaatacgcattgcgatac-agactaaccgccatgttggagagatctaaaatcg-aaaa
tac------tatgtaaataatccattacc-tttgattctcttcatcagatgtcacttcca
aagaat-cccaggtccataacgaatgtagttttgttc---aaaaaagctcatcatttatg
tccaaaaacctc-cgtgttgttagcacatgatctaagccagccggactt-cact-----t
cacgaacgg-aaaaaatatatttacg-ttcgttcaaacatgt-caaacgttgtatcgcat
aaatcattagggccttttttaaccagaacatgaataaaattcaaggcggaccattgggtt
ctcttttaaaacgttttggaatgagagta-cccaccatcaactcgcacgcaa-ggtgtct
aatgggccatcaccgttccaaggctcttcttcagtcagatctcagagtagaagactcaaa
acactttgtaaaggctggggatatcttgtggaagcaataggaagtgcc-aaaacattcct
cagcccct-ttgtttttcaatggtataggct-taaagtcaat-tcaacacatcaggtatc
cacttcctgtcagaatctgtctcagggttttgcctgccaaatgagttctgttatactcac
agacaccattcaaacagttttagaaactttagggtg-ttttctatccatatat-aataag
tatatgcatattgtagttactgggtaggatta-gtaaccagatt-aaatcgggtacat-t
ttttta--tccagccgtgaa-aatactgccccctataccctaacaggtt----
>NW_021822695.1_400387_86235_84791_1448_91.713
---ttaacttcttggggctatgtgggacgttagcgtgccccccgtggcgcaccctatcaa
cagcaggtg-catttcaagagcggcaaatttgaaaccaaataaatgtcaaaattcaaatt
tctcaaacatacaactaacttacaccctttgaaagataaacatctccttaatctaaccac
gttgtccgatttcaaagaggttttacggggaaaacataaagttaggttatgttaggagag
tacattgacaatagctgtgtgtaatgtattgtcgattcaaagacaggcgtcaccaaaacc
ataaaatcagct-aaaatgatgcactaacc-ttttacaatctc-catcagatgacactcc
taggacatta-tgttagacaatgcatgcatttttagttctatcaagttcatatttatatc
taaaaac-agcgttttactatggcgttgatgttca-ggaaatcgtttccctccaat-acc
ggcagtcaagtcatg-acaacaaaataattaattcatattagaaaacattggtaaaatat
tatattgtcattcaaagaattatagatttacatctcttgaacgcaatggactt-gccaga
ttt-aaaattaaccttactggg-aaatcacactttgcaataatctgagcactgcgcccag
aaaaatacgcattgcgatac-agactaaccgccatgttggagagatctaaaatcg-aaaa
tac------tatgtaaataatccattacc-tttgattctcttcatcagatgtcacttcca
aagaat-cccaggtccataacgaatgtagttttgttc---aaaaaagctcatcatttatg
tccaaaaacctc-cgtgttgttagcacatgatctaagccagacggactt-cacttcactt
cacgaacggaaaaaaatatatttacg-ttcgttcaaacatgt-caaacgttgtatcgcat
aaatcattagggacttttttaaccagaacatgaatacaattcaaggcggaccattgggtt
ctcttttaaaacgtttcggaatgagagta-cccaccatcaactcgcgcgcca-ggtgtct
aatgggccatcaccgttccaaggctcttcttcggtcagatctcactgtagaagactcaaa
acactttgtaaaggctggggacatcttgtggaagcaataggaagttcc-aaaacattcct
cagcccct-ttgtttttcaatggtatagggt-taaagtcaat-tcaacacatcaggtatc
cacttcctgtcagaatctgtctcagggttttgcctgccaaatgagttctgttatactcac
agacaccattcaaacagttttagaaactttagggtg-ttttctatccatatat-aataag
tatatgcatattgtagttactgggtaggatta-gtaaccagatt-aaatcgggtacat-t
ttttta--tccagccgtgaa-aatactgccccctataccctaacaggttaa--
>NW_021823434.1_1567845_1029041_1027598_1447_91.500
--tttaacttcttggggctatgtgggacgttagcgtgccacccgtggcgcaccctatcaa
cagcaggtg-catttcaagagcggcaaatttgaaaccaaataaatgtcaaaattcaagtt
tttcaaacatacaactatctggcaccctttgaaagataaacatctccttaatctaaccac
attttccgatttcaaaaaggttttacggcgaaagcataaagttaggttatgttaggagag
tacattgacaatagctgtgtgtattgtattgtcaattcaaagacaggcgtcaccaaaacc
ataaaatcagct-aaaattatgcactaacc-ttttacaatctc-catcagatgacactcc
taggacatta-tgttagacaatgcatgcatttttagttctatcaagttcatatttatatc
taaaaac-agtgttttactatggcgttgatgttca-ggaaatcgtttccctccaat-acc
ggcagtcaagtcatc-acaacaaaataattaattaatattagaaaacattggtaaaatat
tatattgtcattcaaagaattatagatttacatctcttgaacgcaatggactt-gccaga
ttt-aaaattaaccttactggg-aaatcacactttgcaataatctgagcactgcgcccag
aaaaatacgcattgcgatac-agactaaccgccatgttggagagatctaaaatcg-aaaa
tac------tatgtacataatccattacc-tttgattctcttcatcagatgtcacttcca
aagaat-cccaggtccataacgaatgtagttttgttc---aaaaaagctcataatttatg
tccaaaaacctc-cgtgttg-tagcacatgatctaagccagccggactt-cacttcactt
caagaacgg-aaaaaatatattttcg-ttcgttcaaacatgt-caaacgttgtatcgcat
aaatcattagggccttttttaaccagaacatgaataaaattcaaggcggaccattgggtt
ctcttttaaaacgtttcggaatgagagta-cccaccatcaactcgcacgcca-ggtgtct
aataggccatcgccgttccaacgctcttcttcagtcagatctcactgtagaagactcaaa
acactttgtaaaggctggggacatcttgtggaagcaataggaagtgcc-aaaatattcct
ccttccct-ttgtttttcaatggtataggct-taaagtcaat-tcaacacatcaggtatc
cacttcctgtcagaatctgtctcagggttttgcctgccaaatgagttctgttatactcac
agacaccattcaaacagtttttgaaactttagggtg-ttttctatccatatat-aataag
tatatgcatattgtagttactgggtaggatta-gtaaccagatt-aaatcgggtacat-t
ttttta--tccagccgtgaa-aatactgccccctataccctaacaggttaa--
>NW_021822576.1_693525_174603_173164_1443_91.545
-----aacttcttggggctatgtgggacgttagcgtgccacccgtggcgcaccctatcaa
cagcaggtg-catttcaagagcggcaaatttgaaaccaaataaatgtcaaaattcaagtt
tttcaaacatacaactatctggcaccctttgaaagataaacatctccttaatctaaccac
gttttccgatttcaaaaaggttttacggcgaaagcataaagttaggttatgttaggagag
tacattgacaatagctgtgtgtattgtattgtcatttcaaagacaggcgtcaccaaaacc
ataaaatcagct-aaaattatgcactaacc-ttttacaatctc-catcagatgacactcc
taggacatta-tgttagacaatgcatgcatttttagttctatcaagttcatatttatatc
taaaaac-agtgttttactatggcgttgatgttca-ggaaatcgtttccctccaat-acc
ggcagtcaagtcatc-acaacaaaataattaattaatattagaaaacattggtaaaatat
tatattgtcattcaaagaattatagatttacatctcttgaacgcaatggactt-gccaga
ttt-aaaattaaccttactggg-aaatcacactttgcaataatctgagcactgcgcccag
aaaaatacgcattgcgatac-agactaaccgccatgttggagagatctaaaatcg-aaaa
tac------tatgtaaataatccattacc-tttgattctcttcatcagatgtcacttcca
aagaat-cccaggtccataacgaatgtagttttgttc---aaaaaagctcatcatttatg
tccaaaaacctc-cgtgttg-tagcacatgatctaagccagccggactt-cacttcactt
caagaacggaaaaaaatatattttcg-ttcgttcaaacatgt-caaacgttgtatcgcat
aaatcattagggccttttttaaccagaacatgaataaaattcaaggcggaccattgggtt
ctcttttaaaacgtttcggaatgagagta-cccaccatcaactcgcgcgcca-ggtgtct
aatgggccatcgccgttccaacgctcttcttcagtcagatctcactgtagaagactcaaa
acactttgtaaaggctggggacatcttgtggaagcaataggaagtgcc-aaaatattcct
ccttccct-ttgtttttcaatggtataggct-taaagtcaat-tcaacacatcaggtatc
cacttcctgtcagaatctgtctcagggttttgcctgccaaatgagttctgttatactcac
agacaccattcaaacagtttttgaaactttagggtg-ttttctattcatatat-aataag
tatatgcatattgtagttactgggtaggatta-gtaaccagatt-aaatcgggtacat-t
ttttta--tccagccgtgaa-aatactgcccccaataccctaacaggtt----
>NC_042995.1_25826328_25805890_25804451_1451_91.937
tgtttaacttcttggggctatgtgggacgcaagcgtgccacccgtggtgcaccctatcaa
cagcaggtg-catttcaagagcggcaaatttgaaaccaaataaatgtcaaaattcaaatt
tctcaaacatacaacttacttacagcctttgaaagataaacatctccttaatctaaccac
gttttccgatttcaaaaaggttttacggggaaagcataaagttaggttatgttaggagag
tacattgacaatagctgtgtgtaacgttttgtcaattcaaagacaggtgtcaccaaaacc
agaaaatcagct-aaaattatgcactaacc-ttttacaatctc-catcagatgacactcc
taggacatta-tgttagacaatgcatgcatttttagttctatcaagttcatatttatatc
taaaaac-agcgttttactatggcgttgatgttca-ggaaatcgtttccctccaat-acc
ggcagtcaagtcatg-acaacaaaataattaattaatattagaaaatattggtaaaatat
tatattgtcattcaaagaattatagatttacatctcttgaacgcaatggactt-gccaga
ttt-aaaattaaccttactggg-aaatcacactttgcaataatctgagcactgcg-ccag
aaaaatacgcattgcgatac-agactaaccgccatgttggaggaatctaaaatcg-aaaa
tac------tatgtaaataatccattacc-tttgattctcttcatcagatgtcacttcca
aagaat-cccaggtccataacgaatgtagttttgttc---aaaaaagctcatcatttatg
tccaaaaacctc-cgtgttg-tagcacatgatctaagccagccggactt-cact-----t
caagaacgg-aaaaaatatatttacg-ttcgttcaaacatgt-caaacgttgtatcgcat
aaatcattagggtcttttttaaccagaacatgaataaaattcaaggcggaccattgggtt
ctcttttaaaacgtttcggaatgagagta-cccaccatcaactcgcacgcca-ggtgtct
aatgggccatca-cgttccatggctcttattcggtcagatctcactgtagaagactcaaa
acactttgtaaaggctggggacatcttgtggaagcaataggaagtgcc-aaaatattcct
cagcccct-ttgtttttcaatggtataggct-taaagtcaat-tcaacacatcaggtatc
cacttcctgtcagaatctgtctcagggttttgcctgccaaatgagttctgttatactcac
agacaccattcaaacagtttttgaaactttagggtg-ttttctatccatatat-aataag
tatatgcatattgtagttactgggtaggatta-gtaaccagatt-aaatcgggtatat-t
ttttta--tccagccgtgaa-aatactgccccctataccctaacaggttaaa-
>NW_021822751.1_205648_170688_172121_1450_90.414
tgcttaacttcttggggctatgtgggacgttagcgtgccacccgtggcgcaccctatcaa
cagcaggtg-catttcaa-------aaatttgaaaccaaataaatgtcaaaattcaaatt
tctcaaacatacaactaacttacagcctttgaaagataaacatcttcttaatctaaccac
gttgtccgatttcaaaaaggttttacggggaaagcataaagttaggttatgttaggagag
tacattgataatagctgtgtgtaatgcattgtcgattcaaagacgggcgtcaccaaaacc
ataaaatcagct-aaaattatgcactaacc-ttttacaatctc-catcagatgacactcc
taggacatta-tgttagacaatgcatgcatttttagttctatcaagttcatatttatatc
taaaaat-agcgttttactatggcgttgatgttca-ggaaatcgtttccctccaat-acc
ggcagtcaagtcatg-acaacaaaataattaattaatattagaaaacattggtaaaatat
tatattgtcattcaaagaattatagatttacatctcttgaacgcaatggactt-gccaga
ttt-aaaattaaccttactggg-aaatcacactttgcaataatctgagcactgcg-ccag
aaaaatacgcattgcgatac-agactaaccgccatgttggagagatctaaaatcg-aaaa
tac------tatgtaaataatccattacc-tttgattctcttcatcagatgtcacttcca
aataat-cccaggtccataacgaatgtagttttgttc---aaaaaagctcatcatttatg
tccaaaaacctc-cgtgttg-tagcacatgatctaagccagccggactt-cacttcactt
caagaacgg-aaaaaatatatttacg-ttcgttcaaacatgt-caaacgttgtatcgcat
aaatcattagggccttttttaaccagaacatgaataaaattcaaggcggaccatttggtt
ctcttttaaaacgtttcggaatgagagta-cccaccatcaactcgcgcgcaa-ggtgtct
aatgggccatcgccgttccaaggctcttcttcagtcagatctcagagtagaagactcaaa
acactttgtaaaggctggggacatcttgtggaagcaataggaagtgcc-aaaacattcct
caccccct-ttgtttttcaatggtataggct-taaagtcaat-tcaacacatcaggtatc
cacttcctgtcagaatctgtctcagggttttgcctgccaaatgagttctgttatactcac
agacaccattc----agttttagaaactttagggtg-ttttctatccatatat-aataag
tatatgcatattgtagttactgggtaggatta-gtaaccagatt-aaatcgggtacat-t
ttttta--tccagccgtgaa-aatactgccccctataccctaacaggttaa--
>NW_021822880.1_96032_5561_4125_1448_91.367
---ttaacttcttggggctatgtgggacgttagcgtgccacccgtggcgcaccctatcaa
cagcaggtg-catttcaagagcggcaaatttgaaaccaaataaatgtcaaaattcaaatt
tctcaaacatacaactaacttacagcctttgaaagataaacatctccttaatctaaccac
gttgtccgatttcaaaaaggttttacggggaaagcataaagtta-----tgttaggagag
tacattgataatagctgtgtgtaatgcattgtcgattcaaagacaggcgtcaccaaaacc
ataaaatcagct-aaaattatgcactaacc-ttttacaatctc-catcggatgacactcc
taggacatta-tgttagacaatgcatgcatttttagttctatcaagttcatatttatatc
taaaaac-agcgttttactatggcgttgatgttca-ggaaatcg-ttccctccaat-acc
ggcagtcaagtcatg-acaacaaaataattaattaatattagaaaacattggtaaaatat
tatattgtcattcaaagaattatagatttacatctcttgaacgcaatggactt-gccaga
ttt-aaaaataaccttactggg-aaatcacactttgcaataatctgagcactgcgcccag
aaaaatacgctttgcgatac-agactaaccgccatgttagagagatctaaaattg-aaaa
tac------tatgtaaataatccattacc-tttgattctcttcatcagatgtcacttcca
aagatt-cccaggtccataacgaatgtagttttgttc---aaaaaagctcatcatttatg
tccaaaaacctc-cgtgttg-tagcacatgatctaagccagccggactt-cacttcacat
cacgaacgg-aaaaaatatatttacg-ttcgttcaaacatgt-caaacgttgtatagctt
aaatcattagtgtcttttttaaccagaacatgaataaaattcaaggcggacgattgggat
ctcttttaaaacgtttcggaatgagagta-cccaccatcaactcgcgcgcaa-ggtgtct
aatgggccatcaccgttccaaggctcttcttcagtcagatctcactgtagaagactcaaa
acactttgtaaaggctggggacatcttgtggaagcaataggaagtgcc-aaaacattcct
cagcccct-ttgtttttcaatggtataggct-taaagtcaat-tcaacacatcaggtatc
cacttcctgtcagaatctgtctcagggttttgcctgccaaatgagttctgttatactcac
agacaccattcaaacagtttttgaaactttagggtg-ttttctatccatatat-aataag
tatatgcatattctagttactgggtaggatta-gtaaccagatt-aaatcgggtacat-t
ttttta--tccagacgtgaa-aatactgccccctataccctaacaggttaa--
>NW_021822821.1_121787_17222_18660_1447_91.569
---ttaacttcttggggctatgtgggacgttagcgtgccacccgtggcgcaccctatcaa
cagcaggtg-catttcaagagcggcaaatttgaaaccaaataaatgtcaaaattcaaatt
tctcaaacatacaactaacttacaccctttgaaagataaacatctccttaatctaaccac
gttgtccgatttcaaaaaggttttacggggaaagcataaagttaggttatgttaggagag
tacattgacaatagctgtgtgtaatgtattgtcgattcaaagacaggcgtcaccaaaacc
ataaaatcagct-aaaattatgcactaacc-ttttacaatctc-catcagatgacactcc
taggacatta-tgttagacaatgcatgcatttttagttctatcaagttcatatttatatc
taaaaac-agcgttttactatggcgttgatgttca-ggaaatcgtttccctccaat-act
ggcagtcaagtcatg-acaacaaaataatgaattaatattagaaaacattggtaaaatat
tatattgtcattcaaagaattatagatttacatctcttgaacgcaatcgactt-gccaga
ttt-aaaattaaccttactggg-aaatcacactttgcaataatctgagcactgcgcccag
aaaaatacgcattgcgatac-agactaaccgccatgttggagagatctaaaatcg-aaaa
tac------tatgtaaataatccattacc-tttgattctcttcatcagatgtcacttcca
aagaat-cccaggtccataacgaatgtagttttgttc---aaaaaagctcatcatttatg
tccaaaaagctc-cgtgttgttagcacatgatctaagccagccgg------acttcactt
cacaaacgg-aaaaaatatatttacg-ttcgttcaaacatgt-caaacgttgtatagctt
aaatcattagtgccttttttaaccagaacatgaataaaattcaaggcggacgattgggat
ctcttttaaaacgtttcggaacgagagta-cccaccatcaactcgcacgcca-ggggtct
aatcggccatcaccgttccaagtctcttatactgtgagatctgaccgaataagactcaaa
acactttgtaaaggctggtgacatctagtggaagccataggaagtgcc-aaaacattcct
cagcccct-ttgtttttcaatggcataggct-taaagtcaat-tcaacacatcaggtatc
cacttcctgtcagaatctgtctcagggttttgcctgccaaatgagttctgttatactcac
agacaccattcaaacagttttagaaactttatggtg-ttttctatccatatat-aataag
tatatgcatattctagttactgggtaggatta-gtaaccagatt-aaatcgggtacat-t
ttttta--tccagccgtgaa-aatactgccccctataccctaacaggttaa--
>NW_021822963.1_78862_9784_11228_1449_91.649
---ttaacttcttggggctatgtgggacgttagcgtgccacccgtggcgcaccctatcaa
cagcaggtg-catttcaagagcggcaaatttgaaaccaaataaatgtcaaaattcaaatt
tctcaaacagacaactaatttacaccctttgaaagataaacatctccttaatctaaccac
gttgtcctatttcaaaaaggttttacggggaaagcataaagttaggttatgttaggagag
tacattgacaatagctgtgtgtaatgtattgtcgattcaaagacaggcgtcaccaaaacc
ataaaatcagct-aaaattatgcactaacc-ttttacaatctc-catcagatgacactcc
taggacatta-tgttagacaatgcatgcatttttagttctatcaagttcatatttatttc
taaaaac-agcgttttactatggcgttgatgttca-ggaaatcgtttccctccaat-acc
ggcagtcaagtcatg-acaacaaaataatgaattaatattagaaaacattggtaaaatat
tattttgtcattcaaagaattatagatttacatctcttgaacgcaatcgactt-gccaga
ttt-aaaatgaaccttactggg-aaatctcactttgcaataatctgagcactgcgcccag
aaaaatacgcattgcgatac-agactaaccgccatgttggagagatctaaaatcg-aaaa
tac------tatgtaaataatccattacc-tttgattctcttcatcagatgtcacttcca
aagaat-cccaggtccataacgaatgtagttttgttc---aaaaaagctcatcatttatg
tccaaaaagctc-cgtgttgttagcacatgatctaagccagccggactt-cacttcactt
cacgaacgg-aaaaaatatatttacg-ttcgttcaaacatgt-caaacgttgtatagctt
aaatcattagtgccttttttaaccagaacatgaataaaattcaaggcggacgattgggat
ctcttttaaaacgtttcggaacgagagta-cccaccatcaactcgcgcggca-ggggtct
aatcggccatcaccgttccaagtctcttattcggtcagatctcacagtataagactcaaa
acactttgtaaaggctggtgacatctagtggaagccataggaagtgcc-aaaacattcct
cagcccct-ttgtttttcaatggcataggct-taaagtcaat-tcaacacatcaggtatc
cacttcctgtcagaatctgtctcagggttttgcctgccaaatgagttctgttatactcac
agacaccattcaaacagttttagaaactttagggtg-ttttctatccatatat-aataag
tatatgcatattctagttactgggtaggatta-gtaaccagatt-aaatcgggtacat-t
ttttta--tccagccgtgaa-aatactgccccctataccctaacaggttaaa-
>NW_021823115.1_3192219_1266973_1265546_1436_91.226
--tttaacttcttggggctatgtgggacgttagcgttccacccgtggcgcaccctatcaa
cagcaggtg-catttcaagagcggcaaatttgaaaccaaataaatgtcaaaattcaaatt
tctcaaacatacaactaacttacaccctttgaaagataaacatctccttaatctaaccac
gttgtccgatttcaaaaaggttttacgaggaaagcataaagttaggttatgttaggagag
tacattgacaatagctgtgtgtaatgcattgtcgattcaaagacaggcgtcaccaaaacc
ataaaatcagct-aaaattatgcactaacc-ttttacaatctc-catcagatgacactcc
taggacatta-tgttagacaatgcatgtatttttagttctatcaagttcaaatttatatc
taaaaac-agcgttttactatggcgttgatgttca-ggaaatcgtttccctccaat-acc
ggcagtcaagtcatg-acaacaaaataatgaattaatattagaaaacattggtaaaatat
tatattgtcattcaaagaattatagatttacatctcttgaacgcaatggactt-gccaga
ttt-aaaattaaccttactggg-aaatcacactttgcaataatctgagcactgcg-ccag
aaaaatacgcattgcgatac-agactaaccgccatgttggagagatctaaaatcg-aaca
tac------tatgtaaataatccattacc-tttgattctcttcatcagatgtcacttcca
aagaat-cccaggtccataacgaatgtagttttgttc---aaaaaagctcatcatttatg
tccaaaaacctc-cgtgttgttagcacatgatctaagccagccgg------acttcactt
cacgaacgg-aaaaaatatatttatg-ttcgttcaaacatgt-caaacgttgtatagctt
aaatcattagtgccttttttaaccagaacatgaataaaattcaaggcggacgattgggtt
ctcttttaaaacgtttcggaacgagagta-cccaccatcaacttgcgcgcca-ggggtct
aatcggccatcacagttccaagtctcttattcgttcagatctcacagtataagactcaaa
acactttgtaaaggctggtgacatctagtggaagccataggaagtgcc-aaaacattcct
cagcccct-ttgtttttcaatggcataggtt-taaagtcaat-tcaacacatcaggtatc
cacttcctgtcagaatctgtctcagggttttgcctgccaaatgagttctgtattactcac
agacaccattcaaacagttttagaaactttagggtg-ttttctatccatatat-aataag
tatatgcatattccagttactgggtaggatta-gtaaccagatt-aaatcgggtacat-t
ttttta--tccagccgtgaa-aatactgccccctataccc-------------
>NW_021822662.1_554181_351210_352608_1407_91.613
------------------------------------------cgtggcgcaccctatcaa
cagcaggtg-catttcaagagcggcaaatttgaaaccaaataaatgtcaaaattcaaatt
tctcaaacatacaactaacttacaccctttgaaagataaacatctccttaatctaaccac
gttgtccgatttcaaaaaggttttacggggaaagcataaagttaggttatgttaggagag
tacattgacaatagctgtgtgtaatgcattgtcgattcaaagacaggcgtcaccaaaacc
ataaaatcagct-aaaattatgcactaacc-ttttacaatctc-catcagatgacactcc
taggacatta-tgttagacaatgcatgcatttttagttctatcaagttcatatttatatc
taaaaac-agcgttttactatggcgttgatgttca-ggaaatcgtttccctccaat-acc
ggcagtcaagtcatg-acaacaaaataatgaattaatattagaaaacattggtaaaatat
tatattgtcattcaaagaattatagatttacatctcttggacgcaatggactt-gccaga
ttt-aaaattaaccttactggg-aaatcacacattgcaataatctgagcactgcg-ccag
aaaaatacgcattgcgatac-agactaaccgccatgttggagagatctaaaatcg-aaaa
tac------tatgtaaataatccattacc-tttgattctcttcatcagatgtcacttcca
aagaat-cccaggtccataacgaatgtagttttgttc---aaaaaagctcatcatttatg
tccaaaaacctc-cgtgttgttagcacatgatctaagccagccgg------acttcactt
cacgaacgg-aaaaaatatatttatg-ttcgttcaaacatgt-caaacgttgtatagctt
aaatcattagtgccttttttaaccagaacatgaataaaattcaaggcggacgattgggtt
ctcttttaaaacgtttcggaacgagagta-cccaccatcaacttgcgcgcca-ggggtct
aatcggccatcaccgttccaagtctcttattcggtcagatctcacagtataagactcaaa
acactttgtaaaggctggtgacatctagtggaagccataggaagtgcc-aaaacattcct
cagcccct-ttgtttttcaatggcataggtt-taaagtcaat-tcaacacatcaggtatc
cacttcctgtcagaatctgtctcagggttttgcctgccaaatgagttctgtattactcac
agacaccattcaaacagttttagaaactttagggtg-ttttctatccatatat-aataag
tatatgcatattctagttactgggtaggatta-gtaaccagatt-aaatcgggtacat-t
ttttta--tccagccgtgaa-aatactgccccctataccctaacaggttaa--
>NW_021823195.1_2907930_14306_15746_1451_91.661
-gtttaacttcttggggctatgtgggacgttagcgtgccacccgtggcgcaccctatcaa
cagcaggtg-catttcaagagcggcaaatttgaaaccaaataaatgtcaaaattcaaatt
tctcaaacatacaactaacttacaccctttgaaagataaacatctccttaatctaaccac
gttgtccgatttcaaaaaggttttacggggaaagcataaagttaggttatgttaggagag
tacattgacaatagctgtgtgtaatgtattgtcgattcaaagacaggcgtcaccaaaacc
ataaaatcagct-aaaattatgcactaacc-ttttacaatctc-catcagatgacactcc
taggacatta-tgttagacaatgcatgcatttttagttctatcaagttcatatttatatc
taaaaac-agcgttttactatggcgttgatgttca-ggaaatcgtttccctccaat----
---tgtcaagtcatg-acaacaaaataattaattaatattagaaaacattggtaaaatat
tatattgtcattcaaagaattatagatttacatctcttgaacgcaatcgactt-gccaga
tttaaaaattaaccttactgggaaaatcacactttgcaataatctgagcactgcgcccag
aaaaatacgcattgcgatac-agactaaccgccatgttggagagatctaaaatcg-aaaa
tac------tatgtaaataatctattacc-tttgattctcttcatcagatgtcacttcca
aagaat-cccaggtccataacgaatgtagttttgttc---aaaaaagctcatcatttatg
tccaaaaagctc-cgtgttgttagcacatgatctaagccagccggactt-cacttcactt
cacgaacgg-aaaaaatatatttacg-ttcgttcaaacatgt-caaacgttgtatcgcat
aaatcattagggccttttttaaccagaacatgaataaaattcaaggcggaccattgggtt
ctcttttaaaacgtttcggaatgagagta-cccaacatgaactcgcacgcca-ggtgtct
aatgggtcatcaccgttccaaggctcttcttcggtcagatctcactgtagaagactcaaa
acactttgtaaaggctggggacatcttgtggaagcaataggaagtgcc-aaaacattcct
cagcccct-ttgtttttcaatggtataggct-taaagtcaat-tcaacacatcaagtatc
cacttcctgtcagaatctgtctcagggttttgcctgccaaatgagtt-tgttatactcac
agacaccattcaaacagtttttgaaactttagggtg-ttttctatccatatat-aataag
tatatgcatattgtagttactgggtaggatta-gtaaccagatt-aaatcgggtacat-t
ttttta--tccagccgtgaa-aatactgccccctataccctaacaggttaa--
>NW_021822852.1_106664_19578_21009_1442_88.904
-----aacctcttgaggctacctgggacgttagcgtgccccccgtggcgcaccctatcaa
cagcaggtg-catttcaagagcggcaaatttgaaaccaaataaatgtacaaattcaaatt
tctcaaacatacaactaacttacagcctttgaaagataaacatcttcttaatctaaccac
gtttaccgatttcaaaaaggttttacggggaaagcataaagttaggttatgttaggagag
tacagtgacaatagcggtgtgcaatgcattgtcgattcaaagacaggcttcaccaaaacc
atacaatcagct-aaaattatgcactaacc-ttttacaatctc-catcagatgacactcc
taggacatta-tgttagacaatgcatgcatttttagttctatcaagttcatatttatatc
taaaaac-agtgttttactatggcgttgatgttca-ggaaatcgtttccctccaat-acc
ggcagtcaagtcatg-acaacaaaataattaattaatattagaaaacattgctaaaatat
tatattgtcattcaaagaattatagatttacatctcttgaacgcaatggactt-gtcaga
ttt-taaattaaccttactggg-aaatcacactttgcaataatctgagcactgcg-ccag
aaaaatacgcatcgcgatac-agactaaccgccatgttggaggaatctaaaatct-aaaa
tac------tatataaataatccattacc-tttgattctcttcatcagatgtcacttcca
aagagt-cccaggtccataacgaatgtagttttgttc---aaaaaagctcatcatttatg
tcgaaaaacctc-cgtgttg-tagcgcatgatctaagccagccggactt-cacttcactt
caagaacgg-aaaaa--atatttccg-ttcgttcaaacatgt-caaacgttgtatcgcat
aaatcattagggccttttttaaccagaacatgaataaaattcaaggcggaccattgggtt
ttcttttaaaacgtttcggaatgagagta-cccaccatcaaatcgcgcgcca-ggggtct
aatggaccatcacg-ttccatggctcttattcggtcagatctcactgtagaacactcaaa
acactttgtaaaggctggggacatcttgtggaagcaataggaagtgcc-agaatatacct
ca-cccct-ttgtttttcaatggcataggct-caaagtcaat-tcaacacatcaggtatc
cacttcctgtcagaatctgtctcagggttttgcctgccaaatgagttctgttatactcac
agacaccattcaaacagtttttgaaactttagggtg-ttttctatccatatat-aataag
tatatgcatattgtagttactgggtaggtgta-ggaggcagtta-aaaatgggcacatat
tttttt--caaaaaattctc-aatactgcccccta-gccccaacagg------
>NW_021822741.1_208989_121817_123251_1442_89.043
-----aacctcttgaggctacctgggacgttagcgtgccccccgtggcgcaccctatcaa
cagcaggtg-catttcaagagcggcaaatttgaaaccaaataaatgtacaaattcaaatt
tctcaaacatacaactaacttacagcctttgaaagataaacatcttcttaatctaaccac
gtttaccgatttcaaaaaggttttacggggaaagcataaagttaggttatgttaggagag
tacagtgacaatagcggtgtgcaatgcattgtcgattcaaagacaggcttcaccaaaacc
atacaatcagct-aaaattatgcactaacc-ttttacaatctc-catcagatgacactcc
taggacatta-tgttagacaatgcatgcatttttagttctatcaagttcatatttatatc
taaaaac-agtgttttactatggcgttgatgttca-ggaaatcgtttccctccaat-acc
ggcagtcaagtcatg-acaacaaaataattaattaatattagaaaacattgctaaaatat
tatattgtcattcaaagaattatagatttacatctcttgaacgcaatggactt-gtcaga
ttt-taaattaaccttactggg-aaatcacactttgcaataatctgagcactgcg-ccag
aaaaatacgcatcgcgatac-agactaaccgccatgttggaggaatctaaaatct-aaaa
tac------tatataaataatccattacc-tttgattctcttcatcagatgtcacttcca
aagagt-cccaggtccataacgaatgtagttttgttc---aaaaaagctcatcatttatg
tcgaaaaacctc-cgtgttg-tagcgcatgatctaagccagccggactt-cacttcactt
caagaacgg-aaaaaatatatttccg-ttcgttcaaacatgt-caaacgttgtatcgcat
aaatcattagggccttttttaaccagaacatgaataaaattcaaggcggaccattgggtt
ttcttttaaaacgtttcggaatgagagta-cccaccatcaaatcgcgcgcca-ggggtct
aatggaccatcacg-ttccatggctcttattcggtcagatctcactgtagaacactcaaa
acactttgtaaaggctggggacatcttgtggaagcaataggaagtgcc-agaatatacct
caccccct-ttgtttttcaatggcataggct-caaagtcaat-tcaacacatcaggtatc
cacttcctgtcagaatctgtctcagggttttgcctgccaaatgagttctgttatactcac
agacaccattcaaacagtttttgaaactttagggtg-ttttctatccatatat-aataag
tatatgcatattgtagttactgggtaggtgta-ggaggcagtta-aaaatgggcacatat
tttttt--caaaaaattctc-aatactgcccccta-gccccaacagg------
>NW_021822825.1_119705_104611_103171_1450_88.621
---ttaacttcttgaggctacctgggacgttagcgtgccacctgtggcgcaccctatcaa
cagcaggtg-catttcaagagcggcaaatttgaaaccaaataaatgtacaaattcaaatt
tctcaaacatacaactaacttacagcctttgaaagataaacatcttcttaatctaaccac
gtttaccgatttcaaaaaggttttacggggaaagcataaagttaggttatgttaggagag
tacattgacaatagcggtgtgcaatgcattgtcgattcaaagacaggctttaccaaaacc
atacaatcagct-aaaattatgcactaacc-ttttacaatctc-catcagatgacactcc
taggacattt-tgttagacaatgcatgcatttttagttctatcaagttcatatttatatc
taaaaac-agtgttttactatggcgttgatgttca-ggaaatcgtttccctccaat-acc
ggcagtcaagtcatg-acgacaaaataattaattaatattagaaaacattgctaaaatat
tatattgtcattcaaagaattatagatttacatctcttgaacgcaatggactt-gtcaga
ttt-taaattaaccttactggg-aaatcacactttgcaataatctgagcactgcg-ccag
aaaaatacgcatagcgatac-agactaaccgccatgttggaggaatctaaaatcg-aaaa
tac------tatataaataatccattacc-tttgattctcttcatcagatgtcacttcca
aagagt-cccaggtccataacgaatgtagttttgttc---aaaaaagctcatcatttatg
tcgaaaaacctc-cgtgttg-tagcgcatgatctaagccagccggactt-cacttcactt
caagaacgg-aaaaaatatatttccg-ttcgttcaaacatgt-caaacgttgtatcgcat
aaatcattagggccttttttaaccagaacatgaataaaattcaaggcggaccattgggtt
ttcttttaaaacgtttcggaatgagagta-cccaccatcaaatcgcgcgccagggtgaat
gatggaccatcacg-ttccatggctcttattcggtcagatctcactgtagaacactcaaa
acactttgtaaaggctggggacatcttgtggaagcaataggaagtgcc-agaatttacct
caccccct-ttgtttttcaatggcataggct-caaagtcaat-tcaacacatcaggtatc
cacttcctgtcagaatctgtctcagggttttgcctgccaaatgagttctgttatactcac
agacaccattcaaacagtttttgaaactttagggtg-ttttctatccatatat-aataag
tatatgcatattgtagttactgggtaggtgta-ggaggcattta-aaaatgggcacat-c
tttttt--c-aaaaagtctc-aatactgccccctataccctaacaggttaa--
>NW_021822758.1_192937_165388_163948_1450_88.690
---ttaacttcttgaggctacctgggacgttagcgtgccacctgtggcgcaccctatcaa
cagcaggtg-catttcaagagcggcaaatttgaaaccaaataaatgtacaaattcaaatt
tctcaaacatacaactaacttacagcctttgaaagataaacatcttcttaatctaaccac
gtttaccgatttcaaaaaggttttacggggaaagcataaagttaggttatgttaggagag
tacattgacaatagcggtgtgcaatgcattgtcgattcaaagacaggctttaccaaaacc
atacaatcagct-aaaattatgcactaacc-ttttacaatctc-catcagatgacactcc
taggacattt-tgttagacaatgcatgcatttttagttctatcaagttcatatttatatc
taaaaac-agtgttttactatggcgttgatgttca-ggaaatcgtttccctccaat-acc
ggcagtcaagtcatg-acgacaaaataattaattaatattagaaaacattgctaaaatat
tatattgtcattcaaagaattatagatttacatctcttgaacgcaatggactt-gtcaga
ttt-taaattaaccttactggg-aaatcacactttgcaataatctgagcactgcg-ccag
aaaaatacgcatagcgatac-agactaaccgccatgttggaggaatctaaaatcg-aaaa
tac------tatataaataatccattacc-tttgattctcttcatcagatgtcacttcca
aagagt-cccaggtccataacgaatgtagttttgttc---aaaaaagctcatcatttatg
tcgaaaaacctc-cgtgttg-tagcacatgatctaagccagccggactt-cacttcactt
caagaacgg-aaaaaatatatttccg-ttcgttcaaacatgt-caaacgttgtatcgcat
aaatcattagggccttttttaaccagaacatgaataaaattcaaggcggaccattgggtt
ttcttttaaaacgtttcggaatgagagta-cccaccatcaaatcgcgcgccagggtgaat
gatggaccatcacg-ttccatggctcttattcggtcagatctcactgtagaacactcaaa
acactttgtaaaggctggggacatcttgtggaagcaataggaagtgcc-agaatttacct
caccccct-ttgtttttcaatggcataggct-caaagtcaat-tcaacacatcaggtatc
cacttcctgtcagaatctgtctcagggttttgcctgccaaatgagttctgttatactcac
agacaccattcaaacagtttttgaaactttagggtg-ttttctatccatatat-aataag
tatatgcatattgtagttactgggtaggtgta-ggaggcattta-aaaatgggcacat-c
tttttt--c-aaaaagtctc-aatactgccccctataccctaacaggttaa--
>NW_021822565.1_694601_281059_279619_1451_88.629
---ttaacttcttgaggctacctgggacgttagcgttccccccgtggcgcaccctatcaa
ctgcaggtg-catttcaagagcggcaaatttgaaacaaaataaatgtacaaattcaaatt
tctcaaacatacaactaacttacagcctttgaaagataaacatcttcttaatctaaccac
gtttaccgatttcaaaaaggttttacggggaaagcataaagttaggttatgttaggagag
tacattgacaatagcggtgtgcaatgcattgtcgattcaaagacaggcttcaccaaaacc
atacaatcagct-aaaattatgcactaacc-ttttacaatctc-catcagatgacactcc
taggacatta-tgttagacaatgcatgcatttttagttctatcaagttcatatttatatc
taaaaac-agtgttttactatggcgttgatgttca-ggaaatcgtttccctccaat-acc
ggcagtcaagtcatg-acgacaaaataattaattaatattagaaaacattgctaaaatat
tatattgtcattcaaagaattatagatttacatctcttgaacgcaatggactt-gtcaga
ttt-taaattaaccttactggg-aaatcacactttgcaataatctgagcactgcg-ccag
aaaaatacgcatcgcgatac-agactaaccgccatgttggaggaatctaaaatcg-aaaa
tac------tatataaataatccattacc-tttgattctcttcatcagatgtcacttcca
aagagt-cccaggtccataacgaatgtagttttgttc---aaaaaagctcatcatttatg
tcgaaaaacctc-cgtgttg-tagcgcatgatctaagccagccggactt-cacttcactt
caagaacgg-aaaaaatatatttccg-ttcgttcaaacatgt-caaacgttgtatcgcat
aaatcattagggccttttttaaccagaacatgaataaaattcaaggcggaccattgggtt
ttcttttaaaacgtttcggaatgagagta-cccaccatcaaatcgcgcgccagggtgaat
gatggaccatcacg-ttccatggctcttattcggtcagatctcactgtagaacactcaaa
acactttgtaaaggctggggacatcttgtggaagcaataggaagtgcc-agaatatacct
caccccct-ttgtttttcaatggcataggct-caaagtcaat-tcaacacatcaggtatc
cacttcctgtcagaatctgtctcagggttttgcctgccaaatgagttctgttatactcac
agacaccattcaaacagtttttgaaactttagggtg-ttttctatccatatat-aataag
tatatgcatattgtagttactgggtaggtgta-ggaggcattta-aaaatgggcacat-c
tttttt--c-aaaaagtctc-aatactgccccctataccctaacaggttaa--
>NW_021822804.1_134994_87712_86270_1453_88.782
---ttaacttcttgaggctacctgggacgttagcgtgccacctgtggcgcaccctatcaa
cagcaggtg-catttcaagagcggcaaatttgaaaccaaataaatgtacaaattcaaatt
tctcaaacatacaactaacttacagcctttgaaagataaacatcttcttaatctaaccac
gtttaccgatttcaaaaaggttttacggggaaagcataaagttaggttatgttaggagag
tacattgacaatagctgtgtgcaatgcattgtcgattcaaagacatgcgtcaccaaaacc
atacaatcagct-aaaattatgcactaacc-ttttacaatctc-catcagatgacactcc
taggacatta-tgttagacaatgcatgcatttttagttctatcaagttcatatttatatc
taaaaac-agtgttttactatggcgttgatgttca-ggaaatcgtttccctccaat-acc
ggcagtcaagtcatg-acgacaaaataattaattaatattagaaaacattgctaaaatat
tatattgtcattcaaagaattatagatttacatctcttgaacgcaatggactt-gtcaga
ttt-taaattaaccttactggg-aaatcacactttgcaataatctgagcactgcg-ccag
aaaaatacgcatcgcgatac-agactaaccgccatgttggaggaatctaaaatcg-aaaa
tac------tatataaataatccattacc-tttgattctcttcatcagatgtcacttcca
aagagt-cccaggtccataacgaatgtagttttgttc---aaaaaagctcatcatttatg
tcgaaaaacctc-cgtgttg-tagcgcatgatctaagccagccggactt-cacttcactt
caagaacgg-aaaaaatatatttccg-ttcgttcaaacatgt-caaacgttgtatcgcat
aaatcattagggccttttttaaccagaacatgaataaaattcaaggcggaccattgggtt
ttcttttaaaacgtttcggaatgagagta-cccaccatcaaatcgcgcgccagggtgaat
gatggaccatcacg-ttccatggctcttattcggtcagatctcactgtagaacactcaaa
acactttgtaaaggctggggacatcttgtggaagcaataggaagtgcc-agaatataatt
caccccct-ttgtttttcaatggcataggct-caaagtcaat-tcaacacatcaggtatc
cacttcctgtcagaatctgtctcagggttttgcctgccaaatgagttctgttatactcac
agacaccattcaaacagtttttgaaactttagggtg-ttttctatccatatat-aataag
tatatgcatattgtagttactgggtaggtgta-ggaggcattta-aaaatgggcacat-c
tttttt--caaaaaagtctc-aatgctgccccctataccctaacaggttaaa-
>NW_021822581.1_22352_16794_18236_1451_88.697
--tttaacttcttgaggctacctgggacgttagcgtgccacctgtggcgcaccctatcaa
cagcaggtg-catttcaagagcggcaaatttgaaaccaaataaatgtacaaattcaaatt
tctcaaacatacaactaacttacagcctttgaaagataaacatcttcttaatctaaccac
gtttaccgatttcaaaaaggttttacggggaaagcataaagttaggttatgttaggagag
tacattgacaatagctgtgtgcaatgcattgtcgattcaaagacatgcctcaccaaaacc
atacaatcagct-aaaattatgcactaacc-ttttacaatctc-catcagatgacactcc
taggacattt-tgttagacaatgcatgcatttttagttctatcaagttcatatttatatc
taaaaac-agtgttttactatggcgttgatgttca-ggaaatcgtttccctccaat-acc
ggcagtcaagtcatg-acgacaaaataattaattaatattagaaaacattgctaaaatat
tatattgtcattcaaagaattatagatttacatctcttgaacgcaatggactt-gtcaga
ttt-taaattaaccttactggg-aaatcacactttgcaataatctgagcactgcg-ccag
aaaaatacgcatcgcgatac-agactaaccgccatgttggaggaatctaaaatcg-aaaa
tac------tatataaataatccattacc-tttgattctcttcatcagatgtcacttcca
aagagt-cccaggtccataacgaatgtatttttgttc---aaaaaagctcatcatttatg
tcgaaaaacctc-cgtgttg-tagcgcatgatctaagccagccggactt-cacttcactt
caagaacgg-aaaaaatatatttccg-ttcgttcaaacatgt-caaacgttgtatcgcat
aaatcattagggccttttttaaccagaacatgaataaaattcaaggcggaccattgggtt
ttcttttaaaacgtttcggaatgagagta-cccaacatcaactcgcacgccagggtgaat
gatggaccatcacg-ttccatggctcttattcggtcagatctcactgtagaacactcaaa
acactttgtaaaggctggggacatcttgtggaagcaataggaagtgcc-agaatataatt
caccccct-ttgtttttcaatggcataggct-caaagtcaat-tcaacacatcaggtatc
cacttcctgtcagaatctgtctcagggttttgcctgccaaatgagttctgttatactcac
agacaccattcaaacagtttttgaaactttagggtg-ttttctatccatatat-aataag
tatatgcatattgtagttactgggtaggtgta-ggaggcagttt-aaaatgggcacat-c
tttttt--caaaaaattctc-aatactgccccctataccctaacaggttaa--
>NW_021823514.1_39011_26934_25493_1450_88.621
---ttaacttcttgaggctacctgggacgttagcgtgccacctgtggcgcaccctatcaa
cagcaggtg-catttcaagagcggcaaatttgaaaccaaataaatgtacaaattcaaatt
tctcaaacatacaactaacttacagcctttgaaagataaacatcttcttaatctaaccac
gtttaccgatttcaaaaaggttttacggggaaagcataaagttaggttatgttaggagag
tacattgacaatagctgtgtgcaatgcattgtcgattcaaagacatgcctcaccaaaacc
atacaatcagct-aaaattatgcactaacc-ttttacaatctc-catcagatgacactcc
taggacattt-tgttagacaatgcatgcatttttagttctatcaagttcatatttatatc
taaaaac-agtgttttactatggcgttgatgttca-ggaaatcgtttccctccaat-acc
ggcagtcaagtcatg-acgacaaaataattaattaatattagaaaacattgctaaaatat
tatattgtcattcaaagaattatagatttacatctcttgaacgcaatggactt-gtcaga
ttt-taaattaaccttactggg-aaatcacactttgcaataatctgagcactgcg-ccag
aaaaatacgcatcgcgatac-agactaaccgccatgttggaggaatctaaaatcg-aaaa
tac------tatataaataatccattacc-tttgattctcttcatcagatgtcacttcca
aagagt-cccaggtccataacgaatgtatttttgttc---aaaaaagctcatcatttatg
tcgaaaaacctc-cgtgttg-tagcgcatgatctaagccagccggactt-cacttcactt
caagaacgg-aaaaaatatatttccg-ttcgttcaaacatgt-caaacgttgtatcgcat
aaatcattagggccttttttaaccagaacatgaataaaattcaaggcggaccattgggtt
ttcttttaaaacgtttcggaatgagagta-cccaccatcaaatcgcgcgccagggtgaat
gatggaccatcacg-ttccatggctcttattcggtcagatctcactgtagaacactcaaa
acactttgtaaaggctggggacatcttgtggaagcaataggaagtgcc-agaatataatt
caccccct-ttgtttttcaatggcataggct-caaagtcaat-tcaacacatcaggtatc
cacttcctgtcagaatctgtctcagggttttgcctgccaaatgagttctgttatactcac
agacaccattcaaacagtttttgaaactttagggtg-ttttctatccatatat-aataag
tatatgcatattgtagttactgggtaggtgta-ggaggcagttt-aaaatgggcacat-c
tttttt--caaaaaattctc-aatactgccccctataccctaacaggttaa--
>NW_021822161.1_36753_4509_5950_1451_88.697
---ttaacttcttgaggctacctgggacgttagcgtgccacctgtggcgcaccctatcaa
cagcaggtg-catttcaagagcggcaaatttgaaaccaaataaatgtacaaattcaaatt
tctcaaacatacaactaacttacagcctttgaaagataaacatcttcttaatctaaccac
gtttaccgatttcaaaaaggttttacggggaaagcataaagttaggttatgttaggagag
tacattgacaatagctgtgtgcaatgcattgtcgattcaaagacatgcgtcaccaaaacc
atacaatcagct-aaaattatgcactaacc-ttttacaatctc-catcagatgacactcc
taggacattt-tgttagacaatgcatgcatttttagttctatcaagttcatatttatatc
taaaaac-agtgttttactatggcgttgatgttca-ggaaatcgtttccctccaat-acc
ggcagtcaagtcatg-acgacaaaataattaattaatattagaaaacattgctaaaatat
tatattgtcattcaaagaattatagatttacatctcttgaacgcaatggactt-gtcaga
ttt-taaattaaccttactggg-aaatcacactttgcaataatctgagcactgcg-ccag
aaaaatacgcatcgcgatac-agactaaccgccatgttggaggaatctaaaatcg-aaaa
tac------tatataaataatccattacc-tttgattctcttcatcagatgtcacttcca
aagagt-cccaggtccataacgaatgtatttttgttc---aaaaaagctcatcatttatg
tcgaaaaacctc-cgtgttg-tagcgcatgatctaagccagccggactt-cacttcactt
caagaacgg-aaaaaatatatttccg-tttgttcaaacatgt-caaacgttgtatcgcat
aaatcattagggccttttttaaccagaacatgaataaaattcaaggcggaccattgggtt
ttcttttaaaacgtttcggaatgagagta-cccaccatcaaatcgcgcgccagggtgaat
gatggaccatcacg-ttccatggctcttattcggtcagatctcactgtagaacactcaaa
acactttgtaaaggctggggacatcttgtggaagcaataggaagtgcc-agaatattcct
aaccccct-ttgtttttcaatggcataggct-caaagtcaat-tcaacacatcaggtatc
cacttcctgtcagaatctgtctcagggttttgcctgccaaatgagttctgttatactcac
agacaccattcaaacagtttttgaaactttagggtg-ttttctatccatatat-aataag
tatatgcatattgtagttactgggtaggtgta-ggaggcattta-aaaatgggcacat-c
tttttt--caaaaaagtctc-aatactgccacctataccctaacaggttaa--
>NW_021823227.1_51178_31387_29947_1450_88.621
---ttaacttcttgaggctacctgggacgttagcgtgccacccgtggcgcaccctatcaa
ctgcaggtg-catttcaagagcggcaaatttgaaaccaaataaatgtacaaattctaatt
tctcaaacatacaactaacttacagcctttgaaagataaacatcttcttaatctaaccac
gtttaccgatttcaaaaaggttttacggggaaagcataaaggtaggttatgttaggagag
tacattgacaatagcggtgtgcaatgcattgtcgattcaaagacaggcttcaccaaaacc
atacaatcagct-aaaattatgcactaacc-ttttacaatctc-catcagatgacactcc
taggacatta-tgttagacaatgcatgcatttttagttctatcaagttcata-ttatatc
taaaaac-agtgttttactatggcgttgatgttca-ggaaatcgtttccctccaat-acc
ggcagtcaagtcatg-acaacaaaataattaattaatattagaaaacattgctaaaatat
tatattgtcattcaaagaattatagatttacatctcttgaacgcaatggactt-gtcaga
ttt-taaattaaccttactggg-aaatcacactttgcaataatctgagcactgcg-ccag
aaaaatacgcatcgcgatac-agactaaccgccatgttggaggaatctaaaatcg-aaaa
tac------tatataaataatccattacc-tttgattctcttcatcagatgtcacttcca
aagagt-cccaggtccataacgaatgtagttttgttc---aaaaaagctcatcatttatg
tcgaaaaacctc-cgtgttg-tagcgcatgatctaagccagccggactt-cacttcactt
caagaacgg-aaaaaatatatttccg-ttcgttcaaacatgt-caaacgttgtatcgcat
aaatcattagggccttttttaaccagaacatgaataaaattcaaggcggaccattgggtt
ttcttttaaaacgtttcggaatgagagta-cccaccatcaaatcgcgcgccagggtgaat
aatggaccatcacg-ttccatggctcttattcggtcagatctcactgtagaacactcaaa
acactttgtaaaggctggggacatcttgtggaagcaataggaagtgcc-agaatatacct
caccccct-ttgtttttcaatggcataggct-caaagtcaat-tcaacacatcaggtatc
cacttcctgtcagaatctgtctcagggttttgcctgccaaatgagttctgttatactcac
agacaccattcaaacagtttttgaaactttagggtg-ttttctatccatatat-aataag
gatatgcatattgtagttactgggtaggtgta-ggaggcagtta-aaaatgggcacat-c
tttttt--caaaaaattctc-aatactgccccctataccctaacaggttaa--
>NW_021822678.1_473657_410988_412352_1371_90.007
---ttaacttcttgaggctacctgggacgttagcgtgccacctgtggcgcaccctatcaa
cagcaggtg-catttcaagagcggcaaatttgaaaccaaataaatgtacaaattcaaatt
tctcaaacatacaactaacttacagcctttgaaagataaacatcttcttaatctaaccac
gtttaccgatttcaaaaaggttttacggggaaagcataaagttaggttatgttaggagag
tacattgacaatagctgtgtgcaatgcattgtcgattcaaagacatgcgtcaccaaaacc
atacaatcagct-aaaattatgcactaacc-ttttacaatctc-catcagatgacactcc
taggacattt-tgttagacaatgcatgcatttttagttctatcaagttcatatttatatc
taaaaac-agtgttttactatggcgttgatgttca-ggaaatcgtttccctccaat-acc
ggcagtcaagtcatg-acgacaaaataattaattaatattagaaaacattgctaaaatat
tatattgtcattcaaagaattatagatttacatctcttgaacgcaatggactt-gtcaga
ttt-taaatgaaccttactggg-aaatcacactttgcaataatctgagcactgcg-ccag
aaaaatacgcatcgcgatac-agactaaccgccatgttggaggaatctaaaatcg-aaaa
tac------tatataaataatccattacc-tttgattctcttcatcagatgtcacttcca
aagagt-cccaggtccataacgaatgtagttttgttc---aaaaaagctcatcatttatg
tcgaaaaacctc-cgtgttg-tagcgcatgatctaagccagccggactt-cacttcactt
caagaacgg-aaaaaatatatttccg-ttcgttcaaacatgt-caaacgttgtatcgcat
aaatcattagggccttttttaaccagaacatgaataaaattcaaggcggaccattgggct
ttcttttaaaacgtttcggaatgagagta-cccaccatcaactcgcgcgcca-ggtgtct
aatgggccatcacatttccatggctcttattcggtcagatctcactgtagaacactcaaa
acactttgtaaaggctggggacatcttgtggaagcaataggaagtgcc-agaatatacct
caccccct-ttgtttttcaatggcataggct-caaagtcaat-tcaacacatcaggtatc
cacttcctgtcagaatctgtctcagggttttgcctgccaaatgagttctgttatactcac
agacaccattcaaacagtttttgaaactttagggtg-ttttctatccatatat-aataag
tatatgcatattgtagttactgggtagg--------------------------------
-----------------------------------------------------
>NW_021823445.1_1349658_366231_367675_1454_88.927
tgcttaacttctttgggctacctgggacgttagcgtgccacctgtggcgcaccctatcaa
cagcaggtg-catttcaagagcggcaaatttgaaaccaaataaatgtacaaattcaaatt
tctcaaacatacaactaacttacagcctttgaaagataaacatcttcttaatctaaccac
gtttaccgatttcaaaaaggttttacggggaaagcataaagttaggttatgttaggagag
tacattgacaatagcggtgtgcaatgcattgtcgattcaaagacaggcttcaccaaaacc
atacaatcagct-aaaattatgcactaacc-ttttacaatctc-catcagatgacactcc
taggacatta-tgttagacaatgcatgcatttttagttctatcaagttcatatttatatc
taaaaac-agtgttttactatggcgttgatgttca-ggaaatcgtttccctccaat-acc
ggcagtcaagtcatg-acaacaaaataattaattaatattagaaaacattgctaaaatat
tatattgtcattcaaagaattatagatttacatctcttgaacgcaatggactt-gtcaga
ttt-taaattaaccttactggg-aaatcacactttgcaataatctgagcactgcg-ccag
aaaaatacgcatcgcgatac-agactaaccgccatgttggaggaatctaaaatcg-aaaa
tac------tatataaataatccattacc-tttgattctcttcatcagatgtcacttcca
aagagt-cccaggtccataacgaatgtagttttgttc---aaaaaagctcatcatttatg
tcgaaaaacctc-cgtgttg-tagcgcatgatctaagccagccggactt-cacttcactt
caagaacgg-aaaaaatatatttccg-ttcgttcaaacatgt-caaacgttgtatcgcat
aaatcattagggccttttttaaccagaacatgaataaaattcaaggcggaccattgggtt
ttcttttaaaacgtttcggaatgagagta-cccaccatcaaatcgcgcgcca-gatgtct
aatggaccatcacg-ttccatggctcttattcggtcagatctcactgtagaacactcaaa
acactttgtaaaggctagggacatcttgtggaagcaataggaagtgcc-agaatatacct
caccccct-ttgtttttcaatggcataggct-caaagtcaat-tcaacacatcaggtatc
cacttcctgtcagaatctgtctcagggttttgcctgccaaatgagttctgttatactcac
agacaccattcaaacagtttttgaaactttagggtg-ttttctatccatatat-aataag
tatatgcatattgtagttactgggtaggtgta-ggaggcagtta-agaatgggcacat-a
tttttt--caaaaaattctc-aatactgccccctataccctaacaggttaaa-
>NW_021823049.1_61810_18378_19818_1449_89.372
---ttaacttcttgaggctacctgggacgttagcgtgccccccgtggcgcaccctatcaa
cagcaggtg-catttcaagagcggcaaatttgaaaccaaataaatgtacaaattcaaatt
tctcaaacatacaactaacttacagcctttgaaagataaacatcttcttaatctaaccac
gtttaccgatttcaaaaaggttttacggggaaagcataaagttaggttatgttaggagag
tacattgacaatagcggtgtgcaatgcattgtcgattcaaagacaggcttcaccaaaacc
atacaatcagct-aaaatgatgcactaacc-ttttacaatctc-catcagatgacactcc
taggacatta-tgttagacaatgcatgcatttttagttctatcaagttcatatttatatc
taaaaac-agtgttttactatggcgttgatgttca-ggaaatcgtttccctccaat-acc
ggcagtcaagtcatg-acaacaaaataattaattaatattagaaaacattgctaaaatat
tatattgtcattcaaagaattatagatttacatctcttgaacgcaatggactt-gccaga
ttt-aaaattaaccttactggg-aaatcacactttgcaataatctgagcactgcg-ccag
aaaaatacgcatcgcgatac-agactaaccgccatgttggaggaatctaaaatcg-aaaa
tac------tatataaataatccattacc-tttgattctcttcatcagatgtcacttcca
aagagt-cccaggtccataacgaatgtagttttgttc---aaaaaagctcatcatttatg
tcgaaaaacctc-cgtgttg-tagcgcatgatctaagccagccggactt-cacttcactt
caagaacgg-aaaaaatatatttgcg-ttcgttcaaacatgt-caaacgttgtatcgcat
aaatcattagggccttttttaaccagaacatgaataaaattcaaggcggaccattgggtt
ctcttttaaaacgtttcggaatgagagta-cccaccatcaactcgcacgcca-ggtgtct
aatggaccatcacg-ttccatggctcttattcggtcagatctcactgtagaacactcaaa
acactttgtaaaggctggggacatcttgtggaagcaataggaagtgcc-agaatattcct
caccccct-ttgtttttcaatggcataggct-caaagtcaat-tcaacacatcaggtatc
cacttcctgtcagaatctgtctcagggttttgcctgccaaatgagttctgttatactcac
agacaccattcaaacagtttttgaaactttagggtg-ttttctatccatatat-aataag
tatatgcatattgtagttactgggtaggtgta-ggaggcagtta-aaaatgggcacat-a
tttttt--caaaaaattctc-aatactgccccctataccctaacaggttaa--
>NW_021822677.1_490014_197142_198568_1442_89.182
---------tcttgaggctacctgggacgttagcgtgccccccgtggcactatctatcaa
cagcaggtg-catttcaagagcggcaaatttgaaaccaaataaatgtacaaattcaaatt
tctcaaacatacaactaacttacagcctttgaaagataaacatcttcttaatctaaccac
gttttccgatttcaaaaaggttttacggggaaagcataaagttaggttatgttaggagag
tacattgacaatagctgtgtgtaatgtattgtcgattcaaagacaggcgtcaccaaaacc
ataaaatcagct-aaaattatgcactaacc-ttttacaatctc-catcagatgacactcc
taggacatta-tgttagacaatgcatgcatttttagttctatcaagttcatatttatatc
taaaaac-agtgttttactatggcgttgatgttca-ggaaatcgtttccctccaat-acc
ggcagtcaagtcatg-acaacaaaataattaattaatattagaaaacattgctaaaatat
tatattgtcattcaaagaattatagatttacatctcttgaacgcaatggactt-gtcaga
ttt-aaaattaaccttactggg-aaatcacactttgcaataatctgagcactgcg-ccag
aaaaatacgcatcgcgatac-agactaaccgccatgttggaggaatctaaaatcg-aaaa
tac------tatataaataatccattacc-tttgattctcttcatcagatgtcacttcca
aagagt-cccaggtccataacgaatgtagttttgttc---aaaaaagctcatcatttatg
tccaaaaacctc-c---------gcgcatgatctaagccagccggactt-cacttcactt
caagaacgg-aaaaaatatatttccg-ttcgttcaaacatgt-caaacgttgtatcgcat
aaatcattagggccttttttaaccagaacatgaataaaattcaaggcggaccattgggtt
ctcttttaaaacgtttcggaatgagagta-cccaccatcaactcgcacgcca-ggtgtct
aatgggccatcgccgttccatgactcttattcggtcagatctcactgtagaacactcaaa
acactttgtaaaggctggggacatcttgtggaagcaataggaagtgcc-agaatatacct
caccccct-ttgtttttcaatggcataggct-caaagtcaat-tcaacacatcaggtatc
cacttcctgtcagaatctgtctcagggttttgcctgccaaatgagttctgttatactcac
agacaccattcaaacagtttttgaaactttagggtg-ttttctatccatatat-aataag
tatatgcatattgtagttactgggtaggtgta-ggaggcagtta-aaaatgggcacat-c
tttttt--caaaaaattctc-aatactgccccctataccctaacaggtta---
>NW_021823456.1_1348957_1220259_1218827_1443_89.051
---------tctttgggctatgtgggacgttagcgtgccacctgtggcgcaccctatcaa
cagcaggtg-catttcaagagcggcaaatttgaaaccaaatatatgtcaatattctagtt
tttcaaacatacaactatctggcaccctttgaaagataaacatctccttaatctaaccac
gttttccgatttcaaaaaggttttacggcgaaagcataaagttaggttatgttaggagag
tacattgacaatagctgtgtgcaatgcattgtcgattcaaagacaggcgtcaccaaaacc
atacaatcagct-aaaattatgcactaacc-ttttacaatctc-catcagatgacactcc
taggacatta-tgttagacaatgcatgcatttttagttctatcaagttcatatttatatc
taaaaac-agcgttttactatggcgttgatgttca-ggaaatcgcttccctccaat-acc
ggcagtcaagtcatg-acaacaaaataattaattaatattagaaaacattgctaaaatat
tatattgtcattcaaagaattatagatttacatctcttgaacgcaatggactt-gccaga
ttt-aaaaataaccttactggg-aaatcacactttgcaataatctgagcactgcg-ccag
aaaaatacgcgttgcgatac-agactaaccgccatgttggagagatctaaaatca-aaaa
tac------tatgtaaataatccattacc-tttgattctcttcatcagatgtcacttcca
aagagt-cccaggtccataacgaatgtagttttgttc---aaaaaagctcatcatttatg
tccaaaaacctc-cgtgttg-tagcacatgatctaagccagccggactt-cacttcactt
caagaacgg-aaaaaatatatttccg-ttcgttcaaacatgt-caaacgttgtatcgcat
aaatcattagggccttttttaaccagaacatgaataaaattcaaggcggaccattgggtt
ctcttttaaaacgtttcggaatgagagta-cccaccatcaaatcgcacgcca-ggtgtct
aatgggccatcgccgttccatgactcttattcggtcagatctcagagtagaatactcaaa
acactttgtaaag----gggacatcttgtggaagcaataggaagtgcc-agaatattcct
aaccccct-ttgtttttcaatggcataggct-caaagtcaat-tcaacacatcaggtatc
cacttcctgtcagaatctgtctcagggttttgcctgccaaatgagttctgttatactcac
agacaccattcaaacagtttttgaaactttagggtg-ttttctatccaaacctgaacaat
catatgcatattgtagcttctgagttggtgta-ataggcagtta-aaaatgggtacat-a
tttttt--caaaaaattctc-aatactgcccccta-gccctaacaggttaaa-
>NW_021823154.1_2988091_1997653_1999092_1446_89.212
---ttaacttcttggggctatgtgggacgttagcgtgccccccgtggcgcaccctatcaa
cagcaggtg-catttcaagagcggcaaatttgaaaccaaataaatgtcaaaattcagatt
tctcaaacatacaactaacttacagcctttgaaagataaacatcttcttaatctaaccac
gtttaccgatttcaaaaaggttttacggggaaagcataaagttaggttatgttaggagag
tacattgacaatagctgtgtgtaatgcattgtcgattcaaagacaggcgtcaccaaaacc
atacaatcagct-aaaattatgcactaacc-ttttacaatctc-catcagatgacactcc
taggacatta-tgttagacaatgcatgcatttttagttctatcaagttcatatttatttc
taaaaac-agcgttttactatggcgttgatgttca-ggaaatcgcttccctccaat-acc
ggcagtcaagtcagg-acaacaaaataatttattaatattagaaaacattgctaaaatat
tatattgtcattcaaagaattatagatttacatctcttgaacgcaatggactt-gccaga
ttt-aaaattaaccttactggg-aaatcacactttgcaataatctgagcactgcg-ccag
aaaaatacgcattgcgatac-agactaaccgccatgttggagagatctaaaatcg-aaaa
tac------tatgtaaataatccattacc-tttgattctcttcatcagatgtcacttcca
aagagt-cccaggtccataacgaatgtagttttgttc---aaaaaagctcatcatttatg
tccaaaaacctc-cgtgttg-tagcacatgatctaagccagccggactt-cacttcactt
caagaacgg-aaaaaatatatttccg-ttcgttcaaacatgt-caaacgttgtatcgcat
aaatcattagggccttttttaaccagaacatgaataaaattcaaggcggaccattgggtt
ctcttttaaaacgtttcggaatgagagta-cccaccatcaaatcgcacgcca-ggtgtct
aatgggccatcgccgttccatgactcttattcggtcagatctcagagtagaatactcaaa
acactttgtaaaggctggggacatcttgtggaagcaataggaagtgcc-agaatattcct
aaccccct-ttgtttttcaatggcataggct-caaagtcaat-tcaacacatcaggtatc
cacttcctgtcagaatctgtctcagggttttgcctgccaaatgagttctgttatactcac
agacaccattcaaacagtttttgaaactttagggtg-ttttctatccaaacctgaacaat
aatatgcatattctagcttctgagttggtgta-ataggcagttt-aaaatgggcacat-a
tttttt--caaaaaattctc-aatactgcccccta-gccctaacaggtt----
>NW_021822930.1_84969_30706_29264_1450_89.172
---ttaacttcttggggctatgtgggacgttagcgtgccacccgtggcgcaccctatcaa
cagcaggtg-catttcaagagcggcaaatttgaaaccaaataaatgtcaaaattcaaatt
tctcaaacatacaactaacttacagcctttgaaagataaacatcttcttaatctaaccac
gtttaccgatttcaaaaaggttttacggggaaagcataaagttaggttatgttaggagag
tacattgacaatagctgtgtgtagtgtattgtcgattcaaagacaggcgtcaccaaaacc
ataaaatcagct-aaaattctgcactaacc-ttttacaatctc-catcagatgacactcc
taggacatta-tgttagacaatgcatgcatttttagttctatcaagttcatatttatatc
taaaaac-agtgttttactatggcgttgatgttca-ggaaatcgtttccctccaat-acc
ggcagtcaagtcatg-acaacaaaataattaattaatattagaaaacattggtaaaatat
tatattgtcattcaaagaattatagatttacatctcttgaacgcaatggactt-gccaga
ttt-aaaattaaccttactggg-aaatcacactttgcaataatctgagcactgcg-ccag
aaaaatacgcattgcgatac-agactaaccgccatgttggagagatctaaaatcg-aaaa
tac------tatgtaaataatccattacc-tttgattctcttcatcagatgtcacttcca
aagaat-cccaggtccataacgaatgtagttttgttc---aaaaaagctcatcatttatg
tccaaaaacctc-cgtgttg-tagcacatgatctaagccagccggactt-cacttcactt
caagaacgg-aaaaaatatattttcg-ttcgttcaaacatgt-caaacgttgtatcgcat
aaatcattagggccttttttaaccagaacatgaataaaattcaaggcggaccattgggtt
cacttttaaaacgtttcggaatgagagta-cccaccatcaaatcgcacgcca-ggtgtct
aatgggccatcgccgttccaacgctcttcttcagtcagatctcactgtagaacactccaa
acactttgtaaaggctggggacatcttgtggaagcaataggaagtgcc-aaaatattcct
ccttccct-ttgtttttcaatggtataggct-taaagtcaat-tcaacacatcaggtatc
cacttcctgtcagaatctgtctcagggttttgccttccaaatgagttctgttatactcac
agacaccattcaaacagtttttgaaactttagggtg-ttttctatccaaacctgaacaat
aatatgcatattctatcttctgagttggtgta-ataggcagtta-aaaatgggcacat-a
tttttt--t-aaaaattctc-aatactgccccctataccctaacaggttaaa-
>NW_021822915.1_88419_15132_16574_1450_89.172
---ttaacttcttggggctatgtgggacgttagcgtgccacccgtggcgcaccctatcaa
cagcaggtg-catttcaagagcggcaaatttgaaaccaaataaatgtcaaaattcaaatt
tctcaaacatacaactaacttacagcctttgaaagataaacatcttcttaatctaaccac
gtttaccgatttcaaaaaggttttacggggaaagcataaagttaggttatgttaggagag
tacattgacaatagctgtgtgtagtgtattgtcgattcaaagacaggcgtcaccaaaacc
ataaaatcagct-aaaattatgcactaacc-ttttacaatctc-catcagatgacactcc
taggacatta-tgttagacaatgcatgcatttttagttctatcaagttcatatttatatc
taaaaac-agtgttttactatggcgttgatgttca-ggaaatcgtttccctccaat-acc
ggcagtcaagtcatg-acaacaaaataattaattaatattagaaaacattggtaaaatat
tatattgtcattcaaagaattatagatttacatctcttgaacgcaatggactt-gccaga
ttt-aaaattaaccttactggg-aaatcacactttgcaataatctgagcactgcg-ccag
aaaaatacgcattgcgatac-agactaaccgccatgttggagagatctaaaatcg-aaaa
tac------tatgtaaataatccattacc-tttgattctcttcatcagatgtcacttcca
aagaat-cccaggtccataacgaatgtagttttgttc---aaaaaagctcatcatttatg
tccaaaaacctc-cgtgttg-tagcacatgatctaagccagccggactt-cacttcactt
caagaacgg-aaaaaatatattttcg-ttcgttcaaacatgt-caaacgttgtatcgcat
aaatcattagggccttttttaaccagaacatgaataaaattcaaggcggaccattgggtt
cacttttaaaacgtttcggaatgagagta-cccaccatcaaatcgcacgcca-ggtgtct
aatgggccatcgccgttccaacgctcttcttcagtcagatctcactgtagaacactccaa
acactttgtaaaggctggggacatcttgtggaagcaataggaagtgcc-aaaatattcct
ccttccct-ttgtttttcaatggtataggct-taaagtcaat-tcaacacatcaggtatc
cacttcctgtcagaatctgtctcagggttttgccttccaaatgagttctgttatactcac
agacaccattcaaacagtttttgaaactttagggtg-ttttctatccaaacctgaacaat
aatatgcatattctatcttctgagttggtgta-ataggcagtta-aaaatgggcacat-a
tttttt--c-aaaaattctc-aatactgccccctataccctaacaggttaaa-
>NW_021822876.1_97215_69440_68002_1450_88.966
---ttaacttcttggggctatgtgggacgttagcgtgccacccgtggcgcaccctatcaa
cagcaggtg-catttcaagagcggcaaa-ttgaaaccaaataaatgtcaaaattcaaatt
tctcaaacatacaactaacttacagcctttgaaagataaacatcttcttaatctaaccac
gtttaccgatttc-aaaaggttttacggggaaagcataaagttaggttatgttaggagag
taca-tgacaatagctgtgtgtagtgtattgtcgattcaaagacaggcgtcaccaaaacc
ataaaatcagct-aaaattctgcactaacc-ttttacaatctc-catcagatgacactcc
taggacatta-tgttagacaatgcatgcatttttagttctatcaagttcatatttatatc
taaaaac-agtgttttactatggcgttgatgttca-ggaaatcgtttccctccaat-acc
ggcagtcaagtcatg-acaacaaaataattaattaatattagaaaacattggtaaaatat
tatattgtcattcaaagaattatagatttacatctcttgaacgcaatggactt-gccaga
ttt-aaaattaaccttactggg-aaatcacactttgcaataatctgagcactgcg-ccag
aaaaatacgcattgcgatac-agactaaccgccatgttggagagatctaaaatcg-aaaa
tac------tatgtaaataatccattacc-tttgattctcttcatcagatgtcacttcca
aagaat-cccaggtccataacgaatgtagttttgttc---aaaaaagctcatcatttatg
tccaaaaacctc-cgtgttg-tagcacatgatctaagccagccggactt-cacttcactt
caagaacgg-aaaaaatatattttcg-ttcgttcaaacatgt-caaacgttgtatcgcat
aaatcattagggccttttttaaccagaacatgaataaaattcaaggcggaccattgggtt
cacttttaaaacgtttcggaatgagagta-cccaccatcaaatcgcacgcca-ggtgtct
aatgggccatcgccgttccaacgctcttcttcagtcagatctcactgtagaacactccaa
acactttgtaaaggctggggacatcttgtggaagcaataggaagtgcc-aaaatattcct
ccttccct-ttgtttttcaatggtataggct-taaagtcaat-tcaacacatcaggtatc
cacttcctgtcagaatctgtctcagggttttgccttccaaatgagttctgttatactcac
agacaccattcaaacagtttt-gaaactttagggtg-ttttctatccaaacctgaacaat
aatatgcatattctatcttctgagttggtgta-ataggcagtta-aaaatgggcacat-a
tttttt--t-aaaaattctc-aatactgccccctataccctaacaggttaaa-
>NW_021823319.1_2233757_1529534_1528105_1441_89.244
---------tcttggggctatgtgggacgttagcgtgccacccgtggcgcaccctatcaa
cagcaggtg-catttcaagagcggcaaatttgaaaccaaataaatgtcaaaattcaaatt
tctcaaacatacaactaacttacagcctttgaaagataaacatcttcttaatctaaccac
gtttaccgatttcaaaaaggttttacggggaaagcataaagttaggttatgttaggaaag
tacattgacaatagctgtgtgtagtgtattgtcgattcaaagacaggcgtcaccaaaacc
ataaaatcagct-aaaattatgcactaacc-ttttacaatctc-catcagatgacactcc
taggacatta-tgttagacaatgcatgcatttttagttctatcaagttcatatttatatc
taaaaac---tgttttactatggcgttgatgttca-ggaaatcgtttccctccaat-acc
ggcagtcaagtcatg-acgacaaaataattaattaatattagaaaacattggtaaaatat
tatattgtcattcaaagaattatagatttacatctcttgaacgcaatggactt-gccaga
ttt-aaaaataaccttactggg-aaatcacactttgcaataatctgagcactgcgcccag
aaaaatacgctttgcgatac-agactaaccgccatgttggagagatctaaaatcg-aaaa
tac------tatgtaaataatccattacc-tttgattctcttcatcagatgtcacttcca
aagaat-cccaggtccataacgaatgtagttttgttc---aaaaaagctcatcatttatg
tccaaaaacctc-cgtgttg-tagcacatgatctgagccagccggactt-cacttcactt
caagaacgg-aaaaaatatattttcg-ttcgttcaaacatgt-taaacgttgtatcgcat
aaatcgttagggccttttttaaccagaacatgaataaaattcaaggcggaccattgggtt
ttcttttaaaacgtttcggaatgagagta-cccaccatcaaatcacgcgcca-ggtgtct
aatggaccatca-cgttccatggctcttattcggtcagatctcactgtagaacactcaaa
acactttgtaaaggctggggacatcttgtggaagcaataggaagtgcc-aaaatattcct
ccttccct-ttgtttttcaatggtataggct-taaagtcaat-tcaacacatcaggtatc
cacttcctgtcagaatctgtctcagggttttgcctgccaaatgggttctgttatact--c
agacaccattcaaacagtttttgaaactttagggtg-ttttctatccaaacctgaacaat
aatatgcatattctagcttctgagttggtgta-ataggcagtta-aaaatgggcacat-a
tttttt--caaaaaattctc-aatactgcccccta-gccctaacaggtt----
>NW_021822202.1_35315_9233_7793_1445_90.796
---ttaacttctttgggctatgtgggacgttagcgtgccacctgtggcgcaccctatcaa
cagcaggtg-catttcaagagcggcaaatttgaaaccaaataaatgtcaaaattcaagtt
tttcaaacatacaactatctggcaccctttgaaagataaacatctccttaatctaaccac
gttttccgatttcaaaaaggttttacggcgaaagcataaagttaggttatgttaggagag
tacattgacaatagctgtgtgtagtgtattgtcaattcaaagacaggcgtcaccaaaacc
ataaaatcagct-aaaattatgcactaacc-ttttacaatctc-catcagatgacactcc
taggacatta-tgttagacaatgcatgcatttttagttctatcaagttcatatttatatc
taaaaac-agtgttttactatggcgttgatgttca-ggaaatcgtttccctccaat-acc
ggcagtcaagtcatc-acaacaaaataattaattaatattagaaaacattggtaaaatat
tatattgtcattcaaagaattatagatttacatctcttgaacgcaatggactt-gccaga
ttt-aaaattaaccttactggg-aaatcacactttgcaataatctgagcactgcgcccag
aaaaatacgcattgcgatac-agactaaccgccatgttggagagatctaaaatcg-aaaa
tac------tatgtaaataatccattacc-tttgattctcttcatcagatgtcacttcca
aagaat-cccaggtccataacgaatgtagttttgttc---aaaaaagctcatcatttatg
tcccaaaacctc-cgtgttgttagcacatgatctaagccagccggactt-cacttcacat
cacgaatgg-aaaaaatatatttacg-ttcgttcaaacatgt-caaacgttgtatcgcat
aaatcattagggccttttttaaccagaacatgaataaaattcaaggcggaccattgggtt
ctcttttaaaacgtttcggaatgagagta-cccaccatcaactcgcgcgcca-ggtgtct
aatgggccatca-cgttccatagctcttattcggtcagatctcactgtagaagactcaaa
gcactttgtaaaggctggtgacatcttgtggaagcaataggaagtgcc-aaaatattcct
cagcccct-ttgtttttcaatggcataggct-caaagtcaat-tcaacacatcaggtatc
cacttcctgtcagaatctgtctcagggttttgcctgccaaatgagttcggttatactcac
agacaccattcaaacagttttagaaactttagggtg-ttttctatccatatat-aataag
tatatgcatattctagttactgggtaggtgta-ggaggcagtta-aaaatgggcaca--t
attttt--tccaaaattctc-aatgctgcccccta-gcccgtagaggttaa--
>NW_021822914.1_89272_85848_84413_1440_90.625
---------tctttgggctatgtgggacgttagcgtgccacctgtgtcgcaccctatcaa
cagcaggtg-catttcaagagcggcaaatttgaaaccaaataaatgtcaaaattcaagtt
tttcaaacatacaactatctggcaccctttgaaagataaacatctccttaatctaaccac
gttttccgatttcaaaaaggttttacggcgaaagcataaagttaggttatgttaggagag
tacattgacaatagctgtgtgtagtgtattgtcaattcaaagacaggcgtcaccaaaacc
ataaaatcagct-aaaattatgcactaacc-ttttacaatctc-catcagatgacactcc
taggacatta-tgttagacaatgcatgcatttttagttctatcaagttcatatttatatc
taaaaac-agtgttttactatggcgttgatgttca-ggaaatcgtttccctccaat-acc
ggcagtcaagtcatc-acaacaaaataattaattaatattagaaaacattggtaaaatat
tatattgtcattcagagaattatagatttacatctcttgaacgcaatggactt-gccaga
ttt-aaaattaaccttactggg-aaatcacactttgcaataatctgagcactgcgcccag
aaaaatacgcattgcgatac-agactaaccaccatgttggagagatctaaaatcg-aaaa
tac------tatgtaaataatccattacc-tttgattctcttcatcagatgtcacttcca
aagaat-cccaggtccataacgaatgtagttttgttc---aaaaaagctcatcatttatg
tcccaaaacctc-tgtgttgttagcacatgatctaagccagccggactt-cacttcacat
cacgaacgg-aaaaaatatatttacg-ttcgttcaaacatgt-caaacgttgtatcgcat
aaatcattagggccttttttaaccagaacatgaataaaattcaaggcggaccattgggtt
ctcttttaaaacgtttcggaatgagagta-cccaccatcaactcgtgcgcca-ggtgtct
aatgggccatca-cgttccatggctcttattcggtcagatctcactgtagaagactcaaa
acactttgtaaaggctggtgacatcttgtggaagcaataggaagtgcc-aaaatattcct
cagcccct-ttgtttttcaatggcataggct-caaagtcaat-tcaacacatcaggtatc
cacttcctgtcagaatctgtctcagggttttgcctgccaaatgagttctgttatactcac
agacaccattcaaacagttttagaaacgttagggtg-ttttctatccatatat-aataag
tatatgcatattctagttactgggtaggtgta-ggaggcagtta-aaaatgggcaca--t
attttt--tccaaaattctc-aatgctgcccccta-gcccgtagaggttaaa-
>NW_021823269.1_50014_35806_37247_1445_90.519
---ttaacttctttgggctatgtgggacgttagcgtgccacctgtggcgcaccctatcaa
cagcaggtg-catttcaagagcggcaaatttgaaaccaaataaatgtcaaaattcaagtt
tttcaaacatacaactatctgtcaccctttgaaagataaacatctccttaatctaaccac
gttttccgatttcaaaaaggttttacggcgaaagcataaagttaggttatgttaggagag
tacattgacaatagctgtgtgtagtgtattgtcaattcaaagacaggcgtcaccaaaacc
ataaaatcagct-aaaattatgcactaacc-ttttacaatctc-catcagatgacactcc
taggacatta-tgttagacaatgcatgcatttttagttctatcaagttcatatttatata
taaaaac-agtgttttactatggcgttgatgttca-ggaaatcgtttccctccaat-acc
ggcagtcaagtcatc-acaacaaaataattaattaatattagaaaacattggtaaaatat
tatattgtcattcaaagaattatagatttacatctcttgaacgcaatggactt-gccaga
ttt-aaaattaaccttactgag-aaatcacactttgcaataatctgagcactgcgcccag
aaaaatacgcattgcgatac-agactaaccgccatgttggagagatctaaaatcg-aaaa
taa------tatgtaaataatccattacc-tttgattctcttcatcagatgtcacttcca
aagaat-cccaggtccataacgaatgtagttttgttc---aaaaaagctcatcatttatg
tcccaaaacctc-cgtgttgttagcacatgatctaagccagccggactt-cacttcacat
cacgaacgg-aaaaaatatatttccg-ttcgttcaaacatgt-caaacgttgtatcgcat
aaatcattagggccttttttaaccagaacatgaataaaattcaaggcggaccattgggtt
ctcttttaaaacgtttcggaatgagagta-cccaccatcaactcgcgcgcaa-ggtgtct
aatgggccatcgccgttccatggctcttattcggtcagatctcactgtagaagactcaaa
acactttgtaaaggctggtgacatcttgtggaagcaataggaagtgcc-acaatattcct
cagcccct-ttgtttttcaatggcataggct-caaagtcaat-tcaacacatcaggtatc
cacttcctgtcagaatctgtatcagggttttgcctgccaaatgagttctgttatattcac
agacaccattcaaacagttttagaaactttagggtg-ttttctatccatatat-aataag
tatatgcatattctagttactgggtaggtgta-ggaggcagtta-aaaatgggcaca--t
attttt--tccaaaattctc-aatgctgcccccta-gcccgtagaggttaa--
>NW_021822834.1_116418_109099_110537_1445_90.657
---ttaacttcttggggctatttgggacgctagcgtgccacccgtggcgcaccctatcaa
cagcaggtg-catttcaagagcggcaaatttgaaaccaaataaatgtcaaaattaaaatt
tctcaaacatacaactatcttacaccctttgaaagataaacatctccttaatctaaccac
gttgtccgatttcaaaaaggttttacggcgaaagcataaagttaggttatgttaggagag
tacattgacaatagctgtgtgtaatgtattgtcaattcaaagacaggcgtcaccaaaacc
ataaaatcagct-aaaattatgcactaacc-ttttacaatctc-catcagatgacactcc
taggacatta-tgttagacaatgcatgcatttttagttctatcaagttcatatttatatc
caaaaac-agcgttttactatggcgttgatgttca-ggaaatcgtttccctccaataacc
agcagtcaagtcatc-acaacaaaataattaattaatattagaaaacattggtaaaatat
tatattgtcattcaaagaattatagatttacatctcttgaacgcaatcgactt-gccaga
ttt-aaaaataaccttactggg-aaatcacactttgcaataatctgagcactgcgcccag
aaaaatacgctttgcgatac-agactaaccgccatgttggagagatctaaaatcg-aaaa
tac------tatgtaaataatccattaccttttgattctcttcatcagatgtcacttcc-
agaaat-cccaggtccataacgaatgtagttttgttc---aaaaaagctcatcatttatg
tccaaaaagctc-cgtgttgttagcacatgatctaagccagccagactt-cacttca---
--cgaacgg-aaaaaatatatttacg-tttgttcaaacatgt-caaacgttgtatcgcat
aaatcattagtgccttttttaaccagaacatgaataaaattcaaggcggacgattgggtt
ctcttttaaaacgtattggaacgagagta-cccaacatgaactcgcgagcca-ggtgtct
aatcggccatcaccgttccaaggctcttgttcggtcagatctcagagtagaagactcaaa
acactttgtaaaggctggtgacatcttgtggaagcaataggaagtgcc-aaaacattcat
cagcccct-ttgtttttcaatggcataggct-taaagtcaat-tcaacacatcaggtatc
cacttcctgtcagaatctgtctcagggttttgcctgtcaaatgagttctgttatactcac
agacaccattcaaacagttttagaaactttagggtg-ttttctatccaaacctgaacaat
aatatgcatattctagcttctgagttggtgta-ggaggcagtta-aaaatgggcaca--t
attttt--tccaaaattctc-aatgctgcccccta-gcccgtagaggttaa--
>NW_021822732.1_232872_43113_44470_1359_90.728
tgtatatcctctaggggctatgtgggacacaagcgtgccacccctggtacaccctatcaa
caacaggtgaaatatcaagagcgccaaatttgaaaacaattaaatgtcataattcaaatt
tctcaaacatacaactatcttacaccctttgaaagataaacatctccttaatctaaccac
gttgtccgatttcaaaaaggctttacggcgaaagcataaagttagattatgttaggagag
tacattgacaatagctgtgtgtaatgttttgtcaattcaaagacaggcgtcaccaaaagc
agaaaaccagct-aaaattatgcactaacc-tttgacaatctc-catcagatgacactcc
taggacatta-tgttagacaatacatgcatttttagttctatcaagttcatatttatatc
caaaaac-agcattttactatggcattgatgttca-ggaaatcgtttccctccaataacc
gccagtcaaatcagc-acaacaaattaaataattactattcgaaaacattggtaaaatat
tatattgtcattcaaagaattatagatttacatctcttgaacgcaaccggatt-gccaga
ttt-aaaaataaccttactggg-aaatcacactttgcaataatctgagcactgcgcccag
aaaaatacgctttgcgatac-agactaaccgccatgttggagagatctaaaatcg-aaaa
tac------tatgtaaataatccattacc-tttgattctcttcatcagatgtcacttcc-
aggaat-cccaggtccataacgaatgtagttttgttc---gaaaaagctcataatttatg
tccaaatagctc-tgtgttgttagcacatgatatatgcccgccggactt-cacttca-tg
aacgagggg-gaaaaaaatatttacg-ttcgttcaaacatgt-caaacgttgtatagcat
aaatcattagtgccttttttaaccagaacatgaatcatattcaaggcggacgattgcatt
ctcttttaaaacgtattggaacgagagta-cccaacatgaactcgcgcgcca--gagtct
aatcggccaccaccgttccatggctcttgttcggtcagatctcacagtagaagactcaaa
acactttgtaaagactggtgacatctagtggaagccataggaagtgct-caaagattaat
aagcccct-gtgtgtttcaatggcataggct-taaaggtaat-tcaacacatcaggtatc
cacttcctgtcagaatttgtctcagggttttgactgccatatgagttctgttatacttac
agacaccattcaaacagttttagaaaattcagagtg-ttttctatccaaacctgaacaat
aatatgcatattctag--------------------------------------------
-----------------------------------------------------
>NW_021822701.1_359826_113155_114586_1437_89.353
---ttaacctctaggggctatgtgggacgcaagcgtgccacccctggtacaccctatcaa
caacaggtgaaatatcaagagcgccaaatttgaaaacaattaaatgtcataattcaaatt
tctcaaacatacaactatcttacaccctttgaaagataaacatctccttaatctaaccac
gttgtccgatttcaaaaaggctttacggcgaaagcataaagttagattatgttaggagag
tacattgacaatagctgtgtgtaatgttttgtcaattcaaagacaggcgtcaccaaaagc
agaaaaccagct-aaaattatgcactaacc-tttgacaatctc-catcagatgacactcc
taggacatta-tgttagacaatacatgcatttttagttctatcaagttcatatttatatc
caaaaac-agcgttttactatggcgttgatgttca-ggaaatcgtttccctccaataacc
gccagtcaaatcagc-acaacaaattaaataattactattcgaaaacattggtaaaatat
tatattgtcattcaaagaattatagatttacatctcttgaacgcaaccggctt-gccaga
ttt-aaaaataaccttactggg-aaatcacactttgcaataatctgagcactgcccccag
aaaaatacgctttgcgatac-agactaaccgccatgttggagagatctaaaatcg-aaaa
tac------tatgtaaataatccattaccttttgattctcttcatcagatgtcacttcc-
aggaat-cccaggtccataacgaatgtagttttgttc---gaaaaagcccataatttatg
tccaaaaagctc-tgtgttgttagcacatgatctatgcccgccggactt-cacttca-tg
aacgagggt-aaaaaaaatatttacg-ttcgttcaaacatgt-caaacgttgtatagcat
aaatcattagtgccttttttaaccagaacatgaataatattcaagggggacgaatgcatt
ctcttttaaaacgtattggaacgagagta-cccaacatgaactcgcgcgcca--gagtct
aatcggccaccaccgttccatggctcttgttcggtcagatctcacagtataagactcaaa
acactttgtaaagactggtgacatctagtgaaagccataggaagtgct-caaagattaat
aagcccct-gtgtgttccaatggcataggct-taaaggtaat-tcaacacatcaggtatc
cacttcctgtcagaatttgtctcagggttttgactgccatatgagttctgttatacttac
agacaccattcaaacagttttagaaaattcagagtg-ttttctatccaaacctgaacaat
aatatacatattctagcttctgagttggtgta-ggaggcagtta-aaaatgggcaca--t
attttt--ttcaaaattctc-aatactgcccccta-gccc-------------
>NW_021822680.1_467021_241790_240438_1357_90.567
---ttaacctctaggggctatgtgggacgcaagcgtcccacccctggtacaccctatcaa
caacaggtgaaatatcaagagcgccaaatttgaaaacaattaaatgtcataattcaaatt
tctcaaacatacaactatctcacaccctttgaaagataaacatctccttaatctaaccac
gttgtccgatttcaaaaaggctttacggcgaaagcataaagttagattatgttaggagag
tacattgacaatagctgtgtgtaatgttttgtcaattcaaagacaggcgtcaccaaaagc
agaaaaccagca-aaaattatgcactaacc-tttgacaatctc-catcagatgacactcc
taggacatta-tgttagacaatacatgcattttttgttctatcaagttcatatttatatc
caaaaac-agcgttttactatggcgttgatgttga-ggaaatcgtttccctccaataacc
gccagtcaa-tcagc-acaacaaattaaataattactattcgaaaacattggtaaaatat
tatattgtcattcaaagaattatagatttacatctcttgaacgcaaccggatt-gccaga
ttt-aaaaataaccctactggg-aaatcacactttgcaataatctgagcactgcgcccag
aaaaatacgctttgcgatac-agactaaccgccatgttggagagatctaaaatcg-aaaa
tac------tatgtaaataatccattacc-tttgattctcttcatcagatgtcacttcc-
aggaat-cccaggtctataacaaatgtagttttgttc---aaaaaagctcataatttatg
tccaaaaagctc-cgtgttgttagcacatgatctatgcccgccggactt-ctcttca-tg
aacgagggg--aaaaaaatatttacg-ttcgttcaaacatgt-caaacgttgtatagcat
aaatcattagtgccttttttaaccagaacatgaataatattcaaggcggacgattgcatt
ctcttttaaaacgtattggaacgagagta-cccaacatgaactcgcgcgcca--gagtct
aatcggccaccaccgttccaaggctcttgttcggtcagatctcacagtataagactcaaa
acactttgtaaagactggtgacatctagtggaagccataggaagtgct-caacgattaat
aagcccct-gtgtgtttcaatggcataggct-taaatgtaat-tcaacacatcaggtatc
cacttcctgtcagaatttgtctcagggttttgactgccatatgagttctgttatacttac
agacaccattcaaacagttttagaaaattcagagtg-ttttctatccaaacctgaacaat
aatatgcatattctag--------------------------------------------
-----------------------------------------------------
>NW_021822597.1_624746_462162_460747_1434_89.749
-------------ggggctatgtgggacgcatgcgtcccacccctggtacaccctatcaa
caacaggtgaaatatcaagagcgccaaatttgaaaacaattaaatgtcataattca----
--------atacaactatcttacaccctttgaaagataaacatctccttaatctaaccac
gttgtccgatttcaaaaaggctttacggcgaaagcataaagttagattatgttaggagag
tacattgacaatagctgtgtgtaatgttttgtcaattcaaagacaggcatcaccaaaagc
agaaaaccagct-aaaatgatgcactaacc-tttgacaatctc-catcagatgacactcc
taggacatta-tgttagacaatacatgcatttttagttctatcaagttcatatttatatc
caaaaac-agcgttttactatggcgttgatgttga-ggaaatcgtttccctccaataacc
gccagtcaaatcagc-acgacaaattaaataattactattcgaaaacattggtaaaatat
tatattgtcattcaaagaattatagatttacatctcttgaacgcaaccggatt-gccaga
ttt-aaaaataaccttactggg-aaatcacactttgcaataatctgagcactgcgcccag
aaaaatacgcattgcgatac-agactaaccgccatgttggagagatctaaaatcg-aaaa
tac------tatgtaaataatccattacc-tttgattctcttcatcagatgtcacttcc-
aggaat-cccaggtccataacaaatgtagttttgttc---gaaaaagctcataatttatg
tccaaaaagctc-cgtgttgttagcacatgatctaagcccgccggactt-ctcttca-tg
aaagaaggg-agaaaaaatatttacg-ttcgttcaaacatgt-cgaacgttgtatagcat
aaatcagtagtgccttttttaaccagaacatgaataatattcaaggcggacgattgcatt
ctcttttaaaacgtattggaacgagagta-cccaacatgaactcgcgcgcca--gagtct
aatcggccatcaccgttccaaggctcttgttcggtcagatctcacagtataagactcaaa
acactttgtaaagactggtgacatctagtggaagccataggaagtgct-caacgattaat
aagcccct-gtgtgtttcaatggcataggct-taaaggtagt-tcaacacatcaggtatc
cacttcctgtcagaatttgtctcagggttttgactgccatatgagttctgttatacttac
agacaccattcaaacagttttagaaactttagagtg-ttttctatccaaatct----aat
tatatgcatattctagttactgtgcaggagta-gtaaccaaatt-aaatcgggtatg--t
ttttta--tccggccgtgca-aatacttcccccta-tccccatcaggttaa--
>NW_021823472.1_40884_25191_23763_1445_89.619
-----aacttcttggggctatgtgggacgctagtgtgccacccgtggtgcaccctatcaa
cagcaggtg-catttcaagagcggcaaatttgaaaccaaataaatgtcaaaattcaaatt
tttcaaacatacaactatcttacaccctttgaaagataaacatctccttaatctaaccac
gttgtccgatttcaaaaaggctttacggtgaaagcataaagttagattatgttaggagag
tacattgacaatagctgtgtgtaatgttttgtcaattcaaagacaggtgtcaccaaaaac
agaaaatcagct-aaaattatgcactaacc-tttgacaatctc-catcagatgacactcc
taggatatta-tgttagacaatacatgcatttttagttctatcaagttcatatttatatc
caaaaac-agcgttttactatggcgttgatgttca-ggaaatcgtttccctccaataacc
ggcagtcaagtcagc-acaacaaattaaataattaatattagaaaacattggtaaaa---
tatattgtcattcaaagaattatagatttacatctcttgaacgcaatcgactt-gccaga
ttt-aaaaataaccttactggg-aaatcacactttgcaataatctgagcactgcgcctag
aaaaatacgctttgcgatac-agactaaccgccatgttggagagatctaaaatcg-aaaa
tac------tatgtaaataatccgttacc-tttgattctcttcatcagatgtcacttcc-
aggaat-cccaggtccataacgaatgtaattttgttc---aaaaaagctcatcatttatg
tccaaaaagctc-cgtgttgttagcacatgatctaagcccgccggactt-cacttca-tg
aacaagggg-aaaaaaaatatttacg-tacgttca----------aacgttgtatagcat
aaatcattagtgccttttttaaccagaacatgaataaaattcaaggcggacgattgcgtt
ctcttttaaaacgtattggaacaagagta-cccaacatgaactcgcgcgcca--gagtct
aatcggccatcaccgttccatggctcttgttcggtcagatctcacagtagaagactcaaa
acactttgtaaagactggtgacatctagtggaagcaataggaagtgct-caaacattaat
aagcccct-gtgtgtttcaatggcataggct-taaaggtaat-tcaacacatcaggtatc
cacttcctgtcagaatctgtctcagggttttgactgccatatgagttctgttatacttac
agacaccattcaaacagttttagaaaattcagagtg-ttttctatccaaacctgaacaat
aatatgcatattctagcttctgagttggtgta-ggaggcagtta-aaaatgggcaca--t
attttt--ttcaaaattctc-aatactgcccccta-gccctaagaagtttaaa
