# Supplementary material for: The structural variation landscape in 492 Atlantic salmon genomes
Source: Nat Commun. 2020 Oct 14;11:5176. doi: 10.1038/s41467-020-18972-x (PMC7560756; doi:10.1038/s41467-020-18972-x)
Supplement: Supplementary file 12 — Supplementary Data 9 [file 41467_2020_18972_MOESM12_ESM.txt]

type	clan	gene1	gene2	ID	redip.class	clantree
ss4r	OG1v0000001.662	106608645	106577583	106577583_Ssal_106608645_Ssal	AORe	(105020646_Eluc:0.077858,((Tthy2_00112160_Tthy:0.011099,(CIGENE-Hucho-qnd.8204_Hhuc:0.007087,((111954546_Salp:0.000573,(109897053_Okis:0.001147,110500645_Omyk:0.002884):0.004633):0.001268,106608645_Ssal:0.00567):0.001696):0.006499):0.014163,(Tthy2_00127360_Tthy:0.015148,(CIGENE-Hucho-qnd.6068_Hhuc:0.010541,((111960446_Salp:0.00558,(109906547_Okis:0.002319,110531793_Omyk:0.003447):0.007211):0.0005…
ss4r	OG1v0000006.514	106583734	106605064	106583734_Ssal_106605064_Ssal	AORe	(105009747_Eluc:0.114559,((Tthy2_00092466_Tthy:0.029594,(CIGENE-Hucho-qnd.11594_Hhuc:0.009006,((111958769_Salp:0.011422,(109864497_Okis:0.005247,110518684_Omyk:0.008893):0.016546):0.003145,106583734_Ssal:0.013914):0.007886):0.013361):0.000819,(Tthy2_00117083_Tthy:0.023384,((109902200_Okis:0.002808,110489783_Omyk:0.016022):0.019069,106605064_Ssal:0.01408):0.010972):0):0.02118);
ss4r	OG1v0000008.347	106601217	106607137	106601217_Ssal_106607137_Ssal	LORe	(105025765_Eluc:0.10271,((Tthy2_00047861_Tthy:0.022659,Tthy2_00047905_Tthy:0.014328):0.008037,((111967356_Salp:0.0029,110538347_Omyk:0.014539):0.002857,(109891968_Okis:0.010526,((111981333_Salp:0,106601217_Ssal:0.011548):0,(110486439_Omyk:0.008665,106607137_Ssal:0.004313):0.001429):0):0.004335):0.01288):0.035657);
ss4r	OG1v0000015.255	106572237	106566817	106566817_Ssal_106572237_Ssal	AORe	(105013901_Eluc:0.066636,((Tthy2_00080296_Tthy:0.026963,(CIGENE-Hucho-qnd.27744_Hhuc:0.01157,((111966316_Salp:0.004243,109907866_Okis:0.01587):0.004581,106572237_Ssal:0.006742):0.00303):0.008178):0.024745,(Tthy2_00057177_Tthy:0.024489,((111976998_Salp:0.005852,(109869324_Okis:0.009245,110492289_Omyk:0.004995):0.006061):0.005375,106566817_Ssal:0.010271):0.009578):0.025506):0.014255);
ss4r	OG1v0000015.242	106582986	106565894	106565894_Ssal_106582986_Ssal	NA	(105017235_Eluc:0.073253,((Tthy2_00013135_Tthy:0.015623,((CIGENE-Hucho-qnd.5364_Hhuc:0.011847,((111969988_Salp:0.00684,109891046_Okis:0.006664):0.001716,106582986_Ssal:0.006986):0.00176):0.005228,110528000_Omyk:0.009417):0.01281):0.01001,((111967748_Salp:0.004856,106565894_Ssal:0.007567):0.002256,(109896637_Okis:0.005694,110494446_Omyk:0.004932):0.001802):0.023629):0.016806);
ss4r	OG1v0000015.340	106581317	106613135	106581317_Ssal_106613135_Ssal	AORe	(105017841_Eluc:0.070574,((Tthy2_00088835_Tthy:0.013274,(CIGENE-Hucho-qnd.29185_Hhuc:0.011691,((109880975_Okis:0.00552,110507933_Omyk:0.022798):0.008019,106581317_Ssal:0.019267):0.002742):0.007635):0.007879,(Tthy2_00067392_Tthy:0.025755,((111960762_Salp:0.02601,109881426_Okis:0.019817):0.004009,106613135_Ssal:0.02239):0.01059):0.004339):0.03203);
ss4r	OG1v0000015.273	106568848	106599529	106568848_Ssal_106599529_Ssal	AORe	(105018039_Eluc:0.080544,((Tthy2_00040274_Tthy:0.028179,(CIGENE-Hucho-qnd.43173_Hhuc:0.010911,((109875434_Okis:0.008129,110530233_Omyk:0.006153):0.006343,106568848_Ssal:0.015212):0.004457):0.008099):0.024116,(Tthy2_00065668_Tthy:0.090366,((111979445_Salp:0.008619,110508791_Omyk:0.039619):0.002183,106599529_Ssal:0.011282):0.00406):0.01914):0.036353);
ss4r	OG1v0000015.352	106569458	106600145	106569458_Ssal_106600145_Ssal	AORe	(105022253_Eluc:0.085,((Tthy2_00039692_Tthy:0.02574,((109874995_Okis:0.011463,110530647_Omyk:0.003862):0.010183,106569458_Ssal:0.008354):0.019871):0.03267,(Tthy2_00064354_Tthy:0.124941,((111979708_Salp:0.014865,(109872011_Okis:0.005093,110508457_Omyk:0.005324):0.010873):0.003473,106600145_Ssal:0.023918):0.020951):0.017764):0.019895);
ss4r	OG1v0000015.430	106588469	106570040	106570040_Ssal_106588469_Ssal	LORe	(105027920_Eluc:0.073754,((Tthy2_00101188_Tthy:0.040259,Tthy2_00103369_Tthy:0.026886):0.004649,((CIGENE-Hucho-qnd.39456_Hhuc:0.014134,((111955472_Salp:0.015756,(109908468_Okis:0.019279,110496810_Omyk:0.134034):0.001734):0.002791,106588469_Ssal:0.00867):0.001623):0.01066,((111954860_Salp:0.0643,(109904468_Okis:0.023907,110487605_Omyk:0.063287):0.055544):0.003619,106570040_Ssal:0.010202):0.007391):…
ss4r	OG1v0000015.313	106568743	106598805	106568743_Ssal_106598805_Ssal	AORe	(105028921_Eluc:0.09607,((Tthy2_00041899_Tthy:0.03135,(CIGENE-Hucho-qnd.39265_Hhuc:0.017476,((111956883_Salp:0.01027,(109875323_Okis:0.005275,110530047_Omyk:0.015779):0.007317):0.001168,106568743_Ssal:0.011861):0.00237):0.016725):0.027792,(Tthy2_00066150_Tthy:0.028635,(CIGENE-Hucho-qnd.40810_Hhuc:0.015301,((111979078_Salp:0.073372,(109871830_Okis:0.021109,110509003_Omyk:0.004267):0.023373):0.0007…
ss4r	OG1v0000015.413	106583107	106565635	106565635_Ssal_106583107_Ssal	AORe	(105030008_Eluc:0.082184,((Tthy2_00013395_Tthy:0.023795,((111970039_Salp:0.060511,(109890221_Okis:0.008201,110528055_Omyk:0.006647):0.004184):0.001109,106583107_Ssal:0.012047):0.011099):0.025413,(Tthy2_00017027_Tthy:0.018206,(CIGENE-Hucho-qnd.42550_Hhuc:0.008178,((111967414_Salp:0.0118,(109906090_Okis:0.003875,110494381_Omyk:0.004114):0.006146):0.000494,106565635_Ssal:0.006992):0.001414):0.00995)…
ss4r	OG1v0000020.262	106584925	106564965	106564965_Ssal_106584925_Ssal	NA	(105028757_Eluc:0.164659,(Tthy2_00136732_Tthy:0.150442,(((111982263_Salp:0.010814,(109865636_Okis:0.005701,110486051_Omyk:0.003766):0.005417):0.002166,106584925_Ssal:0.008615):0.020208,106564965_Ssal:0.057666):0.009687):0.017496);
ss4r	OG1v0000022.397	106572477	106567204	106567204_Ssal_106572477_Ssal	NA	(105022333_Eluc:0.083937,((Tthy2_00079274_Tthy:0.023701,((111966688_Salp:0.004009,(109908187_Okis:0.001971,110532526_Omyk:0.004002):0.00499):0.007424,106572477_Ssal:0.007409):0.004053):0.012328,(CIGENE-Hucho-qnd.34986_Hhuc:0.011646,((111977067_Salp:0.006837,109869547_Okis:0.015484):0.000864,106567204_Ssal:0.008421):0.002092):0.012758):0.009375);
ss4r	OG1v0000026.329	106581891	106586790	106581891_Ssal_106586790_Ssal	AORe	(105021931_Eluc:0.12199,((Tthy2_00030179_Tthy:0.024015,((111959339_Salp:0.008965,(109871236_Okis:0.004446,110501355_Omyk:0):0.009336):0.002124,106581891_Ssal:0.010978):0.0042):0.021047,(Tthy2_00043080_Tthy:0.027045,((111980234_Salp:0.011456,(109905178_Okis:0.006716,110520583_Omyk:0.002208):0.006634):0,106586790_Ssal:0.015834):0.006024):0):0.010588);
ss4r	OG1v0000028.316	106603705	106567593	106567593_Ssal_106603705_Ssal	AORe	(105011041_Eluc:0.062913,((Tthy2_00019737_Tthy:0.026136,(CIGENE-Hucho-qnd.11274_Hhuc:0.009829,((111950470_Salp:0.013395,(109872554_Okis:0,110533482_Omyk:0.006615):0.003302):0,106603705_Ssal:0.00664):0.007125):0.013867):0.003581,(Tthy2_00035795_Tthy:0.01666,(CIGENE-Hucho-qnd.33547_Hhuc:0.006709,((111980911_Salp:0.003313,(109892903_Okis:0.006604,110537661_Omyk:0.006742):0.006715):0,106567593_Ssal:0…
ss4r	OG1v0000029.302	106580001	100136483	100136483_Ssal_106580001_Ssal	AORe	(105014146_Eluc:0.06016,((Tthy2_00048997_Tthy:0.028183,(111974871_Salp:0.014625,(CIGENE-Hucho-qnd.44770_Hhuc:0.011466,((109895747_Okis:0,110535859_Omyk:0.006559):0.012031,106580001_Ssal:0.01251):0.001111):0.003738):0.010506):0.012851,(Tthy2_00118652_Tthy:0.02034,(CIGENE-Hucho-qnd.37908_Hhuc:0.013348,((111974064_Salp:0.010483,(109877810_Okis:0.010279,110525484_Omyk:0.01201):0.006185):0.002131,1001…
ss4r	OG1v0000029.208	100195263	106562270	100195263_Ssal_106562270_Ssal	LORe	(105015941_Eluc:0.058396,((Tthy2_00033831_Tthy:0.006463,Tthy2_00033843_Tthy:0.028115):0.011361,((CIGENE-Hucho-qnd.411_Hhuc:0.017722,CIGENE-Hucho-qnd.5917_Hhuc:0.022501):0.006451,((112079550_Salp:0.005337,((109874730_Okis:0.006631,110526471_Omyk:0.005504):0.00683,(109895365_Okis:0.008571,110506599_Omyk:0.008059):0.002354):0.003033):0.001682,(100195263_Ssal:0.008092,106562270_Ssal:0.008072):0.00376…
ss4r	OG1v0000029.231	100380588	106599713	100380588_Ssal_106599713_Ssal	AORe	(105018725_Eluc:0.051617,((Tthy2_00040847_Tthy:0.018445,(CIGENE-Hucho-qnd.36446_Hhuc:0.010339,((111956269_Salp:0.010623,(109874466_Okis:0.007787,110530425_Omyk:0.007753):0.010316):0.002769,100380588_Ssal:0.015418):0.002896):0.00913):0.031528,(Tthy2_00065431_Tthy:0.02481,(CIGENE-Hucho-qnd.15314_Hhuc:0.01932,((111979833_Salp:0.012025,(109872359_Okis:0.004598,110508636_Omyk:0.008716):0.00783):0,1065…
ss4r	OG1v0000029.336	106574319	106575097	106574319_Ssal_106575097_Ssal	NA	(105023713_Eluc:0.087665,(Tthy2_00132345_Tthy:0.021698,((CIGENE-Hucho-qnd.15418_Hhuc:0.070867,((111953330_Salp:0.009346,106574319_Ssal:0.014924):0.001944,(109906653_Okis:0.005489,110495958_Omyk:0.004325):0.015342):0.002335):0.008143,(CIGENE-Hucho-qnd.43900_Hhuc:0.010739,((111971015_Salp:0.014394,(109890702_Okis:0.010683,110527571_Omyk:0.005871):0.012171):0,106575097_Ssal:0.013261):0.002316):0.003…
ss4r	OG1v0000029.277	106588409	100194764	100194764_Ssal_106588409_Ssal	LORe	(105028593_Eluc:0.057238,(((Tthy2_00101463_Tthy:0.030766,Tthy2_00104039_Tthy:0.020425):0.008355,(CIGENE-Hucho-qnd.25839_Hhuc:0.009632,(111955684_Salp:0.018143,((109907536_Okis:0.001085,110496215_Omyk:0.006584):0.008419,106588409_Ssal:0.00411):0.002106):0.002923):0.008179):0.006293,((111954948_Salp:0.014711,100194764_Ssal:0.014704):0.003874,(109903619_Okis:0.01063,110488363_Omyk:0.008798):0.005611…
ss4r	OG1v0000029.321	106604765	100195812	100195812_Ssal_106604765_Ssal	AORe	(105029894_Eluc:0.076346,((Tthy2_00070238_Tthy:0.035315,(CIGENE-Hucho-qnd.7081_Hhuc:0.018356,((111965634_Salp:0.005742,(109864711_Okis:0.008801,110488724_Omyk:0.008723):0.00536):0.001514,106604765_Ssal:0.006566):0.004763):0.014008):0.020707,(Tthy2_00100552_Tthy:0.036041,((CIGENE-Hucho-qnd.6207_Hhuc:0.018637,(111967411_Salp:0.011021,(109905109_Okis:0.010885,110504922_Omyk:0.01496):0.008147):0):0.0…
ss4r	OG1v0000031.222	106589387	106578961	106578961_Ssal_106589387_Ssal	AORe	(105006355_Eluc:0.068198,((Tthy2_00076266_Tthy:0.019824,(CIGENE-Hucho-qnd.21961_Hhuc:0.010252,((111967769_Salp:0.004933,(109870177_Okis:0.023449,110498989_Omyk:0.003663):0.006719):0.002832,106589387_Ssal:0.011392):0.010646):0.003834):0.008276,(Tthy2_00131042_Tthy:0.017125,(CIGENE-Hucho-qnd.7571_Hhuc:0.013212,((111978060_Salp:0.007735,(109865359_Okis:0.007602,110491380_Omyk:0.001265):0.006004):0.0…
ss4r	OG1v0000031.284	100194557	106610845	100194557_Ssal_106610845_Ssal	NA	(105015666_Eluc:0.027526,((Tthy2_00053198_Tthy:0.022607,((111968769_Salp:0.011652,(109894530_Okis:0.003209,110498364_Omyk:0.107412):0.008557):0.001983,100194557_Ssal:0.011669):0.010322):0.009175,(CIGENE-Hucho-qnd.12628_Hhuc:0.006191,((111963243_Salp:0.005037,(109904013_Okis:0.007556,110505499_Omyk:0.002527):0.003758):0,106610845_Ssal:0.015182):0.00263):0.015649):0.014697);
ss4r	OG1v0000031.317	106561611	106573099	106561611_Ssal_106573099_Ssal	AORe	(105018274_Eluc:0.112612,((Tthy2_00008877_Tthy:0.027943,(CIGENE-Hucho-qnd.21566_Hhuc:0.015964,(((111962756_Salp:0.010885,109867094_Okis:0.003146):0.002601,110499906_Omyk:0.009036):0.003512,106561611_Ssal:0.007571):0.003416):0.007392):0.018258,(Tthy2_00073111_Tthy:0.016164,(111952750_Salp:0.00769,((109889641_Okis:0.007645,110524558_Omyk:0.002516):0.005176,106573099_Ssal:0.006254):0.00258):0.010023…
ss4r	OG1v0000031.249	106610721	106589658	106589658_Ssal_106610721_Ssal	AORe	(105021204_Eluc:0.046614,((Tthy2_00026027_Tthy:0.013029,((111977853_Salp:0.003194,(109900088_Okis:0.003196,100135949_Omyk:0.001846):0.005087):0.003472,106610721_Ssal:0.006039):0.005398):0.013011,(Tthy2_00077269_Tthy:0.017826,((111968007_Salp:0.002546,(109870195_Okis:0.002516,110499273_Omyk:0.003782):0.003805):0.003143,106589658_Ssal:0.010839):0.012786):0.01185):0.008645);
ss4r	OG1v0000031.259	106564730	106587486	106564730_Ssal_106587486_Ssal	NA	(105021500_Eluc:0.025134,(Tthy2_00135108_Tthy:0.015701,(111982395_Salp:0.001414,((CIGENE-Hucho-qnd.17110_Hhuc:0.006146,((112068011_Salp:0,(109888949_Okis:0.003794,100136006_Omyk:0):0.00254):0,106564730_Ssal:0.006343):0.001459):0.003824,((109865772_Okis:0,110485862_Omyk:0):0.005108,106587486_Ssal:0.002537):0.002314):0.001532):0.000809):0.013683);
ss4r	OG1v0000037.209	106613199	106581380	106581380_Ssal_106613199_Ssal	NA	(((111959262_Salp:0.043863,109909481_Okis:0.004758):0.001715,(CIGENE-Hucho-qnd.12848_Hhuc:0.016337,(110503171_Omyk:0.014767,106613199_Ssal:0.006133):0.00072):0.014604):0.019782,((111982748_Salp:0.002423,106581380_Ssal:0.017318):0.002898,(109904897_Okis:0.008725,110507200_Omyk:0.004908):0.000969):0.003955);
ss4r	OG1v0000038.255	106613193	100302417	100302417_Ssal_106613193_Ssal	NA	(105023563_Eluc:0.140795,((Tthy2_00067167_Tthy:0.024168,((CIGENE-Hucho-qnd.18732_Hhuc:0.009942,106613193_Ssal:0.016558):0.004629,(111960782_Salp:0.011586,(109909581_Okis:0.007551,110503164_Omyk:0.011624):0.006819):0.00728):0.018619):0.015241,((Tthy2_00088970_Tthy:0.001174,Tthy2_00088972_Tthy:0.001238):0.026336,((111949951_Salp:0.009633,(109906117_Okis:0.003538,(100359378_Omyk:0,(110507194_Omyk:0,…
ss4r	OG1v0000040.219	106576402	106609521	106576402_Ssal_106609521_Ssal	LORe	(105005925_Eluc:0.117713,(((Tthy2_00130223_Tthy:0.033835,Tthy2_00130227_Tthy:0):0.09319,((CIGENE-Hucho-qnd.36620_Hhuc:0.004252,((111955669_Salp:0.013594,110499944_Omyk:0.011852):0.003789,(110490523_Omyk:0.012656,106576402_Ssal:0.007785):0.005081):0.00098):0.002644,((109896265_Okis:0.009299,110499943_Omyk:0.008546):0.00581,106609521_Ssal:0.017052):0.008354):0.007088):0.005103,112068815_Salp:0.1185…
ss4r	OG1v0000040.248	106608852	106577797	106577797_Ssal_106608852_Ssal	AORe	(105020558_Eluc:0.116304,((Tthy2_00111423_Tthy:0.022329,(CIGENE-Hucho-qnd.24639_Hhuc:0.047511,((111953183_Salp:0.018058,(109896966_Okis:0.010714,110500487_Omyk:0.003222):0.022199):0.007486,106608852_Ssal:0.017592):0.011687):0.015167):0.037009,(Tthy2_00127842_Tthy:0.0511,(CIGENE-Hucho-qnd.17787_Hhuc:0.038622,((112069113_Salp:0.018054,(109906428_Okis:0.002169,110531630_Omyk:0.042265):0.015479):0,10…
ss4r	OG1v0000044.193	106609615	106589556	106589556_Ssal_106609615_Ssal	AORe	((Tthy2_00000496_Tthy:0.040814,((111978821_Salp:0.006424,(109899163_Okis:0.002315,100135792_Omyk:0.014218):0.002966):0,106609615_Ssal:0.013554):0.012167):0.01433,(Tthy2_00076974_Tthy:0.018464,((CIGENE-Hucho-qnd.14411_Hhuc:0,CIGENE-Hucho-qnd.14412_Hhuc:0):0.003326,((111967919_Salp:0.004654,(109870289_Okis:0.00232,110499167_Omyk:0.002322):0):0,106589556_Ssal:0.006993):0.008382):0.009652):0.017039);
ss4r	OG1v0000049.146	100136564	100194637	100136564_Ssal_100194637_Ssal	LORe	((Tthy2_00034134_Tthy:0.015408,Tthy2_00034150_Tthy:0.019411):0.008843,((CIGENE-Hucho-qnd.42533_Hhuc:0.028934,(((111969475_Salp:0.002759,(109881448_Okis:0.012676,110506658_Omyk:0.010994):0.007856):0.005717,(112072506_Salp:0.004582,(109888425_Okis:0.003793,100301692_Omyk:0.007927):0.013267):0.007894):0.004514,100136564_Ssal:0.010292):0):0.003548,100194637_Ssal:0.009316):0.00822);
ss4r	OG1v0000051.237	106583170	106565594	106565594_Ssal_106583170_Ssal	AORe	(105017011_Eluc:0.049231,((Tthy2_00013686_Tthy:0.021083,(CIGENE-Hucho-qnd.29809_Hhuc:0.004099,((109891189_Okis:0.004667,110528177_Omyk:0.002943):0.008434,106583170_Ssal:0.006592):0.002263):0.005874):0.010431,(Tthy2_00015919_Tthy:0.015674,(CIGENE-Hucho-qnd.28948_Hhuc:0.008962,((111966243_Salp:0.006117,(109895278_Okis:0.005081,110493229_Omyk:0.014425):0.005353):0.000676,106565594_Ssal:0.006239):0.0…
ss4r	OG1v0000051.197	106575301	106574562	106574562_Ssal_106575301_Ssal	NA	(105020001_Eluc:0.083156,((CIGENE-Hucho-qnd.12500_Hhuc:0.018085,((112069946_Salp:0.013576,110527420_Omyk:0.013465):0.003651,106575301_Ssal:0.012728):0.002557):0.004146,(111971059_Salp:0.024958,(110497093_Omyk:0.03352,106574562_Ssal:0.012264):0.001283):0.003271):0.052607);
ss4r	OG1v0000051.207	106581799	106586196	106581799_Ssal_106586196_Ssal	AORe	(105022452_Eluc:0.109013,((Tthy2_00029693_Tthy:0.03736,((111959748_Salp:0.00677,(109870955_Okis:0.004234,110501493_Omyk:0.002399):0.007342):0.002011,106581799_Ssal:0.009362):0.015047):0.018291,(Tthy2_00044218_Tthy:0.050707,((111974756_Salp:0.008353,(109866299_Okis:0.004176,110520075_Omyk:0.004593):0.005668):0.002583,106586196_Ssal:0.013994):0.020832):0.013856):0.016682);
ss4r	OG1v0000051.224	106567001	106572732	106567001_Ssal_106572732_Ssal	AORe	(105023837_Eluc:0.047474,((Tthy2_00055521_Tthy:0.017295,(CIGENE-Hucho-qnd.43576_Hhuc:0.006412,(111977092_Salp:0.006676,((109869164_Okis:0.003551,110491926_Omyk:0.005216):0.00286,106567001_Ssal:0.009461):0.000587):0.002428):0.00636):0.008298,(Tthy2_00078814_Tthy:0.023782,((111966143_Salp:0.016135,109908334_Okis:0.02612):0.001825,106572732_Ssal:0.016594):0.014588):0.005765):0.019416);
ss4r	OG1v0000051.142	106579582	106590371	106579582_Ssal_106590371_Ssal	AORe	(105030614_Eluc:0.074781,((Tthy2_00094855_Tthy:0.031603,(CIGENE-Hucho-qnd.1808_Hhuc:0.011767,((112068568_Salp:0.011343,100136701_Omyk:0.029731):0.001676,106579582_Ssal:0.01304):0.004013):0.011555):0.020894,(Tthy2_00107219_Tthy:0.052229,(CIGENE-Hucho-qnd.36894_Hhuc:0.013743,((111953617_Salp:0.006556,(109899313_Okis:0.004574,110489733_Omyk:0.004269):0.006525):0.001135,106590371_Ssal:0.00504):0.0031…
ss4r	OG1v0000052.175	100380274	106589321	100380274_Ssal_106589321_Ssal	AORe	(105007649_Eluc:0.065801,((Tthy2_00076213_Tthy:0.029173,(CIGENE-Hucho-qnd.8306_Hhuc:0.002342,((111978339_Salp:0.007103,(109865397_Okis:0.004766,110491469_Omyk:0.00225):0.009518):0.007103,100380274_Ssal:0.00944):0.002346):0.012282):0.001977,(Tthy2_00131278_Tthy:0.012104,(CIGENE-Hucho-qnd.38091_Hhuc:0.007168,((111967692_Salp:0.002342,(109870172_Okis:0.004666,110499062_Omyk:0):0.002336):0.002399,106…
ss4r	OG1v0000052.188	106601132	106607323	106601132_Ssal_106607323_Ssal	LORe	(105013206_Eluc:0.04275,((Tthy2_00047335_Tthy:0.012052,Tthy2_00047377_Tthy:0.006934):0.008394,((CIGENE-Hucho-qnd.18578_Hhuc:0.009376,(((112074471_Salp:0.007041,112081047_Salp:0):0.004082,((109893351_Okis:0,109898450_Okis:0.004708):0.005408,110486288_Omyk:0.013609):0.002279):0.002979,106601132_Ssal:0.009375):0):0.002313,(110538221_Omyk:0.007041,106607323_Ssal:0.016636):0):0.013307):0.040038);
ss4r	OG1v0000052.149	100194805	106572676	100194805_Ssal_106572676_Ssal	NA	(105013557_Eluc:0.048567,(Tthy2_00055683_Tthy:0.01151,(((CIGENE-Hucho-qnd.9309_Hhuc:0.019247,111977215_Salp:0.006999):0.004682,((109868888_Okis:0.004704,110491975_Omyk:0.002335):0.004751,100194805_Ssal:0.006946):0):0.002424,((111966804_Salp:0.011099,106572676_Ssal:0.003053):0.00461,(109878422_Okis:0.009472,110532689_Omyk:0.009521):0.011256):0.017331):0.005498):0.025914);
ss4r	OG1v0000052.160	106569343	106599871	106569343_Ssal_106599871_Ssal	AORe	(105019712_Eluc:0.046151,((Tthy2_00041078_Tthy:0.011339,(CIGENE-Hucho-qnd.23878_Hhuc:0.004765,((111956795_Salp:0.007103,109874609_Okis:0.004729):0.002313,106569343_Ssal:0.009521):0.002316):0.004048):0.012585,(Tthy2_00063991_Tthy:0.017609,(111979281_Salp:0.004707,((109871730_Okis:0.002324,110508579_Omyk:0.009503):0.004748,106599871_Ssal:0.004699):0.002365):0.011116):0.008799):0.024696);
ss4r	OG1v0000052.234	106576031	106609140	106576031_Ssal_106609140_Ssal	AORe	(105020167_Eluc:0.06199,(Tthy2_00129496_Tthy:0.015943,(Tthy2_00121236_Tthy:0.002626,(((CIGENE-Hucho-qnd.32843_Hhuc:0.016634,(109864358_Okis:0.004687,110490207_Omyk:0.00236):0.00707):0,(111951265_Salp:0.00468,106576031_Ssal:0.004681):0):0.007069,(CIGENE-Hucho-qnd.3760_Hhuc:0.016568,((111950892_Salp:0,(109896799_Okis:0.004692,100301783_Omyk:0.002341):0):0.00235,106609140_Ssal:0.009431):0.002334):0)…
ss4r	OG1v0000053.197	106565359	106583559	106565359_Ssal_106583559_Ssal	NA	(105016885_Eluc:0.107657,(((Tthy2_00016217_Tthy:0.017421,((111964184_Salp:0.008062,(109871098_Okis:0.005321,110494125_Omyk:0.005075):0.005334):0,106565359_Ssal:0.010457):0.013663):0.027625,(CIGENE-Hucho-qnd.24933_Hhuc:0.012781,((111970289_Salp:0.007631,(109891258_Okis:0.001505,110528307_Omyk:0.005678):0.002998):0.000616,106583559_Ssal:0.008939):0.00065):0.032559):0.005167,(111978464_Salp:0.009183…
ss4r	OG1v0000053.152	106560993	106584498	106560993_Ssal_106584498_Ssal	AORe	(105018483_Eluc:0.053062,((Tthy2_00011095_Tthy:0.013968,((111962215_Salp:0.016748,(109867729_Okis:0.005725,110493383_Omyk:0.003812):0.000632):0,106560993_Ssal:0.006358):0.010855):0.010996,(Tthy2_00058758_Tthy:0.022274,((111972023_Salp:0.029046,(109897816_Okis:0.003184,110521389_Omyk:0.005734):0.005565):0.004066,106584498_Ssal:0.006962):0.009876):0.015387):0.014983);
ss4r	OG1v0000055.196	100286406	106600852	100286406_Ssal_106600852_Ssal	AORe	(105005744_Eluc:0.048325,(Tthy2_00046736_Tthy:0.01178,(Tthy2_00046783_Tthy:0.020778,((CIGENE-Hucho-qnd.21300_Hhuc:0.009919,(110486153_Omyk:0.011224,100286406_Ssal:0.007979):0.004898):0.003701,(CIGENE-Hucho-qnd.41496_Hhuc:0.010792,(((111981467_Salp:0.010772,109893232_Okis:0):0.001894,(109898318_Okis:0.011923,100135778_Omyk:0.005254):0.003146):0.001944,106600852_Ssal:0.008964):0.001826):0.00308):0.…
ss4r	OG1v0000055.154	106583712	106566180	106566180_Ssal_106583712_Ssal	AORe	(105016702_Eluc:0.069976,((Tthy2_00014905_Tthy:0.039715,((111970766_Salp:0.016936,(109891659_Okis:0.166662,(110518529_Omyk:0.003279,110529043_Omyk:0):0.003218):0.010772):0.001301,106583712_Ssal:0.008012):0.015498):0.006782,(Tthy2_00018496_Tthy:0.022765,106566180_Ssal:0.034668):0.004375):0.025028);
ss4r	OG1v0000055.214	106581929	106586824	106581929_Ssal_106586824_Ssal	AORe	(105018744_Eluc:0.082585,((Tthy2_00030081_Tthy:0.022295,(CIGENE-Hucho-qnd.21265_Hhuc:0.004732,((111959650_Salp:0.007434,(109871250_Okis:0.006146,110501377_Omyk:0.004109):0.005519):0.000572,106581929_Ssal:0.006973):0.002233):0.009406):0.020352,(Tthy2_00042038_Tthy:0.033469,(CIGENE-Hucho-qnd.3281_Hhuc:0.015605,((111980287_Salp:0.00788,(109870806_Okis:0.004939,110520599_Omyk:0.005262):0.006778):0.00…
ss4r	OG1v0000055.182	106589632	106610502	106589632_Ssal_106610502_Ssal	NA	(105021174_Eluc:0.070033,((Tthy2_00077215_Tthy:0.029794,(CIGENE-Hucho-qnd.6441_Hhuc:0.010926,((111967982_Salp:0.008843,(109870104_Okis:0.00519,100135810_Omyk:0.005894):0.007468):0.002069,106589632_Ssal:0.009574):0.003976):0.010306):0.017305,(CIGENE-Hucho-qnd.7844_Hhuc:0.015854,((111978005_Salp:0.036379,(109879686_Okis:0.005257,110503033_Omyk:0.029548):0.006128):0.002938,106610502_Ssal:0.008989):0…
ss4r	OG1v0000055.133	106570460	106588939	106570460_Ssal_106588939_Ssal	NA	(105022787_Eluc:0.080205,(Tthy2_00105260_Tthy:0.100287,((Tthy2_00102629_Tthy:0.019039,(CIGENE-Hucho-qnd.13695_Hhuc:0.002825,((112068428_Salp:0.017922,(109903380_Okis:0.002927,100135811_Omyk:0.003308):0.005212):0.001795,106570460_Ssal:0.00789):0.004619):0.007502):0.004659,(Tthy2_00105261_Tthy:0.029622,(CIGENE-Hucho-qnd.44158_Hhuc:0.009755,((111955426_Salp:0.008195,(109907202_Okis:0.002495,11049663…
ss4r	OG1v0000055.165	106566709	100286410	100286410_Ssal_106566709_Ssal	AORe	(105026322_Eluc:0.058295,((Tthy2_00056855_Tthy:0.018003,((111976286_Salp:0.008534,(109869378_Okis:0.006033,110491116_Omyk:0.008429):0.005923):0.001407,106566709_Ssal:0.008139):0.007584):0.017322,(Tthy2_00080072_Tthy:0.016246,((112070826_Salp:0.010947,(109907798_Okis:0.002227,110532038_Omyk:0.004999):0.009852):0.002235,100286410_Ssal:0.004814):0.014155):0.012551):0.017957);
ss4r	OG1v0000057.180	106608922	106577877	106577877_Ssal_106608922_Ssal	AORe	(105030863_Eluc:0.096587,((Tthy2_00110976_Tthy:0.031515,(CIGENE-Hucho-qnd.11065_Hhuc:0.01957,((111956308_Salp:0.028107,(109896875_Okis:0.00436,110500339_Omyk:0.003252):0.008309):0.001967,106608922_Ssal:0.00855):0.003982):0.010385):0.017096,(Tthy2_00127967_Tthy:0.053458,((112072736_Salp:0.033864,(109906186_Okis:0.028102,110531422_Omyk:0.016447):0.004075):0.003741,106577877_Ssal:0.009894):0.021366)…
ss4r	OG1v0000063.184	106582707	106566015	106566015_Ssal_106582707_Ssal	AORe	(105006624_Eluc:0.097501,((Tthy2_00012093_Tthy:0.076653,((111969721_Salp:0.00913,(109890826_Okis:0.005061,110527736_Omyk:0.003882):0.004046):0.002104,106582707_Ssal:0.006713):0.012991):0.02504,(Tthy2_00018253_Tthy:0.032917,(CIGENE-Hucho-qnd.23088_Hhuc:0.01181,((111970456_Salp:0.008303,(109878670_Okis:0.003124,110494726_Omyk:0.007729):0.004834):0.001158,106566015_Ssal:0.007545):0.007609):0.010319)…
ss4r	OG1v0000063.224	106561032	106584565	106561032_Ssal_106584565_Ssal	AORe	(105007228_Eluc:0.068038,((Tthy2_00010916_Tthy:0.02882,((111962168_Salp:0.012365,(109867642_Okis:0.003749,110492752_Omyk:0.004233):0.005607):0.000659,106561032_Ssal:0.016786):0.017787):0.015725,(Tthy2_00058640_Tthy:0.027867,((111971979_Salp:0.006945,(109897772_Okis:0.004707,110521331_Omyk:0.002815):0.006397):0.003311,106584565_Ssal:0.008325):0.011347):0.019296):0.017219);
ss4r	OG1v0000063.197	106567287	106572369	106567287_Ssal_106572369_Ssal	AORe	(105022779_Eluc:0.081216,((Tthy2_00056288_Tthy:0.039377,((111977225_Salp:0.008124,(109869709_Okis:0.001021,110492177_Omyk:0.006974):0.007883):0.001277,106567287_Ssal:0.008166):0.015711):0.021745,(Tthy2_00079481_Tthy:0.031128,((111966943_Salp:0.017816,(109907022_Okis:0.004202,(110531212_Omyk:0.011646,110532430_Omyk:0):0.004413):0.008838):0.000347,106572369_Ssal:0.010272):0.009901):0.016426):0.0155…
ss4r	OG1v0000063.215	106576124	106609203	106576124_Ssal_106609203_Ssal	LORe	(105025651_Eluc:0.078084,((Tthy2_00121446_Tthy:0.047487,Tthy2_00129672_Tthy:0.023347):0.029438,((110490742_Omyk:0.095229,106576124_Ssal:0.054567):0.023984,(110500204_Omyk:0.012453,106609203_Ssal:0.01427):0.004868):0.002786):0.05474);
ss4r	OG1v0000063.167	106566674	106571845	106566674_Ssal_106571845_Ssal	AORe	(105030112_Eluc:0.091764,((Tthy2_00056406_Tthy:0.02879,((CIGENE-Hucho-qnd.16710_Hhuc:0.024841,106566674_Ssal:0.014165):0.039654,(109868959_Okis:0.005264,110491138_Omyk:0.021455):0.000586):0.017144):0.024215,(Tthy2_00079706_Tthy:0.023948,((111966180_Salp:0.013308,(109907718_Okis:0.003635,110531945_Omyk:0.004493):0.010647):0.00138,106571845_Ssal:0.005645):0.01856):0.017879):0.010028);
ss4r	OG1v0000063.136	106582870	106565758	106565758_Ssal_106582870_Ssal	AORe	(105031611_Eluc:0.087839,((Tthy2_00012617_Tthy:0.021296,(CIGENE-Hucho-qnd.14923_Hhuc:0.008137,((111970568_Salp:0.034189,(109890943_Okis:0.006508,110527890_Omyk:0.003448):0.00433):0.001016,106582870_Ssal:0.005304):0.004195):0.01617):0.010115,(Tthy2_00017710_Tthy:0.035787,(CIGENE-Hucho-qnd.28520_Hhuc:0.010014,((111977415_Salp:0.007307,(109877067_Okis:0.003783,110494574_Omyk:0.003302):0.008333):0.00…
ss4r	OG1v0000065.194	106589429	100380658	100380658_Ssal_106589429_Ssal	LORe	(105005870_Eluc:0.052988,(((Tthy2_00076601_Tthy:0.070896,Tthy2_00130934_Tthy:0.030567):0.019827,(CIGENE-Hucho-qnd.41771_Hhuc:0.012166,((111967811_Salp:0.008948,(109870156_Okis:0.005462,110498949_Omyk:0.022276):0.008996):0.001177,106589429_Ssal:0.00934):0.003778):0.016651):0.002453,((CIGENE-Hucho-qnd.33016_Hhuc:0.053874,111977542_Salp:0.231056):0.062969,(CIGENE-Hucho-qnd.17349_Hhuc:0.164376,((1098…
ss4r	OG1v0000065.185	106576966	106606853	106576966_Ssal_106606853_Ssal	NA	(105023248_Eluc:0.053968,((Tthy2_00109047_Tthy:0.046486,((111951816_Salp:0.006933,110528479_Omyk:0.013409):0.007328,106576966_Ssal:0.01075):0.006586):0.010982,((109899710_Okis:0.00302,110502444_Omyk:0.008204):0.009044,106606853_Ssal:0.005422):0.019422):0.016323);
ss4r	OG1v0000068.127	100136423	106581388	100136423_Ssal_106581388_Ssal	NA	((Tthy2_00067146_Tthy:0.028097,(CIGENE-Hucho-qnd.12845_Hhuc:0.006877,((111959828_Salp:0.007465,(109909566_Okis:0.001922,110503472_Omyk:0):0.00125):0.00233,100136423_Ssal:0.008645):0.003137):0.018492):0,106581388_Ssal:0.269566);
ss4r	OG1v0000073.143	106569953	106588396	106569953_Ssal_106588396_Ssal	NA	(105005659_Eluc:0.065169,((Tthy2_00101423_Tthy:0.021793,111954843_Salp:0.007998):0,((Tthy2_00101418_Tthy:0.139318,((109903603_Okis:0.013612,110515639_Omyk:0.014378):0,106569953_Ssal:0.007766):0.013179):0.000731,(Tthy2_00104061_Tthy:0.020872,(CIGENE-Hucho-qnd.18752_Hhuc:0.008729,((111955648_Salp:0.016097,(109906921_Okis:0.012923,110496231_Omyk:0.006744):0.008928):0.003042,106588396_Ssal:0.007679):…
ss4r	OG1v0000073.161	106562962	106568813	106562962_Ssal_106568813_Ssal	AORe	(105015257_Eluc:0.062254,((Tthy2_00083896_Tthy:0.138108,((CIGENE-Hucho-qnd.6735_Hhuc:0.008266,110509310_Omyk:0.01598):0.000388,(111963846_Salp:0.023796,106562962_Ssal:0.007303):0.000799):0.012291):0.015929,(Tthy2_00112738_Tthy:0.017152,(CIGENE-Hucho-qnd.9921_Hhuc:0.002487,((111960893_Salp:0.016694,(109867989_Okis:0.004589,110522815_Omyk:0.062772):0.006047):0.002645,106568813_Ssal:0.006479):0.0035…
ss4r	OG1v0000073.190	100380776	106590636	100380776_Ssal_106590636_Ssal	NA	(105022600_Eluc:0.072543,((Tthy2_00093331_Tthy:0.02609,(CIGENE-Hucho-qnd.30994_Hhuc:0.012061,((112081237_Salp:0.015266,(109909685_Okis:0.00714,110535479_Omyk:0.002818):0.00773):0.001284,100380776_Ssal:0.009301):0.003155):0.006995):0.006001,(110490895_Omyk:0.115119,106590636_Ssal:0.015071):0.028526):0.014952);
ss4r	OG1v0000073.126	106607203	106601277	106601277_Ssal_106607203_Ssal	LORe	(105028439_Eluc:0.130263,((Tthy2_00048079_Tthy:0.042045,Tthy2_00048168_Tthy:0.011702):0.009583,((CIGENE-Hucho-qnd.3724_Hhuc:0.020495,(112076632_Salp:0.014376,106607203_Ssal:0.01226):0):0,(CIGENE-Hucho-qnd.9891_Hhuc:0.007453,(((109891973_Okis:0.036172,110538970_Omyk:0.003557):0.009734,106601277_Ssal:0.011343):0.00219,(109897330_Okis:0.027028,110485177_Omyk:0.021327):0.010671):0):0.00191):0.015678)…
ss4r	OG1v0000074.147	106560463	106584037	106560463_Ssal_106584037_Ssal	AORe	(105011923_Eluc:0.052007,((Tthy2_00024693_Tthy:0.031718,(CIGENE-Hucho-qnd.26348_Hhuc:0.017261,((111975804_Salp:0.008837,(109902840_Okis:0.007773,110524723_Omyk:0.002686):0.006544):0.000393,106560463_Ssal:0.013141):0.02096):0.009808):0.032038,(Tthy2_00060572_Tthy:0.047605,(CIGENE-Hucho-qnd.16561_Hhuc:0.008461,(((111971352_Salp:0.006295,109898126_Okis:0.017195):0,106584037_Ssal:0.009359):0.005319,1…
ss4r	OG1v0000074.179	106568947	106599012	106568947_Ssal_106599012_Ssal	AORe	(105024371_Eluc:0.0712,((Tthy2_00039989_Tthy:0.015904,(CIGENE-Hucho-qnd.25451_Hhuc:0.00829,((111956808_Salp:0.006632,(109875015_Okis:0.013148,110530132_Omyk:0.003651):0.007706):0.001833,106568947_Ssal:0.010762):0.004544):0.011675):0.017231,(Tthy2_00065954_Tthy:0.039388,(CIGENE-Hucho-qnd.28234_Hhuc:0.007556,((111979406_Salp:0.010982,(109872089_Okis:0.00854,110508904_Omyk:0.006011):0.006262):0.0025…
ss4r	OG1v0000074.134	106568722	106598452	106568722_Ssal_106598452_Ssal	AORe	(105024737_Eluc:0.103771,(((Tthy2_00041822_Tthy:0.073326,111956768_Salp:0.037036):0.042365,(CIGENE-Hucho-qnd.34798_Hhuc:0.012738,((109874657_Okis:0.020242,110530023_Omyk:0.001301):0.00965,106568722_Ssal:0.010351):0.001964):0):0.037614,(Tthy2_00066209_Tthy:0.074391,(CIGENE-Hucho-qnd.18590_Hhuc:0.012692,(111979339_Salp:0.036337,106598452_Ssal:0.009786):0.007162):0.011764):0.035981):0.038587);
ss4r	OG1v0000078.200	106574482	106575246	106574482_Ssal_106575246_Ssal	NA	(105006741_Eluc:0.083873,((Tthy2_00134027_Tthy:0.202192,((111953385_Salp:0.228666,((109879729_Okis:0.016033,110495727_Omyk:0.005654):0.006236,(109890376_Okis:0.040955,110528881_Omyk:0.005961):0.004133):0.005654):0,106574482_Ssal:0.005094):0.000767):0.009599,106575246_Ssal:0.005119):0.047995);
ss4r	OG1v0000078.160	106606746	106601736	106601736_Ssal_106606746_Ssal	NA	(((Tthy2_00045468_Tthy:0.033675,(CIGENE-Hucho-qnd.27352_Hhuc:0.017815,(112075898_Salp:0.012764,((110511061_Omyk:0,110539017_Omyk:0):0.014271,110516286_Omyk:0):0.032056):0.002478):0.022838):0.102892,(112075899_Salp:0.054204,((CIGENE-Hucho-qnd.18027_Hhuc:0.019423,(112076009_Salp:0.029805,106606746_Ssal:0.015264):0.001994):0.009736,109877322_Okis:0.034518):0.030617):0.039635):0.06603,((112076007_Sal…
ss4r	OG1v0000079.154	106607298	106577025	106577025_Ssal_106607298_Ssal	AORe	(105010580_Eluc:0.058517,((Tthy2_00028598_Tthy:0.015029,(CIGENE-Hucho-qnd.40472_Hhuc:0.037893,((111978157_Salp:0.005603,(109899731_Okis:0.001859,110502483_Omyk:0.000934):0.006562):0.000939,106607298_Ssal:0.003739):0.003029):0.0075):0.015999,(Tthy2_00109261_Tthy:0.020925,(CIGENE-Hucho-qnd.24104_Hhuc:0.005595,((111951856_Salp:0.005717,(109889965_Okis:0.005621,110529206_Omyk:0.001859):0.006493):0.00…
ss4r	OG1v0000079.135	106603879	106567445	106567445_Ssal_106603879_Ssal	AORe	(105011263_Eluc:0.057842,((Tthy2_00019210_Tthy:0.017275,((CIGENE-Hucho-qnd.12957_Hhuc:0.038944,(111950041_Salp:0.008491,106603879_Ssal:0.008464):0):0,(109873045_Okis:0.037325,110533330_Omyk:0.003453):0.013574):0.010829):0.024398,(Tthy2_00036312_Tthy:0.041299,((CIGENE-Hucho-qnd.14326_Hhuc:0.011966,(109892993_Okis:0.008535,106567445_Ssal:0.004712):0.002017):0.001171,(112069729_Salp:0.002006,1105377…
ss4r	OG1v0000079.179	106563219	106565222	106563219_Ssal_106565222_Ssal	AORe	(105024168_Eluc:0.058558,((Tthy2_00082394_Tthy:0.023134,(CIGENE-Hucho-qnd.21386_Hhuc:0.009301,((111964087_Salp:0.008489,(109873786_Okis:0.001864,110509872_Omyk:0.001864):0.004684):0.003411,106563219_Ssal:0.005031):0.004269):0.009695):0.018614,(Tthy2_00114036_Tthy:0.032178,(CIGENE-Hucho-qnd.36852_Hhuc:0.010204,((111961541_Salp:0.010756,(109868549_Okis:0.003335,110523658_Omyk:0.001337):0.01052):0.0…
ss4r	OG1v0000079.115	106604865	106611902	106604865_Ssal_106611902_Ssal	NA	(105025215_Eluc:0.07084,((CIGENE-Hucho-qnd.12397_Hhuc:0.008401,(109910257_Okis:0.010226,106604865_Ssal:0.004061):0.004286):0.014867,(CIGENE-Hucho-qnd.24037_Hhuc:0.012536,((112069053_Salp:0.013145,((109905088_Okis:0.022774,110504850_Omyk:0.002635):0.013026,110487700_Omyk:0.233561):0):0.033874,106611902_Ssal:0.009288):0.01439):0.009899):0.014375);
ss4r	OG1v0000079.194	106579878	106585558	106579878_Ssal_106585558_Ssal	AORe	((Tthy2_00050372_Tthy:0.017166,((111957879_Salp:0.004015,(109895856_Okis:0.006422,110535982_Omyk:0.001105):0.007539):0.002149,106579878_Ssal:0.006467):0.003601):0.011319,(Tthy2_00118299_Tthy:0.019909,(CIGENE-Hucho-qnd.21594_Hhuc:0.007208,((111974262_Salp:0.001946,(109879147_Okis:0.001793,110525620_Omyk:0.001943):0.008482):0.000985,106585558_Ssal:0.005497):0.002015):0.017007):0.005677);
ss4r	OG1v0000084.135	106601190	106601364	106601190_Ssal_106601364_Ssal	LORe	(105013433_Eluc:0.087819,((Tthy2_00047694_Tthy:0.019142,Tthy2_00047710_Tthy:0.013054):0.006258,((111981647_Salp:0.001869,((109898640_Okis:0.007495,110486484_Omyk:0.0046):0.00471,100301778_Omyk:0.003683):0.001835):0.003699,(106601190_Ssal:0.00371,106601364_Ssal:0.001817):0):0.014476):0.008011);
ss4r	OG1v0000084.157	106580402	106585027	106580402_Ssal_106585027_Ssal	AORe	(105014276_Eluc:0.085988,((Tthy2_00050905_Tthy:0.019875,(CIGENE-Hucho-qnd.33021_Hhuc:0.017714,((111957472_Salp:0.002471,(109895129_Okis:0.006201,110536156_Omyk:0.00306):0.0075):0,106580402_Ssal:0.010539):0.003656):0.008386):0.029516,(Tthy2_00117841_Tthy:0.01966,(109872174_Okis:0.015558,106585027_Ssal:0.011352):0.013069):0.011548):0.002941);
ss4r	OG1v0000084.186	106568946	106599022	106568946_Ssal_106599022_Ssal	AORe	(105024394_Eluc:0.077703,((Tthy2_00039991_Tthy:0.009818,(CIGENE-Hucho-qnd.35972_Hhuc:0.007461,((111956790_Salp:0.003717,(109875097_Okis:0.002839,110530133_Omyk:0.001127):0.009062):0.003326,106568946_Ssal:0.013518):0.0024):0.012368):0.017807,(Tthy2_00065952_Tthy:0.019742,((CIGENE-Hucho-qnd.28231_Hhuc:0,(109871722_Okis:0.007428,110508903_Omyk:0.003674):0):0.004816,(111979401_Salp:0.010423,106599022…
ss4r	OG1v0000084.174	106613631	106573906	106573906_Ssal_106613631_Ssal	AORe	(105026204_Eluc:0.076203,((Tthy2_00023227_Tthy:0.01916,((111975397_Salp:0.005656,(109902381_Okis:0.006485,110524141_Omyk:0.018205):0.005118):0,106613631_Ssal:0.014676):0.014721):0.033631,(Tthy2_00074991_Tthy:0.023706,((111952339_Salp:0.009307,(109888602_Okis:0.005519,110492771_Omyk:0.009317):0.003729):0.001674,106573906_Ssal:0.011332):0.016392):0.01105):0.015422);
ss4r	OG1v0000084.127	100195166	106589699	100195166_Ssal_106589699_Ssal	NA	(Tthy2_00135394_Tthy:0.029202,((109882517_Okis:0.038681,110485652_Omyk:0.014984):0.006324,(100195166_Ssal:0.011487,106589699_Ssal:0.007566):0.00727):0.010383);
ss4r	OG1v0000085.183	106603036	106563627	106563627_Ssal_106603036_Ssal	AORe	(105010898_Eluc:0.07926,((Tthy2_00021218_Tthy:0.011879,(CIGENE-Hucho-qnd.33498_Hhuc:0.005695,((111950317_Salp:0.002834,(109872545_Okis:0.002853,110534117_Omyk:0.002853):0.005757):0.002871,106603036_Ssal:0.005709):0):0.002443):0.004006,(Tthy2_00081717_Tthy:0.011463,((111964326_Salp:0.005695,(109874277_Okis:0,110510110_Omyk:0.002844):0):0.002836,106563627_Ssal:0):0.008693):0.017164):0.01791);
ss4r	OG1v0000085.129	106580382	106585615	106580382_Ssal_106585615_Ssal	AORe	(105014240_Eluc:0.047049,((Tthy2_00050579_Tthy:0.014271,(CIGENE-Hucho-qnd.28318_Hhuc:0.003023,((111957642_Salp:0,(109895901_Okis:0,110536042_Omyk:0.002831):0):0,106580382_Ssal:0.002824):0):0):0.004333,(Tthy2_00118156_Tthy:0.018542,(CIGENE-Hucho-qnd.37239_Hhuc:0.010602,((111974111_Salp:0.044316,(109879711_Okis:0,110525674_Omyk:0):0):0.002817,106585615_Ssal:0):0.003642):0.00551):0.014968):0.018731);
ss4r	OG1v0000085.151	100194508	106611705	100194508_Ssal_106611705_Ssal	AORe	(105029919_Eluc:0.062491,((Tthy2_00070245_Tthy:0.016037,((111965630_Salp:0.005679,(109864706_Okis:0.002834,100136237_Omyk:0):0):0,100194508_Ssal:0.005692):0.011693):0.010457,(Tthy2_00100556_Tthy:0.047703,(111967409_Salp:0.011381,(CIGENE-Hucho-qnd.6202_Hhuc:0.011433,((109905108_Okis:0,110504919_Omyk:0):0.005665,106611705_Ssal:0.002826):0):0):0.009364):0.011296):0.031913);
ss4r	OG1v0000086.106	106600489	106569580	106569580_Ssal_106600489_Ssal	AORe	(105024552_Eluc:0.093795,((Tthy2_00064556_Tthy:0.021231,((CIGENE-Hucho-qnd.44220_Hhuc:0.022651,106600489_Ssal:0.010596):0.003801,(111979355_Salp:0.033313,110508325_Omyk:0.010057):0.002695):0.0094):0.023383,(Tthy2_00039340_Tthy:0.019995,((111974345_Salp:0.01621,106569580_Ssal:0.005428):0.003289,(109874669_Okis:0.007014,100136182_Omyk:0.003752):0.007836):0.018788):0.038934):0.021901);
ss4r	OG1v0000086.126	106583316	106605102	106583316_Ssal_106605102_Ssal	NA	(105028252_Eluc:0.064724,((Tthy2_00117258_Tthy:0.044817,(CIGENE-Hucho-qnd.11822_Hhuc:0.008394,(110517766_Omyk:0.010211,106583316_Ssal:0.012086):0.003171):0.001777):0.00333,(CIGENE-Hucho-qnd.29762_Hhuc:0.006335,(100136657_Omyk:0.010914,106605102_Ssal:0.012865):0.000598):0.002421):0.035145);
ss4r	OG1v0000086.133	106569974	106588414	106569974_Ssal_106588414_Ssal	AORe	(105028600_Eluc:0.068366,((Tthy2_00101481_Tthy:0.01768,(CIGENE-Hucho-qnd.40428_Hhuc:0.011799,106569974_Ssal:0.01673):0.008258):0.006602,(Tthy2_00104020_Tthy:0.023146,(CIGENE-Hucho-qnd.25837_Hhuc:0.015832,((111955661_Salp:0.013014,(109907540_Okis:0.007425,110496211_Omyk:0.004114):0.008476):0,106588414_Ssal:0.012921):0.002392):0.008624):0.003069):0.026014);
ss4r	OG1v0000086.149	100380633	106574724	100380633_Ssal_106574724_Ssal	NA	(106024211_Eluc:0.052491,((CIGENE-Hucho-qnd.2740_Hhuc:0.010899,CIGENE-Hucho-qnd.8254_Hhuc:0.010058):0.006704,(((111970831_Salp:0.011229,112081173_Salp:0.006139):0.003124,((109880653_Okis:0.004274,110495657_Omyk:0.008552):0.003922,100136183_Omyk:0.0054):0.004982):0.001638,(100380633_Ssal:0.009837,106574724_Ssal:0.006777):0.001321):0.000529):0.033239);
ss4r	OG1v0000087.134	106603719	106567580	106567580_Ssal_106603719_Ssal	AORe	(105011059_Eluc:0.051345,((Tthy2_00019721_Tthy:0.053496,(111950641_Salp:0.01213,(CIGENE-Hucho-qnd.7171_Hhuc:0.013846,(109873442_Okis:0.012461,106603719_Ssal:0.008086):0):0.018865):0.006455):0.019246,(Tthy2_00035841_Tthy:0.17441,((111980500_Salp:0.0067,106567580_Ssal:0.006833):0,(109892910_Okis:0.001875,110537674_Omyk:0.007449):0.022861):0):0.023334):0.022727);
ss4r	OG1v0000087.157	106567417	106603924	106567417_Ssal_106603924_Ssal	NA	(105025957_Eluc:0.0803,((Tthy2_00036435_Tthy:0.018883,(CIGENE-Hucho-qnd.18695_Hhuc:0.022661,((111981755_Salp:0.00628,(109893020_Okis:0.005061,110537819_Omyk:0.004401):0.020472):0.004202,106567417_Ssal:0.009323):0.00957):0.009071):0.02634,(CIGENE-Hucho-qnd.19173_Hhuc:0.023536,((111951044_Salp:0.011943,(109872932_Okis:0.005601,110533319_Omyk:0.006323):0.009262):0.007629,106603924_Ssal:0.018189):0.0…
ss4r	OG1v0000087.112	106567848	106603380	106567848_Ssal_106603380_Ssal	NA	(105025980_Eluc:0.037748,((Tthy2_00037191_Tthy:0.057198,(CIGENE-Hucho-qnd.14117_Hhuc:0.008358,((111980943_Salp:0.002483,109892656_Okis:0.013019):0.01502,(110537362_Omyk:0.008607,106567848_Ssal:0.011225):0):0.001757):0.006874):0.01173,((111950536_Salp:0.015888,106603380_Ssal:0.008051):0.019535,(109875661_Okis:0.003072,110533760_Omyk:0.033696):0.003104):0.015533):0.013396);
ss4r	OG1v0000087.180	106604527	106611560	106604527_Ssal_106611560_Ssal	AORe	(105027675_Eluc:0.043104,((Tthy2_00071283_Tthy:0.067643,((111965837_Salp:0.002193,(109864847_Okis:0.005963,110488933_Omyk:0.001745):0.003412):0.000895,106604527_Ssal:0.02489):0.004754):0.016627,(Tthy2_00099908_Tthy:0.018118,((111967582_Salp:0.013797,(109905282_Okis:0.012401,100499599_Omyk:0.003794):0.008831):0.000742,106611560_Ssal:0.022212):0.012103):0.01832):0.017154);
ss4r	OG1v0000088.180	106584178	106560332	106560332_Ssal_106584178_Ssal	AORe	(105011758_Eluc:0.033399,((Tthy2_00059995_Tthy:0.098426,((CIGENE-Hucho-qnd.29693_Hhuc:0.00423,111972375_Salp:0.006431):0.002143,(109898075_Okis:0.026087,106584178_Ssal:0.00746):0):0.00059):0.010553,(Tthy2_00025070_Tthy:0.032923,((112070953_Salp:0.011253,(109902767_Okis:0.007459,110524620_Omyk:0.008611):0.005879):0.001015,106560332_Ssal:0.004139):0.014031):0.010235):0.014978);
ss4r	OG1v0000088.167	106569198	106599262	106569198_Ssal_106599262_Ssal	AORe	(105019125_Eluc:0.070555,((Tthy2_00040730_Tthy:0.06849,((111956757_Salp:0.006637,(109874941_Okis:0,110530398_Omyk:0.007032):0.005819):0.002625,106569198_Ssal:0.005441):0.008618):0.020534,(Tthy2_00065298_Tthy:0.081015,((111979232_Salp:0.012996,(109871867_Okis:0.006662,110508658_Omyk:0.008376):0.008857):0,106599262_Ssal:0.011404):0.008455):0.014645):0.015607);
ss4r	OG1v0000088.126	106581981	100194585	100194585_Ssal_106581981_Ssal	NA	(105021864_Eluc:0.075476,(Tthy2_00116197_Tthy:0.011969,((CIGENE-Hucho-qnd.28842_Hhuc:0.009275,((111958817_Salp:0.009224,(109908896_Okis:0.001129,110515353_Omyk:0.003835):0.00461):0,106581981_Ssal:0.006895):0.002287):0.003368,(CIGENE-Hucho-qnd.34590_Hhuc:0.01541,((111965140_Salp:0.004608,(109902064_Okis:0.002314,110487856_Omyk:0.003447):0.00817):0.00467,100194585_Ssal:0.008075):0):0.005865):0.0045…
ss4r	OG1v0000088.104	106607421	106600918	106600918_Ssal_106607421_Ssal	LORe	(105023382_Eluc:0.078493,((Tthy2_00046585_Tthy:0.007796,Tthy2_00126566_Tthy:0.064199):0.056441,(((CIGENE-Hucho-qnd.29872_Hhuc:0.031327,(111980830_Salp:0.010852,106607421_Ssal:0.013034):0.006998):0.033668,(109898266_Okis:0.003925,110486102_Omyk:0.00658):0.00605):0.013937,((111980639_Salp:0.014492,(109893169_Okis:0.008338,110537986_Omyk:0.027051):0.005438):0.004208,106600918_Ssal:0.015721):0.025323…
ss4r	OG1v0000089.178	100217347	106570192	100217347_Ssal_106570192_Ssal	LORe	(105012731_Eluc:0.050718,((CIGENE-Hucho-qnd.21882_Hhuc:0.007711,((Tthy2_00102130_Tthy:0.03212,Tthy2_00104348_Tthy:0.020534):0.13509,((111955886_Salp:0.004289,109907418_Okis:0.007267):0.049593,(110496358_Omyk:0.009199,100217347_Ssal:0.00235):0):0):0.076437):0.009753,(CIGENE-Hucho-qnd.37018_Hhuc:0.003087,(111954950_Salp:0.0501,((109903558_Okis:0.00287,110488220_Omyk:0.002892):0.005777,106570192_Ssa…
ss4r	OG1v0000092.129	106608331	106577160	106577160_Ssal_106608331_Ssal	AORe	(105021441_Eluc:0.061751,((Tthy2_00026715_Tthy:0.028676,((111978289_Salp:0.009105,(109899794_Okis:0.007353,110502600_Omyk:0.004305):0.006161):0.002392,106608331_Ssal:0.007512):0.009801):0.015295,(Tthy2_00109623_Tthy:0.031888,(110532741_Omyk:0.038411,106577160_Ssal:0.013229):0.011604):0.00692):0.027748);
ss4r	OG1v0000092.111	106580848	106612604	106580848_Ssal_106612604_Ssal	LORe	(105026810_Eluc:0.068749,((Tthy2_00068144_Tthy:0.01939,Tthy2_00087037_Tthy:0.05006):0.00702,(((111949763_Salp:0.008726,(109905551_Okis:0.006883,110507584_Omyk:0.006169):0.007584):0.002587,106580848_Ssal:0.014826):0.00942,((111949967_Salp:0.039876,110503317_Omyk:0.027111):0.001901,106612604_Ssal:0.012666):0.007337):0.003983):0.04652);
ss4r	OG1v0000092.139	106585125	106564793	106564793_Ssal_106585125_Ssal	NA	(105026817_Eluc:0.089906,(Tthy2_00136674_Tthy:0.020496,((CIGENE-Hucho-qnd.17195_Hhuc:0.01197,((109875525_Okis:0.004938,100136608_Omyk:0.002273):0.006641,106585125_Ssal:0.007616):0.006917):0.007337,(CIGENE-Hucho-qnd.41568_Hhuc:0.011431,((112080719_Salp:0.007284,(109890265_Okis:0.006411,110493787_Omyk:0.004227):0.00601):0.000854,106564793_Ssal:0.01148):0.002062):0.00819):0.01009):0.03622);
ss4r	OG1v0000092.160	106603153	106563494	106563494_Ssal_106603153_Ssal	AORe	((Tthy2_00021514_Tthy:0.031568,(CIGENE-Hucho-qnd.5248_Hhuc:0.011828,((109873420_Okis:0.004312,110533974_Omyk:0.005029):0.0093,106603153_Ssal:0.006384):0.002641):0.007997):0.007651,((Tthy2_00082065_Tthy:0.03585,(CIGENE-Hucho-qnd.39137_Hhuc:0.013532,((109874438_Okis:0.006294,110509404_Omyk:0.007637):0.007486,106563494_Ssal:0.011718):0.004769):0.006353):0.014185,111963706_Salp:0.007773):0.009277);
ss4r	OG1v0000093.110	100380663	106589071	100380663_Ssal_106589071_Ssal	NA	(105012223_Eluc:0.066492,((CIGENE-Hucho-qnd.13433_Hhuc:0.008467,CIGENE-Hucho-qnd.2293_Hhuc:0.01108):0.002563,(((109886934_Okis:0.017621,110493498_Omyk:0.00624):0.003532,110485728_Omyk:0.0079):0.002458,(100380663_Ssal:0.009899,106589071_Ssal:0.00727):0.001799):0.001145):0.050439);
ss4r	OG1v0000093.131	100380669	106601336	100380669_Ssal_106601336_Ssal	LORe	(105028352_Eluc:0.057292,((Tthy2_00048268_Tthy:0.016575,Tthy2_00125892_Tthy:0.016374):0.012626,(CIGENE-Hucho-qnd.22616_Hhuc:0.012576,(CIGENE-Hucho-qnd.44187_Hhuc:0.009014,(((112069609_Salp:0.002717,112075643_Salp:0.032583):0.002911,((109893502_Okis:0.005398,110486511_Omyk:0.005981):0.004234,110538472_Omyk:0.007328):0.002921):0.001538,(100380669_Ssal:0.004516,106601336_Ssal:0.005317):0.005465):0.0…
ss4r	OG1v0000097.121	106577286	106605750	106577286_Ssal_106605750_Ssal	NA	(105018993_Eluc:0.044622,(Tthy2_00090973_Tthy:0.01161,((CIGENE-Hucho-qnd.25_Hhuc:0.001841,(109883201_Okis:0.020881,106577286_Ssal:0.003641):0.000435):0.000593,((112073207_Salp:0.012838,((109884474_Okis:0.003134,110508641_Omyk:0.004907):0.002441,110536690_Omyk:0.007338):0):0.001043,106605750_Ssal:0.004186):0.001608):0.008002):0.033102);
ss4r	OG1v0000097.107	106612365	106589836	106589836_Ssal_106612365_Ssal	NA	(105021321_Eluc:0.162181,((Tthy2_00027276_Tthy:0.021585,(110502744_Omyk:0.006831,106612365_Ssal:0.013271):0.012867):0.011518,(CIGENE-Hucho-qnd.3337_Hhuc:0.00875,((111968152_Salp:0.010067,106589836_Ssal:0.012396):0.001377,(109889435_Okis:0.006247,110499419_Omyk:0.010583):0.006371):0.002731):0.038889):0.005606);
ss4r	OG1v0000097.170	106601465	106606929	106601465_Ssal_106606929_Ssal	LORe	(105022953_Eluc:0.132031,((Tthy2_00048573_Tthy:0.033162,Tthy2_00048603_Tthy:0.028368):0.040869,(CIGENE-Hucho-qnd.28107_Hhuc:0.007092,((111981080_Salp:0.0526,109893568_Okis:0.002502):0.010025,((112070061_Salp:0.011635,(110486622_Omyk:0.004213,110538588_Omyk:0.007357):0.003152):0,(106601465_Ssal:0.001547,106606929_Ssal:0.016315):0.001608):0):0.005431):0.009477):0.017272);
ss4r	OG1v0000097.145	106609966	106589589	106589589_Ssal_106609966_Ssal	AORe	(105031472_Eluc:0.061824,((Tthy2_00026320_Tthy:0.024412,(CIGENE-Hucho-qnd.19661_Hhuc:0.013,((111977409_Salp:0.004225,109900037_Okis:0.012717):0.001212,106609966_Ssal:0.009284):0.003108):0.015959):0.008306,(Tthy2_00077056_Tthy:0.015947,((111967953_Salp:0.004995,(109870063_Okis:0.015469,110499201_Omyk:0.008619):0.005555):0.003798,106589589_Ssal:0.009167):0.014645):0.008525):0.024704);
ss4r	OG1v0000099.136	106571859	106566649	106566649_Ssal_106571859_Ssal	AORe	(105007608_Eluc:0.100676,((Tthy2_00079758_Tthy:0.01405,(CIGENE-Hucho-qnd.25344_Hhuc:0.008765,((111966874_Salp:0.016582,110531958_Omyk:0.016588):0.001975,106571859_Ssal:0.005434):0.002675):0.008345):0.013681,(Tthy2_00056523_Tthy:0.026846,(CIGENE-Hucho-qnd.34818_Hhuc:0.008075,(((111976942_Salp:0.00992,110492468_Omyk:0.003501):0.018145,109869521_Okis:0.004665):0.003302,106566649_Ssal:0.007957):0.003…
ss4r	OG1v0000099.127	106583680	106565077	106565077_Ssal_106583680_Ssal	NA	(105007671_Eluc:0.077561,((Tthy2_00015024_Tthy:0.02255,(109890319_Okis:0.022572,106583680_Ssal:0.012517):0.027752):0.02565,((111960734_Salp:0.007899,110493888_Omyk:0.010035):0.000406,106565077_Ssal:0.01196):0.033022):0.028763);
ss4r	OG1v0000099.154	106569207	106599281	106569207_Ssal_106599281_Ssal	AORe	(105024261_Eluc:0.100896,((Tthy2_00040697_Tthy:0.027455,(CIGENE-Hucho-qnd.34063_Hhuc:0.009124,((111957218_Salp:0.003632,(109875213_Okis:0.013859,110530391_Omyk:0.002922):0.006442):0.003628,106569207_Ssal:0.007595):0.001109):0.011527):0.018805,(Tthy2_00065262_Tthy:0.027009,((111979507_Salp:0.004699,(109872233_Okis:0.009502,110508667_Omyk:0.004196):0.008845):0.001845,106599281_Ssal:0.008726):0.0171…
ss4r	OG1v0000100.106	106600734	106583902	106583902_Ssal_106600734_Ssal	AORe	(105012811_Eluc:0.092698,((Tthy2_00046404_Tthy:0.110129,111971456_Salp:0.017195):0.003791,(Tthy2_00046366_Tthy:0.033951,((CIGENE-Hucho-qnd.37646_Hhuc:0.012631,((111981689_Salp:0.010948,106600734_Ssal:0.006254):0.001371,(109893087_Okis:0.005653,110537910_Omyk:0.005687):0.006313):0.00377):0.007065,(109898208_Okis:0.011756,106583902_Ssal:0.010335):0.009741):0.000574):0):0.028015);
ss4r	OG1v0000100.140	106585469	106579957	106579957_Ssal_106585469_Ssal	AORe	(105014188_Eluc:0.057551,((Tthy2_00118559_Tthy:0.022705,(CIGENE-Hucho-qnd.20198_Hhuc:0.013418,((111974497_Salp:0.007379,109878225_Okis:0.012097):0.001476,106585469_Ssal:0.006761):0.003639):0.006825):0.013223,(Tthy2_00048896_Tthy:0.024219,(CIGENE-Hucho-qnd.26444_Hhuc:0.011948,((111957697_Salp:0.007186,(109895781_Okis:0.006217,110535902_Omyk:0.003391):0.004064):0.001871,106579957_Ssal:0.007916):0.0…
ss4r	OG1v0000100.154	106563153	106566303	106563153_Ssal_106566303_Ssal	AORe	(105014832_Eluc:0.078007,((Tthy2_00082956_Tthy:0.024649,(CIGENE-Hucho-qnd.36805_Hhuc:0.019389,((111963967_Salp:0.009636,(109874383_Okis:0.005346,110509730_Omyk:0.005978):0.007905):0.002664,106563153_Ssal:0.00791):0.003617):0.009703):0.013356,(Tthy2_00114543_Tthy:0.020132,(CIGENE-Hucho-qnd.9532_Hhuc:0.01585,((111961687_Salp:0.007296,(109868665_Okis:0.006752,110523517_Omyk:0.004639):0.007203):0.004…
ss4r	OG1v0000100.122	106603933	106567410	106567410_Ssal_106603933_Ssal	AORe	(105025950_Eluc:0.114707,((Tthy2_00019059_Tthy:0.095476,((109873357_Okis:0.017112,110534844_Omyk:0.037821):0.012796,106603933_Ssal:0.010835):0.017607):0.014723,(Tthy2_00054923_Tthy:0.028065,(CIGENE-Hucho-qnd.23632_Hhuc:0.011744,((111980465_Salp:0.008427,(109893025_Okis:0.005099,110537826_Omyk:0.007719):0.005143):0.000611,106567410_Ssal:0.006934):0.006708):0.013233):0.02297):0.030516);
ss4r	OG1v0000101.164	106578302	106579175	106578302_Ssal_106579175_Ssal	AORe	(105030699_Eluc:0.053282,((Tthy2_00075953_Tthy:0.079575,(CIGENE-Hucho-qnd.2547_Hhuc:0.017653,((111976483_Salp:0.011166,(109869940_Okis:0.017359,110498792_Omyk:0.011624):0.012112):0.000249,106578302_Ssal:0.019949):0.001623):0.017385):0.014096,(Tthy2_00131723_Tthy:0.032937,(CIGENE-Hucho-qnd.32755_Hhuc:0.008325,((111978281_Salp:0.007468,(109865874_Okis:0.002185,110491650_Omyk:0.009725):0.00527):0.00…
ss4r	OG1v0000101.154	106600760	106583948	106583948_Ssal_106600760_Ssal	LORe	(105031448_Eluc:0.063864,((Tthy2_00046448_Tthy:0.120352,Tthy2_00046480_Tthy:0.078509):0.042997,((CIGENE-Hucho-qnd.643_Hhuc:0.009664,((111980800_Salp:0.004916,106600760_Ssal:0.003652):0.005182,110537936_Omyk:0.009127):0.005248):0.003177,(CIGENE-Hucho-qnd.7966_Hhuc:0.007144,((111971439_Salp:0.006002,110521873_Omyk:0.069694):0,106583948_Ssal:0.017197):0.003044):0.006811):0.002586):0.033177);
ss4r	OG1v0000102.97	106603171	106563399	106563399_Ssal_106603171_Ssal	NA	(105006004_Eluc:0.069381,(Tthy2_00021551_Tthy:0.009313,(((111950949_Salp:0.027294,(109873138_Okis:0.001759,110533955_Omyk:0.067777):0.006018):0.004023,106603171_Ssal:0.008713):0.009218,((111964148_Salp:0.006276,109874123_Okis:0.009383):0.005091,106563399_Ssal:0.024599):0.037595):0.01022):0.038273);
ss4r	OG1v0000102.142	100380670	106567505	100380670_Ssal_106567505_Ssal	AORe	(105011228_Eluc:0.043463,((Tthy2_00019347_Tthy:0.01951,(111950755_Salp:0.055566,((109872851_Okis:0.004226,110533361_Omyk:0.002165):0.001832,100380670_Ssal:0.003081):0.00169):0.011054):0.007908,(Tthy2_00036169_Tthy:0.062721,(CIGENE-Hucho-qnd.41536_Hhuc:0.005666,((111981075_Salp:0.002733,(109892967_Okis:0.003659,110537753_Omyk:0.0009):0.003662):0.00095,106567505_Ssal:0.005447):0.00169):0.011566):0.…
ss4r	OG1v0000102.112	106600528	106610930	106600528_Ssal_106610930_Ssal	NA	(105023301_Eluc:0.08563,((Tthy2_00053881_Tthy:0.022624,((111968609_Salp:0.004568,(109893909_Okis:0.002407,110497788_Omyk:0.002732):0.008096):0.002264,106600528_Ssal:0.008589):0.009993):0.011252,((111963381_Salp:0.007712,(109904152_Okis:0.001826,110505674_Omyk:0):0.004283):0.0005,106610930_Ssal:0.011837):0.03239):0.005272);
ss4r	OG1v0000102.124	106604576	106611612	106604576_Ssal_106611612_Ssal	NA	(105028307_Eluc:0.061242,((Tthy2_00071166_Tthy:0.037723,(CIGENE-Hucho-qnd.31622_Hhuc:0.013396,((111965810_Salp:0.005523,(109910368_Okis:0.005208,110488904_Omyk:0.00314):0.006386):0.003325,106604576_Ssal:0.009592):0.001954):0.006111):0.0065,(CIGENE-Hucho-qnd.13833_Hhuc:0.015715,((111967561_Salp:0.011017,(109906023_Okis:0.002808,110505100_Omyk:0.006354):0.004635):0.002587,106611612_Ssal:0.010383):0…
ss4r	OG1v0000103.137	106584406	106613802	106584406_Ssal_106613802_Ssal	NA	(105011594_Eluc:0.073273,((Tthy2_00023727_Tthy:0.016591,((CIGENE-Hucho-qnd.29633_Hhuc:0.007786,(109902532_Okis:0.009005,110524330_Omyk:0.00422):0.016848):0,((111972124_Salp:0.004333,106584406_Ssal:0.012335):0.049667,106613802_Ssal:0.011989):0.056258):0.011962):0.013622,(CIGENE-Hucho-qnd.5325_Hhuc:0.004864,(109897876_Okis:0.005461,110521465_Omyk:0.01114):0.009615):0.026845):0.005942);
ss4r	OG1v0000103.128	106574495	106575390	106574495_Ssal_106575390_Ssal	NA	(105019863_Eluc:0.044929,((CIGENE-Hucho-qnd.16938_Hhuc:0.008882,(111953718_Salp:0.011067,110495735_Omyk:0.00335):0.002159):0.04591,(CIGENE-Hucho-qnd.6842_Hhuc:0.00894,(106574495_Ssal:0.001276,106575390_Ssal:0.005314):0.001915):0.004637):0.033286);
ss4r	OG1v0000108.155	106570306	106588672	106570306_Ssal_106588672_Ssal	NA	(105012548_Eluc:0.05499,(((Tthy2_00101851_Tthy:0.05109,111955515_Salp:0.042156):0.054964,110496841_Omyk:0.017825):0.050182,(Tthy2_00104647_Tthy:0.05193,(Tthy2_00101847_Tthy:0.034318,((111954809_Salp:0.061349,109887187_Okis:0.039713):0.007777,(106570306_Ssal:0.013981,106588672_Ssal:0.027806):0.009145):0):0.031213):0.019412):0.030073);
ss4r	OG1v0000108.126	106600859	106607468	106600859_Ssal_106607468_Ssal	LORe	(105013101_Eluc:0.047863,((((Tthy2_00046768_Tthy:0.02468,Tthy2_00126418_Tthy:0.027264):0.027624,(109884064_Okis:0.010451,110538070_Omyk:0.009481):0.027544):0.02896,(CIGENE-Hucho-qnd.41504_Hhuc:0.011701,106600859_Ssal:0.012446):0.005138):0.003342,((112071869_Salp:0.013347,110486146_Omyk:0.004226):0.004543,106607468_Ssal:0.010151):0.010562):0.057653);
ss4r	OG1v0000108.100	106583300	106565462	106565462_Ssal_106583300_Ssal	AORe	(105016995_Eluc:0.091878,((Tthy2_00013754_Tthy:0.025756,((111970168_Salp:0.008836,110528197_Omyk:0.112485):0.000596,106583300_Ssal:0.009472):0.012197):0.008804,(Tthy2_00015962_Tthy:0.026442,(CIGENE-Hucho-qnd.28962_Hhuc:0.011344,((111965987_Salp:0.007903,(109895109_Okis:0.003795,110494234_Omyk:0.007045):0.004109):0.003046,106565462_Ssal:0.012851):0.002469):0.001607):0.016979):0.000523);
ss4r	OG1v0000108.166	106605265	106582123	106582123_Ssal_106605265_Ssal	NA	(105021879_Eluc:0.110567,(Tthy2_00116173_Tthy:0.052134,((CIGENE-Hucho-qnd.25402_Hhuc:0.007309,((109902077_Okis:0.0227,110488056_Omyk:0.004649):0.025938,106605265_Ssal:0.013692):0):0.004335,((109909033_Okis:0.013768,110515656_Omyk:0.006399):0.008948,106582123_Ssal:0.008719):0.005095):0.020328):0.049128);
ss4r	OG1v0000108.137	106578316	100136372	100136372_Ssal_106578316_Ssal	AORe	(105024528_Eluc:0.055816,((Tthy2_00075790_Tthy:0.066013,(111961398_Salp:0.010461,(CIGENE-Hucho-qnd.8607_Hhuc:0.012455,((109875680_Okis:0.002863,110498837_Omyk:0.011057):0.01225,106578316_Ssal:0.014821):0):0.004341):0.010539):0.009316,(Tthy2_00131478_Tthy:0.042693,((CIGENE-Hucho-qnd.10697_Hhuc:0.003747,(111977887_Salp:0.002974,100136372_Ssal:0.005958):0.001185):0.001198,(109865451_Okis:0.010693,11…
ss4r	OG1v0000109.121	106582637	106610858	106582637_Ssal_106610858_Ssal	AORe	(105015651_Eluc:0.069268,((Tthy2_00053241_Tthy:0.019216,(CIGENE-Hucho-qnd.18520_Hhuc:0.00374,((111968784_Salp:0.005774,(109894542_Okis:0.002619,110497971_Omyk:0.001959):0.00305):0.000917,106582637_Ssal:0.009211):0.00662):0.006809):0.01004,(Tthy2_00062562_Tthy:0.018586,((111963228_Salp:0.009242,(109903998_Okis:0.001748,110505486_Omyk:0.003516):0.009443):0.002725,106610858_Ssal:0.008867):0.013113):…
ss4r	OG1v0000109.132	106607890	106571474	106571474_Ssal_106607890_Ssal	NA	(105017614_Eluc:0.061005,((Tthy2_00095723_Tthy:0.040545,(CIGENE-Hucho-qnd.30479_Hhuc:0.005939,((111972741_Salp:0.010211,(109866261_Okis:0.003485,110522300_Omyk:0.028054):0.005717):0,106607890_Ssal:0.00739):0.005172):0.01187):0.009266,(CIGENE-Hucho-qnd.9049_Hhuc:0.012295,((111954329_Salp:0.010104,(109900814_Okis:0.003534,110529687_Omyk:0.00173):0.00583):0,106571474_Ssal:0.011157):0.004034):0.01627…
ss4r	OG1v0000109.106	106564869	106585772	106564869_Ssal_106585772_Ssal	NA	(105021541_Eluc:0.072244,(((111958430_Salp:0.016841,(109889623_Okis:0.007052,110493716_Omyk:0.007076):0.006495):0.000702,106564869_Ssal:0.009177):0.007109,((111982431_Salp:0.006552,(109865689_Okis:0.004874,110486000_Omyk:0.009229):0.008173):0.002009,106585772_Ssal:0.010846):0.014392):0.034314);
ss4r	OG1v0000109.163	100194605	106602915	100194605_Ssal_106602915_Ssal	AORe	(105024916_Eluc:0.070109,((Tthy2_00081439_Tthy:0.02486,(CIGENE-Hucho-qnd.26557_Hhuc:0.017547,((111964418_Salp:0.006289,109878741_Okis:0.011199):0.000892,100194605_Ssal:0.016344):0.003684):0.01671):0.02275,(Tthy2_00021000_Tthy:0.017522,(CIGENE-Hucho-qnd.24262_Hhuc:0.008449,((111950092_Salp:0.013702,(109872584_Okis:0.003544,110534202_Omyk:0.004233):0.004605):0.001041,106602915_Ssal:0.011781):0.0076…
ss4r	OG1v0000111.151	106603922	106567418	106567418_Ssal_106603922_Ssal	AORe	(105011310_Eluc:0.090373,((Tthy2_00019134_Tthy:0.056201,((111950437_Salp:0.02897,109873384_Okis:0.160111):0.006707,106603922_Ssal:0.016747):0.012549):0.017534,(Tthy2_00036416_Tthy:0.026366,(CIGENE-Hucho-qnd.18693_Hhuc:0.009763,((111981316_Salp:0.012249,(109893019_Okis:0.003556,110537818_Omyk:0.005353):0.007902):0.001424,106567418_Ssal:0.00962):0.002604):0.008283):0.025481):0.03082);
ss4r	OG1v0000111.124	106602442	106610060	106602442_Ssal_106610060_Ssal	NA	(105024497_Eluc:0.068165,(Tthy2_00138467_Tthy:0.019034,(CIGENE-Hucho-qnd.10301_Hhuc:0.024655,((111958355_Salp:0.002953,(110498654_Omyk:0.03078,110533185_Omyk:0.026934):0.007496):0.001178,(106602442_Ssal:0.009643,106610060_Ssal:0.009691):0.001325):0.002045):0.0055):0.053334);
ss4r	OG1v0000111.94	106603321	106567800	106567800_Ssal_106603321_Ssal	AORe	(105026962_Eluc:0.062267,((Tthy2_00021988_Tthy:0.029089,(CIGENE-Hucho-qnd.1072_Hhuc:0.010047,((111950883_Salp:0.008919,(109872677_Okis:0.003074,110533823_Omyk:0.003154):0.005677):0.001915,106603321_Ssal:0.007345):0.003305):0.009833):0.010733,(Tthy2_00037322_Tthy:0.040116,((111981287_Salp:0.008372,(109892602_Okis:0.003853,110537304_Omyk:0.005159):0.005862):0.001298,106567800_Ssal:0.008487):0.00944…
ss4r	OG1v0000111.134	106604522	106611581	106604522_Ssal_106611581_Ssal	AORe	(105027618_Eluc:0.105717,((Tthy2_00071267_Tthy:0.026006,(CIGENE-Hucho-qnd.39387_Hhuc:0.010868,((111965832_Salp:0.006827,(109910036_Okis:0.005842,110488928_Omyk:0.007398):0.007481):0.001267,106604522_Ssal:0.010883):0.003503):0.014779):0.022827,(Tthy2_00099926_Tthy:0.04289,(CIGENE-Hucho-qnd.13856_Hhuc:0.017571,((111967579_Salp:0.009395,(109905278_Okis:0.006424,110505123_Omyk:0.009326):0.010109):0.0…
ss4r	OG1v0000113.112	106613499	106574143	106574143_Ssal_106613499_Ssal	AORe	(105011350_Eluc:0.082377,((Tthy2_00022753_Tthy:0.023279,((111976144_Salp:0.006506,(109902263_Okis:0.001295,110524014_Omyk:0.006485):0.006559):0.00131,106613499_Ssal:0.015729):0.003269):0.026651,(Tthy2_00110410_Tthy:0.020904,((112070273_Salp:0.0062,(109881256_Okis:0.005536,110533060_Omyk:0.049856):0.005213):0.001564,106574143_Ssal:0.013589):0.016035):0.012201):0.026595);
ss4r	OG1v0000113.161	106566880	106571997	106566880_Ssal_106571997_Ssal	AORe	(105013686_Eluc:0.074661,((Tthy2_00057027_Tthy:0.019639,((111976551_Salp:0.011319,(109869645_Okis:0.011167,110492222_Omyk:0.011843):0.011161):0.004827,106566880_Ssal:0.014443):0.009654):0.016068,(Tthy2_00081096_Tthy:0.030027,(111966550_Salp:0.006039,(CIGENE-Hucho-qnd.26188_Hhuc:0.050959,((109908081_Okis:0.003848,110532389_Omyk:0.007044):0.01143,106571997_Ssal:0.005157):0.002642):0.001774):0.00533…
ss4r	OG1v0000113.128	100380691	106567879	100380691_Ssal_106567879_Ssal	AORe	(105023919_Eluc:0.033637,((Tthy2_00022200_Tthy:0.026858,((CIGENE-Hucho-qnd.9300_Hhuc:0.010371,(109875665_Okis:0.002563,110533726_Omyk:0):0):0.005192,(111950399_Salp:0.006476,100380691_Ssal:0.003416):0.001717):0.003505):0.013631,(Tthy2_00037119_Tthy:0.022459,(CIGENE-Hucho-qnd.24980_Hhuc:0.003984,((111980922_Salp:0.002589,106567879_Ssal:0.005183):0.001269,(109892679_Okis:0.002587,110537401_Omyk:0.0…
ss4r	OG1v0000113.146	106582769	106565997	106565997_Ssal_106582769_Ssal	AORe	(105025424_Eluc:0.044239,((Tthy2_00012315_Tthy:0.069925,(CIGENE-Hucho-qnd.6483_Hhuc:0.008106,((111969782_Salp:0.001544,(109890878_Okis:0.005211,110527803_Omyk:0.003684):0.008804):0.003423,106582769_Ssal:0.00779):0.005386):0.001153):0.015695,(Tthy2_00018019_Tthy:0.078407,(CIGENE-Hucho-qnd.37366_Hhuc:0.00673,((111970148_Salp:0.007637,(109898673_Okis:0.008888,110494661_Omyk:0):0.0038):0.001793,10656…
ss4r	OG1v0000113.94	106605091	106583400	106583400_Ssal_106605091_Ssal	LORe	(105028241_Eluc:0.094757,((Tthy2_00092350_Tthy:0.011748,Tthy2_00117245_Tthy:0.020931):0.006237,(((111965241_Salp:0.001482,(109901493_Okis:0.009108,110489429_Omyk:0.00386):0.006324):0.001462,106605091_Ssal:0.006508):0.006258,((111965242_Salp:0.007251,(109864293_Okis:0.008979,110517987_Omyk:0.004003):0.005608):0.001425,106583400_Ssal:0.006071):0.004486):0.004427):0.036819);
ss4r	OG1v0000114.93	100196785	106607565	100196785_Ssal_106607565_Ssal	AORe	(105015356_Eluc:0.087101,((Tthy2_00084793_Tthy:0.017132,(CIGENE-Hucho-qnd.42633_Hhuc:0.006484,((111954411_Salp:0.010752,(109900548_Okis:0.004287,110529387_Omyk:0.004297):0.004264):0.002162,100196785_Ssal:0.004268):0.002098):0.006768):0.001467,(Tthy2_00096800_Tthy:0.015374,(CIGENE-Hucho-qnd.2523_Hhuc:0.004262,((112072813_Salp:0.004294,(109884011_Okis:0.002138,110522013_Omyk:0.002133):0.008627):0.0…
ss4r	OG1v0000114.129	106583462	106565140	106565140_Ssal_106583462_Ssal	NA	(105016855_Eluc:0.098502,((Tthy2_00014193_Tthy:0.019728,(CIGENE-Hucho-qnd.977_Hhuc:0.005344,((111970399_Salp:0.010813,(109891336_Okis:0,110528412_Omyk:0.008586):0.002163):0.002453,106583462_Ssal:0.01048):0.005867):0.007045):0.020267,(CIGENE-Hucho-qnd.36389_Hhuc:0.004672,((111963259_Salp:0.010794,(109892807_Okis:0,100305156_Omyk:0.004293):0):0,106565140_Ssal:0.015134):0.003937):0.017738):0.014084);
ss4r	OG1v0000114.156	106566835	106572042	106566835_Ssal_106572042_Ssal	AORe	(105026930_Eluc:0.049092,((Tthy2_00057120_Tthy:0.020472,(CIGENE-Hucho-qnd.43538_Hhuc:0.007356,((111977180_Salp:0.006457,(109869057_Okis:0.006427,110492267_Omyk:0.006443):0.002087):0.007678,106566835_Ssal:0.011716):0):0.011345):0.013685,(Tthy2_00080994_Tthy:0.016872,(CIGENE-Hucho-qnd.26147_Hhuc:0.007439,((111966501_Salp:0.006715,(109908045_Okis:0.002353,110532339_Omyk:0.00622):0.004308):0.002334,1…
ss4r	OG1v0000115.99	100196762	106565669	100196762_Ssal_106565669_Ssal	AORe	(105017141_Eluc:0.057975,((Tthy2_00013466_Tthy:0.031348,((111970075_Salp:0.008424,(109891116_Okis:0.002867,110528093_Omyk:0.004695):0.004356):0,100196762_Ssal:0.009526):0.010234):0.019814,(Tthy2_00015648_Tthy:0.027001,((111967055_Salp:0.008037,(109895913_Okis:0.001511,110494345_Omyk:0.002044):0.005995):0,106565669_Ssal:0.005116):0.011819):0.022679):0.021758);
ss4r	OG1v0000115.158	106583193	100217348	100217348_Ssal_106583193_Ssal	AORe	(105017175_Eluc:0.064998,((Tthy2_00013609_Tthy:0.056685,(CIGENE-Hucho-qnd.727_Hhuc:0.008054,((111970119_Salp:0.008504,(109891172_Okis:0.001483,110528154_Omyk:0.002078):0.009778):0,106583193_Ssal:0.007859):0.006865):0.01259):0.017782,(Tthy2_00015828_Tthy:0.094537,(CIGENE-Hucho-qnd.26592_Hhuc:0.013792,((111966508_Salp:0,(109895521_Okis:0.007187,110494281_Omyk:0.002378):0.003574):0.002845,100217348_…
ss4r	OG1v0000115.117	100380647	106573324	100380647_Ssal_106573324_Ssal	AORe	(105018411_Eluc:0.077025,((Tthy2_00008136_Tthy:0.023947,(CIGENE-Hucho-qnd.21167_Hhuc:0.007441,((109867420_Okis:0.004765,110497556_Omyk:0.006005):0.008715,100380647_Ssal:0.008274):0.002301):0.007777):0.015883,(Tthy2_00073853_Tthy:0.031353,(CIGENE-Hucho-qnd.19209_Hhuc:0.011602,((111952770_Salp:0.005557,(109889508_Okis:0.012897,110522551_Omyk:0.006462):0.004797):0.005012,106573324_Ssal:0.012325):0.0…
ss4r	OG1v0000115.130	106576428	106609493	106576428_Ssal_106609493_Ssal	AORe	(105023416_Eluc:0.043135,(Tthy2_00120845_Tthy:0.070355,(Tthy2_00120812_Tthy:0.012674,(109879463_Okis:0.014565,(((111982469_Salp:0.003931,(109896616_Okis:0.008919,110501024_Omyk:0.020928):0.007569):0,(106576428_Ssal:0.009674,106609493_Ssal:0.00845):0.008121):0.004902,100301656_Omyk:0.009884):0.003662):0.012709):0):0.028271);
ss4r	OG1v0000115.145	106566064	106582753	106566064_Ssal_106582753_Ssal	AORe	(105023699_Eluc:0.062929,((Tthy2_00018080_Tthy:0.029046,(CIGENE-Hucho-qnd.24050_Hhuc:0.015839,((109898904_Okis:0.004307,110494677_Omyk:0.009211):0.007448,106566064_Ssal:0.009907):0.002583):0.002064):0.021469,(Tthy2_00012252_Tthy:0.098867,(CIGENE-Hucho-qnd.43139_Hhuc:0.003626,((111969763_Salp:0.009626,106582753_Ssal:0.004771):0.002524,(109890863_Okis:0.001521,110527783_Omyk:0.007126):0.004337):0.0…
ss4r	OG1v0000117.144	100286711	106613013	100286711_Ssal_106613013_Ssal	NA	(105023216_Eluc:0.066299,((Tthy2_00088294_Tthy:0.025649,(CIGENE-Hucho-qnd.41748_Hhuc:0.026765,((111949388_Salp:0.008157,109905743_Okis:0.010841):0.001312,100286711_Ssal:0.005496):0.004142):0.011806):0.008159,(CIGENE-Hucho-qnd.36249_Hhuc:0.013888,((111958384_Salp:0.005559,(109909159_Okis:0.007209,110503972_Omyk:0.002577):0.005605):0.002689,106613013_Ssal:0.007556):0.007697):0.014995):0.035492);
ss4r	OG1v0000117.98	106566386	106572869	106566386_Ssal_106572869_Ssal	NA	(105029202_Eluc:0.106894,(Tthy2_00057792_Tthy:0.0389,(((109875716_Okis:0.013278,110492689_Omyk:0.007676):0.008602,106566386_Ssal:0.014257):0.018347,106572869_Ssal:0.05717):0.011006):0.045262);
ss4r	OG1v0000118.132	106560798	106568517	106560798_Ssal_106568517_Ssal	NA	((105006060_Eluc:0.081131,((Tthy2_00038530_Tthy:0.017978,106560798_Ssal:0.127788):0.010425,106568517_Ssal:0.079179):0.037472):0,(109893615_Okis:0.002947,100135980_Omyk:0.011329):0.018611);
ss4r	OG1v0000118.146	106573610	106613751	106573610_Ssal_106613751_Ssal	AORe	(105011666_Eluc:0.070555,((Tthy2_00074626_Tthy:0.015452,(CIGENE-Hucho-qnd.38682_Hhuc:0.015242,((109888554_Okis:0.003971,110508592_Omyk:0.003946):0.010701,106573610_Ssal:0.007617):0.003286):0.010716):0.020714,(Tthy2_00023546_Tthy:0.016239,((111975386_Salp:0.004867,(109901548_Okis:0.02058,100136166_Omyk:0.003775):0.003259):0.001124,106613751_Ssal:0.009317):0.011891):0.022211):0.011935);
ss4r	OG1v0000118.115	106562126	106587216	106562126_Ssal_106587216_Ssal	LORe	(105015815_Eluc:0.069971,((Tthy2_00033211_Tthy:0.012066,Tthy2_00033230_Tthy:0.03766):0.038049,(CIGENE-Hucho-qnd.1005_Hhuc:0.011828,((111969109_Salp:0.020274,((109874509_Okis:0.030282,110526351_Omyk:0.011854):0.029053,110506093_Omyk:0.03277):0.016783):0.008012,(106562126_Ssal:0.016543,106587216_Ssal:0.011777):0.003927):0.001361):0.008173):0.041889);
ss4r	OG1v0000118.158	106569543	106599981	106569543_Ssal_106599981_Ssal	NA	(105021107_Eluc:0.055974,((Tthy2_00039531_Tthy:0.012624,(CIGENE-Hucho-qnd.11528_Hhuc:0.010117,(111956444_Salp:0.064844,106569543_Ssal:0.005491):0.002231):0.012229):0.018572,((111978943_Salp:0.009049,(109900403_Okis:0.00226,110508407_Omyk:0.00226):0.004681):0.000951,106599981_Ssal:0.004508):0.029092):0.018045);
ss4r	OG1v0000121.118	106582005	106586699	106582005_Ssal_106586699_Ssal	AORe	(105007484_Eluc:0.092503,((Tthy2_00030375_Tthy:0.02809,(CIGENE-Hucho-qnd.7443_Hhuc:0.018391,((112070505_Salp:0.010326,(109871193_Okis:0.005464,110502004_Omyk:0.006859):0.004897):0.000514,106582005_Ssal:0.014059):0.006719):0.014903):0.014027,(111979552_Salp:0.020426,(Tthy2_00042870_Tthy:0.025148,(CIGENE-Hucho-qnd.21098_Hhuc:0.011598,((111979542_Salp:0.007083,(109903226_Okis:0.007566,110520512_Omyk…
ss4r	OG1v0000121.91	106570550	106588826	106570550_Ssal_106588826_Ssal	AORe	(105012507_Eluc:0.047392,((Tthy2_00102931_Tthy:0.023842,(CIGENE-Hucho-qnd.18679_Hhuc:0.013249,((112069907_Salp:0.005927,(109879404_Okis:0.009061,110487936_Omyk:0.004571):0.005581):0.004665,106570550_Ssal:0.01312):0.008426):0.010521):0.023138,(Tthy2_00104995_Tthy:0.024416,((112068161_Salp:0.005988,109907269_Okis:0.012406):0.001764,106588826_Ssal:0.007138):0.012873):0.026861):0.030375);
ss4r	OG1v0000121.152	106571324	106607727	106571324_Ssal_106607727_Ssal	NA	(105017880_Eluc:0.078271,(Tthy2_00085186_Tthy:0.031592,(((CIGENE-Hucho-qnd.37819_Hhuc:0.001578,CIGENE-Hucho-qnd.37820_Hhuc:0):0.008169,((111954025_Salp:0.013666,(109900663_Okis:0.007481,110529515_Omyk:0.006853):0.00233):0.002559,106571324_Ssal:0.009245):0.003192):0.019411,(CIGENE-Hucho-qnd.37858_Hhuc:0.010783,((111972686_Salp:0.011985,(109866462_Okis:0.006713,110522131_Omyk:0.004454):0.003276):0.…
ss4r	OG1v0000121.108	106575650	106574770	106574770_Ssal_106575650_Ssal	LORe	(105027990_Eluc:0.070556,((Tthy2_00134258_Tthy:0.039193,Tthy2_00134260_Tthy:0.081038):0.041009,(((109890466_Okis:0.002022,(110495489_Omyk:0.006963,110527188_Omyk:0.002719):0.001454):0.002713,106575650_Ssal:0.008181):0.001506,106574770_Ssal:0.006824):0.015376):0.041688);
ss4r	OG1v0000122.140	100194535	106585056	100194535_Ssal_106585056_Ssal	AORe	(105014299_Eluc:0.05581,((Tthy2_00050972_Tthy:0.022277,((111958215_Salp:0.004707,110536186_Omyk:0.016159):0.007671,100194535_Ssal:0.009221):0.017892):0.013249,(Tthy2_00117778_Tthy:0.016573,(111973756_Salp:0.003004,((109881382_Okis:0.008924,110525814_Omyk:0.007412):0.002967,106585056_Ssal:0.005928):0.002923):0.002947):0.015776):0.015587);
ss4r	OG1v0000122.108	106608573	106577200	106577200_Ssal_106608573_Ssal	AORe	(105021411_Eluc:0.090944,((Tthy2_00026637_Tthy:0.019417,(CIGENE-Hucho-qnd.7556_Hhuc:0.016135,((111977551_Salp:0.022723,(109899809_Okis:0.001474,110502625_Omyk:0.002946):0.00422):0,106608573_Ssal:0.013541):0.007755):0.020581):0.013021,(Tthy2_00109706_Tthy:0.036863,((112071388_Salp:0.00897,(109890054_Okis:0.007376,110530588_Omyk:0):0.00591):0.003307,106577200_Ssal:0.01016):0.021118):0.017995):0.030…
ss4r	OG1v0000122.91	106603817	106567523	106567523_Ssal_106603817_Ssal	AORe	(105026692_Eluc:0.077016,((Tthy2_00019459_Tthy:0.020937,((112069672_Salp:0,(109872931_Okis:0.004433,110533382_Omyk:0.004433):0.007376):0.001293,106603817_Ssal:0.010552):0.019498):0.020651,(Tthy2_00036058_Tthy:0.029766,((111981335_Salp:0.008129,(109892953_Okis:0.00447,110537731_Omyk:0.001442):0.008267):0.001049,106567523_Ssal:0.01186):0.011305):0.015436):0.010464);
ss4r	OG1v0000122.121	106611737	100846953	100846953_Ssal_106611737_Ssal	AORe	(105029551_Eluc:0.086171,((Tthy2_00027061_Tthy:0.023008,(CIGENE-Hucho-qnd.28891_Hhuc:0.01078,((111978262_Salp:0.013792,(109899945_Okis:0.001436,110502815_Omyk:0.00588):0.00441):0,106611737_Ssal:0.006816):0):0.013085):0.023167,(Tthy2_00077994_Tthy:0.016459,(CIGENE-Hucho-qnd.29409_Hhuc:0.007691,((112070114_Salp:0.008902,100846953_Ssal:0.005888):0.004664,(109870163_Okis:0.007316,110499468_Omyk:0.007…
ss4r	OG1v0000122.152	106568273	106562702	106562702_Ssal_106568273_Ssal	AORe	(105031130_Eluc:0.095304,((Tthy2_00037971_Tthy:0.016916,(CIGENE-Hucho-qnd.5040_Hhuc:0.010122,((111980279_Salp:0.016207,(109882566_Okis:0.006681,110537096_Omyk:0.017608):0.00248):0,106568273_Ssal:0.008894):0.001743):0.010526):0.011808,(Tthy2_00113536_Tthy:0.02122,(CIGENE-Hucho-qnd.43441_Hhuc:0.005969,((111961367_Salp:0.002983,(109868551_Okis:0.002972,110523828_Omyk:0.002968):0.001469):0.005988,106…
ss4r	OG1v0000123.128	106601272	106611171	106601272_Ssal_106611171_Ssal	NA	(105015473_Eluc:0.036866,((Tthy2_00054123_Tthy:0.015563,((111968561_Salp:0.006077,(109894368_Okis:0.003042,110497737_Omyk:0.003129):0.015322):0,106601272_Ssal:0):0.021872):0.008069,(CIGENE-Hucho-qnd.33975_Hhuc:0.007009,((111963424_Salp:0,(109904201_Okis:0.008115,110505729_Omyk:0.003077):0.00406):0.002956,106611171_Ssal:0.01226):0.011516):0.020925):0.034566);
ss4r	OG1v0000123.119	106608223	100194629	100194629_Ssal_106608223_Ssal	AORe	(105017693_Eluc:0.049824,((Tthy2_00097636_Tthy:0.022899,((111972950_Salp:0.019302,(109908374_Okis:0,110522561_Omyk:0.00832):0.01138):0.002986,106608223_Ssal:0.015742):0.0112):0.026127,(111954258_Salp:0.008958,(Tthy2_00085985_Tthy:0.023932,(110529767_Omyk:0.008949,100194629_Ssal:0.003689):0):0.004432):0.00518):0.017347);
ss4r	OG1v0000123.138	106603160	106563500	106563500_Ssal_106603160_Ssal	AORe	(105028068_Eluc:0.06154,((Tthy2_00021525_Tthy:0.081771,(CIGENE-Hucho-qnd.41644_Hhuc:0.003203,((111950244_Salp:0.003042,106603160_Ssal:0.006081):0.003764,(109872803_Okis:0.006833,110533970_Omyk:0.008331):0.003052):0.008235):0.008037):0.005686,(Tthy2_00082079_Tthy:0.081594,(CIGENE-Hucho-qnd.39129_Hhuc:0.021536,(111964166_Salp:0,((109873760_Okis:0.006637,110509958_Omyk:0.014841):0.002968,106563500_S…
ss4r	OG1v0000123.152	106605143	100194628	100194628_Ssal_106605143_Ssal	AORe	(105030792_Eluc:0.057595,((Tthy2_00028066_Tthy:0.030973,(CIGENE-Hucho-qnd.39495_Hhuc:0.003332,((111977843_Salp:0.009762,(109899635_Okis:0.009132,110502333_Omyk:0):0.01152):0,106605143_Ssal:0.024051):0.006715):0.006673):0.010895,(Tthy2_00108689_Tthy:0.015515,(CIGENE-Hucho-qnd.3484_Hhuc:0.003211,((111951811_Salp:0,(109889822_Okis:0.006082,110527080_Omyk:0.006065):0.009214):0.002923,100194628_Ssal:0…
ss4r	OG1v0000124.125	106570038	106588472	106570038_Ssal_106588472_Ssal	AORe	(105027900_Eluc:0.071607,((Tthy2_00101193_Tthy:0.030463,(111955399_Salp:0.006966,((109903691_Okis:0.008235,110489264_Omyk:0.008317):0.009967,106570038_Ssal:0.010804):0.002104):0.007475):0.004665,(Tthy2_00103363_Tthy:0.028399,(CIGENE-Hucho-qnd.39458_Hhuc:0.014676,((111955983_Salp:0.023468,(109907597_Okis:0.007335,110496134_Omyk:0.005617):0.010084):0.000478,106588472_Ssal:0.008794):0.005441):0.0078…
ss4r	OG1v0000125.150	106603140	106563475	106563475_Ssal_106603140_Ssal	AORe	(105010940_Eluc:0.055311,((Tthy2_00021488_Tthy:0.019822,(CIGENE-Hucho-qnd.5234_Hhuc:0.01511,((111951042_Salp:0.015139,(109872937_Okis:0.008673,110533990_Omyk:0.003122):0.007153):0.001862,106603140_Ssal:0.013053):0.002255):0.014874):0.012921,(Tthy2_00082035_Tthy:0.016845,(CIGENE-Hucho-qnd.31871_Hhuc:0.008705,((111964189_Salp:0.004171,(109873726_Okis:0.002347,110509982_Omyk:0.002347):0.006028):0,10…
ss4r	OG1v0000125.121	106571429	106607831	106571429_Ssal_106607831_Ssal	AORe	(105017749_Eluc:0.066933,((Tthy2_00086384_Tthy:0.018573,((111954233_Salp:0.013672,(109900769_Okis:0.006719,110529639_Omyk:0.004417):0.006779):0.002001,106571429_Ssal:0.014275):0.013164):0.014866,(Tthy2_00095873_Tthy:0.029685,(CIGENE-Hucho-qnd.22473_Hhuc:0.011237,((112068141_Salp:0.002963,(109866464_Okis:0.002165,110522253_Omyk:0.008052):0.003139):0.000169,106607831_Ssal:0.005499):0.004592):0.0138…
ss4r	OG1v0000125.104	100194743	106600946	100194743_Ssal_106600946_Ssal	NA	(105023592_Eluc:0.076321,((Tthy2_00061703_Tthy:0.018106,((111963451_Salp:0.0065,(109904230_Okis:0.001529,110505763_Omyk:0.003938):0.008503):0.003188,100194743_Ssal:0.008006):0.012907):0.013268,(CIGENE-Hucho-qnd.31581_Hhuc:0.014061,((111968531_Salp:0.005408,(109894349_Okis:0.004685,110497705_Omyk:0.003119):0.005609):0.001671,106600946_Ssal:0.008482):0.006247):0.029845):0.024536);
ss4r	OG1v0000125.139	106604384	106612088	106604384_Ssal_106612088_Ssal	AORe	(105026715_Eluc:0.06888,((Tthy2_00071941_Tthy:0.022166,(CIGENE-Hucho-qnd.38848_Hhuc:0.015302,((109864974_Okis:0.009543,110489063_Omyk:0.003144):0.00478,106604384_Ssal:0.011138):0.002607):0.009198):0.007835,(Tthy2_00098778_Tthy:0.029215,(CIGENE-Hucho-qnd.40157_Hhuc:0.01502,((109879821_Okis:0.003092,110504662_Omyk:0.010386):0.010805,106612088_Ssal:0.009231):0.002194):0.013723):0.009973):0.041394);
ss4r	OG1v0000126.104	106582093	106586617	106582093_Ssal_106586617_Ssal	AORe	(105016449_Eluc:0.055698,((Tthy2_00030596_Tthy:0.01209,(111959408_Salp:0.005578,((109871209_Okis:0.00584,110501652_Omyk:0.005729):0.006179,106582093_Ssal:0.007164):0.001211):0.007775):0.007398,(Tthy2_00043193_Tthy:0.024979,((109903099_Okis:0.008399,110504505_Omyk:0.020072):0.005485,106586617_Ssal:0.00489):0.010385):0.006534):0.017544);
ss4r	OG1v0000126.91	106602381	106610166	106602381_Ssal_106610166_Ssal	NA	(105020907_Eluc:0.065976,(((CIGENE-Hucho-qnd.7652_Hhuc:0.014961,(111958476_Salp:0.009512,106602381_Ssal:0.005554):0):0,(109894746_Okis:0.031521,106610166_Ssal:0.010307):0.000905):0.001669,110497392_Omyk:0.015259):0.062557);
ss4r	OG1v0000126.133	106604454	106611505	106604454_Ssal_106611505_Ssal	AORe	(105025803_Eluc:0.092614,((Tthy2_00071553_Tthy:0.017658,(CIGENE-Hucho-qnd.1837_Hhuc:0.006977,((111965883_Salp:0.003664,(109864378_Okis:0.004582,110488983_Omyk:0.002726):0.004589):0.000886,106604454_Ssal:0.005494):0.003112):0.005395):0.026542,(Tthy2_00099642_Tthy:0.023766,(CIGENE-Hucho-qnd.41085_Hhuc:0.015802,((111967633_Salp:0.004693,(109905329_Okis:0.007085,110505193_Omyk:0.001976):0.008923):0,1…
ss4r	OG1v0000127.136	106569642	106600591	106569642_Ssal_106600591_Ssal	AORe	(105024566_Eluc:0.062367,((Tthy2_00039166_Tthy:0.009356,(CIGENE-Hucho-qnd.30198_Hhuc:0.002308,((112072717_Salp:0.006951,(109880223_Okis:0.002319,110530750_Omyk:0.004638):0.00698):0,106569642_Ssal:0.002315):0.009317):0):0.021065,(Tthy2_00064736_Tthy:0.0166,(CIGENE-Hucho-qnd.26775_Hhuc:0.004685,((111979259_Salp:0,(109871902_Okis:0,110508345_Omyk:0.002316):0.004632):0,106600591_Ssal:0.009333):0.0022…
ss4r	OG1v0000127.98	106586264	106582448	106582448_Ssal_106586264_Ssal	NA	(105024753_Eluc:0.045503,((Tthy2_00044388_Tthy:0.018778,(CIGENE-Hucho-qnd.42925_Hhuc:0.009248,((111975747_Salp:0.004609,(109867089_Okis:0.002305,110520154_Omyk:0):0.0023):0,106586264_Ssal:0.004617):0):0.004649):0.00414,(CIGENE-Hucho-qnd.28657_Hhuc:0.009337,((109871272_Okis:0.002302,110501909_Omyk:0):0.006939,106582448_Ssal:0.009319):0.007073):0.012224):0.013195);
ss4r	OG1v0000128.90	106589402	106578942	106578942_Ssal_106589402_Ssal	AORe	(105006182_Eluc:0.056483,((Tthy2_00076543_Tthy:0.017561,(CIGENE-Hucho-qnd.44066_Hhuc:0.009826,((111968227_Salp:0.008341,110498973_Omyk:0.005654):0.00231,106589402_Ssal:0.008493):0.002816):0.009334):0.011548,(Tthy2_00130974_Tthy:0.034245,((112080987_Salp:0.008316,109865595_Okis:0.027472):0.001944,106578942_Ssal:0.007374):0.014692):0.015262):0.035132);
ss4r	OG1v0000128.100	106611148	106589744	106589744_Ssal_106611148_Ssal	AORe	(105006738_Eluc:0.061982,((Tthy2_00025744_Tthy:0.03604,((109898978_Okis:0.041781,110503044_Omyk:0.040595):0.004993,106611148_Ssal:0.011115):0.024971):0.020929,(Tthy2_00077535_Tthy:0.103582,((109878858_Okis:0.002648,110498787_Omyk:0.045779):0.006076,106589744_Ssal:0.00596):0.013963):0.009155):0.042241);
ss4r	OG1v0000128.125	106602987	106563664	106563664_Ssal_106602987_Ssal	AORe	(105010909_Eluc:0.085326,((Tthy2_00021191_Tthy:0.050745,((CIGENE-Hucho-qnd.33489_Hhuc:0.013428,106602987_Ssal:0.009373):0.001691,(111951075_Salp:0.013981,(109873238_Okis:0.008901,110533130_Omyk:0.039205):0.005697):0.002218):0.006521):0.01837,(Tthy2_00081680_Tthy:0.239612,((109873865_Okis:0.01711,110509438_Omyk:0.008932):0.007031,106563664_Ssal:0.019064):0.012388):0.027642):0.024711);
ss4r	OG1v0000128.114	106577539	106608688	106577539_Ssal_106608688_Ssal	NA	(105020722_Eluc:0.052022,((Tthy2_00127235_Tthy:0.144863,((111960288_Salp:0.005934,(109906268_Okis:0.006715,110531840_Omyk:0.004454):0.011673):0.000891,106577539_Ssal:0.00937):0.010278):0.015465,((111980804_Salp:0.05201,109896506_Okis:0.042213):0.001926,106608688_Ssal:0.010104):0.020682):0.024388);
ss4r	OG1v0000129.96	100380538	106567791	100380538_Ssal_106567791_Ssal	AORe	(105006457_Eluc:0.062808,((Tthy2_00021954_Tthy:0.02585,((111950434_Salp:0.011559,(109872463_Okis:0.004654,110533832_Omyk:0.002201):0.003542):0.001423,100380538_Ssal:0.004663):0.01154):0.009813,(Tthy2_00037348_Tthy:0.010869,(CIGENE-Hucho-qnd.26685_Hhuc:0.007555,((111980793_Salp:0.00403,(109892593_Okis:0.004115,110537292_Omyk:0.004137):0.004936):0.001303,106567791_Ssal:0.004019):0.003813):0.012215)…
ss4r	OG1v0000129.122	106571208	106607585	106571208_Ssal_106607585_Ssal	AORe	(105015328_Eluc:0.094553,((Tthy2_00084853_Tthy:0.024324,(CIGENE-Hucho-qnd.1906_Hhuc:0.018352,(111954340_Salp:0.017103,((109900574_Okis:0.004618,110529416_Omyk:0.005352):0.006563,106571208_Ssal:0.009299):0.001586):0.003951):0.008423):0.032674,(Tthy2_00096710_Tthy:0.023916,(CIGENE-Hucho-qnd.37072_Hhuc:0.013387,((111972731_Salp:0.018524,(109866731_Okis:0.003493,110522029_Omyk:0.002795):0.007769):0.0…
ss4r	OG1v0000129.150	106582091	106586613	106582091_Ssal_106586613_Ssal	AORe	(105016448_Eluc:0.121634,((Tthy2_00030608_Tthy:0.024889,(111959849_Salp:0.023766,(CIGENE-Hucho-qnd.11081_Hhuc:0.014569,((109871094_Okis:0.00414,110501655_Omyk:0.003473):0.009465,106582091_Ssal:0.007284):0):0.003747):0.009698):0.012186,(Tthy2_00043205_Tthy:0.03204,((109869461_Okis:0.007954,110520426_Omyk:0.006895):0.002513,106586613_Ssal:0.026476):0.013882):0.016315):0.019702);
ss4r	OG1v0000129.141	106574536	106575324	106574536_Ssal_106575324_Ssal	NA	(105019886_Eluc:0.062862,((CIGENE-Hucho-qnd.11168_Hhuc:0.072964,((111953175_Salp:0.007069,110495768_Omyk:0.015277):0.001357,106574536_Ssal:0.013226):0.002443):0,((CIGENE-Hucho-qnd.12517_Hhuc:0.010875,110527401_Omyk:0.008142):0,(112067739_Salp:0.014186,106575324_Ssal:0.01484):0):0.001444):0.034216);
ss4r	OG1v0000129.89	106612168	106604268	106604268_Ssal_106612168_Ssal	NA	(105024398_Eluc:0.090351,(Tthy2_00098532_Tthy:0.016908,((110504575_Omyk:0.007809,106612168_Ssal:0.012902):0.008902,106604268_Ssal:0.015577):0.009741):0.043951);
ss4r	OG1v0000130.98	106566415	106572842	106566415_Ssal_106572842_Ssal	AORe	(105023799_Eluc:0.069631,((Tthy2_00057731_Tthy:0.052896,106566415_Ssal:0.055485):0.03549,(Tthy2_00078535_Tthy:0.024125,((112073416_Salp:0.068236,110492786_Omyk:0.167282):0.027002,106572842_Ssal:0.007529):0.038572):0.025031):0.046183);
ss4r	OG1v0000130.150	106583634	106565248	106565248_Ssal_106583634_Ssal	NA	(105024793_Eluc:0.083551,(((Tthy2_00015187_Tthy:0.047758,(111970753_Salp:0.010932,109891646_Okis:0.060174):0.006936):0.007902,(110528512_Omyk:0.045307,106583634_Ssal:0.011482):0.001251):0.024845,(111961576_Salp:0.055419,(CIGENE-Hucho-qnd.34697_Hhuc:0.011533,((109867580_Okis:0.002212,110493933_Omyk:0.004431):0.006638,106565248_Ssal:0.007438):0.003563):0.000912):0.026217):0.038693);
ss4r	OG1v0000130.113	106561599	106573107	106561599_Ssal_106573107_Ssal	AORe	(105026415_Eluc:0.068419,((Tthy2_00008733_Tthy:0.012389,(111962741_Salp:0.026654,106561599_Ssal:0.009993):0.013775):0.017656,(Tthy2_00073140_Tthy:0.058917,(CIGENE-Hucho-qnd.35434_Hhuc:0.010789,((111952154_Salp:0.013337,(109889635_Okis:0.00304,110524482_Omyk:0.004358):0.006832):0.001657,106573107_Ssal:0.008996):0.000743):0.011914):0.035631):0.015843);
ss4r	OG1v0000130.123	106609114	106575987	106575987_Ssal_106609114_Ssal	NA	(105028206_Eluc:0.131467,(Tthy2_00121165_Tthy:0.071435,(((111951182_Salp:0.003813,(109896819_Okis:0.006264,110500279_Omyk:0.002334):0.008282):0,106609114_Ssal:0.009798):0.015601,((111951538_Salp:0.01075,(109864385_Okis:0.004892,110490170_Omyk:0.006252):0.006491):0.002375,106575987_Ssal:0.010186):0.016474):0.003294):0.035653);
ss4r	OG1v0000131.105	106610540	106589627	106589627_Ssal_106610540_Ssal	NA	(105021167_Eluc:0.066525,(((CIGENE-Hucho-qnd.1798_Hhuc:0.004875,110502957_Omyk:0.030826):0.003395,(111978004_Salp:0.09568,106610540_Ssal:0.012231):0):0.024832,(CIGENE-Hucho-qnd.3882_Hhuc:0.013615,(110499244_Omyk:0.009483,106589627_Ssal:0.007667):0.003531):0.0162):0.013928);
ss4r	OG1v0000131.147	106609741	106589565	106589565_Ssal_106609741_Ssal	AORe	(105031229_Eluc:0.106976,(((Tthy2_00026381_Tthy:0.033717,(CIGENE-Hucho-qnd.17794_Hhuc:0.017597,((111978808_Salp:0.013406,110502904_Omyk:0.009371):0.002024,106609741_Ssal:0.011603):0.003788):0.002395):0.002509,109898941_Okis:0.053189):0.021791,(Tthy2_00076996_Tthy:0.016792,(CIGENE-Hucho-qnd.39732_Hhuc:0.013097,((111967930_Salp:0.014403,(109870378_Okis:0.004773,110499179_Omyk:0.002365):0.007214):0.…
ss4r	OG1v0000132.121	106568940	106599038	106568940_Ssal_106599038_Ssal	AORe	(105024484_Eluc:0.073506,((Tthy2_00040002_Tthy:0.033845,(CIGENE-Hucho-qnd.35963_Hhuc:0.01657,((111956867_Salp:0.025032,(109875052_Okis:0.00622,100305181_Omyk:0.006178):0.004078):0,106568940_Ssal:0.014396):0):0.008972):0.00636,(Tthy2_00065941_Tthy:0.025071,((CIGENE-Hucho-qnd.28226_Hhuc:0.006133,(111979402_Salp:0.018624,(109871977_Okis:0.004092,110508894_Omyk:0.002039):0.002046):0):0.004109,1065990…
ss4r	OG1v0000132.89	106580659	100195530	100195530_Ssal_106580659_Ssal	NA	(105031461_Eluc:0.070423,(Tthy2_00091685_Tthy:0.016757,((CIGENE-Hucho-qnd.30545_Hhuc:0.024398,((111965115_Salp:0.010829,(109908712_Okis:0.004125,110514944_Omyk:0.008332):0.010146):0.001995,106580659_Ssal:0.003215):0.004218):0.005587,((111958901_Salp:0.008353,(109902036_Okis:0.01042,110487493_Omyk:0):0):0.004175,100195530_Ssal:0.010441):0.00366):0.009224):0.022299);
ss4r	OG1v0000135.115	106566654	100195171	100195171_Ssal_106566654_Ssal	AORe	(105008384_Eluc:0.04056,((Tthy2_00056517_Tthy:0.007065,((CIGENE-Hucho-qnd.34821_Hhuc:0.017224,106566654_Ssal:0.003364):0.003397,(111976607_Salp:0.006772,(109869852_Okis:0.003371,100136193_Omyk:0.008547):0.003429):0):0.015172):0.017826,(Tthy2_00079753_Tthy:0.01402,(CIGENE-Hucho-qnd.25342_Hhuc:0.006734,((111966164_Salp:0.005067,(109907728_Okis:0.003389,110531955_Omyk:0.001649):0.010197):0,100195171…
ss4r	OG1v0000135.135	106610722	100196586	100196586_Ssal_106610722_Ssal	NA	(105016074_Eluc:0.066111,((Tthy2_00063713_Tthy:0.030917,(CIGENE-Hucho-qnd.40951_Hhuc:0.01118,((111963104_Salp:0.004524,(109903892_Okis:0,100136195_Omyk:0.008508):0.006671):0.002506,106610722_Ssal:0.013569):0.006927):0.010283):0.012108,((CIGENE-Hucho-qnd.19850_Hhuc:0.008481,(109894642_Okis:0,110498109_Omyk:0.010188):0.001681):0.001689,(111968887_Salp:0.010151,100196586_Ssal:0.005067):0):0.0189):0.…
ss4r	OG1v0000135.146	106571252	100196314	100196314_Ssal_106571252_Ssal	AORe	(105017807_Eluc:0.091759,((Tthy2_00084973_Tthy:0.017879,(CIGENE-Hucho-qnd.12828_Hhuc:0.010129,((111954322_Salp:0.008481,(109900602_Okis:0.00682,110529446_Omyk:0.010188):0.003376):0.001656,106571252_Ssal:0.003384):0.008682):0.005014):0.024008,(Tthy2_00096473_Tthy:0.04423,(CIGENE-Hucho-qnd.31779_Hhuc:0.010547,((111973241_Salp:0.011379,(109866411_Okis:0,100136194_Omyk:0.00675):0.007383):0.003576,100…
ss4r	OG1v0000136.99	106589959	106578800	106578800_Ssal_106589959_Ssal	NA	(105028009_Eluc:0.081901,((Tthy2_00078138_Tthy:0.064271,(100136224_Omyk:0.015236,106589959_Ssal:0.013925):0.017094):0.035325,106578800_Ssal:0.057873):0.042221);
ss4r	OG1v0000136.147	106608991	106578020	106578020_Ssal_106608991_Ssal	AORe	(105030135_Eluc:0.099772,((Tthy2_00111141_Tthy:0.015997,((111952551_Salp:0.010547,(109896910_Okis:0.003733,100136223_Omyk:0.003826):0.004765):0.001587,106608991_Ssal:0.009746):0.008512):0.022924,(Tthy2_00128184_Tthy:0.017838,(CIGENE-Hucho-qnd.19988_Hhuc:0.012412,(110531583_Omyk:0.006731,106578020_Ssal:0.003799):0.004755):0.012284):0.024368):0.024502);
ss4r	OG1v0000137.144	106562977	106610675	106562977_Ssal_106610675_Ssal	AORe	(105016061_Eluc:0.105553,((Tthy2_00054393_Tthy:0.023478,(CIGENE-Hucho-qnd.38997_Hhuc:0.008706,((111968921_Salp:0.004017,(109894671_Okis:0.008716,110498147_Omyk:0.000661):0.004028):0.000665,106562977_Ssal:0.007383):0.001888):0.014964):0.011231,(Tthy2_00063531_Tthy:0.031949,(CIGENE-Hucho-qnd.6946_Hhuc:0.014779,((112068087_Salp:0.012216,(109903853_Okis:0.007277,110505287_Omyk:0.004286):0.007893):0.0…
ss4r	OG1v0000137.102	106571276	106607700	106571276_Ssal_106607700_Ssal	AORe	(105017848_Eluc:0.091221,((Tthy2_00085086_Tthy:0.018427,(CIGENE-Hucho-qnd.29519_Hhuc:0.011652,((111954284_Salp:0.006154,(109900633_Okis:0.004048,110529480_Omyk:0.005267):0.007961):0.002338,106571276_Ssal:0.007675):0.004114):0.014044):0.021757,(Tthy2_00096363_Tthy:0.022115,(CIGENE-Hucho-qnd.31821_Hhuc:0.015639,((111973409_Salp:0.008084,(109866638_Okis:0.010178,110522097_Omyk:0.005493):0.010789):0,…
ss4r	OG1v0000138.101	106563324	106566682	106563324_Ssal_106566682_Ssal	AORe	(105015053_Eluc:0.102183,((Tthy2_00083091_Tthy:0.017941,((111963993_Salp:0.009815,(109873699_Okis:0.005696,110509765_Omyk:0.005751):0.008337):0.004005,106563324_Ssal:0.009945):0.018365):0.012241,(Tthy2_00114413_Tthy:0.019603,((111961647_Salp:0.006161,(109867946_Okis:0.004129,110523555_Omyk:0.00485):0.004261):0.001471,106566682_Ssal:0.007583):0.021253):0.020574):0.005068);
ss4r	OG1v0000138.116	106613646	100380423	100380423_Ssal_106613646_Ssal	AORe	(105029293_Eluc:0.136591,((Tthy2_00023262_Tthy:0.024975,(CIGENE-Hucho-qnd.34646_Hhuc:0.012436,((111975619_Salp:0.021781,(109902388_Okis:0.011214,110524162_Omyk:0.00694):0.006396):0,106613646_Ssal:0.014607):0.004387):0.016017):0.024312,(Tthy2_00074915_Tthy:0.023434,(CIGENE-Hucho-qnd.28796_Hhuc:0.017052,((111952560_Salp:0.010391,(109889135_Okis:0.005466,110494707_Omyk:0.004921):0.01245):0.001109,10…
ss4r	OG1v0000138.145	106562153	106587247	106562153_Ssal_106587247_Ssal	NA	((111969317_Salp:0.013545,106562153_Ssal:0.005743):0.000959,((112080923_Salp:0.007635,109886991_Okis:0.040935):0.005925,((111974682_Salp:0.008481,(109886810_Okis:0.005687,110526319_Omyk:0.005415):0.004903):0.002823,((109895276_Okis:0.031984,110506433_Omyk:0.007432):0.007343,106587247_Ssal:0.007811):0):0.000896):0);
ss4r	OG1v0000140.97	100195364	106567513	100195364_Ssal_106567513_Ssal	AORe	(105011220_Eluc:0.062347,((Tthy2_00019379_Tthy:0.020531,((111950474_Salp:0.050999,(109872893_Okis:0.026623,110533367_Omyk:0.026996):0.001418):0,100195364_Ssal:0.008921):0.006327):0.019834,(Tthy2_00036138_Tthy:0.02521,(CIGENE-Hucho-qnd.41530_Hhuc:0.017755,((111980535_Salp:0.053431,109892962_Okis:0.046496):0.009442,(110537744_Omyk:0.009882,106567513_Ssal:0.009503):0.01144):0.004229):0.007275):0.014…
ss4r	OG1v0000140.130	106579880	106585556	106579880_Ssal_106585556_Ssal	AORe	(105014016_Eluc:0.083955,((Tthy2_00050374_Tthy:0.022028,(CIGENE-Hucho-qnd.40584_Hhuc:0.034244,((111957834_Salp:0.003434,(109895855_Okis:0.002259,110535981_Omyk:0.007091):0.005791):0.001727,106579880_Ssal:0.008528):0.004505):0.002999):0.01587,(Tthy2_00118302_Tthy:0.017805,(CIGENE-Hucho-qnd.21596_Hhuc:0.017035,((111975121_Salp:0.001387,(109879118_Okis:0.001424,110525617_Omyk:0.002861):0.005066):0.0…
ss4r	OG1v0000140.143	106563220	106565238	106563220_Ssal_106565238_Ssal	AORe	(105024170_Eluc:0.075937,((Tthy2_00082397_Tthy:0.017103,(CIGENE-Hucho-qnd.21388_Hhuc:0.009038,((111964084_Salp:0.008242,(109874339_Okis:0.004629,110509871_Omyk:0.004164):0.006409):0.001549,106563220_Ssal:0.007221):0.002606):0.017014):0.014077,(Tthy2_00114039_Tthy:0.022539,((111961543_Salp:0.005006,(109868716_Okis:0.000906,110523656_Omyk:0.002705):0.006576):0.003521,106565238_Ssal:0.01172):0.01258…
ss4r	OG1v0000141.141	106583003	106565874	106565874_Ssal_106583003_Ssal	AORe	(105005989_Eluc:0.139674,((Tthy2_00013109_Tthy:0.041802,(CIGENE-Hucho-qnd.26382_Hhuc:0.057293,((111969970_Salp:0.024571,((109891033_Okis:0.022469,109891531_Okis:0.001942):0.010066,110527987_Omyk:0.037767):0.023916):0.042982,106583003_Ssal:0.028454):0.007244):0.023484):0.054554,(Tthy2_00017287_Tthy:0.165278,(CIGENE-Hucho-qnd.16776_Hhuc:0.025749,((111967924_Salp:0.02038,(109896777_Okis:0.015227,110…
ss4r	OG1v0000141.92	106572353	106566909	106566909_Ssal_106572353_Ssal	AORe	(105022757_Eluc:0.14001,((Tthy2_00079516_Tthy:0.02578,(CIGENE-Hucho-qnd.23554_Hhuc:0.019706,((111966577_Salp:0.009772,110532415_Omyk:0.01085):0.00329,106572353_Ssal:0.014067):0.004568):0.022335):0.028886,(Tthy2_00056911_Tthy:0.030275,(CIGENE-Hucho-qnd.27202_Hhuc:0.032958,((112069750_Salp:0.010813,(109869235_Okis:0.009284,110492196_Omyk:0.006473):0.014861):0.001209,106566909_Ssal:0.021683):0.00777…
ss4r	OG1v0000143.145	106600689	106583924	106583924_Ssal_106600689_Ssal	NA	(105007753_Eluc:0.114893,((Tthy2_00126627_Tthy:0.02033,((111982091_Salp:0.009131,(109893076_Okis:0.001861,110537899_Omyk:0.001818):0.002868):0,106600689_Ssal:0.007493):0.014888):1.4e-05,((111971669_Salp:0.010347,(109898240_Okis:0.00792,110521918_Omyk:0.004622):0.007919):0.000908,106583924_Ssal:0.01094):0.022437):0.030241);
ss4r	OG1v0000143.130	106578296	106579252	106578296_Ssal_106579252_Ssal	AORe	(105024534_Eluc:0.06894,((Tthy2_00075806_Tthy:0.017513,(CIGENE-Hucho-qnd.8604_Hhuc:0.02022,((111976506_Salp:0.007734,106578296_Ssal:0.010011):0.001932,(109875701_Okis:0.0062,110498839_Omyk:0.006727):0.011137):0.003266):0.030668):0.013862,(Tthy2_00131509_Tthy:0.014812,(CIGENE-Hucho-qnd.10703_Hhuc:0.015054,((111977580_Salp:0.011241,(109866005_Okis:0.00745,110491562_Omyk:0.006454):0.004659):0.003046…
ss4r	OG1v0000143.98	106589892	106611887	106589892_Ssal_106611887_Ssal	AORe	(105027406_Eluc:0.07364,((Tthy2_00077946_Tthy:0.033758,(CIGENE-Hucho-qnd.30020_Hhuc:0.011018,((109870508_Okis:0.003235,110499455_Omyk:0.006001):0.005186,106589892_Ssal:0.007864):0.002742):0.011054):0.013204,(Tthy2_00027106_Tthy:0.036632,((111978676_Salp:0.0048,(109899930_Okis:0.002849,110502797_Omyk:0.001771):0.004642):0.003263,106611887_Ssal:0.014554):0.023838):0.019993):0.029104);
ss4r	OG1v0000143.110	106606388	106602059	106602059_Ssal_106606388_Ssal	LORe	(105031285_Eluc:0.095086,((Tthy2_00124605_Tthy:0.043586,Tthy2_00124653_Tthy:0.014999):0.008473,(CIGENE-Hucho-qnd.18807_Hhuc:0.020975,(((109897426_Okis:0.006582,((110485278_Omyk:0.004632,110487155_Omyk:0):0,110487154_Omyk:0.001011):0.005885):0.002308,106606388_Ssal:0.015979):0,(109898745_Okis:0.006279,106602059_Ssal:0.01893):0):0.007384):0.014805):0.036013);
ss4r	OG1v0000146.125	106561040	106584599	106561040_Ssal_106584599_Ssal	AORe	(105006382_Eluc:0.078803,((Tthy2_00010854_Tthy:0.032829,(CIGENE-Hucho-qnd.42314_Hhuc:0.011483,((111962161_Salp:0.010072,(109867539_Okis:0.006406,110492633_Omyk:0.006678):0.01284):0.002723,106561040_Ssal:0.010873):0.004191):0.00983):0.019744,(Tthy2_00058582_Tthy:0.017563,(CIGENE-Hucho-qnd.7247_Hhuc:0.009413,((111972314_Salp:0.011497,(109897762_Okis:0.007476,110521309_Omyk:0.001941):0.004788):0.001…
ss4r	OG1v0000146.142	106583499	106565103	106565103_Ssal_106583499_Ssal	AORe	(105016806_Eluc:0.085581,((Tthy2_00013061_Tthy:0.050378,((111970339_Salp:0.010226,110528364_Omyk:0.016263):0.000813,106583499_Ssal:0.007159):0.011229):0.022707,(Tthy2_00016411_Tthy:0.055335,(CIGENE-Hucho-qnd.4221_Hhuc:0.008709,((111963489_Salp:0.011408,(109893096_Okis:0.004433,110493206_Omyk:0.043641):0.005581):0.000578,106565103_Ssal:0.007679):0.004327):0.004936):0.021847):0.026851);
ss4r	OG1v0000146.98	106566841	106572032	106566841_Ssal_106572032_Ssal	NA	(105026938_Eluc:0.059737,((Tthy2_00057108_Tthy:0.017997,(CIGENE-Hucho-qnd.12920_Hhuc:0.007863,((111976901_Salp:0.076616,109869063_Okis:0.009323):0.000981,106566841_Ssal:0.006347):0.002458):0.006053):0.014311,(CIGENE-Hucho-qnd.26151_Hhuc:0.049084,((111966505_Salp:0.005231,(109908048_Okis:0.004072,110532344_Omyk:0.004502):0.005443):0.001736,106572032_Ssal:0.007382):0.001611):0.01776):0.020569);
ss4r	OG1v0000147.141	100380324	106612245	100380324_Ssal_106612245_Ssal	LORe	(105026079_Eluc:0.064198,((Tthy2_00072258_Tthy:0.013165,Tthy2_00098340_Tthy:0.018336):0.002933,((CIGENE-Hucho-qnd.17062_Hhuc:0.009407,((111965999_Salp:0.01769,((109878339_Okis:0.006267,110489177_Omyk:0.013723):0.004994,(109880541_Okis:0.004654,110504529_Omyk:0.006784):0.01755):0.005914):0.005732,100380324_Ssal:0.010895):0):0.008796,(112069371_Salp:0.008705,106612245_Ssal:0.004853):0.014537):0.005…
ss4r	OG1v0000147.119	106603816	106567527	106567527_Ssal_106603816_Ssal	AORe	(105026695_Eluc:0.054848,((Tthy2_00019470_Tthy:0.018888,(CIGENE-Hucho-qnd.28396_Hhuc:0.007086,((112069675_Salp:0.002999,(109872962_Okis:0.001341,110533384_Omyk:0.00711):0.009801):0,106603816_Ssal:0.006848):0.002934):0.014572):0.018706,(Tthy2_00036045_Tthy:0.015866,(CIGENE-Hucho-qnd.5630_Hhuc:0.007609,((111981188_Salp:0.007979,(109892950_Okis:0.004203,110537728_Omyk:0.005655):0.007579):0.001399,10…
ss4r	OG1v0000147.86	106600722	106583911	106583911_Ssal_106600722_Ssal	LORe	(105030949_Eluc:0.112201,(((Tthy2_00046293_Tthy:0.007977,Tthy2_00046341_Tthy:0.01222):0.002852,((111982020_Salp:0.004334,109893114_Okis:0.01592):0.001336,106600722_Ssal:0.002874):0.016687):0.006313,((CIGENE-Hucho-qnd.7936_Hhuc:0.004761,(109898222_Okis:0.006672,110521905_Omyk:0.00477):0.00539):0.002724,(111971470_Salp:0.003076,106583911_Ssal:0.008429):0.001666):0.008663):0.035412);
ss4r	OG1v0000148.138	106603846	106567507	106567507_Ssal_106603846_Ssal	AORe	(105011225_Eluc:0.048151,((Tthy2_00019355_Tthy:0.0179,(CIGENE-Hucho-qnd.14_Hhuc:0.004036,((111951204_Salp:0.005361,(109872855_Okis:0.003105,110533363_Omyk:0.010213):0.003328):0,106603846_Ssal:0.003584):0.003128):0.006686):0.023451,(Tthy2_00036163_Tthy:0.012683,(CIGENE-Hucho-qnd.41534_Hhuc:0.012027,((111980382_Salp:0.008961,(109892171_Okis:0.002716,110537751_Omyk:0.006272):0.001834):0.002471,10656…
ss4r	OG1v0000148.107	106600539	106610929	106600539_Ssal_106610929_Ssal	AORe	(105023300_Eluc:0.042794,((Tthy2_00053892_Tthy:0.021448,((111968608_Salp:0.001856,(109893717_Okis:0.018788,110497787_Omyk:0.001058):0.00336):0.000881,106600539_Ssal:0.001859):0.005717):0.008838,((Tthy2_00062044_Tthy:0.015566,(CIGENE-Hucho-qnd.4471_Hhuc:0.007892,(111963383_Salp:0.004908,(109904153_Okis:0.006714,110505676_Omyk:0.009546):0.004525):0.004327):0.002817):0.009325,106610929_Ssal:0.002909…
ss4r	OG1v0000149.94	106569952	106588394	106569952_Ssal_106588394_Ssal	AORe	(105005656_Eluc:0.050074,((Tthy2_00101428_Tthy:0.018553,((111955045_Salp:0.006151,(109903600_Okis:0.002852,110488342_Omyk:0.00477):0.006348):0.004342,106569952_Ssal:0.012433):0.011963):0.008248,(Tthy2_00104065_Tthy:0.018971,((111955635_Salp:0.017603,(109907520_Okis:0.008951,101268904_Omyk:0.009202):0.011031):0.0006,106588394_Ssal:0.012865):0.01321):0.007811):0.026784);
ss4r	OG1v0000149.140	106565394	106563228	106563228_Ssal_106565394_Ssal	AORe	(105024178_Eluc:0.060164,(Tthy2_00082445_Tthy:0.326333,((Tthy2_00114081_Tthy:0.017391,((111960836_Salp:0.008561,100136128_Omyk:0.025318):0.002788,106565394_Ssal:0.013319):0.005448):0.007415,((CIGENE-Hucho-qnd.21396_Hhuc:0.0138,(109874298_Okis:0.0198,106563228_Ssal:0.006751):0.001328):0,(111964535_Salp:0.009925,110509348_Omyk:0.046355):0.085573):0.015354):0):0.00853);
ss4r	OG1v0000149.115	106568909	106599103	106568909_Ssal_106599103_Ssal	AORe	((Tthy2_00040085_Tthy:0.026331,(CIGENE-Hucho-qnd.24189_Hhuc:0.011217,((111957145_Salp:0.010365,(109875117_Okis:0.009095,110530170_Omyk:0.002734):0.008938):0,106568909_Ssal:0.009424):0.003944):0.007747):0.026372,(Tthy2_00065846_Tthy:0.024839,((111979347_Salp:0.00592,(109871767_Okis:0.005631,110508859_Omyk:0.003723):0.007329):0.00202,106599103_Ssal:0.010518):0.014661):0.022094);
ss4r	OG1v0000150.116	100194534	106579953	100194534_Ssal_106579953_Ssal	NA	(105014191_Eluc:0.059998,((Tthy2_00118551_Tthy:0.017645,(CIGENE-Hucho-qnd.20195_Hhuc:0.004772,((111974671_Salp:0.003993,(109878257_Okis:0,110525529_Omyk:0.011953):0.005323):0.001289,100194534_Ssal:0.007985):0.003285):0.009434):0.016268,((111957760_Salp:0.009211,(109895786_Okis:0.007867,110535906_Omyk:0.002718):0):0,106579953_Ssal:0.001395):0.020893):0.010872);
ss4r	OG1v0000150.99	100196659	106577544	100196659_Ssal_106577544_Ssal	AORe	(105020693_Eluc:0.06276,((Tthy2_00112076_Tthy:0.022012,((109897095_Okis:0.001433,110500690_Omyk:0.010915):0.004786,100196659_Ssal:0.013738):0.010969):0.016754,(Tthy2_00127275_Tthy:0.028396,(CIGENE-Hucho-qnd.4792_Hhuc:0.009246,(110531833_Omyk:0.056073,106577544_Ssal:0.007015):0.008908):0.005665):0.003298):0.018245);
ss4r	OG1v0000150.84	106571634	100380634	100380634_Ssal_106571634_Ssal	AORe	(105024808_Eluc:0.048563,((Tthy2_00085834_Tthy:0.021271,(CIGENE-Hucho-qnd.6375_Hhuc:0.01305,((111954331_Salp:0.005269,(109900911_Okis:0.001312,110529802_Omyk:0.003937):0.005307):0.003941,106571634_Ssal:0):0.006046):0.011474):0.009215,(Tthy2_00097430_Tthy:0.019532,((112068674_Salp:0.006623,100380634_Ssal:0.003968):0.003685,(109866344_Okis:0,110522515_Omyk:0):0.004221):0.009024):0.011971):0.024237);
ss4r	OG1v0000152.137	106570082	106588194	106570082_Ssal_106588194_Ssal	LORe	(105030120_Eluc:0.082703,((Tthy2_00100933_Tthy:0.023443,Tthy2_00103727_Tthy:0.020306):0.012595,(((111954867_Salp:0.00555,(109903749_Okis:0.007742,(110488450_Omyk:0.027022,110488487_Omyk:0):0.002601):0.006992):0.000805,106570082_Ssal:0.008842):0.013871,((111955450_Salp:0.007159,(109906949_Okis:0.013393,110496026_Omyk:0.003478):0.008858):0.00174,106588194_Ssal:0.005344):0.009036):0.002701):0.023859…
ss4r	OG1v0000153.119	106612640	106610660	106610660_Ssal_106612640_Ssal	AORe	(105006544_Eluc:0.113148,((Tthy2_00054491_Tthy:0.023274,(CIGENE-Hucho-qnd.12064_Hhuc:0.015771,((111968930_Salp:0.01943,(109894684_Okis:0.002974,110498390_Omyk:0.065562):0.012651):0.001292,106612640_Ssal:0.010634):0.00647):0.018086):0.037746,(Tthy2_00063403_Tthy:0.022439,(CIGENE-Hucho-qnd.20098_Hhuc:0.009226,((112080447_Salp:0.005307,(109878125_Okis:0.006781,110505267_Omyk:0.021025):0.009836):0.00…
ss4r	OG1v0000153.137	106612512	106589820	106589820_Ssal_106612512_Ssal	AORe	(105021344_Eluc:0.076725,((Tthy2_00027319_Tthy:0.015156,((CIGENE-Hucho-qnd.30731_Hhuc:0.008284,106612512_Ssal:0.007237):0.01826,(111978824_Salp:0.004298,(109899142_Okis:0.005538,110502718_Omyk:0.00228):0.003815):0.001274):0.01154):0.009193,(Tthy2_00077735_Tthy:0.025797,((111968118_Salp:0.003862,(109889453_Okis:0.003306,110499394_Omyk:0.003313):0.002209):0.001046,106589820_Ssal:0.005569):0.009043)…
ss4r	OG1v0000153.102	106603065	106563584	106563584_Ssal_106603065_Ssal	AORe	(105027683_Eluc:0.078355,((Tthy2_00021307_Tthy:0.026439,(CIGENE-Hucho-qnd.19055_Hhuc:0.010762,(109872812_Okis:0.013069,((111950601_Salp:0.005746,110534081_Omyk:0.011062):0,106603065_Ssal:0.00625):0.014905):0.007609):0.009446):0.014677,(Tthy2_00081792_Tthy:0.025683,((111964289_Salp:0.005531,(109874076_Okis:0.005106,110510068_Omyk:0.003815):0.005163):0,106563584_Ssal:0.008405):0.017112):0.019083):0…
ss4r	OG1v0000155.139	106561734	106573024	106561734_Ssal_106573024_Ssal	AORe	(105018327_Eluc:0.076282,((Tthy2_00009225_Tthy:0.024307,(110500611_Omyk:0.010796,106561734_Ssal:0.018772):0.019049):0.017813,((Tthy2_00072723_Tthy:0.051673,109889699_Okis:0.023223):0.058829,(CIGENE-Hucho-qnd.44284_Hhuc:0.010092,((112080774_Salp:0.013551,110525476_Omyk:0.011491):0,106573024_Ssal:0.009562):0.001425):0.003607):0.020552):0.015395);
ss4r	OG1v0000155.130	106609402	106576354	106576354_Ssal_106609402_Ssal	LORe	(105023410_Eluc:0.087285,((Tthy2_00120877_Tthy:0.008084,Tthy2_00130317_Tthy:0.206744):0.147314,(((CIGENE-Hucho-qnd.16253_Hhuc:0.011278,(109896368_Okis:0.027774,110499990_Omyk:0.001826):0.010048):0.001932,106609402_Ssal:0.009324):0.002161,(110490478_Omyk:0.011608,106576354_Ssal:0.015491):0):0.004512):0);
ss4r	OG1v0000155.105	106566978	106572763	106566978_Ssal_106572763_Ssal	NA	(105023865_Eluc:0.183844,((Tthy2_00055284_Tthy:0.026296,(CIGENE-Hucho-qnd.33277_Hhuc:0.009082,((111976360_Salp:0.009655,(109869665_Okis:0,110491907_Omyk:0.003835):0.001922):0.003836,106566978_Ssal:0):0.00444):0.005707):0.025208,(CIGENE-Hucho-qnd.19551_Hhuc:0.013895,((111966110_Salp:0.009659,(109908602_Okis:0.009667,110532749_Omyk:0.001883):0.003908):0,106572763_Ssal:0.009761):0.001556):0.05153):0…
ss4r	OG1v0000156.118	106601744	106606735	106601744_Ssal_106606735_Ssal	AORe	(105026138_Eluc:0.07377,(Tthy2_00045492_Tthy:0.013848,(Tthy2_00125358_Tthy:0.016658,((CIGENE-Hucho-qnd.16235_Hhuc:0,CIGENE-Hucho-qnd.20965_Hhuc:0.011055):0.00497,((109877280_Okis:0.049605,(110486794_Omyk:0.004517,110538756_Omyk:0.004523):0.009759):0.00627,(106601744_Ssal:0,106606735_Ssal:0):0.002244):0.005198):0):0.002959):0.037386);
ss4r	OG1v0000156.141	106564435	106590297	106564435_Ssal_106590297_Ssal	NA	(105031187_Eluc:0.054145,(Tthy2_00136020_Tthy:0.087356,((CIGENE-Hucho-qnd.24810_Hhuc:0.011243,CIGENE-Hucho-qnd.32686_Hhuc:0.019756):0.146569,((109879550_Okis:0.164577,106564435_Ssal:0.012024):0,(110526382_Omyk:0.017938,106590297_Ssal:0):0):0.014914):0.00662):0.04366);
ss4r	OG1v0000156.105	106609976	106589605	106589605_Ssal_106609976_Ssal	AORe	(105031492_Eluc:0.055604,((Tthy2_00026318_Tthy:0.010737,(CIGENE-Hucho-qnd.19662_Hhuc:0.008137,(((111977410_Salp:0.00225,109900051_Okis:0.00448):0,106609976_Ssal:0.00448):0.005418,110502935_Omyk:0.009413):0):0.008838):0.009613,(Tthy2_00077057_Tthy:0.013796,((111967957_Salp:0.0159,(109869907_Okis:0.002229,100301844_Omyk:0.00448):0.002235):0,106589605_Ssal:0.004475):0.004287):0.019653):0.010282);
ss4r	OG1v0000158.135	106603798	106567542	106567542_Ssal_106603798_Ssal	NA	(105011030_Eluc:0.146051,((Tthy2_00019506_Tthy:0.038211,(CIGENE-Hucho-qnd.21625_Hhuc:0.029479,((111950390_Salp:0.005085,(109872478_Okis:0.010004,110534856_Omyk:0.006055):0.006967):0.000966,106603798_Ssal:0.016269):0.003852):0.015702):0.023974,(CIGENE-Hucho-qnd.38317_Hhuc:0.038882,((111981666_Salp:0.016012,(109891841_Okis:0.029529,110537713_Omyk:0.004313):0.01277):0.004449,106567542_Ssal:0.029738)…
ss4r	OG1v0000159.85	106612788	100196688	100196688_Ssal_106612788_Ssal	AORe	(105023424_Eluc:0.117654,((Tthy2_00067535_Tthy:0.024386,((111958791_Salp:0.003719,(109909120_Okis:0.002138,110503925_Omyk:0.004321):0.004911):0.002183,106612788_Ssal:0.011333):0.007733):0.004014,(Tthy2_00088143_Tthy:0.02451,(CIGENE-Hucho-qnd.39705_Hhuc:0.006426,((111982609_Salp:0.00754,(109906084_Okis:0.004282,110507766_Omyk:0.002135):0.001078):0.0021,100196688_Ssal:0.007587):0.006555):0.008798):…
ss4r	OG1v0000159.135	106604855	100136522	100136522_Ssal_106604855_Ssal	AORe	(105025206_Eluc:0.111115,((Tthy2_00070424_Tthy:0.031609,((111965407_Salp:0.004248,(109864948_Okis:0.004996,110488635_Omyk:0.004774):0.008524):0.002873,106604855_Ssal:0.018842):0.024513):0.029233,(Tthy2_00099548_Tthy:0.040329,(CIGENE-Hucho-qnd.33053_Hhuc:0.016746,((112069061_Salp:0.011477,(109905079_Okis:0.005487,110504840_Omyk:0.004337):0.0128):0.001186,100136522_Ssal:0.019244):0.007369):0.029195…
ss4r	OG1v0000159.120	106583908	100380798	100380798_Ssal_106583908_Ssal	NA	(105030399_Eluc:0.079209,(Tthy2_00046344_Tthy:0.045598,((CIGENE-Hucho-qnd.7939_Hhuc:0.007327,((111971469_Salp:0.009778,106583908_Ssal:0.004443):0.003594,(109898221_Okis:0.003006,110521904_Omyk:0.002412):0.004484):0):0.011443,((111982014_Salp:0.005521,(109893107_Okis:0.002164,110539093_Omyk:0.002164):0.00759):0.002175,100380798_Ssal:0.012812):0.012009):0):0.036439);
ss4r	OG1v0000161.135	106569900	106588334	106569900_Ssal_106588334_Ssal	AORe	(105012693_Eluc:0.085925,((Tthy2_00101631_Tthy:0.046267,((111955020_Salp:0.016102,(109875817_Okis:0.007151,110488287_Omyk:0.009792):0.020888):0.001021,106569900_Ssal:0.008564):0.023935):0.011495,(Tthy2_00104185_Tthy:0.085213,(CIGENE-Hucho-qnd.43999_Hhuc:0.005476,((111955750_Salp:0.005486,(109907472_Okis:0.007261,110496288_Omyk:0):0.016674):0.00358,106588334_Ssal:0):0.001773):0.008049):0.009728):0…
ss4r	OG1v0000163.121	106613507	106574153	106574153_Ssal_106613507_Ssal	NA	(105011322_Eluc:0.085705,((Tthy2_00022777_Tthy:0.076251,(CIGENE-Hucho-qnd.17377_Hhuc:0.021741,((111975548_Salp:0.014262,(109902268_Okis:0.007995,110524024_Omyk:0.003251):0.008741):0.001594,106613507_Ssal:0.01114):0.003246):0.003552):0.022732,((111952681_Salp:0.089013,(109888509_Okis:0.005211,110522842_Omyk:0.021766):0.042141):0.049932,106574153_Ssal:0.007464):0.034235):0.028923);
ss4r	OG1v0000163.84	106584181	106560337	106560337_Ssal_106584181_Ssal	NA	(105011872_Eluc:0.062406,((Tthy2_00060033_Tthy:0.023676,((111972382_Salp:0.011425,(109898078_Okis:0.004088,110521733_Omyk:0.002709):0.008833):0.001675,106584181_Ssal:0.007703):0.009877):0.024092,(111975557_Salp:0.03021,((109902772_Okis:0.006156,110524627_Omyk:0.002941):0.006265,106560337_Ssal:0.007993):0.005699):0.026411):0.028793);
ss4r	OG1v0000163.104	106608606	106577623	106577623_Ssal_106608606_Ssal	NA	(105020620_Eluc:0.058601,((Tthy2_00112326_Tthy:0.03818,(CIGENE-Hucho-qnd.20695_Hhuc:0.007755,((111954133_Salp:0.005971,(109897033_Okis:0.003202,110500605_Omyk:0.006181):0.006793):0.000598,106608606_Ssal:0.008922):0.003137):0.010608):0.014181,((111960007_Salp:0.007486,(109906508_Okis:0.004896,110531736_Omyk:0.004003):0.007101):0.001162,106577623_Ssal:0.006947):0.026824):0.017131);
ss4r	OG1v0000163.133	106569513	106600038	106569513_Ssal_106600038_Ssal	AORe	(105021078_Eluc:0.069978,((Tthy2_00039607_Tthy:0.191325,((112071657_Salp:0.016284,(109874757_Okis:0.016707,110530680_Omyk:0.005645):0.008644):0.00321,106569513_Ssal:0.011419):0.019904):0.028025,(Tthy2_00064433_Tthy:0.03489,(CIGENE-Hucho-qnd.20556_Hhuc:0.009447,((111979559_Salp:0.006284,(109871487_Okis:0.033163,110508438_Omyk:0.008818):0.004728):0.001979,106600038_Ssal:0.007684):0.003385):0.005991…
ss4r	OG1v0000164.133	106565592	106583173	106565592_Ssal_106583173_Ssal	NA	(105017015_Eluc:0.059188,((Tthy2_00015912_Tthy:0.018547,(CIGENE-Hucho-qnd.28944_Hhuc:0.013825,((111966280_Salp:0.010525,(109895315_Okis:0.003877,110493230_Omyk:0.024005):0.004524):0,106565592_Ssal:0.007348):0.002279):0.009339):0.012102,(CIGENE-Hucho-qnd.29806_Hhuc:0.007492,((111970142_Salp:0.007819,(109891188_Okis:0.006895,110528174_Omyk:0.005288):0.006959):0.002624,106583173_Ssal:0.012354):0.006…
ss4r	OG1v0000164.81	106568825	106599479	106568825_Ssal_106599479_Ssal	AORe	(105017907_Eluc:0.071004,((Tthy2_00040366_Tthy:0.017354,((111956486_Salp:0.007653,(109874612_Okis:0.007285,110530261_Omyk:0.032886):0.004657):0.002839,106568825_Ssal:0.021185):0.01158):0.014269,(Tthy2_00065577_Tthy:0.017198,((111979222_Salp:0.012688,(109872035_Okis:0.011216,110508187_Omyk:0.029938):0.00393):0.001561,106599479_Ssal:0.007831):0.01207):0.014522):0.025868);
ss4r	OG1v0000165.81	106611851	106604876	106604876_Ssal_106611851_Ssal	NA	((Tthy2_00100666_Tthy:0.032349,(CIGENE-Hucho-qnd.23511_Hhuc:0.017631,(112070488_Salp:0.008661,106611851_Ssal:0.015349):0.005741):0.017507):0.031293,(CIGENE-Hucho-qnd.17633_Hhuc:0.013199,((109864681_Okis:0.006525,110488668_Omyk:0.007593):0.00734,106604876_Ssal:0.020351):0.004158):0.034425);
ss4r	OG1v0000166.105	106613924	106584306	106584306_Ssal_106613924_Ssal	AORe	(105011701_Eluc:0.053204,((Tthy2_00025533_Tthy:0.040808,((111976134_Salp:0.006601,(109902986_Okis:0.073099,110524460_Omyk:0.004873):0.007739):0.000954,106613924_Ssal:0.008464):0.011361):0.016594,(Tthy2_00059431_Tthy:0.019301,(CIGENE-Hucho-qnd.20029_Hhuc:0.006771,((111972231_Salp:0.012435,(109897497_Okis:0.013061,110521588_Omyk:0.006728):0.007626):0.001687,106584306_Ssal:0.007891):0.004972):0.0099…
ss4r	OG1v0000166.134	106586504	106582232	106582232_Ssal_106586504_Ssal	NA	(105016305_Eluc:0.084767,((Tthy2_00043458_Tthy:0.026867,((CIGENE-Hucho-qnd.34767_Hhuc:0.0123,(111977961_Salp:0.011903,(109902902_Okis:0.007295,110520352_Omyk:0.003735):0.010183):0.001648):0.008351,106586504_Ssal:0.010093):0.01187):0.011886,(CIGENE-Hucho-qnd.32015_Hhuc:0.03208,((109877790_Okis:0.004723,110501725_Omyk:0.003477):0.004223,106582232_Ssal:0.014034):0.00542):0.017745):0.015455);
ss4r	OG1v0000166.122	106575199	106574268	106574268_Ssal_106575199_Ssal	NA	(105022506_Eluc:0.06768,((CIGENE-Hucho-qnd.8005_Hhuc:0.01208,106575199_Ssal:0.019236):0.001126,((111953353_Salp:0.008964,(109890632_Okis:0.00572,110527506_Omyk:0.007351):0.005034):0,((111970942_Salp:0.014196,(109906695_Okis:0.010497,110495893_Omyk:0.006705):0.005637):0.000375,106574268_Ssal:0.007271):0):0.003355):0.053465);
ss4r	OG1v0000166.89	106603382	106567851	106567851_Ssal_106603382_Ssal	AORe	(105026007_Eluc:0.09847,((Tthy2_00022137_Tthy:0.022557,((111950748_Salp:0.007644,(109875676_Okis:0.005294,110533756_Omyk:0.005198):0.004101):0.001014,106603382_Ssal:0.008909):0.012284):0.009143,(Tthy2_00037187_Tthy:0.024893,((111981637_Salp:0.00844,(109892658_Okis:0.004925,110537364_Omyk:0.004428):0.008072):0.002773,106567851_Ssal:0.007868):0.012573):0.016708):0.009136);
ss4r	OG1v0000167.95	106575020	106575929	106575020_Ssal_106575929_Ssal	NA	(105007616_Eluc:0.083081,(((Tthy2_00003343_Tthy:0.067498,110528716_Omyk:0.109324):0.008999,((Tthy2_00007146_Tthy:0.040984,Tthy2_00007147_Tthy:0.005106):0.170797,(112076452_Salp:0.02718,(109885854_Okis:0.006206,110528717_Omyk:0.015111):0.040921):0.009164):0.037429):0.0086,(106575020_Ssal:0.01579,106575929_Ssal:0.00572):0.020432):0.055812);
ss4r	OG1v0000168.123	100380478	106567502	100380478_Ssal_106567502_Ssal	AORe	(105011250_Eluc:0.065176,((Tthy2_00019325_Tthy:0.02364,(CIGENE-Hucho-qnd.5890_Hhuc:0.012056,((111950357_Salp:0.006876,(109872752_Okis:0.005797,110533358_Omyk:0.006936):0.001191):0,100380478_Ssal:0.005966):0.007921):0.012605):0.018981,(Tthy2_00036193_Tthy:0.020286,(CIGENE-Hucho-qnd.41539_Hhuc:0.007305,((111980295_Salp:0.005085,(109892969_Okis:0.008901,110537756_Omyk:0.006049):0.005997):0.0017,1065…
ss4r	OG1v0000168.87	106575209	106574278	106574278_Ssal_106575209_Ssal	NA	(105022517_Eluc:0.09247,((CIGENE-Hucho-qnd.11219_Hhuc:0.00475,((111970955_Salp:0.009144,109890643_Okis:0.025489):0.001812,106575209_Ssal:0.004919):0.005378):0,(CIGENE-Hucho-qnd.8011_Hhuc:0.012773,((111953335_Salp:0.008003,109906687_Okis:0.012846):0,(110495902_Omyk:0.00597,106574278_Ssal:0.00585):0.013621):0.003365):0.004153):0.029073);
ss4r	OG1v0000168.104	106604445	106611514	106604445_Ssal_106611514_Ssal	AORe	(105025449_Eluc:0.078938,((Tthy2_00071438_Tthy:0.02397,((111965876_Salp:0.007925,(109864886_Okis:0.008985,110488975_Omyk:0.007911):0.008981):0.003444,106604445_Ssal:0.009459):0.013798):0.02114,(Tthy2_00099741_Tthy:0.029465,(CIGENE-Hucho-qnd.230_Hhuc:0.007596,((111967626_Salp:0.035616,(109905320_Okis:0.005953,110505183_Omyk:0.004932):0.005123):0.001027,106611514_Ssal:0.006697):0.002227):0.01073):0…
ss4r	OG1v0000168.137	106612227	106604230	106604230_Ssal_106612227_Ssal	LORe	(105026020_Eluc:0.076364,((Tthy2_00072226_Tthy:0.021302,Tthy2_00098357_Tthy:0.023547):0.007192,((CIGENE-Hucho-qnd.16989_Hhuc:0.018387,106612227_Ssal:0.021369):0.003202,(CIGENE-Hucho-qnd.20422_Hhuc:0.017246,(110487785_Omyk:0.037506,106604230_Ssal:0.022312):0):0.010206):0.008992):0.056434);
ss4r	OG1v0000170.128	106607666	106577061	106577061_Ssal_106607666_Ssal	AORe	(105010553_Eluc:0.074083,((Tthy2_00028738_Tthy:0.028466,(CIGENE-Hucho-qnd.14425_Hhuc:0.006788,((111978361_Salp:0.008536,(109899752_Okis:0.005148,110502521_Omyk:0.008554):0.011039):0.003726,106607666_Ssal:0.012586):0.003132):0.010276):0.014459,(Tthy2_00109379_Tthy:0.011451,(CIGENE-Hucho-qnd.35910_Hhuc:0.014079,((111952021_Salp:0.006746,(109889988_Okis:0.007724,110529651_Omyk:0.005558):0.00329):0.0…
ss4r	OG1v0000170.115	106608893	106577856	106577856_Ssal_106608893_Ssal	AORe	(105026772_Eluc:0.052619,((Tthy2_00111106_Tthy:0.014812,((111952979_Salp:0.007089,109896930_Okis:0.00693):0.001352,106608893_Ssal:0.005438):0.010874):0.02089,(Tthy2_00127946_Tthy:0.022375,(110531568_Omyk:0.009587,106577856_Ssal:0.007651):0.007881):0.014689):0.02756);
ss4r	OG1v0000170.89	106612603	106580854	106580854_Ssal_106612603_Ssal	AORe	(105026813_Eluc:0.068684,((Tthy2_00068154_Tthy:0.03906,(CIGENE-Hucho-qnd.31214_Hhuc:0.008458,((111982854_Salp:0.007721,(109909378_Okis:0.007351,110503707_Omyk:0.005229):0.005084):0.001478,106612603_Ssal:0.01115):0.0026):0.006523):0.001616,(Tthy2_00087028_Tthy:0.027726,(111982509_Salp:0.007051,((CIGENE-Hucho-qnd.18863_Hhuc:0.01101,110507588_Omyk:0.016429):0.003164,106580854_Ssal:0.010058):0.011194…
ss4r	OG1v0000171.79	106601035	106607305	106601035_Ssal_106607305_Ssal	LORe	(105013360_Eluc:0.064037,((Tthy2_00047275_Tthy:0.018888,Tthy2_00125735_Tthy:0.013928):0.005482,(((CIGENE-Hucho-qnd.18056_Hhuc:0.009301,(109886986_Okis:0.032333,110538204_Omyk:0.009314):0.001521):0.000684,(((111980960_Salp:0,111981382_Salp:0):0.003299,110485166_Omyk:0.081546):0,106601035_Ssal:0.010519):0.001071):0.00247,106607305_Ssal:0.00832):0.012337):0.041538);
ss4r	OG1v0000171.103	106574245	106575172	106574245_Ssal_106575172_Ssal	NA	(105019954_Eluc:0.065023,(Tthy2_00132478_Tthy:0.031547,((((CIGENE-Hucho-qnd.10436_Hhuc:0.014601,CIGENE-Hucho-qnd.7992_Hhuc:0.006844):0.004851,106574245_Ssal:0.013149):0.00135,(111953503_Salp:0.009123,(109906715_Okis:0.006824,110495872_Omyk:0.003795):0.006396):0.001931):0.00394,((111970924_Salp:0.010957,(109878198_Okis:0.007771,110527486_Omyk:0.006696):0.008718):0.002006,106575172_Ssal:0.010942):0…
ss4r	OG1v0000172.119	106580517	106585124	106580517_Ssal_106585124_Ssal	NA	(105006198_Eluc:0.070873,((Tthy2_00051256_Tthy:0.019772,(CIGENE-Hucho-qnd.35265_Hhuc:0.014061,((111958241_Salp:0.002501,(109896100_Okis:0.004996,110536272_Omyk:0.008404):0.004187):0.001584,106580517_Ssal:0.00842):0.003679):0.006614):0.024021,((109882335_Okis:0.002629,110525888_Omyk:0.004039):0.004983,106585124_Ssal:0.007151):0.025179):0.011717);
ss4r	OG1v0000172.103	106603034	106563625	106563625_Ssal_106603034_Ssal	NA	(105010896_Eluc:0.049768,((Tthy2_00021215_Tthy:0.022297,((111950316_Salp:0.012376,(109872544_Okis:0.002659,110534116_Omyk:0.030881):0.007958):0.001485,106603034_Ssal:0.003919):0.011378):0.012178,(CIGENE-Hucho-qnd.23608_Hhuc:0.03931,((111964297_Salp:0.019198,110510109_Omyk:0.004817):0.004355,106563625_Ssal:0.007765):0.002464):0.016153):0.013027);
ss4r	OG1v0000172.130	106568136	100195067	100195067_Ssal_106568136_Ssal	AORe	(105014753_Eluc:0.05807,((Tthy2_00037951_Tthy:0.04333,(CIGENE-Hucho-qnd.10358_Hhuc:0.006966,((111980862_Salp:0.013131,(109892454_Okis:0.005632,110537109_Omyk:0.024517):0.003424):0.002605,106568136_Ssal:0.015449):0.004642):0.005193):0.01337,(Tthy2_00113558_Tthy:0.014859,(CIGENE-Hucho-qnd.43427_Hhuc:0.00984,((111961376_Salp:0.005998,(109868320_Okis:0.003265,100499601_Omyk:0.001615):0.004599):0,1001…
ss4r	OG1v0000172.95	106604405	106612112	106604405_Ssal_106612112_Ssal	NA	(105026748_Eluc:0.069289,(Tthy2_00098734_Tthy:0.021631,(CIGENE-Hucho-qnd.21556_Hhuc:0.006566,((110504663_Omyk:0.009861,106604405_Ssal:0.019276):0,106612112_Ssal:0.013388):0.007798):0.005897):0.022618);
ss4r	OG1v0000174.120	100195261	106588424	100195261_Ssal_106588424_Ssal	AORe	(105025849_Eluc:0.067107,((Tthy2_00101393_Tthy:0.030758,((CIGENE-Hucho-qnd.22343_Hhuc:0.018777,100195261_Ssal:0.009007):0.001799,(111955288_Salp:0.006852,(109903630_Okis:0.005802,110488376_Omyk:0.002982):0.009826):0.001006):0.011801):0.004794,(Tthy2_00103974_Tthy:0.020423,(CIGENE-Hucho-qnd.25821_Hhuc:0.005674,((111955666_Salp:0.006635,(109907549_Okis:0.002901,110496201_Omyk:0.005877):0.008083):0,…
ss4r	OG1v0000174.134	106605855	106576545	106576545_Ssal_106605855_Ssal	NA	(105029963_Eluc:0.071236,(((CIGENE-Hucho-qnd.2652_Hhuc:0.00201,110537439_Omyk:0.373934):0.021644,(110509600_Omyk:0.102767,106605855_Ssal:0.085978):0.004407):0.018121,(112081044_Salp:0.010367,106576545_Ssal:0.007918):0.002546):0.028167);
ss4r	OG1v0000176.101	100380753	106574018	100380753_Ssal_106574018_Ssal	AORe	(105006470_Eluc:0.144668,((Tthy2_00022925_Tthy:0.016805,(CIGENE-Hucho-qnd.8496_Hhuc:0.003177,((111975687_Salp:0.013797,(109902291_Okis:0.001407,110524054_Omyk:0.001429):0.004315):0.002221,100380753_Ssal:0.004589):0.010576):0.013993):0.009572,(Tthy2_00110611_Tthy:0.014505,((111952433_Salp:0.005437,110536225_Omyk:0.019082):0.003958,106574018_Ssal:0.020992):0.015406):0.026715):0.011259);
ss4r	OG1v0000176.118	106584424	106613785	106584424_Ssal_106613785_Ssal	NA	(105011573_Eluc:0.037307,(((Tthy2_00059000_Tthy:0.030989,((111972109_Salp:0.004507,109897861_Okis:0.006766):0,106584424_Ssal:0.006774):0.003913):0.010093,110521448_Omyk:0.005215):0.021365,((111976040_Salp:0.00234,(109902517_Okis:0.002227,110524310_Omyk:0.004572):0.013707):0,106613785_Ssal:0.007942):0.013012):0.01328);
ss4r	OG1v0000176.130	106574508	106575382	106574508_Ssal_106575382_Ssal	NA	(105019876_Eluc:0.062895,(((Tthy2_00132671_Tthy:0.031425,((CIGENE-Hucho-qnd.16927_Hhuc:0.009299,CIGENE-Hucho-qnd.6834_Hhuc:0.00742):0.007443,(109890086_Okis:0.005898,110528784_Omyk:0.071032):0.00974):0):0.002645,((111970838_Salp:0.004576,(109879719_Okis:0.0067,110495746_Omyk:0.003459):0.007034):0.002373,106574508_Ssal:0.008833):0.020898):0,106575382_Ssal:0.008834):0.030398);
ss4r	OG1v0000177.105	106583626	106565263	106565263_Ssal_106583626_Ssal	AORe	(105016722_Eluc:0.065327,((Tthy2_00015157_Tthy:0.019841,(CIGENE-Hucho-qnd.4049_Hhuc:0.004448,((111970478_Salp:0.005278,(109891405_Okis:0.004176,110528522_Omyk:0.001673):0.003474):0.002957,106583626_Ssal:0.005974):0.00139):0.017118):0.014907,(Tthy2_00016883_Tthy:0.019154,((111962014_Salp:0.007415,(109891517_Okis:0.004628,110493916_Omyk:0.020562):0.011822):0.000834,106565263_Ssal:0.009881):0.022326…
ss4r	OG1v0000177.86	106560926	106573643	106560926_Ssal_106573643_Ssal	AORe	(105018528_Eluc:0.036927,((Tthy2_00009709_Tthy:0.017828,((111962276_Salp:0.0089,(109867284_Okis:0,110493986_Omyk:0.00446):0.008141):0.002454,106560926_Ssal:0.003972):0.00848):0.021167,(Tthy2_00074493_Tthy:0.01839,(CIGENE-Hucho-qnd.6560_Hhuc:0.005299,((111952800_Salp:0.006007,(109889262_Okis:0.006017,110513011_Omyk:0.001193):0.002406):0,106573643_Ssal:0.005999):0.001919):0.003582):0.011225):0.0103…
ss4r	OG1v0000177.128	100196311	106588967	100196311_Ssal_106588967_Ssal	AORe	(105022821_Eluc:0.056878,((Tthy2_00102533_Tthy:0.023181,(CIGENE-Hucho-qnd.19976_Hhuc:0.015309,((111955047_Salp:0.00691,(109903407_Okis:0.007112,110488044_Omyk:0.003515):0.006092):0,100196311_Ssal:0.015292):0.002737):0.00751):0.006724,(Tthy2_00105377_Tthy:0.016346,(CIGENE-Hucho-qnd.4607_Hhuc:0.006796,((111955698_Salp:0.004708,(109907184_Okis:0.004728,110496662_Omyk:0.003533):0.002343):0,106588967_…
ss4r	OG1v0000178.130	106569519	106600020	106569519_Ssal_106600020_Ssal	NA	(105020449_Eluc:0.0626,((Tthy2_00039589_Tthy:0.024474,(CIGENE-Hucho-qnd.17400_Hhuc:0.010913,((111956938_Salp:0.033454,110530683_Omyk:0.067122):0.007513,106569519_Ssal:0.004713):0.009166):0.009204):0.028995,(CIGENE-Hucho-qnd.20549_Hhuc:0.008636,((111979458_Salp:0.00907,(109871996_Okis:0.004524,110508430_Omyk:0.006832):0.00572):0,106600020_Ssal:0.01027):0.010774):0.028189):0.018657);
ss4r	OG1v0000178.118	106613815	106584393	106584393_Ssal_106613815_Ssal	AORe	((Tthy2_00023758_Tthy:0.020619,(CIGENE-Hucho-qnd.29646_Hhuc:0.009303,((111975526_Salp:0.010198,110524345_Omyk:0.007909):0.004289,106613815_Ssal:0.00245):0.00218):0.016593):0.01668,(Tthy2_00059078_Tthy:0.016848,((111972136_Salp:0.009923,(109897885_Okis:0.001046,110521480_Omyk:0.00346):0.006107):0.002014,106584393_Ssal:0.015386):0.015324):0.015012);
ss4r	OG1v0000181.118	106582723	106566038	106566038_Ssal_106582723_Ssal	AORe	(105008416_Eluc:0.069054,((Tthy2_00012156_Tthy:0.028648,((CIGENE-Hucho-qnd.27456_Hhuc:0.031576,106582723_Ssal:0.026789):0.016433,(111969737_Salp:0.008794,(109890147_Okis:0.004863,110527758_Omyk:0.003227):0.004295):0.001146):0.012527):0.008161,(Tthy2_00018179_Tthy:0.02,(CIGENE-Hucho-qnd.14339_Hhuc:0.006973,((111970488_Salp:0.008571,(109865598_Okis:0.002877,110494703_Omyk:0.006799):0.005673):0.0026…
ss4r	OG1v0000181.99	106573075	106561674	106561674_Ssal_106573075_Ssal	NA	(105021832_Eluc:0.066395,(((111952292_Salp:0.011456,(109888729_Okis:0.004048,110524838_Omyk:0.004039):0.006546):0.00168,106573075_Ssal:0.006838):0.022447,((111961203_Salp:0.01163,(109867786_Okis:0.005822,110500125_Omyk:0.01045):0.004503):0.004731,106561674_Ssal:0.004136):0.020408):0.016687);
ss4r	OG1v0000182.125	106569982	106588419	106569982_Ssal_106588419_Ssal	AORe	(105029762_Eluc:0.174795,((Tthy2_00101515_Tthy:0.072897,((CIGENE-Hucho-qnd.22349_Hhuc:0.020359,(111954927_Salp:0.006992,(109903628_Okis:0.006676,110488372_Omyk:0.003552):0.012745):0.005808):0.003746,(CIGENE-Hucho-qnd.22350_Hhuc:0.021413,106569982_Ssal:0.017151):0):0.022884):0.021193,(Tthy2_00103979_Tthy:0.089392,(CIGENE-Hucho-qnd.25829_Hhuc:0.020067,((111955665_Salp:0.008417,(109907545_Okis:0.006…
ss4r	OG1v0000183.94	106607006	106576970	106576970_Ssal_106607006_Ssal	AORe	(105023253_Eluc:0.08255,((Tthy2_00028448_Tthy:0.016753,(CIGENE-Hucho-qnd.20794_Hhuc:0.020464,((112080850_Salp:0.007518,(109899713_Okis:0.006586,110502449_Omyk:0.002765):0.010433):0,106607006_Ssal:0.011251):0.01005):0.010678):0.01569,(Tthy2_00109062_Tthy:0.019328,(CIGENE-Hucho-qnd.32554_Hhuc:0.011299,((111951992_Salp:0.007422,(109889922_Okis:0.00563,110528542_Omyk:0.001834):0.006571):0.001033,1065…
ss4r	OG1v0000183.120	100136485	100136525	100136485_Ssal_100136525_Ssal	NA	(105027913_Eluc:0.058098,((Tthy2_00007671_Tthy:0.363808,((109903681_Okis:0.013263,100136004_Omyk:0.000818):0.008806,100136485_Ssal:0.003545):0.004692):0.024496,((111955995_Salp:0.022853,(109907587_Okis:0.008338,110496143_Omyk:0.006785):0.011588):0.006114,100136525_Ssal:0.01491):0.046781):0.015653);
ss4r	OG1v0000184.126	100194696	106584215	100194696_Ssal_106584215_Ssal	AORe	(105011798_Eluc:0.068045,((Tthy2_00025375_Tthy:0.021192,(CIGENE-Hucho-qnd.25213_Hhuc:0.012349,(111975877_Salp:0.013704,((109902699_Okis:0.003076,110524524_Omyk:0.00628):0.007967,100194696_Ssal:0.007859):0.00352):0.001552):0.0109):0.030994,(Tthy2_00059617_Tthy:0.027264,(CIGENE-Hucho-qnd.40111_Hhuc:0.017972,((111972292_Salp:0,106584215_Ssal:0.009404):0.002811,(109898006_Okis:0.001546,110521641_Omyk…
ss4r	OG1v0000186.126	106566807	106572332	106566807_Ssal_106572332_Ssal	AORe	(105013889_Eluc:0.155755,((Tthy2_00057204_Tthy:0.02015,(CIGENE-Hucho-qnd.9872_Hhuc:0.008475,((111976784_Salp:0.006196,(109869509_Okis:0.006195,110492297_Omyk:0):0.00206):0,106566807_Ssal:0.010404):0.003988):0.028836):0.015265,(Tthy2_00080271_Tthy:0.055608,(CIGENE-Hucho-qnd.27752_Hhuc:0.026615,((111966303_Salp:0.012208,(109906982_Okis:0.006019,110533012_Omyk:0.003968):0.020543):0.005772,106572332_…
ss4r	OG1v0000187.100	106602921	106563762	106563762_Ssal_106602921_Ssal	AORe	(105024906_Eluc:0.117509,((Tthy2_00021020_Tthy:0.022735,((111950346_Salp:0.010308,(109872731_Okis:0.004798,110533139_Omyk:0.002379):0.007341):0.001188,106602921_Ssal:0.008696):0.016036):0.025513,(Tthy2_00081458_Tthy:0.027214,(CIGENE-Hucho-qnd.28275_Hhuc:0.10201,((111964411_Salp:0.009018,(109878722_Okis:0.0085,110510203_Omyk:0.004159):0.003831):0.001392,106563762_Ssal:0.062884):0.012183):0.002967)…
ss4r	OG1v0000187.88	106604833	106611949	106604833_Ssal_106611949_Ssal	AORe	(109614569_Eluc:0.098755,((Tthy2_00070505_Tthy:0.017901,(111964771_Salp:0.031536,((109864977_Okis:0.051294,110488609_Omyk:0.007785):0.004012,106604833_Ssal:0.013504):0.003048):0.016934):0.013267,(Tthy2_00099377_Tthy:0.054194,((109882118_Okis:0.010823,110504815_Omyk:0.007468):0.011554,106611949_Ssal:0.00942):0.013553):0.013306):0.036889);
ss4r	OG1v0000188.125	106565515	106583067	106565515_Ssal_106583067_Ssal	NA	(105017153_Eluc:0.086376,((Tthy2_00015676_Tthy:0.020961,(CIGENE-Hucho-qnd.42586_Hhuc:0.009493,((111966894_Salp:0.008958,(109895819_Okis:0.003576,110494332_Omyk:0.004052):0.007919):0.00106,106565515_Ssal:0.013906):0.004156):0.007623):0.016549,(CIGENE-Hucho-qnd.26504_Hhuc:0.010249,((112069245_Salp:0.03732,(109891127_Okis:0.007657,110528103_Omyk:0.003557):0.005599):0.000766,106583067_Ssal:0.006912):…
ss4r	OG1v0000188.88	100380410	106568830	100380410_Ssal_106568830_Ssal	AORe	(105017837_Eluc:0.072439,((Tthy2_00065600_Tthy:0.01942,(CIGENE-Hucho-qnd.22811_Hhuc:0.017324,((109871622_Okis:0.004358,110508777_Omyk:0.052752):0.005365,100380410_Ssal:0.006867):0.002502):0.00594):0.01327,(Tthy2_00040355_Tthy:0.054173,((111956751_Salp:0.010382,110530255_Omyk:0.006181):0.004908,106568830_Ssal:0.016491):0.009287):0.030098):0.036054);
ss4r	OG1v0000188.113	106566997	106572792	106566997_Ssal_106572792_Ssal	AORe	(105023842_Eluc:0.085419,((Tthy2_00055505_Tthy:0.024083,((111977011_Salp:0.008356,(109869022_Okis:0.004767,110491922_Omyk:0.00163):0.005835):0.000804,106566997_Ssal:0.007503):0.010869):0.030952,(Tthy2_00078639_Tthy:0.029186,((109908341_Okis:0.034815,110532739_Omyk:0.002154):0.012276,106572792_Ssal:0.00979):0.014105):0.018625):0.019745);
ss4r	OG1v0000190.124	100194630	106612591	100194630_Ssal_106612591_Ssal	AORe	(105012696_Eluc:0.06132,(Tthy2_00068188_Tthy:0.067075,(Tthy2_00086988_Tthy:0.023499,((CIGENE-Hucho-qnd.18848_Hhuc:0.013912,CIGENE-Hucho-qnd.31229_Hhuc:0.01065):0.003383,(((111949530_Salp:0.003377,111949783_Salp:0.009867):0.001137,((109905570_Okis:0.009961,110507604_Omyk:0.004414):0.001093,100194630_Ssal:0.008836):0.002294):0.003598,((109909020_Okis:0.0097,110503723_Omyk:0.007982):0.004939,1066125…
ss4r	OG1v0000190.90	106599441	100195654	100195654_Ssal_106599441_Ssal	AORe	(105015538_Eluc:0.062529,((Tthy2_00052819_Tthy:0.028842,(CIGENE-Hucho-qnd.40280_Hhuc:0.011706,((111968640_Salp:0.002833,(109894426_Okis:0.004316,100136767_Omyk:0.019349):0.006038):0,106599441_Ssal:0.014689):0.002179):0.098942):0.019514,(Tthy2_00062112_Tthy:0.020506,(CIGENE-Hucho-qnd.35945_Hhuc:0.011759,((111963358_Salp:0.01197,(109904129_Okis:0.001079,110505646_Omyk:0.001079):0.004354):0,10019565…
ss4r	OG1v0000190.79	100194749	106607642	100194749_Ssal_106607642_Ssal	AORe	(105020468_Eluc:0.070485,((Tthy2_00084663_Tthy:0.014049,(CIGENE-Hucho-qnd.35113_Hhuc:0.006858,((111954378_Salp:0.008101,(109900514_Okis:0.003125,100301659_Omyk:0.010086):0.012687):0.005083,100194749_Ssal:0.014381):0.005745):0.010272):0.017276,(Tthy2_00096620_Tthy:0.030363,((112068359_Salp:0.008251,(109880238_Okis:0.007756,110521989_Omyk:0.005504):0.00951):0.003736,106607642_Ssal:0.01794):0.012178…
ss4r	OG1v0000193.83	106578273	106579380	106578273_Ssal_106579380_Ssal	AORe	(105008614_Eluc:0.082862,((Tthy2_00075846_Tthy:0.027547,(CIGENE-Hucho-qnd.8597_Hhuc:0.010298,((111976283_Salp:0.011317,110498846_Omyk:0.007318):0,106578273_Ssal:0.007342):0.002367):0.010696):0.013933,(Tthy2_00131533_Tthy:0.030113,(CIGENE-Hucho-qnd.10714_Hhuc:0.006549,((111978335_Salp:0.007971,(109865976_Okis:0.00761,110491576_Omyk:0.002035):0.005219):0.002119,106579380_Ssal:0.010638):0.0022):0.01…
ss4r	OG1v0000193.122	106561421	106573301	106561421_Ssal_106573301_Ssal	AORe	(105022149_Eluc:0.077923,((Tthy2_00008226_Tthy:0.018934,(CIGENE-Hucho-qnd.20149_Hhuc:0.013087,((111962495_Salp:0.005468,(109866905_Okis:0.004814,110497771_Omyk:0.001352):0.003439):0,106561421_Ssal:0.008256):0.002838):0.011913):0.021662,(Tthy2_00073764_Tthy:0.023601,(CIGENE-Hucho-qnd.43365_Hhuc:0.013396,((111952325_Salp:0.007847,(109888691_Okis:0.008338,110522804_Omyk:0.003455):0.005286):0.000858,…
ss4r	OG1v0000193.110	106563529	106587477	106563529_Ssal_106587477_Ssal	LORe	((Tthy2_00034102_Tthy:0.00665,Tthy2_00123209_Tthy:0.023549):0.008058,((111969469_Salp:0.006172,(110506645_Omyk:0.008652,106563529_Ssal:0.010798):0.003407):0,(110526515_Omyk:0.009267,106587477_Ssal:0.007259):0):0.005433);
ss4r	OG1v0000194.95	106612881	100380347	100380347_Ssal_106612881_Ssal	AORe	(105010576_Eluc:0.069889,(Tthy2_00087864_Tthy:0.025761,(Tthy2_00068517_Tthy:0.015717,(((CIGENE-Hucho-qnd.40663_Hhuc:0.090178,111956852_Salp:0.049344):0.015172,((109909099_Okis:0.013944,110503826_Omyk:0.00566):0.005343,106612881_Ssal:0.014257):0.003734):0.004005,(111949575_Salp:0.013948,(CIGENE-Hucho-qnd.40664_Hhuc:0.007125,(109904826_Okis:0.050055,100380347_Ssal:0.010719):0):0.01138):0.004513):0.…
ss4r	OG1v0000194.109	106613860	106584354	106584354_Ssal_106613860_Ssal	AORe	(105011658_Eluc:0.104787,((Tthy2_00023881_Tthy:0.019034,((111975771_Salp:0.018365,(109902588_Okis:0.002385,110524393_Omyk:0.003181):0.003494):0.002644,106613860_Ssal:0.008279):0.007365):0.015861,(Tthy2_00059203_Tthy:0.021819,(CIGENE-Hucho-qnd.3096_Hhuc:0.007021,((111972174_Salp:0.007572,(109897923_Okis:0.006398,110521531_Omyk:0.007196):0.006055):0.00348,106584354_Ssal:0.005679):0.005944):0.006212…
ss4r	OG1v0000194.80	106603108	106563430	106563430_Ssal_106603108_Ssal	AORe	(105030442_Eluc:0.061926,((Tthy2_00021393_Tthy:0.019432,((CIGENE-Hucho-qnd.19015_Hhuc:0.012081,(111950740_Salp:0.016917,106603108_Ssal:0.010601):0):0.0025,(109873276_Okis:0.008787,110534031_Omyk:0.002448):0.003903):0.010695):0.009194,(Tthy2_00081929_Tthy:0.017347,(109873993_Okis:0.014797,106563430_Ssal:0.008873):0.008584):0.013134):0.023242);
ss4r	OG1v0000195.111	106568862	106599556	106568862_Ssal_106599556_Ssal	AORe	(105018481_Eluc:0.152639,((Tthy2_00040224_Tthy:0.045768,(CIGENE-Hucho-qnd.867_Hhuc:0.014144,((111956481_Salp:0.016327,(109874970_Okis:0.009879,110530222_Omyk:0.009669):0.013274):0.003201,106568862_Ssal:0.025341):0.011539):0.036376):0.016449,(Tthy2_00065717_Tthy:0.048123,(CIGENE-Hucho-qnd.41831_Hhuc:0.019079,((111979145_Salp:0.012598,(109871984_Okis:0.011895,110508805_Omyk:0.008801):0.015208):0.00…
ss4r	OG1v0000199.121	106589586	106609945	106589586_Ssal_106609945_Ssal	NA	(105031457_Eluc:0.095629,((Tthy2_00077054_Tthy:0.028892,(CIGENE-Hucho-qnd.24681_Hhuc:0.009894,((111967952_Salp:0.012524,(109870062_Okis:0.006626,110499199_Omyk:0.000586):0.009934):0.001223,106589586_Ssal:0.007197):0.005255):0.010431):0.00807,(CIGENE-Hucho-qnd.19660_Hhuc:0.011524,((111977413_Salp:0.022256,(109900036_Okis:0.033057,110502920_Omyk:0.004794):0.006631):0.001231,106609945_Ssal:0.014115)…
ss4r	OG1v0000200.120	106588196	106570077	106570077_Ssal_106588196_Ssal	AORe	(105012779_Eluc:0.104141,((Tthy2_00103705_Tthy:0.042586,(CIGENE-Hucho-qnd.13874_Hhuc:0.029958,((109907669_Okis:0.00443,110496030_Omyk:0.003288):0.003406,106588196_Ssal:0.011413):0.007002):0.01659):0.005377,(Tthy2_00100957_Tthy:0.100694,((CIGENE-Hucho-qnd.38431_Hhuc:0.02033,(111955131_Salp:0.013724,106570077_Ssal:0.019794):0.000901):0.000971,(109903746_Okis:0.003874,(110487663_Omyk:0.060343,110488…
ss4r	OG1v0000200.87	106574399	106575295	106574399_Ssal_106575295_Ssal	NA	(105020009_Eluc:0.07551,(CIGENE-Hucho-qnd.30379_Hhuc:0.009324,(((111970870_Salp:0.015322,(109890594_Okis:0.005771,110527425_Omyk:0.003779):0.005221):0.002204,(110495804_Omyk:0.012198,106574399_Ssal:0.012348):0.002524):0.00172,106575295_Ssal:0.009183):0.003617):0.034396);
ss4r	OG1v0000200.97	106581805	106586186	106581805_Ssal_106586186_Ssal	AORe	(105022445_Eluc:0.066498,((Tthy2_00028846_Tthy:0.031987,((CIGENE-Hucho-qnd.1307_Hhuc:0.017568,(109870837_Okis:0.002694,110501500_Omyk:0.006213):0.00708):0.007988,(111959841_Salp:0.008761,106581805_Ssal:0.007946):0.002461):0.017166):0.019835,(Tthy2_00044191_Tthy:0.020536,((111974664_Salp:0.007253,(109866222_Okis:0.003135,110520067_Omyk:0.005334):0.008946):9.3e-05,106586186_Ssal:0.01812):0.011288):…
ss4r	OG1v0000201.77	106607303	106577027	106577027_Ssal_106607303_Ssal	NA	(105010579_Eluc:0.038224,((Tthy2_00028605_Tthy:0.048054,((111978430_Salp:0.043558,(109898858_Okis:0.008226,110502484_Omyk:0.001988):0.003887):0,106607303_Ssal:0.006225):0.007327):0.001592,(111951838_Salp:0.003139,((109889966_Okis:0.003795,110529216_Omyk:0.003783):0.003762,106577027_Ssal:0.004565):0.005466):0.02426):0.014958);
ss4r	OG1v0000201.122	106580343	106585261	106580343_Ssal_106585261_Ssal	AORe	(105027009_Eluc:0.082275,((Tthy2_00050714_Tthy:0.02566,((111957479_Salp:0.00881,(109895122_Okis:0.005756,110536084_Omyk:0):0.007129):0.002801,106580343_Ssal:0.003871):0.012515):0.007549,(Tthy2_00118011_Tthy:0.024238,((111974582_Salp:0.01149,(109872095_Okis:0.004617,110525712_Omyk:0.006465):0.003686):0.003015,106585261_Ssal:0.010256):0.01154):0.013639):0.011299);
ss4r	OG1v0000201.94	106604646	106611650	106604646_Ssal_106611650_Ssal	NA	(105028844_Eluc:0.047949,((CIGENE-Hucho-qnd.13155_Hhuc:0.007635,(109865053_Okis:0.036945,106604646_Ssal:0.004918):0.002232):0.014753,((111967518_Salp:0.003429,(109905215_Okis:0.007846,110505056_Omyk:0.003879):0.018745):0.000627,106611650_Ssal:0.006206):0.009174):0.030917);
ss4r	OG1v0000202.107	106566973	100195186	100195186_Ssal_106566973_Ssal	AORe	(105023875_Eluc:0.078676,((Tthy2_00055267_Tthy:0.014378,(CIGENE-Hucho-qnd.33273_Hhuc:0.017077,((111976671_Salp:0.015098,(109868963_Okis:0.008981,100136633_Omyk:0.002613):0.010303):0.001443,106566973_Ssal:0.008259):0.006063):0.014133):0.019286,(Tthy2_00078685_Tthy:0.05209,(CIGENE-Hucho-qnd.1992_Hhuc:0.009217,((111966854_Salp:0.009526,100195186_Ssal:0.011428):0,(109908355_Okis:0.004786,100136793_Om…
ss4r	OG1v0000203.121	106607467	106600860	106600860_Ssal_106607467_Ssal	LORe	(105013105_Eluc:0.09241,((Tthy2_00046715_Tthy:0.024715,Tthy2_00046747_Tthy:0.012977):0.008166,((CIGENE-Hucho-qnd.44701_Hhuc:0.035536,((111981730_Salp:0.010425,(109897574_Okis:0.011964,110486143_Omyk:0.007387):0.008431):0.000867,106607467_Ssal:0.012409):0):0.006529,((112069837_Salp:0.011922,(109893231_Okis:0.005104,110538066_Omyk:0.008714):0.003448):0.000575,106600860_Ssal:0.010825):0.0114):0.0057…
ss4r	OG1v0000203.76	106570530	106588853	106570530_Ssal_106588853_Ssal	AORe	(105023642_Eluc:0.092197,((Tthy2_00102836_Tthy:0.027382,(109904383_Okis:0.096478,106570530_Ssal:0.016991):0.005688):0.006096,(Tthy2_00105124_Tthy:0.023102,(CIGENE-Hucho-qnd.20521_Hhuc:0.009263,((111955828_Salp:0.009324,(109907253_Okis:0.007443,110496865_Omyk:0.033064):0.002091):0.001716,106588853_Ssal:0.009087):0.006629):0.009584):0.022697):0.00902);
ss4r	OG1v0000203.108	106578315	106579259	106578315_Ssal_106579259_Ssal	AORe	(105024524_Eluc:0.080966,((Tthy2_00075786_Tthy:0.018309,(CIGENE-Hucho-qnd.8610_Hhuc:0.012084,((109875699_Okis:0.009398,110498836_Omyk:0.003557):0.005501,106578315_Ssal:0.013412):0.005676):0.010741):0.013973,(Tthy2_00131471_Tthy:0.021256,(CIGENE-Hucho-qnd.10692_Hhuc:0.010656,((111978639_Salp:0.00924,(109866040_Okis:0.001429,110491551_Omyk:0.00215):0.007352):0,106579259_Ssal:0.008573):0.001672):0.0…
ss4r	OG1v0000205.102	106564850	106585917	106564850_Ssal_106585917_Ssal	NA	(105021598_Eluc:0.056091,(Tthy2_00136593_Tthy:0.060001,((CIGENE-Hucho-qnd.10163_Hhuc:0.005268,((111982413_Salp:0.004137,(109889738_Okis:0.002119,110493730_Omyk:0.004469):0.013029):0.002832,106564850_Ssal:0.015722):0.003525):0.004338,((CIGENE-Hucho-qnd.17311_Hhuc:0.00438,(109865678_Okis:0.008824,106585917_Ssal:0.006625):0):0.004086,110486017_Omyk:0.002508):0.007885):0.012446):0.042112);
ss4r	OG1v0000205.123	106602974	100196294	100196294_Ssal_106602974_Ssal	NA	(105024931_Eluc:0.090114,((CIGENE-Hucho-qnd.5166_Hhuc:0.008922,((111951170_Salp:0.008928,(109883609_Okis:0.004472,110534137_Omyk:0.002202):0.006684):0,106602974_Ssal:0.002215):0.002241):0.014563,((111964374_Salp:0.00443,(109873651_Okis:0.008879,110510145_Omyk:0.008859):0):0.00282,100196294_Ssal:0.015064):0.035974):0.012805);
ss4r	OG1v0000205.117	106577519	106608583	106577519_Ssal_106608583_Ssal	NA	(Tthy2_00111935_Tthy:0.027139,(((111955309_Salp:0.005381,110500723_Omyk:0.015916):0.012928,106577519_Ssal:0.034575):0,((111960115_Salp:0.003495,110531863_Omyk:0.019214):0.020352,106608583_Ssal:0.021522):0):0.010497);
ss4r	OG1v0000206.75	100194512	100195242	100194512_Ssal_100195242_Ssal	NA	(105016347_Eluc:0.075978,(((111977654_Salp:0.010932,(109868403_Okis:0.002165,110520315_Omyk:0.005046):0):0.002168,100194512_Ssal:0.004361):0.019507,((112071988_Salp:0.01085,(109871058_Okis:0,110501764_Omyk:0.008676):0):0,100195242_Ssal:0.010908):0.016335):0);
ss4r	OG1v0000206.98	106570282	100196756	100196756_Ssal_106570282_Ssal	NA	(106024483_Eluc:0.049983,(((111955079_Salp:0.004408,110488159_Omyk:0.004376):0.008944,106570282_Ssal:0.002094):0.01315,((111955896_Salp:0.006563,(109907382_Okis:0.006526,110496423_Omyk:0):0.004357):0,100196756_Ssal:0.013147):0.006928):0.008668);
ss4r	OG1v0000209.93	106565001	106584953	106565001_Ssal_106584953_Ssal	NA	(105006131_Eluc:0.094058,((CIGENE-Hucho-qnd.2012_Hhuc:0.024266,((111960755_Salp:0.008312,(109890618_Okis:0.004941,110493814_Omyk:0.003371):0.006434):0.002043,106565001_Ssal:0.009831):0.005441):0.007306,((109865631_Okis:0.009406,110486056_Omyk:0.010691):0.01362,106584953_Ssal:0.01576):0.015062):0.022197);
ss4r	OG1v0000209.103	106608059	100380625	100380625_Ssal_106608059_Ssal	AORe	(105010452_Eluc:0.076899,((Tthy2_00026793_Tthy:0.022096,((111978290_Salp:0.006541,(109899776_Okis:0.006497,110502571_Omyk:0.022642):0.005085):0.003126,106608059_Ssal:0.006946):0.026182):0.014754,(Tthy2_00109562_Tthy:0.022217,(111951877_Salp:0.010921,(CIGENE-Hucho-qnd.12321_Hhuc:0.011202,((109890026_Okis:0.008142,110530138_Omyk:0.005893):0.009443,100380625_Ssal:0.008592):5.8e-05):0.013553):0.01352…
ss4r	OG1v0000209.119	106602627	106611276	106602627_Ssal_106611276_Ssal	AORe	(105026068_Eluc:0.113857,((Tthy2_00052569_Tthy:0.023641,(111968456_Salp:0.012525,((109894290_Okis:0.009179,110497630_Omyk:0.010626):0.013614,106602627_Ssal:0.011011):0.001124):0.022453):0.024238,(Tthy2_00061378_Tthy:0.035362,(CIGENE-Hucho-qnd.5185_Hhuc:0.012092,((111963004_Salp:0.064799,(109904594_Okis:0.011892,110505825_Omyk:0.006154):0.00753):0.002239,106611276_Ssal:0.012057):0.002926):0.015472…
ss4r	OG1v0000209.76	106603118	106563448	106563448_Ssal_106603118_Ssal	AORe	(105027840_Eluc:0.075456,((Tthy2_00021435_Tthy:0.03854,(CIGENE-Hucho-qnd.42226_Hhuc:0.013188,((111950442_Salp:0.006584,110534017_Omyk:0.007913):0.00073,106603118_Ssal:0.01059):0.004831):0.00848):0.009719,(Tthy2_00081981_Tthy:0.032287,(CIGENE-Hucho-qnd.31894_Hhuc:0.012343,((109874410_Okis:0.003779,110510012_Omyk:0.012951):0.00927,106563448_Ssal:0.007346):0.002821):0.011774):0.012696):0.024956);
ss4r	OG1v0000210.76	106603100	106563427	106563427_Ssal_106603100_Ssal	AORe	(105010827_Eluc:0.072897,((Tthy2_00021379_Tthy:0.023724,(((111950959_Salp:0.054351,110534036_Omyk:0.060093):0.046702,(112070333_Salp:0.118971,109872705_Okis:0.087518):0):0.00244,106603100_Ssal:0.008268):0.007093):0.007781,((Tthy2_00081913_Tthy:0.100828,(109874161_Okis:0.014563,110509418_Omyk:0.022455):0.01998):0,(CIGENE-Hucho-qnd.19018_Hhuc:0.029261,(111963712_Salp:0.073858,106563427_Ssal:0.01338…
ss4r	OG1v0000210.119	106567540	106603804	106567540_Ssal_106603804_Ssal	AORe	(105011021_Eluc:0.042276,(((Tthy2_00036000_Tthy:0.06684,111980729_Salp:0.039455):0.021497,(CIGENE-Hucho-qnd.38318_Hhuc:0.013616,((109892939_Okis:0.003283,110537714_Omyk:0.003467):0.006679,106567540_Ssal:0.004955):0.001391):0):0.023219,(Tthy2_00019501_Tthy:0.01858,((111950591_Salp:0.007513,(109872857_Okis:0.001512,110533415_Omyk:0.003703):0.006311):0.000533,106603804_Ssal:0.004877):0.007957):0.013…
ss4r	OG1v0000211.92	106579004	106589346	106579004_Ssal_106589346_Ssal	NA	(105006595_Eluc:0.077202,((Tthy2_00131159_Tthy:0.024447,((111978569_Salp:0.006817,(109865387_Okis:0.031628,110491440_Omyk:0.005798):0.004709):0.001005,106579004_Ssal:0.008693):0.0097):0.007842,(CIGENE-Hucho-qnd.43266_Hhuc:0.011609,((111967720_Salp:0.00601,(109870023_Okis:0.00678,110499038_Omyk:0.004777):0.030746):0,106589346_Ssal:0.007929):0.004687):0.026899):0.013632);
ss4r	OG1v0000211.105	106604288	106576863	106576863_Ssal_106604288_Ssal	NA	(105027233_Eluc:0.054931,((Tthy2_00027747_Tthy:0.036669,((111978139_Salp:0.007692,(109899560_Okis:0.00767,110502239_Omyk:0.003826):0.004855):0.002735,106604288_Ssal:0.013592):0.006285):0.009829,((CIGENE-Hucho-qnd.39424_Hhuc:0.009769,106576863_Ssal:0.005627):0.024038,(111951896_Salp:0.014089,(109889737_Okis:0.004777,110525944_Omyk:0.003826):0.010045):0):0.020046):0.015558);
ss4r	OG1v0000212.118	100195211	106563477	100195211_Ssal_106563477_Ssal	AORe	(105010941_Eluc:0.101867,((Tthy2_00021490_Tthy:0.017455,(CIGENE-Hucho-qnd.5235_Hhuc:0.008711,((111951043_Salp:0.005905,(109872889_Okis:0.003479,110533991_Omyk:0.00343):0.003576):0,100195211_Ssal:0.008574):0.001925):0.015455):0.007493,(Tthy2_00082037_Tthy:0.027256,(CIGENE-Hucho-qnd.31870_Hhuc:0.015317,((111964188_Salp:0.008168,(109873943_Okis:0.003999,110509981_Omyk:0.002045):0.011418):0.006056,10…
ss4r	OG1v0000212.103	100195168	100194620	100194620_Ssal_100195168_Ssal	AORe	(105017613_Eluc:0.080375,((Tthy2_00086246_Tthy:0.014559,(CIGENE-Hucho-qnd.9048_Hhuc:0.009119,((111954583_Salp:0.005397,(109900813_Okis:0.00655,110529686_Omyk:0.006857):0.011043):0.00171,100195168_Ssal:0.00856):0.003334):0.008746):0.015992,(Tthy2_00095724_Tthy:0.019315,(CIGENE-Hucho-qnd.30478_Hhuc:0.010666,((111973328_Salp:0.006074,(109866625_Okis:0.003479,110522301_Omyk:0.006106):0.002595):0,1001…
ss4r	OG1v0000212.74	106589688	106610853	106589688_Ssal_106610853_Ssal	NA	(105021232_Eluc:0.067169,((Tthy2_00077334_Tthy:0.015514,(CIGENE-Hucho-qnd.25623_Hhuc:0.030697,((111968028_Salp:0.015007,(109869885_Okis:0.001743,110499292_Omyk:0.001744):0.001764):0,106589688_Ssal:0.014058):0.003121):0.008967):0.016858,((111978736_Salp:0.017612,(109875864_Okis:0.001215,110502989_Omyk:0.005775):0.00683):0,106610853_Ssal:0.007773):0.032947):0.034686);
ss4r	OG1v0000212.92	100194621	106610855	100194621_Ssal_106610855_Ssal	AORe	(109614557_Eluc:0.064638,((Tthy2_00053239_Tthy:0.012395,(CIGENE-Hucho-qnd.18524_Hhuc:0.018602,((111968781_Salp:0.003446,(109894539_Okis:0.002582,110497967_Omyk:0.005181):0.002589):0,100194621_Ssal:0.006914):0.005525):0.008402):0.006959,(Tthy2_00062557_Tthy:0.020465,((111963232_Salp:0.006082,(109904002_Okis:0.005206,110505490_Omyk:0.004308):0.007018):0.000807,106610855_Ssal:0.005237):0.006917):0.0…
ss4r	OG1v0000213.89	106587116	106561961	106561961_Ssal_106587116_Ssal	NA	(105017515_Eluc:0.0607,((CIGENE-Hucho-qnd.6975_Hhuc:0.009339,((111975192_Salp:0.007984,(109872768_Okis:0.005325,110526204_Omyk:0.001314):0.010713):0,106587116_Ssal:0.002649):0.004022):0.00823,(110506327_Omyk:0.016812,106561961_Ssal:0.004301):0.006396):0.039815);
ss4r	OG1v0000215.85	106581879	106586779	106581879_Ssal_106586779_Ssal	AORe	(105016587_Eluc:0.09616,((Tthy2_00030278_Tthy:0.013262,(CIGENE-Hucho-qnd.13062_Hhuc:0.011253,((111959240_Salp:0.062385,(109871185_Okis:0.006797,110501314_Omyk:0.003002):0.003932):0.004342,106581879_Ssal:0.008271):0.000412):0.008023):0.015496,(Tthy2_00042989_Tthy:0.021996,((109905107_Okis:0.048745,110504714_Omyk:0.06961):0.00469,106586779_Ssal:0.007982):0.015678):0.018163):0.031959);
ss4r	OG1v0000216.89	106565104	106610691	106565104_Ssal_106610691_Ssal	AORe	(105016045_Eluc:0.108674,(111968358_Salp:0.015986,((Tthy2_00054349_Tthy:0.032141,((111968381_Salp:0.051814,(109893805_Okis:0.005448,110498385_Omyk:0.007944):0.005046):0.002624,106565104_Ssal:0.009343):0.013322):0.009913,(Tthy2_00063573_Tthy:0.034022,((109904499_Okis:0.019079,110505311_Omyk:0.011341):0.009109,106610691_Ssal:0.01673):0.020206):0.040615):0.001431):0.042082);
ss4r	OG1v0000216.76	106571273	106607694	106571273_Ssal_106607694_Ssal	AORe	(105017843_Eluc:0.10013,((Tthy2_00085074_Tthy:0.08209,((111954570_Salp:0.021937,(109900627_Okis:0.002064,110529191_Omyk:0.040312):0.005524):0.003344,106571273_Ssal:0.011421):0.016375):0.029852,((Tthy2_00096381_Tthy:0.115145,(CIGENE-Hucho-qnd.31813_Hhuc:0.010895,111973260_Salp:0.031386):0):0.017583,(110522089_Omyk:0.019506,106607694_Ssal:0.012255):0.016999):0.020105):0.024816);
ss4r	OG1v0000216.108	106586708	106582154	106582154_Ssal_106586708_Ssal	NA	(105027345_Eluc:0.15225,((Tthy2_00042855_Tthy:0.04167,(CIGENE-Hucho-qnd.25589_Hhuc:0.010864,((111971751_Salp:0.015054,(109904992_Okis:0.058311,110504631_Omyk:0.021518):0.003331):0.001998,106586708_Ssal:0.014326):0.008029):0.013535):0.018989,((112070506_Salp:0.072964,(109871194_Okis:0.045658,110502001_Omyk:0.032943):0.034412):0.004973,(111976823_Salp:0.033636,106582154_Ssal:0.015152):0.006983):0.0…
ss4r	OG1v0000217.117	106561460	106573217	106561460_Ssal_106573217_Ssal	AORe	(105018259_Eluc:0.083431,((Tthy2_00008509_Tthy:0.029366,((111962645_Salp:0.005828,(109867607_Okis:0.005893,110498779_Omyk:0.004902):0.002002):0.001968,106561460_Ssal:0.007894):0.009814):0.019781,(Tthy2_00073485_Tthy:0.015301,(CIGENE-Hucho-qnd.28041_Hhuc:0.011121,((111952631_Salp:0.002883,(109889583_Okis:0.001921,110523724_Omyk:0.002878):0.005797):0.00096,106573217_Ssal:0.001918):0.003515):0.00844…
ss4r	OG1v0000217.73	106566028	106582716	106566028_Ssal_106582716_Ssal	NA	(105027248_Eluc:0.058352,(((Tthy2_00018207_Tthy:0.025231,((111970517_Salp:0.01589,110494715_Omyk:0.018569):0.001926,106566028_Ssal:0.031028):0.002333):0,109899179_Okis:0.114126):0.026613,(111969732_Salp:0.019674,(CIGENE-Hucho-qnd.3814_Hhuc:0.007571,((109890838_Okis:0.021361,110527745_Omyk:0.00191):0.010351,106582716_Ssal:0.012963):0):0.002191):0.014842):0.010709);
ss4r	OG1v0000217.89	106584453	106560986	106560986_Ssal_106584453_Ssal	NA	(105029403_Eluc:0.067556,((Tthy2_00058825_Tthy:0.13469,((CIGENE-Hucho-qnd.28287_Hhuc:0.0105,(111971819_Salp:0.00519,106584453_Ssal:0.012074):0.001887):0.002804,(109898723_Okis:0.005097,110521407_Omyk:0.015393):0.005096):0.02419):0.023304,((111960963_Salp:0.006232,(109867676_Okis:0.007139,110493488_Omyk:0.004525):0.006174):0.000119,106560986_Ssal:0.014613):0.012155):0.025975);
ss4r	OG1v0000220.90	106603084	106563560	106563560_Ssal_106603084_Ssal	AORe	(105010866_Eluc:0.07588,((Tthy2_00021345_Tthy:0.031246,(Tthy2_00021347_Tthy:0.02483,(CIGENE-Hucho-qnd.19035_Hhuc:0.008264,((111950321_Salp:0.006581,(109872649_Okis:0.00377,110533121_Omyk:0.003944):0.005843):0.000797,106603084_Ssal:0.006225):0.003706):0.006863):0.000692):0.007866,(CIGENE-Hucho-qnd.26866_Hhuc:0.016997,((111964257_Salp:0.016028,(109873878_Okis:0.012514,110509422_Omyk:0.005581):0.007…
ss4r	OG1v0000220.115	106587081	106610839	106587081_Ssal_106610839_Ssal	AORe	(105015717_Eluc:0.072583,((Tthy2_00053178_Tthy:0.020811,(CIGENE-Hucho-qnd.16820_Hhuc:0.016835,((111969023_Salp:0.018919,(109894526_Okis:0.009231,110498363_Omyk:0.012666):0.006125):0.00242,106587081_Ssal:0.012016):0.002128):0.008402):0.011706,(Tthy2_00062503_Tthy:0.020996,((112080552_Salp:0.008793,(109904530_Okis:0.005044,110505504_Omyk:0.008744):0.00525):0.001635,106610839_Ssal:0.007921):0.011069…
ss4r	OG1v0000220.108	106608253	106571102	106571102_Ssal_106608253_Ssal	NA	(105024326_Eluc:0.095726,((Tthy2_00097772_Tthy:0.026401,(110521100_Omyk:0.04207,106608253_Ssal:0.011206):0.01333):0.009647,106571102_Ssal:0.029519):0.04496);
ss4r	OG1v0000221.72	106582976	106565902	106565902_Ssal_106582976_Ssal	AORe	(105017268_Eluc:0.089933,((Tthy2_00013186_Tthy:0.021454,(CIGENE-Hucho-qnd.19879_Hhuc:0.009916,((111969995_Salp:0.020462,(109891048_Okis:0.004966,110528005_Omyk:0.004533):0.007191):0.002006,106582976_Ssal:0.007815):0.00362):0.007447):0.012365,(Tthy2_00017200_Tthy:0.024806,(CIGENE-Hucho-qnd.23376_Hhuc:0.007473,((111967699_Salp:0.014681,(109875254_Okis:0.010194,110494438_Omyk:0.006199):0.007561):0.0…
ss4r	OG1v0000221.115	106569987	106588422	106569987_Ssal_106588422_Ssal	AORe	(105025851_Eluc:0.074817,((Tthy2_00101387_Tthy:0.028116,(CIGENE-Hucho-qnd.22339_Hhuc:0.072992,((111954698_Salp:0.007877,(109903634_Okis:0.00794,110487599_Omyk:0.009755):0.009047):0.001531,106569987_Ssal:0.012512):0.00563):0.010509):0.007241,(Tthy2_00103968_Tthy:0.029533,(111955660_Salp:0.014632,((109907551_Okis:0.033616,110496200_Omyk:0.005578):0.009045,106588422_Ssal:0.011217):0.007125):0.010669…
ss4r	OG1v0000221.90	106577648	106608762	106577648_Ssal_106608762_Ssal	NA	(105031481_Eluc:0.094727,((Tthy2_00127624_Tthy:0.029721,((109906248_Okis:0.024418,110531704_Omyk:0.003343):0.009786,106577648_Ssal:0.009675):0.017545):0.018021,(CIGENE-Hucho-qnd.31272_Hhuc:0.011387,((111980705_Salp:0.01058,(109897009_Okis:0.010517,110500574_Omyk:0.009381):0.007134):0.001823,106608762_Ssal:0.007067):0.00197):0.027471):0.041828);
ss4r	OG1v0000222.116	106613770	106584438	106584438_Ssal_106613770_Ssal	NA	(105011550_Eluc:0.067079,((Tthy2_00023609_Tthy:0.104623,(CIGENE-Hucho-qnd.36572_Hhuc:0.008422,((111976103_Salp:0.009205,(109902965_Okis:0.029775,110524288_Omyk:0.006335):0.002728):0.001789,106613770_Ssal:0.009496):0.002729):0.005135):0.011698,((111971827_Salp:0.009533,(109898761_Okis:0.007008,110522750_Omyk:0.050828):0.01058):0.00213,106584438_Ssal:0.007114):0.026723):0.017911);
ss4r	OG1v0000222.105	106569526	106600004	106569526_Ssal_106600004_Ssal	AORe	(105020519_Eluc:0.057754,((Tthy2_00039569_Tthy:0.06253,((109874760_Okis:0.013578,110530995_Omyk:0.08815):0.01038,106569526_Ssal:0.008111):0.010937):0.016514,(Tthy2_00064464_Tthy:0.018623,(CIGENE-Hucho-qnd.4513_Hhuc:0.009619,((111979835_Salp:0.016835,(109887256_Okis:0.007155,110508422_Omyk:0):0.008927):0.001567,106600004_Ssal:0.010843):0.005782):0.027054):0.011538):0.02047);
ss4r	OG1v0000223.88	106575860	106610794	106575860_Ssal_106610794_Ssal	AORe	(105015789_Eluc:0.057075,((Tthy2_00053427_Tthy:0.01848,(CIGENE-Hucho-qnd.1562_Hhuc:0.007974,((111968832_Salp:0.009315,110498037_Omyk:0.007494):0.00292,106575860_Ssal:0.006315):0.003867):0.012534):0.00933,(Tthy2_00062730_Tthy:0.026067,(CIGENE-Hucho-qnd.21065_Hhuc:0.010801,((112071289_Salp:0.006259,110505412_Omyk:0.006428):0.000909,106610794_Ssal:0.012132):0.002538):0.009194):0.014829):0.026604);
ss4r	OG1v0000223.100	106607674	106571242	106571242_Ssal_106607674_Ssal	NA	(105017821_Eluc:0.092416,((Tthy2_00096433_Tthy:0.020403,(CIGENE-Hucho-qnd.31789_Hhuc:0.007136,((111973297_Salp:0.012525,(109866396_Okis:0.004683,110522075_Omyk:0.005394):0.004742):0.003468,106607674_Ssal:0.006525):0.001293):0.003967):0.024631,(CIGENE-Hucho-qnd.88_Hhuc:0.008806,((111954472_Salp:0.007313,(109900610_Okis:0.007278,110529458_Omyk:0.003586):0.007313):0.001289,106571242_Ssal:0.00773):0.…
ss4r	OG1v0000223.70	106611200	106600894	106600894_Ssal_106611200_Ssal	NA	(105023596_Eluc:0.069779,((Tthy2_00061681_Tthy:0.021235,((111963453_Salp:0.00906,(109904577_Okis:0.017587,110505765_Omyk:0.027106):0.002949):0.000988,106611200_Ssal:0.007798):0.014439):0.018539,(CIGENE-Hucho-qnd.13578_Hhuc:0.031443,((111968528_Salp:0.006519,(109894347_Okis:0.004551,110497702_Omyk:0.00774):0.006395):0,106600894_Ssal:0.014661):0.000958):0.021466):0.028366);
ss4r	OG1v0000225.73	106561286	106573333	106561286_Ssal_106573333_Ssal	AORe	(105018395_Eluc:0.078128,((Tthy2_00008123_Tthy:0.02981,(CIGENE-Hucho-qnd.33245_Hhuc:0.011007,((111962458_Salp:0.014444,(109866866_Okis:0.004043,110497338_Omyk:0.004363):0.007991):0.002622,106561286_Ssal:0.035698):0.003673):0.008474):0.007703,(Tthy2_00073871_Tthy:0.019405,((111952437_Salp:0.006159,(109889500_Okis:0.00819,110522465_Omyk:0.028869):0.004715):0,106573333_Ssal:0.008449):0.014879):0.011…
ss4r	OG1v0000226.105	106600545	106566591	106566591_Ssal_106600545_Ssal	NA	(105013947_Eluc:0.091929,((Tthy2_00064879_Tthy:0.196687,((111979665_Salp:0.013458,106600545_Ssal:0.022292):0.006638,(109871462_Okis:0.035148,110508383_Omyk:0.001994):0.024147):0):0.021962,(109869151_Okis:0,((111977255_Salp:0.005565,(109869786_Okis:0.00957,110492510_Omyk:0.012222):0.013005):0.000578,106566591_Ssal:0.004845):0):0.023196):0.038079);
ss4r	OG1v0000226.75	106571368	106607771	106571368_Ssal_106607771_Ssal	NA	(105017929_Eluc:0.053673,(((111954519_Salp:0.027963,(109901364_Okis:0.041968,110529564_Omyk:0.001727):0.003919):0,106571368_Ssal:0.009303):0.020091,((111973226_Salp:0.026408,(109866729_Okis:0.001815,110522190_Omyk:0.005489):0.003655):0,106607771_Ssal:0.001816):0.013431):0.011714);
ss4r	OG1v0000226.117	106572456	106567223	106567223_Ssal_106572456_Ssal	NA	(105022350_Eluc:0.197462,((Tthy2_00079306_Tthy:0.036978,((111966671_Salp:0.008114,(109908568_Okis:0.002087,110532505_Omyk:0.008418):0.008211):0.000527,106572456_Ssal:0.008459):0.015019):0.017163,((111976946_Salp:0.005673,(109869832_Okis:0.003876,110492757_Omyk:0.005849):0.00794):0.013249,106567223_Ssal:0.006979):0.039096):0);
ss4r	OG1v0000227.73	100195078	106588828	100195078_Ssal_106588828_Ssal	AORe	(105012508_Eluc:0.056917,((Tthy2_00102934_Tthy:0.022691,(CIGENE-Hucho-qnd.18678_Hhuc:0.0066,((112069908_Salp:0.014952,110487937_Omyk:0.009855):0,100195078_Ssal:0.012642):0.003198):0.013587):0.02321,(Tthy2_00104999_Tthy:0.005134,((109907273_Okis:0.00271,110496554_Omyk:0.023225):0.012156,106588828_Ssal:0):0.014194):0.01774):0.032928);
ss4r	OG1v0000227.97	106587592	100306826	100306826_Ssal_106587592_Ssal	NA	(105021491_Eluc:0.071626,(Tthy2_00136373_Tthy:0.025976,((CIGENE-Hucho-qnd.17103_Hhuc:0.019351,CIGENE-Hucho-qnd.38277_Hhuc:0.002937):0.007524,((111982254_Salp:0.009747,112081371_Salp:0.002393):0.002458,(((109888982_Okis:0,110485875_Omyk:0.005635):0.01141,106587592_Ssal:0.009767):0,(110493618_Omyk:0.007345,100306826_Ssal:0.007248):0.002386):0.00477):0.001982):0.0042):0.01646);
ss4r	OG1v0000227.116	106570418	106588968	106570418_Ssal_106588968_Ssal	AORe	(105022820_Eluc:0.059108,((Tthy2_00102534_Tthy:0.017118,((111955230_Salp:0.004899,(109903406_Okis:0.00986,110488043_Omyk:0.004883):0.004924):0.002049,106570418_Ssal:0.007707):0.015729):0.014322,(Tthy2_00105375_Tthy:0.042858,((111955699_Salp:0.010602,(109908440_Okis:0.011073,110496663_Omyk:0.005701):0.011734):0,106588968_Ssal:0.018977):0.011837):0.01067):0.040021);
ss4r	OG1v0000228.113	106569141	106599757	106569141_Ssal_106599757_Ssal	AORe	(105019322_Eluc:0.071279,((Tthy2_00040959_Tthy:0.024091,((111956576_Salp:0.008779,(109875133_Okis:0.006005,110530452_Omyk:0.004431):0.010241):0.000559,106569141_Ssal:0.006601):0.010791):0.024717,(Tthy2_00063865_Tthy:0.03102,(CIGENE-Hucho-qnd.40001_Hhuc:0.013903,((111979602_Salp:0.007225,(109872072_Okis:0.00549,110508614_Omyk:0.004295):0.007994):0.001061,106599757_Ssal:0.009404):0.002799):0.009854…
ss4r	OG1v0000228.87	106608716	106577626	106577626_Ssal_106608716_Ssal	AORe	(105020624_Eluc:0.068558,((Tthy2_00112381_Tthy:0.021945,(CIGENE-Hucho-qnd.16629_Hhuc:0.08849,((111954048_Salp:0.005903,(109897029_Okis:0.003871,110500600_Omyk:0.002165):0.00772):0.001473,106608716_Ssal:0.009034):0.0058):0.012524):0.014456,(Tthy2_00127569_Tthy:0.028211,((111960292_Salp:0.009245,(109906505_Okis:0.010234,110531730_Omyk:0.003997):0.006799):0,106577626_Ssal:0.010966):0.019453):0.01531…
ss4r	OG1v0000229.83	106612893	106580986	106580986_Ssal_106612893_Ssal	NA	(105010737_Eluc:0.087512,((Tthy2_00068490_Tthy:0.02816,(CIGENE-Hucho-qnd.4385_Hhuc:0.028043,((112080870_Salp:0.014195,(109909087_Okis:0.007723,110503811_Omyk:0.008492):0.008989):0.002797,106612893_Ssal:0.014342):0.002183):0.003951):0.004184,(Tthy2_00087831_Tthy:0.019242,(Tthy2_00087832_Tthy:0.027685,(CIGENE-Hucho-qnd.40652_Hhuc:0.01037,((111949813_Salp:0.032046,(109904821_Okis:0.011032,110507650_…
ss4r	OG1v0000229.71	106610470	106602231	106602231_Ssal_106610470_Ssal	NA	(105021041_Eluc:0.107617,(((112078360_Salp:0.090804,(109878218_Okis:0.013802,110534742_Omyk:0.003105):0.009894):0.00484,106610470_Ssal:0.011095):0.001758,106602231_Ssal:0.007354):0.07787);
ss4r	OG1v0000229.111	106603308	106567782	106567782_Ssal_106603308_Ssal	NA	(105025025_Eluc:0.082307,((Tthy2_00021936_Tthy:0.127051,((Tthy2_00021935_Tthy:0,Tthy2_00134065_Tthy:0.773381):0.147021,((111950923_Salp:0.008903,(109872678_Okis:0.021517,110533840_Omyk:0.00894):0.016825):0.00258,106603308_Ssal:0.012453):0.019064):0.014689):0.012257,(Tthy2_00037365_Tthy:0.021411,(CIGENE-Hucho-qnd.26678_Hhuc:0.010728,((111980540_Salp:0.004463,(109892588_Okis:0.004125,110537282_Omyk…
ss4r	OG1v0000231.112	106605659	106577020	106577020_Ssal_106605659_Ssal	AORe	(105010584_Eluc:0.087188,((Tthy2_00028588_Tthy:0.032889,((CIGENE-Hucho-qnd.35170_Hhuc:0.016313,106605659_Ssal:0.006973):0.020826,(111977337_Salp:0.011893,(109899727_Okis:0.003912,110502476_Omyk:0.004043):0.00491):0.001073):0.011008):0.017589,(Tthy2_00109249_Tthy:0.018038,(CIGENE-Hucho-qnd.25702_Hhuc:0.00911,((111952051_Salp:0.005231,(109889959_Okis:0.003451,110529121_Omyk:0.00415):0.0041):0,10657…
ss4r	OG1v0000232.118	106613976	106584228	106584228_Ssal_106613976_Ssal	NA	(105011722_Eluc:0.10807,((Tthy2_00025417_Tthy:0.099059,(CIGENE-Hucho-qnd.44527_Hhuc:0.012507,((109902685_Okis:0.004366,110524507_Omyk:0.003798):0.008379,106613976_Ssal:0.009632):0.002526):0.015837):0.016368,106584228_Ssal:0.110623):0.024661);
ss4r	OG1v0000232.92	106563274	106567059	106563274_Ssal_106567059_Ssal	NA	(105015079_Eluc:0.066219,((Tthy2_00083212_Tthy:0.029344,((CIGENE-Hucho-qnd.10182_Hhuc:0.009491,106563274_Ssal:0.009927):0.00773,(111964527_Salp:0.008935,(109873598_Okis:0.021751,110509807_Omyk:0.01023):0.007972):0.005029):0.007599):0.018179,((109879870_Okis:0.010743,110524742_Omyk:0.006314):0.002501,106567059_Ssal:0.015271):0.043159):0.009104);
ss4r	OG1v0000232.107	106600414	106569416	106569416_Ssal_106600414_Ssal	AORe	(105022146_Eluc:0.071469,((Tthy2_00064176_Tthy:0.028023,(CIGENE-Hucho-qnd.583_Hhuc:0.014833,((111979374_Salp:0.005188,109871692_Okis:0.014452):0.002237,106600414_Ssal:0.009593):0.004739):0.003765):0.011442,(Tthy2_00041214_Tthy:0.031808,((111956411_Salp:0.063149,110530525_Omyk:0.011179):0.019677,106569416_Ssal:0.008631):0.012189):0.012492):0.011695);
ss4r	OG1v0000233.115	106576204	106609300	106576204_Ssal_106609300_Ssal	AORe	(105008530_Eluc:0.20471,(((Tthy2_00121698_Tthy:0.063524,111955960_Salp:0.006512):0,(Tthy2_00129831_Tthy:0.029159,((109864294_Okis:0.010067,110490331_Omyk:0.00926):0.008623,106576204_Ssal:0.013078):0.004275):0.010233):0,((109875983_Okis:0.003747,110500159_Omyk:0.011633):0.006688,106609300_Ssal:0.010163):0):0.018286);
ss4r	OG1v0000233.79	106566049	106582742	106566049_Ssal_106582742_Ssal	AORe	(105023686_Eluc:0.066609,((Tthy2_00018121_Tthy:0.016232,(CIGENE-Hucho-qnd.40089_Hhuc:0.011511,((109864922_Okis:0.006861,110494690_Omyk:0.00611):0.008538,106566049_Ssal:0.007659):0.002338):0.008086):0.018586,(Tthy2_00012210_Tthy:0.022511,(CIGENE-Hucho-qnd.40354_Hhuc:0.017135,(110527773_Omyk:0.011005,106582742_Ssal:0.008175):0.000876):0.017951):0.012939):0.014035);
ss4r	OG1v0000233.93	106566490	106572071	106566490_Ssal_106572071_Ssal	AORe	(106024582_Eluc:0.037164,((Tthy2_00057482_Tthy:0.018999,((111976390_Salp:0.007545,(109869597_Okis:0.004484,110492589_Omyk:0.004486):0.006736):0.002994,106566490_Ssal:0.007951):0.012624):0.019301,(Tthy2_00080851_Tthy:0.022335,(CIGENE-Hucho-qnd.40968_Hhuc:0.005534,(111966466_Salp:0.007238,((109908641_Okis:0.000741,110532302_Omyk:0.002977):0.004687,106572071_Ssal:0.003962):0.001701):0.004669):0.0095…
ss4r	OG1v0000236.114	106587345	100196764	100196764_Ssal_106587345_Ssal	LORe	(105016492_Eluc:0.059766,((Tthy2_00033634_Tthy:0.011761,Tthy2_00123246_Tthy:0.008587):0.006192,(CIGENE-Hucho-qnd.5979_Hhuc:0.099346,(CIGENE-Hucho-qnd.8166_Hhuc:0.009237,((111969386_Salp:0.004986,((109887871_Okis:0.007376,110526416_Omyk:0.00499):0.001621,106587345_Ssal:0.005154):0.002418):0.001772,(110506538_Omyk:0.008019,100196764_Ssal:0.008524):0.001432):0.002686):0.003543):0.003074):0.019963);
ss4r	OG1v0000236.75	106605645	106578507	106578507_Ssal_106605645_Ssal	NA	(105019148_Eluc:0.0917,(Tthy2_00115741_Tthy:0.010837,(CIGENE-Hucho-qnd.23658_Hhuc:0.005897,(((111964887_Salp:0.005117,109901850_Okis:0.005256):0.000628,106605645_Ssal:0.009978):0.004634,((112074291_Salp:0.005935,110503794_Omyk:0.006948):0.001564,106578507_Ssal:0.008119):0.002443):0.000821):0.0038):0.009604);
ss4r	OG1v0000237.84	106573059	106561677	106561677_Ssal_106573059_Ssal	NA	(105021814_Eluc:0.083613,((Tthy2_00072955_Tthy:0.063714,((111952827_Salp:0.016552,(109889675_Okis:0.007271,110525010_Omyk:0.002171):0.008051):0.001701,106573059_Ssal:0.015057):0.01765):0.039215,(CIGENE-Hucho-qnd.21971_Hhuc:0.163661,(109867833_Okis:0.09609,106561677_Ssal:0.001853):0.010519):0.044044):0.011172);
ss4r	OG1v0000237.98	106583531	106565335	106565335_Ssal_106583531_Ssal	AORe	(105026466_Eluc:0.131734,((Tthy2_00014082_Tthy:0.085196,(CIGENE-Hucho-qnd.43153_Hhuc:0.010879,((111970318_Salp:0.010164,109891609_Okis:0.03448):0.004588,106583531_Ssal:0.00739):0.003674):0.006045):0.019286,(Tthy2_00016284_Tthy:0.014937,(CIGENE-Hucho-qnd.19737_Hhuc:0.010033,((111963156_Salp:0.047442,(109893369_Okis:0.004745,110494085_Omyk:0.004077):0.002509):0.001469,106565335_Ssal:0.004585):0.002…
ss4r	OG1v0000237.112	106583015	106565858	106565858_Ssal_106583015_Ssal	AORe	(105028385_Eluc:0.061968,((Tthy2_00013009_Tthy:0.124085,(CIGENE-Hucho-qnd.26368_Hhuc:0.006069,((111969967_Salp:0.007773,(109891021_Okis:0.005579,100136667_Omyk:0.00737):0.006303):0.003837,106583015_Ssal:0.006783):0.002548):0.006812):0.013304,(Tthy2_00017356_Tthy:0.05931,(CIGENE-Hucho-qnd.31443_Hhuc:0.005847,((111968116_Salp:0.005781,(109896918_Okis:0.004799,110494482_Omyk:0.003842):0.00771):0,106…
ss4r	OG1v0000237.71	106576188	106609279	106576188_Ssal_106609279_Ssal	NA	(105028519_Eluc:0.060872,(Tthy2_00129886_Tthy:0.014623,((111949825_Salp:0.013196,((111951359_Salp:0.052973,(109864506_Okis:0.007761,110490344_Omyk:0.002578):0.005356):0.002853,106576188_Ssal:0.00496):0.006628):0.004866,((109879983_Okis:0.005824,110500140_Omyk:0.006819):0.005234,106609279_Ssal:0.00701):0.003777):0.005569):0.045959);
ss4r	OG1v0000238.92	106578905	106589457	106578905_Ssal_106589457_Ssal	NA	(105023045_Eluc:0.066408,((Tthy2_00130825_Tthy:0.028932,(Tthy2_00130821_Tthy:0.042301,((109866076_Okis:0.003286,110492818_Omyk:0.033035):0.153196,106578905_Ssal:0.011395):0.016688):0.000364):0.016116,(Tthy2_00076725_Tthy:0.01701,((111968236_Salp:0.032261,(109870494_Okis:0.006448,110498733_Omyk:0.061678):0.013134):0.001783,106589457_Ssal:0.00603):0.009374):0.024412):0.013564);
ss4r	OG1v0000239.111	106582256	106586477	106582256_Ssal_106586477_Ssal	AORe	(105016331_Eluc:0.067625,((Tthy2_00030858_Tthy:0.017129,((111959374_Salp:0.011292,(109870709_Okis:0.002849,110501750_Omyk:0.001572):0.003718):0.002111,106582256_Ssal:0.006375):0.018234):0.016832,(Tthy2_00043502_Tthy:0.057508,(CIGENE-Hucho-qnd.44411_Hhuc:0.019355,((111977775_Salp:0.008539,(109868418_Okis:0.007693,110520327_Omyk:0.005497):0.007965):0.002071,106586477_Ssal:0.007876):0.003866):0.0103…
ss4r	OG1v0000239.104	106574534	106575325	106574534_Ssal_106575325_Ssal	NA	(105019889_Eluc:0.079844,(Tthy2_00132625_Tthy:0.021172,((111953170_Salp:0.008716,((109890577_Okis:0.008958,110527400_Omyk:0.002892):0.00965,110495767_Omyk:0.012532):0.004252):0.001778,(106574534_Ssal:0.01196,106575325_Ssal:0.017498):0.004825):0.008167):0.027802);
ss4r	OG1v0000239.75	106590524	106578374	106578374_Ssal_106590524_Ssal	NA	(105022016_Eluc:0.069666,((Tthy2_00107538_Tthy:0.037349,(110489617_Omyk:0.012657,106590524_Ssal:0.008847):0.010456):0.014277,(109909909_Okis:0.010659,106578374_Ssal:0.006426):0.023269):0.026408);
ss4r	OG1v0000239.86	106567878	106603600	106567878_Ssal_106603600_Ssal	NA	(105023952_Eluc:0.069334,((Tthy2_00037120_Tthy:0.018454,((111982054_Salp:0.00726,(109892678_Okis:0.005208,110537391_Omyk:0.004048):0.005087):0.001666,106567878_Ssal:0.006592):0.006774):0.013563,(((CIGENE-Hucho-qnd.9298_Hhuc:0.012146,109875630_Okis:0.047955):0.006908,(111950398_Salp:0.003806,110533727_Omyk:0.005995):0):0.003159,106603600_Ssal:0.006549):0.017717):0.015524);
ss4r	OG1v0000240.110	106583195	106605119	106583195_Ssal_106605119_Ssal	LORe	(105019312_Eluc:0.076493,((Tthy2_00092247_Tthy:0.009178,Tthy2_00117296_Tthy:0.031149):0.006455,((CIGENE-Hucho-qnd.13343_Hhuc:0.011635,((111959035_Salp:0.00731,(109903858_Okis:0.061862,110517528_Omyk:0.0054):0.005848):0.000492,106583195_Ssal:0.007288):0.002045):0.004399,(CIGENE-Hucho-qnd.36342_Hhuc:0.008599,((111965204_Salp:0.008359,(109901764_Okis:0.008569,110489131_Omyk:0.002368):0.00588):0.0011…
ss4r	OG1v0000240.94	106571163	106607558	106571163_Ssal_106607558_Ssal	AORe	(105021682_Eluc:0.071739,((Tthy2_00084738_Tthy:0.055643,((109900537_Okis:0.010556,110529367_Omyk:0.004823):0.006228,106571163_Ssal:0.006083):0.009223):0.017267,(Tthy2_00096850_Tthy:0.033376,(CIGENE-Hucho-qnd.12050_Hhuc:0.012907,((112069637_Salp:0.025938,(109876212_Okis:0.004566,110521035_Omyk:0.045224):0.004945):0.001937,106607558_Ssal:0.013828):0.004774):0.007648):0.034597):0.022493);
ss4r	OG1v0000241.90	106589263	106579284	106579284_Ssal_106589263_Ssal	NA	(105006897_Eluc:0.101585,(((Tthy2_00131422_Tthy:0.126223,(Tthy2_00076028_Tthy:0.038249,(CIGENE-Hucho-qnd.9699_Hhuc:0.040934,111967644_Salp:0.01263):0):0.015838):0.167498,((109870572_Okis:0.004076,110499153_Omyk:0.005413):0.005609,106589263_Ssal:0.007433):0.003069):0.032149,(Tthy2_00131423_Tthy:0.111684,(CIGENE-Hucho-qnd.10670_Hhuc:0.012872,((111977346_Salp:0.00731,(109866009_Okis:0.004945,1104915…
ss4r	OG1v0000241.109	106604400	106612116	106604400_Ssal_106612116_Ssal	AORe	(105026743_Eluc:0.062361,((Tthy2_00071976_Tthy:0.018076,(111965965_Salp:0.010479,((109910267_Okis:0.024288,110489086_Omyk:0.005787):0.007165,106604400_Ssal:0.006095):0.002461):0.009054):0.007528,(Tthy2_00098744_Tthy:0.13049,((111967088_Salp:0.00447,(110504656_Omyk:0,110504683_Omyk:0):0.030498):0.001814,106612116_Ssal:0.004453):0.005763):0.009094):0.031427);
ss4r	OG1v0000242.110	106604551	106611533	106604551_Ssal_106611533_Ssal	AORe	(105006794_Eluc:0.069027,((Tthy2_00071381_Tthy:0.024107,(CIGENE-Hucho-qnd.13274_Hhuc:0.008833,((111965856_Salp:0.004599,(109865065_Okis:0.008862,110488958_Omyk:0.003339):0.007776):0.002545,106604551_Ssal:0.011405):0.002155):0.013774):0.01803,(Tthy2_00099788_Tthy:0.023772,(CIGENE-Hucho-qnd.9359_Hhuc:0.015446,((111967605_Salp:0.009482,(109906034_Okis:0.002467,110505159_Omyk:0.004916):0.007802):0.00…
ss4r	OG1v0000242.89	106604872	106611810	106604872_Ssal_106611810_Ssal	NA	(105025247_Eluc:0.088804,((Tthy2_00070372_Tthy:0.062951,(CIGENE-Hucho-qnd.34549_Hhuc:0.028647,((109910115_Okis:0.003683,110488658_Omyk:0.001418):0.006947,106604872_Ssal:0.009671):0.001863):0.011442):0.016643,(110504418_Omyk:0.02397,106611810_Ssal:0.041572):0.047253):0.031084);
ss4r	OG1v0000242.97	106603261	106568097	106568097_Ssal_106603261_Ssal	AORe	(105029259_Eluc:0.066245,((Tthy2_00021662_Tthy:0.017149,(CIGENE-Hucho-qnd.29147_Hhuc:0.008248,((111950098_Salp:0.004383,(109872495_Okis:0.004115,110533893_Omyk:0.004098):0.005262):0.002726,106603261_Ssal:0.005287):0.003431):0.009045):0.010279,(Tthy2_00037630_Tthy:0.016433,(111980005_Salp:0.013697,106568097_Ssal:0.008158):0.017046):0.015471):0.016105);
ss4r	OG1v0000243.113	106580870	106612733	106580870_Ssal_106612733_Ssal	NA	(105012661_Eluc:0.141734,((Tthy2_00086983_Tthy:0.043399,((111949551_Salp:0.021496,(109906066_Okis:0.006619,110507607_Omyk:0.006551):0.011911):0,106580870_Ssal:0.009547):0.024068):0.019439,((111949755_Salp:0.015368,(109909583_Okis:0.008227,110503725_Omyk:0.00658):0.008365):0.007637,106612733_Ssal:0.014329):0.024276):0.023077);
ss4r	OG1v0000244.111	106571644	106608173	106571644_Ssal_106608173_Ssal	AORe	(105017579_Eluc:0.062245,((Tthy2_00085880_Tthy:0.013562,((CIGENE-Hucho-qnd.6386_Hhuc:0.007566,(109900294_Okis:0.001059,110529791_Omyk:0.004259):0.006394):0.003175,(111954421_Salp:0.007554,106571644_Ssal:0.004203):0):0.004854):0.008384,(Tthy2_00097475_Tthy:0.022656,((111973181_Salp:0.003276,(109866617_Okis:0.008479,110522534_Omyk:0.064131):0.00872):0.002594,106608173_Ssal:0.007277):0.016481):0.029…
ss4r	OG1v0000244.79	106564847	106585964	106564847_Ssal_106585964_Ssal	NA	(105021518_Eluc:0.039853,(Tthy2_00134923_Tthy:0.039516,((CIGENE-Hucho-qnd.10168_Hhuc:0.010856,((111959980_Salp:0.005402,(109889758_Okis:0.004321,110493733_Omyk:0.002146):0):0.002206,106564847_Ssal:0.014108):0.003231):0.005164,((111982380_Salp:0.010322,(109865674_Okis:0.005368,110486019_Omyk:0.003312):0.003667):0.002164,106585964_Ssal:0.009082):0.003167):0.003436):0.038927);
ss4r	OG1v0000247.65	106611822	106604614	106604614_Ssal_106611822_Ssal	NA	((CIGENE-Hucho-qnd.25880_Hhuc:0.013086,((111967148_Salp:0.010971,(109878364_Okis:0.004092,110504433_Omyk:0.007202):0.013653):0.001769,106611822_Ssal:0.011518):0.006625):0.072428,((111965474_Salp:0.01414,(109910137_Okis:0.004126,110487717_Omyk:0.004635):0.011964):0.002979,106604614_Ssal:0.013339):0.062709);
ss4r	OG1v0000248.80	106613656	106573869	106573869_Ssal_106613656_Ssal	AORe	(105011443_Eluc:0.166909,((Tthy2_00023289_Tthy:0.032181,(CIGENE-Hucho-qnd.34634_Hhuc:0.016867,((111975925_Salp:0.010133,(109902954_Okis:0.002883,110524173_Omyk:0.005573):0.012069):0.000974,106613656_Ssal:0.013599):0.003345):0.011171):0.023194,(Tthy2_00074881_Tthy:0.03948,(CIGENE-Hucho-qnd.16947_Hhuc:0.009636,((111952453_Salp:0.008713,(109888538_Okis:0.00842,110497166_Omyk:0.007167):0.014443):0.00…
ss4r	OG1v0000248.109	106564970	106563202	106563202_Ssal_106564970_Ssal	AORe	(105014982_Eluc:0.034613,((Tthy2_00113945_Tthy:0.015096,(CIGENE-Hucho-qnd.42209_Hhuc:0.005313,((111961518_Salp:0.004648,100135971_Omyk:0.006594):0.000668,106564970_Ssal:0.008444):0.000969):0.003962):0.009289,(Tthy2_00082285_Tthy:0.010223,((CIGENE-Hucho-qnd.38708_Hhuc:0.006415,(111964104_Salp:0.006142,(109873802_Okis:0.002799,110509890_Omyk:0.002084):0.002264):0.002515):0.005209,106563202_Ssal:0.0…
ss4r	OG1v0000248.95	106568959	106598974	106568959_Ssal_106598974_Ssal	AORe	(105024257_Eluc:0.039083,((Tthy2_00039955_Tthy:0.021607,((111957281_Salp:0.002125,110530934_Omyk:0.051046):0.001558,106568959_Ssal:0.001989):0.009875):0.00797,(Tthy2_00065993_Tthy:0.014205,((111978901_Salp:0.00897,110508920_Omyk:0.008592):0.001068,106598974_Ssal:0.006993):0.015976):0.011458):0.005956);
ss4r	OG1v0000250.70	106590138	106578703	106578703_Ssal_106590138_Ssal	NA	(105019339_Eluc:0.082376,((Tthy2_00106565_Tthy:0.013835,(CIGENE-Hucho-qnd.31362_Hhuc:0.008236,((111953305_Salp:0.007612,(109899488_Okis:0.005314,110489944_Omyk:0.00448):0.003101):0.000746,106590138_Ssal:0.010781):0.00403):0.009747):0.012144,(111977263_Salp:0.006539,(CIGENE-Hucho-qnd.3532_Hhuc:0.008895,((109908785_Okis:0.006893,110535621_Omyk:0.004597):0.004649,106578703_Ssal:0.012316):0.002622):0…
ss4r	OG1v0000251.68	106578477	106590637	106578477_Ssal_106590637_Ssal	AORe	(105022604_Eluc:0.065795,((Tthy2_00093006_Tthy:0.074988,((111972995_Salp:0.009649,110535473_Omyk:0.008867):4.6e-05,106578477_Ssal:0.003878):0.001784):0.034957,(Tthy2_00107837_Tthy:0.194687,(110490897_Omyk:0.053683,106590637_Ssal:0.011012):0.013765):0.023261):0.021458);
ss4r	OG1v0000254.111	100306757	106574529	100306757_Ssal_106574529_Ssal	NA	(105019893_Eluc:0.065694,(Tthy2_00133987_Tthy:0.018252,(((111953598_Salp:0,(109906732_Okis:0,110495764_Omyk:0):0):0.004747,100306757_Ssal:0):0,((111970855_Salp:0,(109890574_Okis:0,110527396_Omyk:0):0.009523):0.004751,106574529_Ssal:0.014479):0):0.005797):0.036985);
ss4r	OG1v0000255.93	106604636	106611642	106604636_Ssal_106611642_Ssal	AORe	(105007532_Eluc:0.071394,((Tthy2_00071040_Tthy:0.026459,(CIGENE-Hucho-qnd.13142_Hhuc:0.014424,((111965776_Salp:0.008164,(109864794_Okis:0.005126,110488861_Omyk:0.004893):0.004217):0.00089,106604636_Ssal:0.006796):0.001898):0.010649):0.015189,(Tthy2_00100157_Tthy:0.023106,(CIGENE-Hucho-qnd.12899_Hhuc:0.009776,((111967529_Salp:0.007141,(109905225_Okis:0.004284,110505064_Omyk:0.00466):0.004502):0.00…
ss4r	OG1v0000255.81	106602602	106609880	106602602_Ssal_106609880_Ssal	NA	(105021086_Eluc:0.074953,(Tthy2_00138215_Tthy:0.074296,((CIGENE-Hucho-qnd.37284_Hhuc:0.008355,(CIGENE-Hucho-qnd.24757_Hhuc:0.012595,((111971606_Salp:0.007766,110534463_Omyk:0.010163):0.000539,106602602_Ssal:0.00822):0.002966):0.001867):0.00098,((109894763_Okis:0.014356,110498663_Omyk:0.006184):0.007956,106609880_Ssal:0.007384):0.003223):0.002745):0.032345);
ss4r	OG1v0000256.87	106571353	106607755	106571353_Ssal_106607755_Ssal	AORe	(105017976_Eluc:0.091576,((Tthy2_00085293_Tthy:0.050668,((111954396_Salp:0.004313,(109900694_Okis:0.00466,110529548_Omyk:0.004389):0.006054):0.001603,106571353_Ssal:0.007755):0.011999):0.013663,(Tthy2_00096168_Tthy:0.055341,(CIGENE-Hucho-qnd.12090_Hhuc:0.013905,(((111954399_Salp:0,111973477_Salp:0):0.003826,(109866357_Okis:0.009458,110522169_Omyk:0.003113):0.007756):0.002439,106607755_Ssal:0.0073…
ss4r	OG1v0000256.107	106579657	106590348	106579657_Ssal_106590348_Ssal	AORe	(105025721_Eluc:0.075476,((Tthy2_00094879_Tthy:0.129804,((112068574_Salp:0.034766,(109909808_Okis:0.008333,110535264_Omyk:0.0082):0.010753):0.004114,106579657_Ssal:0.015696):0.014975):0.015752,(Tthy2_00107199_Tthy:0.055083,((CIGENE-Hucho-qnd.36903_Hhuc:0.021416,106590348_Ssal:0.025507):0.025841,(111953307_Salp:0.002405,(109900162_Okis:0.055143,110490935_Omyk:0.022505):0.015865):0.001153):0.011829…
ss4r	OG1v0000258.108	100194564	106563660	100194564_Ssal_106563660_Ssal	AORe	(105010907_Eluc:0.083818,((Tthy2_00021247_Tthy:0.017508,(CIGENE-Hucho-qnd.33491_Hhuc:0.01348,((111950664_Salp:0.010638,(109872826_Okis:0.005195,110534123_Omyk:0.00412):0.009693):0.003946,100194564_Ssal:0.014668):0.004831):0.005438):0.013949,(Tthy2_00081693_Tthy:0.018285,((109874048_Okis:0.008715,110510122_Omyk:0.002883):0.007676,106563660_Ssal:0.008382):0.01479):0.015759):0.030444);
ss4r	OG1v0000258.93	106608595	106577533	106577533_Ssal_106608595_Ssal	AORe	(105020707_Eluc:0.074169,((Tthy2_00111968_Tthy:0.013826,(CIGENE-Hucho-qnd.27767_Hhuc:0.011228,((111955163_Salp:0.009574,(109897103_Okis:0.007305,110500703_Omyk:0.000527):0.004889):0.000347,106608595_Ssal:0.006901):0.001357):0.009184):0.020084,(Tthy2_00126696_Tthy:0.017563,(CIGENE-Hucho-qnd.37472_Hhuc:0.005337,((111960301_Salp:0.011283,(109906586_Okis:0.00582,110531846_Omyk:0.002221):0.008489):0.0…
ss4r	OG1v0000259.91	106574258	106575185	106574258_Ssal_106575185_Ssal	NA	(105019965_Eluc:0.057011,(Tthy2_00133727_Tthy:0.017795,(CIGENE-Hucho-qnd.7998_Hhuc:0.015717,((111953572_Salp:0.042504,((109890623_Okis:0.016602,110527495_Omyk:0.004757):0.007189,(109906703_Okis:0.00528,100653456_Omyk:0.018878):0.00434):0.002823):0.00283,(106574258_Ssal:0.009875,106575185_Ssal:0.010531):0.003247):0.003256):0.011945):0.057091);
ss4r	OG1v0000259.73	106602954	106563682	106563682_Ssal_106602954_Ssal	AORe	(105024659_Eluc:0.093353,((Tthy2_00021123_Tthy:0.016432,(CIGENE-Hucho-qnd.5181_Hhuc:0.009541,((111950567_Salp:0.008812,106602954_Ssal:0.013619):0.002793,110534157_Omyk:0.011226):0.004872):0.007743):0.007888,(Tthy2_00081584_Tthy:0.026958,(CIGENE-Hucho-qnd.1488_Hhuc:0.005018,((111964365_Salp:0.039444,(109873657_Okis:0.022493,110510155_Omyk:0.002699):0.001116):0.004266,106563682_Ssal:0.014815):0.003…
ss4r	OG1v0000259.106	100380301	106577864	100380301_Ssal_106577864_Ssal	AORe	(105026757_Eluc:0.064101,((Tthy2_00111350_Tthy:0.065285,(CIGENE-Hucho-qnd.32185_Hhuc:0.014579,((111952872_Salp:0.007889,(109896940_Okis:0.005004,110500450_Omyk:0.007703):0.007077):0.003127,100380301_Ssal:0.008215):0.003023):0.011338):0.0143,(Tthy2_00127922_Tthy:0.028651,(CIGENE-Hucho-qnd.41675_Hhuc:0.023042,((111960386_Salp:0.059794,(109906411_Okis:0.013608,110531596_Omyk:0.002013):0.008217):0.00…
ss4r	OG1v0000260.90	106564665	106587157	106564665_Ssal_106587157_Ssal	NA	(105029029_Eluc:0.050861,((Tthy2_00135154_Tthy:0.130925,((CIGENE-Hucho-qnd.19699_Hhuc:0.006486,106564665_Ssal:0.005421):0,(CIGENE-Hucho-qnd.29799_Hhuc:0.018686,(109888635_Okis:0.004497,(109865792_Okis:0.002634,110485820_Omyk:0.005303):0.009254):0.005303):0):0.001451):0,((111981298_Salp:0.008321,110493563_Omyk:0.007109):0.002437,106587157_Ssal:0.015847):0):0.030806);
ss4r	OG1v0000261.106	106571404	106607809	106571404_Ssal_106607809_Ssal	LORe	(105017786_Eluc:0.040023,(((Tthy2_00086487_Tthy:0.019979,Tthy2_00095960_Tthy:0.124983):0.055855,(CIGENE-Hucho-qnd.17607_Hhuc:0,((111954432_Salp:0.002938,106571404_Ssal:0.006407):0.001133,(109901372_Okis:0.004057,110529611_Omyk:0.047572):0.003719):0):0.010435):0.013403,(CIGENE-Hucho-qnd.40633_Hhuc:0.006537,((111972462_Salp:0.004064,(109866535_Okis:0.013569,110522229_Omyk:0.002475):0.010318):0.0024…
ss4r	OG1v0000261.69	106588504	106570050	106570050_Ssal_106588504_Ssal	AORe	(105027867_Eluc:0.060547,((Tthy2_00103853_Tthy:0.035087,((111955814_Salp:0.004918,(109907609_Okis:0.006714,110496112_Omyk:0.003122):0.009867):0,106588504_Ssal:0.008798):0.004308):0.007264,(Tthy2_00101090_Tthy:0.066743,(CIGENE-Hucho-qnd.38392_Hhuc:0.012249,((111955132_Salp:0.010494,(109903709_Okis:0,((110487634_Omyk:0,110487635_Omyk:0.041607):0,110488407_Omyk:0.221617):0.066086):0.007594):0.001665…
ss4r	OG1v0000262.76	100195026	106604913	100195026_Ssal_106604913_Ssal	AORe	(105025814_Eluc:0.079213,((Tthy2_00099350_Tthy:0.016955,(CIGENE-Hucho-qnd.33713_Hhuc:0.011165,((111967373_Salp:0.003683,110504810_Omyk:0.045627):0.002839,100195026_Ssal:0.006854):0.00211):0.012068):0.031526,(Tthy2_00070607_Tthy:0.022685,(CIGENE-Hucho-qnd.27554_Hhuc:0.010344,((111965383_Salp:0.009216,(109864607_Okis:0.006949,110488600_Omyk:0.005364):0.007761):0.001255,106604913_Ssal:0.012694):0):0…
ss4r	OG1v0000262.105	106570085	106588191	106570085_Ssal_106588191_Ssal	AORe	(105030117_Eluc:0.064722,((Tthy2_00100919_Tthy:0.032952,((111954911_Salp:0.008941,(109903752_Okis:0.003108,(110487667_Omyk:0.069267,(110487683_Omyk:0.030122,110517890_Omyk:0.10067):0.036953):0):0.003426):0.000661,106570085_Ssal:0.010506):0.011524):0.00799,(Tthy2_00103737_Tthy:0.014071,(CIGENE-Hucho-qnd.12287_Hhuc:0.01113,((111956207_Salp:0.005126,(109907678_Okis:0.004619,110496023_Omyk:0.003849):…
ss4r	OG1v0000263.106	106570087	106588188	106570087_Ssal_106588188_Ssal	AORe	(105006812_Eluc:0.062795,((Tthy2_00100910_Tthy:0.025183,((111955178_Salp:0.010284,(109903756_Okis:0.000973,(110513288_Omyk:0,110515719_Omyk:0):0.02761):0.00742):0,106570087_Ssal:0.011105):0.010382):0.007275,(Tthy2_00103745_Tthy:0.098448,(CIGENE-Hucho-qnd.30636_Hhuc:0.012073,((111960659_Salp:0.007453,(109907681_Okis:0.005566,110496019_Omyk:0.005553):0.008407):0,106588188_Ssal:0.009263):0):0.011958…
ss4r	OG1v0000263.86	106562123	106587212	106562123_Ssal_106587212_Ssal	NA	(105015687_Eluc:0.034714,((((Tthy2_00033266_Tthy:0.052414,112069892_Salp:0.288508):0.004486,(CIGENE-Hucho-qnd.20492_Hhuc:0.011174,111975075_Salp:0.162078):0):0.003457,(110506471_Omyk:0.028118,106562123_Ssal:0.004298):0.001351):0,((109872913_Okis:0.059095,110526357_Omyk:0.003715):0.002906,106587212_Ssal:0.009904):0.002941):0.025584);
ss4r	OG1v0000263.68	106583566	106565371	106565371_Ssal_106583566_Ssal	AORe	(105016871_Eluc:0.054461,((Tthy2_00014001_Tthy:0.071238,((111970281_Salp:0.004796,(109891254_Okis:0.004392,110529005_Omyk:0.055057):0.004468):0.00275,106583566_Ssal:0.010701):0.004281):0.011084,(Tthy2_00016199_Tthy:0.009167,((CIGENE-Hucho-qnd.22120_Hhuc:0.008245,(111964329_Salp:0.011571,106565371_Ssal:0.006401):0):0.001029,(109893838_Okis:0.002393,110494128_Omyk:0.008043):0.003282):0.005434):0.02…
ss4r	OG1v0000264.87	106580436	106585048	106580436_Ssal_106585048_Ssal	NA	(105014312_Eluc:0.056156,((Tthy2_00050987_Tthy:0.011504,(CIGENE-Hucho-qnd.21808_Hhuc:0.010829,((111958230_Salp:0.00434,(109896042_Okis:0.02446,110536199_Omyk:0.003235):0.003283):0.001065,106580436_Ssal:0.009806):0.003571):0.018337):0.011586,(CIGENE-Hucho-qnd.25862_Hhuc:0.042889,((111974589_Salp:0.008721,(109881283_Okis:0.027907,110525803_Omyk:0.004406):0.001007):0.002187,106585048_Ssal:0.002155):…
ss4r	OG1v0000264.68	106612835	106581048	106581048_Ssal_106612835_Ssal	AORe	(105031346_Eluc:0.058557,(Tthy2_00088023_Tthy:0.02618,((Tthy2_00068671_Tthy:0.030457,(CIGENE-Hucho-qnd.14567_Hhuc:0.008531,((111959188_Salp:0.005009,(109875592_Okis:0.017805,110503875_Omyk:0.005693):0.002242):0.001143,106612835_Ssal:0.009417):0.002925):0.005944):0.002261,((111982668_Salp:0.019868,(109904836_Okis:0.037879,110507706_Omyk:0.031468):0.045591):0,106581048_Ssal:0.003219):0.004898):0.02…
ss4r	OG1v0000268.106	106570504	106588886	106570504_Ssal_106588886_Ssal	AORe	(105012610_Eluc:0.056856,((Tthy2_00102727_Tthy:0.015049,(CIGENE-Hucho-qnd.38564_Hhuc:0.013744,((111955241_Salp:0.009748,(109903357_Okis:0.00779,110487983_Omyk:0.00391):0.005868):0,106570504_Ssal:0.007769):0.002037):0.021241):0.014254,(Tthy2_00105164_Tthy:0.025301,(CIGENE-Hucho-qnd.11632_Hhuc:0.011908,((111955731_Salp:0.003905,(109907241_Okis:0.003883,110496594_Omyk:0):0.009777):0,106588886_Ssal:0…
ss4r	OG1v0000268.78	106601022	106607292	106601022_Ssal_106607292_Ssal	NA	(105013346_Eluc:0.088901,(Tthy2_00047251_Tthy:0.018492,((((111981322_Salp:0,111981331_Salp:0):0.00579,110538189_Omyk:0.00579):0,106601022_Ssal:0.005798):0.001875,((109898420_Okis:0.001878,110486260_Omyk:0.007719):0.005814,106607292_Ssal:0.003826):0):0.007058):0.069366);
ss4r	OG1v0000268.93	100195116	106582071	100195116_Ssal_106582071_Ssal	LORe	(105021874_Eluc:0.054509,((Tthy2_00091803_Tthy:0.015419,Tthy2_00116182_Tthy:0.015935):0.008477,(((111958830_Salp:0.007695,(109902072_Okis:0.005778,110488005_Omyk:0.009587):0.005749):0.003829,100195116_Ssal:0.005788):0.014312,((111958844_Salp:0.00769,(109909003_Okis:0.005795,110515550_Omyk:0.001866):0.009669):0.001243,106582071_Ssal:0.006987):0.01048):0.008183):0.031999);
ss4r	OG1v0000269.67	106564464	106590442	106564464_Ssal_106590442_Ssal	NA	(105012109_Eluc:0.101491,(Tthy2_00135486_Tthy:0.037589,(CIGENE-Hucho-qnd.13208_Hhuc:0.017027,(((112077015_Salp:0.124188,(110487234_Omyk:0,110512695_Omyk:0):0.047062):0,106564464_Ssal:0.018983):0.00265,(110487238_Omyk:0.066068,106590442_Ssal:0.012673):0):0.00664):0.01675):0.062613);
ss4r	OG1v0000269.106	106608924	106589530	106589530_Ssal_106608924_Ssal	AORe	(105025106_Eluc:0.067426,((Tthy2_00026486_Tthy:0.026418,((111977977_Salp:0.010697,(109899985_Okis:0.009176,110502858_Omyk:0.006205):0.007043):0.002848,106608924_Ssal:0.010588):0.016576):0.012264,(Tthy2_00076899_Tthy:0.062985,((111968246_Salp:0.02795,(109870007_Okis:0.011296,110498762_Omyk:0.004187):0.00694):0.002319,106589530_Ssal:0.011216):0.012494):0.009377):0.019168);
ss4r	OG1v0000269.96	106601244	106607167	106601244_Ssal_106607167_Ssal	NA	(105025802_Eluc:0.122823,(Tthy2_00047957_Tthy:0.031554,((111981198_Salp:0.028897,(110538375_Omyk:0.016218,106601244_Ssal:0.009336):0.000643):0.001106,((112071831_Salp:0.009372,(109897345_Okis:0.037065,110486410_Omyk:0.014131):0.002612):0.001484,106607167_Ssal:0.011152):0):0.009923):0.036704);
ss4r	OG1v0000271.97	106604302	106612163	106604302_Ssal_106612163_Ssal	LORe	(105024401_Eluc:0.06685,((Tthy2_00072137_Tthy:0.022891,Tthy2_00098548_Tthy:0.01872):0.007443,((CIGENE-Hucho-qnd.41224_Hhuc:0.011719,106604302_Ssal:0.012475):0.005482,(112072520_Salp:0.022929,106612163_Ssal:0.012395):0.006632):0.00989):0.048625);
ss4r	OG1v0000271.106	106603378	106567847	106567847_Ssal_106603378_Ssal	NA	(105025982_Eluc:0.043721,((Tthy2_00037216_Tthy:0.034107,(CIGENE-Hucho-qnd.32975_Hhuc:0.011275,((111950298_Salp:0.004707,(109875641_Okis:0.002855,110533759_Omyk:0.001562):0.005787):0.000626,106603378_Ssal:0.008667):0.00343):0.009856):0.003666,(CIGENE-Hucho-qnd.14115_Hhuc:0.008928,((109892655_Okis:0.007859,110537360_Omyk:0.002275):0.003435,106567847_Ssal:0.004406):0.003947):0.018024):0.018067);
ss4r	OG1v0000272.66	106580495	106585103	106580495_Ssal_106585103_Ssal	AORe	(105014353_Eluc:0.078286,((Tthy2_00051199_Tthy:0.040476,(CIGENE-Hucho-qnd.26411_Hhuc:0.016102,((109896080_Okis:0.005368,110536248_Omyk:0.006253):0.006962,106580495_Ssal:0.011961):0.005678):0.012103):0.033328,(Tthy2_00117554_Tthy:0.021376,((111974120_Salp:0.009805,(109881999_Okis:0.006036,110525863_Omyk:0.003433):0.007167):0.001636,106585103_Ssal:0.014179):0.014926):0.018647):0.02054);
ss4r	OG1v0000272.93	106564733	106587516	106564733_Ssal_106587516_Ssal	NA	(105021496_Eluc:0.083291,(Tthy2_00136368_Tthy:0.020823,((CIGENE-Hucho-qnd.17106_Hhuc:0.010222,((112068013_Salp:0.004212,(109888971_Okis:0.006407,100136279_Omyk:0.004728):0.004171):0.00138,106564733_Ssal:0.009569):0.004189):0.003321,(CIGENE-Hucho-qnd.38272_Hhuc:0.007499,((111982354_Salp:0.005645,(109865768_Okis:0.003359,110485868_Omyk:0.002751):0.005161):0.001084,106587516_Ssal:0.007219):0.001266)…
ss4r	OG1v0000273.104	106603811	106567530	106567530_Ssal_106603811_Ssal	LORe	(105011033_Eluc:0.046657,((Tthy2_00019478_Tthy:0.107351,Tthy2_00036032_Tthy:0.156866):0.09331,((CIGENE-Hucho-qnd.15141_Hhuc:0.01556,((111950805_Salp:0.011674,(109873054_Okis:0.006659,110534855_Omyk:0.0061):0.00126):0,106603811_Ssal:0.010951):0.002716):0.022536,(CIGENE-Hucho-qnd.5629_Hhuc:0.02075,((111980267_Salp:0.012498,(109892947_Okis:0.001587,110537725_Omyk:0.009443):0.008805):0.002556,1065675…
ss4r	OG1v0000274.91	106578531	106610810	106578531_Ssal_106610810_Ssal	AORe	(105015806_Eluc:0.052981,((Tthy2_00053367_Tthy:0.023802,(CIGENE-Hucho-qnd.44352_Hhuc:0.014897,((111968814_Salp:0.006494,(109894590_Okis:0.008311,110498021_Omyk:0.008906):0.010274):0.001155,106578531_Ssal:0.025952):0.003088):0.013309):0.018414,(Tthy2_00062679_Tthy:0.013918,(CIGENE-Hucho-qnd.29360_Hhuc:0.01589,((111963178_Salp:0.00798,(109903959_Okis:0.005735,110505429_Omyk:0.002521):0.005435):0.00…
ss4r	OG1v0000275.74	106567104	100194719	100194719_Ssal_106567104_Ssal	AORe	(105013584_Eluc:0.095689,((Tthy2_00055795_Tthy:0.05862,(CIGENE-Hucho-qnd.2344_Hhuc:0.009991,((111976624_Salp:0.02155,(109869383_Okis:0.004599,110492039_Omyk:0.001902):0.00483):0.001569,106567104_Ssal:0.011787):0.003574):0.019531):0.012394,(Tthy2_00079000_Tthy:0.05001,((111966762_Salp:0.00482,109908267_Okis:0.0041):0.000758,100194719_Ssal:0.00333):0.014565):0.017851):0.018463);
ss4r	OG1v0000275.91	106583201	106565557	106565557_Ssal_106583201_Ssal	AORe	(105017186_Eluc:0.068531,((Tthy2_00013572_Tthy:0.020925,((111970112_Salp:0.009465,(109891164_Okis:0.001611,110528144_Omyk:0.004042):0.003594):0.000916,106583201_Ssal:0.0052):0.0076):0.01513,(Tthy2_00015774_Tthy:0.032714,(CIGENE-Hucho-qnd.11354_Hhuc:0.008455,((111966555_Salp:0.008038,(109895573_Okis:0.004199,110494292_Omyk:0.003919):0.012215):0.00184,106565557_Ssal:0.010638):0.002991):0.013086):0.…
ss4r	OG1v0000275.105	100195507	106565814	100195507_Ssal_106565814_Ssal	AORe	(105017317_Eluc:0.071227,((Tthy2_00012755_Tthy:0.042272,(CIGENE-Hucho-qnd.16103_Hhuc:0.014742,((111969917_Salp:0.008238,(109890986_Okis:0.006478,110527942_Omyk:0.007803):0.00363):0.003655,100195507_Ssal:0.010772):0.004789):0.00702):0.01778,(Tthy2_00017563_Tthy:0.013204,((112071680_Salp:0.00767,(109897272_Okis:0.002425,110494521_Omyk:0.002425):0.003728):0.001214,106565814_Ssal:0.009301):0.012796):…
ss4r	OG1v0000276.105	100380645	106605293	100380645_Ssal_106605293_Ssal	AORe	(105005680_Eluc:0.046337,(((Tthy2_00116234_Tthy:0.252928,CIGENE-Hucho-qnd.28859_Hhuc:0.035408):0.014387,(Tthy2_00091704_Tthy:0.022751,((111965126_Salp:0.006536,(109908769_Okis:0.003258,110515085_Omyk:0.00872):0.003242):0,100380645_Ssal:0.006515):0.003624):0):0,((111959167_Salp:0.009366,(109902048_Okis:0.005427,110487618_Omyk:0.005422):0.003575):0.001369,106605293_Ssal:0.008526):0.011077):0.021701…
ss4r	OG1v0000276.91	106560801	106573769	106560801_Ssal_106573769_Ssal	AORe	(105023478_Eluc:0.030966,((Tthy2_00010101_Tthy:0.009113,(CIGENE-Hucho-qnd.24400_Hhuc:0.039433,((109867446_Okis:0.001019,110495486_Omyk:0):0,106560801_Ssal:0):0.003093):0.001199):0.004621,(Tthy2_00074100_Tthy:0.011345,(CIGENE-Hucho-qnd.23491_Hhuc:0.008147,(111952164_Salp:0.005115,((109889351_Okis:0.002043,110520757_Omyk:0.001013):0.00307,106573769_Ssal:0.002041):0.001006):0.00154):0.001523):0.0097…
ss4r	OG1v0000276.68	106580150	106585791	106580150_Ssal_106585791_Ssal	AORe	(105026261_Eluc:0.009029,((Tthy2_00050134_Tthy:0.008741,((109895620_Okis:0.004121,110535709_Omyk:0):0.001196,106580150_Ssal:0.006025):0.006016):0.017919,(Tthy2_00119061_Tthy:0.014935,((111957853_Salp:0.029522,(109875781_Okis:0.004102,110525299_Omyk:0.001017):0.00225):0,106585791_Ssal:0.004948):0.005081):0.006499):0.005578);
ss4r	OG1v0000277.105	106610228	106589616	106589616_Ssal_106610228_Ssal	AORe	(105021152_Eluc:0.074443,(((Tthy2_00026250_Tthy:0.028901,106610228_Ssal:0.018439):0.01114,(CIGENE-Hucho-qnd.6933_Hhuc:0.01259,(109888145_Okis:0.011326,110502949_Omyk:0.009821):0.014071):0.015543):0.011958,(Tthy2_00077118_Tthy:0.038785,(CIGENE-Hucho-qnd.31545_Hhuc:0.030063,(109870115_Okis:0.015872,((112080428_Salp:0.011111,110499233_Omyk:0.006807):0,106589616_Ssal:0.010035):0.008642):0.020445):0.0…
ss4r	OG1v0000277.69	106609470	106589542	106589542_Ssal_106609470_Ssal	NA	(105025098_Eluc:0.065818,((Tthy2_00026457_Tthy:0.025063,((111977980_Salp:0.011654,110502882_Omyk:0.015476):0.002991,106609470_Ssal:0.016313):0.009289):0.011867,(CIGENE-Hucho-qnd.20753_Hhuc:0.016123,((112069515_Salp:0.008663,110499080_Omyk:0.00491):0.001126,106589542_Ssal:0.012268):0.004132):0.013597):0.019946);
ss4r	OG1v0000277.79	106601228	100195355	100195355_Ssal_106601228_Ssal	LORe	(105025774_Eluc:0.09142,((Tthy2_00047879_Tthy:0.006921,Tthy2_00047921_Tthy:0.015383):0.009576,((CIGENE-Hucho-qnd.13241_Hhuc:0.009908,CIGENE-Hucho-qnd.36559_Hhuc:0.010996):0.001015,(((111980707_Salp:0.004308,(109884375_Okis:0.005028,110538357_Omyk:0.009638):0.005492):0.001174,106601228_Ssal:0.010796):0.004363,((111981127_Salp:0.025418,(109898597_Okis:0.004643,110486430_Omyk:0.008213):0.00709):0.00…
ss4r	OG1v0000278.74	106613069	106577245	106577245_Ssal_106613069_Ssal	AORe	(105010620_Eluc:0.106364,((Tthy2_00027525_Tthy:0.025928,(CIGENE-Hucho-qnd.9608_Hhuc:0.005546,((109899833_Okis:0.002128,110502651_Omyk:0.005446):0.007664,106613069_Ssal:0.012084):0.004452):0.012309):0.008371,(Tthy2_00109810_Tthy:0.019087,((111952013_Salp:0.006518,(109879055_Okis:0.00433,110530927_Omyk:0.003243):0.005403):0,106577245_Ssal:0.004344):0.014871):0.020854):0.02607);
ss4r	OG1v0000278.105	106563191	106564841	106563191_Ssal_106564841_Ssal	AORe	(105014852_Eluc:0.063877,((Tthy2_00082273_Tthy:0.025927,(CIGENE-Hucho-qnd.38696_Hhuc:0.008908,((111964114_Salp:0.008386,106563191_Ssal:0.009984):0.002406,(109873527_Okis:0.006937,110509902_Omyk:0.004802):0.006373):0.001221):0.007099):0.016702,(Tthy2_00113930_Tthy:0.034202,((111961505_Salp:0.010593,106564841_Ssal:0.011959):0.004955,(109868329_Okis:0.015132,110523691_Omyk:0.004222):0.006187):0.0090…
ss4r	OG1v0000278.91	106580346	106585265	106580346_Ssal_106585265_Ssal	AORe	(105026123_Eluc:0.086064,((Tthy2_00050709_Tthy:0.021882,(CIGENE-Hucho-qnd.22252_Hhuc:0.022182,((111957621_Salp:0.006264,106580346_Ssal:0.008642):0.001005,110536081_Omyk:0.018069):0.001736):0.016108):0.013272,(Tthy2_00118020_Tthy:0.027307,(CIGENE-Hucho-qnd.31142_Hhuc:0.015873,((111974713_Salp:0.00881,(109880179_Okis:0.007357,110525708_Omyk:0.003252):0.00925):0.004264,106585265_Ssal:0.010825):0.005…
ss4r	OG1v0000279.77	106569146	106599750	106569146_Ssal_106599750_Ssal	AORe	(105019307_Eluc:0.047407,((Tthy2_00040956_Tthy:0.019148,(CIGENE-Hucho-qnd.36515_Hhuc:0.010298,((109874831_Okis:0.004797,100136597_Omyk:0.004803):0.002341,106569146_Ssal:0.009674):0.003891):0.004091):0.009634,(Tthy2_00063858_Tthy:0.028079,(111979502_Salp:0.006039,(CIGENE-Hucho-qnd.40000_Hhuc:0.014629,((109871709_Okis:0.007179,110508616_Omyk:0.001191):0.007158,106599750_Ssal:0.004898):0.002384):0.0…
ss4r	OG1v0000280.104	106589410	106578933	106578933_Ssal_106589410_Ssal	AORe	(105006041_Eluc:0.064107,((Tthy2_00076562_Tthy:0.026876,(CIGENE-Hucho-qnd.44076_Hhuc:0.012828,((111967800_Salp:0.006298,(109870151_Okis:0.003916,110498963_Omyk:0.004963):0.006299):0,106589410_Ssal:0.011693):0.004659):0.017138):0.017652,(Tthy2_00130962_Tthy:0.036582,(CIGENE-Hucho-qnd.14605_Hhuc:0.020329,((112073773_Salp:0.008776,(109865353_Okis:0.006202,110491385_Omyk:0.007929):0.007409):0.003026,…
ss4r	OG1v0000280.67	106598722	106610975	106598722_Ssal_106610975_Ssal	AORe	(105015567_Eluc:0.06125,((Tthy2_00052902_Tthy:0.02138,(CIGENE-Hucho-qnd.29995_Hhuc:0.010285,((111968666_Salp:0.005302,(109894451_Okis:0.004207,110497844_Omyk:0.005318):0.005322):0,106598722_Ssal:0.004236):0.001912):0.005202):0.02179,(Tthy2_00062197_Tthy:0.024791,(((112075787_Salp:0.006492,109904105_Okis:0.012638):0,106610975_Ssal:0.014837):0.003267,110505619_Omyk:0.004254):0.010426):0.015086):0.0…
ss4r	OG1v0000282.78	106613821	106584389	106584389_Ssal_106613821_Ssal	AORe	(105011616_Eluc:0.083332,((Tthy2_00023783_Tthy:0.027159,(CIGENE-Hucho-qnd.8938_Hhuc:0.013948,((111975640_Salp:0.00732,(109902550_Okis:0.001452,110524350_Omyk:0.00884):0.005939):0.001531,106613821_Ssal:0.005877):0.006357):0.00589):0.014348,(Tthy2_00059095_Tthy:0.032875,(CIGENE-Hucho-qnd.3139_Hhuc:0,((111972141_Salp:0.005276,(109897890_Okis:0.003804,110521485_Omyk:0.005014):0.002952):0.002012,10658…
ss4r	OG1v0000282.91	106569516	106600034	106569516_Ssal_106600034_Ssal	NA	(105020419_Eluc:0.076467,((Tthy2_00039599_Tthy:0.044763,((112080258_Salp:0.007918,(109875296_Okis:0.001442,110530681_Omyk:0.004418):0.007364):0.001285,106569516_Ssal:0.017942):0.014548):0.018532,((CIGENE-Hucho-qnd.20554_Hhuc:0.016863,106600034_Ssal:0.013787):0.005459,(109872254_Okis:0.008162,110508435_Omyk:0.005596):0.011524):0.010105):0.015027);
ss4r	OG1v0000286.69	100195086	106569523	100195086_Ssal_106569523_Ssal	AORe	(105020474_Eluc:0.09515,((Tthy2_00064454_Tthy:0.017682,(CIGENE-Hucho-qnd.20545_Hhuc:0.001848,((111979782_Salp:0.011655,109872098_Okis:0.014655):0,100195086_Ssal:0.002217):0.005272):0.00285):0.035466,(Tthy2_00039582_Tthy:0.027126,((109874557_Okis:0.007572,110530687_Omyk:0.015227):0.011544,106569523_Ssal:0.006326):0.018804):0.020629):0.001965);
ss4r	OG1v0000286.93	100194908	106585695	100194908_Ssal_106585695_Ssal	AORe	((Tthy2_00049364_Tthy:0.083414,(CIGENE-Hucho-qnd.27100_Hhuc:0.004654,((111957868_Salp:0.009274,(109895688_Okis:0,110535790_Omyk:0):0):0,100194908_Ssal:0.005555):0.000902):0.01501):0.026911,(Tthy2_00118753_Tthy:0.010557,((111974621_Salp:0.009319,(109876700_Okis:0.009351,110525393_Omyk:0.005607):0.003703):0,106585695_Ssal:0.003706):0.008209):0.02459);
ss4r	OG1v0000287.79	100196660	100286666	100196660_Ssal_100286666_Ssal	AORe	(105015302_Eluc:0.085061,((Tthy2_00001835_Tthy:0.020542,(CIGENE-Hucho-qnd.8591_Hhuc:0.002653,((111961856_Salp:0.006962,(109868620_Okis:0.011217,110523330_Omyk:0.00224):0.004251):0.00221,100196660_Ssal:0.010246):0.019135):0.016593):0.013963,(Tthy2_00083784_Tthy:0.019237,(CIGENE-Hucho-qnd.9378_Hhuc:0.023293,((111963792_Salp:0.02012,(109873939_Okis:0.010864,110509549_Omyk:0.003003):0.004431):0.00321…
ss4r	OG1v0000288.67	106567263	106572399	106567263_Ssal_106572399_Ssal	AORe	(105013744_Eluc:0.042427,((Tthy2_00056229_Tthy:0.01096,(CIGENE-Hucho-qnd.40519_Hhuc:0.087165,((111976934_Salp:0.009127,(109869179_Okis:0.009249,110492153_Omyk:0.004577):0.004663):0,106567263_Ssal:0.009058):0):0.007625):0.009574,(Tthy2_00079431_Tthy:0.013082,(CIGENE-Hucho-qnd.19683_Hhuc:0.009141,((111966618_Salp:0.011473,(109908139_Okis:0.006893,110532457_Omyk:0):0.009216):0,106572399_Ssal:0.00684…
ss4r	OG1v0000288.107	106569986	106588426	106569986_Ssal_106588426_Ssal	AORe	(105025850_Eluc:0.078246,((Tthy2_00101391_Tthy:0.028458,((111955034_Salp:0.00487,109903633_Okis:0.011365):0,(110488377_Omyk:0.006878,106569986_Ssal:0.011733):0.002447):0.014531):0.023621,(Tthy2_00103972_Tthy:0.019422,((111955674_Salp:0.019988,110496203_Omyk:0.005723):0,106588426_Ssal:0.010524):0.03163):0):0.018129);
ss4r	OG1v0000288.98	106576553	106605852	106576553_Ssal_106605852_Ssal	NA	(105029961_Eluc:0.112179,((Tthy2_00090789_Tthy:0.023622,(CIGENE-Hucho-qnd.2650_Hhuc:0.013976,106576553_Ssal:0.006851):0):0,(110509608_Omyk:0.009141,106605852_Ssal:0.009381):0):0.001968);
ss4r	OG1v0000289.90	106579993	106585428	106579993_Ssal_106585428_Ssal	AORe	(105014228_Eluc:0.082183,((Tthy2_00049027_Tthy:0.03282,((CIGENE-Hucho-qnd.44760_Hhuc:0.007717,111973906_Salp:0.024777):0.011341,((109895754_Okis:0,100136656_Omyk:0.00334):0.010294,106579993_Ssal:0.007385):0.000612):0.005395):0.011531,(Tthy2_00049035_Tthy:0.088899,((111974985_Salp:0.00881,110525473_Omyk:0.01296):0.002048,106585428_Ssal:0.020094):0.021448):0):0.011062);
ss4r	OG1v0000289.103	106563134	106567450	106563134_Ssal_106567450_Ssal	AORe	(105014924_Eluc:0.07526,((Tthy2_00082887_Tthy:0.027657,((111964503_Salp:0.008115,(111964501_Salp:0.047766,(111963945_Salp:0.067548,110509332_Omyk:0.032215):0.005938):0.010851):0.00337,106563134_Ssal:0.007869):0.008024):0.010867,(Tthy2_00114602_Tthy:0.03047,((111961707_Salp:0.018696,(109868451_Okis:0.006818,110523496_Omyk:0.008416):0.005616):0.0009,106567450_Ssal:0.009663):0.010601):0.012295):0.02…
ss4r	OG1v0000292.65	106588856	106570529	106570529_Ssal_106588856_Ssal	NA	(105023672_Eluc:0.089689,((CIGENE-Hucho-qnd.20522_Hhuc:0.020484,((111955430_Salp:0.002485,109908532_Okis:0.007655):0.008578,106588856_Ssal:0.006727):0):0.017479,((111954916_Salp:0.009683,(109904648_Okis:0.005087,110487970_Omyk:0.01022):0.008233):0,106570529_Ssal:0.0359):0.033248):0.018301);
ss4r	OG1v0000294.75	106567106	106572620	106567106_Ssal_106572620_Ssal	NA	(105013583_Eluc:0.048938,((Tthy2_00055796_Tthy:0.016091,(CIGENE-Hucho-qnd.2342_Hhuc:0.008978,((111976628_Salp:0.008205,(109869283_Okis:0.002724,110492045_Omyk:0.002727):0.003648):0,106567106_Ssal:0.005444):0.002114):0.009618):0.012844,(CIGENE-Hucho-qnd.17504_Hhuc:0.003371,((111966760_Salp:0.0009,(109908265_Okis:0.004553,110532629_Omyk:0.001804):0.006396):0.000912,106572620_Ssal:0.00272):0.002999)…
ss4r	OG1v0000294.102	100196711	106609353	100196711_Ssal_106609353_Ssal	AORe	(105020213_Eluc:0.088918,(Tthy2_00130016_Tthy:0.009536,(Tthy2_00007530_Tthy:0.05219,((CIGENE-Hucho-qnd.24443_Hhuc:0.007366,((111951441_Salp:0.005966,(109910324_Okis:0.014439,110490378_Omyk:0.005021):0.002703):0.002538,100196711_Ssal:0.00621):0.001826):0.004474,(CIGENE-Hucho-qnd.3080_Hhuc:0.01494,((111949604_Salp:0.005564,(109896704_Okis:0.004145,110500103_Omyk:0.002432):0.010858):0.004275,1066093…
ss4r	OG1v0000294.93	100194552	106573065	100194552_Ssal_106573065_Ssal	AORe	(105021817_Eluc:0.07736,((Tthy2_00008994_Tthy:0.020996,((109867242_Okis:0.009311,110500283_Omyk:0.008211):0.009073,100194552_Ssal:0.007929):0.006275):0.019052,(Tthy2_00072967_Tthy:0.0153,((111952376_Salp:0.004589,(109889670_Okis:0.008256,110524937_Omyk:0.004545):0.004587):0.001108,106573065_Ssal:0.008905):0.011566):0.018674):0.033402);
ss4r	OG1v0000295.103	106613684	106573817	106573817_Ssal_106613684_Ssal	AORe	(105011463_Eluc:0.100079,((Tthy2_00023347_Tthy:0.023817,(CIGENE-Hucho-qnd.34615_Hhuc:0.007734,((111975318_Salp:0.01963,(109902423_Okis:0.002266,110524200_Omyk:0.006313):0.00649):0.003201,106613684_Ssal:0.014307):0.009102):0.015248):0.020481,(Tthy2_00074808_Tthy:0.021771,((111952469_Salp:0.026075,(109889178_Okis:0.008409,110500781_Omyk:0.007846):0.014548):0.001708,106573817_Ssal:0.013588):0.01204)…
ss4r	OG1v0000295.88	106568459	100196790	100196790_Ssal_106568459_Ssal	AORe	(105023538_Eluc:0.085035,((Tthy2_00038385_Tthy:0.018743,(CIGENE-Hucho-qnd.13693_Hhuc:0.006987,((111980860_Salp:0.011998,(109892325_Okis:0.005394,110536956_Omyk:0.005381):0.003243):0.004308,106568459_Ssal:0.006484):0):0.011144):0.0262,(Tthy2_00113094_Tthy:0.016087,((CIGENE-Hucho-qnd.14883_Hhuc:0.015004,(111961245_Salp:0.007424,100196790_Ssal:0.011945):0.00205):0,(109877845_Okis:0.010939,110523965_…
ss4r	OG1v0000296.83	100286449	106589091	100286449_Ssal_106589091_Ssal	NA	(105006285_Eluc:0.08764,((Tthy2_00103194_Tthy:0.029384,(CIGENE-Hucho-qnd.38978_Hhuc:0.069298,109875903_Okis:0.270755):0):0.028638,((110496750_Omyk:0.017819,100286449_Ssal:0.018848):0.007645,106589091_Ssal:0.016236):0.00691):0.029514);
ss4r	OG1v0000296.95	106590167	106578680	106578680_Ssal_106590167_Ssal	NA	(105019385_Eluc:0.086393,((Tthy2_00106641_Tthy:0.028078,(CIGENE-Hucho-qnd.20857_Hhuc:0.010112,((111953491_Salp:0.006335,(109899465_Okis:0.002515,110489915_Omyk:0.002519):0.002519):0,106590167_Ssal:0.010142):0):0.016382):0.01785,(CIGENE-Hucho-qnd.20572_Hhuc:0.015918,((111973304_Salp:0.003788,(109908802_Okis:0.001242,110535642_Omyk:0.003786):0.00634):0,106578680_Ssal:0.012653):0.000641):0.03229):0.…
ss4r	OG1v0000296.65	106571599	106608122	106571599_Ssal_106608122_Ssal	AORe	(105028095_Eluc:0.080772,(((Tthy2_00085750_Tthy:0.021813,111954221_Salp:0.070664):0.028753,(CIGENE-Hucho-qnd.30789_Hhuc:0.018619,((109900934_Okis:0.003442,110529830_Omyk:0.007995):0.00378,106571599_Ssal:0.012445):0.007879):0.000621):0.008635,(Tthy2_00097335_Tthy:0.017936,(CIGENE-Hucho-qnd.8051_Hhuc:0.020875,((111973058_Salp:0.006275,106608122_Ssal:0.003386):0.001752,(109866584_Okis:0.005091,11052…
ss4r	OG1v0000297.66	106583497	106565109	106565109_Ssal_106583497_Ssal	NA	(105016811_Eluc:0.062402,((Tthy2_00013042_Tthy:0.011539,(CIGENE-Hucho-qnd.17853_Hhuc:0.003099,((111970352_Salp:0.002292,(109891304_Okis:0.002293,110528372_Omyk:0):0.004612):0,106583497_Ssal:0.011565):0):0.012064):0.017913,((111963458_Salp:0.02007,(109893069_Okis:0,110494049_Omyk:0.005162):0.0056):9.9e-05,106565109_Ssal:0.010665):0.024991):0.000914);
ss4r	OG1v0000297.103	100195553	106565990	100195553_Ssal_106565990_Ssal	AORe	(109614550_Eluc:0.044346,((Tthy2_00012294_Tthy:0.02534,((111969772_Salp:0.004746,(109890871_Okis:0.009466,110527792_Omyk:0.007085):0.007024):0.005929,100195553_Ssal:0.008161):0.009618):0.013997,(Tthy2_00018034_Tthy:0.029523,(CIGENE-Hucho-qnd.37376_Hhuc:0.011342,((111970196_Salp:0.018962,(109898749_Okis:0.007023,110494679_Omyk:0.007044):0.004683):0.002347,106565990_Ssal:0.002327):0.001542):0):0.04…
ss4r	OG1v0000298.68	106572409	106567271	106567271_Ssal_106572409_Ssal	NA	(105013733_Eluc:0.160762,((Tthy2_00056247_Tthy:0.026148,(111966610_Salp:0.013133,106572409_Ssal:0.012719):0.044369):0.006868,((111976288_Salp:0.003447,109868882_Okis:0.032613):0,106567271_Ssal:0.020595):0.00732):0);
ss4r	OG1v0000298.75	106565834	106583040	106565834_Ssal_106583040_Ssal	AORe	(105017302_Eluc:0.056426,((Tthy2_00017522_Tthy:0.056999,(CIGENE-Hucho-qnd.22859_Hhuc:0.012604,106565834_Ssal:0.009169):0.006693):0.019482,(Tthy2_00012806_Tthy:0.137713,((109890190_Okis:0.00306,110527960_Omyk:0.015559):0.003076,106583040_Ssal:0.003066):0):0.02602):0.006359);
ss4r	OG1v0000298.93	106576259	106609476	106576259_Ssal_106609476_Ssal	NA	(105020235_Eluc:0.071243,(Tthy2_00130090_Tthy:0.049901,((111949434_Salp:0.012406,((109864492_Okis:0.003191,110490402_Omyk:0.003069):0.003078,(109896380_Okis:0,110500079_Omyk:0):0.003085):0.00303):0.006199,(106576259_Ssal:0.006086,106609476_Ssal:0.015751):0.006312):0):0.01474);
ss4r	OG1v0000298.104	106582736	106566044	106566044_Ssal_106582736_Ssal	NA	(105023677_Eluc:0.064561,((CIGENE-Hucho-qnd.27445_Hhuc:0.00622,106582736_Ssal:0.009147):0,((CIGENE-Hucho-qnd.40093_Hhuc:0.006302,((112069025_Salp:0,(109865255_Okis:0,110494696_Omyk:0.006133):0.006124):0.003024,106566044_Ssal:0.006171):0.010113):0.036823,(111969743_Salp:0.005178,(109890152_Okis:0,110527764_Omyk:0):0.003999):0.00321):0.01974):0.021517);
ss4r	OG1v0000300.84	106568167	106563782	106563782_Ssal_106568167_Ssal	AORe	(105014710_Eluc:0.061276,((Tthy2_00037847_Tthy:0.021547,(CIGENE-Hucho-qnd.14368_Hhuc:0.009678,((111980022_Salp:0.013924,(109892484_Okis:0.006838,110537143_Omyk:0.006324):0.004128):0.000788,106568167_Ssal:0.007012):0.002223):0.00806):0.02039,(Tthy2_00113682_Tthy:0.022242,(CIGENE-Hucho-qnd.23737_Hhuc:0.011199,((111961417_Salp:0.006291,(109868003_Okis:0.003226,110522935_Omyk:0.01971):0.005326):0.003…
ss4r	OG1v0000300.66	106587673	106562478	106562478_Ssal_106587673_Ssal	NA	(105022645_Eluc:0.064349,(((Tthy2_00122543_Tthy:0.022944,106587673_Ssal:0.030437):0.001017,100136710_Omyk:0.011938):0,(110506128_Omyk:0,106562478_Ssal:0.039282):0.079403):0.027364);
ss4r	OG1v0000301.83	106602927	106563726	106563726_Ssal_106602927_Ssal	AORe	(105007204_Eluc:0.079109,((Tthy2_00021043_Tthy:0.028533,(CIGENE-Hucho-qnd.34914_Hhuc:0.010245,((111950353_Salp:0.009915,(109872647_Okis:0.01122,110534188_Omyk:0.00352):0.011926):0.002057,106602927_Ssal:0.0123):0):0.01025):0.012259,(Tthy2_00081489_Tthy:0.026983,(CIGENE-Hucho-qnd.41059_Hhuc:0.011182,(110510194_Omyk:0.016876,106563726_Ssal:0.006228):0.003485):0.013792):0.015394):0.022321);
ss4r	OG1v0000301.73	106604842	106611870	106604842_Ssal_106611870_Ssal	AORe	(105025846_Eluc:0.078163,((Tthy2_00070454_Tthy:0.02434,((111965397_Salp:0.005401,(109864645_Okis:0.005654,110488619_Omyk:0.004788):0.001752):0.000546,106604842_Ssal:0.00549):0.013137):0.026902,(Tthy2_00099442_Tthy:0.022706,(CIGENE-Hucho-qnd.33068_Hhuc:0.014314,(110504826_Omyk:0.01188,106611870_Ssal:0.008066):0.002458):0.012279):0.023748):0.018269);
ss4r	OG1v0000302.104	106572836	106566414	106566414_Ssal_106572836_Ssal	NA	(105023763_Eluc:0.117487,((Tthy2_00078529_Tthy:0.043067,((112070890_Salp:0.055705,110532780_Omyk:0.057614):0.001094,106572836_Ssal:0.031476):0.020056):0.012828,((111976815_Salp:0.01689,(109869227_Okis:0.010557,110492651_Omyk:0.096142):0.011089):0.002086,106566414_Ssal:0.010354):0.038274):0.046959);
ss4r	OG1v0000302.90	106582688	106566080	106566080_Ssal_106582688_Ssal	AORe	(105027118_Eluc:0.123803,((Tthy2_00012036_Tthy:0.040619,(CIGENE-Hucho-qnd.1573_Hhuc:0.013694,((111969699_Salp:0.011401,(109890809_Okis:0.00835,110527716_Omyk:0.004866):0.007576):0.000546,106582688_Ssal:0.010822):0.001405):0.012913):0.024495,((Tthy2_00018313_Tthy:0.072338,106566080_Ssal:0.025087):0.031717,(CIGENE-Hucho-qnd.16601_Hhuc:0.034208,(112069857_Salp:0.007391,(109878956_Okis:0.034418,11049…
ss4r	OG1v0000302.71	106560984	106584470	106560984_Ssal_106584470_Ssal	AORe	(105029402_Eluc:0.105121,((Tthy2_00011178_Tthy:0.052307,(CIGENE-Hucho-qnd.12408_Hhuc:0.013108,(109866918_Okis:0.043355,((111962228_Salp:0.015813,110493507_Omyk:0.097222):0.000371,106560984_Ssal:0.005465):0.002059):0.003637):0.00739):0.008956,(Tthy2_00058837_Tthy:0.127388,((111972073_Salp:0.013804,109897832_Okis:0.025403):0.001957,(CIGENE-Hucho-qnd.28284_Hhuc:0.009658,(110521409_Omyk:0.021246,1065…
ss4r	OG1v0000303.65	106586483	106582249	106582249_Ssal_106586483_Ssal	NA	(105016324_Eluc:0.064856,((Tthy2_00043491_Tthy:0.019763,(CIGENE-Hucho-qnd.9587_Hhuc:0.006589,((111977824_Salp:0.004902,(109868639_Okis:0.004303,110520336_Omyk:0.005317):0.002999):0.002487,106586483_Ssal:0.00523):0.00226):0.004461):0.014899,((111959929_Salp:0.005874,(109870697_Okis:0.002989,100136146_Omyk:0.007272):0.004982):0.001104,106582249_Ssal:0.00637):0.022988):0.020964);
ss4r	OG1v0000303.85	106603334	106567809	106567809_Ssal_106603334_Ssal	AORe	(105026974_Eluc:0.052753,((Tthy2_00022020_Tthy:0.02512,(CIGENE-Hucho-qnd.1082_Hhuc:0.010149,((111950166_Salp:0.006254,(109873310_Okis:0.003627,110533811_Omyk:0.002397):0.008907):0,106603334_Ssal:0.011265):0.006445):0.011772):0.007783,(Tthy2_00037299_Tthy:0.017739,((111980301_Salp:0.00974,(109892611_Okis:0.0069,110537315_Omyk:0.007003):0.006618):0.004837,106567809_Ssal:0.013001):0.019504):0.033619…
ss4r	OG1v0000304.84	106583488	106565112	106565112_Ssal_106583488_Ssal	AORe	(105016818_Eluc:0.088166,((Tthy2_00013028_Tthy:0.029661,(CIGENE-Hucho-qnd.21207_Hhuc:0.014387,(111970357_Salp:0.012855,106583488_Ssal:0.017116):0.00545):0.005202):0.030319,(Tthy2_00016434_Tthy:0.048636,(CIGENE-Hucho-qnd.14819_Hhuc:0.018901,((111963387_Salp:0.007095,(109893016_Okis:0.000809,110494045_Omyk:0.053712):0.011107):0.000502,106565112_Ssal:0.011982):0.005502):0.006511):0.029403):0.022372);
ss4r	OG1v0000304.68	106561407	106573292	106561407_Ssal_106573292_Ssal	AORe	(105018153_Eluc:0.076914,((Tthy2_00008257_Tthy:0.026406,(CIGENE-Hucho-qnd.38813_Hhuc:0.016149,((111962508_Salp:0.012074,109867143_Okis:0.01339):0.002175,106561407_Ssal:0.027126):0.004821):0.019454):0.027619,(Tthy2_00073738_Tthy:0.035315,((111952929_Salp:0.017847,(109889532_Okis:0.010194,110522881_Omyk:0.002482):0.005725):0.001914,106573292_Ssal:0.01211):0.012577):0.016379):0.0339);
ss4r	OG1v0000305.88	106566158	106583705	106566158_Ssal_106583705_Ssal	NA	(105007068_Eluc:0.096688,((Tthy2_00018462_Tthy:0.389403,(CIGENE-Hucho-qnd.29551_Hhuc:0.010973,((112072809_Salp:0.094004,(109899758_Okis:0.019196,110494787_Omyk:0.014154):0.012652):0.000727,106566158_Ssal:0.016682):0.004333):0.011553):0.01852,((109891451_Okis:0.007392,110528580_Omyk:0.007413):0.008722,106583705_Ssal:0.016333):0.036152):0.026126);
ss4r	OG1v0000305.73	106575215	106574285	106574285_Ssal_106575215_Ssal	NA	(105022529_Eluc:0.075506,((CIGENE-Hucho-qnd.11230_Hhuc:0.010342,((111970965_Salp:0.013129,(109890651_Okis:0.005084,110527524_Omyk:0.001447):0.00683):0.002075,106575215_Ssal:0.012398):0.000598):0.005012,((112074003_Salp:0.004632,(109906680_Okis:0.004882,110495910_Omyk:0.016179):0.020314):0.000615,106574285_Ssal:0.009239):0.007424):0.034402);
ss4r	OG1v0000305.100	106566711	106571948	106566711_Ssal_106571948_Ssal	AORe	(105026321_Eluc:0.096716,((Tthy2_00056851_Tthy:0.01478,(CIGENE-Hucho-qnd.43412_Hhuc:0.009069,((111976707_Salp:0.00703,(109869750_Okis:0.005507,110492364_Omyk:0.003859):0.01333):0.00145,106566711_Ssal:0.01119):0.007014):0.013664):0.023812,(Tthy2_00080070_Tthy:0.02447,(CIGENE-Hucho-qnd.6712_Hhuc:0.006303,((112070827_Salp:0.002619,(109907800_Okis:0.003918,110532039_Omyk:0.001269):0.021895):0.000646,…
ss4r	OG1v0000306.92	106611786	106604681	106604681_Ssal_106611786_Ssal	NA	(105028957_Eluc:0.082369,((Tthy2_00100247_Tthy:0.163821,(CIGENE-Hucho-qnd.8297_Hhuc:0.011427,((111965733_Salp:0.008133,(109905193_Okis:0.004161,110505019_Omyk:0.005699):0.009561):0.004955,106611786_Ssal:0.006737):0.003467):0.013527):0.005128,(109910153_Okis:0.080714,(CIGENE-Hucho-qnd.42840_Hhuc:0.020728,(110488815_Omyk:0.111453,106604681_Ssal:0.008502):0):0.001501):0.016286):0.032493);
ss4r	OG1v0000307.73	106610963	106599217	106599217_Ssal_106610963_Ssal	AORe	(105015545_Eluc:0.074027,(((Tthy2_00062126_Tthy:0.030169,(CIGENE-Hucho-qnd.35940_Hhuc:0.020591,((109904121_Okis:0.002604,110505640_Omyk:0.003494):0.007707,106610963_Ssal:0.008334):0.005894):0.004896):0.015167,111963351_Salp:0.016116):0.024736,(Tthy2_00052831_Tthy:0.019046,(CIGENE-Hucho-qnd.40287_Hhuc:0.010123,((111968646_Salp:0.00654,(109894430_Okis:0.004332,110497823_Omyk:0.000863):0.003866):0,1…
ss4r	OG1v0000307.102	106586084	106564837	106564837_Ssal_106586084_Ssal	NA	(105021509_Eluc:0.068386,(Tthy2_00136606_Tthy:0.04866,((CIGENE-Hucho-qnd.17295_Hhuc:0.011826,((111982301_Salp:0.011166,(109865660_Okis:0.005339,110486028_Omyk:0.004416):0.005848):0.003513,106586084_Ssal:0.008849):0.00532):0.010017,((112080824_Salp:0.009677,(109889883_Okis:0.012596,110493742_Omyk:0.005246):0.007445):0.001961,106564837_Ssal:0.012452):0.015639):0.004437):0.029262);
ss4r	OG1v0000308.78	106570047	106588502	106570047_Ssal_106588502_Ssal	AORe	(105012765_Eluc:0.061264,((Tthy2_00101109_Tthy:0.142784,(111955208_Salp:0.01229,(CIGENE-Hucho-qnd.38389_Hhuc:0.012015,((109903707_Okis:0.005032,110487626_Omyk:0.078823):0.009318,106570047_Ssal:0.005823):0):0.001943):0.010067):0.003953,(Tthy2_00103444_Tthy:0.015568,(CIGENE-Hucho-qnd.134_Hhuc:0.011412,((111956047_Salp:0.009683,(109907606_Okis:0.005893,110496115_Omyk:0.002816):0.006361):0.001444,106…
ss4r	OG1v0000309.100	106574709	106575524	106574709_Ssal_106575524_Ssal	NA	(105019790_Eluc:0.051292,((((111959847_Salp:0.208406,106574709_Ssal:0.059352):0.009744,(109879361_Okis:0.059806,106575524_Ssal:0):0):0.012985,110528838_Omyk:0.001385):0,(109881615_Okis:0.001348,110495446_Omyk:0.002688):0.002739):0.017114);
ss4r	OG1v0000309.65	106566707	106571954	106566707_Ssal_106571954_Ssal	AORe	(105026324_Eluc:0.057981,((Tthy2_00056860_Tthy:0.010633,(CIGENE-Hucho-qnd.43410_Hhuc:0.02705,((111976571_Salp:0.001347,(109869401_Okis:0.002722,110492361_Omyk:0.001325):0.008152):0.00135,106566707_Ssal:0.00677):0.003524):0.011822):0.011636,(Tthy2_00080081_Tthy:0.013533,(CIGENE-Hucho-qnd.6709_Hhuc:0.005496,(112080867_Salp:0.005702,((109907804_Okis:0.002715,110532044_Omyk:0.002687):0.005148,1065719…
ss4r	OG1v0000310.83	100136417	106575942	100136417_Ssal_106575942_Ssal	AORe	(105019067_Eluc:0.072946,((Tthy2_00090616_Tthy:0.02789,(CIGENE-Hucho-qnd.17544_Hhuc:0.05159,CIGENE-Hucho-qnd.9712_Hhuc:0.007092):0.007193):0.000137,((Tthy2_00090649_Tthy:0.026936,(109883116_Okis:0,(100135813_Omyk:0.00956,100329212_Omyk:0.00285):0.00722):0.008916):0.002113,((111978076_Salp:0.012668,112081056_Salp:0.008923):0.004844,(100136417_Ssal:0.001216,106575942_Ssal:0.005047):0.006695):0.0013…
ss4r	OG1v0000312.100	100380437	106561428	100380437_Ssal_106561428_Ssal	AORe	(105022136_Eluc:0.02659,(((Tthy2_00073788_Tthy:0.011252,(CIGENE-Hucho-qnd.21174_Hhuc:0.017372,109867582_Okis:0.029471):0.016834):0.04831,CIGENE-Hucho-qnd.38334_Hhuc:0.03112):0.087692,(Tthy2_00008199_Tthy:0.027406,(((111952297_Salp:0,((109889513_Okis:0.006704,100170208_Omyk:0.00446):0.00504,110497629_Omyk:0.029582):0.011052):0,100380437_Ssal:0.004448):0.015367,(111962485_Salp:0.003957,106561428_Ss…
ss4r	OG1v0000312.84	106606379	106601908	106601908_Ssal_106606379_Ssal	AORe	(105029053_Eluc:0.072706,(((((Tthy2_00124581_Tthy:0.076333,112076192_Salp:0.013151):0.006604,(Tthy2_00124534_Tthy:0.031271,109877574_Okis:0.01008):0):0,(109877667_Okis:0.010081,106606379_Ssal:0.010293):0):0,100136753_Omyk:0.003291):0,(CIGENE-Hucho-qnd.37230_Hhuc:0.012594,(110487030_Omyk:0.003291,106601908_Ssal:0.012581):0):0):0.053863);
ss4r	OG1v0000314.99	106561692	106573040	106561692_Ssal_106573040_Ssal	AORe	(105021804_Eluc:0.119893,((Tthy2_00009024_Tthy:0.025801,(CIGENE-Hucho-qnd.29336_Hhuc:0.012408,((112071583_Salp:0.021794,(109867052_Okis:0.008983,110502465_Omyk:0.011073):0.011487):0.002557,106561692_Ssal:0.009522):0.005776):0.008768):0.025926,(Tthy2_00072907_Tthy:0.033422,((111953025_Salp:0.01267,(109888738_Okis:0.010127,110525505_Omyk:0.008571):0.014346):0.003233,106573040_Ssal:0.015686):0.02327…
ss4r	OG1v0000314.86	106576205	106609299	106576205_Ssal_106609299_Ssal	LORe	((Tthy2_00121719_Tthy:0.019825,Tthy2_00129850_Tthy:0.043956):0.027233,((CIGENE-Hucho-qnd.13079_Hhuc:0.019051,((109910367_Okis:0.017838,110490751_Omyk:0.01099):0.004201,106576205_Ssal:0.03275):0.001066):0.002268,(111951555_Salp:0.026066,((112080586_Salp:0.04052,(109879970_Okis:0.018243,110500158_Omyk:0.006723):0.00714):0.001016,106609299_Ssal:0.00897):0.004143):0.002534):0.009579);
ss4r	OG1v0000317.82	106612187	106589857	106589857_Ssal_106612187_Ssal	AORe	(105027570_Eluc:0.155991,((Tthy2_00027253_Tthy:0.036819,((111978576_Salp:0.013469,(109899913_Okis:0.0121,110502760_Omyk:0.004636):0.004901):0.000605,106612187_Ssal:0.005456):0.014724):0.01661,(Tthy2_00077804_Tthy:0.043468,(CIGENE-Hucho-qnd.6686_Hhuc:0.009404,((111968145_Salp:0.011597,(109888865_Okis:0.031613,110499540_Omyk:0.008184):0.030865):0.017042,106589857_Ssal:0.011106):0.000585):0.019813):…
ss4r	OG1v0000318.101	106579665	106590277	106579665_Ssal_106590277_Ssal	AORe	(105019485_Eluc:0.107359,((Tthy2_00095308_Tthy:0.086557,((109879760_Okis:0.021935,110536544_Omyk:0.057032):0.024309,106579665_Ssal:0.013757):0.019165):0.016031,(Tthy2_00107029_Tthy:0.021843,((111953880_Salp:0.012342,(109900175_Okis:0.027673,110489794_Omyk:0.002643):0.003707):0.001912,106590277_Ssal:0.005614):0.016654):0.019233):0.009803);
ss4r	OG1v0000318.87	106569206	106599276	106569206_Ssal_106599276_Ssal	AORe	(105024264_Eluc:0.119028,((Tthy2_00040702_Tthy:0.074098,(CIGENE-Hucho-qnd.34064_Hhuc:0.007787,((111957009_Salp:0.009271,(109874708_Okis:0.003933,110530392_Omyk:0.005162):0.007005):0.00192,106569206_Ssal:0.009082):0.004352):0.008811):0.024758,(Tthy2_00065268_Tthy:0.033819,((111979618_Salp:0.01896,(109871535_Okis:0.007726,110508666_Omyk:0.032798):0.005012):0.004073,106599276_Ssal:0.010583):0.018462…
ss4r	OG1v0000319.100	106561909	106587064	106561909_Ssal_106587064_Ssal	LORe	(105029471_Eluc:0.068334,((Tthy2_00032329_Tthy:0.046372,Tthy2_00123453_Tthy:0.08177):0.025493,(((111969192_Salp:0.01076,(109895298_Okis:0.058889,110506278_Omyk:0.003334):0.007078):0.002964,106561909_Ssal:0.005872):0.006409,((111974396_Salp:0.074933,(109884719_Okis:0.008661,110526928_Omyk:0.030697):0.03473):0.000225,106587064_Ssal:0.003521):0.009069):0.006486):0.015342);
ss4r	OG1v0000319.79	106583876	106600941	106583876_Ssal_106600941_Ssal	NA	(Tthy2_00046510_Tthy:0.048093,(((CIGENE-Hucho-qnd.7972_Hhuc:0.029195,111981648_Salp:0.096757):0.02026,((111971506_Salp:0.00641,106583876_Ssal:0.004602):0.000567,(109898257_Okis:0.011965,110521020_Omyk:0.000726):0.002554):0.004717):0.005719,(110537962_Omyk:0.076661,106600941_Ssal:0.01375):0.011543):0.007983);
ss4r	OG1v0000322.94	106609228	106576060	106576060_Ssal_106609228_Ssal	NA	(105006388_Eluc:0.090177,(Tthy2_00121356_Tthy:0.063168,((CIGENE-Hucho-qnd.7785_Hhuc:0.015325,((111950594_Salp:0.00396,109896774_Okis:0.016572):0.00072,106609228_Ssal:0.009225):0.005772):0.007245,(111951412_Salp:0.013935,106576060_Ssal:0.012255):0.009342):0.004411):0.003595);
ss4r	OG1v0000322.72	106583082	106565661	106565661_Ssal_106583082_Ssal	AORe	(105017134_Eluc:0.062418,((Tthy2_00013454_Tthy:0.019028,(CIGENE-Hucho-qnd.23203_Hhuc:0.010567,((111970066_Salp:0.004509,(109891110_Okis:0.00297,110528086_Omyk:0.008302):0.004539):0.000729,106583082_Ssal:0.002255):0.002224):0.006446):0.008456,(Tthy2_00015624_Tthy:0.016157,(CIGENE-Hucho-qnd.42567_Hhuc:0.011875,((111967143_Salp:0.005991,(109905569_Okis:0.005998,110494352_Omyk:0.002236):0.004535):0.0…
ss4r	OG1v0000322.63	106572868	106566363	106566363_Ssal_106572868_Ssal	NA	(105029196_Eluc:0.145585,((Tthy2_00078504_Tthy:0.045964,(110532803_Omyk:0.014603,106572868_Ssal:0.012359):0.010531):0.006398,((111977154_Salp:0.011204,110492690_Omyk:0.014995):0.001775,106566363_Ssal:0.009129):0.029788):0.027281);
ss4r	OG1v0000322.104	106561320	106573363	106561320_Ssal_106573363_Ssal	NA	((Tthy2_00007973_Tthy:0.039099,(CIGENE-Hucho-qnd.19411_Hhuc:0.039818,(110496911_Omyk:0.016933,106561320_Ssal:0.060788):0.003147):0.014666):0.046564,((111952100_Salp:0.027875,110522167_Omyk:0.017317):0.001377,106573363_Ssal:0.018985):0.07586);
ss4r	OG1v0000326.66	106580789	106612658	106580789_Ssal_106612658_Ssal	NA	(105024104_Eluc:0.087115,(Tthy2_00068909_Tthy:0.020216,(((111949861_Salp:0.014789,(109906053_Okis:0.002949,110507528_Omyk:0.001469):0.006239):0.001421,106580789_Ssal:0.013124):0.005517,(111960493_Salp:0.004455,((109908954_Okis:0.002953,110503651_Omyk:0.00741):0.004444,106612658_Ssal:0.004436):0.001448):0.008366):0.003779):0.047831);
ss4r	OG1v0000326.93	106568278	106562676	106562676_Ssal_106568278_Ssal	AORe	(105031127_Eluc:0.08459,((Tthy2_00037981_Tthy:0.040604,((CIGENE-Hucho-qnd.5036_Hhuc:0.025327,(111980870_Salp:0.040751,106568278_Ssal:0.008459):0.029759):0.040645,(109882559_Okis:0.020216,110537092_Omyk:0.024228):0.005152):0.015652):0.028234,(Tthy2_00113527_Tthy:0.012835,(CIGENE-Hucho-qnd.13307_Hhuc:0.009276,((111961364_Salp:0.005803,106562676_Ssal:0.009128):0.034403,(109868732_Okis:0.002911,11052…
ss4r	OG1v0000326.81	106580376	106585622	106580376_Ssal_106585622_Ssal	AORe	((Tthy2_00050619_Tthy:0.048444,((111957498_Salp:0.001565,(109895905_Okis:0.002928,110536047_Omyk:0.004438):0.007289):0,106580376_Ssal:0.010448):0.013159):0.018042,(Tthy2_00118115_Tthy:0.007808,((111974161_Salp:0.006223,(109879804_Okis:0.002938,110525679_Omyk:0.00147):0.005616):0.005627,106585622_Ssal:0.003508):0.014142):0.002193);
ss4r	OG1v0000327.76	106583206	106565552	106565552_Ssal_106583206_Ssal	AORe	(105017191_Eluc:0.068792,((Tthy2_00013570_Tthy:0.01329,(CIGENE-Hucho-qnd.8428_Hhuc:0.017464,((111970110_Salp:0.010062,(109891162_Okis:0.004747,110528142_Omyk:0.005786):0.004211):0.002315,106583206_Ssal:0.004595):0.004158):0.018806):0.002901,(Tthy2_00015770_Tthy:0.025675,(CIGENE-Hucho-qnd.11357_Hhuc:0.002255,((111966581_Salp:0.00419,(109895587_Okis:0.008472,110494293_Omyk:0.002032):0.010609):0,106…
ss4r	OG1v0000327.64	106582926	106565818	106565818_Ssal_106582926_Ssal	AORe	(105017315_Eluc:0.048757,((Tthy2_00012762_Tthy:0.024681,((109890994_Okis:0.0021,110527948_Omyk:0.008402):0.005048,106582926_Ssal:0.008089):0.016139):0.007867,(Tthy2_00017557_Tthy:0.01729,(CIGENE-Hucho-qnd.22869_Hhuc:0.138153,((112071683_Salp:0.002187,(109897219_Okis:0.008312,110494516_Omyk:0.0043):0.002074):0.002451,106565818_Ssal:0.003723):0.005526):0.014328):0.010494):0.019893);
ss4r	OG1v0000328.81	106570710	106589084	106570710_Ssal_106589084_Ssal	NA	(105005722_Eluc:0.076021,((Tthy2_00103145_Tthy:0.037383,((112073147_Salp:0.054218,109884033_Okis:0.012806):0,106570710_Ssal:0.13781):0.026929):0.008197,((112071597_Salp:0.014463,110496749_Omyk:0.02334):0.003217,106589084_Ssal:0.005677):0.018449):0.047708);
ss4r	OG1v0000328.100	100380591	106607564	100380591_Ssal_106607564_Ssal	NA	(105021669_Eluc:0.06536,((Tthy2_00084781_Tthy:0.024392,(CIGENE-Hucho-qnd.42630_Hhuc:0.015347,((111954508_Salp:0.00237,(109900546_Okis:0.004773,110529379_Omyk:0.002378):0.00237):0,100380591_Ssal:0.009542):0.009298):0.024845):0.014784,((111972714_Salp:0.009557,(109884008_Okis:0.007154,110522014_Omyk:0):0):0,106607564_Ssal:0.002372):0.03893):0.030541);
ss4r	OG1v0000330.100	106566922	106572034	106566922_Ssal_106572034_Ssal	AORe	(((Tthy2_00057112_Tthy:0.204988,((111976900_Salp:0.016032,109869725_Okis:0.02969):0.034975,(110491095_Omyk:0.025261,106566922_Ssal:0.016279):0.068413):0.021064):0.058121,(Tthy2_00081005_Tthy:0.031124,(111966933_Salp:0.04596,106572034_Ssal:0.025255):0.014959):0.088472):0.068241,110531200_Omyk:0.326969);
ss4r	OG1v0000331.85	106580096	106585677	106580096_Ssal_106585677_Ssal	AORe	(105014449_Eluc:0.081251,((Tthy2_00049411_Tthy:0.037456,(CIGENE-Hucho-qnd.34948_Hhuc:0.01112,((111957403_Salp:0.006969,(109895670_Okis:0.009331,110535772_Omyk:0.006456):0.005033):0.000297,106580096_Ssal:0.011355):0.003108):0.009142):0.01999,(Tthy2_00118796_Tthy:0.023474,(CIGENE-Hucho-qnd.38780_Hhuc:0.034088,((111975163_Salp:0.007766,(109876418_Okis:0.004028,110525371_Omyk:0.002018):0.006604):0.00…
ss4r	OG1v0000331.100	106564180	106568190	106564180_Ssal_106568190_Ssal	NA	(105027057_Eluc:0.095671,(((111961448_Salp:0.009716,(109868035_Okis:0.003723,110523756_Omyk:0.004632):0.009424):0.001131,106564180_Ssal:0.006339):0.025058,((111982145_Salp:0.004591,(109892500_Okis:0.002433,110537163_Omyk:0.002437):0.004372):0.000902,106568190_Ssal:0.006977):0.029469):0.013215);
ss4r	OG1v0000332.98	106563185	106564805	106563185_Ssal_106564805_Ssal	AORe	(105014858_Eluc:0.081939,((Tthy2_00082266_Tthy:0.02191,(CIGENE-Hucho-qnd.38693_Hhuc:0.0128,((111964119_Salp:0.005253,(109873946_Okis:0.006451,110509907_Omyk:0.005861):0.009258):0,106563185_Ssal:0.007574):0.005467):0.007396):0.016213,(Tthy2_00113924_Tthy:0.022056,(111961498_Salp:0.00998,(110522923_Omyk:0.023521,106564805_Ssal:0.00733):0.003732):0.011823):0.009238):0.01935);
ss4r	OG1v0000332.64	106602545	106609944	106602545_Ssal_106609944_Ssal	NA	(105022850_Eluc:0.069591,(Tthy2_00137340_Tthy:0.032544,(((CIGENE-Hucho-qnd.39656_Hhuc:0.022541,(111971564_Salp:0.008767,(109901117_Okis:0.005243,110534402_Omyk:0.043172):0.009908):0.000746):0.002046,106602545_Ssal:0.011481):0.010199,(CIGENE-Hucho-qnd.9332_Hhuc:0.009589,((111958461_Salp:0.00829,(109894169_Okis:0.006059,110497465_Omyk:0.005208):0.005584):0.00178,106609944_Ssal:0.014343):0.007552):0…
ss4r	OG1v0000332.82	106584971	106580333	106580333_Ssal_106584971_Ssal	NA	(105027003_Eluc:0.064347,((((Tthy2_00117986_Tthy:0.018376,(Tthy2_00050748_Tthy:0.01991,111957648_Salp:0.019072):0.018666):0.065963,110525719_Omyk:0.001186):0.001481,((Tthy2_00117983_Tthy:1.43553,111974333_Salp:0.030842):0.086948,(109880361_Okis:0.002445,106584971_Ssal:0.080716):0):0.015028):0.00648,(111957647_Salp:0.008421,(CIGENE-Hucho-qnd.33664_Hhuc:0.01353,((109895947_Okis:0.007331,110536091_O…
ss4r	OG1v0000333.62	106613595	106573938	106573938_Ssal_106613595_Ssal	AORe	(105011369_Eluc:0.06317,((Tthy2_00023143_Tthy:0.026864,((111975801_Salp:0.006345,(109902348_Okis:0.002517,110524107_Omyk:0.003202):0.007595):0,106613595_Ssal:0.004799):0.006876):0.018847,(Tthy2_00110847_Tthy:0.017738,((111952648_Salp:0.018237,(109889089_Okis:0.004747,110489545_Omyk:0.001517):0.005785):0,106573938_Ssal:0.007565):0.011411):0.019689):0.026718);
ss4r	OG1v0000333.76	106569615	106600512	106569615_Ssal_106600512_Ssal	NA	(105022617_Eluc:0.084965,((Tthy2_00039261_Tthy:0.023159,(110531022_Omyk:0.054107,106569615_Ssal:0.011156):0.024624):0.043703,(CIGENE-Hucho-qnd.44243_Hhuc:0.00877,106600512_Ssal:0.023166):0.033925):0.015493);
ss4r	OG1v0000333.97	106568412	106561873	106561873_Ssal_106568412_Ssal	AORe	(105026676_Eluc:0.064875,((Tthy2_00038168_Tthy:0.019123,(CIGENE-Hucho-qnd.4597_Hhuc:0.010077,((111981293_Salp:0.00932,110537015_Omyk:0.010873):0.001613,106568412_Ssal:0.004697):0.004087):0.010387):0.031935,(Tthy2_00113309_Tthy:0.021069,(CIGENE-Hucho-qnd.32266_Hhuc:0.009432,((111961296_Salp:0.008674,(109867875_Okis:0.001536,110523908_Omyk:0.005479):0.00631):0.00232,106561873_Ssal:0.00625):0.000703…
ss4r	OG1v0000334.64	106570558	106588819	106570558_Ssal_106588819_Ssal	AORe	(105012501_Eluc:0.084157,((((Tthy2_00102962_Tthy:0.022227,112072799_Salp:0.006999):0.002149,(CIGENE-Hucho-qnd.34731_Hhuc:0.020248,106570558_Ssal:0.008918):0.004603):0.011684,(109903317_Okis:0.006413,110487933_Omyk:0.002428):0.00623):0.01892,(Tthy2_00104971_Tthy:0.031373,((111956129_Salp:0.106641,(109907283_Okis:0.074911,110496860_Omyk:0):0.082367):0.053169,106588819_Ssal:0.008827):0.01004):0.0056…
ss4r	OG1v0000334.91	106583652	106565270	106565270_Ssal_106583652_Ssal	AORe	((Tthy2_00015143_Tthy:0.112767,(CIGENE-Hucho-qnd.4039_Hhuc:0.01847,((111970486_Salp:0.011075,(109891413_Okis:0.008871,110528535_Omyk:0.004357):0):0,106583652_Ssal:0.016649):0.003944):0.006892):0.036201,(Tthy2_00016956_Tthy:0.029723,(CIGENE-Hucho-qnd.33517_Hhuc:0.023529,(111961978_Salp:0.00935,((109891448_Okis:0.013245,110493910_Omyk:0.002203):0.008183,106565270_Ssal:0.002863):0.002985):0.006947):…
ss4r	OG1v0000335.96	106603197	106563390	106563390_Ssal_106603197_Ssal	AORe	(105024594_Eluc:0.059404,((Tthy2_00021575_Tthy:0.025909,(CIGENE-Hucho-qnd.43122_Hhuc:0.007187,((111950568_Salp:0.010722,(109872906_Okis:0,110533946_Omyk:0):0.003566):0.003558,106603197_Ssal:0.00355):0.003595):0.00539):0.003806,(Tthy2_00082170_Tthy:0.03087,((CIGENE-Hucho-qnd.39866_Hhuc:0.003563,(109874431_Okis:0.003543,110509931_Omyk:0):0.0107):0,(111963700_Salp:0.032949,106563390_Ssal:0.003553):0…
ss4r	OG1v0000335.71	106588428	106570163	106570163_Ssal_106588428_Ssal	NA	(105025855_Eluc:0.038352,((Tthy2_00103963_Tthy:0.24541,((111955676_Salp:0.010192,(109908669_Okis:0.006793,110496196_Omyk:0):0.006777):0,106588428_Ssal:0):0.015598):0.029162,((111955154_Salp:0.014063,(109903670_Okis:0.006787,110489327_Omyk:0):0.006526):0.006071,106570163_Ssal:0.007976):0.036759):0.032743);
ss4r	OG1v0000341.70	106599078	106610918	106599078_Ssal_106610918_Ssal	AORe	(105015614_Eluc:0.064587,((Tthy2_00052869_Tthy:0.023514,(CIGENE-Hucho-qnd.40294_Hhuc:0.009439,((111968651_Salp:0.017352,110497828_Omyk:0.008403):0.001266,106599078_Ssal:0.007474):0.002034):0.006921):0.019562,(Tthy2_00062156_Tthy:0.08424,106610918_Ssal:0.125975):0.043162):0.026252);
ss4r	OG1v0000341.96	106577203	106608528	106577203_Ssal_106608528_Ssal	AORe	(105021415_Eluc:0.066901,((Tthy2_00109694_Tthy:0.034423,(CIGENE-Hucho-qnd.33861_Hhuc:0.013808,((109888825_Okis:0.010001,110530536_Omyk:0.002984):0.005912,106577203_Ssal:0.007309):0.004615):0.010528):0.018879,(Tthy2_00026645_Tthy:0.031897,((111978632_Salp:0.008577,(109898889_Okis:0.006475,110502619_Omyk:0.004817):0.003516):0.000863,106608528_Ssal:0.007554):0.017347):0.008678):0.020258);
ss4r	OG1v0000341.85	106564801	106585074	106564801_Ssal_106585074_Ssal	NA	(105026838_Eluc:0.090819,(Tthy2_00136651_Tthy:0.051961,(((111960687_Salp:0.008794,(109890199_Okis:0.005283,110493775_Omyk:0.005556):0.005812):0.001641,106564801_Ssal:0.010461):0.010487,((109875534_Okis:0.004772,110486077_Omyk:0.002579):0.003652,106585074_Ssal:0.011585):0.011123):0.004632):0.027811);
ss4r	OG1v0000342.91	106602172	106610388	106602172_Ssal_106610388_Ssal	NA	(105021033_Eluc:0.076483,(((CIGENE-Hucho-qnd.8915_Hhuc:0.016453,112076076_Salp:0.0065):0,(CIGENE-Hucho-qnd.9798_Hhuc:0.007323,((112076638_Salp:0.003829,(109877709_Okis:0.005258,110517234_Omyk:0.032351):0.003544):0,(106602172_Ssal:0.001462,106610388_Ssal:0.002927):0.00146):0):0.001373):0.006469,110534744_Omyk:0.014572):0.066612);
ss4r	OG1v0000343.96	106561238	106573415	106561238_Ssal_106573415_Ssal	NA	(105022194_Eluc:0.073395,((Tthy2_00010352_Tthy:0.020612,(CIGENE-Hucho-qnd.3239_Hhuc:0.011232,((109867453_Okis:0.001873,100329197_Omyk:0.003776):0.00712,106561238_Ssal:0.00667):0.001667):0.007427):0.007855,(CIGENE-Hucho-qnd.32995_Hhuc:0.013629,((111952134_Salp:0.005784,(109889420_Okis:0.007069,100136831_Omyk:0.009544):0.008036):0.000963,106573415_Ssal:0.015568):0.004554):0.014475):0.028314);
ss4r	OG1v0000344.76	106561377	106573185	106561377_Ssal_106573185_Ssal	AORe	(105018123_Eluc:0.085955,((Tthy2_00008417_Tthy:0.015437,(CIGENE-Hucho-qnd.22027_Hhuc:0.010792,((111961027_Salp:0.009788,(109866795_Okis:0.001442,110498123_Omyk:0.007164):0.005362):0.002399,106561377_Ssal:0.011279):0.004474):0.007201):0.014787,(Tthy2_00073588_Tthy:0.016697,(CIGENE-Hucho-qnd.9111_Hhuc:0.010982,((111952523_Salp:0.005161,(109889557_Okis:0.004309,110523318_Omyk:0.002852):0.004219):0.0…
ss4r	OG1v0000345.75	106609189	106576120	106576120_Ssal_106609189_Ssal	LORe	(105027509_Eluc:0.086488,((Tthy2_00121483_Tthy:0.020819,Tthy2_00129716_Tthy:0.011447):0.008504,((CIGENE-Hucho-qnd.8100_Hhuc:0.009277,((109896314_Okis:0.021141,110501054_Omyk:0.041915):0.007094,106609189_Ssal:0.008758):0.000449):0.004929,((111951259_Salp:0.00772,(109910265_Okis:0.005657,110490285_Omyk:0.004644):0.005963):0.000425,106576120_Ssal:0.004026):0.006752):0.003536):0.026901);
ss4r	OG1v0000346.83	106613719	106573576	106573576_Ssal_106613719_Ssal	NA	(105011662_Eluc:0.079162,((Tthy2_00023447_Tthy:0.016414,(CIGENE-Hucho-qnd.14049_Hhuc:0.006784,((111975646_Salp:0.004933,(109902459_Okis:0.008508,110524238_Omyk:0.002748):0.008174):0.000603,106613719_Ssal:0.006824):0.003413):0.008169):0.013219,((111952550_Salp:0.009587,(109889209_Okis:0.009579,110505771_Omyk:0.004939):0.005612):0.002387,106573576_Ssal:0.016492):0.018302):0.015867);
ss4r	OG1v0000346.96	106569459	106600149	106569459_Ssal_106600149_Ssal	AORe	(105022262_Eluc:0.069007,(((Tthy2_00039697_Tthy:0.132411,(CIGENE-Hucho-qnd.26974_Hhuc:0.067037,106569459_Ssal:0.011477):0.00075):0,111956427_Salp:0.324883):0.028061,(Tthy2_00064348_Tthy:0.013135,(111979565_Salp:0.0888,(CIGENE-Hucho-qnd.44571_Hhuc:0.010974,((109872091_Okis:0.006985,110508458_Omyk:0.026043):0.008307,106600149_Ssal:0.004285):0.004058):0.003342):0.008053):0.018778):0.025168);
ss4r	OG1v0000346.68	106575371	106605934	106575371_Ssal_106605934_Ssal	NA	(105029228_Eluc:0.060052,((Tthy2_00115337_Tthy:0.050316,(CIGENE-Hucho-qnd.11482_Hhuc:0.007396,((112080295_Salp:0,((109905781_Okis:0.003273,110508369_Omyk:0.002767):0.004993,110535970_Omyk:0.026002):0.005803):0,106575371_Ssal:0.005713):0.004176):0.003996):0.006375,106605934_Ssal:0.246592):0.046111);
ss4r	OG1v0000347.71	106560960	106573625	106560960_Ssal_106573625_Ssal	AORe	(105018510_Eluc:0.078653,((Tthy2_00009652_Tthy:0.026464,(CIGENE-Hucho-qnd.20373_Hhuc:0.01723,((111962260_Salp:0.007872,(109867419_Okis:0.007224,110493816_Omyk:0.002323):0.008654):0.00247,106560960_Ssal:0.008151):0.00316):0.009533):0.021059,(Tthy2_00074556_Tthy:0.02746,(CIGENE-Hucho-qnd.6573_Hhuc:0.011718,((111952588_Salp:0.009245,(109889243_Okis:0.008131,110510264_Omyk:0.007394):0.011864):0.00395…
ss4r	OG1v0000348.94	106613685	106573818	106573818_Ssal_106613685_Ssal	AORe	(105011462_Eluc:0.074329,((Tthy2_00023346_Tthy:0.022355,(CIGENE-Hucho-qnd.34616_Hhuc:0.011574,((111975319_Salp:0.013116,(109902425_Okis:0.008488,110524201_Omyk:0):0.00554):0.000963,106613685_Ssal:0.007044):0.004715):0.010781):0.014657,(Tthy2_00074809_Tthy:0.027628,(CIGENE-Hucho-qnd.5275_Hhuc:0.015745,((111952470_Salp:0.009199,(109889181_Okis:0.01461,100136202_Omyk:0.006999):0.012954):0.000809,106…
ss4r	OG1v0000348.62	106613902	106584323	106584323_Ssal_106613902_Ssal	NA	(105026372_Eluc:0.074149,((Tthy2_00025606_Tthy:0.041564,(CIGENE-Hucho-qnd.39784_Hhuc:0.014709,106613902_Ssal:0.015674):0.012687):0.015092,(CIGENE-Hucho-qnd.25695_Hhuc:0.02716,((111972203_Salp:0.014226,106584323_Ssal:0.020652):0.006927,(109897945_Okis:0.009704,110521567_Omyk:0.014194):0.014187):0.005452):0.023801):0.027857);
ss4r	OG1v0000348.70	106568888	106599148	106568888_Ssal_106599148_Ssal	AORe	((Tthy2_00040143_Tthy:0.026325,((CIGENE-Hucho-qnd.39843_Hhuc:0.026587,111957194_Salp:0.012912):0.005672,((109875205_Okis:0.008027,110530192_Omyk:0.008303):0.012277,106568888_Ssal:0.017345):0.001784):0.009459):0.021748,(Tthy2_00065793_Tthy:0.030053,(CIGENE-Hucho-qnd.35635_Hhuc:0.023448,((111979208_Salp:0.010348,(109871903_Okis:0.010569,110508839_Omyk:0.01199):0.015535):0,106599148_Ssal:0.009388):0…
ss4r	OG1v0000350.83	106563614	106603043	106563614_Ssal_106603043_Ssal	NA	(105010883_Eluc:0.08265,((Tthy2_00081745_Tthy:0.021877,(CIGENE-Hucho-qnd.5133_Hhuc:0.007322,((111964311_Salp:0.007079,(109874265_Okis:0.004213,100301662_Omyk:0.004195):0.004146):0,106563614_Ssal:0.007085):0.008124):0.012736):0.012069,(CIGENE-Hucho-qnd.33106_Hhuc:0.013528,((111950124_Salp:0.019022,(109873174_Okis:0.002171,110534108_Omyk:0.009062):0.010374):0.002801,106603043_Ssal:0.010014):0):0.06…
ss4r	OG1v0000350.68	106602726	100194655	100194655_Ssal_106602726_Ssal	NA	(105021093_Eluc:0.110386,((((111971534_Salp:0.001317,109901040_Okis:0.007039):0.002793,106602726_Ssal:0.012528):0,110534290_Omyk:0.007028):0.005643,((112068694_Salp:0.005639,(109894212_Okis:0.002102,110497493_Omyk:0.002111):0.008346):0,100194655_Ssal:0.005578):0.00555):0.013516);
ss4r	OG1v0000350.95	106611749	106604721	106604721_Ssal_106611749_Ssal	NA	(105029427_Eluc:0.095021,((Tthy2_00100383_Tthy:0.015512,(CIGENE-Hucho-qnd.5535_Hhuc:0.011439,((111967456_Salp:0.005664,(109905156_Okis:0,110504971_Omyk:0.007009):0.00817):0.002228,106611749_Ssal:0.006471):0.00177):0.014025):0.009526,(111965685_Salp:0.00507,(CIGENE-Hucho-qnd.38130_Hhuc:0.009458,((109864746_Okis:0.001772,110488772_Omyk:0.005285):0.009446,106604721_Ssal:0.007371):0):0.00375):0.02835…
ss4r	OG1v0000351.63	100196018	106563410	100196018_Ssal_106563410_Ssal	NA	(105010846_Eluc:0.086211,((Tthy2_00021357_Tthy:0.00744,(CIGENE-Hucho-qnd.19032_Hhuc:0.017512,((111950932_Salp:0.007159,(109873128_Okis:0.005693,110534050_Omyk:0.004293):0.00571):0,100196018_Ssal:0.011451):0.001279):0.013):0.011728,(CIGENE-Hucho-qnd.26871_Hhuc:0.01445,((111964250_Salp:0.00286,(109873799_Okis:0,110510044_Omyk:0.004257):0.004269):0.001356,106563410_Ssal:0.013005):0.002791):0.030523)…
ss4r	OG1v0000351.95	106571745	100194698	100194698_Ssal_106571745_Ssal	AORe	(105017513_Eluc:0.058825,((Tthy2_00085559_Tthy:0.015329,(CIGENE-Hucho-qnd.32904_Hhuc:0.006683,((111954362_Salp:0.007197,(109900977_Okis:0.004261,110529878_Omyk:0.004277):0.004284):0.001406,106571745_Ssal:0.002835):0.005527):0.004575):0.02062,(Tthy2_00097115_Tthy:0.021422,((112074499_Salp:0.004312,(109866592_Okis:0.005706,110522443_Omyk:0.005645):0.001409):0.002732,100194698_Ssal:0.010078):0.01563…
ss4r	OG1v0000351.83	106599679	106610947	106599679_Ssal_106610947_Ssal	AORe	(105031663_Eluc:0.049106,((Tthy2_00053837_Tthy:0.012656,(CIGENE-Hucho-qnd.40269_Hhuc:0.015869,(110497802_Omyk:0.008495,106599679_Ssal:0.001381):0.00434):0):0.006721,(Tthy2_00062084_Tthy:0.011066,((111963367_Salp:0.011352,(109904139_Okis:0.002832,110505656_Omyk:0.004218):0.004232):0,106610947_Ssal:0.009864):0.006019):0.011487):0.009657);
ss4r	OG1v0000356.86	106583449	106565299	106565299_Ssal_106583449_Ssal	NA	(105006991_Eluc:0.07314,((Tthy2_00014302_Tthy:0.015536,((111970724_Salp:0.047558,100135991_Omyk:0.026866):0.000724,106583449_Ssal:0.009918):0.009108):0.021735,(111962116_Salp:0.016428,106565299_Ssal:0.015866):0.025364):0.021247);
ss4r	OG1v0000356.94	106566685	106571974	106566685_Ssal_106571974_Ssal	AORe	(105007355_Eluc:0.094528,((Tthy2_00057329_Tthy:0.037188,((111976881_Salp:0.023705,110491111_Omyk:0.021468):0.002373,106566685_Ssal:0.008977):0.012966):0.015022,(Tthy2_00080122_Tthy:0.029851,(CIGENE-Hucho-qnd.6692_Hhuc:0.012932,((111966893_Salp:0.035062,(109907825_Okis:0.019333,110531171_Omyk:0.021216):0.008955):0.001276,106571974_Ssal:0.011461):0.005365):0.012064):0.013581):0.017777);
ss4r	OG1v0000356.62	106567232	106572493	106567232_Ssal_106572493_Ssal	AORe	(105022404_Eluc:0.071988,((Tthy2_00056090_Tthy:0.019325,(CIGENE-Hucho-qnd.35015_Hhuc:0.01059,((111976296_Salp:0.016961,(109869700_Okis:0.034233,110491077_Omyk:0.01763):0.00303):0.000717,106567232_Ssal:0.009062):0.003032):0.008374):0.016142,(Tthy2_00079329_Tthy:0.026633,((111966955_Salp:0.030828,110531219_Omyk:0.030899):0.00665,106572493_Ssal:0.007955):0.012592):0.015358):0.035867);
ss4r	OG1v0000357.92	106603477	106568016	106568016_Ssal_106603477_Ssal	AORe	(105011124_Eluc:0.092723,((Tthy2_00020166_Tthy:0.017534,(CIGENE-Hucho-qnd.25495_Hhuc:0.00941,((111950608_Salp:0.007898,(109873277_Okis:0.002429,110533599_Omyk:0.002951):0.006441):0.001347,106603477_Ssal:0.006977):0.001506):0.006253):0.010967,(Tthy2_00036687_Tthy:0.024674,(CIGENE-Hucho-qnd.35387_Hhuc:0.027375,((111981370_Salp:0.007043,(109892779_Okis:0.00641,110537528_Omyk:0.004896):0.00778):0.004…
ss4r	OG1v0000357.81	106604211	106612244	106604211_Ssal_106612244_Ssal	NA	(((Tthy2_00072262_Tthy:0.011922,Tthy2_00098334_Tthy:0.004921):0.011789,Tthy2_00072264_Tthy:0.017833):0.008025,(((111965589_Salp:0.018244,110489176_Omyk:0.01124):0.003181,106604211_Ssal:0.011206):0.006213,((112069374_Salp:0.018621,110504362_Omyk:0.038549):0.012723,106612244_Ssal:0.010706):0.011513):0.007876);
ss4r	OG1v0000358.92	106579873	106585561	106579873_Ssal_106585561_Ssal	AORe	(105014019_Eluc:0.07031,((Tthy2_00050359_Tthy:0.017183,(CIGENE-Hucho-qnd.40576_Hhuc:0.007045,((111957689_Salp:0.004968,(109895861_Okis:0.002618,110535990_Omyk:0.002834):0.005531):0.000969,106579873_Ssal:0.006518):0.001601):0.010204):0.013079,(Tthy2_00118282_Tthy:0.019093,(CIGENE-Hucho-qnd.21588_Hhuc:0.009183,((111975091_Salp:0.004298,(109879159_Okis:0.003672,110525627_Omyk:0.002796):0.003264):0.0…
ss4r	OG1v0000359.61	106567456	106572832	106567456_Ssal_106572832_Ssal	AORe	(105023783_Eluc:0.074655,((Tthy2_00055193_Tthy:0.01688,(CIGENE-Hucho-qnd.33261_Hhuc:0.013203,((111976736_Salp:0.007411,(109869463_Okis:0.004403,110491846_Omyk:0.005508):0.005175):0.000772,106567456_Ssal:0.039104):0.004073):0.006998):0.025052,(Tthy2_00078551_Tthy:0.05075,((112074387_Salp:0.040912,110531267_Omyk:0.027873):0.006435,106572832_Ssal:0.012668):0.016872):0.0258):0.028933);
ss4r	OG1v0000360.94	106586139	106564830	106564830_Ssal_106586139_Ssal	NA	(105029070_Eluc:0.15756,(Tthy2_00136612_Tthy:0.070286,((CIGENE-Hucho-qnd.17287_Hhuc:0.022031,((111982296_Salp:0.027799,(109865657_Okis:0.009361,100135918_Omyk:0.010046):0.017179):0.008652,106586139_Ssal:0.022007):0.014518):0.011215,((111960492_Salp:0.020589,(109889906_Okis:0.008336,100136952_Omyk:0.009074):0.018308):0.003395,106564830_Ssal:0.016939):0.032681):0.008615):0.057879);
ss4r	OG1v0000361.87	106584045	106560452	106560452_Ssal_106584045_Ssal	NA	(105008070_Eluc:0.088365,((Tthy2_00060614_Tthy:0.047051,(CIGENE-Hucho-qnd.16569_Hhuc:0.014347,((Tthy2_00060602_Tthy:0.092015,(111971229_Salp:0.017731,109897214_Okis:0.044309):0):0.018351,((111971228_Salp:0.052849,(109897213_Okis:0.005364,110521790_Omyk:0.00507):0.007581):0.001388,106584045_Ssal:0.00964):0):0.005606):0.015604):0.019377,(Tthy2_00024727_Tthy:0.068442,(CIGENE-Hucho-qnd.33932_Hhuc:0.0…
ss4r	OG1v0000361.69	106579812	106585224	106579812_Ssal_106585224_Ssal	AORe	(105014073_Eluc:0.085353,((Tthy2_00051596_Tthy:0.027356,(CIGENE-Hucho-qnd.34140_Hhuc:0.013071,((111957585_Salp:0.007834,(109896173_Okis:0.004179,110535110_Omyk:0.005282):0.006905):0.001897,106579812_Ssal:0.010919):0.003029):0.009565):0.033567,(Tthy2_00137846_Tthy:0.023126,(CIGENE-Hucho-qnd.1137_Hhuc:0.01173,((111975112_Salp:0.010688,(109874035_Okis:0.004658,110526000_Omyk:0.003893):0.007324):0.00…
ss4r	OG1v0000362.93	106568821	106599468	106568821_Ssal_106599468_Ssal	AORe	(105018340_Eluc:0.065227,((Tthy2_00040384_Tthy:0.090138,((CIGENE-Hucho-qnd.18281_Hhuc:0.011911,(109875289_Okis:0.005036,110530265_Omyk:0.002249):0.008848):0.002407,106568821_Ssal:0.00945):0.016391):0.007908,((Tthy2_00065560_Tthy:0.106012,(CIGENE-Hucho-qnd.16489_Hhuc:0.060078,111979770_Salp:0.034452):0):0.043193,((109872172_Okis:0.001846,110508770_Omyk:0.001758):0.005924,106599468_Ssal:0.005926):0…
ss4r	OG1v0000363.70	106569368	106600370	106569368_Ssal_106600370_Ssal	AORe	(106024244_Eluc:0.129425,((Tthy2_00039827_Tthy:0.021896,(CIGENE-Hucho-qnd.27041_Hhuc:0.011704,((111956642_Salp:0.013974,(109875059_Okis:0.005777,110530582_Omyk:0.005784):0.008152):0,106569368_Ssal:0.006941):0.002257):0.007297):0.033261,(Tthy2_00064255_Tthy:0.026251,(CIGENE-Hucho-qnd.38184_Hhuc:0.015125,((111979323_Salp:0.017523,(109872222_Okis:0.006769,110508497_Omyk:0.003646):0.003988):0.001874,…
ss4r	OG1v0000364.83	106612936	106581085	106581085_Ssal_106612936_Ssal	AORe	(105023136_Eluc:0.069086,(Tthy2_00088179_Tthy:0.025162,(Tthy2_00067568_Tthy:0.022052,(((111958717_Salp:0.008091,(109909131_Okis:0.005508,110503937_Omyk:0.00319):0.00514):0.000628,106612936_Ssal:0.010108):0.0087,(110507775_Omyk:0.011344,106581085_Ssal:0.009651):0.008657):0.00495):4.3e-05):0.043519);
ss4r	OG1v0000364.68	106612854	106581033	106581033_Ssal_106612854_Ssal	AORe	((Tthy2_00068621_Tthy:0.035978,(CIGENE-Hucho-qnd.14080_Hhuc:0.083074,((111957555_Salp:0.026832,(109875555_Okis:0.002623,110503851_Omyk:0.034878):0.010597):0.002428,106612854_Ssal:0.018574):0.003974):0.008638):0.005562,(Tthy2_00087964_Tthy:0.050828,((109904831_Okis:0.009666,110507684_Omyk:0.002376):0.010696,106581033_Ssal:0.022838):0.016):0.008298);
ss4r	OG1v0000364.94	106603573	106567901	106567901_Ssal_106603573_Ssal	AORe	((Tthy2_00022263_Tthy:0.029687,(CIGENE-Hucho-qnd.15911_Hhuc:0.014795,((109872654_Okis:0.002982,110533696_Omyk:0.005116):0.008511,106603573_Ssal:0.009462):0.005724):0.015216):0.004925,(Tthy2_00037061_Tthy:0.021931,(CIGENE-Hucho-qnd.44989_Hhuc:0.01104,((111980822_Salp:0.009448,(109892699_Okis:0.006755,110537420_Omyk:0.064531):0.002664):0.000633,106567901_Ssal:0.018987):0.004278):0.013042):0.021149);
ss4r	OG1v0000365.92	106607494	106600828	106600828_Ssal_106607494_Ssal	LORe	(105013264_Eluc:0.069153,((Tthy2_00046899_Tthy:0.012193,Tthy2_00046942_Tthy:0.05939):0.021594,(((111981285_Salp:0.013599,(109898340_Okis:0.006168,110486178_Omyk:0.001347):0.007806):0,(112080683_Salp:0.108902,106607494_Ssal:0):0.012308):0.011385,(((112077951_Salp:0,112079613_Salp:0):0.003764,(109893253_Okis:0.004088,110538100_Omyk:0.004772):0):0,106600828_Ssal:0.012394):0.006125):0.003994):0.04950…
ss4r	OG1v0000365.76	106570533	106588873	106570533_Ssal_106588873_Ssal	AORe	(105023637_Eluc:0.063909,((Tthy2_00102845_Tthy:0.028695,((111955141_Salp:0.009317,(109903349_Okis:0.00479,110487975_Omyk:0.005699):0.005729):0.003107,106570533_Ssal:0.012354):0.015464):0.015215,(Tthy2_00105133_Tthy:0.032749,(CIGENE-Hucho-qnd.15276_Hhuc:0.022823,((111955728_Salp:0.010288,(109907249_Okis:0.006109,110496587_Omyk:0.003789):0.006727):0.003161,106588873_Ssal:0.007514):0):0.010542):0.00…
ss4r	OG1v0000366.75	106579549	106590406	106579549_Ssal_106590406_Ssal	AORe	(105019574_Eluc:0.078871,((Tthy2_00094715_Tthy:0.024203,(CIGENE-Hucho-qnd.7530_Hhuc:0.011349,((111973137_Salp:0.005038,(109909845_Okis:0.002212,110535313_Omyk:0.003729):0.007676):0.002283,106579549_Ssal:0.010432):0.005238):0.009753):0.021018,(Tthy2_00107352_Tthy:0.031689,(CIGENE-Hucho-qnd.28474_Hhuc:0.011583,((111953785_Salp:0.010351,(109899279_Okis:0.005619,110489698_Omyk:0.011908):0.008757):0.0…
ss4r	OG1v0000366.61	100194869	106600424	100194869_Ssal_106600424_Ssal	AORe	(105020027_Eluc:0.078356,((Tthy2_00041173_Tthy:0.037507,(CIGENE-Hucho-qnd.43475_Hhuc:0.013071,((109875353_Okis:0.004475,110530513_Omyk:0.006727):0.004776,100194869_Ssal:0.00945):0.001613):0.011045):0.035203,(Tthy2_00064151_Tthy:0.031768,(CIGENE-Hucho-qnd.11212_Hhuc:0.01269,((111979434_Salp:0.006889,(109871471_Okis:0.004696,110508546_Omyk:0.003498):0.010648):0.001179,106600424_Ssal:0.014603):0.005…
ss4r	OG1v0000366.92	106587295	106561999	106561999_Ssal_106587295_Ssal	LORe	(105026357_Eluc:0.091729,((Tthy2_00032833_Tthy:0.010543,Tthy2_00123703_Tthy:0.015275):0.012071,((CIGENE-Hucho-qnd.12262_Hhuc:0.026068,((111974290_Salp:0.011016,(109886229_Okis:0.002228,110526268_Omyk:0.005239):0.006191):0.001598,106587295_Ssal:0.014008):0.003056):0.004492,(CIGENE-Hucho-qnd.1747_Hhuc:0.010518,(111969252_Salp:0.003582,((109895491_Okis:0.020611,110506359_Omyk:0.005229):0.00529,10656…
ss4r	OG1v0000368.61	106582098	106586619	106582098_Ssal_106586619_Ssal	AORe	(105016454_Eluc:0.08846,((Tthy2_00030589_Tthy:0.018163,((111959423_Salp:0.006514,(109870864_Okis:0.006905,110501647_Omyk:0.001434):0.010598):0.003962,106582098_Ssal:0.006305):0.010597):0.020788,(Tthy2_00043183_Tthy:0.026195,(111978979_Salp:0.007313,(CIGENE-Hucho-qnd.22952_Hhuc:0.070568,((109869488_Okis:0.003379,110520431_Omyk:0.005845):0.005699,106586619_Ssal:0.009119):0):0.002216):0.006022):0.02…
ss4r	OG1v0000368.79	106613928	106584305	106584305_Ssal_106613928_Ssal	AORe	(105025894_Eluc:0.075344,((Tthy2_00025520_Tthy:0.018889,((111975373_Salp:0.008891,(109902645_Okis:0.006692,110524463_Omyk:0.002482):0.005311):0.000691,106613928_Ssal:0.007151):0.013885):0.015197,(Tthy2_00059462_Tthy:0.016859,((111972237_Salp:0.002487,(109897960_Okis:0.007555,110521589_Omyk:0.000802):0.003337):0.000939,106584305_Ssal:0.004023):0.018201):0.010976):0.019432);
ss4r	OG1v0000368.92	106568749	106598815	106568749_Ssal_106598815_Ssal	AORe	(105028916_Eluc:0.087929,((Tthy2_00041916_Tthy:0.018465,(CIGENE-Hucho-qnd.39257_Hhuc:0.013828,((111956741_Salp:0.012305,(109874881_Okis:0.009296,110530054_Omyk:0.005061):0.006219):0,106568749_Ssal:0.00722):0.006881):0.009642):0.020341,(Tthy2_00066139_Tthy:0.030402,(CIGENE-Hucho-qnd.40812_Hhuc:0.040871,((111979164_Salp:0.010559,(109871659_Okis:0.012889,110509001_Omyk:0.004173):0.006747):0.00101,10…
ss4r	OG1v0000369.81	106569506	106600060	106569506_Ssal_106600060_Ssal	AORe	(105020313_Eluc:0.074246,((Tthy2_00039638_Tthy:0.017897,(CIGENE-Hucho-qnd.10542_Hhuc:0.013345,((111956434_Salp:0.024291,(109874624_Okis:0.004885,110530668_Omyk:0.00396):0.004605):0,106569506_Ssal:0.01166):0.001857):0.006324):0.033557,(Tthy2_00064412_Tthy:0.07108,(CIGENE-Hucho-qnd.20561_Hhuc:0.021399,((111979493_Salp:0.006469,106600060_Ssal:0.006417):0.002718,(109871949_Okis:0.006743,110508445_Omy…
ss4r	OG1v0000369.93	100195498	106586219	100195498_Ssal_106586219_Ssal	NA	(105022483_Eluc:0.070572,((Tthy2_00029770_Tthy:0.014203,(CIGENE-Hucho-qnd.9968_Hhuc:0.006424,((111959358_Salp:0.012834,(109871323_Okis:0.004701,110501462_Omyk:0.005781):0.005631):0.000835,100195498_Ssal:0.011899):0.002952):0.009622):0.004207,(CIGENE-Hucho-qnd.14961_Hhuc:0.015473,((111975008_Salp:0.035447,(109866611_Okis:0.014477,110520099_Omyk:0.007837):0.044818):0.003889,106586219_Ssal:0.01972):…
ss4r	OG1v0000370.95	106600915	106607424	106600915_Ssal_106607424_Ssal	AORe	(((Tthy2_00046592_Tthy:0.024989,109891881_Okis:0.033439):0,(Tthy2_00126558_Tthy:0.028222,((111980635_Salp:0.001903,106600915_Ssal:0.001511):0.002806,110537990_Omyk:0.011567):0.004616):0):0.002402,((111980831_Salp:0.004177,(109898270_Okis:0.00416,110486105_Omyk:0.001037):0.006284):0.000941,106607424_Ssal:0.008423):0.009933);
ss4r	OG1v0000371.92	100195734	106572585	100195734_Ssal_106572585_Ssal	AORe	(105013623_Eluc:0.067213,((Tthy2_00055743_Tthy:0.019273,(CIGENE-Hucho-qnd.42176_Hhuc:0.012912,((111976565_Salp:0.005688,100195734_Ssal:0.013252):0.00605,(109868899_Okis:0.006823,110492002_Omyk:0.005376):0.008908):0.004864):0.027277):0.031686,(Tthy2_00078940_Tthy:0.040422,(CIGENE-Hucho-qnd.21255_Hhuc:0.007993,((111966780_Salp:0.015991,(109908298_Okis:0.003521,110532662_Omyk:0.001371):0.010907):0.0…
ss4r	OG1v0000371.64	106582471	100196114	100196114_Ssal_106582471_Ssal	NA	(105016231_Eluc:0.070268,(((Tthy2_00031616_Tthy:0,Tthy2_00031619_Tthy:0.056614):0.028213,(CIGENE-Hucho-qnd.16863_Hhuc:0.014449,((112069435_Salp:0.016321,(109870996_Okis:0.001128,110501923_Omyk:0.004658):0.007517):0.001204,106582471_Ssal:0.012188):0.002772):0.004309):0.023296,(Tthy2_00044345_Tthy:0.023242,((111975487_Salp:0.002132,(109866899_Okis:0.004581,110520134_Omyk:0.005728):0.005922):0.00104…
ss4r	OG1v0000372.94	106567062	106572655	106567062_Ssal_106572655_Ssal	AORe	(105013641_Eluc:0.122019,((Tthy2_00055706_Tthy:0.033118,(CIGENE-Hucho-qnd.16662_Hhuc:0.006884,((111976245_Salp:0.012857,109869000_Okis:0.016525):0.000958,106567062_Ssal:0.00897):0.002003):0.011376):0.015176,(Tthy2_00078898_Tthy:0.020615,((CIGENE-Hucho-qnd.14546_Hhuc:0.007558,106572655_Ssal:0.021972):0.03008,(109878431_Okis:0.001854,110532684_Omyk:0.004829):0.006306):0.007981):0.019966):0.015525);
ss4r	OG1v0000372.79	106583304	106565464	106565464_Ssal_106583304_Ssal	AORe	(105016998_Eluc:0.064538,((Tthy2_00013745_Tthy:0.021221,(CIGENE-Hucho-qnd.5008_Hhuc:0.013529,((111970163_Salp:0.002837,(109875933_Okis:0.004765,110528194_Omyk:0.00282):0.007619):0.00137,106583304_Ssal:0.004672):0.001407):0.006218):0.014624,(Tthy2_00015957_Tthy:0.022217,(CIGENE-Hucho-qnd.28958_Hhuc:0.01272,((111966016_Salp:0.003909,(109895132_Okis:0.004757,110494237_Omyk:0.001881):0.004671):0.0009…
ss4r	OG1v0000373.93	106574437	106575257	106574437_Ssal_106575257_Ssal	NA	(105022084_Eluc:0.11995,(Tthy2_00132503_Tthy:0.017963,((CIGENE-Hucho-qnd.13814_Hhuc:0.012328,CIGENE-Hucho-qnd.35990_Hhuc:0.025933):0.008151,(((111953261_Salp:0.002279,(109878210_Okis:0,110495844_Omyk:0.008001):0.005718):0.003436,106574437_Ssal:0.009168):0.003085,((111970907_Salp:0.007495,(109890617_Okis:0.006256,110527462_Omyk:0.009842):0.013862):0,106575257_Ssal:0.013232):0.001986):0.003672):0.0…
ss4r	OG1v0000373.69	106571950	106566713	106566713_Ssal_106571950_Ssal	NA	(105026319_Eluc:0.079112,((Tthy2_00080064_Tthy:0.021872,((111966246_Salp:0.011899,(109907795_Okis:0.002647,110532036_Omyk:0.006408):0.011604):0,106571950_Ssal:0.012564):0.014348):0.018074,(CIGENE-Hucho-qnd.43413_Hhuc:0.014601,((111976508_Salp:0.011153,(109869327_Okis:0.00339,110492370_Omyk:0.003374):0.006001):0.00272,106566713_Ssal:0.0118):0.004882):0.034014):0.010349);
ss4r	OG1v0000375.82	106569291	106599238	106569291_Ssal_106599238_Ssal	AORe	(105022720_Eluc:0.098833,((Tthy2_00040596_Tthy:0.030737,((111957000_Salp:0.007065,(109874696_Okis:0.007028,110530343_Omyk:0.002237):0.014384):0.002275,106569291_Ssal:0.021246):0.010432):0.025176,(Tthy2_00065141_Tthy:0.015375,((111979625_Salp:0.012591,(109871547_Okis:0.007979,110508705_Omyk:0.005163):0.009247):0.001018,106599238_Ssal:0.0156):0.024879):0.01641):0.033999);
ss4r	OG1v0000375.94	106578596	106590056	106578596_Ssal_106590056_Ssal	AORe	(105031182_Eluc:0.093214,((Tthy2_00093881_Tthy:0.031912,((111972617_Salp:0.002289,(109909720_Okis:0.005787,110535569_Omyk:0.005749):0.00695):0.004559,106578596_Ssal:0.008212):0.014798):0.032649,(Tthy2_00106287_Tthy:0.046846,((112068248_Salp:0.006302,(109899054_Okis:0.010956,110490013_Omyk:0.017035):0.006433):0.005841,106590056_Ssal:0.016304):0.019411):0.020943):0.015444);
ss4r	OG1v0000376.61	100194488	100194483	100194483_Ssal_100194488_Ssal	LORe	(105013260_Eluc:0.053006,((Tthy2_00046881_Tthy:0.01013,Tthy2_00046888_Tthy:0.016968):0.010078,((CIGENE-Hucho-qnd.21309_Hhuc:0.005086,((112068788_Salp:0.006153,(109897583_Okis:0.005046,110487534_Omyk:0.003771):0.00578):0.001502,100194488_Ssal:0.007272):0.00155):0.00759,(CIGENE-Hucho-qnd.42864_Hhuc:0.008865,((112080686_Salp:0.008882,(109892225_Okis:0.002515,110539165_Omyk:0.001256):0):0.001266,1001…
ss4r	OG1v0000376.92	100196647	100194474	100194474_Ssal_100196647_Ssal	AORe	(105023650_Eluc:0.094574,((Tthy2_00102812_Tthy:0.011835,(CIGENE-Hucho-qnd.11127_Hhuc:0.005175,((111954722_Salp:0.009132,(109904647_Okis:0.005157,110489441_Omyk:0.001267):0.003865):0.001298,100196647_Ssal:0.052993):0):0.014484):0.015602,(Tthy2_00105105_Tthy:0.012146,(CIGENE-Hucho-qnd.12458_Hhuc:0.014339,((112071725_Salp:0.009125,(109908589_Okis:0.003879,110496578_Omyk:0.005156):0.005196):0.001246,…
ss4r	OG1v0000377.58	106563208	100195192	100195192_Ssal_106563208_Ssal	AORe	(105014973_Eluc:0.042411,((Tthy2_00082309_Tthy:0.038367,(CIGENE-Hucho-qnd.38715_Hhuc:0.018693,((111964098_Salp:0.005562,(109874034_Okis:0.005305,100136200_Omyk:0.014771):0.010654):0.002065,106563208_Ssal:0.001788):0.003571):0.006205):0.006386,(Tthy2_00113965_Tthy:0.027531,(CIGENE-Hucho-qnd.42217_Hhuc:0.010862,((111961526_Salp:0.005572,100195192_Ssal:0.014666):0.003572,(109868300_Okis:0.001792,100…
ss4r	OG1v0000377.92	100194987	106612802	100194987_Ssal_106612802_Ssal	LORe	(105025792_Eluc:0.071534,((Tthy2_00067491_Tthy:0.010612,Tthy2_00088105_Tthy:0.005242):0.00355,((CIGENE-Hucho-qnd.39690_Hhuc:0.035695,((111949457_Salp:0.003479,(109905697_Okis:0.003482,100136199_Omyk:0.003482):0.005269):0.005195,100194987_Ssal:0.00537):0):0.001847,((CIGENE-Hucho-qnd.8632_Hhuc:0.016238,(112080497_Salp:0.010615,106612802_Ssal:0.005155):0.000585):0.001036,(109909109_Okis:0.001702,110…
ss4r	OG1v0000377.77	100380373	106603950	100380373_Ssal_106603950_Ssal	AORe	(105027777_Eluc:0.055036,((Tthy2_00018974_Tthy:0.030477,((Tthy2_00054959_Tthy:0.030967,(CIGENE-Hucho-qnd.17484_Hhuc:0.013814,(111980742_Salp:0.003545,100380373_Ssal:0.005312):0.00227):0.001975):0.005883,(109893030_Okis:0.001765,100136198_Omyk:0.001761):0.010976):0.010937):0.006992,((CIGENE-Hucho-qnd.44845_Hhuc:0.020733,(112070312_Salp:0.022538,106603950_Ssal:0.010134):0.003114):0.003499,(10987864…
ss4r	OG1v0000379.93	106570097	106588181	106570097_Ssal_106588181_Ssal	AORe	(105027137_Eluc:0.035645,((Tthy2_00100889_Tthy:0.004759,((111955061_Salp:0,(109903804_Okis:0.009611,(110488442_Omyk:0,110488520_Omyk:0):0.004771):0.004796):0,106570097_Ssal:0.004764):0.004787):0.01876,(Tthy2_00103766_Tthy:0.024421,((112070642_Salp:0.004759,109907688_Okis:0.009643):0,(100136047_Omyk:0,106588181_Ssal:0.024339):0.004755):0.00469):0.00478):0);
ss4r	OG1v0000384.81	106571556	106608062	106571556_Ssal_106608062_Ssal	AORe	(105017520_Eluc:0.06769,((Tthy2_00085592_Tthy:0.026873,(CIGENE-Hucho-qnd.39342_Hhuc:0.009972,((111954482_Salp:0.011421,(109900969_Okis:0.009258,110529236_Omyk:0.035909):0.013312):0.006252,106571556_Ssal:0.020077):0.002424):0.009294):0.007883,(Tthy2_00097139_Tthy:0.030664,(110521072_Omyk:0.086222,106608062_Ssal:0.023198):0.012088):0.014589):0.020698);
ss4r	OG1v0000384.91	106599624	106610916	106599624_Ssal_106610916_Ssal	AORe	(105031658_Eluc:0.067231,((Tthy2_00053833_Tthy:0.03507,(CIGENE-Hucho-qnd.40271_Hhuc:0.006243,((111968629_Salp:0.006168,(109893726_Okis:0.022103,110497805_Omyk:0.004489):0.003471):0.000481,106599624_Ssal:0.005853):0.0018):0.009638):0.012998,(Tthy2_00062089_Tthy:0.015327,((111963363_Salp:0.01799,(109904135_Okis:0.00672,110505652_Omyk:0.004385):0.005947):0.000468,106610916_Ssal:0.042821):0.013982):0…
ss4r	OG1v0000385.91	106562383	106568302	106562383_Ssal_106568302_Ssal	AORe	(105014808_Eluc:0.052581,((Tthy2_00113470_Tthy:0.031743,(CIGENE-Hucho-qnd.30251_Hhuc:0.014463,((109867986_Okis:0.004786,110523854_Omyk:0.008032):0.009714,106562383_Ssal:0.009018):0.002092):0.008474):0.014356,(Tthy2_00000701_Tthy:0.022506,(CIGENE-Hucho-qnd.37942_Hhuc:0.00924,((112071385_Salp:0.009721,(109892432_Okis:0.004206,110536801_Omyk:0.018495):0.004969):0,106568302_Ssal:0.009992):0.005019):0…
ss4r	OG1v0000385.61	106569256	106599366	106569256_Ssal_106599366_Ssal	AORe	(105022705_Eluc:0.064357,((Tthy2_00040582_Tthy:0.024421,(CIGENE-Hucho-qnd.30980_Hhuc:0.017075,((111956477_Salp:0.00772,(109875308_Okis:0.040386,110530330_Omyk:0.006389):0.006474):0.000768,106569256_Ssal:0.009105):0.003175):0.005002):0.008542,(Tthy2_00065116_Tthy:0.042557,(CIGENE-Hucho-qnd.44627_Hhuc:0.015158,((111979812_Salp:0.005814,(109871754_Okis:0.003186,110508717_Omyk:0.00322):0.007212):0.00…
ss4r	OG1v0000386.67	106611507	106604453	106604453_Ssal_106611507_Ssal	NA	(105025903_Eluc:0.055801,(((Tthy2_00071529_Tthy:0.065243,Tthy2_00099661_Tthy:0.082135):0.101322,(CIGENE-Hucho-qnd.41084_Hhuc:0.01577,((111967632_Salp:0.009918,(109904740_Okis:0.007499,110505192_Omyk:0.004169):0.006367):0.001378,106611507_Ssal:0.00684):0.003563):0.024019):0,(((Tthy2_00099684_Tthy:0.046082,110487748_Omyk:0.037639):0,109910174_Okis:0.009555):0.004319,(111965882_Salp:0.010016,1066044…
ss4r	OG1v0000387.90	106571254	106607659	106571254_Ssal_106607659_Ssal	AORe	(105005697_Eluc:0.170847,((Tthy2_00084967_Tthy:0.028025,(CIGENE-Hucho-qnd.12827_Hhuc:0.012726,((112080568_Salp:0.045339,(109900598_Okis:0.005704,110529443_Omyk:0.005354):0.004952):0.00081,106571254_Ssal:0.010135):0.002601):0.012578):0.030968,(Tthy2_00096478_Tthy:0.032417,(CIGENE-Hucho-qnd.31776_Hhuc:0.010414,((111973269_Salp:0.01522,(109866250_Okis:0.002444,110522056_Omyk:0.003203):0.009843):0.00…
ss4r	OG1v0000387.59	106612547	100196050	100196050_Ssal_106612547_Ssal	AORe	(105006543_Eluc:0.159663,((Tthy2_00054484_Tthy:0.069571,(111968364_Salp:0.008399,((111968391_Salp:0.077796,(109893811_Okis:0.019074,110498167_Omyk:0.005152):0.001954):0.003175,106612547_Ssal:0.007629):0.005045):0.018095):0.029852,(Tthy2_00063409_Tthy:0.035176,(CIGENE-Hucho-qnd.20097_Hhuc:0.118712,((112080446_Salp:0.011287,(109878146_Okis:0.00376,110505269_Omyk:0.006185):0.005339):0.0014,100196050…
ss4r	OG1v0000388.79	106569244	106599349	106569244_Ssal_106599349_Ssal	AORe	(105022715_Eluc:0.092713,((Tthy2_00040599_Tthy:0.02629,(CIGENE-Hucho-qnd.30966_Hhuc:0.006822,((111956874_Salp:0.005848,110530345_Omyk:0.012702):0.001739,106569244_Ssal:0.008036):0.002064):0.017066):0.01745,(Tthy2_00065146_Tthy:0.016564,(CIGENE-Hucho-qnd.44634_Hhuc:0.008526,((111979421_Salp:0.009571,(109872226_Okis:0.007428,110508704_Omyk:0.003201):0.006212):0.000875,106599349_Ssal:0.007107):0.007…
ss4r	OG1v0000388.64	106578577	106590054	106578577_Ssal_106590054_Ssal	AORe	(105029635_Eluc:0.063643,((Tthy2_00093801_Tthy:0.017669,((111973470_Salp:0.009023,(109908741_Okis:0.009339,110535566_Omyk:0.007429):0.007388):0.002293,106578577_Ssal:0.008121):0.016874):0.023285,(Tthy2_00106215_Tthy:0.019701,(CIGENE-Hucho-qnd.18328_Hhuc:0.008863,((111953770_Salp:0.007791,(109899534_Okis:0.003224,110490016_Omyk:0.005098):0.00526):0.000896,106590054_Ssal:0.007338):0.002819):0.01215…
ss4r	OG1v0000389.86	106608773	106577635	106577635_Ssal_106608773_Ssal	AORe	(105020639_Eluc:0.070637,((Tthy2_00112420_Tthy:0.025168,((111980736_Salp:0.041421,(109897017_Okis:0.004339,110500590_Omyk:0.003724):0.002696):0.003567,106608773_Ssal:0.008248):0.010819):0.023886,(Tthy2_00127605_Tthy:0.028977,(CIGENE-Hucho-qnd.27421_Hhuc:0.017061,((111960248_Salp:0.003252,106577635_Ssal:0.009284):0.004221,(109906493_Okis:0.028112,110531717_Omyk:0.051008):0.005237):0.008118):0.0096…
ss4r	OG1v0000389.68	106568930	106599063	106568930_Ssal_106599063_Ssal	AORe	(105021138_Eluc:0.068001,((Tthy2_00040033_Tthy:0.020615,(CIGENE-Hucho-qnd.40452_Hhuc:0.012352,((111956763_Salp:0.004529,(109874691_Okis:0.006602,110530148_Omyk:0.00464):0.004677):0.000956,106568930_Ssal:0.009695):0.010477):0.010873):0.024037,(Tthy2_00065911_Tthy:0.035871,((111979256_Salp:0.007578,(109871753_Okis:0.007049,110508883_Omyk:0.009546):0.009354):0.001216,106599063_Ssal:0.014595):0.01749…
ss4r	OG1v0000390.60	100136360	100286534	100136360_Ssal_100286534_Ssal	AORe	(105015313_Eluc:0.078105,((Tthy2_00084909_Tthy:0.027778,(CIGENE-Hucho-qnd.3553_Hhuc:0.015416,((111954578_Salp:0.011895,(109900590_Okis:0.005302,100135839_Omyk:0.006605):0.006399):0,100136360_Ssal:0.023047):0.006146):0.0184):0.011614,(Tthy2_00096655_Tthy:0.033354,((111972402_Salp:0.012825,(109866564_Okis:0.013143,100136599_Omyk:0.007785):0.008694):0.00143,100286534_Ssal:0.018411):0.015813):0.03170…
ss4r	OG1v0000391.59	106564559	106589459	106564559_Ssal_106589459_Ssal	NA	(105012173_Eluc:0.073874,(Tthy2_00135353_Tthy:0.015535,(CIGENE-Hucho-qnd.23404_Hhuc:0.011671,(((109865319_Okis:0.00632,110495100_Omyk:0.007508):0,110485696_Omyk:0.004137):0.006539,(106564559_Ssal:0.016426,106589459_Ssal:0.004655):0.002034):0.002829):0.00549):0.048054);
ss4r	OG1v0000394.90	106568201	100380465	100380465_Ssal_106568201_Ssal	AORe	(105014901_Eluc:0.077651,((Tthy2_00037711_Tthy:0.014429,(CIGENE-Hucho-qnd.28553_Hhuc:0.013221,((111980962_Salp:0.005084,(109892507_Okis:0.004174,110537187_Omyk:0.00249):0.004971):0.002006,106568201_Ssal:0.010606):0.002503):0.012566):0.011706,(Tthy2_00113834_Tthy:0.01268,(CIGENE-Hucho-qnd.35572_Hhuc:0.015317,((111961458_Salp:0.006651,(109868086_Okis:0,100305276_Omyk:0.081508):0.011028):0.002043,10…
ss4r	OG1v0000395.61	106582120	106586650	106582120_Ssal_106586650_Ssal	AORe	(105027876_Eluc:0.065766,((Tthy2_00030500_Tthy:0.019349,(CIGENE-Hucho-qnd.36439_Hhuc:0.006587,(110501619_Omyk:0.014546,106582120_Ssal:0.012507):0.00248):0.011436):0.018095,(Tthy2_00042703_Tthy:0.021514,((111979128_Salp:0.021528,109869785_Okis:0.016679):0.002106,106586650_Ssal:0.003593):0.015709):0.00431):0.030127);
ss4r	OG1v0000395.91	106569978	106588417	106569978_Ssal_106588417_Ssal	AORe	(105029759_Eluc:0.056246,((Tthy2_00101503_Tthy:0.025861,((111954930_Salp:0.014532,(109903626_Okis:0.003989,110488370_Omyk:0.003939):0.010751):0.000802,106569978_Ssal:0.00947):0.017301):0.00348,(Tthy2_00104004_Tthy:0.021427,(CIGENE-Hucho-qnd.25832_Hhuc:0.00792,((111955668_Salp:0.003775,(109907543_Okis:0.004963,110496208_Omyk:0.004949):0.00517):0.000995,106588417_Ssal:0.011685):0.001242):0.012715):…
ss4r	OG1v0000395.84	106605865	106576382	106576382_Ssal_106605865_Ssal	AORe	(105029783_Eluc:0.062352,((Tthy2_00090724_Tthy:0.007146,(110509817_Omyk:0.014606,106605865_Ssal:0.03063):0.003766):0,(Tthy2_00115553_Tthy:0.009364,106576382_Ssal:0.009652):0.00109):0.03236);
ss4r	OG1v0000395.69	106574304	106575154	106574304_Ssal_106575154_Ssal	NA	(105031009_Eluc:0.054369,(((111953459_Salp:0.013066,(109906776_Okis:0.003214,110495932_Omyk:0.00582):0.002539):0.000961,106574304_Ssal:0.005899):0.003827,((111970998_Salp:0.004927,(109890683_Okis:0.005744,110527544_Omyk:0.002345):0.00673):0.004501,106575154_Ssal:0.070011):0):0.03255);
ss4r	OG1v0000396.79	106567081	106572593	106567081_Ssal_106572593_Ssal	AORe	(105013609_Eluc:0.07231,((Tthy2_00055763_Tthy:0.010941,((111977294_Salp:0.004341,(109869836_Okis:0.004174,110492016_Omyk:0.085927):0.001245):0.000957,106567081_Ssal:0.007715):0.015622):0.017551,(Tthy2_00078964_Tthy:0.015125,((112080362_Salp:0.002774,(109906898_Okis:0.005426,110532651_Omyk:0.003242):0.004857):0.003694,106572593_Ssal:0.010214):0.004926):0.013518):0.003863);
ss4r	OG1v0000396.91	106583285	106565447	106565447_Ssal_106583285_Ssal	AORe	(105016969_Eluc:0.081144,((Tthy2_00013790_Tthy:0.076777,((111970191_Salp:0.005512,(109882612_Okis:0.002565,110528219_Omyk:0.004927):0.005):0.004599,106583285_Ssal:0.008581):0.021849):0.014001,(Tthy2_00016003_Tthy:0.0237,(CIGENE-Hucho-qnd.28977_Hhuc:0.010408,((111965625_Salp:0.00429,(109902981_Okis:0.007539,110494207_Omyk:0.004302):0.002138):0.001067,106565447_Ssal:0.018522):0.002654):0.008913):0.…
ss4r	OG1v0000397.91	106563050	106568058	106563050_Ssal_106568058_Ssal	AORe	(105015180_Eluc:0.04881,(((Tthy2_00082692_Tthy:0.034546,110509659_Omyk:0.004788):0,((111963898_Salp:0.009945,109873759_Okis:0.007684):0,106563050_Ssal:0.008837):0.00114):0.017663,(Tthy2_00114806_Tthy:0.022789,(CIGENE-Hucho-qnd.24688_Hhuc:0.006218,((111961769_Salp:0.003127,(109868357_Okis:0.003291,110523441_Omyk:0.003288):0.003464):0.003308,106568058_Ssal:0.001243):0.007316):0.009154):0.020021):0.…
ss4r	OG1v0000397.59	100195378	106576826	100195378_Ssal_106576826_Ssal	AORe	(105028640_Eluc:0.059791,((Tthy2_00027834_Tthy:0.021536,(CIGENE-Hucho-qnd.6415_Hhuc:0.035373,((111977901_Salp:0.004266,(109899580_Okis:0.006734,110502264_Omyk:0.002227):0.005814):0,100195378_Ssal:0.00927):0.004678):0.007979):0.014929,(Tthy2_00108464_Tthy:0.019271,((111951766_Salp:0.005654,(109889765_Okis:0.003376,110526306_Omyk:0.002254):0.005648):0.001487,106576826_Ssal:0.007593):0.00629):0.0109…
ss4r	OG1v0000397.77	106580505	106585115	106580505_Ssal_106585115_Ssal	AORe	(105029393_Eluc:0.046845,((Tthy2_00051233_Tthy:0.022192,((CIGENE-Hucho-qnd.35254_Hhuc:0.018952,(111957502_Salp:0.007939,(109896088_Okis:0.003815,110536259_Omyk:0.006309):0.007603):0.001114):0.002927,106580505_Ssal:0.003972):0.01641):0.020604,(Tthy2_00117517_Tthy:0.015348,((111975016_Salp:0.006839,(109882145_Okis:0.004337,110525876_Omyk:0.008835):0.008601):0,106585115_Ssal:0.006788):0.013926):0.01…
ss4r	OG1v0000398.92	106609884	106602596	106602596_Ssal_106609884_Ssal	NA	(105022905_Eluc:0.076191,((((Tthy2_00137249_Tthy:0,112077082_Salp:3.19482):0.053612,110534458_Omyk:0.081812):0,((109894127_Okis:0.007653,110497420_Omyk:0.006495):0.010516,106609884_Ssal:0.008628):0.002032):0.00555,(CIGENE-Hucho-qnd.24764_Hhuc:0.018682,((111971601_Salp:0.005449,109901160_Okis:0.032148):0,106602596_Ssal:0.007629):0.002898):0.005483):0.035226);
ss4r	OG1v0000398.75	106580917	100194509	100194509_Ssal_106580917_Ssal	LORe	(105031248_Eluc:0.071123,(111965096_Salp:0.003055,((((Tthy2_00116286_Tthy:0.008769,Tthy2_00116301_Tthy:0.008688):0.011771,(CIGENE-Hucho-qnd.14731_Hhuc:0.010605,CIGENE-Hucho-qnd.30524_Hhuc:0.082863):0.041261):0.001833,(CIGENE-Hucho-qnd.30525_Hhuc:0.017166,((109908474_Okis:0.007484,110514538_Omyk:0.002301):0.006122,106580917_Ssal:0.018201):0):0.003444):0.001709,((109902013_Okis:0.010791,110487143_O…
ss4r	OG1v0000400.96	106568768	106598876	106568768_Ssal_106598876_Ssal	NA	(105028793_Eluc:0.050957,((CIGENE-Hucho-qnd.39235_Hhuc:0.010401,((109875082_Okis:0.001995,110530079_Omyk:0):0.00972,106568768_Ssal:0.00646):0.004907):0.026646,(110508967_Omyk:0.000912,106598876_Ssal:0.013189):0.03428):0.01795);
ss4r	OG1v0000400.81	100194901	106604734	100194901_Ssal_106604734_Ssal	NA	(((111967447_Salp:0.003118,109905145_Okis:0.011057):0,100194901_Ssal:0.006931):0.031098,(109864739_Okis:0.003813,106604734_Ssal:0.004619):0.008964);
ss4r	OG1v0000401.90	106581920	100380585	100380585_Ssal_106581920_Ssal	AORe	(105018726_Eluc:0.074893,((Tthy2_00029994_Tthy:0.034575,(CIGENE-Hucho-qnd.19501_Hhuc:0.014579,((111959529_Salp:0.013573,(109870886_Okis:0.003885,110501393_Omyk:0.005917):0.004143):0,106581920_Ssal:0.011566):0.003436):0.001585):0.025177,(Tthy2_00042110_Tthy:0.030894,(CIGENE-Hucho-qnd.34084_Hhuc:0.011364,((112074041_Salp:0.01573,(109870877_Okis:0.003925,110520611_Omyk:0.013809):0.00412):0.002224,10…
ss4r	OG1v0000401.78	106574405	106575287	106574405_Ssal_106575287_Ssal	NA	(105020017_Eluc:0.089623,(Tthy2_00133892_Tthy:0.011705,(((CIGENE-Hucho-qnd.40926_Hhuc:0.015905,111970887_Salp:0.005949):0,((109906726_Okis:0.003673,110495812_Omyk:0.018413):0.016332,106574405_Ssal:0.018032):0):0.001806,((111970885_Salp:0.010074,106575287_Ssal:0.007902):0.006016,(109890599_Okis:0.01397,110527433_Omyk:0.008055):0.001864):0.010283):0.01723):0.046117);
ss4r	OG1v0000401.60	106612197	106604244	106604244_Ssal_106612197_Ssal	NA	(105025704_Eluc:0.089306,(((Tthy2_00072177_Tthy:0.01406,(Tthy2_00098439_Tthy:0,Tthy2_00098442_Tthy:0):0.024423):0.009688,((112073357_Salp:0.014942,110504571_Omyk:0.019906):0.001768,106612197_Ssal:0.015069):0.01377):0.00271,(112069179_Salp:0.014499,((CIGENE-Hucho-qnd.30439_Hhuc:0.016068,106604244_Ssal:0.006033):0.002742,(109864407_Okis:0.009247,110489160_Omyk:0.006785):0.003968):0.004908):0.005359…
ss4r	OG1v0000402.70	106570500	106588892	106570500_Ssal_106588892_Ssal	LORe	(105012603_Eluc:0.088668,((Tthy2_00102715_Tthy:0.099022,Tthy2_00105176_Tthy:0.036222):0.043494,((CIGENE-Hucho-qnd.38558_Hhuc:0.009631,((111954953_Salp:0,(109904388_Okis:0.004804,110487988_Omyk:0.002414):0.004809):0.002405,106570500_Ssal:0.004812):0):0.030175,((109907413_Okis:0,110496954_Omyk:0.004824):0.007286,106588892_Ssal:0.007293):0.025159):0.013528):0.015931);
ss4r	OG1v0000402.94	106581083	106613049	106581083_Ssal_106613049_Ssal	NA	(105023215_Eluc:0.044749,((Tthy2_00067676_Tthy:0.03189,((111949401_Salp:0.002384,(109905756_Okis:0.007223,110507814_Omyk:0.004729):0.012139):0,106581083_Ssal:0.00239):0.021981):0,((109909161_Okis:0,110503973_Omyk:0.011999):0.009684,106613049_Ssal:0.009617):0.014979):0.030001);
ss4r	OG1v0000402.60	106605161	106582670	106582670_Ssal_106605161_Ssal	NA	(105027359_Eluc:0.070711,(Tthy2_00092013_Tthy:0.108019,(((111965192_Salp:0,109902126_Okis:0.012056):0.003091,106605161_Ssal:0.008957):0.007185,((109909637_Okis:0.006547,110516723_Omyk:0.005496):0.001335,106582670_Ssal:0.017406):0.007406):0.004828):0.014761);
ss4r	OG1v0000404.81	100286403	106571941	100286403_Ssal_106571941_Ssal	NA	(Tthy2_00080046_Tthy:0.032579,(((111976760_Salp:0.013993,109869172_Okis:0.016394):0.017766,100286403_Ssal:0.012153):0.059005,(109907789_Okis:0.013142,106571941_Ssal:0.012192):0.011348):0.002475);
ss4r	OG1v0000405.89	106565083	106563214	106563214_Ssal_106565083_Ssal	NA	(105014967_Eluc:0.086267,((Tthy2_00113978_Tthy:0.027743,(CIGENE-Hucho-qnd.42609_Hhuc:0.01402,((111961531_Salp:0.010719,(109868463_Okis:0.006675,110523671_Omyk:0.001882):0.009452):0.002608,106565083_Ssal:0.010307):0.002034):0.015225):0.013933,(CIGENE-Hucho-qnd.38719_Hhuc:0.008825,((111964093_Salp:0.00623,(109874354_Okis:0.004112,110509881_Omyk:0.003797):0.005213):0.001247,106563214_Ssal:0.007208):…
ss4r	OG1v0000406.78	106613037	106581166	106581166_Ssal_106613037_Ssal	AORe	(105023190_Eluc:0.060953,((Tthy2_00067612_Tthy:0.014852,(CIGENE-Hucho-qnd.16339_Hhuc:0.012028,((111958621_Salp:0.004867,110503949_Omyk:0.009668):0.001811,106613037_Ssal:0.010204):0.001779):0.005536):0.003819,(Tthy2_00088229_Tthy:0.016544,(CIGENE-Hucho-qnd.17171_Hhuc:0.012312,((109905726_Okis:0.011685,110507781_Omyk:0.003271):0.006801,106581166_Ssal:0.005048):0.001967):0.004613):0.002485):0.022647…
ss4r	OG1v0000406.91	106600755	106583946	106583946_Ssal_106600755_Ssal	AORe	(105028334_Eluc:0.081214,((Tthy2_00046437_Tthy:0.017345,((111980541_Salp:0.00907,(109893139_Okis:0.005383,110537934_Omyk:0.003031):0.003988):0.002332,106600755_Ssal:0.006817):0.01):0,(Tthy2_00046475_Tthy:0.023314,(CIGENE-Hucho-qnd.7964_Hhuc:0.007395,(110521011_Omyk:0.06907,106583946_Ssal:0.010532):0.00356):0.009335):0):0.046609);
ss4r	OG1v0000407.78	106586162	106581828	106581828_Ssal_106586162_Ssal	NA	(105022493_Eluc:0.07198,((Tthy2_00044060_Tthy:0.037474,(CIGENE-Hucho-qnd.42893_Hhuc:0.034074,((111974168_Salp:0.026536,(109865899_Okis:0.017043,110504152_Omyk:0.04087):0.008414):0.000458,106586162_Ssal:0.023403):0.007779):0.00982):0.010844,(CIGENE-Hucho-qnd.14848_Hhuc:0.047057,((111974370_Salp:0.027345,(109871351_Okis:0.011032,110501530_Omyk:0.023316):0.005971):0.003206,106581828_Ssal:0.011423):0…
ss4r	OG1v0000408.90	106583524	106565327	106565327_Ssal_106583524_Ssal	AORe	(105016916_Eluc:0.084313,((Tthy2_00014127_Tthy:0.040897,(CIGENE-Hucho-qnd.24212_Hhuc:0.008838,(110528350_Omyk:0.012456,106583524_Ssal:0.011166):0.005046):0.008426):0.018351,(Tthy2_00016321_Tthy:0.022077,(CIGENE-Hucho-qnd.11260_Hhuc:0.020879,((111963742_Salp:0.007133,(109900890_Okis:0.009168,110494073_Omyk:0.00829):0.006165):0.002315,106565327_Ssal:0.028808):0.003586):0.019913):0.041389):0.023119);
ss4r	OG1v0000408.76	106583186	106565576	106565576_Ssal_106583186_Ssal	AORe	(105017167_Eluc:0.079553,((Tthy2_00013635_Tthy:0.047402,((111970129_Salp:0.006493,(109891576_Okis:0.015166,110528160_Omyk:0.003666):0.00599):0.000818,106583186_Ssal:0.007948):0.013325):0.025309,(Tthy2_00015861_Tthy:0.077896,(CIGENE-Hucho-qnd.26583_Hhuc:0.010273,((111966423_Salp:0.005752,(109873136_Okis:0.00507,110494268_Omyk:0.003819):0.006467):0.00096,106565576_Ssal:0.011696):0.002689):0.015243)…
ss4r	OG1v0000408.58	106561201	106573453	106561201_Ssal_106573453_Ssal	AORe	(105018424_Eluc:0.068433,((Tthy2_00010236_Tthy:0.098728,((Tthy2_00075283_Tthy:0.062655,(112071787_Salp:0.001933,109866954_Okis:0.082131):0.023476):0.005867,(CIGENE-Hucho-qnd.19946_Hhuc:0.037119,(110496093_Omyk:0.012639,106561201_Ssal:0.005166):0):0.00162):0.013169):0.021847,((111952759_Salp:0.067372,(109888853_Okis:0.052377,110532210_Omyk:0.017431):0.013682):0.020024,106573453_Ssal:0.020545):0.02…
ss4r	OG1v0000410.88	100196740	106565531	100196740_Ssal_106565531_Ssal	AORe	(105017212_Eluc:0.060476,((Tthy2_00013523_Tthy:0.029041,(CIGENE-Hucho-qnd.26487_Hhuc:0.010081,((111970087_Salp:0.006097,(109891142_Okis:0.004871,110528118_Omyk:0.001199):0.003658):0.003675,100196740_Ssal:0.00975):0.004663):0.013592):0.011887,(Tthy2_00015722_Tthy:0.035352,(CIGENE-Hucho-qnd.35192_Hhuc:0.005491,((112067743_Salp:0.032533,(109895720_Okis:0.006729,100136666_Omyk:0.002232):0.002429):0,1…
ss4r	OG1v0000410.70	106569190	106599250	106569190_Ssal_106599250_Ssal	AORe	(105018996_Eluc:0.08527,((Tthy2_00040755_Tthy:0.036978,(CIGENE-Hucho-qnd.16303_Hhuc:0.011683,((111957022_Salp:0.007786,(109874824_Okis:0.008929,110530403_Omyk:0.001036):0.009019):0.00098,106569190_Ssal:0.011163):0.001771):0.004505):0.021226,(Tthy2_00065321_Tthy:0.041935,(CIGENE-Hucho-qnd.344_Hhuc:0.006574,((111979452_Salp:0.006627,(109872034_Okis:0.004367,100653470_Omyk:0.007917):0.012787):0,1065…
ss4r	OG1v0000410.59	106590432	106579597	106579597_Ssal_106590432_Ssal	NA	(105027313_Eluc:0.076307,((CIGENE-Hucho-qnd.14103_Hhuc:0.030796,((111953401_Salp:0.006678,(109899299_Okis:0,110489719_Omyk:0.084395):0.018076):0,106590432_Ssal:0.0134):0):0.033358,((109909830_Okis:0.003125,110535288_Omyk:0.105594):0.002824,106579597_Ssal:0.014314):0.033523):0.011795);
ss4r	OG1v0000413.90	106573178	106561384	106561384_Ssal_106573178_Ssal	NA	(105018128_Eluc:0.083826,((Tthy2_00073622_Tthy:0.017615,((111952555_Salp:0.006299,(109888697_Okis:0.01582,110523264_Omyk:0.003575):0.004565):0,106573178_Ssal:0.005106):0.020849):0.013845,(CIGENE-Hucho-qnd.22021_Hhuc:0.0129,((111962606_Salp:0.004444,(109866835_Okis:0.004358,110498034_Omyk:0.00377):0.008128):0.001345,106561384_Ssal:0.010404):0.008462):0.021849):0.019421);
ss4r	OG1v0000413.57	106583922	100194598	100194598_Ssal_106583922_Ssal	LORe	(105029100_Eluc:0.07765,((Tthy2_00046312_Tthy:0.020847,Tthy2_00126615_Tthy:0.024352):0.008871,((CIGENE-Hucho-qnd.15244_Hhuc:0.021599,((111971484_Salp:0.010104,(109898237_Okis:0.002943,110521916_Omyk:0.005656):0.005679):0.003093,106583922_Ssal:0.017315):0.009415):0.004264,(CIGENE-Hucho-qnd.36876_Hhuc:0.0189,((111981246_Salp:0.018264,(109893081_Okis:0.005736,110537902_Omyk:0.00639):0.012282):0.0034…
ss4r	OG1v0000414.55	106576323	106609409	106576323_Ssal_106609409_Ssal	NA	(CIGENE-Hucho-qnd.41712_Hhuc:0.008308,((111951383_Salp:0.03174,106576323_Ssal:0.024602):0.019576,((111980961_Salp:0.009929,(109896370_Okis:0.011896,100653451_Omyk:0.003358):0.005459):0.001168,106609409_Ssal:0.021804):0.003211):0.011608);
ss4r	OG1v0000419.61	106609135	106589518	106589518_Ssal_106609135_Ssal	AORe	(105025062_Eluc:0.06959,((Tthy2_00026525_Tthy:0.071263,(CIGENE-Hucho-qnd.39625_Hhuc:0.013948,((111977719_Salp:0.011938,(109899967_Okis:0.007928,110502849_Omyk:0.009995):0.012069):0,106609135_Ssal:0.005915):0.002102):0.017078):0.030356,(Tthy2_00076875_Tthy:0.030766,(CIGENE-Hucho-qnd.17716_Hhuc:0.021738,((111967884_Salp:0.005123,(109870368_Okis:0.015332,110498865_Omyk:0.006724):0.009974):0,10658951…
ss4r	OG1v0000419.90	106601218	106607138	106601218_Ssal_106607138_Ssal	LORe	(105025767_Eluc:0.103498,((Tthy2_00047863_Tthy:0.02419,Tthy2_00047908_Tthy:0.027857):0.000581,(CIGENE-Hucho-qnd.9579_Hhuc:0.024048,(CIGENE-Hucho-qnd.13233_Hhuc:0.009802,((111967358_Salp:0.005078,(109893472_Okis:0.007018,110538348_Omyk:0.002805):0.00392):0.008722,(111981442_Salp:0.009918,(106601218_Ssal:0.01593,106607138_Ssal:0.005928):0.003922):0.001959):0.001971):0):0.019354):0.028924);
ss4r	OG1v0000419.75	100195093	106606750	100195093_Ssal_106606750_Ssal	LORe	(105026154_Eluc:0.071829,((Tthy2_00125393_Tthy:0.013718,Tthy2_00125397_Tthy:0.019567):0.007997,((CIGENE-Hucho-qnd.18028_Hhuc:0.008699,(CIGENE-Hucho-qnd.42748_Hhuc:0.002912,100195093_Ssal:0.018568):0.002692):0.002809,((CIGENE-Hucho-qnd.31412_Hhuc:0.004868,((109876551_Okis:0.005969,110538737_Omyk:0.005955):0.011758,106606750_Ssal:0.010132):0):0,110538745_Omyk:0.017721):0):0.009505):0.013771);
ss4r	OG1v0000420.79	100195652	106575191	100195652_Ssal_106575191_Ssal	NA	(105019969_Eluc:0.098399,((Tthy2_00133711_Tthy:0.02121,((111953435_Salp:0.023077,(109906700_Okis:0.006309,110495888_Omyk:0.004116):0.008987):0.001842,100195652_Ssal:0.007928):0.006729):0.003638,((111970935_Salp:0.012558,(109890625_Okis:0.002062,110527501_Omyk:0.004138):0):0,106575191_Ssal:0.023173):0.011359):0.026215);
ss4r	OG1v0000420.88	106582302	106586433	106582302_Ssal_106586433_Ssal	AORe	(105024679_Eluc:0.057098,((Tthy2_00031075_Tthy:0.015488,(CIGENE-Hucho-qnd.5583_Hhuc:0.009089,(111959601_Salp:0,((109871008_Okis:0.004031,110501794_Omyk:0.004025):0.004044,106582302_Ssal:0.00403):0.001995):0.005091):0.014458):0.023284,(Tthy2_00043723_Tthy:0.024141,(CIGENE-Hucho-qnd.37714_Hhuc:0.014615,((111977347_Salp:0.020555,(109868203_Okis:0.002,100305184_Omyk:0):0.001988):0.004068,106586433_Ss…
ss4r	OG1v0000421.59	106603386	106567855	106567855_Ssal_106603386_Ssal	AORe	(105008868_Eluc:0.103527,((Tthy2_00022147_Tthy:0.027621,(CIGENE-Hucho-qnd.37202_Hhuc:0.01301,((109875644_Okis:0.006297,110533755_Omyk:0.002016):0.0098,106603386_Ssal:0.012489):0.00506):0.019711):0.021219,(Tthy2_00037177_Tthy:0.021292,(CIGENE-Hucho-qnd.14121_Hhuc:0.002078,((111980861_Salp:0.004172,(109892661_Okis:0.002073,110537368_Omyk:0.002082):0.006289):0,106567855_Ssal:0.008343):0):0.01521):0.…
ss4r	OG1v0000421.81	106613190	100196279	100196279_Ssal_106613190_Ssal	LORe	(105023557_Eluc:0.097556,((Tthy2_00067153_Tthy:0.014428,Tthy2_00088987_Tthy:0.022246):0.005913,((CIGENE-Hucho-qnd.12850_Hhuc:0.009059,((111960787_Salp:0.00777,(109909272_Okis:0.010451,110503168_Omyk:0.004266):0.011629):0.004443,106613190_Ssal:0.02474):0.002669):0.013386,(CIGENE-Hucho-qnd.6039_Hhuc:0.014905,((111982553_Salp:0.010508,109905868_Okis:0.023426):0,100196279_Ssal:0.012647):0.002026):0.0…
ss4r	OG1v0000421.71	106612214	106604257	106604257_Ssal_106612214_Ssal	NA	(Tthy2_00098423_Tthy:0.028113,(CIGENE-Hucho-qnd.31556_Hhuc:0.020167,((111967201_Salp:0.015112,106612214_Ssal:0.014631):0.004995,((112069172_Salp:0.012187,106604257_Ssal:0.004587):0.011635,110489151_Omyk:0.016486):0.010927):0.004938):0.019726);
ss4r	OG1v0000422.75	106561115	100136511	100136511_Ssal_106561115_Ssal	AORe	(105018542_Eluc:0.067889,((Tthy2_00009741_Tthy:0.018054,((111961158_Salp:0.011218,(109867251_Okis:0,110494096_Omyk:0.002759):0.005567):0.004331,106561115_Ssal:0.003943):0.018637):0.018386,(Tthy2_00074464_Tthy:0.008246,(CIGENE-Hucho-qnd.6553_Hhuc:0.005549,((111952908_Salp:0.011113,(109888631_Okis:0.005532,100136221_Omyk:0.002753):0):0,100136511_Ssal:0.005521):0.00276):0.011366):0.032911):0.03518);
ss4r	OG1v0000425.58	106581108	106612978	106581108_Ssal_106612978_Ssal	NA	(105006438_Eluc:0.075603,((Tthy2_00088388_Tthy:0.019857,(CIGENE-Hucho-qnd.12005_Hhuc:0.011038,((111949366_Salp:0.00677,(109905784_Okis:0.004961,110507841_Omyk:0.002696):0.00782):0.001377,106581108_Ssal:0.008266):0.002328):0.00719):0.005538,(CIGENE-Hucho-qnd.10130_Hhuc:0.016901,(110504016_Omyk:0.010004,106612978_Ssal:0.011133):0.003778):0.008503):0.022614);
ss4r	OG1v0000425.70	106567969	106603518	106567969_Ssal_106603518_Ssal	AORe	(105010991_Eluc:0.051413,((Tthy2_00036859_Tthy:0.024553,(CIGENE-Hucho-qnd.44867_Hhuc:0.014077,((111981069_Salp:0.009788,110537481_Omyk:0.011269):0.001679,106567969_Ssal:0.011836):0.003057):0.008578):0.014115,(Tthy2_00020330_Tthy:0.037896,(CIGENE-Hucho-qnd.40129_Hhuc:0.044843,((111950571_Salp:0.007359,(109872766_Okis:0.006112,110533644_Omyk:0.004763):0.009466):0.002607,106603518_Ssal:0.007163):0.0…
ss4r	OG1v0000425.86	106580423	106585059	106580423_Ssal_106585059_Ssal	AORe	(105014295_Eluc:0.059084,((Tthy2_00050966_Tthy:0.019824,((CIGENE-Hucho-qnd.21829_Hhuc:0.039298,106580423_Ssal:0.010682):0.0327,(111957903_Salp:0.011747,(109896026_Okis:0.006571,110536181_Omyk:0.005761):0.007017):0.000216):0.019027):0.017386,(Tthy2_00117765_Tthy:0.020457,(CIGENE-Hucho-qnd.23025_Hhuc:0.009792,((111974793_Salp:0.007314,(109881415_Okis:0.00468,110525817_Omyk:0.005904):0.00624):0.0029…
ss4r	OG1v0000427.62	106607945	106577124	106577124_Ssal_106607945_Ssal	AORe	(105010525_Eluc:0.080022,((Tthy2_00026834_Tthy:0.027722,((111977709_Salp:0.00626,(109899770_Okis:0.003735,110502559_Omyk:0.004684):0.006461):0.001757,106607945_Ssal:0.00613):0.015023):0.015211,(Tthy2_00109538_Tthy:0.040733,(CIGENE-Hucho-qnd.673_Hhuc:0.003886,((111951590_Salp:0.0077,(109890014_Okis:0.009008,110532724_Omyk:0.024135):0.01563):0.002336,106577124_Ssal:0.006142):0):0.012256):0.011878):…
ss4r	OG1v0000428.59	106582832	106565713	106565713_Ssal_106582832_Ssal	AORe	(105017401_Eluc:0.122554,((Tthy2_00012433_Tthy:0.032209,(109891509_Okis:0.144851,106582832_Ssal:0.010703):0.007889):0.007229,((Tthy2_00017920_Tthy:0.096543,(111970562_Salp:0.107873,109877935_Okis:0.250604):0.020075):0.013689,((109887117_Okis:0.167367,110494620_Omyk:0):0.017567,106565713_Ssal:0.017746):0.02565):0.006257):0.02797);
ss4r	OG1v0000428.88	106573171	106561395	106561395_Ssal_106573171_Ssal	NA	(105018138_Eluc:0.081036,((Tthy2_00073685_Tthy:0.031362,((111952367_Salp:0.014805,(109889539_Okis:0.008112,110523048_Omyk:0.00551):0.010022):0.003508,106573171_Ssal:0.006935):0.014641):0.012572,(CIGENE-Hucho-qnd.17259_Hhuc:0.011263,((111962591_Salp:0.007494,(109867273_Okis:0.005231,110497968_Omyk:0.003833):0.004192):0.003283,106561395_Ssal:0.008101):0.00623):0.037581):0.013273);
ss4r	OG1v0000428.75	106576039	106609150	106576039_Ssal_106609150_Ssal	LORe	(105020157_Eluc:0.073555,((Tthy2_00121250_Tthy:0.01028,Tthy2_00129509_Tthy:0.026419):0.010478,((CIGENE-Hucho-qnd.32644_Hhuc:0.014523,((111951315_Salp:0.015628,(109864351_Okis:0.005208,110490212_Omyk:0.002339):0.005249):0.003141,106576039_Ssal:0.007461):0.005386):0.005968,((109896792_Okis:0.010526,110501063_Omyk:0.003779):0.007493,106609150_Ssal:0.010371):0.008621):0.001899):0.035017);
ss4r	OG1v0000429.65	106612758	106581007	106581007_Ssal_106612758_Ssal	AORe	(105010890_Eluc:0.086837,((Tthy2_00068527_Tthy:0.040365,((111956826_Salp:0.009827,106612758_Ssal:0.009118):0.003135,(109909415_Okis:0.022595,110503831_Omyk:0.006327):0.008291):0.005725):0.001781,(Tthy2_00087879_Tthy:0.036147,((109904827_Okis:0.040821,110507665_Omyk:0.005736):0.007598,106581007_Ssal:0.010718):0.008648):0.000232):0.030024);
ss4r	OG1v0000429.88	106602946	106563669	106563669_Ssal_106602946_Ssal	AORe	(105024647_Eluc:0.068849,((Tthy2_00021103_Tthy:0.022471,(CIGENE-Hucho-qnd.7193_Hhuc:0.00923,((111950011_Salp:0.009604,110534166_Omyk:0.008266):0.001164,106602946_Ssal:0.007561):0.009588):0.004651):0.010609,(Tthy2_00081563_Tthy:0.042857,((111964385_Salp:0.017904,(109873656_Okis:0.013461,110510170_Omyk:0.006853):0.008112):0.002538,106563669_Ssal:0.012895):0.008358):0.007618):0.022211);
ss4r	OG1v0000430.74	106603853	106567497	106567497_Ssal_106603853_Ssal	AORe	(105011245_Eluc:0.083311,((Tthy2_00019313_Tthy:0.021113,(CIGENE-Hucho-qnd.5895_Hhuc:0.008983,((111950420_Salp:0.006721,(109872612_Okis:0.006468,110533353_Omyk:0.003342):0.006708):0.00113,106603853_Ssal:0.00859):0.002097):0.010657):0.014375,(Tthy2_00036202_Tthy:0.023283,(CIGENE-Hucho-qnd.41543_Hhuc:0.024481,((111980740_Salp:0.005812,(109892974_Okis:0.005954,110537762_Omyk:0.005901):0.004452):0.002…
ss4r	OG1v0000430.57	106597416	106610995	106597416_Ssal_106610995_Ssal	NA	(105015586_Eluc:0.072049,((Tthy2_00052932_Tthy:0.025653,((111968678_Salp:0.006819,(109893928_Okis:0.0067,110497859_Omyk:0.002394):0.006351):0.000913,106597416_Ssal:0.009537):0.013164):0.014236,(CIGENE-Hucho-qnd.9073_Hhuc:0.007258,((111963322_Salp:0.005642,(109904094_Okis:0.003583,110505605_Omyk:0.002743):0.005685):0.000441,106610995_Ssal:0.009321):0.003):0.018467):0.018749);
ss4r	OG1v0000430.89	106604228	100380717	100380717_Ssal_106604228_Ssal	LORe	(105025990_Eluc:0.059173,(((Tthy2_00072220_Tthy:0.019542,Tthy2_00098361_Tthy:0.02122):0.008611,(CIGENE-Hucho-qnd.19240_Hhuc:0.016256,(112070229_Salp:0.010841,106604228_Ssal:0.015294):0.013075):0.000882):0.000865,((112069814_Salp:0.011679,(109879485_Okis:0.006538,110504537_Omyk:0.004442):0.007314):0.001396,100380717_Ssal:0.014034):0.004765):0.043306);
ss4r	OG1v0000431.88	106570883	106562885	106562885_Ssal_106570883_Ssal	NA	(105021771_Eluc:0.071631,((Tthy2_00002915_Tthy:0.052138,(CIGENE-Hucho-qnd.4960_Hhuc:0.821674,(((111960913_Salp:0.011884,(109868761_Okis:0.023509,110523223_Omyk:0.003309):0.002999):0,106570883_Ssal:0.005194):0,110493399_Omyk:3.46394):0.007321):0.006623):0.017891,((111964459_Salp:0.100796,109876225_Okis:0.063288):0.015144,106562885_Ssal:0.017428):0.047176):0.012329);
ss4r	OG1v0000432.61	106568732	106598521	106568732_Ssal_106598521_Ssal	AORe	(105024844_Eluc:0.115663,((Tthy2_00041858_Tthy:0.031716,(CIGENE-Hucho-qnd.39276_Hhuc:0.018342,((111956501_Salp:0.006081,(109875392_Okis:0.008151,110530036_Omyk:0.005827):0.006816):0.002021,106568732_Ssal:0.008889):0.006365):0.011662):0.023763,(Tthy2_00066187_Tthy:0.028606,((111979744_Salp:0.010888,(109872253_Okis:0.006603,110509024_Omyk:0.006546):0.008814):0.000992,106598521_Ssal:0.011689):0.0242…
ss4r	OG1v0000433.76	106607064	106601397	106601397_Ssal_106607064_Ssal	LORe	(105013158_Eluc:0.048591,((Tthy2_00048442_Tthy:0.025289,Tthy2_00125962_Tthy:0.019785):0.009541,((CIGENE-Hucho-qnd.13867_Hhuc:0.013194,CIGENE-Hucho-qnd.6159_Hhuc:0.019338):0.004344,(((111980349_Salp:0.008604,(109898664_Okis:0.003551,110486548_Omyk:0.006485):0.008513):0.002537,106607064_Ssal:0.012572):0.002409,((112078734_Salp:0.007923,(109893531_Okis:0.005732,110538511_Omyk:0.006137):0.009909):0.0…
ss4r	OG1v0000433.88	106588346	106564904	106564904_Ssal_106588346_Ssal	NA	(105021634_Eluc:0.074698,((((CIGENE-Hucho-qnd.18418_Hhuc:0.013275,CIGENE-Hucho-qnd.32787_Hhuc:0.018946):0.01705,111954118_Salp:0.018213):0.023576,((109865719_Okis:0.011381,110485955_Omyk:0.006404):0.005991,106588346_Ssal:0.009174):0.000138):0.005268,((111953611_Salp:0.00703,(109875954_Okis:0.003015,110493678_Omyk:0.003288):0.012093):0.001112,106564904_Ssal:0.01553):0.008755):0.046068);
ss4r	OG1v0000433.58	106607118	106601225	106601225_Ssal_106607118_Ssal	LORe	(105025771_Eluc:0.090662,(111980464_Salp:0.130873,((Tthy2_00047872_Tthy:0.014238,Tthy2_00047916_Tthy:0.032722):0.017709,((111980921_Salp:0.00991,106607118_Ssal:0.017938):0.003055,(110486435_Omyk:0.013693,106601225_Ssal:0.009791):0.000598):0.014292):0.007144):0.046701);
ss4r	OG1v0000434.75	106613015	106577237	106577237_Ssal_106613015_Ssal	AORe	(105021397_Eluc:0.104363,((Tthy2_00027490_Tthy:0.021725,(CIGENE-Hucho-qnd.16081_Hhuc:0.0138,((111977857_Salp:0.013146,(109899841_Okis:0.009832,110502659_Omyk:0.004069):0.004086):0.001566,106613015_Ssal:0.00986):0.001394):0.017564):0.01802,(Tthy2_00109856_Tthy:0.034678,(CIGENE-Hucho-qnd.25523_Hhuc:0.01481,((112072005_Salp:0.008339,(109879373_Okis:0.005776,110531174_Omyk:0.004928):0.004802):0,10657…
ss4r	OG1v0000436.69	106561215	106573524	106561215_Ssal_106573524_Ssal	AORe	(105022223_Eluc:0.064517,((Tthy2_00010292_Tthy:0.021583,(CIGENE-Hucho-qnd.15075_Hhuc:0.013066,((111961187_Salp:0.002487,(109867667_Okis:0.015805,110496199_Omyk:0.005678):0.003192):0,106561215_Ssal:0.008167):0.008386):0.009075):0.012723,(Tthy2_00075219_Tthy:0.024066,(CIGENE-Hucho-qnd.32522_Hhuc:0.026179,((111952332_Salp:0.011264,(109888667_Okis:0.006368,110521614_Omyk:0.000925):0.002467):0.011533,…
ss4r	OG1v0000436.87	106566785	100196657	100196657_Ssal_106566785_Ssal	AORe	(105025258_Eluc:0.074854,((Tthy2_00057278_Tthy:0.021449,((111976608_Salp:0.00652,(109869820_Okis:0.00271,110492316_Omyk:0.006481):0.006427):0.00484,106566785_Ssal:0.009926):0.008355):0.013252,(Tthy2_00080184_Tthy:0.021089,(CIGENE-Hucho-qnd.41389_Hhuc:0.012611,((111966278_Salp:0.004934,(109907840_Okis:0.005532,110532085_Omyk:0.003771):0.009365):0.003484,100196657_Ssal:0.012128):0):0.010412):0.0097…
ss4r	OG1v0000437.74	106580334	106585251	106580334_Ssal_106585251_Ssal	AORe	(105027013_Eluc:0.096432,((Tthy2_00050740_Tthy:0.035775,(CIGENE-Hucho-qnd.33669_Hhuc:0.007896,((111957652_Salp:0.005735,(109895125_Okis:0.008637,110536087_Omyk:0.003802):0.0048):0.00093,106580334_Ssal:0.012534):0.004597):0.003886):0.023075,(Tthy2_00117992_Tthy:0.038356,((CIGENE-Hucho-qnd.10467_Hhuc:0.013228,106585251_Ssal:0.047643):0,(111957653_Salp:0.012021,(109873729_Okis:0.008277,110525714_Omy…
ss4r	OG1v0000439.58	106613688	106573540	106573540_Ssal_106613688_Ssal	AORe	(105011466_Eluc:0.060835,((Tthy2_00023361_Tthy:0.014132,(CIGENE-Hucho-qnd.34612_Hhuc:0.012373,((111975700_Salp:0.008039,(109902429_Okis:0.004093,110524206_Omyk:0.004125):0.006092):0.00348,106613688_Ssal:0.008287):0.004072):0.007125):0.013289,(Tthy2_00074795_Tthy:0.024612,((111952299_Salp:0.00752,(109889179_Okis:0.069476,110501398_Omyk:0.004901):0.006101):0,106573540_Ssal:0.008569):0.01894):0.0111…
ss4r	OG1v0000439.87	106560519	106584019	106560519_Ssal_106584019_Ssal	AORe	(105011900_Eluc:0.08454,((Tthy2_00024457_Tthy:0.024234,(CIGENE-Hucho-qnd.15845_Hhuc:0.011101,((109902866_Okis:0.007245,110524754_Omyk:0.004122):0.002371,106560519_Ssal:0.010004):0.004261):0.014759):0.0336,(Tthy2_00060407_Tthy:0.017096,(CIGENE-Hucho-qnd.17025_Hhuc:0.004117,((111971378_Salp:0.001077,(109898148_Okis:0.002057,110521818_Omyk:0.001014):0.009186):0.001137,106584019_Ssal:0.001027):0.0074…
ss4r	OG1v0000439.75	100306755	106564498	100306755_Ssal_106564498_Ssal	NA	(105012137_Eluc:0.0969,(Tthy2_00135435_Tthy:0.025836,((CIGENE-Hucho-qnd.10091_Hhuc:0.011031,CIGENE-Hucho-qnd.23308_Hhuc:0.007186):0.005047,((109865914_Okis:0.007256,(110485639_Omyk:0.00307,110485640_Omyk:0):0.000974):0.008319,(100306755_Ssal:0.003091,106564498_Ssal:0.00726):0.002034):0.00224):0.004564):0.044577);
ss4r	OG1v0000440.59	106560265	106584112	106560265_Ssal_106584112_Ssal	AORe	(105011828_Eluc:0.048903,((Tthy2_00025301_Tthy:0.02924,(111975577_Salp:0.00512,106560265_Ssal:0.001983):0.009675):0.014475,(Tthy2_00059697_Tthy:0.016721,((111972307_Salp:0.006562,(109898021_Okis:0.002358,110521662_Omyk:0):0.001709):0,106584112_Ssal:0.007761):0.009106):0.015587):0.018976);
ss4r	OG1v0000440.86	100194904	106590448	100194904_Ssal_106590448_Ssal	AORe	(105021957_Eluc:0.053524,((Tthy2_00094585_Tthy:0.018805,(CIGENE-Hucho-qnd.35517_Hhuc:0.006803,((109909876_Okis:0.004733,110535346_Omyk:0.004714):0.009785,100194904_Ssal:0.010523):0.003627):0.008651):0.004344,(Tthy2_00107437_Tthy:0.01285,((CIGENE-Hucho-qnd.16012_Hhuc:0.019092,(109899253_Okis:0.008316,110489668_Omyk:0.002352):0.004966):0.002013,((111953588_Salp:0.128408,111972826_Salp:0.004694):0.0…
ss4r	OG1v0000441.57	100306828	106573116	100306828_Ssal_106573116_Ssal	AORe	(105018300_Eluc:0.098084,((Tthy2_00008659_Tthy:0.025466,(CIGENE-Hucho-qnd.1655_Hhuc:0.041287,((112069037_Salp:0.004272,(109867142_Okis:0.004283,100136684_Omyk:0.003204):0.003202):0,100306828_Ssal:0.007478):0.002209):0.009749):0.016656,(Tthy2_00073246_Tthy:0.021788,(CIGENE-Hucho-qnd.8835_Hhuc:0.034043,((111952585_Salp:0.010999,(109889630_Okis:0.008937,110524405_Omyk:0.00719):0.006905):0,106573116_…
ss4r	OG1v0000441.86	106566750	106571910	106566750_Ssal_106571910_Ssal	AORe	(105029132_Eluc:0.07726,((Tthy2_00056701_Tthy:0.030267,(CIGENE-Hucho-qnd.14872_Hhuc:0.011968,((111976614_Salp:0.009901,(109869221_Okis:0.006041,110492406_Omyk:0.005996):0.008609):0.000992,106566750_Ssal:0.005168):0.00622):0.01336):0.021898,(Tthy2_00079931_Tthy:0.013068,(CIGENE-Hucho-qnd.27647_Hhuc:0.016159,((111966213_Salp:0.015397,(109907773_Okis:0.003269,110532001_Omyk:0.005412):0.015468):0.001…
ss4r	OG1v0000446.86	106567225	106572453	106567225_Ssal_106572453_Ssal	AORe	(105022398_Eluc:0.17393,((Tthy2_00056073_Tthy:0.037763,(CIGENE-Hucho-qnd.35006_Hhuc:0.033189,((111977054_Salp:0.00444,(109869855_Okis:0.004572,110492758_Omyk:0):0.007005):0,106567225_Ssal:0.030172):0.002635):0.011112):0.026398,(Tthy2_00079309_Tthy:0.029195,((CIGENE-Hucho-qnd.24827_Hhuc:0.004744,(111966672_Salp:0,(109907664_Okis:0.002283,110532502_Omyk:0.004599):0.004607):0):0.002289,106572453_Ssa…
ss4r	OG1v0000447.59	106602033	100194616	100194616_Ssal_106602033_Ssal	NA	(105023615_Eluc:0.039875,((CIGENE-Hucho-qnd.13560_Hhuc:0.009534,((111968509_Salp:0.00475,(109894331_Okis:0.002366,110497683_Omyk:0.004771):0.007179):0,106602033_Ssal:0.007153):0):0.015316,(((CIGENE-Hucho-qnd.9195_Hhuc:0.013463,111963460_Salp:0.009659):0.002303,(109904243_Okis:0.014411,100194616_Ssal:0.002373):0):0.002793,110505781_Omyk:0.019068):0.016417):0.026036);
ss4r	OG1v0000447.86	106603165	106563505	106563505_Ssal_106603165_Ssal	AORe	(105028071_Eluc:0.063757,((Tthy2_00021531_Tthy:0.023081,(CIGENE-Hucho-qnd.41647_Hhuc:0.008309,((111950717_Salp:0.004648,(109872866_Okis:0.01198,110533964_Omyk:0.002283):0.00963):0,106603165_Ssal:0.002426):0.010702):0.014958):0.005471,(Tthy2_00082083_Tthy:0.022103,(CIGENE-Hucho-qnd.39125_Hhuc:0.009434,((111964161_Salp:0.006666,(109873753_Okis:0,110509956_Omyk:0.002349):0.002787):0.004724,106563505…
ss4r	OG1v0000448.86	100286530	106586137	100286530_Ssal_106586137_Ssal	AORe	(105016164_Eluc:0.057078,((Tthy2_00029064_Tthy:0.027413,(CIGENE-Hucho-qnd.16886_Hhuc:0.013575,((112070427_Salp:0.008069,(109871261_Okis:0.002682,110501560_Omyk:0.002663):0.002683):0,100286530_Ssal:0):0.002616):0.005532):0.007587,((Tthy2_00043977_Tthy:0.013462,(109865694_Okis:0.002675,110520014_Omyk:0):0.004073):0.004355,(CIGENE-Hucho-qnd.24521_Hhuc:0.008296,(111973876_Salp:0,106586137_Ssal:0.0026…
ss4r	OG1v0000448.70	106572490	106567187	106567187_Ssal_106572490_Ssal	NA	(105022315_Eluc:0.063104,((Tthy2_00079241_Tthy:0.024526,(CIGENE-Hucho-qnd.11040_Hhuc:0.011558,((111966699_Salp:0.00812,(109908197_Okis:0,110532542_Omyk:0):0.008093):0.003312,106572490_Ssal:0.012925):0.002586):0.007965):0.015814,((111977193_Salp:0.008066,(109869274_Okis:0.024539,110492119_Omyk:0):0.002669):0,106567187_Ssal:0.010818):0.036811):0.021617);
ss4r	OG1v0000449.76	106590461	106579473	106579473_Ssal_106590461_Ssal	NA	(105021996_Eluc:0.039495,((Tthy2_00107510_Tthy:0.026127,((CIGENE-Hucho-qnd.5561_Hhuc:0.013146,(112071126_Salp:0.018615,106590461_Ssal:0.026488):0.000833):0.008091,(109885434_Okis:0.007167,110489632_Omyk:0.006945):0.008549):0.004189):0.017025,(CIGENE-Hucho-qnd.25078_Hhuc:0.011337,((111972842_Salp:0.005648,106579473_Ssal:0.014159):0.005664,110535384_Omyk:0.005659):0):0.020959):0.023566);
ss4r	OG1v0000449.86	106603066	106563585	106563585_Ssal_106603066_Ssal	AORe	(105027684_Eluc:0.053709,((((Tthy2_00021308_Tthy:0.011546,111950441_Salp:0.00286):0,(CIGENE-Hucho-qnd.19054_Hhuc:0.011561,106603066_Ssal:0.014511):0.002899):0.002873,(109873098_Okis:0.002861,110534082_Omyk:0.002862):0.002882):0.01389,(Tthy2_00081793_Tthy:0.014664,((CIGENE-Hucho-qnd.8767_Hhuc:0.002688,106563585_Ssal:0.008817):0.002867,(111964327_Salp:0.008619,(109874119_Okis:0.008619,110510069_Omy…
ss4r	OG1v0000450.66	106600728	106583905	106583905_Ssal_106600728_Ssal	NA	(105012807_Eluc:0.07903,(Tthy2_00046358_Tthy:0.027356,(((CIGENE-Hucho-qnd.37638_Hhuc:0,(109893122_Okis:0.011492,110539111_Omyk:0.007549):0.0037):0.003782,(111982023_Salp:0.007623,106600728_Ssal:0.003712):0):0.007884,((111971462_Salp:0,(109898214_Okis:0.004624,110521895_Omyk:0.014355):0.019133):0.007223,106583905_Ssal:0.007902):0.007691):0.006973):0.032232);
ss4r	OG1v0000450.88	106603438	106567698	106567698_Ssal_106603438_Ssal	AORe	(105023981_Eluc:0.062354,((Tthy2_00020022_Tthy:0.022701,((111951083_Salp:0.007595,(109873092_Okis:0.003821,110533547_Omyk:0.003826):0.007767):0,106603438_Ssal:0.011362):0.012216):0.004456,(Tthy2_00036535_Tthy:0.009893,((111980486_Salp:0.00381,(109892833_Okis:0.00381,110537579_Omyk:0):0):0,106567698_Ssal:0.00764):0.013631):0.012082):0.002985);
ss4r	OG1v0000451.57	106570100	106588175	106570100_Ssal_106588175_Ssal	LORe	(105027143_Eluc:0.048163,((Tthy2_00100881_Tthy:0.006305,Tthy2_00103772_Tthy:0.016043):0.016991,((CIGENE-Hucho-qnd.17004_Hhuc:0.016731,((111955374_Salp:0.004605,(109903134_Okis:0.003496,110510474_Omyk:0.0035):0.009385):0,106570100_Ssal:0.004606):0.004173):0.021977,(CIGENE-Hucho-qnd.37111_Hhuc:0.021217,((109907690_Okis:0,110496006_Omyk:0.00349):0,106588175_Ssal:0.014033):0):0.009668):0.014811):0.01…
ss4r	OG1v0000453.88	106607183	106601259	106601259_Ssal_106607183_Ssal	NA	(105013413_Eluc:0.019168,(Tthy2_00048034_Tthy:0.023227,(111982068_Salp:0.003478,(((112070600_Salp:0,((109897322_Okis:0.071882,109898565_Okis:0):0.006955,110486397_Omyk:0.008689):0.01049):0.00196,106607183_Ssal:0.013729):0.001722,(110538393_Omyk:0.005222,106601259_Ssal:0.013973):0.001924):0.001484):0.005191):0.104652);
ss4r	OG1v0000456.84	106612987	106581118	106581118_Ssal_106612987_Ssal	AORe	(105019491_Eluc:0.078147,((Tthy2_00088374_Tthy:0.026899,(CIGENE-Hucho-qnd.10124_Hhuc:0.007575,((109909192_Okis:0.010859,110504008_Omyk:0.004931):0.006854,106612987_Ssal:0.010131):0.005739):0.009649):0.004206,(Tthy2_00088353_Tthy:0.028313,(112080733_Salp:0.018763,(CIGENE-Hucho-qnd.7604_Hhuc:0.016662,((111949886_Salp:0.002838,(109905780_Okis:0.00621,110507831_Omyk:0.006488):0.006519):0.002715,10658…
ss4r	OG1v0000456.69	106603328	106567804	106567804_Ssal_106603328_Ssal	AORe	(105026966_Eluc:0.064984,((Tthy2_00022006_Tthy:0.028773,((111950382_Salp:0.011128,(109872490_Okis:0.010599,110533816_Omyk:0.003411):0.005394):0.001604,106603328_Ssal:0.006633):0.018515):0.01505,(Tthy2_00037306_Tthy:0.020212,((111981569_Salp:0.009135,(109891771_Okis:0.004517,110537311_Omyk:0.007935):0.007197):0.001423,106567804_Ssal:0.008811):0.014616):0.016817):0.010783);
ss4r	OG1v0000457.56	106570630	106588737	106570630_Ssal_106588737_Ssal	AORe	(105012443_Eluc:0.078075,((Tthy2_00101711_Tthy:0.032283,(CIGENE-Hucho-qnd.28743_Hhuc:0.020155,(112076701_Salp:0.051399,106570630_Ssal:0.015674):0.012232):0.060183):0.010347,(Tthy2_00104849_Tthy:0.017343,(CIGENE-Hucho-qnd.7316_Hhuc:0.011408,(((112076700_Salp:0.099422,110496502_Omyk:0.00605):0.000493,109907320_Okis:0.009062):0.007665,106588737_Ssal:0.012013):0.000899):0.009758):0.013533):0.026094);
ss4r	OG1v0000457.74	106582358	106586426	106582358_Ssal_106586426_Ssal	NA	(105016136_Eluc:0.075448,(Tthy2_00031095_Tthy:0.032889,(((Tthy2_00031097_Tthy:0.033159,110502096_Omyk:0.006703):0.033022,((111959499_Salp:0.015445,109870717_Okis:0.017331):0.000116,106582358_Ssal:0.00951):0):0.018543,(Tthy2_00043752_Tthy:0.026761,(CIGENE-Hucho-qnd.35544_Hhuc:0.008248,((111972956_Salp:0.013405,(109868142_Okis:0.004871,110520282_Omyk:0.013559):0.005695):0.002504,106586426_Ssal:0.00…
ss4r	OG1v0000457.87	106574260	106575187	106574260_Ssal_106575187_Ssal	NA	(105019968_Eluc:0.095799,(Tthy2_00133723_Tthy:0.106251,(((111953763_Salp:0.006603,(109906702_Okis:0.013831,110495884_Omyk:0.016001):0.009466):0.001529,106574260_Ssal:0.01):0.006064,((111971087_Salp:0.029968,(109890430_Okis:0.026686,110527497_Omyk:0.005758):0.004265):0.001667,106575187_Ssal:0.015813):0.006351):0.009148):0.050087);
ss4r	OG1v0000458.83	106566668	106571855	106566668_Ssal_106571855_Ssal	AORe	(105013977_Eluc:0.083126,((Tthy2_00056485_Tthy:0.047407,(CIGENE-Hucho-qnd.814_Hhuc:0.014207,((111976747_Salp:0.007833,(109869641_Okis:0.005013,110492486_Omyk:0.002343):0.005899):0.000852,106566668_Ssal:0.005615):0.005545):0.015372):0.016659,(Tthy2_00079734_Tthy:0.028463,(CIGENE-Hucho-qnd.25339_Hhuc:0.013139,(111966879_Salp:0.037985,((111966186_Salp:0.029693,(109906953_Okis:0.009209,110531951_Omyk…
ss4r	OG1v0000459.85	106571626	106608148	106571626_Ssal_106608148_Ssal	AORe	(105024826_Eluc:0.050375,((Tthy2_00085819_Tthy:0.065567,((CIGENE-Hucho-qnd.6369_Hhuc:0.007347,((111954301_Salp:0.02245,109900917_Okis:0.04457):0.001883,106571626_Ssal:0.008937):0.003077):0,110529231_Omyk:0.163209):0.003966):0.015194,(Tthy2_00097408_Tthy:0.135698,((112068683_Salp:0.018595,(109866433_Okis:0.011337,110521082_Omyk:0.00771):0.004952):0.002237,106608148_Ssal:0.010075):0.015119):0.02204…
ss4r	OG1v0000460.61	106566757	106571905	106566757_Ssal_106571905_Ssal	AORe	(105029139_Eluc:0.059766,((Tthy2_00056685_Tthy:0.013034,(CIGENE-Hucho-qnd.14878_Hhuc:0.012044,((111976869_Salp:0.041656,(109869276_Okis:0.00171,110492413_Omyk:0.005232):0.006801):0.00117,106566757_Ssal:0.003548):0.000664):0.006282):0.020246,(Tthy2_00079917_Tthy:0.023777,(CIGENE-Hucho-qnd.27641_Hhuc:0.005641,((111966206_Salp:0.004728,(109907765_Okis:0.004343,110531995_Omyk:0.004343):0.006648):0.00…
ss4r	OG1v0000461.56	106572580	106568601	106568601_Ssal_106572580_Ssal	LORe	(105027130_Eluc:0.088725,((Tthy2_00003073_Tthy:0.021194,Tthy2_00038836_Tthy:0.033021):0.005722,(((112075148_Salp:0.005798,(109882211_Okis:0.007097,110523104_Omyk:0.002958):0.007533):0.003554,106572580_Ssal:0.010363):0.016671,((109882324_Okis:0.013155,110536760_Omyk:0.03138):0.014936,106568601_Ssal:0.01832):0.019575):0.019403):0.060624);
ss4r	OG1v0000462.74	106569495	106600066	106569495_Ssal_106600066_Ssal	AORe	(105020242_Eluc:0.07818,((Tthy2_00039643_Tthy:0.026651,(CIGENE-Hucho-qnd.10538_Hhuc:0.00793,((109874625_Okis:0.004558,110530665_Omyk:0.004244):0.011973,106569495_Ssal:0.013768):0.005414):0.01502):0.031009,(Tthy2_00064402_Tthy:0.050666,((111979804_Salp:0.019157,(109872006_Okis:0.004089,110508447_Omyk:0.007229):0.007136):0.001179,106600066_Ssal:0.013894):0.018259):0.021655):0.015653);
ss4r	OG1v0000462.86	106586225	100196735	100196735_Ssal_106586225_Ssal	NA	(105022490_Eluc:0.069735,((Tthy2_00044273_Tthy:0.024793,(CIGENE-Hucho-qnd.14965_Hhuc:0.011489,((111975055_Salp:0.010292,(109866651_Okis:0.004229,110520102_Omyk:0.004466):0.009637):0.003587,106586225_Ssal:0.014531):0.001478):0.014838):0.009476,((111959425_Salp:0.010369,(109871338_Okis:0.013007,110501457_Omyk:0.005088):0.007114):0.004816,100196735_Ssal:0.009741):0.026497):0.02359);
ss4r	OG1v0000463.73	106580456	106585080	106580456_Ssal_106585080_Ssal	AORe	(105014377_Eluc:0.069205,((Tthy2_00051049_Tthy:0.081286,(CIGENE-Hucho-qnd.21781_Hhuc:0.006334,(111958188_Salp:0.002782,((109895137_Okis:0.003131,110536222_Omyk:0.003755):0.003647,106580456_Ssal:0.007025):0.001244):0.000898):0.009252):0.013436,(Tthy2_00117699_Tthy:0.025416,(CIGENE-Hucho-qnd.19448_Hhuc:0.005459,((111974923_Salp:0.007014,(109881670_Okis:0.003776,110525838_Omyk:0.003109):0.005319):0.…
ss4r	OG1v0000463.85	106568205	106564357	106564357_Ssal_106568205_Ssal	AORe	(105014909_Eluc:0.109984,((Tthy2_00037722_Tthy:0.022184,((111980967_Salp:0.005123,(109891740_Okis:0.001726,110536817_Omyk:0.017931):0.013192):0,106568205_Ssal:0.006971):0.017282):0.023448,(Tthy2_00113819_Tthy:0.02502,(CIGENE-Hucho-qnd.35578_Hhuc:0.017028,((111961462_Salp:0.009409,(109868091_Okis:0.006881,110523733_Omyk:0.006896):0.011963):0,106564357_Ssal:0.013173):0.003179):0.013162):0.013975):0…
ss4r	OG1v0000463.56	106612816	106581212	106581212_Ssal_106612816_Ssal	AORe	(105028856_Eluc:0.063362,((Tthy2_00068778_Tthy:0.022409,(CIGENE-Hucho-qnd.44201_Hhuc:0.125934,((111958966_Salp:0.004548,(109875558_Okis:0.003344,110503892_Omyk:0.004927):0.003996):0.003594,106612816_Ssal:0.003943):0.003133):0.010004):0.010131,(Tthy2_00088072_Tthy:0.016459,((111982685_Salp:0.012199,106581212_Ssal:0.008107):0.001573,(109906077_Okis:0.010662,110507731_Omyk:0.006001):0.004821):0.0208…
ss4r	OG1v0000464.58	106562089	106587181	106562089_Ssal_106587181_Ssal	NA	(105030176_Eluc:0.062364,(Tthy2_00124130_Tthy:0.025339,(((CIGENE-Hucho-qnd.8951_Hhuc:0.009844,111969366_Salp:0):0.009549,((109895398_Okis:0.006014,110506513_Omyk:0.009534):0.005639,106562089_Ssal:0.010669):0.003145):0.002946,((111973819_Salp:0.014962,(109887602_Okis:0.011128,110526392_Omyk:0.004468):0.005799):0.002247,106587181_Ssal:0.008861):0.00214):0.009126):0.021271);
ss4r	OG1v0000465.69	106562134	106587228	106562134_Ssal_106587228_Ssal	NA	(105015550_Eluc:0.079391,(Tthy2_00033190_Tthy:0.03964,(CIGENE-Hucho-qnd.16852_Hhuc:0.015911,(((111969308_Salp:0.005164,(109887382_Okis:0.020811,110506458_Omyk:0.002635):0.00457):0,106562134_Ssal:0.010721):0.003917,((109887036_Okis:0.004605,110526343_Omyk:0.004806):0.004919,106587228_Ssal:0.004742):0.004782):0.003826):0.01371):0.041851);
ss4r	OG1v0000465.85	106611789	106604679	106604679_Ssal_106611789_Ssal	AORe	(105028522_Eluc:0.098519,((Tthy2_00100240_Tthy:0.017037,(CIGENE-Hucho-qnd.8300_Hhuc:0.014609,((109906016_Okis:0.002688,110505023_Omyk:0.003372):0.010861,106611789_Ssal:0.011889):0.004041):0.008063):0.015041,(Tthy2_00069872_Tthy:0.033507,(111965501_Salp:0.010133,(CIGENE-Hucho-qnd.42838_Hhuc:0.012864,((109910059_Okis:0.027115,110488816_Omyk:0.007177):0.012127,106604679_Ssal:0.006486):0.000984):0.00…
ss4r	OG1v0000466.64	100136928	106583049	100136928_Ssal_106583049_Ssal	NA	(105017252_Eluc:0.046843,((Tthy2_00017139_Tthy:0.042284,((111967552_Salp:0.006402,(109896310_Okis:0.007505,100884158_Omyk:0.006353):0.004832):0.00108,100136928_Ssal:0.008607):0.004783):0.006269,(112068742_Salp:0.028547,(CIGENE-Hucho-qnd.37419_Hhuc:0.013887,((109891541_Okis:0.038941,100884157_Omyk:0.004922):0.005398,106583049_Ssal:0.011739):0.000806):0.00385):0.007974):0.005262);
ss4r	OG1v0000466.88	106613139	106581315	106581315_Ssal_106613139_Ssal	AORe	(105017595_Eluc:0.106716,(Tthy2_00088826_Tthy:0.148646,((Tthy2_00067385_Tthy:0.017682,(109881425_Okis:0.04297,106613139_Ssal:0.009263):0.005794):0.00408,((111949646_Salp:0.021628,(109883302_Okis:0.009793,110507930_Omyk:0.008548):0.010247):0.000933,106581315_Ssal:0.01098):0.019914):0.014921):0.025861);
ss4r	OG1v0000466.82	106568846	106599523	106568846_Ssal_106599523_Ssal	AORe	(105017711_Eluc:0.087493,((Tthy2_00040298_Tthy:0.087605,(110530949_Omyk:0.006609,106568846_Ssal:0.0078):0.01075):0.027741,(Tthy2_00065644_Tthy:0.013143,106599523_Ssal:0.020517):0.027914):0.020415);
ss4r	OG1v0000467.80	100306848	106600507	100306848_Ssal_106600507_Ssal	AORe	(105022669_Eluc:0.065238,((Tthy2_00039286_Tthy:0.023809,(CIGENE-Hucho-qnd.22508_Hhuc:0.003956,((111956725_Salp:0.005714,(109875076_Okis:0.005557,110530779_Omyk:0.002796):0.007415):0.004828,100306848_Ssal:0.005046):0.002423):0.016059):0.015762,(Tthy2_00064606_Tthy:0.1093,(CIGENE-Hucho-qnd.44234_Hhuc:0.016179,((111979729_Salp:0.012483,(109872114_Okis:0.002675,110508314_Omyk:0.00203):0.006067):0,106…
ss4r	OG1v0000468.84	106566940	106572173	106566940_Ssal_106572173_Ssal	AORe	(105013906_Eluc:0.095206,((Tthy2_00055323_Tthy:0.023962,(CIGENE-Hucho-qnd.31342_Hhuc:0.021891,((111976666_Salp:0.009182,(109869008_Okis:0.00457,110491857_Omyk:0.003765):0.004602):0.001728,106566940_Ssal:0.00566):0.00235):0.01301):0.032129,(Tthy2_00080520_Tthy:0.022581,(CIGENE-Hucho-qnd.12796_Hhuc:0.011848,((111966377_Salp:0.006421,(109907925_Okis:0.003606,110532194_Omyk:0.001127):0.004414):0.0033…
ss4r	OG1v0000468.72	106583482	100380320	100380320_Ssal_106583482_Ssal	AORe	(105016867_Eluc:0.062761,((Tthy2_00014244_Tthy:0.015313,((109891315_Okis:0.006087,110528386_Omyk:0.002061):0.004607,106583482_Ssal:0.010917):0.012203):0.023545,(Tthy2_00016444_Tthy:0.01395,((111963347_Salp:0.005982,(109892975_Okis:0.004952,110494038_Omyk:0.004126):0.007035):0.003574,100380320_Ssal:0.007158):0.011137):0.018623):0.015864);
ss4r	OG1v0000468.56	106576417	106609511	106576417_Ssal_106609511_Ssal	LORe	(105023433_Eluc:0.059341,((((Tthy2_00120754_Tthy:0.019807,Tthy2_00130260_Tthy:0.017999):0.017876,(CIGENE-Hucho-qnd.26627_Hhuc:0.010652,((109896586_Okis:0.011413,110490503_Omyk:0.004805):0.006902,110499971_Omyk:0.012414):0.007118):0):0,(CIGENE-Hucho-qnd.4084_Hhuc:0.009732,(111982101_Salp:0.006709,106576417_Ssal:0.006276):0.005231):0):0,(112080792_Salp:0.01862,106609511_Ssal:0.007487):0.001288):0.0…
ss4r	OG1v0000469.87	106571263	106607679	106571263_Ssal_106607679_Ssal	AORe	(105017830_Eluc:0.081436,((Tthy2_00085030_Tthy:0.037823,((109900617_Okis:0.001103,100135830_Omyk:0.00445):0.009695,106571263_Ssal:0.014056):0.013641):0.033195,(Tthy2_00096421_Tthy:0.023888,((111972654_Salp:0.009784,(109866310_Okis:0.004766,100135829_Omyk:0.005233):0.015776):0.002851,106607679_Ssal:0.010334):0.037243):0.03011):0.022409);
ss4r	OG1v0000469.56	106603787	106611304	106603787_Ssal_106611304_Ssal	AORe	(105026859_Eluc:0.080815,((Tthy2_00052514_Tthy:0.018057,(CIGENE-Hucho-qnd.44887_Hhuc:0.005051,((112068048_Salp:0.008981,(109893874_Okis:0.00223,110497614_Omyk:0.005565):0.006774):0.002704,106603787_Ssal:0.008461):0.003383):0.013573):0.018017,(Tthy2_00061309_Tthy:0.013073,(CIGENE-Hucho-qnd.24664_Hhuc:0.010928,((111963504_Salp:0.002225,(109903231_Okis:0.005594,110505837_Omyk:0.005567):0.004472):0.0…
ss4r	OG1v0000470.84	100136422	106580904	100136422_Ssal_106580904_Ssal	LORe	(105031245_Eluc:0.080916,((Tthy2_00116283_Tthy:0.043841,Tthy2_00116298_Tthy:0.034764):0.012615,(((CIGENE-Hucho-qnd.14729_Hhuc:0.021933,(109902018_Okis:0.013987,110487180_Omyk:0.008941):0.017299):0.007768,(111965098_Salp:0.020212,100136422_Ssal:0.018565):0.004955):0.012097,(CIGENE-Hucho-qnd.30526_Hhuc:0.02196,((111959066_Salp:0.030696,(109908523_Okis:0.004132,110514588_Omyk:0.010214):0.00266):0.00…
ss4r	OG1v0000471.76	106604649	106611672	106604649_Ssal_106611672_Ssal	NA	(105028792_Eluc:0.093146,((Tthy2_00070997_Tthy:0.071467,(CIGENE-Hucho-qnd.13160_Hhuc:0.018409,((109910156_Okis:0.002356,110487735_Omyk:0.002351):0,106604649_Ssal:0.021096):0.002462):0.011676):0.015492,(CIGENE-Hucho-qnd.12885_Hhuc:0.002585,((111967514_Salp:0.002405,(109904718_Okis:0.013524,110505052_Omyk:0.002504):0.010738):0.016264,106611672_Ssal:0.009274):0.002327):0.033265):0.029497);
ss4r	OG1v0000471.86	106610537	106610496	106610496_Ssal_106610537_Ssal	NA	((Tthy2_00138932_Tthy:0.059412,((109884424_Okis:0.007175,110497222_Omyk:0.00234):0.012089,106610537_Ssal:0.002265):0):0.003887,(CIGENE-Hucho-qnd.13983_Hhuc:0.009888,106610496_Ssal:0.006803):0.062456);
ss4r	OG1v0000472.56	106609408	106576327	106576327_Ssal_106609408_Ssal	LORe	(105020300_Eluc:0.053917,((Tthy2_00130357_Tthy:0.021093,Tthy2_00130387_Tthy:0.010855):0.005953,((CIGENE-Hucho-qnd.41709_Hhuc:0.006259,((111982643_Salp:0.012607,(109896622_Okis:0.006255,110499998_Omyk:0.002072):0.002082):0,106609408_Ssal:0):0.002071):0.002089,((111951539_Salp:0.002836,(109910290_Okis:0.00553,110490467_Omyk:0.004877):0.008447):0.003427,106576327_Ssal:0.012604):0):0.013478):0.024569…
ss4r	OG1v0000472.86	106587489	106563518	106563518_Ssal_106587489_Ssal	NA	(105022252_Eluc:0.077634,(Tthy2_00034131_Tthy:0.006732,(CIGENE-Hucho-qnd.12421_Hhuc:0.026899,(((111969473_Salp:0,(109888423_Okis:0.002096,110526527_Omyk:0.004223):0.006322):0.002101,106587489_Ssal:0.008464):0.002087,((112081157_Salp:0.004803,(109881443_Okis:0.006319,110506656_Omyk:0.002113):0.00573):0.006395,106563518_Ssal:0.007831):0.004837):0):0.012741):0.005233);
ss4r	OG1v0000474.70	106586675	106582136	106582136_Ssal_106586675_Ssal	NA	(105016494_Eluc:0.059007,(((Tthy2_00042778_Tthy:0,Tthy2_00042782_Tthy:0):0.00407,(CIGENE-Hucho-qnd.24738_Hhuc:0.008671,((111979280_Salp:0.005767,(109869913_Okis:0.002846,110520480_Omyk:0.011697):0.005844):0,106586675_Ssal:0.005803):0):0.010551):0.009418,(Tthy2_00030430_Tthy:0.01029,(111959595_Salp:0.009121,106582136_Ssal:0.002539):0.011795):0.033599):0.020518);
ss4r	OG1v0000474.57	106611512	100195873	100195873_Ssal_106611512_Ssal	NA	(105025433_Eluc:0.052389,((Tthy2_00099739_Tthy:0.017821,((CIGENE-Hucho-qnd.227_Hhuc:0.011733,109905323_Okis:0.002888):0.002899,(111967628_Salp:0.005805,106611512_Ssal:0.002864):0):0.018005):0.010242,((111965878_Salp:0.005813,(109864891_Okis:0.00288,110488978_Omyk:0.002913):0.005808):0.011722,100195873_Ssal:0):0.019751):0.025797);
ss4r	OG1v0000476.56	106583165	106565476	106565476_Ssal_106583165_Ssal	AORe	(105017006_Eluc:0.069043,((Tthy2_00013697_Tthy:0.02292,((111970151_Salp:0.007369,110528182_Omyk:0.012377):0.001926,106583165_Ssal:0.006128):0.012221):0.017302,(Tthy2_00015927_Tthy:0.018862,(CIGENE-Hucho-qnd.28951_Hhuc:0.00915,((111966193_Salp:0.006748,(109895256_Okis:0.005021,110494246_Omyk:0.004896):0.006216):0.002757,106565476_Ssal:0.008427):0.002404):0.012607):0.017963):0.022185);
ss4r	OG1v0000476.69	106582863	106565749	106565749_Ssal_106582863_Ssal	NA	(105017428_Eluc:0.072512,((Tthy2_00012584_Tthy:0.020116,((111969857_Salp:0.006079,109891520_Okis:0.021249):0.001482,106582863_Ssal:0.008466):0.012374):0.016592,((111969325_Salp:0.007245,(109898016_Okis:0.006277,110494585_Omyk:0.004229):0.00637):0.002176,106565749_Ssal:0.005649):0.026391):0.019712);
ss4r	OG1v0000476.83	100196824	106573309	100196824_Ssal_106573309_Ssal	AORe	(105022141_Eluc:0.101876,((Tthy2_00008208_Tthy:0.025655,((111960994_Salp:0.014554,(111962488_Salp:0.004838,(109866991_Okis:0.005389,110497694_Omyk:0.005546):0.005891):0.000629):0.002193,100196824_Ssal:0.010119):0.011223):0.021198,(Tthy2_00073776_Tthy:0.023138,((111952558_Salp:0.008184,(109889517_Okis:0.005316,110522681_Omyk:0.003754):0.005784):0.002273,106573309_Ssal:0.009115):0.012045):0.024954)…
ss4r	OG1v0000477.84	106566435	106572111	106566435_Ssal_106572111_Ssal	NA	(105013755_Eluc:0.07716,((CIGENE-Hucho-qnd.2704_Hhuc:0.018415,((111976828_Salp:0.02337,(109869529_Okis:0.032572,110491169_Omyk:0.007947):0.013058):0.005073,106566435_Ssal:0.023191):0.004427):0.043348,((CIGENE-Hucho-qnd.38017_Hhuc:0.012145,(111966427_Salp:0.006463,106572111_Ssal:0.007661):0.00065):0.002055,(109907976_Okis:0.005277,110532259_Omyk:0.003155):0.009422):0.029098):0.021003);
ss4r	OG1v0000477.69	106569035	106599451	106569035_Ssal_106599451_Ssal	AORe	(105018391_Eluc:0.074922,((Tthy2_00040394_Tthy:0.022402,(CIGENE-Hucho-qnd.18285_Hhuc:0.01471,106569035_Ssal:0.022305):0.006589):0.017562,(Tthy2_00065548_Tthy:0.026087,(CIGENE-Hucho-qnd.16485_Hhuc:0.010384,((111979630_Salp:0.00592,(109872069_Okis:0.004288,110508767_Omyk:0.00451):0.009897):0.002764,106599451_Ssal:0.010339):0.003309):0.00904):0.023643):0.024693);
ss4r	OG1v0000477.56	106579520	106590401	106579520_Ssal_106590401_Ssal	AORe	(105019582_Eluc:0.082525,((Tthy2_00094704_Tthy:0.019419,(CIGENE-Hucho-qnd.7532_Hhuc:0.009667,((111973515_Salp:0.107699,(109909644_Okis:0.014905,110535318_Omyk:0.00451):0.006345):0,106579520_Ssal:0.012903):0.004873):0.006872):0.011249,(Tthy2_00107363_Tthy:0.025311,(CIGENE-Hucho-qnd.28479_Hhuc:0.012682,((111953855_Salp:0.019242,(109900149_Okis:0.008544,110490929_Omyk:0.015572):0.007905):0.006829,10…
ss4r	OG1v0000478.85	106567013	106572701	106567013_Ssal_106572701_Ssal	NA	(105010241_Eluc:0.084347,((Tthy2_00055559_Tthy:0.039329,(CIGENE-Hucho-qnd.43586_Hhuc:0.012385,((111976578_Salp:0.006274,(109869150_Okis:0.004387,110491936_Omyk:0.011019):0.005743):0.001209,106567013_Ssal:0.009012):0.003419):0.010543):0.022849,((109907076_Okis:0.016621,110531246_Omyk:0.014699):0.01165,106572701_Ssal:0.014698):0.023638):0.028841);
ss4r	OG1v0000478.55	106582348	106586396	106582348_Ssal_106586396_Ssal	AORe	(105016121_Eluc:0.073461,((Tthy2_00031144_Tthy:0.04648,((111959500_Salp:0.040339,(109870742_Okis:0.036999,110501809_Omyk:0.002875):0.006434):0.005764,106582348_Ssal:0.00998):0.01441):0.01611,(Tthy2_00043795_Tthy:0.022974,((111977149_Salp:0.010387,(109868074_Okis:0.008755,110520268_Omyk:0.004275):0.006601):0.000837,106586396_Ssal:0.006736):0.007388):0.011737):0.015637);
ss4r	OG1v0000478.72	106571946	106566714	106566714_Ssal_106571946_Ssal	AORe	(105026316_Eluc:0.064831,((Tthy2_00080059_Tthy:0.033142,(CIGENE-Hucho-qnd.6717_Hhuc:0.008335,((109907793_Okis:0.004241,110532031_Omyk:0.005666):0.006919,106571946_Ssal:0.012437):0.00227):0.010219):0.011048,(Tthy2_00056838_Tthy:0.032882,((111976437_Salp:0.006833,(109869860_Okis:0.004651,110492371_Omyk:0.004601):0.005088):0.000247,106566714_Ssal:0.009192):0.013052):0.019813):0.011592);
ss4r	OG1v0000479.83	106579906	106585532	106579906_Ssal_106585532_Ssal	AORe	(105025193_Eluc:0.090922,((Tthy2_00050466_Tthy:0.017335,(CIGENE-Hucho-qnd.7679_Hhuc:0.010947,((111957357_Salp:0.006866,(109895102_Okis:0.006141,110535957_Omyk:0.003035):0.008013):0,106579906_Ssal:0.007882):0.004362):0.007282):0.016259,(Tthy2_00118390_Tthy:0.015245,((111975056_Salp:0.007314,(109878808_Okis:0.004582,110525591_Omyk:0.004485):0.008252):0.001799,106585532_Ssal:0.006823):0.012736):0.01…
ss4r	OG1v0000480.82	106566704	106571955	106566704_Ssal_106571955_Ssal	AORe	(105026326_Eluc:0.053727,((Tthy2_00056862_Tthy:0.019198,(CIGENE-Hucho-qnd.43408_Hhuc:0.006584,((111976796_Salp:0.006952,(109869397_Okis:0.003633,110492358_Omyk:0.00446):0.004752):0.000407,106566704_Ssal:0.00576):0.001734):0.00723):0.015782,(Tthy2_00080086_Tthy:0.019967,(CIGENE-Hucho-qnd.6708_Hhuc:0.011386,((112080865_Salp:0.009686,(109907799_Okis:0.002527,110532045_Omyk:0.00099):0.005881):0.00194…
ss4r	OG1v0000481.72	106568183	106564027	106564027_Ssal_106568183_Ssal	AORe	(105025160_Eluc:0.070963,((Tthy2_00037799_Tthy:0.108183,(111980018_Salp:0.053265,(110537154_Omyk:0.019094,106568183_Ssal:0.007011):0.001343):0.004798):0.032971,(Tthy2_00113732_Tthy:0.025393,((109868180_Okis:0.044954,110522930_Omyk:0.042944):0.052653,106564027_Ssal:0.007329):0.015045):0.011121):0.025271);
ss4r	OG1v0000483.73	106599317	106610955	106599317_Ssal_106610955_Ssal	AORe	(105015611_Eluc:0.070773,((Tthy2_00052815_Tthy:0.020188,((CIGENE-Hucho-qnd.40279_Hhuc:0.007468,((111968638_Salp:0.009985,110497816_Omyk:0.013016):0.001702,106599317_Ssal:0.006368):0.002084):0.025492,109893916_Okis:0.03581):0.002935):0.015518,(Tthy2_00062111_Tthy:0.02251,((CIGENE-Hucho-qnd.35946_Hhuc:0.07682,106610955_Ssal:0.012712):0.019737,(111963356_Salp:0.006587,(109904128_Okis:0.005433,110505…
ss4r	OG1v0000483.86	106607643	106571124	106571124_Ssal_106607643_Ssal	NA	(105020469_Eluc:0.096768,((CIGENE-Hucho-qnd.32633_Hhuc:0.016203,((112068360_Salp:0.017387,(109880232_Okis:0.014544,110521032_Omyk:0.011675):0.011101):0.00141,106607643_Ssal:0.014534):0.007558):0.048751,(109901321_Okis:0.032407,(110529179_Omyk:0.004639,106571124_Ssal:0.015061):0.017405):0.036923):0.00859);
ss4r	OG1v0000483.57	106585018	100286710	100286710_Ssal_106585018_Ssal	NA	(105026844_Eluc:0.065753,(Tthy2_00134837_Tthy:0.02074,((CIGENE-Hucho-qnd.17200_Hhuc:0.013206,((109875518_Okis:0.003162,110486072_Omyk:0.005791):0.004768,106585018_Ssal:0.012415):0.002853):0.007643,(CIGENE-Hucho-qnd.7619_Hhuc:0.017148,((111960652_Salp:0.00916,110493770_Omyk:0.00741):0.000473,100286710_Ssal:0.012014):0.00389):0.002954):0.005654):0.035952);
ss4r	OG1v0000484.55	106604955	106611984	106604955_Ssal_106611984_Ssal	NA	(105027339_Eluc:0.070502,((Tthy2_00070771_Tthy:0.284847,(CIGENE-Hucho-qnd.28006_Hhuc:0.009825,((111965344_Salp:0.003621,(109910097_Okis:0.003021,110488551_Omyk:0.002435):0.005469):0,106604955_Ssal:0.009116):0.002339):0.008256):0.014905,(Tthy2_00099145_Tthy:0.176818,((Tthy2_00099136_Tthy:0.871401,112080646_Salp:0.004328):0.006801,((111967101_Salp:0.045815,(109905940_Okis:0.003027,110504767_Omyk:0.…
ss4r	OG1v0000485.70	106583214	106565545	106565545_Ssal_106583214_Ssal	AORe	(105017197_Eluc:0.074976,((Tthy2_00013549_Tthy:0.024948,((111970102_Salp:0.006876,110528134_Omyk:0.007577):0.002253,106583214_Ssal:0.005667):0.020552):0.017843,(Tthy2_00015752_Tthy:0.015065,(CIGENE-Hucho-qnd.35207_Hhuc:0.010238,((111966617_Salp:0.005561,(109895618_Okis:0.003582,110494302_Omyk:0.004352):0.00537):0.001139,106565545_Ssal:0.005479):0.001609):0.010813):0.011768):0.005267);
ss4r	OG1v0000485.83	100195900	106565827	100195900_Ssal_106565827_Ssal	AORe	(105017308_Eluc:0.084287,((Tthy2_00012788_Tthy:0.035263,((111969929_Salp:0.00957,(109891002_Okis:0.004199,110527955_Omyk:0.004615):0.007354):0.000754,100195900_Ssal:0.008856):0.021694):0.025962,(Tthy2_00017534_Tthy:0.019037,(CIGENE-Hucho-qnd.22862_Hhuc:0.013962,((111968570_Salp:0.010515,(109897123_Okis:0.004976,110494510_Omyk:0.00612):0.00842):0.001157,106565827_Ssal:0.008337):0.004893):0.010082)…
ss4r	OG1v0000485.55	106576193	106609272	106576193_Ssal_106609272_Ssal	LORe	(105028527_Eluc:0.082848,(((Tthy2_00121774_Tthy:0.021206,Tthy2_00129900_Tthy:0.020842):0.012278,(((111949731_Salp:0.011925,111951275_Salp:0.028557):0.011333,109910350_Okis:0.025358):0,(106576193_Ssal:0.013117,106609272_Ssal:0.013084):0.002345):0.007318):0.000231,110490757_Omyk:0.043536):0.042925);
ss4r	OG1v0000487.54	106605890	106576729	106576729_Ssal_106605890_Ssal	AORe	(105025507_Eluc:0.070762,((Tthy2_00028203_Tthy:0.017309,((109899651_Okis:0.006026,110502361_Omyk:0.038474):0.005741,106605890_Ssal:0.004383):0.012546):0.009341,(Tthy2_00108803_Tthy:0.024604,((111951887_Salp:0.006964,(109889848_Okis:0.00138,110527436_Omyk:0.00278):0.004178):0,106576729_Ssal:0.004857):0.004216):0.010987):0.016797);
ss4r	OG1v0000487.81	106571593	106608134	106571593_Ssal_106608134_Ssal	AORe	(105030679_Eluc:0.058307,((Tthy2_00085711_Tthy:0.0345,(CIGENE-Hucho-qnd.30780_Hhuc:0.007379,((111954655_Salp:0.017181,(109900944_Okis:0.007668,110529847_Omyk:0.002776):0.00534):0.001342,106571593_Ssal:0.012112):0.004623):0.005971):0.013604,(Tthy2_00097297_Tthy:0.02675,((109885447_Okis:0.004889,110522490_Omyk:0.004224):0.003775,106608134_Ssal:0.015413):0.019158):0.022221):0.024016);
ss4r	OG1v0000488.83	106574243	106575171	106574243_Ssal_106575171_Ssal	NA	(105019952_Eluc:0.09346,(Tthy2_00132481_Tthy:0.043105,(CIGENE-Hucho-qnd.10434_Hhuc:0.012115,(CIGENE-Hucho-qnd.7990_Hhuc:0.013206,(((111953393_Salp:0.003336,(109906717_Okis:0.006024,110495870_Omyk:0.00601):0.002668):0.001324,106574243_Ssal:0.00735):0.00052,((111971080_Salp:0.008474,(109878173_Okis:0.007395,110527482_Omyk:0.003971):0.008176):0.001551,106575171_Ssal:0.008214):0.003308):0.001672):0):…
ss4r	OG1v0000490.56	106569187	106599662	106569187_Ssal_106599662_Ssal	AORe	(105018959_Eluc:0.097242,((Tthy2_00040762_Tthy:0.02497,((109874945_Okis:0.003968,110530405_Omyk:0.004436):0.006787,106569187_Ssal:0.009459):0.025519):0.012019,(Tthy2_00065331_Tthy:0.02582,(CIGENE-Hucho-qnd.347_Hhuc:0.009523,((111979228_Salp:0.025201,(109872024_Okis:0.006564,110508649_Omyk:0.004655):0.0103):0.002249,106599662_Ssal:0.004324):0):0.01821):0.015712):0.04362);
ss4r	OG1v0000490.68	106584355	106613859	106584355_Ssal_106613859_Ssal	NA	((Tthy2_00059200_Tthy:0.022631,(CIGENE-Hucho-qnd.3099_Hhuc:0.007563,((111972171_Salp:0.002785,106584355_Ssal:0.005579):0,(109897920_Okis:0.001855,110521525_Omyk:0.000928):0.003715):0.002035):0.010196):0.015788,(CIGENE-Hucho-qnd.19791_Hhuc:0.005313,((111975638_Salp:0.004668,(109902587_Okis:0.002778,110524392_Omyk:0):0.003718):0.002781,106613859_Ssal:0.003747):0.00117):0.027197);
ss4r	OG1v0000492.77	106565813	100194763	100194763_Ssal_106565813_Ssal	NA	(105017320_Eluc:0.087647,((Tthy2_00017567_Tthy:0.019892,((111968617_Salp:0.003708,(109897309_Okis:0.003842,110494522_Omyk:0.001921):0.001089):0.000947,106565813_Ssal:0.007852):0.01582):0.021559,((111969916_Salp:0.005943,(109890985_Okis:0.005846,110527941_Omyk:0.004801):0.0056):0,100194763_Ssal:0.007876):0.030223):0.015626);
ss4r	OG1v0000492.60	106566648	106571864	106566648_Ssal_106571864_Ssal	NA	((Tthy2_00056532_Tthy:0.0312,(CIGENE-Hucho-qnd.34816_Hhuc:0.00687,((111972575_Salp:0.006788,(109868940_Okis:0.002906,110492466_Omyk:0.006791):0.002907):0,106566648_Ssal:0.006779):0.003825):0.013357):0.012591,((CIGENE-Hucho-qnd.25346_Hhuc:0.016556,(111966168_Salp:0.012791,106571864_Ssal:0.00671):0.002202):0.002889,(109907733_Okis:0.00721,110531961_Omyk:0.007854):0.0116):0.033982);
ss4r	OG1v0000493.79	106579977	100380375	100380375_Ssal_106579977_Ssal	AORe	(105014161_Eluc:0.159987,((Tthy2_00048933_Tthy:0.022975,((111957362_Salp:0.006708,(109895765_Okis:0.004587,110535884_Omyk:0.002431):0.001742):0.000857,106579977_Ssal:0.005976):0.017967):0.020367,(Tthy2_00118594_Tthy:0.038088,((109877936_Okis:0.006893,110525498_Omyk:0.001961):0.002687,100380375_Ssal:0.003211):0.004332):0.030635):0.007549);
ss4r	OG1v0000494.74	106581983	106586771	106581983_Ssal_106586771_Ssal	AORe	(105016578_Eluc:0.122431,((Tthy2_00030256_Tthy:0.028364,((111959412_Salp:0.009601,(109871112_Okis:0.00196,110501322_Omyk:0.004995):0.010508):0.001031,106581983_Ssal:0.013403):0.01654):0.023513,(Tthy2_00043011_Tthy:0.026571,(CIGENE-Hucho-qnd.16593_Hhuc:0.014159,((111979822_Salp:0.008351,(109870396_Okis:0.007078,110520545_Omyk:0.009926):0.009908):0.004869,106586771_Ssal:0.020328):0.004337):0.016414…
ss4r	OG1v0000494.85	106575249	106574449	106574449_Ssal_106575249_Ssal	NA	(105022090_Eluc:0.087852,(Tthy2_00133817_Tthy:0.029629,((CIGENE-Hucho-qnd.35986_Hhuc:0.025822,((111970913_Salp:0.162743,(109890622_Okis:0.00603,110527469_Omyk:0.003947):0.011933):0.001437,106575249_Ssal:0.015435):0.002914):0.002426,((109878188_Okis:0.010918,110495851_Omyk:0.009183):0.012883,106574449_Ssal:0.01584):0.002758):0.013356):0.072183);
ss4r	OG1v0000494.55	106579755	106590688	106579755_Ssal_106590688_Ssal	AORe	(105026593_Eluc:0.068982,(Tthy2_00095030_Tthy:0.040462,(((Tthy2_00003350_Tthy:0.078606,(CIGENE-Hucho-qnd.11339_Hhuc:0.035571,(106579755_Ssal:0.025529,106590688_Ssal:0.011445):0.040439):0.01622):0.016179,(112079409_Salp:0.035637,(109884308_Okis:0.001812,110490874_Omyk:0.023354):0.012587):0.01118):0.005232,(112073873_Salp:0.027034,(109877911_Okis:0.005165,110535154_Omyk:0.008842):0.015334):0.003544…
ss4r	OG1v0000495.77	106560992	106584495	106560992_Ssal_106584495_Ssal	NA	(105018463_Eluc:0.028456,((Tthy2_00011118_Tthy:0.030404,((111962219_Salp:0.00482,(109866814_Okis:0.004771,110493415_Omyk:0.00114):0.009574):0.001111,106560992_Ssal:0.003746):0.015119):0.014422,(109897464_Okis:0.008253,106584495_Ssal:0.014543):0.019118):0.021128);
ss4r	OG1v0000495.60	106566606	106571899	106566606_Ssal_106571899_Ssal	AORe	(105024967_Eluc:0.058147,((Tthy2_00056645_Tthy:0.018214,(CIGENE-Hucho-qnd.31250_Hhuc:0.009275,((111976242_Salp:0.022796,(109869519_Okis:0.003231,110491124_Omyk:0.211586):0.00268):0.001272,106566606_Ssal:0.008141):0.003648):0.005106):0.020468,(Tthy2_00079880_Tthy:0.030805,((111966200_Salp:0.009435,(109908503_Okis:0.002339,110531987_Omyk:0):0.002345):0,106571899_Ssal:0.008228):0.012626):0.019951):0…
ss4r	OG1v0000497.55	106568478	106560400	106560400_Ssal_106568478_Ssal	AORe	(105009495_Eluc:0.100552,(((Tthy2_00038495_Tthy:0.027173,(CIGENE-Hucho-qnd.18093_Hhuc:0.018235,((109892033_Okis:0.003561,110536925_Omyk:0.00236):0.004777,106568478_Ssal:0.005958):0.002326):0.007217):0.033617,111980248_Salp:0.0184):0.029412,(Tthy2_00002282_Tthy:0.051895,((111961065_Salp:0.00986,(109868207_Okis:0.004757,110523994_Omyk:0.004747):0.009927):0.00221,106560400_Ssal:0.024968):0.018114):0…
ss4r	OG1v0000497.83	106613680	106573820	106573820_Ssal_106613680_Ssal	AORe	(105011458_Eluc:0.061809,((Tthy2_00023340_Tthy:0.014176,(CIGENE-Hucho-qnd.34618_Hhuc:0.011387,((111975831_Salp:0.006829,(109902426_Okis:0.006867,110524197_Omyk:0.004566):0.005744):0,106613680_Ssal:0.005683):0.003545):0.013994):0.016672,(Tthy2_00074814_Tthy:0.021342,((111952110_Salp:0.008004,(109889183_Okis:0.004541,110500307_Omyk:0.00452):0.011432):0.001152,106573820_Ssal:0.012529):0.020359):0.01…
ss4r	OG1v0000499.83	106583258	106565421	106565421_Ssal_106583258_Ssal	AORe	(105016935_Eluc:0.098068,((Tthy2_00013849_Tthy:0.022643,(CIGENE-Hucho-qnd.13941_Hhuc:0.009439,((111970228_Salp:0.003596,(109891218_Okis:0.006707,110528250_Omyk:0.003591):0.005743):0,106583258_Ssal:0.010146):0.006861):0.011108):0.014526,(Tthy2_00016063_Tthy:0.021969,((111965293_Salp:0.005576,(109894389_Okis:0.001136,110494182_Omyk:0.004568):0.010617):0.001003,106565421_Ssal:0.008326):0.010587):0.0…
ss4r	OG1v0000499.67	106576319	106609412	106576319_Ssal_106609412_Ssal	AORe	(105020308_Eluc:0.076218,((Tthy2_00122060_Tthy:0.024177,((111951507_Salp:0.019918,110490459_Omyk:0.006897):0.003106,109910294_Okis:0.004936):0.009402):0,(Tthy2_00130383_Tthy:0.044064,((CIGENE-Hucho-qnd.41714_Hhuc:0.021042,((111982715_Salp:0.006962,110500004_Omyk:0.01044):0.005856,106576319_Ssal:0.017426):0.00115):0,(CIGENE-Hucho-qnd.9748_Hhuc:0.006455,(109886767_Okis:0.011095,106609412_Ssal:0.014…
ss4r	OG1v0000500.55	106613847	106584370	106584370_Ssal_106613847_Ssal	AORe	(105011641_Eluc:0.061981,(((Tthy2_00023861_Tthy:0.013351,(111975835_Salp:0.003862,106613847_Ssal:0.005572):0):0,(CIGENE-Hucho-qnd.30689_Hhuc:0.003781,(109902573_Okis:0.001882,110524377_Omyk:0.003769):0.005704):0.003691):0.0175,(Tthy2_00059170_Tthy:0.030515,((111972160_Salp:0.009453,(109897909_Okis:0.001878,110521510_Omyk:0.001876):0.003787):0,106584370_Ssal:0.011362):0.010404):0.010692):0.014524);
ss4r	OG1v0000500.85	106568559	106572798	106568559_Ssal_106572798_Ssal	AORe	(105020504_Eluc:0.07215,(((Tthy2_00003758_Tthy:0.341089,(112072192_Salp:0.049053,(109881295_Okis:0.021146,110523113_Omyk:0.002916):0.04107):0):0.016928,(Tthy2_00002680_Tthy:0.127801,(109881431_Okis:0.060112,110536877_Omyk:0):0.011422):0.040827):0.071348,(106568559_Ssal:0.005643,106572798_Ssal:0.001871):0.014211):0.074446);
ss4r	OG1v0000500.72	106613547	106574029	106574029_Ssal_106613547_Ssal	AORe	(105028137_Eluc:0.06255,((Tthy2_00022952_Tthy:0.011077,((111976034_Salp:0.003698,(109902299_Okis:0.009531,110524066_Omyk:0.003747):0.007649):0,106613547_Ssal:0.015303):0.007894):0.010691,(Tthy2_00110640_Tthy:0.052409,((111952285_Salp:0.006595,(109889055_Okis:0.001835,110537958_Omyk:0.005677):0.010512):0.010967,106574029_Ssal:0.013043):0.006737):0.022043):0.022647);
ss4r	OG1v0000502.74	100194985	106566440	100194985_Ssal_106566440_Ssal	NA	(105013763_Eluc:0.057555,((CIGENE-Hucho-qnd.38009_Hhuc:0.019542,((111966420_Salp:0.007856,(109907970_Okis:0.01007,110532252_Omyk:0.010145):0.007194):0,100194985_Ssal:0.023604):0):0.033273,((111976470_Salp:0,(109868881_Okis:0,110492641_Omyk:0):0.011664):0,106566440_Ssal:0.011656):0.020144):0.018232);
ss4r	OG1v0000502.55	100194583	106608043	100194583_Ssal_106608043_Ssal	NA	(105017504_Eluc:0.053383,((Tthy2_00085504_Tthy:0.005283,((CIGENE-Hucho-qnd.19263_Hhuc:0.007803,((111954601_Salp:0.01169,109900984_Okis:0.007798):0,100194583_Ssal:0.003874):0):0,110529884_Omyk:0.015676):0.014409):0.016215,(CIGENE-Hucho-qnd.6612_Hhuc:0,((111972872_Salp:0.003894,(109866466_Okis:0,110522434_Omyk:0.003871):0.003867):0.003849,106608043_Ssal:0.003891):0.003879):0.044009):0.031323);
ss4r	OG1v0000502.83	106567228	100196536	100196536_Ssal_106567228_Ssal	AORe	(105022355_Eluc:0.051599,((Tthy2_00056082_Tthy:0.003893,(111976831_Salp:0.007854,(CIGENE-Hucho-qnd.35011_Hhuc:0.003905,((109869061_Okis:0.007831,110492764_Omyk:0.007912):0.007871,106567228_Ssal:0.007889):0.003878):0.003949):0.003871):0.014227,(Tthy2_00079317_Tthy:0.027381,((111966674_Salp:0.003877,(109908170_Okis:0.003891,100301823_Omyk:0):0):0,100196536_Ssal:0.007775):0.008433):0.01052):0.011378…
ss4r	OG1v0000506.81	106586158	106581831	106581831_Ssal_106586158_Ssal	NA	(105016154_Eluc:0.065215,((Tthy2_00044040_Tthy:0.026588,(CIGENE-Hucho-qnd.42895_Hhuc:0.010837,((111974119_Salp:0.015585,(109865868_Okis:0.006713,110520039_Omyk:0.016047):0.008356):0.001352,106586158_Ssal:0.00843):0.002738):0.007723):0.015132,(CIGENE-Hucho-qnd.40684_Hhuc:0.011002,((111974350_Salp:0.007382,(109871166_Okis:0.008372,110501532_Omyk:0.004418):0.006066):0.000761,106581831_Ssal:0.010636)…
ss4r	OG1v0000506.55	106605411	106579830	106579830_Ssal_106605411_Ssal	NA	(105025912_Eluc:0.076169,(Tthy2_00116647_Tthy:0.018561,(((CIGENE-Hucho-qnd.10213_Hhuc:0.013525,(111964631_Salp:0.05184,106605411_Ssal:0.007448):0.001271):0.00293,110485836_Omyk:0.010795):0.002024,((109901917_Okis:0.013829,110512678_Omyk:0.005058):0.006345,106579830_Ssal:0.006914):0.001956):0.00932):0.030382);
ss4r	OG1v0000507.80	106561041	106584596	106561041_Ssal_106584596_Ssal	AORe	(105006380_Eluc:0.10449,((Tthy2_00010849_Tthy:0.029229,(CIGENE-Hucho-qnd.42313_Hhuc:0.011108,(111962159_Salp:0.015723,((109867646_Okis:0.013737,110492612_Omyk:0.008817):0.008186,106561041_Ssal:0.01119):0.00067):0.003838):0.011787):0.024508,(Tthy2_00058575_Tthy:0.026319,(CIGENE-Hucho-qnd.7245_Hhuc:0.013537,((111971911_Salp:0.013249,(109897759_Okis:0.007669,110522734_Omyk:0.015349):0.007226):0.0020…
ss4r	OG1v0000507.54	106565652	106583093	106565652_Ssal_106583093_Ssal	NA	(105017120_Eluc:0.086455,((Tthy2_00016943_Tthy:0.024955,(CIGENE-Hucho-qnd.39103_Hhuc:0.025688,((111975553_Salp:0.007078,(109896024_Okis:0.006849,110494360_Omyk:0.005109):0.006252):0.002424,106565652_Ssal:0.007698):0.001471):0.013072):0.018701,((111970591_Salp:0.014766,(109891099_Okis:0.006103,110528980_Omyk:0.005178):0.009418):0.00185,106583093_Ssal:0.011742):0.030534):0.01936);
ss4r	OG1v0000507.70	106609112	106576003	106576003_Ssal_106609112_Ssal	NA	(105020190_Eluc:0.077666,((CIGENE-Hucho-qnd.3786_Hhuc:0.014162,((111951213_Salp:0.008974,106609112_Ssal:0.009869):0.000706,(109896330_Okis:0.006736,110501067_Omyk:0.004913):0.009341):0.004315):0.008734,((111951305_Salp:0.020641,106576003_Ssal:0.011508):0.002081,(109864388_Okis:0.005641,110490733_Omyk:0.005821):0.01154):0.009928):0.052232);
ss4r	OG1v0000508.81	106561152	106573504	106561152_Ssal_106573504_Ssal	AORe	(105025693_Eluc:0.083158,((Tthy2_00010204_Tthy:0.024937,(CIGENE-Hucho-qnd.6316_Hhuc:0.009297,((111960987_Salp:0.018534,(109866943_Okis:0.003955,110495659_Omyk:0.005371):0.007745):0.001113,106561152_Ssal:0.008737):0.003864):0.009448):0.017202,(Tthy2_00075412_Tthy:0.034743,((111952372_Salp:0.008292,(109889363_Okis:0.004595,110520933_Omyk:0.004296):0.006211):0.002861,106573504_Ssal:0.00768):0.008577…
ss4r	OG1v0000509.72	106602280	106611246	106602280_Ssal_106611246_Ssal	AORe	(105024718_Eluc:0.057131,((Tthy2_00052766_Tthy:0.026836,((111968983_Salp:0.010382,(109894812_Okis:0.001375,110497661_Omyk:0.004542):0.005834):0.001311,106602280_Ssal:0.006588):0.011517):0.01243,(Tthy2_00061570_Tthy:0.030151,((111963474_Salp:0.006816,106611246_Ssal:0.007171):0.001207,(109904583_Okis:0.006884,110505800_Omyk:0.004115):0.005308):0.010519):0.025674):0.013857);
ss4r	OG1v0000510.67	106580217	106585486	106580217_Ssal_106585486_Ssal	NA	(105014235_Eluc:0.108286,((Tthy2_00048847_Tthy:0.056732,(CIGENE-Hucho-qnd.16404_Hhuc:0.011519,((111957482_Salp:0.004442,(109894888_Okis:0.0043,110535057_Omyk:0.00138):0.014303):0.002833,106580217_Ssal:0.006974):0.003043):0.005366):0.024259,(Tthy2_00118514_Tthy:0.030571,(Tthy2_00118516_Tthy:0.136718,(CIGENE-Hucho-qnd.20183_Hhuc:0.012007,((111974159_Salp:0.010667,(109878382_Okis:0.015212,110525540_…
ss4r	OG1v0000511.84	106609381	106576329	106576329_Ssal_106609381_Ssal	NA	(105020298_Eluc:0.059286,((((Tthy2_00130350_Tthy:0.057614,112067884_Salp:0.007475):0.016741,((111982638_Salp:0.016168,110490469_Omyk:0.007835):0.000371,106609381_Ssal:0.013332):0):0.000625,106576329_Ssal:0.014443):0.003253,(109896275_Okis:0.040655,110499997_Omyk:0.001784):0.003844):0.031606);
ss4r	OG1v0000512.55	106576074	106609217	106576074_Ssal_106609217_Ssal	NA	(105025667_Eluc:0.076925,(Tthy2_00129629_Tthy:0.115159,(111951332_Salp:0.07306,((CIGENE-Hucho-qnd.20337_Hhuc:0.013689,((109879103_Okis:0.034813,110490739_Omyk:0.015931):0.012714,106576074_Ssal:0.013371):0.003852):0.003136,(CIGENE-Hucho-qnd.23455_Hhuc:0.011049,((109896321_Okis:0.019246,110501060_Omyk:0.011813):0.009849,106609217_Ssal:0.006433):0.006179):0.000796):0.000147):0.007633):0.031459);
ss4r	OG1v0000512.80	106561949	106587110	106561949_Ssal_106587110_Ssal	LORe	(105027324_Eluc:0.070143,((Tthy2_00032523_Tthy:0.063801,Tthy2_00032538_Tthy:0.014114):0.006248,((CIGENE-Hucho-qnd.34673_Hhuc:0.040194,((111969219_Salp:0.017168,(109895530_Okis:0.005456,110506319_Omyk:0.004083):0.004997):0.00128,106561949_Ssal:0.013116):0.003208):0.006133,(CIGENE-Hucho-qnd.6978_Hhuc:0.010604,((111973980_Salp:0.007552,(109885361_Okis:0.006713,110526199_Omyk:0.006325):0.005099):0,10…
ss4r	OG1v0000513.70	106585221	106579798	106579798_Ssal_106585221_Ssal	NA	(105014068_Eluc:0.069175,((Tthy2_00137857_Tthy:0.025662,(CIGENE-Hucho-qnd.1140_Hhuc:0.01182,((111974373_Salp:0.008745,(109874017_Okis:0.006689,110525997_Omyk:0.006179):0.007106):0.000674,106585221_Ssal:0.009312):0.004444):0.014989):0.015261,((111957582_Salp:0.021315,110536366_Omyk:0.048966):0.028091,106579798_Ssal:0.011732):0.039313):0.025239);
ss4r	OG1v0000513.51	106568737	106598568	106568737_Ssal_106598568_Ssal	AORe	(105024960_Eluc:0.152325,((Tthy2_00041873_Tthy:0.033315,(CIGENE-Hucho-qnd.39272_Hhuc:0.016355,((111956949_Salp:0.01766,(109875134_Okis:0.003971,110530042_Omyk:0.003517):0.003991):0.002444,106568737_Ssal:0.009209):0.002708):0.016728):0.017731,(Tthy2_00066174_Tthy:0.028857,(111979081_Salp:0.048335,106598568_Ssal:0.011507):0.012638):0.023289):0.02894);
ss4r	OG1v0000515.56	106584225	106560245	106560245_Ssal_106584225_Ssal	NA	(105011868_Eluc:0.082724,(((Tthy2_00025339_Tthy:0.115244,Tthy2_00059658_Tthy:0.128702):0.185866,(Tthy2_00059660_Tthy:0.031758,(CIGENE-Hucho-qnd.14035_Hhuc:0.014119,((111972298_Salp:0.011905,(109898012_Okis:0.005467,110521651_Omyk:0.006113):0.005019):0.006768,106584225_Ssal:0.010677):0.006388):0.014085):0.011576):0,(Tthy2_00025336_Tthy:0.095149,(CIGENE-Hucho-qnd.36043_Hhuc:0.004591,((111975649_Sal…
ss4r	OG1v0000515.77	106582165	106582226	106582165_Ssal_106582226_Ssal	NA	(105016363_Eluc:0.076858,(Tthy2_00030781_Tthy:0.05602,((Tthy2_00030780_Tthy:0.248885,(111959348_Salp:0.010571,(109877777_Okis:0.013884,110501719_Omyk:0.006502):0.00864):0.002514):0,(((Tthy2_00030778_Tthy:0,Tthy2_00043437_Tthy:0.201681):0.165037,106582165_Ssal:0):0.099909,106582226_Ssal:0):0.008809):0.017763):0.019154);
ss4r	OG1v0000516.73	106612896	106580976	106580976_Ssal_106612896_Ssal	AORe	(105010775_Eluc:0.088552,((Tthy2_00068456_Tthy:0.037359,((111956871_Salp:0.019526,(109909703_Okis:0.011065,110503808_Omyk:0.005467):0.006847):0.001358,106612896_Ssal:0.007687):0.015113):0.001641,(Tthy2_00087807_Tthy:0.0322,((111982596_Salp:0.024662,110507645_Omyk:0.016126):0.003663,106580976_Ssal:0.012888):0.012813):0.001522):0.01923);
ss4r	OG1v0000516.58	106602362	106610193	106602362_Ssal_106610193_Ssal	NA	(105020928_Eluc:0.109435,((Tthy2_00138564_Tthy:0.030875,((CIGENE-Hucho-qnd.39971_Hhuc:0.009698,112069586_Salp:0.006393):0.000641,((109880592_Okis:0.006511,110534520_Omyk:0.012153):0.00583,(106602362_Ssal:0.006761,106610193_Ssal:0.005711):0.001102):0.002481):0.018137):0.001758,109885141_Okis:0.161141):0.02351);
ss4r	OG1v0000517.54	106604111	106612310	106604111_Ssal_106612310_Ssal	AORe	(105027862_Eluc:0.066324,((Tthy2_00098157_Tthy:0.314366,((111956012_Salp:0.033602,(109910220_Okis:0.095514,110504518_Omyk:0.024244):0.006715):0,(112073366_Salp:0.029223,110487796_Omyk:0.033707):0.038724):0):0.008768,(Tthy2_00072632_Tthy:0.052765,(110489246_Omyk:0.03204,(106604111_Ssal:0.019997,106612310_Ssal:0.010497):0.006437):0):0):0.036999);
ss4r	OG1v0000517.80	106604678	106611790	106604678_Ssal_106611790_Ssal	AORe	(105028880_Eluc:0.101162,((Tthy2_00070951_Tthy:0.059592,(CIGENE-Hucho-qnd.33912_Hhuc:0.008991,((111965728_Salp:0.001943,(109880696_Okis:0.005351,110488817_Omyk:0.001041):0.005351):0,106604678_Ssal:0.00858):0.008239):0.013096):0.007504,(Tthy2_00100223_Tthy:0.017202,(CIGENE-Hucho-qnd.8301_Hhuc:0.012366,((111965737_Salp:0.005448,(109905195_Okis:0.007334,110504155_Omyk:0.03169):0.005817):0.004362,106…
ss4r	OG1v0000518.54	106564677	106587088	106564677_Ssal_106587088_Ssal	NA	(105012279_Eluc:0.042878,(CIGENE-Hucho-qnd.1891_Hhuc:0.011752,((111982448_Salp:0.00516,(109866087_Okis:0.001567,110485804_Omyk:0.004342):0.00398):0,(106564677_Ssal:0.011668,106587088_Ssal:0.004497):0.001931):0.001853):0.055471);
ss4r	OG1v0000518.63	106601316	106607062	106601316_Ssal_106607062_Ssal	NA	(105013164_Eluc:0.077749,((((Tthy2_00048326_Tthy:0.027465,Tthy2_00048379_Tthy:0.09678):0.064949,(CIGENE-Hucho-qnd.22641_Hhuc:0.008692,112069569_Salp:0.073211):0.000766):0.015913,(111980612_Salp:0.003749,(110486541_Omyk:0.011986,110538506_Omyk:0.009567):0.002049):0):0.00089,(Tthy2_00048330_Tthy:0.186042,(CIGENE-Hucho-qnd.10063_Hhuc:0.010507,(106601316_Ssal:0.007824,106607062_Ssal:0.008526):0.00450…
ss4r	OG1v0000518.80	106578325	106579193	106578325_Ssal_106579193_Ssal	AORe	(105030962_Eluc:0.057562,((Tthy2_00075700_Tthy:0.065538,(CIGENE-Hucho-qnd.18957_Hhuc:0.018187,((111976238_Salp:0.007376,106578325_Ssal:0.013237):0.002648,(109876190_Okis:0.00989,110498800_Omyk:0.009317):0.009327):0.005997):0.021707):0.014509,(Tthy2_00131670_Tthy:0.033019,(CIGENE-Hucho-qnd.15957_Hhuc:0.012834,((111978086_Salp:0.008904,(109866010_Okis:0.005639,110491631_Omyk:0.008998):0.004773):0.0…
ss4r	OG1v0000519.72	106563129	106567272	106563129_Ssal_106567272_Ssal	NA	(105014931_Eluc:0.061188,((Tthy2_00082917_Tthy:0.014868,((111963950_Salp:0.006869,(109874340_Okis:0.00232,110509713_Omyk:0.003713):0.006854):0.001563,106563129_Ssal:0.009693):0.002658):0.010674,((CIGENE-Hucho-qnd.21747_Hhuc:0.005563,106567272_Ssal:0.006653):0.004942,(109868431_Okis:0.034385,110523504_Omyk:0.002625):0.005394):0.016189):0.00987);
ss4r	OG1v0000519.84	106585214	106580629	106580629_Ssal_106585214_Ssal	NA	(105023321_Eluc:0.08055,((Tthy2_00137875_Tthy:0.016616,(CIGENE-Hucho-qnd.23797_Hhuc:0.006433,(110525991_Omyk:0.009792,106585214_Ssal:0.006907):0.00191):0.008897):0.015014,(CIGENE-Hucho-qnd.6325_Hhuc:0.029768,((111957887_Salp:0.006902,110535108_Omyk:0.101781):0.001934,106580629_Ssal:0.009543):0.003097):0.032312):0.022087);
ss4r	OG1v0000519.54	106600924	100380738	100380738_Ssal_106600924_Ssal	LORe	(105023377_Eluc:0.094417,((Tthy2_00046577_Tthy:0.018776,Tthy2_00126575_Tthy:0.019392):0.019072,((CIGENE-Hucho-qnd.29867_Hhuc:0.007511,((111980632_Salp:0.011767,(109893166_Okis:0.005408,110537981_Omyk:0.006709):0.007798):0.001432,106600924_Ssal:0.006281):0.006427):0.007084,((111980828_Salp:0.009533,(109898263_Okis:0.005672,110486100_Omyk:0.004672):0.007564):0.001812,100380738_Ssal:0.01013):0.01087…
ss4r	OG1v0000520.63	106603485	106568006	106568006_Ssal_106603485_Ssal	AORe	(105011133_Eluc:0.072719,((Tthy2_00020194_Tthy:0.018001,(CIGENE-Hucho-qnd.25503_Hhuc:0.012578,((111950365_Salp:0.003306,(109872941_Okis:0.003299,110533606_Omyk:0.00397):0.00399):0.000708,106603485_Ssal:0.006572):0.002004):0.01081):0.011262,(Tthy2_00036721_Tthy:0.015502,(CIGENE-Hucho-qnd.35394_Hhuc:0.007581,((111980885_Salp:0.005976,(109892772_Okis:0.001302,110537519_Omyk:0.005313):0.004001):0.003…
ss4r	OG1v0000520.82	106580577	106585171	106580577_Ssal_106585171_Ssal	NA	(105014098_Eluc:0.063849,((Tthy2_00051411_Tthy:0.018984,(CIGENE-Hucho-qnd.16263_Hhuc:0.01651,((111957863_Salp:0.00467,(109894940_Okis:0.027501,110536318_Omyk:0.001789):0.062905):0.001517,106580577_Ssal:0.008517):0.004047):0.008987):0.01516,(CIGENE-Hucho-qnd.15173_Hhuc:0.008199,((111974314_Salp:0.011099,106585171_Ssal:0.006998):0.002247,110525940_Omyk:0.004527):0.001865):0.009788):0.023959);
ss4r	OG1v0000521.71	106561679	106573057	106561679_Ssal_106573057_Ssal	AORe	(105021813_Eluc:0.078075,((Tthy2_00009004_Tthy:0.021253,(CIGENE-Hucho-qnd.21972_Hhuc:0.033887,(110500336_Omyk:0.006254,106561679_Ssal:0.016491):0.007463):0.012164):0.023795,(Tthy2_00072950_Tthy:0.015557,((111952931_Salp:0.014695,(109889676_Okis:0.004777,110525022_Omyk:0.003159):0.009155):0.001603,106573057_Ssal:0.009596):0.011896):0.024421):0.035492);
ss4r	OG1v0000522.65	106571204	106607584	106571204_Ssal_106607584_Ssal	NA	(105015335_Eluc:0.053093,((Tthy2_00084844_Tthy:0.020684,(CIGENE-Hucho-qnd.1901_Hhuc:0.009562,((111954381_Salp:0.020008,110529414_Omyk:0.014062):0,106571204_Ssal:0.006794):0.000988):0.005741):0.007548,(CIGENE-Hucho-qnd.35879_Hhuc:0.009865,((111972729_Salp:0.005653,(109866260_Okis:0.004323,110522027_Omyk:0.000843):0.003868):0.001632,106607584_Ssal:0.004788):0.00373):0.027274):0.021814);
ss4r	OG1v0000522.82	100195340	106599033	100195340_Ssal_106599033_Ssal	NA	(105015552_Eluc:0.026743,((Tthy2_00062162_Tthy:0.015866,(CIGENE-Hucho-qnd.21091_Hhuc:0.016728,((112072581_Salp:0.011856,(109904116_Okis:0.00518,110505634_Omyk:0.003425):0.006064):0.004314,100195340_Ssal:0.005182):0.00152):0.014191):0.013345,(CIGENE-Hucho-qnd.40295_Hhuc:0.011945,((111968652_Salp:0.013409,110497830_Omyk:0.008986):0.003402,106599033_Ssal:0.0058):0.000776):0.01312):0.012981);
ss4r	OG1v0000524.79	106580048	106585370	106580048_Ssal_106585370_Ssal	AORe	(105014505_Eluc:0.058291,((Tthy2_00049131_Tthy:0.018342,(CIGENE-Hucho-qnd.27867_Hhuc:0.013714,(CIGENE-Hucho-qnd.27866_Hhuc:0.013807,((111957603_Salp:0.00987,(109895715_Okis:0.002891,101867532_Omyk:0.004898):0.008914):0.001783,106580048_Ssal:0.003985):0):0.004688):0.003242):0.008423,(Tthy2_00049182_Tthy:0.01742,(CIGENE-Hucho-qnd.8478_Hhuc:0.038777,((111973863_Salp:0.012273,(109877018_Okis:0.003222…
ss4r	OG1v0000525.82	100380336	106606370	100380336_Ssal_106606370_Ssal	NA	(105010731_Eluc:0.079224,(Tthy2_00028311_Tthy:0.067466,((CIGENE-Hucho-qnd.17671_Hhuc:0.014986,((111951857_Salp:0.007382,(109889887_Okis:0.003987,110527951_Omyk:0.004798):0.009576):0.000662,100380336_Ssal:0.006073):0.004181):0.03238,((111977774_Salp:0.004488,(109899683_Okis:0.008925,110502408_Omyk:0.006748):0.015554):0.005283,106606370_Ssal:0.007229):0.016339):0.00252):0.025204);
ss4r	OG1v0000525.54	106602916	106563761	106563761_Ssal_106602916_Ssal	NA	(105024914_Eluc:0.146815,((CIGENE-Hucho-qnd.24263_Hhuc:0.020517,((111950930_Salp:0.007493,109873150_Okis:0.02111):0,106602916_Ssal:0.009748):0.005922):0.030211,(CIGENE-Hucho-qnd.26558_Hhuc:0.205157,((111964419_Salp:0.017465,(109878718_Okis:0.022874,110510209_Omyk:0.011004):0.007085):0.000739,106563761_Ssal:0.009216):0.009407):0.04652):0.014012);
ss4r	OG1v0000525.65	106604914	106611943	106604914_Ssal_106611943_Ssal	NA	(105030330_Eluc:0.105335,(Tthy2_00070624_Tthy:0.162646,((CIGENE-Hucho-qnd.27555_Hhuc:0.003703,(111965381_Salp:0.008265,106604914_Ssal:0.006536):0.004112):0.019709,((111967372_Salp:0.012679,(109878751_Okis:0.003799,110504808_Omyk:0.001814):0.007702):0.002187,106611943_Ssal:0.008506):0.043382):0):0.032292);
ss4r	OG1v0000526.58	106612869	106581000	106581000_Ssal_106612869_Ssal	AORe	(105009889_Eluc:0.066971,((Tthy2_00068548_Tthy:0.016793,(CIGENE-Hucho-qnd.16922_Hhuc:0.014645,((111959483_Salp:0.002298,(109909106_Okis:0.003734,110503835_Omyk:0.006437):0.00675):0.004779,106612869_Ssal:0.013144):0.002144):0.001592):0.003688,(CIGENE-Hucho-qnd.1625_Hhuc:0.078658,(Tthy2_00087901_Tthy:0.014014,(CIGENE-Hucho-qnd.16923_Hhuc:0.010928,((111949524_Salp:0,(109905643_Okis:0.005459,11050767…
ss4r	OG1v0000526.82	100380283	106610019	100380283_Ssal_106610019_Ssal	NA	(105027218_Eluc:0.077911,((Tthy2_00137544_Tthy:0.036496,((112068551_Salp:0.010359,(109901052_Okis:0.003424,110534313_Omyk:0.003202):0.009579):0,100380283_Ssal:0.009449):0.011303):0.001511,(CIGENE-Hucho-qnd.9989_Hhuc:0.206554,((112069913_Salp:0.013028,(109894219_Okis:0.008838,110497481_Omyk:0.011948):0.007796):0,106610019_Ssal:0.017271):0.008473):0):0.035661);
ss4r	OG1v0000527.55	100194462	100196641	100194462_Ssal_100196641_Ssal	NA	(105016228_Eluc:0.037067,((Tthy2_00044332_Tthy:0.013985,((111975417_Salp:0.009052,109866851_Okis:0.006112):0.00349,(110520132_Omyk:0.00173,100194462_Ssal:0.007027):0):0.005873):0.008958,((111959530_Salp:0.016005,110501924_Omyk:0.015642):0.001065,100196641_Ssal:0.011547):0.027049):0.009524);
ss4r	OG1v0000527.82	100196642	100170846	100170846_Ssal_100196642_Ssal	AORe	(105023656_Eluc:0.048722,((Tthy2_00102804_Tthy:0.022083,((111954869_Salp:0.010831,(109903324_Okis:0.006809,110487948_Omyk:0.005337):0.011207):0.002358,100196642_Ssal:0.008933):0.0109):0.014605,(Tthy2_00105097_Tthy:0.011173,((112071728_Salp:0.006122,(109907261_Okis:0.002605,110496565_Omyk:0.004341):0.003492):0.000942,100170846_Ssal:0.005171):0.010705):0.017067):0.008482);
ss4r	OG1v0000528.81	106612209	106604323	106604323_Ssal_106612209_Ssal	LORe	(105006290_Eluc:0.059395,(((Tthy2_00072056_Tthy:0.022197,Tthy2_00098403_Tthy:0.019072):0.0061,(CIGENE-Hucho-qnd.23186_Hhuc:0.006594,((111967193_Salp:0.006272,110504558_Omyk:0.009125):0.00468,106612209_Ssal:0.005484):0.00292):0.005468):0.003243,(CIGENE-Hucho-qnd.17465_Hhuc:0.014409,((112071087_Salp:0.011004,(109883714_Okis:0.005445,110489146_Omyk:0.00271):0.004092):0.003545,106604323_Ssal:0.007384…
ss4r	OG1v0000528.53	106574406	100196487	100196487_Ssal_106574406_Ssal	NA	(105020019_Eluc:0.066621,(Tthy2_00133886_Tthy:0.016152,(((111970889_Salp:0.010139,(109906724_Okis:0.006855,110495813_Omyk:0.009633):0.00636):0,106574406_Ssal:0.013255):0.004081,((112077534_Salp:0.013747,100196487_Ssal:0):0.002437,(109890601_Okis:0.001639,110527434_Omyk:0.01345):0.002739):0.006315):0.008138):0.046648);
ss4r	OG1v0000528.69	106567858	100195336	100195336_Ssal_106567858_Ssal	NA	(105023901_Eluc:0.045877,((Tthy2_00037168_Tthy:0.017921,((111981761_Salp:0.001616,(109892664_Okis:0.004032,110537373_Omyk:0.001346):0.007879):0,106567858_Ssal:0.008378):0.013548):0.014116,((111950293_Salp:0.004096,(109875660_Okis:0.001391,110533748_Omyk:0.006698):0.002695):0.001512,100195336_Ssal:0.006546):0.029055):0.038161);
ss4r	OG1v0000529.80	106582739	106566046	106566046_Ssal_106582739_Ssal	AORe	(105023680_Eluc:0.073174,((Tthy2_00012199_Tthy:0.0278,(CIGENE-Hucho-qnd.40350_Hhuc:0.058443,((111969748_Salp:0.001647,(109890850_Okis:0.007003,110527770_Omyk:0.003061):0.007215):0.003966,106582739_Ssal:0.00593):0.005505):0.00848):0.015434,(Tthy2_00018135_Tthy:0.014135,(CIGENE-Hucho-qnd.40091_Hhuc:0.013155,((111970396_Salp:0.005744,(109899073_Okis:0.00576,110494694_Omyk:0.004283):0.008659):0,10656…
ss4r	OG1v0000529.53	100380720	100194565	100194565_Ssal_100380720_Ssal	AORe	(105029521_Eluc:0.076561,((Tthy2_00008626_Tthy:0.022223,(CIGENE-Hucho-qnd.8895_Hhuc:0.010879,((111962722_Salp:0.004294,(109866924_Okis:0.007174,110499482_Omyk:0.005745):0.002872):0.002844,100380720_Ssal:0.007216):0.002418):0.006665):0.028871,(Tthy2_00073291_Tthy:0.020269,(((111952637_Salp:0.005748,109889625_Okis:0.020331):0.00167,100194565_Ssal:0.008365):0,110524359_Omyk:0.00997):0.016226):0.0214…
ss4r	OG1v0000530.54	106589267	106579288	106579288_Ssal_106589267_Ssal	AORe	(105006951_Eluc:0.061893,((Tthy2_00076033_Tthy:0.018936,((111967648_Salp:0.002582,(109870274_Okis:0.004292,110499149_Omyk:0.005752):0.009916):0.003647,106589267_Ssal:0.009254):0.016988):0.01829,(Tthy2_00131415_Tthy:0.040052,((111978814_Salp:0.006428,(109865429_Okis:0.009724,110491525_Omyk:0.003926):0.00847):0,106579288_Ssal:0.043045):0.004244):0.005232):0.017519);
ss4r	OG1v0000532.54	106610715	106589656	106589656_Ssal_106610715_Ssal	AORe	(105021202_Eluc:0.060679,((Tthy2_00026029_Tthy:0.03425,((111978634_Salp:0.006106,(109900087_Okis:0.02202,110502971_Omyk:0):0.005705):0.005966,106610715_Ssal:0.006118):0.004863):0.007839,(Tthy2_00077267_Tthy:0.030695,(CIGENE-Hucho-qnd.30930_Hhuc:0.017338,((111968006_Salp:0.007898,(109870381_Okis:0.001877,110499272_Omyk:0.00994):0.007967):0,106589656_Ssal:0.005865):0.004998):0.012364):0.01077):0.01…
ss4r	OG1v0000532.82	106603343	106567818	106567818_Ssal_106603343_Ssal	AORe	((Tthy2_00022043_Tthy:0.016685,((111950015_Salp:0.011934,(109872929_Okis:0.00395,110533798_Omyk:0.009835):0.003939):0.001989,106603343_Ssal:0.009824):0.015529):0.019431,(Tthy2_00037277_Tthy:0.019575,(CIGENE-Hucho-qnd.26716_Hhuc:0.016039,((111981756_Salp:0.005928,(109892619_Okis:0.00998,110537325_Omyk:0.00388):0.011919):0,106567818_Ssal:0.011909):0.001885):0.004917):0.013132);
ss4r	OG1v0000533.65	106604170	106612265	106604170_Ssal_106612265_Ssal	NA	((112070410_Salp:0.009089,106604170_Ssal:0.012068):0,((110489223_Omyk:0.002974,110504506_Omyk:0.00605):0.012161,106612265_Ssal:0.012067):0);
ss4r	OG1v0000537.63	106581006	106612873	106581006_Ssal_106612873_Ssal	NA	(105010880_Eluc:0.07867,(Tthy2_00087886_Tthy:0.025094,(((Tthy2_00068529_Tthy:0.097909,Tthy2_00087882_Tthy:0.027388):0.013465,(CIGENE-Hucho-qnd.1627_Hhuc:0.014049,((111949576_Salp:0.008256,110507114_Omyk:0.018788):0.001282,106581006_Ssal:0.01157):0.002057):0.006498):0.0021,((111956821_Salp:0.009838,106612873_Ssal:0.009949):0.002478,(109909103_Okis:0.015047,110503348_Omyk:0.008137):0.00606):0.01323…
ss4r	OG1v0000538.67	106610476	106589619	106589619_Ssal_106610476_Ssal	AORe	(105021161_Eluc:0.0844,((Tthy2_00026181_Tthy:0.033711,((112069197_Salp:0.030657,(109898960_Okis:0.00648,110503029_Omyk:0.022285):0.007928):0.000509,106610476_Ssal:0.009225):0.022211):0.013532,(Tthy2_00077163_Tthy:0.016327,(CIGENE-Hucho-qnd.18432_Hhuc:0.007858,((111967970_Salp:0.008819,(111968256_Salp:0.014126,(109869916_Okis:0.00852,110498777_Omyk:0.008199):0.008358):0.000401):0.000858,106589619_…
ss4r	OG1v0000541.69	106582890	106565779	106565779_Ssal_106582890_Ssal	AORe	(105017359_Eluc:0.079372,((Tthy2_00012648_Tthy:0.029447,(111969880_Salp:0.01259,((109890961_Okis:0.0079,110527908_Omyk:0.005463):0.008289,106582890_Ssal:0.00445):0.010019):0.010242):0.004955,(Tthy2_00017679_Tthy:0.030105,(CIGENE-Hucho-qnd.28505_Hhuc:0.009144,((111968969_Salp:0.008549,(109897698_Okis:0.002937,110494561_Omyk:0.002449):0.003241):0.000497,106565779_Ssal:0.010128):0.00603):0.012659):0…
ss4r	OG1v0000543.78	106611018	106589726	106589726_Ssal_106611018_Ssal	AORe	(105029041_Eluc:0.086787,((Tthy2_00025882_Tthy:0.025763,((CIGENE-Hucho-qnd.11620_Hhuc:0.011053,112074921_Salp:0.008853):0.000636,((109899174_Okis:0.021685,110503004_Omyk:0.00484):0.006939,106611018_Ssal:0.007541):0.01979):0.006666):0.017365,(Tthy2_00077457_Tthy:0.04672,(CIGENE-Hucho-qnd.24900_Hhuc:0.015264,((111968054_Salp:0.003439,(109870532_Okis:0.025514,110499314_Omyk:0.003724):0.008048):0,106…
ss4r	OG1v0000544.64	106604680	106611788	106604680_Ssal_106611788_Ssal	AORe	(105028513_Eluc:0.081181,((Tthy2_00100221_Tthy:0.020399,(CIGENE-Hucho-qnd.42839_Hhuc:0.015034,((109910155_Okis:0.022051,110488814_Omyk:0.009792):0.016998,106604680_Ssal:0.010108):0.002204):0.005066):0.007598,(Tthy2_00100244_Tthy:0.018186,(CIGENE-Hucho-qnd.8299_Hhuc:0.011736,((109906015_Okis:0.004163,110505020_Omyk:0.003314):0.007452,106611788_Ssal:0.005649):0.001863):0.016873):0.006221):0.025931);
ss4r	OG1v0000545.64	106609750	106589570	106589570_Ssal_106609750_Ssal	AORe	(105031276_Eluc:0.089324,((Tthy2_00026368_Tthy:0.023651,((111978236_Salp:0.012204,(109900019_Okis:0.00587,110502906_Omyk:0.006601):0.011675):0.000499,106609750_Ssal:0.012647):0.024555):0.029249,(Tthy2_00077008_Tthy:0.031182,(CIGENE-Hucho-qnd.39724_Hhuc:0.059916,((111967933_Salp:0.01486,(109870072_Okis:0.003642,110499185_Omyk:0.007347):0.005092):0.003502,106589570_Ssal:0.005317):0.007564):0.010951…
ss4r	OG1v0000546.54	106582012	106586718	106582012_Ssal_106586718_Ssal	AORe	(105016625_Eluc:0.08862,((Tthy2_00030324_Tthy:0.022067,(CIGENE-Hucho-qnd.13382_Hhuc:0.009673,((109871384_Okis:0.007501,110501294_Omyk:0.008375):0.006574,106582012_Ssal:0.014468):0.00697):0.008393):0.015631,(Tthy2_00042937_Tthy:0.040971,((111979636_Salp:0.01279,(109870282_Okis:0.007917,110520522_Omyk:0.007078):0.011151):0.003087,106586718_Ssal:0.012988):0.029515):0.016153):0.026398);
ss4r	OG1v0000546.64	106575504	106575551	106575504_Ssal_106575551_Ssal	NA	(105019843_Eluc:0.060324,(Tthy2_00132773_Tthy:0.023526,(CIGENE-Hucho-qnd.9615_Hhuc:0.008047,(((112072639_Salp:0.005364,(109890524_Okis:0.007109,110495674_Omyk:0.007137):0.006296):0.001622,106575504_Ssal:0.006959):0.00099,(110527340_Omyk:0.014701,106575551_Ssal:0.003669):0):0.003142):0.008024):0.018133);
ss4r	OG1v0000546.78	106612908	106580964	106580964_Ssal_106612908_Ssal	AORe	(105027641_Eluc:0.063664,((Tthy2_00068412_Tthy:0.028349,(CIGENE-Hucho-qnd.32468_Hhuc:0.013869,((111959726_Salp:0.007963,(109909070_Okis:0.005804,110503793_Omyk:0.002447):0.006176):0.00082,106612908_Ssal:0.00464):0):0.005102):0.003877,(Tthy2_00086761_Tthy:0.077408,(CIGENE-Hucho-qnd.33348_Hhuc:0.009103,((111982670_Salp:0.0097,(109905616_Okis:0.002748,110507632_Omyk:0.002191):0.008412):0.003339,1065…
ss4r	OG1v0000547.53	106588669	100136934	100136934_Ssal_106588669_Ssal	AORe	(105012546_Eluc:0.056612,((Tthy2_00104631_Tthy:0.026746,((CIGENE-Hucho-qnd.14247_Hhuc:0.014827,(111955706_Salp:0.011779,106588669_Ssal:0.006266):0):0.001028,100135978_Omyk:0.025746):0.006587):0.005962,(Tthy2_00101863_Tthy:0.020578,(CIGENE-Hucho-qnd.7102_Hhuc:0.008571,((111955014_Salp:0.004192,(109903488_Okis:0.004569,110488157_Omyk:0.009008):0.00845):0.035571,100136934_Ssal:0.008086):0.002372):0.…
ss4r	OG1v0000548.81	106611071	106588600	106588600_Ssal_106611071_Ssal	NA	(105015683_Eluc:0.105641,((Tthy2_00062455_Tthy:0.028917,(CIGENE-Hucho-qnd.12641_Hhuc:0.00838,((111963248_Salp:0.012126,(109904035_Okis:0.003699,110505520_Omyk:0.004674):0.025237):0.000521,106611071_Ssal:0.007503):0.001389):0.010013):0.0112,((109893949_Okis:0.003712,110497940_Omyk:0.073326):0.008597,106588600_Ssal:0.007147):0.019937):0.008911);
ss4r	OG1v0000548.54	106607696	106577065	106577065_Ssal_106607696_Ssal	AORe	(105025289_Eluc:0.125695,((Tthy2_00028760_Tthy:0.025335,(CIGENE-Hucho-qnd.40784_Hhuc:0.011213,((111978570_Salp:0.00256,(109898871_Okis:0.010753,110502525_Omyk:0.001659):0.005307):0,106607696_Ssal:0.002555):0.00379):0.009557):0.006722,(Tthy2_00109404_Tthy:0.010386,(CIGENE-Hucho-qnd.6394_Hhuc:0.005076,(109889990_Okis:0.009246,((111951805_Salp:0.005004,110529688_Omyk:0.003309):0.016969,106577065_Ssa…
ss4r	OG1v0000549.77	106583667	106565286	106565286_Ssal_106583667_Ssal	AORe	(105030553_Eluc:0.093363,((Tthy2_00015085_Tthy:0.020372,(CIGENE-Hucho-qnd.43849_Hhuc:0.037707,((111970510_Salp:0.003541,(109890303_Okis:0.003525,110528551_Omyk:0.004434):0.005337):0.001151,106583667_Ssal:0.005096):0.001779):0.01513):0.025852,(Tthy2_00015249_Tthy:0.017993,(CIGENE-Hucho-qnd.1586_Hhuc:0.04642,(CIGENE-Hucho-qnd.1587_Hhuc:0.096557,((111961781_Salp:0.007116,(109897592_Okis:0.008053,110…
ss4r	OG1v0000550.81	106584402	106605011	106584402_Ssal_106605011_Ssal	NA	(105008219_Eluc:0.076788,((Tthy2_00092929_Tthy:0.022024,(CIGENE-Hucho-qnd.22733_Hhuc:0.013216,((111958927_Salp:0.006724,110504056_Omyk:0.35081):0.003651,106584402_Ssal:0.044573):0.001437):0.004574):0.001742,((111965318_Salp:0.005464,(109902234_Okis:0.001155,110490231_Omyk:0.004621):0.009609):0,106605011_Ssal:0.006097):0.006002):0.036561);
ss4r	OG1v0000550.67	106566308	106572915	106566308_Ssal_106572915_Ssal	AORe	(105026013_Eluc:0.108537,(((Tthy2_00057870_Tthy:0.044486,CIGENE-Hucho-qnd.9753_Hhuc:0.314853):0.081561,((111977019_Salp:0.022001,110492699_Omyk:0.006906):0,106566308_Ssal:0.012947):0.005384):0.00575,(Tthy2_00078344_Tthy:0.057401,(109884084_Okis:0.034409,106572915_Ssal:0.06745):0.013077):0.01458):0.038722);
ss4r	OG1v0000551.78	100196795	106610816	100196795_Ssal_106610816_Ssal	AORe	(105015816_Eluc:0.066451,((Tthy2_00053359_Tthy:0.01593,(CIGENE-Hucho-qnd.44359_Hhuc:0.002883,(111968805_Salp:0.067315,((109894580_Okis:0.003968,110498013_Omyk:0.002742):0.00401,100196795_Ssal:0.012293):0.003081):0.001675):0.010861):0.020697,(Tthy2_00062668_Tthy:0.024082,(CIGENE-Hucho-qnd.29349_Hhuc:0.019614,((111963185_Salp:0.038026,(109903965_Okis:0.006125,110505434_Omyk:0.004566):0.006451):0.00…
ss4r	OG1v0000552.52	106603789	106567614	106567614_Ssal_106603789_Ssal	AORe	(105028749_Eluc:0.113726,((Tthy2_00019569_Tthy:0.036659,106603789_Ssal:0.042503):0.049381,(Tthy2_00035958_Tthy:0.025391,(CIGENE-Hucho-qnd.22548_Hhuc:0.007045,((111981584_Salp:0.006497,(109892163_Okis:0.006595,110537708_Omyk:0.000927):0.006792):0.001443,106567614_Ssal:0.007868):0.000932):0.010459):0.01813):0.018899);
ss4r	OG1v0000553.67	106608500	106577210	106577210_Ssal_106608500_Ssal	AORe	(105021420_Eluc:0.067909,((Tthy2_00026660_Tthy:0.030277,(CIGENE-Hucho-qnd.16614_Hhuc:0.00945,((111977693_Salp:0.005933,(109899801_Okis:0.003753,110502614_Omyk:0.005844):0.010824):0.002565,106608500_Ssal:0.008614):0.005636):0.008181):0.019473,(Tthy2_00109686_Tthy:0.022543,(CIGENE-Hucho-qnd.33867_Hhuc:0.012526,((111952065_Salp:0.009379,(109890048_Okis:0.007398,110530485_Omyk:0.007205):0.002791):0.0…
ss4r	OG1v0000553.81	106568335	106562327	106562327_Ssal_106568335_Ssal	AORe	((Tthy2_00038028_Tthy:0.019584,(CIGENE-Hucho-qnd.12360_Hhuc:0.025619,(111981732_Salp:0.014578,106568335_Ssal:0.011483):0.007094):0.013711):0.020629,(Tthy2_00113458_Tthy:0.030068,(CIGENE-Hucho-qnd.30245_Hhuc:0.012164,((111961341_Salp:0.009523,(109868414_Okis:0.003641,110523862_Omyk:0.006047):0.008406):0.002378,106562327_Ssal:0.001113):0.006088):0.004865):0.0308);
ss4r	OG1v0000554.54	106612180	106589859	106589859_Ssal_106612180_Ssal	NA	(105027568_Eluc:0.093337,((Tthy2_00027249_Tthy:0.0923,(CIGENE-Hucho-qnd.30023_Hhuc:0.011562,((109899915_Okis:0.012196,110502762_Omyk:0.004519):0.010291,106612180_Ssal:0.003471):0.004777):0.010128):0.028233,(CIGENE-Hucho-qnd.6687_Hhuc:0.004767,((112068165_Salp:0.010787,(109870354_Okis:0.008955,110499433_Omyk:0.014324):0.003113):0.003021,106589859_Ssal:0.015427):0.004263):0.033219):0.016438);
ss4r	OG1v0000555.53	106566381	106572893	106566381_Ssal_106572893_Ssal	AORe	(105013484_Eluc:0.132083,((Tthy2_00057834_Tthy:0.027743,(CIGENE-Hucho-qnd.24029_Hhuc:0.022295,(110492609_Omyk:0.032556,106566381_Ssal:0.010475):0.002852):0.005349):0.005453,(111966111_Salp:0.016767,(Tthy2_00078473_Tthy:0.050167,(109908385_Okis:0.027119,106572893_Ssal:0.0143):0.005809):0.01435):0.010713):0.083826);
ss4r	OG1v0000555.79	106613129	106581306	106581306_Ssal_106613129_Ssal	AORe	(105018221_Eluc:0.083403,((Tthy2_00067403_Tthy:0.034767,((112071446_Salp:0.006583,(109909257_Okis:0.002881,110504119_Omyk:0.013082):0.008078):0.002584,106613129_Ssal:0.012666):0.013925):0.010822,(Tthy2_00088777_Tthy:0.029913,(CIGENE-Hucho-qnd.8855_Hhuc:0.024636,((111949501_Salp:0.005672,(109881221_Okis:0.002226,110507935_Omyk:0.009378):0.007241):0.007662,106581306_Ssal:0.017427):0):0.00472):0.003…
ss4r	OG1v0000555.68	106568937	106599042	106568937_Ssal_106599042_Ssal	AORe	(105021148_Eluc:0.1084,((Tthy2_00040013_Tthy:0.12703,(CIGENE-Hucho-qnd.35960_Hhuc:0.020263,((111957037_Salp:0.010541,109875259_Okis:0.011493):0.006646,106568937_Ssal:0.013414):0.005282):0.012402):0.015304,(Tthy2_00065934_Tthy:0.03908,((111979706_Salp:0.004691,(109872269_Okis:0.002884,110508890_Omyk:0.007234):0.008418):0.004996,106599042_Ssal:0.007148):0.015638):0.043204):0.045663);
ss4r	OG1v0000556.54	106604868	106611908	106604868_Ssal_106611908_Ssal	NA	(105025220_Eluc:0.153132,(((CIGENE-Hucho-qnd.12400_Hhuc:0.014385,109864670_Okis:0.008447):0.00568,(111965422_Salp:0.07273,106604868_Ssal:0.003114):0.075651):0.033441,((112076879_Salp:0.036124,(109905094_Okis:0.003883,110504854_Omyk:0.005506):0.007167):0.001438,106611908_Ssal:0.002803):0.035479):0.030291);
ss4r	OG1v0000557.66	106588090	106564931	106564931_Ssal_106588090_Ssal	NA	(105021604_Eluc:0.047682,(Tthy2_00135054_Tthy:0.019297,(((CIGENE-Hucho-qnd.37546_Hhuc:0.115133,(112080035_Salp:0,112080050_Salp:0):0.003744):0,((109865733_Okis:0.009683,110485930_Omyk:0.005384):0.009701,106588090_Ssal:0.013483):0.005003):0.003121,((109889372_Okis:0,110493655_Omyk:0.009387):0.009552,106564931_Ssal:0.001771):0.005031):0.010689):0.039631);
ss4r	OG1v0000558.53	100196382	106607970	100196382_Ssal_106607970_Ssal	AORe	(105017481_Eluc:0.065328,((Tthy2_00086733_Tthy:0.014578,(CIGENE-Hucho-qnd.30366_Hhuc:0.030271,(112069924_Salp:0.002448,100196382_Ssal:0):0.007357):0.005283):0.012625,(Tthy2_00097039_Tthy:0.025928,(CIGENE-Hucho-qnd.21778_Hhuc:0.008644,((111973072_Salp:0.004905,(109866312_Okis:0,110522359_Omyk:0):0.002441):0,106607970_Ssal:0.014821):0.006141):0.005705):0.01341):0.008596);
ss4r	OG1v0000558.69	106563687	100286608	100286608_Ssal_106563687_Ssal	NA	(105024666_Eluc:0.039783,((Tthy2_00081591_Tthy:0.016218,(CIGENE-Hucho-qnd.44371_Hhuc:0.013827,((111964375_Salp:0,(109873653_Okis:0,110510150_Omyk:0):0.002452):0,106563687_Ssal:0.004924):0):0.014697):0.027643,((111950615_Salp:0.004975,(109883612_Okis:0.007475,110534150_Omyk:0):0.002485):0,100286608_Ssal:0.004987):0.01836):0.022003);
ss4r	OG1v0000559.78	100196346	106562824	100196346_Ssal_106562824_Ssal	AORe	(105006807_Eluc:0.048459,((Tthy2_00000082_Tthy:0.009729,(CIGENE-Hucho-qnd.41843_Hhuc:0.01195,((112080618_Salp:0.010648,(109868528_Okis:0.002624,100305267_Omyk:0):0.002628):0.002629,100196346_Ssal:0):0.007222):0.012287):0.013552,(Tthy2_00083705_Tthy:0.059638,(CIGENE-Hucho-qnd.15986_Hhuc:0.010662,((111963766_Salp:0.002631,(109874089_Okis:0.00797,110509525_Omyk:0.00532):0.002603):0,106562824_Ssal:0.…
ss4r	OG1v0000559.62	100196251	106599093	100196251_Ssal_106599093_Ssal	AORe	(105028803_Eluc:0.069764,((Tthy2_00040077_Tthy:0.024556,(CIGENE-Hucho-qnd.24185_Hhuc:0.013406,((111957153_Salp:0.002624,110530166_Omyk:0.013278):0,100196251_Ssal:0.005249):0.002503):0.006631):0.017947,(Tthy2_00065870_Tthy:0.007811,(CIGENE-Hucho-qnd.11560_Hhuc:0.013181,(109872078_Okis:0.007897,((111979611_Salp:0.005254,110508866_Omyk:0.010548):0,106599093_Ssal:0.005266):0):0.002667):0.008916):0.01…
ss4r	OG1v0000560.68	106611588	106589915	106589915_Ssal_106611588_Ssal	NA	(105010005_Eluc:0.127704,(((Tthy2_00027026_Tthy:0.007176,Tthy2_00048632_Tthy:0.025004):0.024584,(CIGENE-Hucho-qnd.33747_Hhuc:0.014131,((111978541_Salp:0.013561,(109899954_Okis:0.008553,100136752_Omyk:0.00629):0.020319):0.01095,106611588_Ssal:0.006966):0.005942):0.014521):0.041829,((Tthy2_00078037_Tthy:0,Tthy2_00078038_Tthy:0):0.073147,(((112069885_Salp:0.013596,(((112069883_Salp:0.012912,11206989…
ss4r	OG1v0000561.81	106609885	100195009	100195009_Ssal_106609885_Ssal	NA	(105022907_Eluc:0.047048,(Tthy2_00138221_Tthy:0.012391,(((111971599_Salp:0.012303,(109894128_Okis:0.003043,110497421_Omyk:0):0.006107):0,106609885_Ssal:0):0.011631,((112081207_Salp:0.006127,(109901159_Okis:0.009174,110534457_Omyk:0):0.006161):0.006133,100195009_Ssal:0.006183):0.013279):0.02761):0.046622);
ss4r	OG1v0000561.53	106612282	106604136	106604136_Ssal_106612282_Ssal	AORe	(105030664_Eluc:0.08468,(Tthy2_00072502_Tthy:0.02437,(Tthy2_00098199_Tthy:0.021909,((CIGENE-Hucho-qnd.32846_Hhuc:0.006712,((109878024_Okis:0.003123,110504516_Omyk:0.003037):0.009921,106612282_Ssal:0.021151):0.00304):0.011645,(111966979_Salp:0.01537,(111965582_Salp:0.004877,(110489206_Omyk:0.011206,106604136_Ssal:0.010392):0.006182):0.005144):0.003075):0):0.00704):0.042598);
ss4r	OG1v0000562.80	106568929	106599069	106568929_Ssal_106599069_Ssal	AORe	(105021134_Eluc:0.060736,((Tthy2_00040040_Tthy:0.012065,((111956877_Salp:0.018167,(109874998_Okis:0,110530150_Omyk:0):0):0,106568929_Ssal:0):0.012071):0,(Tthy2_00065906_Tthy:0.00609,((111978927_Salp:0.006002,(109872265_Okis:0,110508880_Omyk:0):0.006002):0,106599069_Ssal:0.012013):0.005934):0.018259):0.009033);
ss4r	OG1v0000569.78	106603637	106611328	106603637_Ssal_106611328_Ssal	AORe	(105015449_Eluc:0.075136,((Tthy2_00052487_Tthy:0.017876,((109894801_Okis:0.006428,110498696_Omyk:0.00861):0.009645,106603637_Ssal:0.009125):0.009147):0.007265,(Tthy2_00061272_Tthy:0.024808,(CIGENE-Hucho-qnd.14088_Hhuc:0.00727,((111963071_Salp:0.013301,(109904301_Okis:0.004469,110504237_Omyk:0.019201):0.005236):0.001432,106611328_Ssal:0.006449):0.003092):0.013502):0.019097):0.020036);
ss4r	OG1v0000569.65	106571765	106608042	106571765_Ssal_106608042_Ssal	AORe	(105030558_Eluc:0.097804,((Tthy2_00085486_Tthy:0.025226,(CIGENE-Hucho-qnd.19268_Hhuc:0.021031,((111954555_Salp:0.010555,(109900988_Okis:0.014387,110530908_Omyk:0.011926):0.005695):0.000626,106571765_Ssal:0.029323):0.002587):0.007007):0.016225,(Tthy2_00097050_Tthy:0.04068,((111973302_Salp:0.018897,(109866151_Okis:0.011585,110522432_Omyk:0.003518):0.006808):0.002505,106608042_Ssal:0.007091):0.00938…
ss4r	OG1v0000570.64	106583586	106565213	106565213_Ssal_106583586_Ssal	NA	(105016750_Eluc:0.088187,((Tthy2_00014473_Tthy:0.030154,((111970443_Salp:0.01208,110528476_Omyk:0.013692):0.003617,106583586_Ssal:0.011508):0.020181):0.032432,((111962397_Salp:0.010437,(109892007_Okis:0.008233,110493976_Omyk:0.005464):0.007506):0.002348,106565213_Ssal:0.011447):0.043735):0.02661);
ss4r	OG1v0000570.53	106566890	106572368	106566890_Ssal_106572368_Ssal	NA	(105022778_Eluc:0.069046,((((Tthy2_00016700_Tthy:0.909619,Tthy2_00079588_Tthy:0.173397):0.027667,Tthy2_00056974_Tthy:0.042045):0.021782,(110492210_Omyk:0.014229,106566890_Ssal:0.013788):0.00928):0.012113,(Tthy2_00079593_Tthy:0.073786,(110531206_Omyk:0.016012,106572368_Ssal:0.010715):0.009025):0.013414):0.020503);
ss4r	OG1v0000570.78	106566493	106572068	106566493_Ssal_106572068_Ssal	AORe	(105022985_Eluc:0.060632,((Tthy2_00057464_Tthy:0.040196,((111976840_Salp:0.020074,106566493_Ssal:0.011125):0.001945,(109869322_Okis:0.003824,110492586_Omyk:0.006623):0.006332):0.010637):0.020163,(Tthy2_00080855_Tthy:0.026402,((111966931_Salp:0.007831,(109907012_Okis:0.004614,110532305_Omyk:0.003615):0.006894):0.004486,106572068_Ssal:0.00541):0.011092):0.009816):0.02036);
ss4r	OG1v0000571.52	106602179	106611238	106602179_Ssal_106611238_Ssal	AORe	(105030852_Eluc:0.070272,((Tthy2_00052802_Tthy:0.018526,(CIGENE-Hucho-qnd.39815_Hhuc:0.009516,((111968496_Salp:0.006954,(109894321_Okis:0.01027,110497670_Omyk:0.004102):0.00589):0.000775,106602179_Ssal:0.008395):0.007962):0.007535):0.01285,(Tthy2_00061598_Tthy:0.032066,(CIGENE-Hucho-qnd.9422_Hhuc:0.015777,(CIGENE-Hucho-qnd.9421_Hhuc:0.037287,((111963468_Salp:0.005873,(109904251_Okis:0.009352,1105…
ss4r	OG1v0000573.53	106571812	106607991	106571812_Ssal_106607991_Ssal	NA	(105005769_Eluc:0.075144,((CIGENE-Hucho-qnd.3424_Hhuc:0.012744,((111954296_Salp:0.051956,(109901000_Okis:0.003647,110530916_Omyk:0.037826):0.006113):5.9e-05,106571812_Ssal:0.007684):0.004563):0.016772,((111973027_Salp:0.007951,(109866606_Okis:0.004478,110521064_Omyk:0.061132):0.002332):0.001243,106607991_Ssal:0.005712):0.022257):0.020713);
ss4r	OG1v0000573.64	106603443	106611318	106603443_Ssal_106611318_Ssal	AORe	(105015395_Eluc:0.08651,((Tthy2_00052445_Tthy:0.028565,((111963514_Salp:0.016177,(109894260_Okis:0.00663,110497586_Omyk:0.010335):0.008083):0.001825,106603443_Ssal:0.010384):0.013115):0.016373,(Tthy2_00061222_Tthy:0.024143,((109904306_Okis:0.005054,110505863_Omyk:0.005309):0.009535,106611318_Ssal:0.009594):0.01533):0.017631):0.016949);
ss4r	OG1v0000573.79	106581748	106586892	106581748_Ssal_106586892_Ssal	NA	(105029511_Eluc:0.099363,((Tthy2_00029924_Tthy:0.074934,(CIGENE-Hucho-qnd.24782_Hhuc:0.006937,((111959711_Salp:0.027516,106581748_Ssal:0.008313):0.000741,(109871071_Okis:0.007141,110502050_Omyk:0.020095):0.007122):0.002086):0.007945):0.024727,((109880766_Okis:0.059551,110504879_Omyk:0.030989):0.072254,106586892_Ssal:0.018326):0.054143):0.01782);
ss4r	OG1v0000574.79	106562209	106587337	106562209_Ssal_106587337_Ssal	LORe	(105016597_Eluc:0.063778,((Tthy2_00033612_Tthy:0.018337,Tthy2_00123225_Tthy:0.012718):0.007671,(((112073541_Salp:0.006971,(109895386_Okis:0.005203,110506531_Omyk:0.002817):0.004985):0.001718,106562209_Ssal:0.026431):0.001575,((109887782_Okis:0.004983,110526410_Omyk:0.005593):0.005306,106587337_Ssal:0.005813):0.000795):0.008938):0.020583);
ss4r	OG1v0000575.65	106587130	106561971	106561971_Ssal_106587130_Ssal	LORe	(105017323_Eluc:0.083537,((Tthy2_00032579_Tthy:0.016268,Tthy2_00123892_Tthy:0.008172):0.013857,((CIGENE-Hucho-qnd.6956_Hhuc:0.009598,((111974652_Salp:0.007527,(109885771_Okis:0.003085,110526222_Omyk:0.003141):0.005516):0.000394,106587130_Ssal:0.01082):0.003355):0.007082,((111969232_Salp:0.010007,(109895026_Okis:0.005558,110506336_Omyk:0.003451):0.009745):0.000639,106561971_Ssal:0.005852):0.011804…
ss4r	OG1v0000575.77	106561616	106573096	106561616_Ssal_106573096_Ssal	AORe	(105018276_Eluc:0.068892,(((Tthy2_00008884_Tthy:0.028134,(109867036_Okis:0.012066,106561616_Ssal:0.010041):0):0.020041,(112070042_Salp:0.033543,110499936_Omyk:0.006035):0):0.032596,(Tthy2_00073093_Tthy:0.021622,(CIGENE-Hucho-qnd.32114_Hhuc:0.00914,((111952905_Salp:0.011421,106573096_Ssal:0.006815):0.001364,(109889642_Okis:0.002375,110524569_Omyk:0.023935):0.008677):0.023852):0.012169):0.013475):0…
ss4r	OG1v0000576.52	106571407	100194940	100194940_Ssal_106571407_Ssal	AORe	(105017724_Eluc:0.10896,((Tthy2_00086463_Tthy:0.090661,(CIGENE-Hucho-qnd.32703_Hhuc:0.011895,((111954109_Salp:0.009556,(109900747_Okis:0.00885,110529614_Omyk:0.007505):0.006486):0.000974,106571407_Ssal:0.012969):0.005928):0.00742):0.03132,(Tthy2_00095938_Tthy:0.034534,(CIGENE-Hucho-qnd.40636_Hhuc:0.014629,((111972656_Salp:0.011142,(109866256_Okis:0.003764,110522232_Omyk:0.008463):0.011597):0.0004…
ss4r	OG1v0000576.73	106578687	106590156	106578687_Ssal_106590156_Ssal	NA	(105019393_Eluc:0.105994,(((Tthy2_00093194_Tthy:0.010181,Tthy2_00093197_Tthy:0):0.188774,(CIGENE-Hucho-qnd.1110_Hhuc:0.012293,((111973186_Salp:0.009424,109908797_Okis:0.014773):0,((109908796_Okis:0.053931,110535635_Omyk:0.006751):0.00848,106578687_Ssal:0.008308):0.005093):0.003445):0.008812):0.01356,(Tthy2_00106614_Tthy:0.030818,(CIGENE-Hucho-qnd.35834_Hhuc:0.014611,((111953893_Salp:0.008781,((10…
ss4r	OG1v0000580.58	100380774	106606823	100380774_Ssal_106606823_Ssal	LORe	(105013074_Eluc:0.111709,((Tthy2_00045337_Tthy:0.021255,Tthy2_00045347_Tthy:0.015489):0.010449,(((CIGENE-Hucho-qnd.16282_Hhuc:0,CIGENE-Hucho-qnd.24903_Hhuc:0):0.015093,111981547_Salp:0.007849):0.007313,(CIGENE-Hucho-qnd.1180_Hhuc:0.014495,(((110486735_Omyk:0.00874,110538685_Omyk:0.004347):0.004677,100380774_Ssal:0.011704):0.002157,106606823_Ssal:0.009534):0.003307):0):0.012534):0.023236);
ss4r	OG1v0000581.66	106569494	106600069	106569494_Ssal_106600069_Ssal	AORe	(105020232_Eluc:0.067126,((Tthy2_00039644_Tthy:0.018987,(CIGENE-Hucho-qnd.10537_Hhuc:0.011366,((111956796_Salp:0.007771,(109874648_Okis:0.00482,110530664_Omyk:0.005506):0.005164):0.002435,106569494_Ssal:0.008437):0.002276):0.01225):0.021062,(Tthy2_00064400_Tthy:0.040368,((111978928_Salp:0.021289,109872232_Okis:0.026649):0.001598,106600069_Ssal:0.016805):0.019293):0.022559):0.017583);
ss4r	OG1v0000581.78	106581769	106586223	106581769_Ssal_106586223_Ssal	AORe	(105022489_Eluc:0.067636,((Tthy2_00029781_Tthy:0.013549,((109871337_Okis:0.016064,110501456_Omyk:0.003534):0.005279,106581769_Ssal:0.006543):0.009647):0.006887,(Tthy2_00044276_Tthy:0.01867,(CIGENE-Hucho-qnd.14966_Hhuc:0.007595,((111975047_Salp:0.005976,(109866641_Okis:0.002978,110520101_Omyk:0.006344):0.006301):0.00332,106586223_Ssal:0.013315):0.001815):0.003876):0.007478):0.022483);
ss4r	OG1v0000581.51	106570470	106588924	106570470_Ssal_106588924_Ssal	AORe	(105030261_Eluc:0.071957,((Tthy2_00102651_Tthy:0.063688,((111954893_Salp:0.007794,(109904392_Okis:0.022788,110488013_Omyk:0.02644):0.005391):0.002637,106570470_Ssal:0.012697):0.015846):0.009403,(Tthy2_00105237_Tthy:0.026379,(109908491_Okis:0.057935,106588924_Ssal:0.007824):0.017126):0.01211):0.039368);
ss4r	OG1v0000582.65	106582100	106586620	106582100_Ssal_106586620_Ssal	AORe	(105016455_Eluc:0.07174,((Tthy2_00030582_Tthy:0.042612,(CIGENE-Hucho-qnd.36110_Hhuc:0.007148,((111959703_Salp:0.005302,(109871262_Okis:0.005871,110501646_Omyk:0.005285):0.005327):0.002851,106582100_Ssal:0.004777):0):0.012487):0.01993,(Tthy2_00043178_Tthy:0.042254,(CIGENE-Hucho-qnd.30269_Hhuc:0.016307,((111978987_Salp:0.006436,(109869504_Okis:0.01002,110520433_Omyk:0.008266):0.005405):0.002677,106…
ss4r	OG1v0000582.79	106575196	106574267	106574267_Ssal_106575196_Ssal	NA	(Tthy2_00133703_Tthy:0.035901,((CIGENE-Hucho-qnd.41989_Hhuc:0.027983,((111970939_Salp:0.012454,(109890628_Okis:0.004381,110527503_Omyk:0.006997):0.007812):0.003072,106575196_Ssal:0.011954):0.003822):0.003665,((111953928_Salp:0.007239,(109906696_Okis:0.007519,110495890_Omyk:0.00666):0.011367):0.002829,106574267_Ssal:0.010585):0.007611):0.006665);
ss4r	OG1v0000583.76	106582264	106586468	106582264_Ssal_106586468_Ssal	AORe	(105016341_Eluc:0.081131,((Tthy2_00030873_Tthy:0.023591,(CIGENE-Hucho-qnd.32043_Hhuc:0.009019,((112069129_Salp:0.010023,(109871267_Okis:0.00306,110501757_Omyk:0.001867):0.008556):0,106582264_Ssal:0.009976):0.001753):0.007389):0.010613,(Tthy2_00043518_Tthy:0.033718,(CIGENE-Hucho-qnd.23276_Hhuc:0.009573,((111977688_Salp:0.004788,(109868555_Okis:0.003911,110520320_Omyk:0.00876):0.004442):0.002064,10…
ss4r	OG1v0000584.64	106600054	106569508	106569508_Ssal_106600054_Ssal	AORe	(105020320_Eluc:0.071053,((Tthy2_00064413_Tthy:0.022435,(CIGENE-Hucho-qnd.20559_Hhuc:0.007004,((109872213_Okis:0.001729,110509206_Omyk:0.032266):0.008026,106600054_Ssal:0.005792):0.003352):0.00448):0.01704,(Tthy2_00039635_Tthy:0.054304,((111956436_Salp:0.009519,(109875419_Okis:0.042897,110530669_Omyk:0.002789):0.00386):0.001079,106569508_Ssal:0.003226):0.0145):0.018748):0.023532);
ss4r	OG1v0000584.77	106581773	106586218	106581773_Ssal_106586218_Ssal	AORe	(105022482_Eluc:0.064541,((Tthy2_00029767_Tthy:0.022324,(CIGENE-Hucho-qnd.9967_Hhuc:0.007628,((111959687_Salp:0.002489,(109871004_Okis:0.009677,110501463_Omyk:0.003314):0.005857):0.001389,106581773_Ssal:0.01041):0.001559):0.00847):0.012303,(Tthy2_00044265_Tthy:0.01975,((111974982_Salp:0.003138,(109866579_Okis:0.003229,110520097_Omyk:0.005927):0.003982):0.009806,106586218_Ssal:0.009999):0.007203):…
ss4r	OG1v0000585.70	106603831	106567517	106567517_Ssal_106603831_Ssal	NA	(105028260_Eluc:0.11073,((CIGENE-Hucho-qnd.28072_Hhuc:0.012422,((109873226_Okis:0.007843,110533374_Omyk:0.009113):0.007254,106603831_Ssal:0.006685):0.005501):0.0324,((111980260_Salp:0.010734,(109892168_Okis:0.012466,110537738_Omyk:0.00598):0.01511):0.003763,106567517_Ssal:0.014795):0.035329):0.014303);
ss4r	OG1v0000591.65	106613894	106584331	106584331_Ssal_106613894_Ssal	AORe	(105026381_Eluc:0.072749,((Tthy2_00025625_Tthy:0.016549,(CIGENE-Hucho-qnd.20866_Hhuc:0.006436,(111975628_Salp:0.001183,((109902617_Okis:0,110524427_Omyk:0.003815):0.005817,106613894_Ssal:0.00618):0.001547):0.003506):0.008274):0.015622,(Tthy2_00059332_Tthy:0.016338,(CIGENE-Hucho-qnd.25701_Hhuc:0.006899,((111972198_Salp:0.012949,(109897492_Okis:0.002935,110521559_Omyk:0.009203):0.006214):0.00111,10…
ss4r	OG1v0000592.76	106607477	106600850	106600850_Ssal_106607477_Ssal	LORe	(105013241_Eluc:0.083646,((Tthy2_00046799_Tthy:0.015211,Tthy2_00046822_Tthy:0.015331):0.002763,((CIGENE-Hucho-qnd.21304_Hhuc:0.008607,((111981769_Salp:0.012646,(109898321_Okis:0.004694,110486156_Omyk:0.005631):0.007122):0,106607477_Ssal:0.013828):0.004059):0.010849,(CIGENE-Hucho-qnd.30665_Hhuc:0.010085,((111981212_Salp:0.00659,(109893234_Okis:0.003733,110538080_Omyk:0.002804):0.004712):0.001931,1…
ss4r	OG1v0000592.52	106570467	106588934	106570467_Ssal_106588934_Ssal	AORe	(105022782_Eluc:0.114873,((Tthy2_00102642_Tthy:0.027812,(CIGENE-Hucho-qnd.17839_Hhuc:0.002862,((112068425_Salp:0.008829,(109903379_Okis:0.004597,110488016_Omyk:0.001999):0.006666):0.001862,106570467_Ssal:0.009387):0.002922):0.012268):0.013156,(Tthy2_00105250_Tthy:0.020394,((112068414_Salp:0.011457,(109907208_Okis:0.010321,110496630_Omyk:0.002938):0.004942):0.000706,106588934_Ssal:0.00967):0.01138…
ss4r	OG1v0000593.63	106613775	100194780	100194780_Ssal_106613775_Ssal	AORe	(105011557_Eluc:0.046506,((Tthy2_00023628_Tthy:0.023106,((111975763_Salp:0.00574,(109902503_Okis:0.005044,110524297_Omyk:0.006047):0.001273):0,106613775_Ssal:0.011392):0.008815):0.008271,(Tthy2_00058965_Tthy:0.016483,(CIGENE-Hucho-qnd.14521_Hhuc:0.009082,((111972098_Salp:0.002463,(109897850_Okis:0.003001,100136127_Omyk:0.001):0.003565):0.000251,100194780_Ssal:0.004211):0.002198):0.007997):0.01580…
ss4r	OG1v0000593.76	106569535	106600441	106569535_Ssal_106600441_Ssal	AORe	(105020581_Eluc:0.07617,((Tthy2_00039562_Tthy:0.025607,(CIGENE-Hucho-qnd.12864_Hhuc:0.009173,((111956577_Salp:0.009232,(109874662_Okis:0.003994,110530696_Omyk:0.007763):0.008311):0.000951,106569535_Ssal:0.007127):0):0.009018):0.045867,(Tthy2_00064480_Tthy:0.011785,(CIGENE-Hucho-qnd.4516_Hhuc:0.01489,((111978999_Salp:0.051093,(109872320_Okis:0.026044,110508416_Omyk:0.039708):0.013671):0.002174,106…
ss4r	OG1v0000594.61	106564849	106585927	106564849_Ssal_106585927_Ssal	NA	(105021597_Eluc:0.080211,(Tthy2_00136595_Tthy:0.028117,(((CIGENE-Hucho-qnd.17310_Hhuc:0.014059,111982336_Salp:0.048251):0.016114,(CIGENE-Hucho-qnd.10165_Hhuc:0.020696,(((111959656_Salp:0,111982334_Salp:0.089829):0.00936,106564849_Ssal:0.009819):0.002859,(109889745_Okis:0.003028,110493731_Omyk:0.001287):0.005595):0.002708):0.007242):8.8e-05,((109865676_Okis:0.01044,110486016_Omyk:0.003017):0.01564…
ss4r	OG1v0000594.76	106608890	106577860	106577860_Ssal_106608890_Ssal	AORe	(105026763_Eluc:0.115154,((Tthy2_00111338_Tthy:0.026115,(CIGENE-Hucho-qnd.32188_Hhuc:0.015642,((111952960_Salp:0.010131,(109896936_Okis:0.005598,110500449_Omyk:0.003303):0.010196):0.000949,106608890_Ssal:0.009002):0.005364):0.00354):0.033526,(Tthy2_00127933_Tthy:0.013437,(CIGENE-Hucho-qnd.41680_Hhuc:0.004431,((111960412_Salp:0.011462,106577860_Ssal:0.005718):0.004452,(109906408_Okis:0.007812,1105…
ss4r	OG1v0000595.71	100136932	106566105	100136932_Ssal_106566105_Ssal	NA	(105007426_Eluc:0.091624,((Tthy2_00012001_Tthy:0.033254,(CIGENE-Hucho-qnd.2151_Hhuc:0.014011,((111969695_Salp:0.013618,109890804_Okis:0.011606):0,100136932_Ssal:0.010705):0.004887):0.008678):0.027724,((111970954_Salp:0.002566,(109899655_Okis:0,110494762_Omyk:0.007522):0.010546):0,106566105_Ssal:0.00189):0.046495):0.013961);
ss4r	OG1v0000595.51	106576244	106609456	106576244_Ssal_106609456_Ssal	NA	(105020226_Eluc:0.059041,(Tthy2_00130070_Tthy:0.107872,((CIGENE-Hucho-qnd.24432_Hhuc:0.008967,((111951418_Salp:0.003851,110490762_Omyk:0.043391):0.001051,106576244_Ssal:0.011699):0.001519):0.003042,((111949504_Salp:0.008133,(109896695_Okis:0.00462,110500091_Omyk:0.003448):0.005819):0.001115,106609456_Ssal:0.012347):0.001531):0.008678):0.029826);
ss4r	OG1v0000596.66	106589097	106570720	106570720_Ssal_106589097_Ssal	AORe	(105012362_Eluc:0.104536,((((Tthy2_00105801_Tthy:0.060114,(112072046_Salp:0.091667,112078313_Salp:0.014352):0.042296):0.006823,(Tthy2_00103176_Tthy:0.089846,(109883025_Okis:0,110496903_Omyk:0.110881):0.028372):0):0.021105,(110489436_Omyk:0.148744,106589097_Ssal:0.032387):0.006658):0.004044,(112074813_Salp:0.007361,106570720_Ssal:0.020335):0.006528):0.025079);
ss4r	OG1v0000598.76	106603690	106567629	106567629_Ssal_106603690_Ssal	AORe	(105006373_Eluc:0.105584,(((Tthy2_00019772_Tthy:0.030304,(109872759_Okis:0.005079,110533497_Omyk:0.012573):0.023549):0.027361,(CIGENE-Hucho-qnd.7396_Hhuc:0.02029,(111950329_Salp:0.005711,106603690_Ssal:0.012865):0.012264):0.001818):0.033328,(Tthy2_00035760_Tthy:0.018672,(CIGENE-Hucho-qnd.19128_Hhuc:0.012794,((111981073_Salp:0.005919,(109892887_Okis:0.001472,110537650_Omyk:0.007623):0.005753):0.00…
ss4r	OG1v0000598.64	106580853	106612606	106580853_Ssal_106612606_Ssal	AORe	(105026808_Eluc:0.073135,((Tthy2_00087041_Tthy:0.014865,((111949966_Salp:0.002999,(109905552_Okis:0.002989,110507583_Omyk:0.005993):0.004515):0,106580853_Ssal:0.009024):0.014157):8.9e-05,(Tthy2_00087074_Tthy:0.027697,(CIGENE-Hucho-qnd.2779_Hhuc:0.008935,((111960153_Salp:0.087001,(109909001_Okis:0.013792,110503706_Omyk:0.010679):0.011948):0.004727,106612606_Ssal:0.142904):0.019576):0.019995):0.015…
ss4r	OG1v0000598.50	106564788	106584788	106564788_Ssal_106584788_Ssal	NA	(105026824_Eluc:0.102805,(Tthy2_00136693_Tthy:0.034685,((CIGENE-Hucho-qnd.41577_Hhuc:0.197277,((111961152_Salp:0.005442,(109890350_Okis:0.008935,110493794_Omyk:0.002226):0.006419):0.002513,106564788_Ssal:0.034758):0.005599):0.012716,((112080715_Salp:0.025287,109875519_Okis:0.007683):0,(110486080_Omyk:0.001261,106584788_Ssal:0.013114):0.079458):0.026946):0.001712):0.03975);
ss4r	OG1v0000599.75	106567531	100196767	100196767_Ssal_106567531_Ssal	NA	(105011028_Eluc:0.031696,(((Tthy2_00036019_Tthy:0,Tthy2_00036025_Tthy:0):0.021374,(CIGENE-Hucho-qnd.38326_Hhuc:0.016183,((111981091_Salp:0.00951,(109892946_Okis:0,110537724_Omyk:0.007976):0.003583):0.004972,106567531_Ssal:0.005923):0):0.01137):0.005255,(Tthy2_00019484_Tthy:0.036306,(CIGENE-Hucho-qnd.15140_Hhuc:0.014933,((111950679_Salp:0.008575,(109872781_Okis:0.003028,100301836_Omyk:0.002968):0.…
ss4r	OG1v0000599.61	106577216	106608453	106577216_Ssal_106608453_Ssal	NA	(105021427_Eluc:0.082881,((Tthy2_00109675_Tthy:0.013468,(CIGENE-Hucho-qnd.33872_Hhuc:0.010519,((109890046_Okis:0.005985,110530473_Omyk:0):0.002012,106577216_Ssal:0.001972):0.004224):0.004537):0.010004,((111977426_Salp:0.00408,109899131_Okis:0.014116):0.001852,106608453_Ssal:0.010335):0.028968):0.032739);
ss4r	OG1v0000600.54	106578694	106590146	106578694_Ssal_106590146_Ssal	AORe	(105008240_Eluc:0.064551,((Tthy2_00093226_Tthy:0.025869,(CIGENE-Hucho-qnd.10049_Hhuc:0.009699,(((111950566_Salp:0,112080385_Salp:0.00544):0.017035,(109908789_Okis:0.002691,100301834_Omyk:0.00825):0.00809):0.002529,106578694_Ssal:0.019872):0.006024):0.007186):0.027348,(Tthy2_00106589_Tthy:0.027072,(CIGENE-Hucho-qnd.35845_Hhuc:0.018604,((111953438_Salp:0.013907,(109899479_Okis:0.005386,110489935_Om…
ss4r	OG1v0000600.78	106583599	106565219	106565219_Ssal_106583599_Ssal	NA	(105016743_Eluc:0.098481,((Tthy2_00014499_Tthy:0.023118,(CIGENE-Hucho-qnd.25750_Hhuc:0.011743,((111970447_Salp:0.014017,(109891383_Okis:0.008516,110528481_Omyk:0.00528):0.014127):0,106583599_Ssal:0.019639):0.01056):0.006742):0.032899,((111962334_Salp:0.011825,(109891943_Okis:0.008297,110493970_Omyk:0):0.010725):0.002538,106565219_Ssal:0.009002):0.025805):0);
ss4r	OG1v0000601.66	106579958	106585472	106579958_Ssal_106585472_Ssal	AORe	(105014186_Eluc:0.046669,((Tthy2_00048894_Tthy:0.025637,((111957699_Salp:0.002681,110535903_Omyk:0.012358):0,106579958_Ssal:0.00268):0.014923):0.007466,(Tthy2_00118556_Tthy:0.086209,(CIGENE-Hucho-qnd.20197_Hhuc:0.011142,((111975081_Salp:0,(109871735_Okis:0.004966,110525533_Omyk:0.002485):0):0.002472,106585472_Ssal:0.004997):0):0.011512):0.026554):0.020463);
ss4r	OG1v0000601.78	100195437	100194539	100194539_Ssal_100195437_Ssal	NA	(105014826_Eluc:0.069893,((Tthy2_00114540_Tthy:0.06692,((111961682_Salp:0.007526,100195437_Ssal:0.007515):0.002475,(109867932_Okis:0.009421,110523523_Omyk:0.009894):0.003175):0.007212):0.010322,(CIGENE-Hucho-qnd.36799_Hhuc:0.0082,((111963971_Salp:0.004955,(109874310_Okis:0.002477,110509734_Omyk:0.002477):0.007594):0.004623,100194539_Ssal:0.009144):0.003693):0.012169):0.002313);
ss4r	OG1v0000602.77	100136508	100196888	100136508_Ssal_100196888_Ssal	AORe	(105016719_Eluc:0.051717,((Tthy2_00015163_Tthy:0.041084,((111970474_Salp:0,(109891404_Okis:0,110528519_Omyk:0):0):0.002646,100136508_Ssal:0.005296):0.012139):0.01631,(Tthy2_00016876_Tthy:0.018549,(CIGENE-Hucho-qnd.33526_Hhuc:0.005142,((111962032_Salp:0,(109891543_Okis:0.005277,110493920_Omyk:0):0.005289):0,100196888_Ssal:0.010592):0.005459):0.009139):0.008831):0.014331);
ss4r	OG1v0000602.51	100195550	106599804	100195550_Ssal_106599804_Ssal	NA	(105019525_Eluc:0.027327,((Tthy2_00041012_Tthy:0.011237,(CIGENE-Hucho-qnd.12596_Hhuc:0,((111956539_Salp:0.005279,(109874486_Okis:0.002641,110530467_Omyk:0.002629):0.002631):0,100195550_Ssal:0.010598):0.003311):0.009572):0.013001,((111979191_Salp:0.008077,(109872158_Okis:0.002686,100305335_Omyk:0.005435):0.007973):0,106599804_Ssal:0.010942):0.017099):0.013385);
ss4r	OG1v0000602.65	100195846	106572481	100195846_Ssal_106572481_Ssal	AORe	((Tthy2_00056037_Tthy:0.010703,(CIGENE-Hucho-qnd.34982_Hhuc:0.005233,((111976476_Salp:0.00528,110492133_Omyk:0):0,100195846_Ssal:0.008755):0.002685):0.005314):0.010233,(Tthy2_00079264_Tthy:0.010848,(CIGENE-Hucho-qnd.24848_Hhuc:0.007489,((111966693_Salp:0.002636,(109908191_Okis:0.002639,110532530_Omyk:0.002635):0.002635):0,106572481_Ssal:0.002635):0):0.007807):0.000995);
ss4r	OG1v0000603.78	106569296	106562913	106562913_Ssal_106569296_Ssal	NA	(105007341_Eluc:0.037028,((Tthy2_00001821_Tthy:0.032784,(CIGENE-Hucho-qnd.11586_Hhuc:0.014142,((111961847_Salp:0.006917,(109868446_Okis:0.010448,110523337_Omyk:0.003454):0.003474):0,106569296_Ssal:0.006877):0.003312):0.014352):0.01552,(CIGENE-Hucho-qnd.9391_Hhuc:0,((111963799_Salp:0.010411,109874190_Okis:0.003447):0,106562913_Ssal:0.003447):0.01044):0.035687):0.018624);
ss4r	OG1v0000603.51	106608632	106577590	106577590_Ssal_106608632_Ssal	AORe	(105029498_Eluc:0.0596,((Tthy2_00112193_Tthy:0.009221,(CIGENE-Hucho-qnd.3842_Hhuc:0.003463,((111954471_Salp:0.013853,(109881003_Okis:0.003419,110500633_Omyk:0.003396):0.00336):0.003525,106608632_Ssal:0.006758):0):0.017633):0.016645,(Tthy2_00127396_Tthy:0.015653,(CIGENE-Hucho-qnd.9022_Hhuc:0.00489,((111960461_Salp:0,106577590_Ssal:0.006814):0.00339,(109906538_Okis:0.003409,110531775_Omyk:0.00339):…
ss4r	OG1v0000605.76	106584010	106560530	106560530_Ssal_106584010_Ssal	AORe	(105011978_Eluc:0.088529,((Tthy2_00060358_Tthy:0.052403,(CIGENE-Hucho-qnd.28735_Hhuc:0.030422,((109897225_Okis:0.033409,110521825_Omyk:0.004777):0.005497,106584010_Ssal:0.011131):0.00325):0.009911):0.020035,(Tthy2_00024396_Tthy:0.18849,(111975495_Salp:0.144771,((109879397_Okis:0.009096,110524763_Omyk:0.005855):0.008044,106560530_Ssal:0.018348):0):0.011036):0.033565):0.024857);
ss4r	OG1v0000605.51	106589837	106564511	106564511_Ssal_106589837_Ssal	NA	(105012133_Eluc:0.110348,(Tthy2_00135441_Tthy:0.024923,(((109865325_Okis:0.00288,110513948_Omyk:0.011679):0.01446,106589837_Ssal:0.009446):0,106564511_Ssal:0.01724):0.006023):0.046553);
ss4r	OG1v0000605.59	106601329	106607040	106601329_Ssal_106607040_Ssal	LORe	(105028362_Eluc:0.097726,((Tthy2_00048291_Tthy:0.027427,Tthy2_00048334_Tthy:0.017675):0.009346,((112069616_Salp:0.020238,((109883084_Okis:0.004343,110538482_Omyk:0.004295):0.004394,(109891992_Okis:0.014186,110485188_Omyk:0.007774):0.006811):0.001979):0,(106601329_Ssal:0.008295,106607040_Ssal:0.008505):0.001433):0.014024):0.02961);
ss4r	OG1v0000607.76	100380688	106565329	100380688_Ssal_106565329_Ssal	AORe	(105016910_Eluc:0.038984,((Tthy2_00014105_Tthy:0.03366,((109891290_Okis:0.008575,110528345_Omyk:0.004677):0.004741,100380688_Ssal:0.007041):0.012214):0.015429,(Tthy2_00016304_Tthy:0.019712,(CIGENE-Hucho-qnd.11257_Hhuc:0.007627,(111963768_Salp:0.005293,((109893273_Okis:0.006523,110494076_Omyk:0.003861):0.007861,106565329_Ssal:0.006534):0.000891):0.001013):0.00662):0.019195):0.018252);
ss4r	OG1v0000607.49	106561024	106584557	106561024_Ssal_106584557_Ssal	NA	(105018618_Eluc:0.074009,((Tthy2_00010947_Tthy:0.039018,((111960957_Salp:0.0123,(109867510_Okis:0.007925,110501720_Omyk:0.010507):0.01184):0.002617,106561024_Ssal:0.008962):0.02022):0.029048,((CIGENE-Hucho-qnd.74_Hhuc:0.015774,106584557_Ssal:0.00855):0.026078,(111971791_Salp:0.023526,(109897778_Okis:0.007093,110521340_Omyk:0.003428):0.008927):0):0.032405):0.026479);
ss4r	OG1v0000607.66	106565849	106582941	106565849_Ssal_106582941_Ssal	NA	(105026851_Eluc:0.057233,((CIGENE-Hucho-qnd.31437_Hhuc:0.012212,((111968218_Salp:0.006563,109907705_Okis:0.012342):0.000378,106565849_Ssal:0.00799):0.001837):0.029026,((111969950_Salp:0.008052,109891016_Okis:0.01007):0.001859,106582941_Ssal:0.044254):0.022859):0.018678);
ss4r	OG1v0000609.59	106607406	106577034	106577034_Ssal_106607406_Ssal	AORe	(105010575_Eluc:0.087375,((Tthy2_00028638_Tthy:0.027306,((111978661_Salp:0.007498,(109899734_Okis:0.001281,110502489_Omyk:0.002566):0.004823):0.001331,106607406_Ssal:0.006109):0.015931):0.008834,(Tthy2_00109298_Tthy:0.031995,((111952061_Salp:0.023479,(109888986_Okis:0.008411,110529328_Omyk:0.005143):0.004236):0.001344,106577034_Ssal:0.007605):0.012471):0.011443):0.011536);
ss4r	OG1v0000610.54	106562197	106587346	106562197_Ssal_106587346_Ssal	AORe	(105016444_Eluc:0.06398,(Tthy2_00123257_Tthy:0.062875,(Tthy2_00033651_Tthy:0.009425,((CIGENE-Hucho-qnd.5971_Hhuc:0.011148,((111969399_Salp:0.039413,(109895378_Okis:0.003609,110506541_Omyk:0.006003):0.001237):0.00117,106562197_Ssal:0.00478):0.001189):0,(CIGENE-Hucho-qnd.8161_Hhuc:0.011755,(110526419_Omyk:0.009909,106587346_Ssal:0.010565):0.000123):0.003799):0.006325):0.003393):0.030059);
ss4r	OG1v0000611.62	106607187	106577002	106577002_Ssal_106607187_Ssal	AORe	(105010645_Eluc:0.068813,(((Tthy2_00028566_Tthy:0.039079,(111977925_Salp:0.050247,109899108_Okis:0.058935):0.043447):0,(110502467_Omyk:0.012148,106607187_Ssal:0.011161):0.001767):0.028965,(Tthy2_00109205_Tthy:0.023922,(CIGENE-Hucho-qnd.10946_Hhuc:0.006072,((111951933_Salp:0.007663,(109889943_Okis:0.003869,110528926_Omyk:0.001847):0.006972):0.00049,106577002_Ssal:0.008166):0.003794):0.0049):0.0163…
ss4r	OG1v0000612.75	106566687	106571977	106566687_Ssal_106571977_Ssal	AORe	(105026343_Eluc:0.068834,((Tthy2_00057337_Tthy:0.021662,((111976989_Salp:0.018478,(109869868_Okis:0.00622,110492333_Omyk:0.001822):0.007988):0.001295,106566687_Ssal:0.00902):0.01431):0.022243,(Tthy2_00080120_Tthy:0.01439,(CIGENE-Hucho-qnd.6693_Hhuc:0.009707,((111966266_Salp:0.005196,(109908514_Okis:0.005006,110531170_Omyk:0.006619):0.004826):0.001196,106571977_Ssal:0.008352):0.004584):0.011294):0…
ss4r	OG1v0000613.76	106582378	106586337	106582378_Ssal_106586337_Ssal	NA	(105016263_Eluc:0.079713,((Tthy2_00031264_Tthy:0.041694,((111976743_Salp:0.011004,106582378_Ssal:0.007641):0.004808,(109881725_Okis:0.005453,110501853_Omyk:0.005432):0.006909):0.007804):0.011509,(CIGENE-Hucho-qnd.23009_Hhuc:0.008324,((112081265_Salp:0.008637,(109867739_Okis:0.00267,110520226_Omyk:0.00887):0.007829):0.001988,106586337_Ssal:0.009271):0.005592):0.016591):0.028001);
ss4r	OG1v0000613.60	106568833	106599491	106568833_Ssal_106599491_Ssal	NA	(105017806_Eluc:0.061863,((Tthy2_00040332_Tthy:0.010859,(CIGENE-Hucho-qnd.15359_Hhuc:0.009827,((111957172_Salp:0.007455,(109874523_Okis:0.006652,110530252_Omyk:0.001325):0.007382):0.000692,106568833_Ssal:0.015468):0.007165):0.013698):0.021762,(CIGENE-Hucho-qnd.22807_Hhuc:0.015057,((111979730_Salp:0.007409,(109871573_Okis:0.010048,110508779_Omyk:0.004738):0.001973):0.000687,106599491_Ssal:0.018195…
ss4r	OG1v0000614.52	106560477	100194572	100194572_Ssal_106560477_Ssal	AORe	(105011914_Eluc:0.065749,((Tthy2_00024622_Tthy:0.026273,(CIGENE-Hucho-qnd.15639_Hhuc:0.016481,((111975484_Salp:0.027074,109902852_Okis:0.013212):0.002364,106560477_Ssal:0.009529):0.003043):0.010732):0.020902,(Tthy2_00060498_Tthy:0.021023,(CIGENE-Hucho-qnd.30815_Hhuc:0.009117,((111971365_Salp:0.008242,110521805_Omyk:0.008417):0,100194572_Ssal:0.009622):0.000961):0.006469):0.02019):0.01874);
ss4r	OG1v0000614.75	106580555	106585157	106580555_Ssal_106585157_Ssal	AORe	(105014113_Eluc:0.084571,((Tthy2_00051364_Tthy:0.014498,((112070418_Salp:0.061451,(109894935_Okis:0.009212,110536297_Omyk:0.002823):0.012992):0,106580555_Ssal:0.013359):0.007678):0.0218,(Tthy2_00138064_Tthy:0.022927,(CIGENE-Hucho-qnd.15148_Hhuc:0.009825,((111974366_Salp:0.053471,(109882697_Okis:0.004862,110525925_Omyk:0.00417):0.006652):0,106585157_Ssal:0.008432):0.002666):0.01052):0.020632):0.01…
ss4r	OG1v0000615.59	100195460	106587214	100195460_Ssal_106587214_Ssal	LORe	(105015671_Eluc:0.084131,(((Tthy2_00033237_Tthy:0.01154,Tthy2_00124078_Tthy:0.019719):0.010512,((CIGENE-Hucho-qnd.8621_Hhuc:0.012406,109887134_Okis:0.009599):0.00058,(CIGENE-Hucho-qnd.20497_Hhuc:0.012267,(111969336_Salp:0.014899,((109895426_Okis:0.007929,110506469_Omyk:0.00859):0.005558,100195460_Ssal:0.010812):0.00405):0.002426):0.003884):0.016009):0.023648,((111974719_Salp:0.005972,110526352_Om…
ss4r	OG1v0000616.75	106576707	106606127	106576707_Ssal_106606127_Ssal	AORe	(105010706_Eluc:0.063426,((Tthy2_00108856_Tthy:0.027182,(CIGENE-Hucho-qnd.42003_Hhuc:0.008698,((109889867_Okis:0.006338,110527713_Omyk:0.004784):0.006539,106576707_Ssal:0.003667):0.003824):0.007444):0.018101,(Tthy2_00028253_Tthy:0.033355,(CIGENE-Hucho-qnd.4133_Hhuc:0.012081,((112081274_Salp:0.081818,(109899673_Okis:0.007035,110502384_Omyk:0.003987):0.003106):0,106606127_Ssal:0.003981):0.004681):0…
ss4r	OG1v0000616.59	106568184	106564072	106564072_Ssal_106568184_Ssal	AORe	(105025159_Eluc:0.104935,((Tthy2_00037792_Tthy:0.031876,(CIGENE-Hucho-qnd.33182_Hhuc:0.012889,(109892495_Okis:0.014033,106568184_Ssal:0.004496):0.003482):0.014248):0.024567,(Tthy2_00113737_Tthy:0.01561,(CIGENE-Hucho-qnd.43201_Hhuc:0.007626,((111961436_Salp:0.016307,109868733_Okis:0.011845):0.002102,106564072_Ssal:0.000979):0.003792):0.012338):0.013565):0.026631);
ss4r	OG1v0000617.75	106587097	106561939	106561939_Ssal_106587097_Ssal	LORe	(105017625_Eluc:0.044776,((Tthy2_00032500_Tthy:0.021028,Tthy2_00123579_Tthy:0.037881):0.020491,((CIGENE-Hucho-qnd.31316_Hhuc:0.01141,((111974091_Salp:0.003263,(109885115_Okis:0.00282,110526187_Omyk:0.006349):0.004423):0.001998,106587097_Ssal:0.002243):0.000637):0.012709,((111969210_Salp:0.00852,(109895538_Okis:0.003767,110506308_Omyk:0.003737):0.008847):0,106561939_Ssal:0.009242):0.013444):0.0021…
ss4r	OG1v0000617.51	106609337	106576215	106576215_Ssal_106609337_Ssal	NA	(105020196_Eluc:0.043422,((CIGENE-Hucho-qnd.39320_Hhuc:0.011234,106609337_Ssal:0.008047):0.000799,((109896717_Okis:0.0306,110490359_Omyk:0.021537):0.008292,106576215_Ssal:0.008003):0):0.009519);
ss4r	OG1v0000617.58	106561659	106573061	106561659_Ssal_106573061_Ssal	AORe	(105021815_Eluc:0.052013,((Tthy2_00008997_Tthy:0.056723,(CIGENE-Hucho-qnd.41299_Hhuc:0.0146,((111962788_Salp:0.004283,106561659_Ssal:0.009436):0.002237,(109866901_Okis:0.042956,110500292_Omyk:0.003199):0.005325):0.00717):0.01641):0.02467,(Tthy2_00072961_Tthy:0.057591,(CIGENE-Hucho-qnd.27910_Hhuc:0.008976,((111952361_Salp:0.004491,(109889671_Okis:0.003602,110524948_Omyk:0.004231):0.005549):0.00090…
ss4r	OG1v0000620.72	106577487	106605696	106577487_Ssal_106605696_Ssal	LORe	(105024285_Eluc:0.076189,((Tthy2_00091027_Tthy:0.017083,Tthy2_00115967_Tthy:0.01181):0.006069,((((CIGENE-Hucho-qnd.17476_Hhuc:0.020015,109888073_Okis:0.035754):0,(CIGENE-Hucho-qnd.33388_Hhuc:0.025985,109887623_Okis:0.015076):0.016914):0.034076,((111959128_Salp:0.003823,(109900781_Okis:0.090614,110510175_Omyk:0.005783):0.006509):0.00159,106577487_Ssal:0.011711):0.007218):0.002381,((112081007_Salp:…
ss4r	OG1v0000620.60	106570129	106588242	106570129_Ssal_106588242_Ssal	AORe	(105028270_Eluc:0.094323,((Tthy2_00100782_Tthy:0.021808,(CIGENE-Hucho-qnd.27319_Hhuc:0.015322,((111955276_Salp:0.00593,(109903782_Okis:0.003663,110514503_Omyk:0.006341):0.005628):0.000753,106570129_Ssal:0.007612):0.005974):0.012739):0.015753,(Tthy2_00103505_Tthy:0.032089,(CIGENE-Hucho-qnd.25911_Hhuc:0.013986,(110496082_Omyk:0.011942,106588242_Ssal:0.005967):0.008245):0.007719):0.00871):0.008993);
[truncated: 17,409 more rows]
