# Supplementary material for: The structural variation landscape in 492 Atlantic salmon genomes
Source: Nat Commun. 2020 Oct 14;11:5176. doi: 10.1038/s41467-020-18972-x (PMC7560756; doi:10.1038/s41467-020-18972-x)
Supplement: Supplementary file 13 — Supplementary Data 10 [file 41467_2020_18972_MOESM13_ESM.xlsx]

## Sheet: Supplementary Data 10
	SV type	SVs overlapping singletons	SVs overlapping Ss4R ohnologs	Number singleton genes	Number Ss4R ohnologs	P value	Odds ratio	Confidence Interval
	All	1060	3557	7427	16972	0	1.47	1.36-1.58
	Deletions	809	2994	7501	17162	0	1.62	1.49-1.76
	Duplications	146	371	8181	19765	0.626	1.05	0.86-1.28
	Inversions	152	347	8272	19999	0.5519	0.94	0.78-1.15
	High impact SVs - SnpEff annotation	232	558	8185	19801	0.9368	0.99	0.85-1.17
	High impact SVs - SnpEff annotation (manually curated deletions; Supplementary Data 5)	46	125	8240	19931	0.5552	1.12	0.79-1.61
