# Supplementary material for: The structural variation landscape in 492 Atlantic salmon genomes
Source: Nat Commun. 2020 Oct 14;11:5176. doi: 10.1038/s41467-020-18972-x (PMC7560756; doi:10.1038/s41467-020-18972-x)
Supplement: Supplementary file 15 — Supplementary Data 12 [file 41467_2020_18972_MOESM15_ESM.xlsx]

## Sheet: supplementary_data_6_nooverlap
Unique ID	Chromosome	Start	End	Size	Type	SnpEff effect	SnpEff Impact	Affected Gene	Fst F v W (S. Norway)	Random distributions	Number random Fst sampled above F v W Fst	P-value	Sum 0/0 Wild	Sum 0/1 Wild	Sum 1/1 Wild	Sum 0/0 Farmed	Sum 0/1 Farmed	Sum 1/1 Farmed	Freq 0/0 Wild	Freq 0/1 Wild	Freq 1/1 Wild	Freq 0/0 Farmed	Freq 0/1 Farmed	Freq 1/1 Farmed	Arga_12_0015	Arga_12_0075	Arga_12_0082	Arga_12_0089	Arga_12_0121	Arga_15_0031	Arga_15_0033	Arga_15_0049	Arga_15_0062	Arga_15_0201	Aroy_12_0073	Aroy_12_0084	Aroy_15_0180	Aroy_15_0182	Aroy_15_0183	Aroy_15_0190	Aroy_15_0345	Aroy_15_0348	Aroy_15_0350	Aroy_15_9290	Dale_12_0053	Dale_12_0065	Driv_12_0056	Driv_12_0065	Driv_12_0085
Outlier-1	ssa01	3740446	3741186	740	<DUP>	intergenic_region	MODIFIER	LOC106600829-LOC106600873	0.22028	200	0	0	67	125	65	26	8	0	0.2607	0.486381	0.252918	0.764706	0.235294	0	1	1	1	1	2	2	0	1	1	1	1	1	2	1	1	2	1	2	1	1	1	1	1	0	1
Outlier-2	ssa01	7375337	7375903	-566	<DEL>	intergenic_region	MODIFIER	osr1-LOC106608070	0.145613	200	0	0	148	0	109	30	0	4	0.575875	0	0.424125	0.882353	0	0.117647	2	0	0	0	2	2	0	2	2	0	0	0	2	0	2	0	0	2	2	2	0	2	0	0	2
Outlier-3	ssa01	8111162	8112972	1810	<DUP>	downstream_gene_variant	MODIFIER	LOC106610396	0.122647	200	0	0	221	34	2	20	12	2	0.859922	0.132296	0.0077821	0.588235	0.352941	0.0588235	0	1	1	0	1	0	0	0	0	0	1	0	1	0	0	0	0	0	0	1	0	0	0	0	0
Outlier-4	ssa01	14310355	14311517	-1162	<DEL>	intron_variant	MODIFIER	LOC106566892	0.149495	200	0	0	257	0	0	32	1	1	1	0	0	0.941176	0.0294118	0.0294118	0	0	0	0	0	0	0	0	0	0	0	0	0	0	0	0	0	0	0	0	0	0	0	0	0
Outlier-5	ssa01	14906211	14906778	567	<DUP>	intron_variant	MODIFIER	LOC106569018	0.474332	200	0	0	75	32	150	33	1	0	0.291829	0.124514	0.583658	0.970588	0.0294118	0	0	0	0	0	0	2	0	1	2	2	0	0	2	0	1	2	2	1	2	2	0	0	2	0	2
Outlier-6	ssa01	15177232	15200594	-23362	<DEL>	transcript_ablation	HIGH	LOC106569968	0.119088	200	0	0	245	12	0	26	8	0	0.953307	0.0466926	0	0.764706	0.235294	0	0	0	0	0	0	0	0	0	0	0	1	0	0	0	0	0	0	0	0	0	1	0	0	0	0
Outlier-7	ssa01	15282772	15291981	9209	<DUP>	gene_fusion	HIGH	LOC106569455&LOC106570292	0.104462	200	0	0	257	0	0	32	2	0	1	0	0	0.941176	0.0588235	0	0	0	0	0	0	0	0	0	0	0	0	0	0	0	0	0	0	0	0	0	0	0	0	0	0
Outlier-8	ssa01	18357404	18361903	-4499	<DEL>	intron_variant	MODIFIER	dlgap2	0.116147	200	0	0	253	4	0	29	5	0	0.984436	0.0155642	0	0.852941	0.147059	0	0	0	0	0	0	1	0	0	0	0	0	0	0	0	0	0	0	0	0	0	0	0	0	0	0
Outlier-9	ssa01	25906213	25908227	-2014	<DEL>	intron_variant	MODIFIER	LOC106595507	0.197456	200	0	0	216	34	7	17	13	4	0.840467	0.132296	0.0272374	0.5	0.382353	0.117647	0	0	0	0	0	0	0	0	0	0	1	0	1	0	0	0	0	1	0	0	1	0	0	0	0
Outlier-10	ssa01	27941485	27941692	207	<DUP>	intergenic_region	MODIFIER	LOC106599864-LOC106599225	0.124543	200	0	0	166	65	26	34	0	0	0.645914	0.252918	0.101167	1	0	0	0	0	0	0	0	0	0	0	0	0	0	2	0	0	0	0	0	1	0	0	0	0	0	0	0
Outlier-11	ssa01	31840295	31841412	1117	<DUP>	intron_variant	MODIFIER	LOC106601308	0.185296	200	0	0	19	49	189	6	18	10	0.07393	0.190661	0.735409	0.176471	0.529412	0.294118	2	1	2	2	2	1	1	1	1	2	2	2	0	2	2	2	2	1	2	2	2	2	2	2	2
Outlier-12	ssa01	33062346	33062842	-496	<DEL>	intergenic_region	MODIFIER	id19918-LOC106601106	0.118006	200	0	0	190	57	10	14	16	4	0.7393	0.22179	0.0389105	0.411765	0.470588	0.117647	0	0	0	0	0	0	0	0	1	0	0	0	0	1	1	0	0	1	1	0	0	1	0	0	0
Outlier-13	ssa01	33462953	33463172	-219	<DEL>	intergenic_region	MODIFIER	LOC106601656-jkamp	0.120774	200	1	0.005	159	75	23	10	16	8	0.618677	0.291829	0.0894942	0.294118	0.470588	0.235294	0	0	1	0	1	0	0	0	2	0	0	0	0	0	0	1	2	0	1	1	0	0	0	0	0
Outlier-14	ssa01	36088092	36089327	-1235	<DEL>	upstream_gene_variant	MODIFIER	fbxo34	0.154023	200	0	0	257	0	0	31	3	0	1	0	0	0.911765	0.0882353	0	0	0	0	0	0	0	0	0	0	0	0	0	0	0	0	0	0	0	0	0	0	0	0	0	0
Outlier-15	ssa01	38249134	38249241	-107	<DEL>	intergenic_region	MODIFIER	LOC106602420-id22724	0.13639	200	0	0	183	43	31	12	13	9	0.712062	0.167315	0.120623	0.352941	0.382353	0.264706	0	0	0	0	0	0	2	0	0	0	1	0	0	0	0	0	2	0	0	0	2	2	0	2	0
Outlier-16	ssa01	38534900	38537371	-2471	<DEL>	exon_loss_variant	HIGH	catsperb	0.107343	200	1	0.005	256	1	0	31	3	0	0.996109	0.00389105	0	0.911765	0.0882353	0	0	0	0	0	0	0	0	0	0	0	0	0	0	0	0	0	0	0	0	0	0	0	0	0	0
Outlier-17	ssa01	39256385	39257184	-799	<DEL>	intron_variant	MODIFIER	LOC106602575	0.134412	200	0	0	241	14	2	25	7	2	0.937743	0.0544747	0.0077821	0.735294	0.205882	0.0588235	0	0	0	0	0	0	0	0	0	0	0	0	0	0	0	0	0	0	0	0	0	0	0	0	0
Outlier-18	ssa01	39313105	39313973	868	<DUP>	intron_variant	MODIFIER	rin3	0.169047	200	0	0	21	98	138	13	13	8	0.0817121	0.381323	0.536965	0.382353	0.382353	0.235294	0	1	1	1	0	2	2	2	1	2	1	1	2	2	2	1	1	2	1	2	1	0	1	2	1
Outlier-19	ssa01	42242337	42242895	-558	<DEL>	intron_variant	MODIFIER	LOC106603225	0.104462	200	1	0.005	257	0	0	32	2	0	1	0	0	0.941176	0.0588235	0	0	0	0	0	0	0	0	0	0	0	0	0	0	0	0	0	0	0	0	0	0	0	0	0	0
Outlier-20	ssa01	42797923	42799907	-1984	<DEL>	downstream_gene_variant	MODIFIER	efcab11	0.110622	200	0	0	121	85	51	7	12	15	0.470817	0.330739	0.198444	0.205882	0.352941	0.441176	1	1	0	1	1	1	1	1	2	2	0	0	2	1	2	1	0	2	0	1	0	1	0	1	2
Outlier-21	ssa01	43819870	43820245	375	<DUP>	intron_variant	MODIFIER	adck1	0.112135	200	0	0	62	125	70	18	15	1	0.241245	0.486381	0.272374	0.529412	0.441176	0.0294118	2	0	0	2	2	1	2	0	1	1	1	1	1	1	1	1	0	2	1	1	1	1	1	1	1
Outlier-22	ssa01	44299215	44299425	-210	<DEL>	intergenic_region	MODIFIER	LOC106603014-LOC106603011	0.13614	200	0	0	227	21	9	18	15	1	0.883268	0.0817121	0.0350195	0.529412	0.441176	0.0294118	0	2	1	1	2	0	0	0	0	0	2	1	0	0	0	0	0	0	0	0	1	0	0	0	0
Outlier-23	ssa01	44318536	44319870	1334	<DUP>	intergenic_region	MODIFIER	LOC106603014-LOC106603011	0.104231	200	1	0.005	208	15	34	19	5	10	0.809339	0.0583658	0.132296	0.558824	0.147059	0.294118	2	0	2	2	0	0	0	0	0	0	0	1	0	1	0	0	0	0	0	0	1	0	0	0	0
Outlier-24	ssa01	47935056	47940136	5080	<DUP>	intron_variant	MODIFIER	kcnip2	0.131809	200	0	0	132	4	121	7	1	26	0.513619	0.0155642	0.470817	0.205882	0.0294118	0.764706	2	2	0	2	0	0	2	2	0	2	2	2	2	0	0	2	2	0	0	2	2	0	2	0	0
Outlier-25	ssa01	53229610	54031283	801673	<DUP>	duplication	MODERATE	LOC100136583&LOC106605756&LOC106605759&LOC106605778&LOC106605787&LOC106605805&LOC106608624&LOC106608628&LOC106608633&LOC106608641&eml4&id32276&pkdcc	0.268257	200	0	0	247	9	1	22	11	1	0.961089	0.0350195	0.00389105	0.647059	0.323529	0.0294118	0	0	0	0	1	0	0	0	0	0	0	0	0	0	0	0	0	0	0	0	0	0	0	0	0
Outlier-26	ssa01	58133605	58134761	-1156	<DEL>	intron_variant	MODIFIER	LOC106606915	0.187584	200	0	0	252	4	1	26	8	0	0.980545	0.0155642	0.00389105	0.764706	0.235294	0	0	0	0	0	0	0	0	0	0	0	0	0	0	0	0	0	0	0	0	0	0	0	0	0	0
Outlier-27	ssa01	59266729	59268382	-1653	<DEL>	intergenic_region	MODIFIER	LOC106608693-LOC106607083	0.21633	200	0	0	254	3	0	27	7	0	0.988327	0.0116732	0	0.794118	0.205882	0	0	0	0	0	0	0	0	0	0	0	0	0	0	0	0	0	0	0	0	0	0	0	0	0	0
Outlier-28	ssa01	61222258	61225719	-3461	<DEL>	intron_variant	MODIFIER	LOC106607187	0.18407	200	0	0	119	93	45	1	19	14	0.463035	0.361868	0.175097	0.0294118	0.558824	0.411765	1	1	1	2	1	0	0	0	0	1	2	1	0	2	0	0	2	0	1	0	1	0	1	1	1
Outlier-29	ssa01	61311257	61311498	-241	<DEL>	intron_variant	MODIFIER	LOC106607213	0.282035	200	0	0	173	58	26	7	13	14	0.673152	0.225681	0.101167	0.205882	0.382353	0.411765	0	1	1	2	0	0	0	0	0	0	2	1	0	2	0	0	0	1	0	1	1	0	0	0	0
Outlier-30	ssa01	61628795	61628943	-148	<DEL>	upstream_gene_variant	MODIFIER	LOC106607228	0.137224	200	0	0	177	60	20	10	18	6	0.688716	0.233463	0.077821	0.294118	0.529412	0.176471	2	1	0	0	0	0	0	0	2	0	1	0	0	1	0	0	1	0	2	0	0	0	0	0	0
Outlier-31	ssa01	63072912	63074045	-1133	<DEL>	exon_loss_variant	HIGH	LOC106607406	0.149495	200	2	0.01	257	0	0	32	1	1	1	0	0	0.941176	0.0294118	0.0294118	0	0	0	0	0	0	0	0	0	0	0	0	0	0	0	0	0	0	0	0	0	0	0	0	0
Outlier-32	ssa01	66567757	66567987	-230	<DEL>	intergenic_region	MODIFIER	LOC106607920-LOC106608800	0.281108	200	0	0	257	0	0	28	6	0	1	0	0	0.823529	0.176471	0	0	0	0	0	0	0	0	0	0	0	0	0	0	0	0	0	0	0	0	0	0	0	0	0	0
Outlier-33	ssa01	73091363	73091532	-169	<DEL>	intron_variant	MODIFIER	macrod2	0.153776	200	0	0	256	1	0	30	4	0	0.996109	0.00389105	0	0.882353	0.117647	0	0	0	0	0	0	0	0	0	0	0	0	0	0	0	0	0	0	0	0	0	0	0	0	0	0
Outlier-34	ssa01	74326554	74326901	-347	<DEL>	intron_variant	MODIFIER	LOC106609363	0.141813	200	0	0	247	10	0	27	6	1	0.961089	0.0389105	0	0.794118	0.176471	0.0294118	0	0	0	0	0	0	0	0	0	0	1	0	0	0	0	1	0	0	1	0	0	0	0	0	0
Outlier-35	ssa01	79375469	79375636	-167	<DEL>	intron_variant	MODIFIER	LOC106610563	0.241939	200	0	0	257	0	0	29	5	0	1	0	0	0.852941	0.147059	0	0	0	0	0	0	0	0	0	0	0	0	0	0	0	0	0	0	0	0	0	0	0	0	0	0
Outlier-36	ssa01	80427205	80427358	-153	<DEL>	intergenic_region	MODIFIER	LOC106610530-trnag-ccc	0.18764	200	0	0	250	6	1	26	7	1	0.972763	0.0233463	0.00389105	0.764706	0.205882	0.0294118	0	0	0	0	0	0	0	0	0	0	0	0	0	0	0	0	0	0	0	0	0	0	0	0	0
Outlier-37	ssa01	82831092	82831903	811	<DUP>	intergenic_region	MODIFIER	LOC106610860-LOC106610879	0.280656	200	0	0	14	37	206	9	13	12	0.0544747	0.143969	0.801556	0.264706	0.382353	0.352941	0	1	2	2	1	2	2	2	2	1	1	2	2	2	2	2	2	2	2	2	1	2	2	2	2
Outlier-38	ssa01	83392409	83395830	3421	<DUP>	intergenic_region	MODIFIER	LOC106610636-ppm1b	0.351729	200	0	0	255	1	1	26	5	3	0.992218	0.00389105	0.00389105	0.764706	0.147059	0.0882353	0	0	0	0	0	0	0	0	0	0	0	0	0	0	0	0	0	0	0	0	0	0	0	0	0
Outlier-39	ssa01	84889002	84890181	1179	<DUP>	intron_variant	MODIFIER	LOC106610997	0.501695	200	0	0	5	49	203	19	3	12	0.0194553	0.190661	0.789883	0.558824	0.0882353	0.352941	2	2	2	2	2	2	2	2	1	2	2	1	1	1	2	2	2	2	1	2	2	2	2	2	2
Outlier-40	ssa01	85273001	85273467	-466	<DEL>	intron_variant	MODIFIER	LOC106611129	0.195619	200	0	0	256	1	0	30	3	1	0.996109	0.00389105	0	0.882353	0.0882353	0.0294118	0	0	0	0	0	0	0	0	0	0	0	0	0	0	0	0	0	0	0	0	0	0	0	0	0
Outlier-41	ssa01	90303175	90305266	-2091	<DEL>	upstream_gene_variant	MODIFIER	crtac1	0.152406	200	0	0	252	4	1	27	7	0	0.980545	0.0155642	0.00389105	0.794118	0.205882	0	0	0	0	0	0	0	0	0	0	0	0	0	0	0	0	0	0	0	1	0	0	0	0	0	0
Outlier-42	ssa01	93399517	93400860	-1343	<DEL>	intron_variant	MODIFIER	LOC106612532	0.107343	200	0	0	256	1	0	31	3	0	0.996109	0.00389105	0	0.911765	0.0882353	0	0	0	0	0	0	0	0	0	0	0	0	0	0	0	0	0	0	0	0	0	0	0	0	0	0
Outlier-43	ssa01	94443802	94443963	-161	<DEL>	intergenic_region	MODIFIER	LOC106613508-LOC106612385	0.19112	200	0	0	254	2	1	27	7	0	0.988327	0.0077821	0.00389105	0.794118	0.205882	0	0	0	0	0	0	0	0	0	0	0	0	0	0	0	0	0	0	0	1	2	0	0	0	0	0
Outlier-44	ssa01	95929576	95929839	-263	<DEL>	intron_variant	MODIFIER	rbfox3	0.130041	200	0	0	113	74	70	6	9	19	0.439689	0.287938	0.272374	0.176471	0.264706	0.558824	0	1	0	1	2	0	0	1	1	1	2	0	2	0	0	0	0	1	2	1	1	1	1	0	0
Outlier-45	ssa01	104804054	104804607	553	<DUP>	intron_variant	MODIFIER	LOC106560516	0.230383	200	0	0	140	44	73	34	0	0	0.544747	0.171206	0.284047	1	0	0	0	0	0	0	0	2	0	0	0	2	0	0	1	0	2	2	0	2	2	0	0	0	2	0	2
Outlier-46	ssa01	111231286	111231790	504	<DUP>	intergenic_region	MODIFIER	LOC106561693-LOC106561701	0.1455	200	0	0	74	96	87	3	6	25	0.287938	0.373541	0.338521	0.0882353	0.176471	0.735294	2	1	0	0	2	1	0	0	1	1	2	2	2	2	1	2	0	1	2	1	1	1	0	0	1
Outlier-47	ssa01	119171782	119172778	996	<DUP>	intron_variant	MODIFIER	LOC106564072	0.126313	200	0	0	114	97	46	27	7	0	0.44358	0.377432	0.178988	0.794118	0.205882	0	1	0	0	1	0	0	1	1	1	2	0	0	1	2	2	2	1	1	1	2	0	0	1	0	0
Outlier-48	ssa01	120354821	120356264	-1443	<DEL>	intron_variant	MODIFIER	LOC106564357	0.235612	200	0	0	240	17	0	22	10	2	0.933852	0.0661479	0	0.647059	0.294118	0.0588235	0	1	0	0	0	0	0	0	0	0	0	0	0	0	0	0	0	0	0	0	0	1	0	0	0
Outlier-49	ssa01	123426266	123427517	-1251	<DEL>	intergenic_region	MODIFIER	LOC106565253-LOC106563367	0.220815	200	0	0	222	30	5	17	13	4	0.863813	0.116732	0.0194553	0.5	0.382353	0.117647	0	1	0	0	0	0	0	0	0	0	0	0	0	1	0	0	0	2	0	0	1	0	1	0	0
Outlier-50	ssa01	123810951	123811255	-304	<DEL>	intron_variant	MODIFIER	LOC106565324	0.103002	200	0	0	201	55	1	15	19	0	0.782101	0.214008	0.00389105	0.441176	0.558824	0	0	0	0	1	1	0	0	0	1	0	0	0	0	0	0	0	0	0	1	0	0	1	0	0	0
Outlier-51	ssa01	124500254	124505363	-5109	<DEL>	intergenic_region	MODIFIER	barh1-LOC106565445	0.104462	200	2	0.01	257	0	0	32	2	0	1	0	0	0.941176	0.0588235	0	0	0	0	0	0	0	0	0	0	0	0	0	0	0	0	0	0	0	0	0	0	0	0	0	0
Outlier-52	ssa01	125037854	125041976	-4122	<DEL>	intron_variant	MODIFIER	LOC106565572	0.118843	200	0	0	239	16	2	25	7	2	0.929961	0.0622568	0.0077821	0.735294	0.205882	0.0588235	0	0	0	0	0	0	0	0	0	0	1	0	0	0	0	0	0	0	0	0	0	2	0	0	0
Outlier-53	ssa01	129367039	129370311	-3272	<DEL>	3_prime_UTR_variant	MODIFIER	smc5	0.196617	200	0	0	181	40	36	7	18	9	0.70428	0.155642	0.140078	0.205882	0.529412	0.264706	2	2	1	0	2	0	1	0	0	0	0	1	0	0	1	0	0	0	0	0	0	2	0	1	0
Outlier-54	ssa01	131617069	131617450	-381	<DEL>	intron_variant	MODIFIER	LOC106566303	0.266914	200	0	0	237	18	2	21	10	3	0.922179	0.0700389	0.0077821	0.617647	0.294118	0.0882353	0	0	0	0	0	0	0	0	0	0	0	0	0	0	0	0	0	1	0	0	0	0	0	0	0
Outlier-55	ssa01	132558562	132558973	-411	<DEL>	intergenic_region	MODIFIER	LOC106567256-LOC106567252	0.417063	200	0	0	253	4	0	23	8	3	0.984436	0.0155642	0	0.676471	0.235294	0.0882353	0	0	0	1	0	0	0	0	0	0	0	0	0	0	0	0	0	0	0	0	0	0	0	0	0
Outlier-56	ssa01	132591927	132593104	-1177	<DEL>	downstream_gene_variant	MODIFIER	LOC106567252	0.358909	200	0	0	252	3	2	22	10	2	0.980545	0.0116732	0.0077821	0.647059	0.294118	0.0588235	0	0	0	1	0	0	0	0	0	0	0	0	0	0	0	0	0	0	0	0	0	0	0	0	0
Outlier-57	ssa01	134332402	134335283	-2881	<DEL>	upstream_gene_variant	MODIFIER	LOC106567650	0.407735	200	0	0	256	1	0	25	7	2	0.996109	0.00389105	0	0.735294	0.205882	0.0588235	0	0	0	0	0	0	0	0	0	0	0	0	0	0	0	0	0	0	0	0	0	0	0	0	0
Outlier-58	ssa01	134577173	134577915	-742	<DEL>	splice_acceptor_variant&splice_donor_variant&splice_region_variant&intron_variant&non_coding_transcript_exon_variant	HIGH	LOC106567697	0.282503	200	0	0	245	12	0	23	9	2	0.953307	0.0466926	0	0.676471	0.264706	0.0588235	0	0	0	0	0	0	0	0	0	0	0	0	0	0	0	0	0	0	0	0	0	1	0	0	0
Outlier-59	ssa01	135856385	135857707	-1322	<DEL>	intron_variant	MODIFIER	lhfpl2	0.205079	200	0	0	248	9	0	26	6	2	0.964981	0.0350195	0	0.764706	0.176471	0.0588235	0	0	0	0	0	0	0	0	0	0	0	0	0	0	0	0	0	0	0	0	0	0	0	0	1
Outlier-60	ssa01	139338027	139338684	657	<DUP>	intron_variant	MODIFIER	LOC106568667	0.150938	200	0	0	174	33	50	34	0	0	0.677043	0.128405	0.194553	1	0	0	0	0	0	0	0	0	0	0	0	0	0	0	0	2	0	2	2	0	0	0	0	0	0	0	0
Outlier-61	ssa01	142387088	142389009	-1921	<DEL>	upstream_gene_variant	MODIFIER	LOC106569318	0.121546	200	0	0	176	61	20	11	18	5	0.684825	0.237354	0.077821	0.323529	0.529412	0.147059	0	1	0	0	0	0	1	0	0	0	1	0	0	0	0	0	0	0	0	1	0	0	0	0	0
Outlier-62	ssa01	145328419	145330231	-1812	<DEL>	intron_variant	MODIFIER	LOC106570619	0.104012	200	0	0	204	37	16	17	12	5	0.793774	0.143969	0.0622568	0.5	0.352941	0.147059	2	2	0	1	2	0	0	0	0	0	1	1	0	0	0	0	2	0	0	0	1	1	0	0	0
Outlier-63	ssa01	148467000	148467126	-126	<DEL>	intergenic_region	MODIFIER	trnaa-agc-plk2	0.1184	200	0	0	251	6	0	28	6	0	0.976654	0.0233463	0	0.823529	0.176471	0	0	0	0	0	0	0	0	0	0	0	0	0	0	0	0	0	0	0	0	0	0	0	0	0	0
Outlier-64	ssa01	148846045	148846204	-159	<DEL>	intron_variant	MODIFIER	pde4d	0.110253	200	0	0	248	8	1	27	7	0	0.964981	0.0311284	0.00389105	0.794118	0.205882	0	0	0	0	0	0	0	1	0	0	0	0	0	0	0	0	0	0	0	0	0	0	0	0	0	0
Outlier-65	ssa01	149261350	149261575	-225	<DEL>	intron_variant	MODIFIER	nrg1	0.199547	200	0	0	182	46	29	10	13	11	0.708171	0.178988	0.11284	0.294118	0.382353	0.323529	0	1	2	2	1	0	0	0	0	0	1	0	2	2	0	0	0	0	0	1	0	0	0	1	0
Outlier-66	ssa01	151568342	151569400	-1058	<DEL>	intron_variant	MODIFIER	adamts19	0.107343	200	0	0	255	2	0	31	3	0	0.992218	0.0077821	0	0.911765	0.0882353	0	0	0	0	0	0	0	0	0	0	0	0	0	0	0	0	0	0	0	0	0	0	0	0	0	0
Outlier-67	ssa01	153752772	153752977	-205	<DEL>	intergenic_region	MODIFIER	LOC106572157-LOC106572171	0.355295	200	0	0	12	84	161	18	9	7	0.0466926	0.326848	0.626459	0.529412	0.264706	0.205882	1	2	1	1	2	2	1	1	2	2	1	1	1	2	2	2	2	2	1	2	1	1	2	2	1
Outlier-68	ssa01	154617841	154618064	-223	<DEL>	intron_variant	MODIFIER	LOC106572355	0.111831	200	1	0.005	225	28	4	23	8	3	0.875486	0.108949	0.0155642	0.676471	0.235294	0.0882353	0	0	0	1	0	0	0	0	0	1	1	1	0	0	0	0	0	0	1	0	0	0	0	0	0
Outlier-69	ssa01	155607674	155608848	-1174	<DEL>	intergenic_region	MODIFIER	LOC106572416-LOC106572419	0.197743	200	0	0	255	2	0	29	5	0	0.992218	0.0077821	0	0.852941	0.147059	0	0	0	0	0	0	0	0	0	0	0	0	0	0	0	0	0	0	0	0	0	0	0	0	0	0
Outlier-70	ssa02	8188202	8196336	-8134	<DEL>	gene_fusion	HIGH	LOC106575420&id96655	0.116147	200	0	0	253	4	0	29	5	0	0.984436	0.0155642	0	0.852941	0.147059	0	0	0	0	0	0	0	0	0	0	0	0	0	0	0	0	0	0	1	0	0	0	0	0	0	0
Outlier-71	ssa02	8847286	8853462	6176	<DUP>	intron_variant	MODIFIER	LOC106575853	0.127877	200	0	0	239	17	1	23	11	0	0.929961	0.0661479	0.00389105	0.676471	0.323529	0	0	1	1	0	0	0	0	0	0	0	2	0	0	0	0	0	0	0	0	0	0	0	0	0	0
Outlier-72	ssa02	15507544	15509615	2071	<DUP>	duplication	HIGH	LOC106578676	0.238438	200	0	0	73	40	144	0	0	34	0.284047	0.155642	0.560311	0	0	1	2	2	2	2	1	1	0	0	2	2	2	2	2	2	2	2	2	2	1	2	2	2	1	2	0
Outlier-73	ssa02	16343497	16343741	-244	<DEL>	upstream_gene_variant	MODIFIER	oxr1	0.137237	200	0	0	224	27	6	17	17	0	0.871595	0.105058	0.0233463	0.5	0.5	0	1	1	0	0	0	0	0	0	0	0	0	0	0	0	0	0	0	0	0	0	0	1	2	0	0
Outlier-74	ssa02	20196476	20197630	-1154	<DEL>	intron_variant	MODIFIER	LOC106579904	0.134997	200	0	0	252	5	0	28	6	0	0.980545	0.0194553	0	0.823529	0.176471	0	0	0	0	0	0	0	0	0	0	0	0	0	0	0	0	0	0	0	0	0	0	0	0	0	0
Outlier-75	ssa02	23250510	23250687	-177	<DEL>	upstream_gene_variant	MODIFIER	LOC106581016	0.241939	200	0	0	257	0	0	29	5	0	1	0	0	0.852941	0.147059	0	0	0	0	0	0	0	0	0	0	0	0	0	0	0	0	0	0	0	0	0	0	0	0	0	0
Outlier-76	ssa02	25809352	25810020	-668	<DEL>	upstream_gene_variant	MODIFIER	LOC106582102	0.104462	200	1	0.005	257	0	0	32	2	0	1	0	0	0.941176	0.0588235	0	0	0	0	0	0	0	0	0	0	0	0	0	0	0	0	0	0	0	0	0	0	0	0	0	0
Outlier-77	ssa02	29052917	29054134	-1217	<DEL>	intron_variant	MODIFIER	LOC106583005	0.121198	200	0	0	255	2	0	30	4	0	0.992218	0.0077821	0	0.882353	0.117647	0	0	0	0	0	0	0	0	0	0	0	0	1	0	0	0	0	0	0	0	0	0	0	0	0	0
Outlier-78	ssa02	29854318	29854591	-273	<DEL>	intergenic_region	MODIFIER	LOC106584618-LOC106583195	0.113524	200	0	0	205	46	6	22	4	8	0.797665	0.178988	0.0233463	0.647059	0.117647	0.235294	0	0	0	0	0	0	0	1	0	1	0	1	0	0	0	0	0	0	0	0	0	0	0	0	1
Outlier-79	ssa02	37529688	37532047	-2359	<DEL>	upstream_gene_variant	MODIFIER	LOC106584945	0.126144	200	0	0	246	9	2	25	9	0	0.957198	0.0350195	0.0077821	0.735294	0.264706	0	0	0	0	0	0	0	0	0	0	0	0	0	0	0	0	0	0	0	0	0	0	0	0	0	0
Outlier-80	ssa02	45905818	45955169	-49351	<DEL>	gene_fusion	HIGH	LOC106588084&LOC106588085	0.108902	200	0	0	245	12	0	26	8	0	0.953307	0.0466926	0	0.764706	0.235294	0	0	0	0	0	0	0	1	0	0	0	0	0	0	0	0	0	1	0	0	0	0	0	0	0	0
Outlier-81	ssa02	48773068	48774687	-1619	<DEL>	intron_variant	MODIFIER	LOC106586907	0.289013	200	0	0	254	3	0	25	9	0	0.988327	0.0116732	0	0.735294	0.264706	0	0	0	0	0	0	0	0	0	0	0	0	0	0	0	0	0	0	0	0	0	0	0	0	1	0
Outlier-82	ssa02	51645286	51646458	-1172	<DEL>	frameshift_variant&splice_acceptor_variant&splice_region_variant&intron_variant	HIGH	LOC100286439	0.154023	200	0	0	257	0	0	31	3	0	1	0	0	0.911765	0.0882353	0	0	0	0	0	0	0	0	0	0	0	0	0	0	0	0	0	0	0	0	0	0	0	0	0	0
Outlier-83	ssa02	52395232	52395411	-179	<DEL>	intron_variant	MODIFIER	sec23b	0.409881	200	0	0	255	2	0	22	12	0	0.992218	0.0077821	0	0.647059	0.352941	0	0	0	0	0	0	0	0	0	0	0	0	0	0	0	0	0	0	0	0	0	0	0	0	0	0
Outlier-84	ssa02	55721269	55721405	-136	<DEL>	intergenic_region	MODIFIER	LOC106590024-LOC106590030	0.176044	200	0	0	254	3	0	29	4	1	0.988327	0.0116732	0	0.852941	0.117647	0.0294118	0	0	0	0	0	0	0	0	0	0	0	0	0	0	0	0	0	0	0	0	0	0	0	0	0
Outlier-85	ssa02	65701647	65702752	-1105	<DEL>	intron_variant	MODIFIER	LOC106593154	0.144004	200	0	0	206	44	7	19	9	6	0.801556	0.171206	0.0272374	0.558824	0.264706	0.176471	0	0	0	0	0	0	0	0	1	0	0	1	0	0	0	0	0	0	0	1	0	0	0	0	0
Outlier-86	ssa02	66542096	66553968	11872	<DUP>	intergenic_region	MODIFIER	LOC106593408-LOC106593387	0.107912	200	0	0	243	13	1	26	7	1	0.945525	0.0505837	0.00389105	0.764706	0.205882	0.0294118	0	1	0	0	0	0	0	0	0	0	0	0	0	0	0	0	0	0	0	0	0	0	0	2	0
Outlier-87	ssa03	5621134	5621382	-248	<DEL>	intron_variant	MODIFIER	LOC106597174	0.151885	200	0	0	229	20	8	20	11	3	0.891051	0.077821	0.0311284	0.588235	0.323529	0.0882353	1	0	1	0	0	0	0	0	0	0	0	0	0	0	0	0	0	0	0	0	0	1	0	0	0
Outlier-88	ssa03	8268894	8269068	-174	<DEL>	downstream_gene_variant	MODIFIER	grk7	0.159067	200	0	0	196	48	13	14	15	5	0.762646	0.18677	0.0505837	0.411765	0.441176	0.147059	1	1	0	0	2	2	0	0	0	0	1	1	0	0	0	0	0	0	1	0	0	0	2	0	1
Outlier-89	ssa03	13810306	13810479	-173	<DEL>	upstream_gene_variant	MODIFIER	LOC106599039	0.412944	200	0	0	257	0	0	24	10	0	1	0	0	0.705882	0.294118	0	0	0	0	0	0	0	0	0	0	0	0	0	0	0	0	0	0	0	0	0	0	0	0	0	0
Outlier-90	ssa03	14327811	14328018	-207	<DEL>	downstream_gene_variant	MODIFIER	LOC106599051	0.134997	200	0	0	252	5	0	28	6	0	0.980545	0.0194553	0	0.823529	0.176471	0	0	0	0	0	0	0	0	0	1	0	0	0	0	0	1	0	0	0	0	0	0	0	0	0	0
Outlier-91	ssa03	14901803	14904983	-3180	<DEL>	upstream_gene_variant	MODIFIER	LOC106599090	0.233147	200	0	0	120	51	86	3	6	25	0.466926	0.198444	0.33463	0.0882353	0.176471	0.735294	0	2	1	2	1	0	0	0	2	2	2	2	0	0	2	0	2	0	0	2	2	1	1	1	0
Outlier-92	ssa03	15318124	15318617	-493	<DEL>	upstream_gene_variant	MODIFIER	LOC106599129	0.146916	200	0	0	198	46	13	17	9	8	0.770428	0.178988	0.0505837	0.5	0.264706	0.235294	0	0	0	0	0	0	1	0	0	0	0	0	2	0	0	0	0	0	0	1	0	2	0	0	0
Outlier-93	ssa03	18151575	18151741	-166	<DEL>	intron_variant	MODIFIER	LOC106599529	0.434618	200	0	0	256	1	0	26	4	4	0.996109	0.00389105	0	0.764706	0.117647	0.117647	0	0	0	0	0	0	0	0	0	0	0	0	0	0	0	0	0	0	0	0	0	0	0	0	0
Outlier-94	ssa03	19680092	19680905	-813	<DEL>	intergenic_region	MODIFIER	LOC106599619-LOC106599490	0.104462	200	1	0.005	257	0	0	32	2	0	1	0	0	0.941176	0.0588235	0	0	0	0	0	0	0	0	0	0	0	0	0	0	0	0	0	0	0	0	0	0	0	0	0	0
Outlier-95	ssa03	21969738	21969900	-162	<DEL>	downstream_gene_variant	MODIFIER	astn1	0.153776	200	0	0	256	1	0	30	4	0	0.996109	0.00389105	0	0.882353	0.117647	0	0	0	0	0	0	0	0	0	0	0	0	0	0	0	0	1	0	0	0	0	0	0	0	0	0
Outlier-96	ssa03	24854409	24854892	-483	<DEL>	upstream_gene_variant	MODIFIER	dnjb6	0.221352	200	0	0	251	6	0	27	5	2	0.976654	0.0233463	0	0.794118	0.147059	0.0588235	0	0	0	0	0	0	0	0	0	0	0	0	0	0	0	0	0	0	0	0	0	0	1	0	0
Outlier-97	ssa03	32201377	32202007	-630	<DEL>	upstream_gene_variant	MODIFIER	ccdc13	0.107343	200	1	0.005	256	1	0	31	3	0	0.996109	0.00389105	0	0.911765	0.0882353	0	0	0	0	0	0	0	0	0	0	0	0	0	0	0	0	0	0	0	0	0	0	0	0	0	0
Outlier-98	ssa03	33657659	33657805	-146	<DEL>	intron_variant	MODIFIER	LOC106600427	0.12627	200	0	0	250	4	3	28	4	2	0.972763	0.0155642	0.0116732	0.823529	0.117647	0.0588235	0	0	0	0	0	0	0	0	0	0	0	0	0	0	0	0	0	0	0	0	0	0	0	0	0
Outlier-99	ssa03	44056589	44056776	-187	<DEL>	downstream_gene_variant	MODIFIER	LOC106600560	0.114535	200	0	0	253	4	0	30	3	1	0.984436	0.0155642	0	0.882353	0.0882353	0.0294118	0	0	0	0	0	0	0	0	0	0	0	0	0	0	0	0	1	0	0	0	0	0	0	0	0
Outlier-100	ssa03	44261893	44262389	-496	<DEL>	intergenic_region	MODIFIER	LOC106600610-LOC106600558	0.154023	200	0	0	257	0	0	31	3	0	1	0	0	0.911765	0.0882353	0	0	0	0	0	0	0	0	0	0	0	0	0	0	0	0	0	0	0	0	0	0	0	0	0	0
Outlier-101	ssa03	45954180	45954369	-189	<DEL>	intergenic_region	MODIFIER	LOC106600538-LOC106600537	0.117189	200	0	0	251	6	0	29	4	1	0.976654	0.0233463	0	0.852941	0.117647	0.0294118	0	0	0	0	0	0	0	0	0	0	0	0	0	0	0	0	0	0	0	0	0	0	0	0	0
Outlier-102	ssa03	50251360	50251843	-483	<DEL>	intergenic_region	MODIFIER	lin7b-LOC106600692	0.116838	200	0	0	105	89	63	25	7	2	0.40856	0.346304	0.245136	0.735294	0.205882	0.0588235	0	1	1	1	1	0	0	2	0	0	1	1	1	2	0	0	1	0	0	1	1	0	2	1	2
Outlier-103	ssa03	51635133	51635388	-255	<DEL>	intron_variant	MODIFIER	atxn2l	0.197302	200	0	0	232	24	1	18	16	0	0.902724	0.0933852	0.00389105	0.529412	0.470588	0	1	0	1	1	1	0	0	0	0	0	0	1	0	0	0	0	1	0	0	0	0	1	1	0	0
Outlier-104	ssa03	53262801	53319634	56833	<DUP>	gene_fusion	HIGH	LOC106600932&LOC106600933	0.190367	200	0	0	247	10	0	27	4	3	0.961089	0.0389105	0	0.794118	0.117647	0.0882353	0	0	1	0	0	0	0	0	1	0	0	0	0	0	0	0	0	0	0	0	0	0	0	0	0
Outlier-105	ssa03	54536154	54550971	-14817	<DEL>	splice_donor_variant&5_prime_UTR_truncation&exon_loss_variant&splice_region_variant&intron_variant	HIGH	c1qtnf6	0.104536	200	0	0	239	14	4	24	9	1	0.929961	0.0544747	0.0155642	0.705882	0.264706	0.0294118	0	0	0	0	0	0	0	0	0	0	0	0	1	0	2	0	1	0	0	0	0	0	0	0	0
Outlier-106	ssa03	55049318	55049633	-315	<DEL>	intergenic_region	MODIFIER	id171061-LOC106600876	0.104462	200	2	0.01	257	0	0	32	2	0	1	0	0	0.941176	0.0588235	0	0	0	0	0	0	0	0	0	0	0	0	0	0	0	0	0	0	0	0	0	0	0	0	0	0
Outlier-107	ssa03	58449684	58449811	-127	<DEL>	intron_variant	MODIFIER	LOC106600798	0.154023	200	1	0.005	257	0	0	31	3	0	1	0	0	0.911765	0.0882353	0	0	0	0	0	0	0	0	0	0	0	0	0	0	0	0	0	0	0	0	0	0	0	0	0	0
Outlier-108	ssa03	58890827	58891025	-198	<DEL>	intron_variant	MODIFIER	LOC106600788	0.270651	200	0	0	250	7	0	23	11	0	0.972763	0.0272374	0	0.676471	0.323529	0	0	0	1	0	0	0	0	0	0	0	0	0	0	0	0	0	0	0	0	0	0	0	0	0	0
Outlier-109	ssa03	61775614	61797135	21521	<DUP>	intergenic_region	MODIFIER	LOC106601122-elfn1	0.203858	200	0	0	212	27	18	19	4	11	0.824903	0.105058	0.0700389	0.558824	0.117647	0.323529	1	0	0	2	2	0	0	0	0	0	0	0	0	0	0	0	0	0	2	1	2	0	0	0	2
Outlier-110	ssa03	62201283	62202888	-1605	<DEL>	upstream_gene_variant	MODIFIER	LOC106601116	0.104462	200	2	0.01	257	0	0	32	2	0	1	0	0	0.941176	0.0588235	0	0	0	0	0	0	0	0	0	0	0	0	0	0	0	0	0	0	0	0	0	0	0	0	0	0
Outlier-111	ssa03	63171664	63414773	243109	<INV>	inversion	MODERATE	LOC106601052&LOC106601094&LOC106601095&LOC106601097&LOC106601098&LOC106601099&id176377	0.136408	200	0	0	205	52	0	14	20	0	0.797665	0.202335	0	0.411765	0.588235	0	0	1	0	1	0	0	0	1	0	0	1	0	0	0	0	0	1	1	0	0	0	0	0	0	0
Outlier-112	ssa03	63492083	63492969	-886	<DEL>	intron_variant	MODIFIER	LOC106601088	0.135725	200	0	0	253	4	0	30	3	1	0.984436	0.0155642	0	0.882353	0.0882353	0.0294118	0	0	0	0	0	0	0	0	0	0	0	0	0	0	0	0	0	0	0	0	0	0	0	0	0
Outlier-113	ssa03	67160051	67162132	-2081	<DEL>	upstream_gene_variant	MODIFIER	LOC106601282	0.115257	200	0	0	86	35	136	20	5	9	0.33463	0.136187	0.529183	0.588235	0.147059	0.264706	0	0	2	2	2	2	2	1	2	0	1	2	2	0	2	2	2	2	0	1	0	2	1	0	0
Outlier-114	ssa03	77741549	77745001	-3452	<DEL>	upstream_gene_variant	MODIFIER	LOC106601681	0.158716	200	0	0	178	65	14	14	11	9	0.692607	0.252918	0.0544747	0.411765	0.323529	0.264706	1	0	1	1	0	0	0	0	0	0	1	1	0	0	0	0	0	0	0	0	0	0	0	0	0
Outlier-115	ssa03	83436794	83437055	-261	<DEL>	intergenic_region	MODIFIER	LOC106601848-LOC106601849	0.202177	200	0	0	243	14	0	23	10	1	0.945525	0.0544747	0	0.676471	0.294118	0.0294118	0	0	1	0	0	0	0	0	0	0	0	0	0	0	1	0	0	0	0	0	0	0	0	0	0
Outlier-116	ssa03	83824501	83824717	-216	<DEL>	intergenic_region	MODIFIER	fa10-LOC106601859	0.19177	200	0	0	242	15	0	22	12	0	0.941634	0.0583658	0	0.647059	0.352941	0	0	1	1	1	0	0	0	0	0	0	0	0	0	0	0	0	0	0	0	0	0	0	0	0	0
Outlier-117	ssa03	90566277	90566447	-170	<DEL>	downstream_gene_variant	MODIFIER	LOC106602030	0.533256	200	0	0	255	1	1	20	10	4	0.992218	0.00389105	0.00389105	0.588235	0.294118	0.117647	0	0	0	2	0	0	0	0	0	0	0	0	0	0	0	0	0	0	0	0	0	0	0	0	0
Outlier-118	ssa04	1653472	1653659	-187	<DEL>	intergenic_region	MODIFIER	LOC106602154-LOC106602155	0.383845	200	0	0	230	27	0	10	24	0	0.894942	0.105058	0	0.294118	0.705882	0	0	1	0	0	0	0	0	0	0	1	0	0	0	0	0	0	0	0	0	1	0	0	0	0	0
Outlier-119	ssa04	2870931	2872265	1334	<DUP>	intergenic_region	MODIFIER	LOC106602208-LOC106602204	0.148317	200	0	0	256	1	0	32	0	2	0.996109	0.00389105	0	0.941176	0	0.0588235	0	0	0	0	0	0	0	0	0	0	0	0	0	0	0	0	0	0	0	0	1	0	0	0	0
Outlier-120	ssa04	13160057	13160416	-359	<DEL>	intron_variant	MODIFIER	LOC106602403	0.235607	200	0	0	256	1	0	30	2	2	0.996109	0.00389105	0	0.882353	0.0588235	0.0588235	0	0	0	0	0	0	0	0	0	0	0	0	0	0	0	0	0	0	0	0	0	0	0	0	0
Outlier-121	ssa04	13222279	13222503	-224	<DEL>	intron_variant	MODIFIER	zn271	0.135052	200	0	0	246	10	1	28	3	3	0.957198	0.0389105	0.00389105	0.823529	0.0882353	0.0882353	0	0	0	0	0	0	0	0	0	0	0	0	0	0	0	0	0	0	0	0	0	0	0	0	0
Outlier-122	ssa04	13598017	13599022	-1005	<DEL>	upstream_gene_variant	MODIFIER	LOC106602452	0.235439	200	0	0	249	7	1	26	5	3	0.968872	0.0272374	0.00389105	0.764706	0.147059	0.0882353	0	0	0	0	0	0	0	0	0	0	0	0	0	0	0	0	0	0	0	0	0	0	0	0	0
Outlier-123	ssa04	16642826	16649608	6782	<DUP>	upstream_gene_variant	MODIFIER	LOC106602640	0.243474	200	0	0	138	61	58	6	6	22	0.536965	0.237354	0.225681	0.176471	0.176471	0.647059	2	1	1	2	0	1	0	2	2	1	0	0	1	2	2	0	2	2	1	2	2	1	0	0	0
Outlier-124	ssa04	17358490	17358954	-464	<DEL>	intergenic_region	MODIFIER	LOC106602557-LOC106602520	0.120108	200	0	0	144	76	37	9	13	12	0.560311	0.29572	0.143969	0.264706	0.382353	0.352941	2	0	1	1	0	1	1	0	0	0	0	1	0	0	1	0	1	1	0	0	2	1	0	0	0
Outlier-125	ssa04	26638733	26639438	705	<DUP>	intron_variant	MODIFIER	zpld1	0.11534	200	1	0.005	183	37	37	34	0	0	0.712062	0.143969	0.143969	1	0	0	0	0	0	0	0	2	0	1	0	1	0	0	0	0	1	2	1	1	0	0	0	0	0	0	0
Outlier-126	ssa04	29563414	29564780	-1366	<DEL>	intergenic_region	MODIFIER	LOC106602997-LOC106602811	0.149495	200	0	0	257	0	0	32	1	1	1	0	0	0.941176	0.0294118	0.0294118	0	0	0	0	0	0	0	0	0	0	0	0	0	0	0	0	0	0	0	0	0	0	0	0	0
Outlier-127	ssa04	33772841	33774956	-2115	<DEL>	exon_loss_variant	HIGH	LOC106602984	0.237191	200	0	0	257	0	0	31	1	2	1	0	0	0.911765	0.0294118	0.0588235	0	0	0	0	0	0	0	0	0	0	0	0	0	0	0	0	0	0	0	0	0	0	0	0	0
Outlier-128	ssa04	36561154	36564604	3450	<DUP>	upstream_gene_variant	MODIFIER	LOC106603111	0.103696	200	1	0.005	256	1	0	32	1	1	0.996109	0.00389105	0	0.941176	0.0294118	0.0294118	0	0	0	0	0	0	0	0	0	0	0	0	0	0	0	0	0	0	0	0	0	0	0	0	0
Outlier-129	ssa04	41460622	41460748	-126	<DEL>	intron_variant	MODIFIER	LOC106603277	0.112074	200	0	0	206	39	12	17	13	4	0.801556	0.151751	0.0466926	0.5	0.382353	0.117647	0	0	0	0	0	0	0	0	0	0	1	1	0	0	0	0	0	0	0	0	0	0	1	0	0
Outlier-130	ssa04	42222816	42223999	-1183	<DEL>	intron_variant	MODIFIER	LOC106603292	0.241939	200	0	0	257	0	0	29	5	0	1	0	0	0.852941	0.147059	0	0	0	0	0	0	0	0	0	0	0	0	0	0	0	0	0	0	0	0	0	0	0	0	0	0
Outlier-131	ssa04	45249290	45250396	-1106	<DEL>	intron_variant	MODIFIER	LOC106603368	0.195619	200	0	0	256	1	0	30	3	1	0.996109	0.00389105	0	0.882353	0.0882353	0.0294118	0	0	0	0	0	0	0	0	0	0	0	1	0	0	0	0	0	0	0	0	0	0	0	0	0
Outlier-132	ssa04	47954778	47954884	-106	<DEL>	intergenic_region	MODIFIER	LOC106603560-LOC106603559	0.242667	200	0	0	252	5	0	25	9	0	0.980545	0.0194553	0	0.735294	0.264706	0	0	0	0	0	0	0	0	0	0	0	0	0	0	0	0	0	0	0	0	0	0	0	0	0	0
Outlier-133	ssa04	62371390	62371581	-191	<DEL>	intron_variant	MODIFIER	LOC106603714	0.110794	200	0	0	70	93	94	16	16	2	0.272374	0.361868	0.365759	0.470588	0.470588	0.0588235	1	2	1	2	2	2	1	0	1	2	1	1	1	1	1	1	1	0	1	0	2	2	0	0	1
Outlier-134	ssa04	65102968	65103132	-164	<DEL>	intron_variant	MODIFIER	tmem132e	0.120619	200	0	0	19	38	200	3	17	14	0.07393	0.14786	0.77821	0.0882353	0.5	0.411765	2	2	2	2	2	2	2	2	2	1	2	2	2	2	2	2	2	0	2	1	2	2	2	2	2
Outlier-135	ssa04	68536949	68537167	-218	<DEL>	intron_variant	MODIFIER	LOC106603814	0.28563	200	0	0	243	14	0	22	9	3	0.945525	0.0544747	0	0.647059	0.264706	0.0882353	0	1	1	0	0	0	0	0	0	0	0	0	1	0	0	0	0	0	0	0	0	0	0	0	0
Outlier-136	ssa04	69971997	69972170	-173	<DEL>	intron_variant	MODIFIER	LOC106603839	0.241939	200	0	0	257	0	0	29	5	0	1	0	0	0.852941	0.147059	0	0	0	0	0	0	0	0	0	0	0	0	0	0	0	0	0	0	0	0	0	0	0	0	0	0
Outlier-137	ssa04	73451443	73458974	7531	<DUP>	downstream_gene_variant	MODIFIER	LOC106603880	0.356074	200	0	0	197	0	60	10	0	24	0.766537	0	0.233463	0.294118	0	0.705882	2	0	2	2	2	0	0	0	0	0	2	2	0	0	0	0	0	0	0	0	2	0	0	0	0
Outlier-138	ssa04	75012242	75012417	-175	<DEL>	intron_variant	MODIFIER	tenm2	0.161218	200	0	0	247	10	0	25	9	0	0.961089	0.0389105	0	0.735294	0.264706	0	0	0	0	0	0	0	0	0	0	0	1	0	0	0	0	0	0	0	0	0	0	0	0	0	0
Outlier-139	ssa04	79822676	79823992	1316	<DUP>	intron_variant	MODIFIER	LOC106604019	0.235863	200	0	0	48	63	146	19	9	6	0.18677	0.245136	0.568093	0.558824	0.264706	0.176471	0	1	2	0	1	2	2	2	2	2	2	1	2	2	2	2	2	2	0	0	1	1	2	2	2
Outlier-140	ssa04	80526024	80526843	819	<DUP>	upstream_gene_variant	MODIFIER	LOC106604036	0.132712	200	0	0	117	94	46	28	6	0	0.455253	0.365759	0.178988	0.823529	0.176471	0	1	0	0	0	0	0	0	1	0	0	0	0	0	1	1	0	0	1	0	0	0	1	1	0	0
Outlier-141	ssa05	320330	320668	-338	<DEL>	intergenic_region	MODIFIER	LOC106604075-abcb7	0.213579	200	0	0	129	56	72	3	11	20	0.501946	0.217899	0.280156	0.0882353	0.323529	0.588235	1	2	2	2	1	2	1	1	0	1	1	1	0	0	0	2	0	0	0	0	1	1	0	2	0
Outlier-142	ssa05	17169679	17172077	2398	<DUP>	intron_variant	MODIFIER	LOC106604502	0.154637	200	0	0	201	34	22	15	11	8	0.782101	0.132296	0.0856031	0.441176	0.323529	0.235294	0	0	0	2	0	0	1	0	0	0	1	0	0	0	0	0	0	0	0	2	2	2	2	0	1
Outlier-143	ssa05	17288655	17291404	-2749	<DEL>	intergenic_region	MODIFIER	LOC106604502-LOC106604431	0.15562	200	0	0	233	23	1	23	8	3	0.906615	0.0894942	0.00389105	0.676471	0.235294	0.0882353	0	0	0	1	0	0	0	0	0	0	0	0	0	0	0	0	0	0	0	0	1	1	1	0	1
Outlier-144	ssa05	19541878	19542060	-182	<DEL>	intron_variant	MODIFIER	LOC106604472	0.173815	200	0	0	248	9	0	26	7	1	0.964981	0.0350195	0	0.764706	0.205882	0.0294118	0	0	0	0	0	0	0	0	0	0	0	0	0	0	1	0	0	0	0	0	0	0	0	0	0
Outlier-145	ssa05	23027989	23028566	577	<DUP>	intergenic_region	MODIFIER	LOC106604432-LOC106604553	0.628393	200	0	0	1	29	227	10	20	4	0.00389105	0.11284	0.883268	0.294118	0.588235	0.117647	2	1	2	1	2	2	2	2	2	2	2	2	1	2	2	2	2	2	2	2	2	2	2	1	2
Outlier-146	ssa05	23514943	23515100	-157	<DEL>	frameshift_variant	HIGH	pigg	0.351489	200	0	0	257	0	0	26	8	0	1	0	0	0.764706	0.235294	0	0	0	0	0	0	0	0	0	0	0	0	0	0	0	0	0	0	0	0	0	0	0	0	0	0
Outlier-147	ssa05	26046362	26047632	1270	<DUP>	intron_variant	MODIFIER	LOC100136801	0.180256	200	0	0	216	31	10	18	10	6	0.840467	0.120623	0.0389105	0.529412	0.294118	0.176471	0	0	1	0	1	0	0	0	0	0	2	0	0	0	0	0	0	0	0	0	1	1	2	0	0
Outlier-148	ssa05	29459708	29461594	-1886	<DEL>	exon_loss_variant	HIGH	LOC106604634	0.104462	200	1	0.005	257	0	0	32	2	0	1	0	0	0.941176	0.0588235	0	0	0	0	0	0	0	0	0	0	0	0	0	0	0	0	0	0	0	0	0	0	0	0	0	0
Outlier-149	ssa05	34164149	34164777	-628	<DEL>	intron_variant	MODIFIER	LOC106604753	0.121074	200	0	0	207	34	16	16	14	4	0.805447	0.132296	0.0622568	0.470588	0.411765	0.117647	1	0	1	0	0	2	1	0	0	0	0	0	0	0	0	0	0	0	2	1	0	0	0	0	0
Outlier-150	ssa05	35850225	35851109	-884	<DEL>	3_prime_UTR_variant	MODIFIER	LOC106604876	0.104462	200	0	0	257	0	0	32	2	0	1	0	0	0.941176	0.0588235	0	0	0	0	0	0	0	0	0	0	0	0	0	0	0	0	0	0	0	0	0	0	0	0	0	0
Outlier-151	ssa05	36008909	36009960	-1051	<DEL>	intron_variant	MODIFIER	diaph1	0.110253	200	0	0	248	9	0	28	5	1	0.964981	0.0350195	0	0.823529	0.147059	0.0294118	0	0	0	0	0	0	0	0	0	0	0	0	0	0	0	0	0	0	0	0	0	0	0	0	0
Outlier-152	ssa05	37264451	37265506	-1055	<DEL>	downstream_gene_variant	MODIFIER	slc34a1	0.156417	200	0	0	219	31	7	19	11	4	0.85214	0.120623	0.0272374	0.558824	0.323529	0.117647	0	0	0	0	1	0	0	0	0	0	0	1	0	0	0	1	0	0	0	0	0	1	0	0	0
Outlier-153	ssa05	41568467	41572967	-4500	<DEL>	intergenic_region	MODIFIER	LOC106604955-LOC100194523	0.192344	200	0	0	246	11	0	24	10	0	0.957198	0.0428016	0	0.705882	0.294118	0	0	0	0	0	0	0	0	0	0	0	1	0	0	0	0	0	1	0	0	0	0	0	0	0	0
Outlier-154	ssa05	43856981	43860194	-3213	<DEL>	intergenic_region	MODIFIER	LOC106604971-LOC106604973	0.205628	200	0	0	252	5	0	28	4	2	0.980545	0.0194553	0	0.823529	0.117647	0.0588235	0	0	0	0	0	0	0	0	0	0	0	0	0	0	0	0	0	0	0	0	0	0	0	0	0
Outlier-155	ssa05	49254542	49254895	-353	<DEL>	intergenic_region	MODIFIER	LOC106605073-LOC106605074	0.174264	200	0	0	129	87	41	8	9	17	0.501946	0.338521	0.159533	0.235294	0.264706	0.5	1	0	2	1	0	1	1	1	0	0	0	2	0	1	1	2	1	1	0	0	2	2	0	0	2
Outlier-156	ssa05	50329937	50332289	-2352	<DEL>	intron_variant	MODIFIER	LOC106605115	0.221352	200	0	0	249	7	1	27	5	2	0.968872	0.0272374	0.00389105	0.794118	0.147059	0.0588235	0	0	0	0	0	0	0	0	0	0	0	0	0	0	0	0	0	0	0	0	0	0	0	0	0
Outlier-157	ssa05	51217082	51218286	-1204	<DEL>	intron_variant	MODIFIER	LOC106605123	0.104462	200	2	0.01	257	0	0	32	2	0	1	0	0	0.941176	0.0588235	0	0	0	0	0	0	0	0	0	0	0	0	0	0	0	0	0	0	0	0	0	0	0	0	0	0
Outlier-158	ssa05	54982436	54987749	5313	<DUP>	stop_gained&duplication	HIGH	LOC100136378	0.146809	200	0	0	217	25	15	17	13	4	0.844358	0.0972763	0.0583658	0.5	0.382353	0.117647	0	0	0	2	0	0	0	0	0	0	0	0	0	0	0	0	0	0	0	0	0	1	0	0	0
Outlier-159	ssa05	62078572	62078736	-164	<DEL>	intron_variant	MODIFIER	LOC106605491	0.117054	200	1	0.005	152	58	47	9	12	13	0.59144	0.225681	0.182879	0.264706	0.352941	0.382353	0	2	0	2	0	0	0	0	1	2	2	2	0	1	1	0	2	0	0	1	0	0	0	0	0
Outlier-160	ssa05	65813183	65813466	-283	<DEL>	downstream_gene_variant	MODIFIER	LOC106605639	0.122865	200	0	0	169	70	18	10	19	5	0.657588	0.272374	0.0700389	0.294118	0.558824	0.147059	0	0	0	1	0	0	0	0	0	0	1	1	0	0	0	0	0	1	1	1	0	0	0	0	1
Outlier-161	ssa05	66058411	66058733	-322	<DEL>	intron_variant	MODIFIER	LOC106605631	0.12232	200	0	0	234	21	2	23	10	1	0.910506	0.0817121	0.0077821	0.676471	0.294118	0.0294118	0	0	0	0	0	0	0	1	0	0	0	0	0	0	1	0	0	0	0	0	0	0	0	0	0
Outlier-162	ssa05	66137596	66244824	107228	<INV>	inversion	MODERATE	LOC106605583&LOC106605629&LOC106605663&LOC106605664&LOC106605665	0.179559	200	0	0	236	21	0	22	11	1	0.918288	0.0817121	0	0.647059	0.323529	0.0294118	0	0	0	0	0	0	0	0	0	1	1	0	0	0	0	0	0	0	1	1	0	0	0	0	1
Outlier-163	ssa06	1542320	1562030	19710	<DUP>	gene_fusion	HIGH	LOC106606237&LOC106606238	0.126208	200	0	0	224	26	7	21	10	3	0.871595	0.101167	0.0272374	0.617647	0.294118	0.0882353	0	0	0	0	1	0	0	1	0	0	1	0	0	0	0	0	0	0	0	0	0	0	0	0	0
Outlier-164	ssa06	2827521	2831740	4219	<DUP>	intron_variant	MODIFIER	LOC106606276	0.154023	200	0	0	257	0	0	31	3	0	1	0	0	0.911765	0.0882353	0	0	0	0	0	0	0	0	0	0	0	0	0	0	0	0	0	0	0	0	0	0	0	0	0	0
Outlier-165	ssa06	22028528	22038283	9755	<DUP>	upstream_gene_variant	MODIFIER	sgsm3	0.194729	200	0	0	247	8	2	25	7	2	0.961089	0.0311284	0.0077821	0.735294	0.205882	0.0588235	2	0	0	0	0	0	0	0	0	0	1	0	0	0	0	0	0	0	0	0	0	0	0	0	0
Outlier-166	ssa06	29579766	29585086	-5320	<DEL>	transcript_ablation	HIGH	LOC106607070	0.200069	200	0	0	218	37	2	18	12	4	0.848249	0.143969	0.0077821	0.529412	0.352941	0.117647	0	0	0	0	0	1	0	1	0	0	0	1	1	0	1	0	0	0	0	2	0	0	0	0	0
Outlier-167	ssa06	36330229	36330333	-104	<DEL>	intergenic_region	MODIFIER	LOC106607394-LOC106607333	0.145741	200	0	0	237	20	0	22	12	0	0.922179	0.077821	0	0.647059	0.352941	0	0	0	0	0	1	0	0	0	0	0	1	0	0	0	0	0	0	0	0	0	0	0	0	0	0
Outlier-168	ssa06	39858241	39859399	-1158	<DEL>	downstream_gene_variant	MODIFIER	ubc12	0.164915	200	0	0	230	25	2	23	7	4	0.894942	0.0972763	0.0077821	0.676471	0.205882	0.117647	0	0	0	0	0	2	1	0	0	0	0	0	0	0	0	0	0	0	0	0	0	0	0	1	0
Outlier-169	ssa06	57827612	57830315	-2703	<DEL>	intergenic_region	MODIFIER	LOC106607785-LOC106607787	0.108053	200	0	0	218	32	7	21	9	4	0.848249	0.124514	0.0272374	0.617647	0.264706	0.117647	1	0	0	1	0	0	0	0	0	0	0	0	0	1	0	0	1	0	0	0	0	0	0	0	0
Outlier-170	ssa06	59257961	59258806	-845	<DEL>	intron_variant	MODIFIER	LOC100194664	0.104462	200	1	0.005	257	0	0	32	2	0	1	0	0	0.941176	0.0588235	0	0	0	0	0	0	0	0	0	0	0	0	0	0	0	0	0	0	0	0	0	0	0	0	0	0
Outlier-171	ssa06	65797518	65797730	-212	<DEL>	intergenic_region	MODIFIER	sash1-LOC106607987	0.128397	200	1	0.005	214	41	2	19	12	3	0.832685	0.159533	0.0077821	0.558824	0.352941	0.0882353	0	0	0	0	0	0	0	0	1	0	0	0	0	0	0	1	0	0	1	0	0	0	0	0	2
Outlier-172	ssa06	66042357	66042473	-116	<DEL>	intron_variant	MODIFIER	LOC106607991	0.153469	200	0	0	251	6	0	27	7	0	0.976654	0.0233463	0	0.794118	0.205882	0	0	0	0	0	0	0	0	0	0	0	0	0	0	0	1	0	0	0	0	1	0	0	0	0	0
Outlier-173	ssa06	73316994	73317887	-893	<DEL>	intergenic_region	MODIFIER	LOC106608112-LOC106608111	0.17042	200	0	0	238	18	1	22	11	1	0.92607	0.0700389	0.00389105	0.647059	0.323529	0.0294118	0	0	0	0	0	0	1	0	0	0	0	0	2	0	0	0	0	0	0	1	0	0	0	0	0
Outlier-174	ssa06	75778308	75781690	-3382	<DEL>	intergenic_region	MODIFIER	LOC106608164-id321174	0.154023	200	0	0	256	1	0	31	3	0	0.996109	0.00389105	0	0.911765	0.0882353	0	0	0	0	0	0	0	0	0	0	0	0	0	0	0	0	0	0	0	0	0	0	0	0	0	0
Outlier-175	ssa06	86670780	86671146	-366	<DEL>	downstream_gene_variant	MODIFIER	rab10	0.112056	200	2	0.01	38	3	216	12	0	22	0.14786	0.0116732	0.840467	0.352941	0	0.647059	2	2	2	2	2	2	2	2	2	2	2	2	2	2	2	2	2	2	0	2	0	2	2	0	2
Outlier-176	ssa07	6270088	6272012	1924	<DUP>	intergenic_region	MODIFIER	arap2-LOC106608537	0.135725	200	1	0.005	254	3	0	30	3	1	0.988327	0.0116732	0	0.882353	0.0882353	0.0294118	0	0	0	0	0	0	0	0	0	0	0	0	0	0	0	0	0	0	0	0	0	0	0	0	0
Outlier-177	ssa07	16687573	16690885	3312	<INV>	upstream_gene_variant	MODIFIER	LOC106608787	0.164323	200	0	0	202	54	1	14	18	2	0.785992	0.210117	0.00389105	0.411765	0.529412	0.0588235	1	0	0	0	0	0	0	0	0	0	0	1	1	1	0	0	0	1	0	1	1	0	0	0	0
Outlier-178	ssa07	20868421	20868543	-122	<DEL>	upstream_gene_variant	MODIFIER	LOC106608858	0.199702	200	0	0	257	0	0	30	4	0	1	0	0	0.882353	0.117647	0	0	0	0	0	0	0	0	0	0	0	0	0	0	0	0	0	0	0	0	0	0	0	0	0	0
Outlier-179	ssa07	21174935	21177964	-3029	<DEL>	downstream_gene_variant	MODIFIER	cssa07h4orf48	0.104462	200	2	0.01	256	1	0	32	2	0	0.996109	0.00389105	0	0.941176	0.0588235	0	0	0	0	0	0	0	0	0	0	0	0	0	0	0	0	0	0	0	0	0	0	0	0	0	0
Outlier-180	ssa07	21191252	21613987	422735	<INV>	bidirectional_gene_fusion	HIGH	LOC106608879&nelfa	0.107343	200	1	0.005	256	1	0	31	3	0	0.996109	0.00389105	0	0.911765	0.0882353	0	0	0	0	0	0	0	0	0	0	0	0	0	0	0	0	0	0	0	0	0	0	0	0	0	0
Outlier-181	ssa07	22399507	22399818	-311	<DEL>	downstream_gene_variant	MODIFIER	LOC106608925	0.104462	200	2	0.01	257	0	0	32	2	0	1	0	0	0.941176	0.0588235	0	0	0	0	0	0	0	0	0	0	0	0	0	0	0	0	0	0	0	0	0	0	0	0	0	0
Outlier-182	ssa07	23105990	23106164	-174	<DEL>	intergenic_region	MODIFIER	LOC106608945-LOC106608946	0.295357	200	0	0	214	27	16	13	12	9	0.832685	0.105058	0.0622568	0.382353	0.352941	0.264706	0	0	0	0	0	0	0	0	1	0	0	0	0	0	0	0	1	0	1	0	0	0	0	0	0
Outlier-183	ssa07	25168094	25168330	-236	<DEL>	intergenic_region	MODIFIER	LOC106609000-LOC106609001	0.107445	200	0	0	42	81	134	0	6	28	0.163424	0.315175	0.521401	0	0.176471	0.823529	2	2	2	1	1	1	0	2	1	2	1	1	2	1	2	1	2	1	1	2	2	2	1	0	1
Outlier-184	ssa07	27087147	27087278	-131	<DEL>	upstream_gene_variant	MODIFIER	LOC106609034	0.108005	200	1	0.005	172	52	33	10	17	7	0.669261	0.202335	0.128405	0.294118	0.5	0.205882	2	2	0	1	2	2	0	0	2	2	1	1	0	0	1	0	0	0	0	0	0	1	0	1	0
Outlier-185	ssa07	34319892	34320095	-203	<DEL>	intergenic_region	MODIFIER	LOC106609243-LOC106609242	0.177512	200	0	0	254	3	0	28	6	0	0.988327	0.0116732	0	0.823529	0.176471	0	0	0	0	0	0	0	0	0	0	0	0	0	0	0	0	0	0	0	0	0	0	0	0	0	0
Outlier-186	ssa07	37269731	37270165	-434	<DEL>	intron_variant	MODIFIER	LOC106609182	0.12432	200	0	0	243	12	2	27	4	3	0.945525	0.0466926	0.0077821	0.794118	0.117647	0.0882353	0	0	0	0	0	0	0	0	0	0	0	0	1	0	0	0	0	2	0	2	0	0	0	0	0
Outlier-187	ssa07	46975980	46979528	-3548	<DEL>	intron_variant	MODIFIER	LOC106609565	0.104462	200	0	0	257	0	0	32	2	0	1	0	0	0.941176	0.0588235	0	0	0	0	0	0	0	0	0	0	0	0	0	0	0	0	0	0	0	0	0	0	0	0	0	0
Outlier-188	ssa08	8663894	8664109	-215	<DEL>	intron_variant	MODIFIER	LOC106610067	0.177512	200	0	0	254	3	0	28	6	0	0.988327	0.0116732	0	0.823529	0.176471	0	0	0	0	0	0	0	0	0	0	0	0	0	0	0	0	0	0	0	0	0	0	0	0	0	0
Outlier-189	ssa08	11583045	11584163	-1118	<DEL>	upstream_gene_variant	MODIFIER	LOC106610169	0.186984	200	0	0	242	12	3	23	9	2	0.941634	0.0466926	0.0116732	0.676471	0.264706	0.0588235	0	1	0	0	0	0	0	0	0	0	0	0	0	0	0	0	0	0	0	0	0	0	0	0	0
Outlier-190	ssa08	12823329	12825255	-1926	<DEL>	intron_variant	MODIFIER	LOC106610178	0.104462	200	2	0.01	257	0	0	32	2	0	1	0	0	0.941176	0.0588235	0	0	0	0	0	0	0	0	0	0	0	0	0	0	0	0	0	0	0	0	0	0	0	0	0	0
Outlier-191	ssa08	12959267	12959667	-400	<DEL>	intron_variant	MODIFIER	LOC106610184	0.171535	200	0	0	249	8	0	26	8	0	0.968872	0.0311284	0	0.764706	0.235294	0	0	0	0	0	0	0	0	0	0	0	0	0	0	0	1	0	0	0	0	0	0	0	0	0	0
Outlier-192	ssa08	19911918	19913621	-1703	<DEL>	intergenic_region	MODIFIER	LOC106610365-LOC106610369	0.171956	200	0	0	245	10	2	25	7	2	0.953307	0.0389105	0.0077821	0.735294	0.205882	0.0588235	0	0	0	0	0	0	0	0	0	0	0	0	0	0	0	0	0	0	0	0	0	0	0	0	0
Outlier-193	ssa08	25077073	25078099	-1026	<DEL>	intron_variant	MODIFIER	LOC106610532	0.104462	200	2	0.01	257	0	0	32	2	0	1	0	0	0.941176	0.0588235	0	0	0	0	0	0	0	0	0	0	0	0	0	0	0	0	0	0	0	0	0	0	0	0	0	0
Outlier-194	ssa08	25557939	25558343	-404	<DEL>	intergenic_region	MODIFIER	LOC106610545-LOC106610546	0.133905	200	0	0	142	115	0	34	0	0	0.552529	0.447471	0	1	0	0	1	0	1	1	1	1	1	1	1	1	0	0	1	0	1	0	1	0	0	1	1	0	0	0	1
Outlier-195	ssa09	3757352	3759023	-1671	<DEL>	intron_variant	MODIFIER	bre	0.205757	200	0	0	248	9	0	25	8	1	0.964981	0.0350195	0	0.735294	0.235294	0.0294118	0	0	0	0	0	0	0	0	0	0	0	0	0	0	0	0	0	0	0	0	0	0	0	0	0
Outlier-196	ssa09	5556873	5557367	-494	<DEL>	intron_variant	MODIFIER	LOC106610622	0.135578	200	0	0	228	28	1	23	8	3	0.88716	0.108949	0.00389105	0.676471	0.235294	0.0882353	0	0	0	0	0	0	0	0	0	1	0	0	2	0	1	0	0	0	0	0	0	0	0	0	1
Outlier-197	ssa09	8967331	8974918	7587	<DUP>	downstream_gene_variant	MODIFIER	LOC106610678	0.273456	200	0	0	256	1	0	30	1	3	0.996109	0.00389105	0	0.882353	0.0294118	0.0882353	0	0	0	0	0	0	0	0	0	0	0	0	0	0	0	0	0	0	0	0	0	0	0	0	0
Outlier-198	ssa09	10889040	10892195	-3155	<DEL>	intergenic_region	MODIFIER	LOC106610698-id2	0.211698	200	0	0	246	9	2	25	6	3	0.957198	0.0350195	0.0077821	0.735294	0.176471	0.0882353	0	0	0	0	0	0	0	1	0	0	1	0	0	0	0	0	0	0	0	0	0	0	1	0	0
Outlier-199	ssa09	11300646	11301618	-972	<DEL>	intergenic_region	MODIFIER	asap2-itgb1bp1	0.203634	200	0	0	255	2	0	29	4	1	0.992218	0.0077821	0	0.852941	0.117647	0.0294118	0	0	0	0	0	0	0	0	0	0	0	0	0	0	0	0	0	0	0	0	0	0	0	0	0
Outlier-200	ssa09	16997958	16998317	-359	<DEL>	intron_variant	MODIFIER	LOC106610808	0.211806	200	0	0	124	66	67	3	11	20	0.48249	0.256809	0.2607	0.0882353	0.323529	0.588235	0	0	1	1	1	0	2	1	1	1	2	2	0	0	2	1	2	2	2	2	0	1	0	1	0
Outlier-201	ssa09	19862824	19863968	-1144	<DEL>	downstream_gene_variant	MODIFIER	LOC106610847	0.104462	200	2	0.01	257	0	0	32	2	0	1	0	0	0.941176	0.0588235	0	0	0	0	0	0	0	0	0	0	0	0	0	0	0	0	0	0	0	0	0	0	0	0	0	0
Outlier-202	ssa09	21282095	21293394	11299	<DUP>	splice_acceptor_variant&splice_donor_variant&duplication&splice_region_variant&intron_variant	HIGH	LOC106611080	0.118809	200	1	0.005	255	2	0	31	2	1	0.992218	0.0077821	0	0.911765	0.0588235	0.0294118	0	0	0	0	0	0	0	0	0	0	0	0	0	0	0	0	0	0	0	0	0	0	0	0	0
Outlier-203	ssa09	24018415	24019813	-1398	<DEL>	intron_variant	MODIFIER	LOC106611011	0.104462	200	1	0.005	257	0	0	32	2	0	1	0	0	0.941176	0.0588235	0	0	0	0	0	0	0	0	0	0	0	0	0	0	0	0	0	0	0	0	0	0	0	0	0	0
Outlier-204	ssa09	27298360	27299220	-860	<DEL>	intron_variant	MODIFIER	LOC106611132	0.168608	200	0	0	157	75	25	10	12	12	0.610895	0.291829	0.0972763	0.294118	0.352941	0.352941	1	0	1	1	1	0	1	1	1	1	1	0	0	0	0	0	1	0	0	0	1	1	0	1	2
Outlier-205	ssa09	40869630	40869855	-225	<DEL>	upstream_gene_variant	MODIFIER	LOC106611318	0.202051	200	1	0.005	255	2	0	30	2	2	0.992218	0.0077821	0	0.882353	0.0588235	0.0588235	0	0	0	0	0	0	0	0	0	0	0	0	0	0	0	0	0	0	0	0	0	0	0	0	0
Outlier-206	ssa09	43079955	43080234	-279	<DEL>	upstream_gene_variant	MODIFIER	LOC106611375	0.135471	200	0	0	60	54	143	18	6	10	0.233463	0.210117	0.55642	0.529412	0.176471	0.294118	2	2	2	2	2	2	2	2	2	2	2	2	0	2	0	1	1	2	2	1	2	2	2	1	2
Outlier-207	ssa09	43324427	43324589	-162	<DEL>	intergenic_region	MODIFIER	LOC106611387-LOC106611386	0.25007	200	0	0	245	7	5	21	11	2	0.953307	0.0272374	0.0194553	0.617647	0.323529	0.0588235	0	0	0	0	0	0	0	0	0	0	0	0	0	0	0	0	0	0	0	0	0	0	0	0	0
Outlier-208	ssa09	48523370	48525417	-2047	<DEL>	intergenic_region	MODIFIER	pgrmc2-LOC106611501	0.118809	200	1	0.005	254	2	1	31	2	1	0.988327	0.0077821	0.00389105	0.911765	0.0588235	0.0294118	0	0	0	0	0	0	0	0	0	0	0	0	0	0	0	0	0	0	0	0	0	0	0	0	0
Outlier-209	ssa09	50692739	50698914	6175	<DUP>	intergenic_region	MODIFIER	LOC106611507-LOC106611509	0.266462	200	0	0	247	8	2	25	6	3	0.961089	0.0311284	0.0077821	0.735294	0.176471	0.0882353	0	0	0	0	0	0	0	0	0	0	0	0	0	0	0	0	0	0	0	0	0	0	0	0	0
Outlier-210	ssa09	51156308	51157603	-1295	<DEL>	intergenic_region	MODIFIER	LOC106611509-id391541	0.151051	200	0	0	256	1	0	31	2	1	0.996109	0.00389105	0	0.911765	0.0588235	0.0294118	0	0	0	0	0	0	0	0	0	0	0	0	0	0	0	0	0	0	0	0	0	0	0	0	0
Outlier-211	ssa09	52811912	52813273	-1361	<DEL>	intron_variant	MODIFIER	LOC106611538	0.138785	200	0	0	235	20	2	23	9	2	0.914397	0.077821	0.0077821	0.676471	0.264706	0.0588235	0	0	0	0	0	2	0	0	0	0	0	0	0	0	0	0	0	0	0	0	0	0	0	0	0
Outlier-212	ssa09	53275027	53375826	100799	<DUP>	gene_fusion	HIGH	LOC106611549&LOC106611550	0.151259	200	0	0	217	32	8	19	10	5	0.844358	0.124514	0.0311284	0.558824	0.294118	0.147059	0	1	0	1	0	0	0	0	0	0	1	1	0	0	0	0	0	0	0	0	1	0	0	0	0
Outlier-213	ssa09	76569387	76569720	-333	<DEL>	intergenic_region	MODIFIER	LOC106612061-LOC106612062	0.378416	200	0	0	255	2	0	26	5	3	0.992218	0.0077821	0	0.764706	0.147059	0.0882353	0	0	0	0	0	0	0	0	0	0	0	0	0	0	0	0	0	0	0	0	0	0	0	0	0
Outlier-214	ssa09	77269461	77271360	-1899	<DEL>	5_prime_UTR_variant	MODIFIER	LOC106612081	0.154023	200	0	0	257	0	0	31	3	0	1	0	0	0.911765	0.0882353	0	0	0	0	0	0	0	0	0	0	0	0	0	0	0	0	0	0	0	0	0	0	0	0	0	0
Outlier-215	ssa09	79073333	79073499	-166	<DEL>	intron_variant	MODIFIER	cystm1	0.128658	200	0	0	171	54	32	10	15	9	0.66537	0.210117	0.124514	0.294118	0.441176	0.264706	2	0	0	2	0	0	0	0	1	1	2	2	0	0	0	1	0	1	1	0	0	0	1	0	0
Outlier-216	ssa09	80636406	80636651	-245	<DEL>	intergenic_region	MODIFIER	msx2-LOC106612127	0.170426	200	1	0.005	252	5	0	28	5	1	0.980545	0.0194553	0	0.823529	0.147059	0.0294118	0	0	0	0	0	0	0	0	0	0	0	0	0	0	0	0	0	0	0	0	0	0	0	0	0
Outlier-217	ssa09	99558522	99558701	-179	<DEL>	intron_variant	MODIFIER	sipa1l3	0.123613	200	0	0	132	89	36	5	19	10	0.513619	0.346304	0.140078	0.147059	0.558824	0.294118	0	0	0	0	1	0	1	0	1	2	1	0	0	0	1	0	0	1	1	0	0	0	0	2	0
Outlier-218	ssa09	100699402	100702529	-3127	<DEL>	intergenic_region	MODIFIER	LOC106612724-tisb	0.121657	200	0	0	203	44	10	19	8	7	0.789883	0.171206	0.0389105	0.558824	0.235294	0.205882	0	1	0	0	1	1	0	0	0	0	0	0	0	0	0	0	0	1	0	0	0	0	0	0	1
Outlier-219	ssa09	102103011	102103264	-253	<DEL>	upstream_gene_variant	MODIFIER	LOC106612693	0.185625	200	0	0	236	17	4	24	5	5	0.918288	0.0661479	0.0155642	0.705882	0.147059	0.147059	0	0	0	0	0	0	0	0	0	1	0	0	0	0	0	0	0	0	0	0	2	0	0	0	0
Outlier-220	ssa09	103850700	103851015	-315	<DEL>	intron_variant	MODIFIER	LOC106612642	0.180028	200	0	0	241	16	0	25	6	3	0.937743	0.0622568	0	0.735294	0.176471	0.0882353	0	0	0	0	0	1	0	0	1	0	0	0	0	0	0	0	0	0	0	0	1	0	0	0	0
Outlier-221	ssa09	110664476	110664696	-220	<DEL>	upstream_gene_variant	MODIFIER	LOC106612757	0.19078	200	0	0	242	15	0	24	8	2	0.941634	0.0583658	0	0.705882	0.235294	0.0588235	0	0	0	1	1	0	0	0	0	0	0	0	0	0	0	1	0	0	0	0	0	0	0	0	0
Outlier-222	ssa09	113798164	113798963	-799	<DEL>	intergenic_region	MODIFIER	traf4-trnaa-ugc	0.104462	200	1	0.005	257	0	0	32	2	0	1	0	0	0.941176	0.0588235	0	0	0	0	0	0	0	0	0	0	0	0	0	0	0	0	0	0	0	0	0	0	0	0	0	0
Outlier-223	ssa09	116964097	116964525	-428	<DEL>	intron_variant	MODIFIER	pcp4	0.200157	200	0	0	245	10	2	25	6	3	0.953307	0.0389105	0.0077821	0.735294	0.176471	0.0882353	1	0	0	0	0	0	0	0	0	0	0	0	0	0	0	0	0	0	0	0	0	0	0	0	0
Outlier-224	ssa09	117437254	117437473	-219	<DEL>	intergenic_region	MODIFIER	LOC106613044-LOC106612975	0.128409	200	0	0	53	96	108	0	9	25	0.206226	0.373541	0.420233	0	0.264706	0.735294	2	1	1	2	2	0	2	2	0	0	1	1	0	2	2	2	2	1	1	0	2	2	2	1	0
Outlier-225	ssa09	119019859	119020299	-440	<DEL>	intron_variant	MODIFIER	LOC106612963	0.236965	200	0	0	250	7	0	26	6	2	0.972763	0.0272374	0	0.764706	0.176471	0.0588235	0	0	0	0	0	0	0	0	0	0	0	0	0	0	0	0	0	1	0	0	0	0	0	0	0
Outlier-226	ssa09	119376476	119379788	3312	<DUP>	intergenic_region	MODIFIER	LOC106612958-LOC106612944	0.104462	200	2	0.01	257	0	0	32	2	0	1	0	0	0.941176	0.0588235	0	0	0	0	0	0	0	0	0	0	0	0	0	0	0	0	0	0	0	0	0	0	0	0	0	0
Outlier-227	ssa09	119560767	119561185	-418	<DEL>	upstream_gene_variant	MODIFIER	LOC106612943	0.104462	200	2	0.01	257	0	0	32	2	0	1	0	0	0.941176	0.0588235	0	0	0	0	0	0	0	0	0	0	0	0	0	0	0	0	0	0	0	0	0	0	0	0	0	0
Outlier-228	ssa09	121409819	121414414	-4595	<DEL>	upstream_gene_variant	MODIFIER	nos2	0.108619	200	0	0	221	23	13	19	12	3	0.859922	0.0894942	0.0505837	0.558824	0.352941	0.0882353	0	1	0	0	1	0	0	0	0	0	1	1	0	0	2	2	0	0	0	0	0	0	1	0	0
Outlier-229	ssa09	124466471	124466632	-161	<DEL>	upstream_gene_variant	MODIFIER	mogt1	0.105075	200	0	0	110	84	63	5	13	16	0.428016	0.326848	0.245136	0.147059	0.382353	0.470588	1	2	1	1	0	1	1	0	0	0	2	2	1	2	2	0	1	0	0	0	1	2	1	1	0
Outlier-230	ssa09	132932993	132933892	-899	<DEL>	intron_variant	MODIFIER	veph1	0.11351	200	0	0	122	96	39	7	14	13	0.474708	0.373541	0.151751	0.205882	0.411765	0.382353	0	0	2	0	0	0	0	0	0	0	1	0	1	0	0	0	0	1	0	2	0	0	0	2	1
Outlier-231	ssa09	132939475	132939681	-206	<DEL>	intron_variant	MODIFIER	veph1	0.134509	200	0	0	139	86	32	7	16	11	0.540856	0.33463	0.124514	0.205882	0.470588	0.323529	0	0	1	0	0	0	0	0	0	0	1	0	0	0	0	0	0	1	1	2	0	0	0	1	1
Outlier-232	ssa09	136026150	136026369	-219	<DEL>	intron_variant	MODIFIER	LOC106613308	0.168086	200	0	0	200	33	24	13	14	7	0.77821	0.128405	0.0933852	0.382353	0.411765	0.205882	0	1	0	0	1	0	0	0	1	0	0	2	0	0	0	0	0	0	0	0	0	1	0	0	0
Outlier-233	ssa09	136796073	136796802	-729	<DEL>	intron_variant	MODIFIER	LOC106613334	0.138865	200	0	0	170	59	28	7	22	5	0.661479	0.229572	0.108949	0.205882	0.647059	0.147059	0	1	0	0	1	0	0	0	0	0	1	1	0	0	0	0	2	0	0	2	1	0	0	0	0
Outlier-234	ssa09	137044156	137044742	-586	<DEL>	intron_variant	MODIFIER	LOC106613339	0.154023	200	0	0	257	0	0	31	3	0	1	0	0	0.911765	0.0882353	0	0	0	0	0	0	0	0	0	0	0	0	0	0	0	0	0	0	0	0	0	0	0	0	0	0
Outlier-235	ssa09	139513277	139513675	-398	<DEL>	intergenic_region	MODIFIER	LOC106613398-pvrl1	0.198388	200	0	0	240	17	0	22	11	1	0.933852	0.0661479	0	0.647059	0.323529	0.0294118	0	0	0	1	0	0	0	0	0	0	1	0	0	0	0	0	0	0	0	0	0	0	0	0	0
Outlier-236	ssa10	3918058	3920213	-2155	<DEL>	downstream_gene_variant	MODIFIER	negr1	0.171539	200	0	0	141	75	41	7	12	15	0.548638	0.291829	0.159533	0.205882	0.352941	0.441176	1	2	0	1	0	0	0	0	0	0	2	2	1	0	2	2	0	1	2	0	2	1	1	0	0
Outlier-237	ssa10	4090320	4090545	-225	<DEL>	intergenic_region	MODIFIER	negr1-LOC106613433	0.103927	200	0	0	179	54	24	15	10	9	0.696498	0.210117	0.0933852	0.441176	0.294118	0.264706	1	1	0	0	0	0	0	0	0	0	0	1	2	0	0	2	0	0	2	1	1	1	0	1	0
Outlier-238	ssa10	7241270	7243825	-2555	<DEL>	upstream_gene_variant	MODIFIER	LOC106613481	0.204954	200	0	0	12	28	217	6	11	17	0.0466926	0.108949	0.844358	0.176471	0.323529	0.5	2	2	2	2	2	2	2	2	2	2	2	0	2	2	2	2	2	2	0	2	1	1	2	1	1
Outlier-239	ssa10	7818763	7819274	-511	<DEL>	upstream_gene_variant	MODIFIER	LOC106613485	0.141163	200	0	0	135	59	63	6	13	15	0.525292	0.229572	0.245136	0.176471	0.382353	0.441176	2	2	1	1	0	0	2	0	2	0	1	0	1	0	2	0	0	2	0	0	2	2	2	1	0
Outlier-240	ssa10	17157405	17163397	5992	<DUP>	duplication	LOW	LOC106613702	0.277397	200	0	0	257	0	0	30	2	2	1	0	0	0.882353	0.0588235	0.0588235	0	0	0	0	0	0	0	0	0	0	0	0	0	0	0	0	0	0	0	0	0	0	0	0	0
Outlier-241	ssa10	23225394	23258168	-32774	<DEL>	feature_ablation	HIGH	trnad-guc&trnad-guc&trnag-gcc&trnag-gcc&trnav-aac&trnav-aac	0.137479	200	0	0	254	3	0	29	5	0	0.988327	0.0116732	0	0.852941	0.147059	0	0	0	0	0	0	0	0	0	0	0	0	0	0	0	0	0	0	0	0	0	0	0	0	0	0
Outlier-242	ssa10	26490432	26498460	-8028	<DEL>	intron_variant	MODIFIER	spata16	0.237317	200	0	0	256	1	0	29	4	1	0.996109	0.00389105	0	0.852941	0.117647	0.0294118	0	0	0	0	0	0	0	0	0	0	0	0	0	0	0	0	0	0	0	0	0	0	0	0	0
Outlier-243	ssa10	28289726	28289839	-113	<DEL>	intergenic_region	MODIFIER	LOC106613959-LOC106613961	0.339487	200	0	0	245	12	0	18	16	0	0.953307	0.0466926	0	0.529412	0.470588	0	1	0	0	0	0	0	0	0	0	0	1	1	0	0	0	0	0	0	0	0	0	0	0	0	0
Outlier-244	ssa10	36195025	36195188	-163	<DEL>	intron_variant	MODIFIER	id462511	0.120455	200	0	0	121	81	55	6	12	16	0.470817	0.315175	0.214008	0.176471	0.352941	0.470588	0	1	0	1	0	2	2	2	0	2	1	0	0	2	0	2	0	0	0	0	1	0	0	1	1
Outlier-245	ssa10	40557213	40560640	-3427	<DEL>	intron_variant	MODIFIER	ddah1	0.132421	200	1	0.005	252	5	0	30	2	2	0.980545	0.0194553	0	0.882353	0.0588235	0.0588235	0	0	0	0	0	0	0	0	0	0	0	0	0	0	0	0	0	0	0	0	0	0	0	0	0
Outlier-246	ssa10	48330109	48330873	-764	<DEL>	intron_variant	MODIFIER	dlg1	0.107343	200	1	0.005	256	1	0	31	3	0	0.996109	0.00389105	0	0.911765	0.0882353	0	0	0	0	0	0	0	0	0	0	0	0	0	0	0	0	0	0	0	0	0	0	0	0	0	0
Outlier-247	ssa10	49722802	49723522	-720	<DEL>	intergenic_region	MODIFIER	cldn18-sox14	0.107343	200	0	0	256	1	0	31	3	0	0.996109	0.00389105	0	0.911765	0.0882353	0	0	0	0	0	0	0	0	0	0	0	0	0	0	0	0	0	0	0	0	0	0	0	0	0	0
Outlier-248	ssa10	53727828	53729758	-1930	<DEL>	intron_variant	MODIFIER	LOC106560721	0.142142	200	0	0	224	26	7	18	15	1	0.871595	0.101167	0.0272374	0.529412	0.441176	0.0294118	0	0	0	1	0	0	0	0	0	1	0	0	0	0	0	0	1	0	0	0	0	0	0	0	2
Outlier-249	ssa10	53986929	53988379	-1450	<DEL>	intron_variant	MODIFIER	LOC106560719	0.222182	200	0	0	250	7	0	26	7	1	0.972763	0.0272374	0	0.764706	0.205882	0.0294118	0	0	1	0	0	0	0	0	0	0	0	0	0	0	0	0	0	0	0	0	0	0	0	0	0
Outlier-250	ssa10	57445865	57447268	-1403	<DEL>	intergenic_region	MODIFIER	LOC106560705-phla2	0.319519	200	0	0	224	29	4	15	13	6	0.871595	0.11284	0.0155642	0.441176	0.382353	0.176471	0	0	1	0	0	0	0	0	0	1	1	0	0	0	0	0	0	0	0	0	0	0	0	0	0
Outlier-251	ssa10	57728580	57728932	-352	<DEL>	intron_variant	MODIFIER	fuk	0.203252	200	0	0	219	33	5	17	13	4	0.85214	0.128405	0.0194553	0.5	0.382353	0.117647	2	0	0	0	0	0	0	1	1	0	0	0	0	1	0	0	1	0	0	0	0	0	0	0	0
Outlier-252	ssa10	61991899	61997361	-5462	<DEL>	intergenic_region	MODIFIER	LOC106560741-cspg4	0.121198	200	0	0	255	2	0	30	4	0	0.992218	0.0077821	0	0.882353	0.117647	0	0	0	0	0	0	0	0	0	0	0	0	0	0	0	0	0	0	0	0	0	0	0	0	0	0
Outlier-253	ssa10	66204268	66204743	-475	<DEL>	upstream_gene_variant	MODIFIER	LOC106561084	0.163052	200	0	0	206	39	12	17	11	6	0.801556	0.151751	0.0466926	0.5	0.323529	0.176471	0	1	0	0	0	0	0	0	0	0	0	0	0	0	0	0	0	0	0	0	1	0	0	2	0
Outlier-254	ssa10	75831738	75833059	-1321	<DEL>	upstream_gene_variant	MODIFIER	fa2h	0.154023	200	0	0	257	0	0	31	3	0	1	0	0	0.911765	0.0882353	0	0	0	0	0	0	0	0	0	0	0	0	0	0	0	0	0	0	0	0	0	0	0	0	0	0
Outlier-255	ssa10	87334253	87336883	-2630	<DEL>	intron_variant	MODIFIER	LOC106561234	0.134997	200	0	0	252	5	0	28	6	0	0.980545	0.0194553	0	0.823529	0.176471	0	0	0	0	0	0	0	0	0	0	0	0	0	0	0	0	1	0	0	0	0	0	0	0	0	0
Outlier-256	ssa10	87561586	87564145	2559	<INV>	inversion	LOW	shank3	0.146652	200	0	0	225	24	8	19	13	2	0.875486	0.0933852	0.0311284	0.558824	0.382353	0.0588235	0	1	0	0	0	0	0	0	0	0	0	2	0	0	2	1	0	0	0	0	1	1	0	0	1
Outlier-257	ssa10	91861146	91862593	-1447	<DEL>	intergenic_region	MODIFIER	LOC106561338-cssa10h11orf74	0.107343	200	0	0	256	1	0	31	3	0	0.996109	0.00389105	0	0.911765	0.0882353	0	0	0	0	0	0	0	0	0	0	0	0	0	0	0	0	0	0	0	0	0	0	0	0	0	0
Outlier-258	ssa10	94502674	94502786	-112	<DEL>	intron_variant	MODIFIER	LOC106561425	0.199702	200	1	0.005	257	0	0	30	4	0	1	0	0	0.882353	0.117647	0	0	0	0	0	0	0	0	0	0	0	0	0	0	0	0	0	0	0	0	0	0	0	0	0	0
Outlier-259	ssa10	94623131	94623296	-165	<DEL>	intron_variant	MODIFIER	LOC106561422	0.241939	200	0	0	257	0	0	29	5	0	1	0	0	0.852941	0.147059	0	0	0	0	0	0	0	0	0	0	0	0	0	0	0	0	0	0	0	0	0	0	0	0	0	0
Outlier-260	ssa10	98893941	98894270	-329	<DEL>	intron_variant	MODIFIER	LOC106561452	0.113159	200	0	0	54	97	106	1	8	25	0.210117	0.377432	0.412451	0.0294118	0.235294	0.735294	1	1	1	2	2	1	0	2	2	2	0	1	1	0	1	1	1	2	1	2	2	2	0	1	1
Outlier-261	ssa10	101178253	101181537	-3284	<DEL>	intergenic_region	MODIFIER	LOC106561495-LOC106561497	0.104462	200	1	0.005	257	0	0	32	2	0	1	0	0	0.941176	0.0588235	0	0	0	0	0	0	0	0	0	0	0	0	0	0	0	0	0	0	0	0	0	0	0	0	0	0
Outlier-262	ssa10	101593568	101593886	-318	<DEL>	intergenic_region	MODIFIER	lamb1-cssa10h7orf60	0.263654	200	0	0	253	4	0	26	7	1	0.984436	0.0155642	0	0.764706	0.205882	0.0294118	0	0	0	0	0	0	0	1	0	0	0	0	0	0	0	1	0	0	0	0	0	0	0	0	0
Outlier-263	ssa10	102318921	102319090	-169	<DEL>	intergenic_region	MODIFIER	LOC106561526-LOC106561581	0.126144	200	1	0.005	245	11	1	26	7	1	0.953307	0.0428016	0.00389105	0.764706	0.205882	0.0294118	0	0	0	0	0	0	0	0	0	0	0	0	0	0	0	0	0	0	0	0	0	0	0	0	2
Outlier-264	ssa10	107125960	107126146	-186	<DEL>	intergenic_region	MODIFIER	LOC106561656-LOC106561649	0.153079	200	0	0	253	4	0	29	4	1	0.984436	0.0155642	0	0.852941	0.117647	0.0294118	0	0	0	0	0	0	0	0	0	0	0	0	0	0	0	0	0	0	0	0	0	0	0	0	0
Outlier-265	ssa10	108412478	108413092	-614	<DEL>	intron_variant	MODIFIER	LOC106561677	0.104462	200	1	0.005	257	0	0	32	2	0	1	0	0	0.941176	0.0588235	0	0	0	0	0	0	0	0	0	0	0	0	0	0	0	0	0	0	0	0	0	0	0	0	0	0
Outlier-266	ssa10	109040712	109041519	807	<DUP>	intergenic_region	MODIFIER	LOC106561696-LOC106561712	0.114517	200	0	0	136	73	48	28	6	0	0.529183	0.284047	0.18677	0.823529	0.176471	0	0	1	0	0	1	1	0	0	0	0	0	1	0	1	0	1	1	2	2	0	0	0	1	2	2
Outlier-267	ssa10	114935368	114935470	-102	<DEL>	intergenic_region	MODIFIER	LOC106561848-LOC106561847	0.12487	200	0	0	207	35	15	17	12	5	0.805447	0.136187	0.0583658	0.5	0.352941	0.147059	0	1	0	0	0	2	1	0	0	0	0	0	0	1	2	2	0	0	1	0	0	0	0	0	0
Outlier-268	ssa11	3476967	3477604	-637	<DEL>	intron_variant	MODIFIER	kif6	0.123385	200	0	0	131	98	28	10	10	14	0.509728	0.381323	0.108949	0.294118	0.294118	0.411765	1	0	0	0	1	1	0	0	0	2	1	2	1	1	0	1	0	1	0	0	0	0	0	0	0
Outlier-269	ssa11	3588854	3589395	-541	<DEL>	intron_variant	MODIFIER	kif6	0.15172	200	0	0	220	32	5	21	8	5	0.856031	0.124514	0.0194553	0.617647	0.235294	0.147059	0	0	0	0	0	0	0	0	0	0	0	2	0	0	0	0	0	1	0	0	0	0	0	0	0
Outlier-270	ssa11	5494839	5495216	-377	<DEL>	intergenic_region	MODIFIER	LOC106561901-LOC106561902	0.108343	200	0	0	88	86	83	3	11	20	0.342412	0.33463	0.322957	0.0882353	0.323529	0.588235	1	1	2	1	1	0	0	1	2	2	1	2	0	0	1	2	0	0	1	2	0	2	2	1	0
Outlier-271	ssa11	10118880	10123943	-5063	<DEL>	intergenic_region	MODIFIER	LOC106561971-LOC106561972	0.199702	200	0	0	257	0	0	30	4	0	1	0	0	0.882353	0.117647	0	0	0	0	0	0	0	0	0	0	0	0	0	0	0	0	0	0	0	0	0	0	0	0	0	0
Outlier-272	ssa11	12150649	12151621	-972	<DEL>	upstream_gene_variant	MODIFIER	LOC106562001	0.107343	200	0	0	256	1	0	31	3	0	0.996109	0.00389105	0	0.911765	0.0882353	0	0	0	0	0	0	0	0	0	0	0	0	0	0	0	0	0	0	0	0	1	0	0	0	0	0
Outlier-273	ssa11	13465612	13471562	-5950	<DEL>	splice_donor_variant&splice_region_variant&intron_variant&non_coding_transcript_exon_variant	HIGH	LOC106562070	0.104462	200	1	0.005	257	0	0	32	2	0	1	0	0	0.941176	0.0588235	0	0	0	0	0	0	0	0	0	0	0	0	0	0	0	0	0	0	0	0	0	0	0	0	0	0
Outlier-274	ssa11	14357712	14357852	-140	<DEL>	intron_variant	MODIFIER	LOC106562045	0.22165	200	0	0	195	51	11	11	18	5	0.758755	0.198444	0.0428016	0.323529	0.529412	0.147059	0	0	1	1	0	0	0	1	0	0	0	1	0	0	1	0	0	0	0	0	0	0	1	0	0
Outlier-275	ssa11	22839302	22840481	-1179	<DEL>	intergenic_region	MODIFIER	LOC106562298-LOC106562307	0.117189	200	0	0	251	6	0	29	4	1	0.976654	0.0233463	0	0.852941	0.117647	0.0294118	0	0	0	0	0	0	0	0	0	0	0	0	0	0	0	0	0	0	0	0	0	0	0	0	0
Outlier-276	ssa11	26027616	26031244	-3628	<DEL>	upstream_gene_variant	MODIFIER	LOC106562354	0.153776	200	1	0.005	255	2	0	30	4	0	0.992218	0.0077821	0	0.882353	0.117647	0	0	0	0	0	0	0	0	0	0	0	0	0	0	0	0	0	0	0	0	0	0	0	0	0	0
Outlier-277	ssa11	34505942	34506151	209	<DUP>	intergenic_region	MODIFIER	id521487-LOC106562535	0.27156	200	0	0	28	119	110	23	6	5	0.108949	0.463035	0.428016	0.676471	0.176471	0.147059	1	1	1	1	2	2	2	1	1	2	1	2	1	0	2	2	1	2	2	2	1	2	1	2	2
Outlier-278	ssa11	43800373	43802268	-1895	<DEL>	upstream_gene_variant	MODIFIER	LOC106562806	0.134997	200	0	0	252	5	0	28	6	0	0.980545	0.0194553	0	0.823529	0.176471	0	0	0	0	0	0	0	0	0	0	0	0	0	0	0	0	0	0	0	0	0	0	0	0	0	0
Outlier-279	ssa11	51370175	51372059	-1884	<DEL>	intergenic_region	MODIFIER	arhgef28-LOC106563011	0.145121	200	0	0	238	15	4	23	9	2	0.92607	0.0583658	0.0155642	0.676471	0.264706	0.0588235	1	0	0	2	0	0	0	0	0	0	0	0	0	0	0	0	0	0	0	0	0	0	0	0	0
Outlier-280	ssa11	52526486	52527168	-682	<DEL>	intergenic_region	MODIFIER	LOC106562961-LOC106562962	0.108386	200	1	0.005	202	42	13	14	18	2	0.785992	0.163424	0.0505837	0.411765	0.529412	0.0588235	0	0	0	0	0	0	0	0	0	0	0	2	1	0	0	0	2	0	0	0	0	0	2	0	0
Outlier-281	ssa11	61339068	61340955	-1887	<DEL>	upstream_gene_variant	MODIFIER	LOC106563121	0.121198	200	0	0	255	2	0	30	4	0	0.992218	0.0077821	0	0.882353	0.117647	0	0	0	0	0	0	0	0	0	0	0	0	0	0	0	0	0	0	0	0	0	0	0	0	0	0
Outlier-282	ssa11	75013267	75013655	-388	<DEL>	intergenic_region	MODIFIER	LOC106563545-brcc3	0.135725	200	2	0.01	254	3	0	30	3	1	0.988327	0.0116732	0	0.882353	0.0882353	0.0294118	0	0	0	0	0	0	0	0	0	0	0	0	0	0	0	0	0	0	0	0	0	0	0	0	0
Outlier-283	ssa11	75684679	75684822	-143	<DEL>	intron_variant	MODIFIER	LOC106563481	0.12216	200	0	0	166	34	57	12	8	14	0.645914	0.132296	0.22179	0.352941	0.235294	0.411765	0	0	0	2	0	1	2	2	0	0	0	0	0	0	2	0	2	0	0	0	0	2	2	0	0
Outlier-284	ssa11	84749603	84752625	3022	<DUP>	intergenic_region	MODIFIER	LOC106563786-LOC106563788	0.127076	200	0	0	149	85	23	7	20	7	0.579767	0.330739	0.0894942	0.205882	0.588235	0.205882	0	1	1	0	1	0	0	2	2	2	1	1	1	1	0	0	1	1	0	0	1	1	0	0	0
Outlier-285	ssa11	86479496	86481062	-1566	<DEL>	intergenic_region	MODIFIER	LOC106563834-id548193	0.195899	200	0	0	238	18	1	22	10	2	0.92607	0.0700389	0.00389105	0.647059	0.294118	0.0588235	0	0	0	0	0	0	1	0	0	0	0	0	0	1	0	0	0	0	0	0	0	0	0	0	0
Outlier-286	ssa12	1847328	1847642	-314	<DEL>	downstream_gene_variant	MODIFIER	LOC106564042	0.218069	200	0	0	168	73	16	6	21	7	0.653696	0.284047	0.0622568	0.176471	0.617647	0.205882	0	2	0	1	0	0	2	0	1	1	1	1	0	1	0	2	0	1	0	1	0	0	0	0	0
Outlier-287	ssa12	1879205	1879358	-153	<DEL>	intron_variant	MODIFIER	LOC106564049	0.127205	200	0	0	142	75	40	5	20	9	0.552529	0.291829	0.155642	0.147059	0.588235	0.264706	0	2	0	2	0	0	0	0	2	0	1	1	0	1	0	2	1	1	2	1	2	0	0	0	0
Outlier-288	ssa12	7222127	7223659	-1532	<DEL>	intron_variant	MODIFIER	LOC106564242	0.118498	200	0	0	233	20	4	23	9	2	0.906615	0.077821	0.0155642	0.676471	0.264706	0.0588235	0	0	0	1	0	0	0	2	1	0	0	0	0	0	1	0	0	1	2	0	0	0	0	1	0
Outlier-289	ssa12	21083103	21084796	-1693	<DEL>	exon_loss_variant	HIGH	LOC106564648	0.252637	200	0	0	246	11	0	24	8	2	0.957198	0.0428016	0	0.705882	0.235294	0.0588235	0	0	0	0	0	0	0	0	0	0	0	0	0	0	0	0	0	1	0	0	0	0	0	0	0
Outlier-290	ssa12	24745701	24745911	-210	<DEL>	intergenic_region	MODIFIER	ngap-LOC106564896	0.153079	200	0	0	252	5	0	29	4	1	0.980545	0.0194553	0	0.852941	0.117647	0.0294118	0	0	0	0	0	0	0	0	0	0	0	0	0	0	0	0	0	0	0	0	0	0	0	0	0
Outlier-291	ssa12	27189459	27191350	1891	<DUP>	intergenic_region	MODIFIER	LOC106564831-tbce	0.111051	200	0	0	164	82	11	16	8	10	0.638132	0.319066	0.0428016	0.470588	0.235294	0.294118	0	0	1	0	1	0	0	0	0	0	0	0	2	1	1	0	2	0	0	1	1	0	0	0	0
Outlier-292	ssa12	33326446	33326756	-310	<DEL>	intergenic_region	MODIFIER	LOC106565045-LOC106565046	0.160491	200	0	0	247	10	0	26	7	1	0.961089	0.0389105	0	0.764706	0.205882	0.0294118	0	0	0	0	0	0	0	0	0	0	0	0	0	0	0	0	0	0	0	0	0	0	0	1	0
Outlier-293	ssa12	46677384	46678751	-1367	<DEL>	intergenic_region	MODIFIER	LOC106565103-LOC106565102	0.153453	200	0	0	73	61	123	2	3	29	0.284047	0.237354	0.478599	0.0588235	0.0882353	0.852941	1	1	2	1	2	1	2	1	1	0	2	1	0	0	2	0	0	1	2	2	2	1	2	2	2
Outlier-294	ssa12	54783641	54789736	-6095	<DEL>	exon_loss_variant	HIGH	LOC106565470	0.137479	200	0	0	254	3	0	29	5	0	0.988327	0.0116732	0	0.852941	0.147059	0	0	0	0	0	0	0	0	0	0	0	0	0	0	0	0	0	0	1	0	0	0	0	0	0	0
Outlier-295	ssa12	66379367	66379526	-159	<DEL>	intron_variant	MODIFIER	ptprg	0.192679	200	0	0	218	34	5	15	17	2	0.848249	0.132296	0.0194553	0.441176	0.5	0.0588235	0	0	1	1	1	0	0	0	1	0	0	2	1	0	0	1	0	0	0	0	1	0	0	0	0
Outlier-296	ssa12	67331886	67333727	-1841	<DEL>	intron_variant	MODIFIER	LOC106565841	0.127877	200	0	0	237	19	1	24	9	1	0.922179	0.07393	0.00389105	0.705882	0.264706	0.0294118	0	0	0	0	1	0	0	1	0	0	0	0	0	0	0	0	0	0	0	0	0	0	0	0	1
Outlier-297	ssa12	68452887	68453030	-143	<DEL>	intergenic_region	MODIFIER	tmf1-LOC106565828	0.313319	200	0	0	196	25	36	9	10	15	0.762646	0.0972763	0.140078	0.264706	0.294118	0.441176	2	1	0	1	0	0	0	0	0	0	2	1	0	0	0	0	0	0	0	0	2	2	0	0	0
Outlier-298	ssa12	72042090	72042338	-248	<DEL>	3_prime_UTR_variant	MODIFIER	trnt1	0.109001	200	0	0	232	22	3	24	8	2	0.902724	0.0856031	0.0116732	0.705882	0.235294	0.0588235	0	0	1	0	0	1	0	0	0	0	0	0	0	0	0	0	0	0	0	0	0	0	2	0	1
Outlier-299	ssa12	84929219	84929367	-148	<DEL>	intron_variant	MODIFIER	LOC106566197	0.118364	200	0	0	135	73	49	9	10	15	0.525292	0.284047	0.190661	0.264706	0.294118	0.441176	0	0	0	0	1	0	2	1	2	0	2	1	1	2	0	0	0	2	1	0	2	0	2	0	1
Outlier-300	ssa13	2636866	2636988	-122	<DEL>	intron_variant	MODIFIER	LOC100380643	0.215084	200	0	0	253	4	0	28	5	1	0.984436	0.0155642	0	0.823529	0.147059	0.0294118	0	0	0	0	0	0	0	0	0	0	0	0	0	0	0	0	0	0	0	0	0	0	0	0	0
Outlier-301	ssa13	7393717	7393819	-102	<DEL>	upstream_gene_variant	MODIFIER	LOC106566416	0.274864	200	0	0	256	1	0	29	3	2	0.996109	0.00389105	0	0.852941	0.0882353	0.0588235	0	0	0	0	0	0	0	0	0	0	0	0	0	0	0	0	0	0	0	0	0	0	0	1	0
Outlier-302	ssa13	9914689	9924395	-9706	<DEL>	intron_variant	MODIFIER	kcnd1	0.241939	200	0	0	257	0	0	29	5	0	1	0	0	0.852941	0.147059	0	0	0	0	0	0	0	0	0	0	0	0	0	0	0	0	0	0	0	0	0	0	0	0	0	0
Outlier-303	ssa13	14692051	14692877	-826	<DEL>	intergenic_region	MODIFIER	emilin3-LOC106566578	0.203634	200	0	0	255	2	0	29	4	1	0.992218	0.0077821	0	0.852941	0.117647	0.0294118	0	0	0	0	0	0	0	0	0	0	0	0	0	0	0	0	0	0	0	0	0	0	0	0	0
Outlier-304	ssa13	18559157	18559710	-553	<DEL>	intron_variant	MODIFIER	LOC106566609	0.11812	200	0	0	121	96	40	9	9	16	0.470817	0.373541	0.155642	0.264706	0.264706	0.470588	0	0	1	0	0	2	0	1	2	0	1	1	2	0	0	2	2	1	0	2	0	0	1	0	0
Outlier-305	ssa13	26703367	26703634	-267	<DEL>	upstream_gene_variant	MODIFIER	LOC106566826	0.103696	200	2	0.01	256	1	0	32	1	1	0.996109	0.00389105	0	0.941176	0.0294118	0.0294118	0	0	0	0	0	0	0	0	0	0	0	0	0	0	0	0	0	0	0	0	0	0	0	0	0
Outlier-306	ssa13	34963982	34965822	-1840	<DEL>	downstream_gene_variant	MODIFIER	LOC106567050	0.237317	200	0	0	256	1	0	29	4	1	0.996109	0.00389105	0	0.852941	0.117647	0.0294118	0	0	0	0	0	0	0	0	0	0	0	1	0	0	0	0	0	0	0	0	0	0	0	0	0
Outlier-307	ssa13	42256841	42257098	-257	<DEL>	intron_variant	MODIFIER	LOC106567261	0.196535	200	0	0	257	0	0	31	2	1	1	0	0	0.911765	0.0588235	0.0294118	0	0	0	0	0	0	0	0	0	0	0	0	0	0	0	0	0	0	0	0	0	0	0	0	0
Outlier-308	ssa13	42534320	42534853	-533	<DEL>	intron_variant	MODIFIER	uba3	0.151051	200	1	0.005	255	2	0	31	2	1	0.992218	0.0077821	0	0.911765	0.0588235	0.0294118	0	0	0	0	0	0	0	1	0	0	0	0	0	0	0	0	0	0	0	0	0	0	0	0	0
Outlier-309	ssa13	45651953	45653080	-1127	<DEL>	intergenic_region	MODIFIER	LOC106567375-LOC106567377	0.144899	200	0	0	167	70	20	9	18	7	0.649805	0.272374	0.077821	0.264706	0.529412	0.205882	0	2	1	0	0	0	0	2	0	0	0	1	0	1	0	0	1	1	0	0	0	1	0	0	1
Outlier-310	ssa13	45996877	45997063	-186	<DEL>	intergenic_region	MODIFIER	LOC106567381-LOC106567461	0.107343	200	1	0.005	256	1	0	31	3	0	0.996109	0.00389105	0	0.911765	0.0882353	0	0	0	0	0	0	0	0	0	0	1	0	0	0	0	0	0	0	0	0	0	0	0	0	0	0
Outlier-311	ssa13	51156229	51157767	-1538	<DEL>	intron_variant	MODIFIER	LOC106567447	0.197945	200	0	0	238	16	3	22	11	1	0.92607	0.0622568	0.0116732	0.647059	0.323529	0.0294118	0	0	0	1	0	0	0	0	0	0	0	0	0	0	0	0	0	0	0	0	0	0	0	0	0
Outlier-312	ssa13	53065074	53065389	-315	<DEL>	intergenic_region	MODIFIER	LOC106567607-LOC106567504	0.134921	200	0	0	81	99	77	2	11	21	0.315175	0.385214	0.299611	0.0588235	0.323529	0.617647	1	1	1	1	2	1	0	2	0	2	1	1	2	2	2	1	1	2	0	1	2	1	1	0	1
Outlier-313	ssa13	53921156	53921275	-119	<DEL>	intergenic_region	MODIFIER	LOC106567507-LOC106567508	0.154931	200	0	0	245	11	1	25	8	1	0.953307	0.0428016	0.00389105	0.735294	0.235294	0.0294118	0	0	0	0	0	0	0	0	0	0	0	0	0	0	0	0	0	0	0	0	0	0	0	0	0
Outlier-314	ssa13	55770081	55770201	-120	<DEL>	intron_variant	MODIFIER	LOC106567530	0.201128	200	0	0	195	45	17	14	11	9	0.758755	0.175097	0.0661479	0.411765	0.323529	0.264706	1	0	1	1	0	0	0	0	0	0	0	0	0	1	0	0	0	0	1	0	0	0	2	0	0
Outlier-315	ssa13	59172989	59174421	-1432	<DEL>	intron_variant	MODIFIER	LOC106567556	0.105696	200	1	0.005	58	51	148	1	4	29	0.225681	0.198444	0.575875	0.0294118	0.117647	0.852941	0	1	1	2	2	0	1	2	1	1	2	2	1	2	2	1	1	2	2	0	2	2	2	1	2
Outlier-316	ssa13	61075029	61075243	-214	<DEL>	intron_variant	MODIFIER	LOC106567580	0.11812	200	0	0	214	34	9	20	10	4	0.832685	0.132296	0.0350195	0.588235	0.294118	0.117647	1	0	0	0	0	0	0	0	0	0	1	0	0	0	0	0	0	0	0	0	0	0	1	1	0
Outlier-317	ssa13	68362500	68362682	-182	<DEL>	upstream_gene_variant	MODIFIER	LOC106567687	0.172504	200	0	0	243	14	0	26	5	3	0.945525	0.0544747	0	0.764706	0.147059	0.0882353	0	0	0	0	0	0	0	0	0	0	0	0	0	0	0	0	0	0	1	0	0	0	0	0	0
Outlier-318	ssa13	68700203	68721406	21203	<DUP>	intergenic_region	MODIFIER	LOC106567685-LOC106567683	0.121198	200	0	0	255	2	0	30	4	0	0.992218	0.0077821	0	0.882353	0.117647	0	0	0	0	0	0	0	0	0	0	0	0	0	0	0	0	0	0	0	0	0	0	0	0	0	0
Outlier-319	ssa13	71208534	71209795	-1261	<DEL>	intergenic_region	MODIFIER	LOC106568069-LOC106568000	0.189541	200	0	0	230	27	0	20	12	2	0.894942	0.105058	0	0.588235	0.352941	0.0588235	0	0	0	0	0	0	0	0	0	0	1	0	0	0	0	0	0	1	0	0	0	1	0	1	0
Outlier-320	ssa13	76438617	76438797	-180	<DEL>	intergenic_region	MODIFIER	LOC106567923-tmprss2	0.145931	200	0	0	235	20	2	23	9	2	0.914397	0.077821	0.0077821	0.676471	0.264706	0.0588235	0	0	0	0	0	0	0	0	0	1	0	0	0	0	0	0	0	0	0	0	0	0	0	0	0
Outlier-321	ssa13	80736798	80736975	177	<INV>	intergenic_region	MODIFIER	LOC106567800-LOC106567799	0.108848	200	0	0	66	96	95	18	11	5	0.256809	0.373541	0.36965	0.529412	0.323529	0.147059	0	1	0	1	1	2	1	2	2	0	2	0	0	1	1	0	1	2	2	0	2	2	2	2	0
Outlier-322	ssa13	82316065	82316235	-170	<DEL>	intron_variant	MODIFIER	msi2h	0.11528	200	1	0.005	233	19	5	22	12	0	0.906615	0.07393	0.0194553	0.647059	0.352941	0	0	0	0	1	0	0	0	0	0	0	0	1	2	0	0	0	0	0	1	0	0	0	1	0	2
Outlier-323	ssa13	83291372	83293348	-1976	<DEL>	intron_variant	MODIFIER	LOC106568079	0.221652	200	0	0	188	57	12	12	13	9	0.731518	0.22179	0.0466926	0.352941	0.382353	0.264706	0	0	0	0	0	0	0	1	0	0	1	1	0	0	0	0	0	0	0	0	0	0	0	0	0
Outlier-324	ssa13	83332754	83334149	-1395	<DEL>	intron_variant	MODIFIER	LOC106568079	0.26885	200	0	0	170	59	28	6	15	13	0.661479	0.229572	0.108949	0.176471	0.441176	0.382353	0	1	0	1	0	0	2	1	0	0	2	1	0	0	2	2	1	1	0	0	1	0	1	0	0
Outlier-325	ssa13	85687562	85687710	-148	<DEL>	intergenic_region	MODIFIER	LOC106568118-LOC106568124	0.237191	200	0	0	257	0	0	31	1	2	1	0	0	0.911765	0.0294118	0.0588235	0	0	0	0	0	0	0	0	0	0	0	0	0	0	0	0	0	0	0	0	0	0	0	0	0
Outlier-326	ssa13	89554534	89558674	-4140	<DEL>	exon_loss_variant	HIGH	LOC106568243	0.127413	200	0	0	205	45	7	19	9	6	0.797665	0.175097	0.0272374	0.558824	0.264706	0.176471	0	0	0	0	0	0	0	0	0	1	0	0	1	1	0	0	0	0	1	0	0	0	0	0	1
Outlier-327	ssa13	90300503	90301845	-1342	<DEL>	intron_variant	MODIFIER	id659738	0.126775	200	0	0	164	67	26	11	13	10	0.638132	0.2607	0.101167	0.323529	0.382353	0.294118	1	0	1	0	0	0	1	0	0	0	2	1	1	2	0	0	0	0	0	1	1	0	1	0	0
Outlier-328	ssa13	90839045	90839333	-288	<DEL>	upstream_gene_variant	MODIFIER	LOC106568267	0.137611	200	0	0	250	7	0	27	7	0	0.972763	0.0272374	0	0.794118	0.205882	0	0	0	0	0	0	0	0	0	0	0	0	0	0	0	0	0	0	0	0	0	0	0	0	0	1
Outlier-329	ssa13	97621729	97624509	-2780	<DEL>	intergenic_region	MODIFIER	LOC106568452-LOC106568460	0.11279	200	0	0	120	62	75	5	12	17	0.466926	0.241245	0.291829	0.147059	0.352941	0.5	0	1	1	1	2	1	0	0	2	2	0	2	0	0	0	0	2	2	2	1	2	2	0	1	0
Outlier-330	ssa13	98697515	98705960	8445	<DUP>	upstream_gene_variant	MODIFIER	LOC106568493	0.134569	200	0	0	251	5	1	29	3	2	0.976654	0.0194553	0.00389105	0.852941	0.0882353	0.0588235	0	0	0	0	0	0	0	0	0	0	0	0	0	0	0	0	0	0	0	0	0	0	0	0	0
Outlier-331	ssa13	107374670	107374818	-148	<DEL>	intergenic_region	MODIFIER	LOC106568607-cssa13h5orf28	0.154023	200	0	0	257	0	0	31	3	0	1	0	0	0.911765	0.0882353	0	0	0	0	0	0	0	0	0	0	0	0	0	0	0	0	0	0	0	0	0	0	0	0	0	0
Outlier-332	ssa14	4839118	4841534	-2416	<DEL>	intergenic_region	MODIFIER	LOC106568657-LOC106568660	0.116549	200	0	0	240	16	1	27	4	3	0.933852	0.0622568	0.00389105	0.794118	0.117647	0.0882353	0	0	0	0	0	0	0	0	0	0	0	0	0	0	0	0	0	0	0	0	0	0	0	0	0
Outlier-333	ssa14	5214699	5215249	-550	<DEL>	intron_variant	MODIFIER	LOC106568668	0.143162	200	0	0	211	35	11	18	11	5	0.821012	0.136187	0.0428016	0.529412	0.323529	0.147059	0	0	0	0	0	0	0	1	0	0	2	0	0	0	0	0	0	0	0	0	0	0	0	0	0
Outlier-334	ssa14	5219629	5223206	-3577	<DEL>	intron_variant	MODIFIER	LOC106568668	0.236444	200	0	0	217	33	7	17	10	7	0.844358	0.128405	0.0272374	0.5	0.294118	0.205882	0	0	0	0	0	0	0	0	0	0	2	0	0	0	1	0	0	0	0	0	0	1	0	0	1
Outlier-335	ssa14	5491930	5492223	-293	<DEL>	intron_variant	MODIFIER	LOC106568678	0.156375	200	0	0	171	70	16	8	21	5	0.66537	0.272374	0.0622568	0.235294	0.617647	0.147059	0	0	0	0	2	0	0	0	1	0	1	1	1	1	0	0	0	2	0	1	1	1	0	1	0
Outlier-336	ssa14	7133145	7135225	-2080	<DEL>	intergenic_region	MODIFIER	tnk2-LOC106568690	0.109595	200	0	0	216	32	9	19	12	3	0.840467	0.124514	0.0350195	0.558824	0.352941	0.0882353	0	0	0	0	1	1	0	0	0	0	0	0	0	0	0	0	0	0	0	0	0	0	0	2	0
Outlier-337	ssa14	7205275	7207501	-2226	<DEL>	intron_variant	MODIFIER	LOC106568690	0.181829	200	0	0	198	47	12	16	9	9	0.770428	0.182879	0.0466926	0.470588	0.264706	0.264706	0	0	0	0	1	1	1	0	0	1	0	0	0	0	0	0	0	0	0	0	0	0	0	0	0
Outlier-338	ssa14	8521625	8522242	-617	<DEL>	intron_variant	MODIFIER	LOC106568715	0.259538	200	0	0	219	32	6	17	10	7	0.85214	0.124514	0.0233463	0.5	0.294118	0.205882	0	0	0	0	0	0	0	0	0	0	1	0	0	0	0	0	0	0	0	0	1	0	0	1	0
Outlier-339	ssa14	10218628	10219916	-1288	<DEL>	intergenic_region	MODIFIER	LOC106568805-LOC100194505	0.117103	200	2	0.01	240	16	1	26	6	2	0.933852	0.0622568	0.00389105	0.764706	0.176471	0.0588235	0	0	0	0	0	0	0	0	0	0	0	1	0	0	0	0	0	0	0	0	0	0	1	0	0
Outlier-340	ssa14	10890695	10890938	-243	<DEL>	3_prime_UTR_variant	MODIFIER	LOC106568769	0.315578	200	0	0	254	3	0	26	7	1	0.988327	0.0116732	0	0.764706	0.205882	0.0294118	0	0	0	0	0	0	0	0	0	0	0	0	0	0	0	0	0	0	0	0	0	0	0	0	0
Outlier-341	ssa14	13571186	13572132	-946	<DEL>	intron_variant	MODIFIER	LOC106568935	0.139229	200	0	0	228	25	4	21	11	2	0.88716	0.0972763	0.0155642	0.617647	0.323529	0.0588235	0	0	0	1	1	0	0	0	0	0	1	1	0	0	1	0	0	0	0	0	2	0	0	0	0
Outlier-342	ssa14	13696392	13696763	-371	<DEL>	intron_variant	MODIFIER	LOC106568935	0.144476	200	0	0	241	15	1	23	11	0	0.937743	0.0583658	0.00389105	0.676471	0.323529	0	0	0	0	0	0	0	0	0	0	0	0	0	1	0	0	0	0	0	0	0	0	0	0	0	0
Outlier-343	ssa14	14012528	14012935	-407	<DEL>	downstream_gene_variant	MODIFIER	LOC106568927	0.21427	200	0	0	243	14	0	22	12	0	0.945525	0.0544747	0	0.647059	0.352941	0	0	0	0	0	0	0	0	0	0	0	0	0	0	0	0	0	0	0	0	0	1	0	0	0	0
Outlier-344	ssa14	14287987	14306963	18976	<DUP>	duplication	MODERATE	LOC106568916&LOC106568917	0.362844	200	0	0	247	6	4	21	8	5	0.961089	0.0233463	0.0155642	0.617647	0.235294	0.147059	0	0	0	0	0	0	0	0	0	0	0	0	0	0	0	2	0	0	0	0	2	1	0	0	0
Outlier-345	ssa14	15217920	15218040	-120	<DEL>	upstream_gene_variant	MODIFIER	LOC106568896	0.153776	200	0	0	256	1	0	30	4	0	0.996109	0.00389105	0	0.882353	0.117647	0	0	0	0	0	0	0	0	0	0	0	0	0	0	0	0	1	0	0	0	0	0	0	0	0	0
Outlier-346	ssa14	16080731	16080985	-254	<DEL>	upstream_gene_variant	MODIFIER	LOC106568874	0.231721	200	0	0	236	21	0	21	11	2	0.918288	0.0817121	0	0.617647	0.323529	0.0588235	0	0	0	0	0	0	1	0	0	0	0	0	0	0	0	0	0	0	0	0	0	0	0	0	0
Outlier-347	ssa14	16894676	16896578	-1902	<DEL>	upstream_gene_variant	MODIFIER	LOC106569006	0.104462	200	1	0.005	257	0	0	32	2	0	1	0	0	0.941176	0.0588235	0	0	0	0	0	0	0	0	0	0	0	0	0	0	0	0	0	0	0	0	0	0	0	0	0	0
Outlier-348	ssa14	16905816	16905934	-118	<DEL>	upstream_gene_variant	MODIFIER	trnaw-cca	0.138655	200	0	0	177	44	36	9	17	8	0.688716	0.171206	0.140078	0.264706	0.5	0.235294	1	0	1	0	0	0	0	0	0	0	2	0	0	0	2	1	0	2	1	0	0	2	0	0	1
Outlier-349	ssa14	19765531	19766583	-1052	<DEL>	intergenic_region	MODIFIER	LOC106568823-LOC106568822	0.13388	200	0	0	172	67	18	12	15	7	0.669261	0.2607	0.0700389	0.352941	0.441176	0.205882	2	1	1	2	1	0	0	0	0	1	0	0	0	0	0	1	1	0	1	1	2	0	0	0	0
Outlier-350	ssa14	21103843	21111406	7563	<DUP>	intergenic_region	MODIFIER	id681078-LOC106569062	0.244575	200	0	0	220	25	12	18	7	9	0.856031	0.0972763	0.0466926	0.529412	0.205882	0.264706	0	0	0	0	0	0	0	0	0	0	0	0	0	0	0	0	0	0	0	1	0	0	0	1	0
Outlier-351	ssa14	22092629	22092870	-241	<DEL>	intron_variant	MODIFIER	LOC100380755	0.167206	200	0	0	88	47	122	2	4	28	0.342412	0.182879	0.474708	0.0588235	0.117647	0.823529	0	1	1	2	2	0	0	2	2	0	2	2	2	1	2	1	0	1	2	0	0	1	0	1	0
Outlier-352	ssa14	22523907	22524908	-1001	<DEL>	intron_variant	MODIFIER	LOC106569077	0.104462	200	0	0	257	0	0	32	2	0	1	0	0	0.941176	0.0588235	0	0	0	0	0	0	0	0	0	0	0	0	0	0	0	0	0	0	0	0	0	0	0	0	0	0
Outlier-353	ssa14	28688223	28688473	-250	<DEL>	intergenic_region	MODIFIER	LOC106569164-LOC106569266	0.120779	200	0	0	234	16	7	25	4	5	0.910506	0.0622568	0.0272374	0.735294	0.117647	0.147059	0	0	0	0	0	1	0	0	0	0	0	0	0	0	0	0	0	0	0	0	0	0	0	0	0
Outlier-354	ssa14	35872128	35903414	31286	<INV>	inversion	MODERATE	LOC106569466&LOC106569482	0.110271	200	0	0	183	69	5	10	24	0	0.712062	0.268482	0.0194553	0.294118	0.705882	0	0	0	1	1	0	0	0	0	0	0	1	0	1	1	0	1	1	0	1	0	1	0	1	0	0
Outlier-355	ssa14	36447867	36449901	-2034	<DEL>	intergenic_region	MODIFIER	LOC106569481-LOC106569480	0.110158	200	0	0	170	58	29	15	7	12	0.661479	0.225681	0.11284	0.441176	0.205882	0.352941	0	0	2	0	1	0	0	1	0	0	2	2	0	0	0	0	0	0	0	1	1	1	1	0	0
Outlier-356	ssa14	37810874	37811297	-423	<DEL>	intron_variant	MODIFIER	LOC106569513	0.292976	200	0	0	3	0	254	5	0	29	0.0116732	0	0.988327	0.147059	0	0.852941	2	2	2	2	2	2	2	2	2	2	2	2	2	2	2	2	2	2	2	2	2	2	2	2	2
Outlier-357	ssa14	38232653	38232756	-103	<DEL>	downstream_gene_variant	MODIFIER	LOC106569559	0.208963	200	0	0	217	37	3	19	9	6	0.844358	0.143969	0.0116732	0.558824	0.264706	0.176471	0	0	0	0	1	0	0	0	0	0	1	0	0	0	0	0	0	0	0	0	1	0	0	0	0
Outlier-358	ssa14	43639411	43641460	2049	<DUP>	3_prime_UTR_variant	MODIFIER	id699178	0.149495	200	0	0	256	1	0	32	1	1	0.996109	0.00389105	0	0.941176	0.0294118	0.0294118	0	0	0	0	0	0	0	0	0	0	0	0	0	0	0	0	0	0	0	0	0	0	0	0	0
Outlier-359	ssa14	53797447	53801298	-3851	<DEL>	intron_variant	MODIFIER	LOC106570076	0.104462	200	1	0.005	257	0	0	32	2	0	1	0	0	0.941176	0.0588235	0	0	0	0	0	0	0	0	0	0	0	0	0	0	0	0	0	0	0	0	0	0	0	0	0	0
Outlier-360	ssa14	58564880	58568973	-4093	<DEL>	downstream_gene_variant	MODIFIER	LOC106570160	0.104462	200	1	0.005	257	0	0	32	2	0	1	0	0	0.941176	0.0588235	0	0	0	0	0	0	0	0	0	0	0	0	0	0	0	0	0	0	0	0	0	0	0	0	0	0
Outlier-361	ssa14	65299557	65301951	-2394	<DEL>	intron_variant	MODIFIER	LOC106570219	0.126142	200	0	0	77	86	94	3	7	24	0.299611	0.33463	0.365759	0.0882353	0.205882	0.705882	1	2	2	1	0	1	2	0	2	0	0	2	1	1	0	2	1	1	0	1	2	1	1	0	0
Outlier-362	ssa14	71058887	71059025	-138	<DEL>	intron_variant	MODIFIER	ube2ql1	0.140004	200	0	0	196	46	15	14	15	5	0.762646	0.178988	0.0583658	0.411765	0.441176	0.147059	0	1	0	0	0	0	1	0	0	0	0	2	0	0	0	1	0	0	0	0	0	2	0	0	0
Outlier-363	ssa14	75293832	75293987	-155	<DEL>	intergenic_region	MODIFIER	LOC106570427-LOC106570423	0.408479	200	0	0	256	1	0	24	9	1	0.996109	0.00389105	0	0.705882	0.264706	0.0294118	0	0	0	0	0	0	0	0	0	0	0	0	0	0	0	0	0	0	0	0	0	0	0	0	0
Outlier-364	ssa14	79349570	79351009	-1439	<DEL>	downstream_gene_variant	MODIFIER	LOC106570513	0.108693	200	0	0	101	90	66	5	12	17	0.392996	0.350195	0.256809	0.147059	0.352941	0.5	0	2	2	0	1	1	0	0	2	2	2	1	1	1	1	1	2	2	2	0	0	0	0	0	0
Outlier-365	ssa14	79351492	79352156	-664	<DEL>	intron_variant	MODIFIER	LOC106570512	0.130534	200	0	0	102	84	71	4	12	18	0.396887	0.326848	0.276265	0.117647	0.352941	0.529412	0	2	2	0	1	2	0	2	0	2	2	1	1	1	1	1	2	2	2	0	0	1	1	0	0
Outlier-366	ssa14	83617466	83708978	91512	<DUP>	gene_fusion	HIGH	LOC106570580&LOC106570584	0.132421	200	0	0	251	6	0	30	2	2	0.976654	0.0233463	0	0.882353	0.0588235	0.0588235	0	0	0	0	0	0	0	0	0	0	1	0	0	0	0	0	0	0	0	0	0	0	0	0	0
Outlier-367	ssa14	86907293	86907440	-147	<DEL>	intron_variant	MODIFIER	LOC106570681	0.181459	200	0	0	172	66	19	9	17	8	0.669261	0.256809	0.07393	0.264706	0.5	0.235294	0	0	0	1	0	0	1	0	0	1	0	0	2	0	0	0	0	0	2	0	0	0	0	0	0
Outlier-368	ssa15	1278547	1278728	-181	<DEL>	intron_variant	MODIFIER	LOC106570817	0.112919	200	2	0.01	254	2	1	30	3	1	0.988327	0.0077821	0.00389105	0.882353	0.0882353	0.0294118	0	0	0	0	0	0	0	0	0	0	0	0	0	0	0	0	0	0	0	0	0	0	0	0	0
Outlier-369	ssa15	6703191	6703479	-288	<DEL>	intergenic_region	MODIFIER	id726640-LOC106570924	0.112171	200	0	0	228	26	3	22	10	2	0.88716	0.101167	0.0116732	0.647059	0.294118	0.0588235	0	0	0	0	0	0	0	0	0	0	0	0	0	0	1	0	0	0	0	0	0	0	0	0	1
Outlier-370	ssa15	10666977	10667756	-779	<DEL>	intergenic_region	MODIFIER	LOC106570983-LOC106570984	0.141813	200	0	0	248	9	0	27	6	1	0.964981	0.0350195	0	0.794118	0.176471	0.0294118	1	1	0	0	1	0	0	0	0	0	0	0	0	0	0	0	0	0	0	0	0	0	0	0	0
Outlier-371	ssa15	21412115	21414144	2029	<DUP>	intron_variant	MODIFIER	LOC106571126	0.149495	200	2	0.01	257	0	0	32	1	1	1	0	0	0.941176	0.0294118	0.0294118	0	0	0	0	0	0	0	0	0	0	0	0	0	0	0	0	0	0	0	0	0	0	0	0	0
Outlier-372	ssa15	24276218	24276412	-194	<DEL>	intron_variant	MODIFIER	LOC106571209	0.172198	200	0	0	210	41	6	15	16	3	0.817121	0.159533	0.0233463	0.441176	0.470588	0.0882353	0	0	1	0	1	0	0	2	0	1	0	0	1	1	0	0	0	0	0	1	0	0	0	1	1
Outlier-373	ssa15	52039368	52039674	-306	<DEL>	intron_variant	MODIFIER	stxbp5	0.117314	200	0	0	244	12	1	25	9	0	0.949416	0.0466926	0.00389105	0.735294	0.264706	0	0	0	0	0	1	0	0	0	0	0	0	1	0	0	0	0	0	1	0	0	0	1	0	0	0
Outlier-374	ssa15	60974102	60974216	-114	<DEL>	intergenic_region	MODIFIER	id753818-LOC106571966	0.104462	200	1	0.005	257	0	0	32	2	0	1	0	0	0.941176	0.0588235	0	0	0	0	0	0	0	0	0	0	0	0	0	0	0	0	0	0	0	0	0	0	0	0	0	0
Outlier-375	ssa15	61125360	61125494	-134	<DEL>	intergenic_region	MODIFIER	id753818-LOC106571966	0.104462	200	1	0.005	257	0	0	32	2	0	1	0	0	0.941176	0.0588235	0	0	0	0	0	0	0	0	0	0	0	0	0	0	0	0	0	0	0	0	0	0	0	0	0	0
Outlier-376	ssa15	81403894	81407505	-3611	<DEL>	intron_variant	MODIFIER	LOC106572392	0.104462	200	1	0.005	257	0	0	32	2	0	1	0	0	0.941176	0.0588235	0	0	0	0	0	0	0	0	0	0	0	0	0	0	0	0	0	0	0	0	0	0	0	0	0	0
Outlier-377	ssa16	2451718	2451932	-214	<DEL>	intron_variant	MODIFIER	LOC106573133	0.122643	200	0	0	249	8	0	28	5	1	0.968872	0.0311284	0	0.823529	0.147059	0.0294118	0	0	0	0	0	0	0	0	0	0	0	1	0	0	0	0	0	0	1	0	1	0	0	0	0
Outlier-378	ssa16	5459109	5459213	-104	<DEL>	intergenic_region	MODIFIER	trnap-ugg-ccnd1	0.185536	200	0	0	226	31	0	17	17	0	0.879377	0.120623	0	0.5	0.5	0	0	1	1	1	1	0	0	0	0	0	1	0	0	0	0	0	0	0	0	0	0	0	0	0	0
Outlier-379	ssa16	5855182	5855548	-366	<DEL>	intron_variant	MODIFIER	LOC106573098	0.129817	200	0	0	213	35	9	16	16	2	0.828794	0.136187	0.0350195	0.470588	0.470588	0.0588235	0	0	0	0	0	1	1	0	0	0	0	1	0	0	0	0	1	0	0	0	0	0	0	0	0
Outlier-380	ssa16	8705200	8708130	2930	<DUP>	upstream_gene_variant	MODIFIER	LOC106573121	0.317532	200	0	0	257	0	0	27	7	0	1	0	0	0.794118	0.205882	0	0	0	0	0	0	0	0	0	0	0	0	0	0	0	0	0	0	0	0	0	0	0	0	0	0
Outlier-381	ssa16	14522314	14522471	-157	<DEL>	intron_variant	MODIFIER	LOC106573177	0.109327	200	0	0	247	9	1	28	5	1	0.961089	0.0350195	0.00389105	0.823529	0.147059	0.0294118	0	0	0	0	0	0	0	0	0	0	0	0	0	0	0	0	0	0	0	0	0	0	0	0	0
Outlier-382	ssa16	17878967	17880096	1129	<DUP>	intergenic_region	MODIFIER	LOC106573323-LOC106573324	0.135459	200	0	0	145	0	112	9	0	25	0.564202	0	0.435798	0.264706	0	0.735294	2	2	2	2	2	2	0	0	2	0	2	0	2	0	0	0	2	0	2	0	0	0	2	0	0
Outlier-383	ssa16	33703828	33704208	380	<DUP>	intergenic_region	MODIFIER	LOC106573692-bt2a2	0.147599	200	0	0	75	92	90	20	13	1	0.291829	0.357977	0.350195	0.588235	0.382353	0.0294118	1	0	0	1	1	1	1	1	1	2	0	0	0	0	0	0	1	2	0	0	0	1	0	1	2
Outlier-384	ssa16	43093942	43094050	-108	<DEL>	intron_variant	MODIFIER	LOC106573900	0.296901	200	0	0	253	4	0	26	6	2	0.984436	0.0155642	0	0.764706	0.176471	0.0588235	0	0	0	0	0	0	0	0	0	0	0	0	0	0	0	0	0	0	0	0	0	1	0	0	0
Outlier-385	ssa16	44026090	44026345	-255	<DEL>	3_prime_UTR_variant	MODIFIER	LOC106573923	0.145281	200	0	0	228	25	4	21	11	2	0.88716	0.0972763	0.0155642	0.617647	0.323529	0.0588235	0	0	0	0	0	0	0	0	0	0	1	0	0	0	0	2	0	0	0	0	0	1	0	0	0
Outlier-386	ssa16	54306928	54308584	-1656	<DEL>	intergenic_region	MODIFIER	LOC106574164-LOC106574163	0.116321	200	0	0	191	47	19	17	8	9	0.743191	0.182879	0.07393	0.5	0.235294	0.264706	0	0	1	2	0	0	0	0	0	1	0	0	0	0	0	0	0	0	2	0	1	0	0	0	0
Outlier-387	ssa16	62706252	62706982	-730	<DEL>	downstream_gene_variant	MODIFIER	LOC106574304	0.132778	200	0	0	215	35	7	18	13	3	0.836576	0.136187	0.0272374	0.529412	0.382353	0.0882353	1	0	0	0	0	0	0	0	0	0	0	0	0	0	0	0	0	0	0	0	0	0	0	0	1
Outlier-388	ssa16	84499773	84499892	119	<DUP>	intergenic_region	MODIFIER	LOC106574991-LOC106574992	0.126723	200	0	0	84	40	133	19	8	7	0.326848	0.155642	0.51751	0.558824	0.235294	0.205882	2	2	0	2	2	0	0	2	0	2	2	0	2	0	0	0	1	2	1	1	1	0	0	2	2
Outlier-389	ssa17	1378843	1379074	-231	<DEL>	intron_variant	MODIFIER	LOC106575132	0.137479	200	0	0	254	3	0	29	5	0	0.988327	0.0116732	0	0.852941	0.147059	0	0	0	0	0	0	0	0	0	0	0	0	0	0	0	0	0	0	0	0	0	0	0	0	0	0
Outlier-390	ssa17	3586540	3586660	-120	<DEL>	downstream_gene_variant	MODIFIER	adamts1	0.447314	200	0	0	233	18	6	18	4	12	0.906615	0.0700389	0.0233463	0.529412	0.117647	0.352941	0	0	0	0	0	0	0	0	2	1	0	0	0	0	1	0	2	0	0	0	0	0	0	0	0
Outlier-391	ssa17	3632445	3632632	-187	<DEL>	intron_variant	MODIFIER	app	0.151373	200	0	0	240	8	9	23	9	2	0.933852	0.0311284	0.0350195	0.676471	0.264706	0.0588235	0	0	0	0	0	0	0	0	0	0	0	0	0	0	1	1	0	0	0	0	0	0	0	0	0
Outlier-392	ssa17	7008655	7008901	-246	<DEL>	downstream_gene_variant	MODIFIER	LOC106575219	0.32263	200	0	0	134	37	86	0	8	26	0.521401	0.143969	0.33463	0	0.235294	0.764706	0	2	2	2	2	0	0	0	0	2	1	2	0	0	0	0	0	0	0	0	2	0	0	0	0
Outlier-393	ssa17	9500267	9500422	-155	<DEL>	upstream_gene_variant	MODIFIER	LOC106575255	0.143309	200	0	0	212	30	15	21	4	9	0.824903	0.116732	0.0583658	0.617647	0.117647	0.264706	0	2	0	1	0	0	0	0	0	2	0	0	1	0	0	0	0	0	0	0	0	0	0	0	2
Outlier-394	ssa17	14197308	14197538	-230	<DEL>	upstream_gene_variant	MODIFIER	ola1	0.314618	200	0	0	255	2	0	27	5	2	0.992218	0.0077821	0	0.794118	0.147059	0.0588235	0	0	0	0	0	0	0	0	0	0	0	0	0	0	0	0	0	0	0	0	0	0	0	0	0
Outlier-395	ssa17	20644211	20644775	-564	<DEL>	downstream_gene_variant	MODIFIER	LOC106575635	0.272999	200	0	0	238	18	1	20	11	3	0.92607	0.0700389	0.00389105	0.588235	0.323529	0.0882353	0	0	0	0	0	0	0	2	0	0	0	0	0	1	0	0	0	0	0	0	0	0	0	0	0
Outlier-396	ssa17	39102044	39102309	-265	<DEL>	upstream_gene_variant	MODIFIER	LOC106576123	0.182952	200	0	0	183	71	3	7	26	1	0.712062	0.276265	0.0116732	0.205882	0.764706	0.0294118	0	0	1	0	0	0	0	1	0	0	0	0	0	2	1	1	0	0	0	0	0	0	0	1	0
Outlier-397	ssa17	39225406	39225669	-263	<DEL>	intergenic_region	MODIFIER	LOC106576133-LOC106576141	0.135737	200	1	0.005	244	13	0	28	3	3	0.949416	0.0505837	0	0.823529	0.0882353	0.0882353	0	0	0	0	0	0	0	1	0	0	0	0	0	0	0	0	0	0	1	0	0	0	0	0	0
Outlier-398	ssa17	45378169	45378442	-273	<DEL>	intron_variant	MODIFIER	LOC106576312	0.16306	200	0	0	184	61	12	11	18	5	0.715953	0.237354	0.0466926	0.323529	0.529412	0.147059	1	0	0	1	0	0	1	0	0	1	0	2	0	0	0	1	1	2	0	0	0	0	0	0	1
Outlier-399	ssa17	51677857	51678064	207	<DUP>	intergenic_region	MODIFIER	id856994-LOC106576516	0.618006	200	0	0	1	8	248	12	4	18	0.00389105	0.0311284	0.964981	0.352941	0.117647	0.529412	2	2	2	2	2	2	2	2	2	2	2	2	1	2	2	2	1	2	2	1	2	2	2	1	2
Outlier-400	ssa18	2854697	2854832	-135	<DEL>	intron_variant	MODIFIER	fam160b1	0.227334	200	0	0	238	14	5	23	6	5	0.92607	0.0544747	0.0194553	0.676471	0.176471	0.147059	0	0	0	1	0	0	0	0	0	0	0	0	0	0	0	0	0	0	0	0	0	0	0	0	1
Outlier-401	ssa18	7613389	7613761	-372	<DEL>	intron_variant	MODIFIER	LOC106576794	0.191762	200	0	0	165	74	18	9	15	10	0.642023	0.287938	0.0700389	0.264706	0.441176	0.294118	2	1	0	2	1	1	1	0	0	0	1	1	0	0	0	1	0	0	0	0	1	0	0	0	0
Outlier-402	ssa18	7769102	7769521	-419	<DEL>	upstream_gene_variant	MODIFIER	LOC106576788	0.104175	200	0	0	216	39	2	20	12	2	0.840467	0.151751	0.0077821	0.588235	0.352941	0.0588235	0	0	0	0	0	0	0	0	0	1	0	1	1	0	0	0	1	0	0	0	0	0	0	0	0
Outlier-403	ssa18	7933308	7933961	-653	<DEL>	intron_variant	MODIFIER	LOC106576788	0.205569	200	0	0	229	28	0	20	11	3	0.891051	0.108949	0	0.588235	0.323529	0.0882353	1	0	0	1	0	1	0	0	0	0	0	0	0	0	0	1	0	0	0	0	0	0	1	0	0
Outlier-404	ssa18	12547519	12547796	-277	<DEL>	intron_variant	MODIFIER	ldb3	0.183786	200	0	0	219	35	3	21	7	6	0.85214	0.136187	0.0116732	0.617647	0.205882	0.176471	0	0	0	0	0	0	0	1	0	0	0	0	0	0	1	0	0	1	0	0	1	0	0	1	0
Outlier-405	ssa18	12776217	12776519	-302	<DEL>	intron_variant	MODIFIER	LOC100194528	0.151705	200	1	0.005	253	4	0	30	2	2	0.984436	0.0155642	0	0.882353	0.0588235	0.0588235	0	0	0	0	0	0	0	0	0	0	0	0	0	0	0	0	0	0	0	0	0	0	1	0	0
Outlier-406	ssa18	15447276	15447639	-363	<DEL>	intron_variant	MODIFIER	LOC106576968	0.103696	200	1	0.005	256	1	0	32	1	1	0.996109	0.00389105	0	0.941176	0.0294118	0.0294118	0	0	0	0	0	0	0	0	0	0	0	0	0	0	0	0	0	0	0	0	0	0	0	0	0
Outlier-407	ssa18	15665311	15665588	-277	<DEL>	intron_variant	MODIFIER	LOC106576975	0.161655	200	0	0	242	15	0	27	3	4	0.941634	0.0583658	0	0.794118	0.0882353	0.117647	0	0	0	0	0	0	0	0	0	0	0	1	0	0	0	0	0	0	0	1	0	0	0	0	0
Outlier-408	ssa18	17150319	17158356	8037	<DUP>	upstream_gene_variant	MODIFIER	LOC106576993	0.119735	200	0	0	251	4	2	29	3	2	0.976654	0.0155642	0.0077821	0.852941	0.0882353	0.0588235	0	0	0	0	0	0	0	0	0	0	0	0	0	0	0	0	0	0	0	0	0	0	0	0	0
Outlier-409	ssa18	17495983	17499919	-3936	<DEL>	intergenic_region	MODIFIER	LOC106577087-id869642	0.107343	200	0	0	256	1	0	31	3	0	0.996109	0.00389105	0	0.911765	0.0882353	0	0	0	0	0	0	0	0	0	0	0	0	0	0	0	0	0	0	0	0	0	0	0	0	0	0
Outlier-410	ssa18	20349349	20349536	-187	<DEL>	upstream_gene_variant	MODIFIER	LOC106577094	0.330808	200	0	0	253	4	0	23	11	0	0.984436	0.0155642	0	0.676471	0.323529	0	0	0	0	0	0	0	0	0	0	0	0	0	0	0	0	0	0	0	0	0	0	0	0	0	0
Outlier-411	ssa18	24680046	24680231	-185	<DEL>	intron_variant	MODIFIER	LOC100380625	0.137479	200	0	0	254	3	0	29	5	0	0.988327	0.0116732	0	0.852941	0.147059	0	0	0	0	0	0	0	0	0	0	0	0	0	0	0	0	0	0	0	0	0	0	0	0	0	0
Outlier-412	ssa18	28486716	28487326	-610	<DEL>	intron_variant	MODIFIER	cssa18h10orf11	0.103279	200	0	0	189	40	28	34	0	0	0.735409	0.155642	0.108949	1	0	0	0	0	0	0	0	0	0	1	2	1	1	0	0	2	0	0	0	2	1	2	1	0	0	0	1
Outlier-413	ssa18	30556201	30557618	-1417	<DEL>	intergenic_region	MODIFIER	id878007-LOC106577256	0.259272	200	0	0	200	32	25	11	13	10	0.77821	0.124514	0.0972763	0.323529	0.382353	0.294118	1	2	0	1	1	0	0	0	0	0	0	0	0	0	0	0	0	2	2	0	0	1	0	0	0
Outlier-414	ssa18	36956971	36957099	-128	<DEL>	downstream_gene_variant	MODIFIER	LOC106577383	0.207341	200	0	0	248	7	2	25	7	2	0.964981	0.0272374	0.0077821	0.735294	0.205882	0.0588235	0	0	1	0	0	0	0	0	0	0	0	0	0	0	0	0	0	0	0	0	0	0	0	0	0
Outlier-415	ssa18	43997670	44000165	-2495	<DEL>	intron_variant	MODIFIER	LOC106577485	0.115976	200	1	0.005	252	4	1	29	4	1	0.980545	0.0155642	0.00389105	0.852941	0.117647	0.0294118	0	0	0	0	0	0	0	0	0	0	0	0	0	0	0	0	0	0	0	0	0	0	0	0	0
Outlier-416	ssa18	46500281	47195996	695715	<INV>	inversion	HIGH	LOC106577539	0.153946	200	0	0	238	19	0	22	12	0	0.92607	0.07393	0	0.647059	0.352941	0	0	0	0	1	0	0	0	0	0	0	0	0	0	0	0	0	1	0	0	1	0	0	0	1	0
Outlier-417	ssa18	49674151	49675530	-1379	<DEL>	intron_variant	MODIFIER	LOC106577601	0.104462	200	1	0.005	257	0	0	32	2	0	1	0	0	0.941176	0.0588235	0	0	0	0	0	0	0	0	0	0	0	0	0	0	0	0	0	0	0	0	0	0	0	0	0	0
Outlier-418	ssa18	49857515	49858856	-1341	<DEL>	downstream_gene_variant	MODIFIER	LOC106577605	0.104462	200	1	0.005	257	0	0	32	2	0	1	0	0	0.941176	0.0588235	0	0	0	0	0	0	0	0	0	0	0	0	0	0	0	0	0	0	0	0	0	0	0	0	0	0
Outlier-419	ssa18	54651837	54653284	-1447	<DEL>	intron_variant	MODIFIER	LOC106577717	0.113147	200	0	0	33	53	171	7	17	10	0.128405	0.206226	0.66537	0.205882	0.5	0.294118	1	2	2	2	2	2	2	1	2	1	2	2	2	2	2	2	2	2	1	1	2	2	1	1	2
Outlier-420	ssa18	56889482	56928581	39099	<DUP>	duplication	HIGH	LOC106577812	0.124887	200	0	0	241	13	3	26	6	2	0.937743	0.0505837	0.0116732	0.764706	0.176471	0.0588235	0	0	0	0	0	0	0	0	0	0	0	0	0	0	0	0	0	0	0	0	0	0	0	0	0
Outlier-421	ssa18	58676971	58677182	-211	<DEL>	intron_variant	MODIFIER	LOC106577826	0.351489	200	0	0	257	0	0	26	8	0	1	0	0	0.764706	0.235294	0	0	0	0	0	0	0	0	0	0	0	0	0	0	0	0	0	0	0	0	0	0	0	0	0	0
Outlier-422	ssa18	59146109	59146349	-240	<DEL>	intron_variant	MODIFIER	LOC106577858	0.157862	200	0	0	228	23	6	21	9	4	0.88716	0.0894942	0.0233463	0.617647	0.264706	0.117647	0	0	1	0	0	0	0	0	0	0	0	0	0	0	0	0	0	0	0	0	0	1	0	0	0
Outlier-423	ssa18	64338324	64339176	-852	<DEL>	stop_lost&conservative_inframe_deletion	HIGH	LOC106578007	0.146814	200	0	0	216	36	5	19	11	4	0.840467	0.140078	0.0194553	0.558824	0.323529	0.117647	0	0	1	1	0	0	0	0	0	0	0	1	0	0	0	0	0	1	0	0	0	0	1	0	0
Outlier-424	ssa19	2109421	2123074	13653	<DUP>	intron_variant	MODIFIER	LOC106578315	0.282995	200	0	0	249	8	0	25	6	3	0.968872	0.0311284	0	0.735294	0.176471	0.0882353	0	0	0	1	0	0	0	0	0	0	0	0	0	0	0	0	0	0	0	0	0	0	0	0	0
Outlier-425	ssa19	3963433	3996348	32915	<INV>	inversion	LOW	LOC106578334	0.131794	200	0	0	204	51	2	14	20	0	0.793774	0.198444	0.0077821	0.411765	0.588235	0	0	0	1	0	1	0	0	0	0	0	0	0	0	0	0	0	0	0	0	0	1	0	0	0	0
Outlier-426	ssa19	4299612	4299909	-297	<DEL>	intergenic_region	MODIFIER	LOC106578338-id899035	0.125469	200	1	0.005	234	20	3	22	11	1	0.910506	0.077821	0.0116732	0.647059	0.323529	0.0294118	0	0	0	0	0	0	0	1	0	1	0	0	0	0	0	0	0	0	0	0	0	0	0	0	0
Outlier-427	ssa19	5592063	5593927	-1864	<DEL>	intron_variant	MODIFIER	LOC106578343	0.220034	200	0	0	211	34	12	12	19	3	0.821012	0.132296	0.0466926	0.352941	0.558824	0.0882353	2	0	0	0	0	0	0	1	0	0	1	0	0	2	0	1	0	0	0	0	1	0	0	0	2
Outlier-428	ssa19	8537707	8537998	-291	<DEL>	intron_variant	MODIFIER	mllt10	0.19112	200	0	0	252	5	0	28	5	1	0.980545	0.0194553	0	0.823529	0.147059	0.0294118	0	0	0	0	0	0	0	0	0	0	0	0	0	0	0	0	0	0	0	0	0	0	0	0	0
Outlier-429	ssa19	15498262	15498402	-140	<DEL>	intergenic_region	MODIFIER	c1ql3-LOC106578522	0.114279	200	0	0	186	58	13	15	13	6	0.723735	0.225681	0.0505837	0.441176	0.382353	0.176471	0	0	1	0	0	0	0	0	0	0	1	1	1	1	0	1	0	0	0	0	0	1	0	0	0
Outlier-430	ssa19	15830541	15830961	-420	<DEL>	intron_variant	MODIFIER	cnbd1	0.118809	200	1	0.005	252	4	1	31	2	1	0.980545	0.0155642	0.00389105	0.911765	0.0588235	0.0294118	0	0	0	0	0	0	0	0	0	0	0	0	0	0	0	0	0	0	0	1	0	0	0	0	0
Outlier-431	ssa19	17561552	17561798	-246	<DEL>	intron_variant	MODIFIER	LOC106578541	0.17614	200	0	0	111	93	53	1	18	15	0.431907	0.361868	0.206226	0.0294118	0.529412	0.441176	1	0	0	1	1	2	0	2	1	2	2	2	1	0	1	0	1	1	2	1	1	1	0	1	1
Outlier-432	ssa19	20229452	20229577	-125	<DEL>	intergenic_region	MODIFIER	LOC106578563-LOC106578564	0.136118	200	0	0	192	50	15	14	14	6	0.747082	0.194553	0.0583658	0.411765	0.411765	0.176471	0	2	0	0	1	0	1	1	1	0	0	1	0	0	0	0	0	0	0	0	0	0	0	0	1
Outlier-433	ssa19	21250612	21253095	-2483	<DEL>	intron_variant	MODIFIER	LOC106578565	0.148079	200	0	0	212	35	10	16	15	3	0.824903	0.136187	0.0389105	0.470588	0.441176	0.0882353	0	0	1	0	1	0	0	1	0	0	0	0	0	0	0	0	0	0	1	0	0	1	0	0	2
Outlier-434	ssa19	23267384	23267530	-146	<DEL>	intergenic_region	MODIFIER	LOC106578578-id907438	0.12773	200	0	0	203	39	15	15	15	4	0.789883	0.151751	0.0583658	0.441176	0.441176	0.117647	0	0	1	0	1	0	1	2	0	0	0	0	1	0	0	0	0	0	1	0	0	0	0	0	1
Outlier-435	ssa19	23835619	23836118	-499	<DEL>	intergenic_region	MODIFIER	LOC106578596-LOC106578590	0.281534	200	0	0	255	2	0	26	8	0	0.992218	0.0077821	0	0.764706	0.235294	0	0	0	0	0	0	0	0	0	0	0	0	0	0	0	0	0	0	0	0	0	0	1	0	0	0
Outlier-436	ssa19	26118975	26120100	-1125	<DEL>	intron_variant	MODIFIER	LOC106578615	0.155077	200	0	0	111	32	114	3	6	25	0.431907	0.124514	0.44358	0.0882353	0.176471	0.735294	1	0	2	2	2	0	0	1	2	0	2	1	1	1	1	2	0	2	2	2	0	2	1	0	0
Outlier-437	ssa19	26895892	26897231	-1339	<DEL>	intron_variant	MODIFIER	LOC106578632	0.144507	200	0	0	167	66	24	11	14	9	0.649805	0.256809	0.0933852	0.323529	0.411765	0.264706	0	0	0	1	1	1	0	0	0	0	2	0	0	2	0	2	1	0	0	1	0	1	0	0	0
Outlier-438	ssa19	30361115	30361631	-516	<DEL>	intron_variant	MODIFIER	LOC106578684	0.17437	200	0	0	173	68	16	15	6	13	0.673152	0.264591	0.0622568	0.441176	0.176471	0.382353	1	0	1	1	2	1	1	0	0	0	0	0	0	1	1	0	0	0	0	0	0	2	0	0	0
Outlier-439	ssa19	30539877	30540458	-581	<DEL>	downstream_gene_variant	MODIFIER	LOC106578682	0.170663	200	0	0	158	64	35	10	10	14	0.614786	0.249027	0.136187	0.294118	0.294118	0.411765	1	0	0	1	2	2	1	0	0	0	0	0	0	1	2	0	0	0	1	2	0	2	0	0	0
Outlier-440	ssa19	31446481	31447749	-1268	<DEL>	intron_variant	MODIFIER	LOC106578665	0.313835	200	0	0	256	1	0	26	8	0	0.996109	0.00389105	0	0.764706	0.235294	0	0	0	0	0	0	0	0	0	0	0	0	0	0	0	0	0	0	0	0	0	0	0	0	0	0
Outlier-441	ssa19	32551883	32552143	-260	<DEL>	intron_variant	MODIFIER	id912041	0.170817	200	0	0	199	49	9	15	13	6	0.774319	0.190661	0.0350195	0.441176	0.382353	0.176471	1	0	0	0	0	1	0	0	2	1	0	1	0	0	0	2	0	1	0	0	0	0	1	0	0
Outlier-442	ssa19	38683673	38683859	-186	<DEL>	upstream_gene_variant	MODIFIER	LOC106578837	0.135585	200	0	0	251	5	1	28	5	1	0.976654	0.0194553	0.00389105	0.823529	0.147059	0.0294118	0	0	0	0	0	0	0	0	0	0	0	2	0	0	0	0	0	0	0	0	0	0	0	0	0
Outlier-443	ssa19	49919873	49920139	-266	<DEL>	intergenic_region	MODIFIER	id919692-LOC106579330	0.143448	200	0	0	242	13	2	24	9	1	0.941634	0.0505837	0.0077821	0.705882	0.264706	0.0294118	0	0	0	0	0	1	0	1	0	0	0	0	0	0	0	0	0	0	0	0	0	0	0	0	0
Outlier-444	ssa19	49955069	49956985	-1916	<DEL>	intergenic_region	MODIFIER	id919692-LOC106579330	0.148104	200	0	0	184	52	21	14	11	9	0.715953	0.202335	0.0817121	0.411765	0.323529	0.264706	2	1	0	0	1	0	0	2	0	0	0	0	0	0	1	0	0	0	0	2	0	2	0	0	0
Outlier-445	ssa19	51422161	51453282	31121	<INV>	inversion	HIGH	LOC106579283	0.11092	200	0	0	239	18	0	24	10	0	0.929961	0.0700389	0	0.705882	0.294118	0	0	0	0	0	0	0	0	1	0	0	0	0	0	0	0	0	0	0	0	0	0	0	0	0	0
Outlier-446	ssa19	52060214	52060333	-119	<DEL>	downstream_gene_variant	MODIFIER	LOC106579260	0.166182	200	0	0	215	31	11	17	12	5	0.836576	0.120623	0.0428016	0.5	0.352941	0.147059	0	0	1	0	0	0	0	1	2	0	1	0	0	0	0	0	0	0	0	0	1	0	1	0	0
Outlier-447	ssa19	52850480	52857722	7242	<DUP>	intergenic_region	MODIFIER	LOC106579242-LOC106579380	0.124053	200	0	0	190	55	12	13	17	4	0.7393	0.214008	0.0466926	0.382353	0.5	0.117647	0	1	1	2	0	0	2	1	0	1	1	0	0	0	0	0	0	1	0	1	1	1	1	0	0
Outlier-448	ssa19	53308059	53310015	-1956	<DEL>	intron_variant	MODIFIER	rhbdl1	0.18005	200	0	0	218	26	13	17	12	5	0.848249	0.101167	0.0505837	0.5	0.352941	0.147059	1	0	0	1	0	0	0	0	0	0	0	0	0	0	0	0	0	0	0	0	1	1	0	0	0
Outlier-449	ssa19	53813644	53813755	-111	<DEL>	intron_variant	MODIFIER	rab11fip3	0.241628	200	0	0	237	19	1	21	11	2	0.922179	0.07393	0.00389105	0.617647	0.323529	0.0588235	1	0	0	1	0	0	1	0	0	0	0	0	0	0	0	0	0	0	0	0	1	0	0	0	0
Outlier-450	ssa19	56472015	56472194	-179	<DEL>	intron_variant	MODIFIER	LOC106579370	0.153079	200	0	0	253	4	0	29	4	1	0.984436	0.0155642	0	0.852941	0.117647	0.0294118	0	0	0	0	0	0	0	0	0	0	0	0	0	0	0	0	0	0	0	0	0	0	0	0	0
Outlier-451	ssa19	59204241	59204444	-203	<DEL>	downstream_gene_variant	MODIFIER	LOC106579092	0.110679	200	0	0	144	61	52	12	5	17	0.560311	0.237354	0.202335	0.352941	0.147059	0.5	0	2	0	0	0	1	2	1	0	1	2	0	2	1	0	0	0	2	0	1	0	1	0	0	0
Outlier-452	ssa19	60404263	60404368	-105	<DEL>	intron_variant	MODIFIER	LOC106579069	0.229077	200	1	0.005	230	23	4	19	11	4	0.894942	0.0894942	0.0155642	0.558824	0.323529	0.117647	0	0	0	0	1	0	1	0	0	0	1	0	0	0	0	0	0	0	0	0	0	2	0	0	0
Outlier-453	ssa19	62796641	62797168	-527	<DEL>	upstream_gene_variant	MODIFIER	LOC106579415	0.106183	200	0	0	231	21	5	25	5	4	0.898833	0.0817121	0.0194553	0.735294	0.147059	0.117647	0	0	0	0	0	0	0	1	0	0	0	0	0	0	0	0	0	0	0	0	0	1	0	0	0
Outlier-454	ssa19	63602046	63602278	-232	<DEL>	intergenic_region	MODIFIER	LOC106579418-LOC106579421	0.272584	200	0	0	243	11	3	23	7	4	0.945525	0.0428016	0.0116732	0.676471	0.205882	0.117647	0	1	0	0	0	0	0	0	0	0	1	0	0	0	0	0	0	0	0	0	0	0	0	0	0
Outlier-455	ssa19	63924052	63936682	12630	<DUP>	frameshift_variant	HIGH	LOC106579422	0.16957	200	0	0	222	22	13	19	9	6	0.863813	0.0856031	0.0505837	0.558824	0.264706	0.176471	0	0	0	1	0	0	0	0	0	0	1	2	0	0	0	0	1	0	0	0	0	0	0	0	0
Outlier-456	ssa19	64218905	64219919	-1014	<DEL>	intergenic_region	MODIFIER	LOC106579425-LOC106579438	0.188377	200	0	0	192	53	12	13	14	7	0.747082	0.206226	0.0466926	0.382353	0.411765	0.205882	0	1	0	0	0	0	0	1	0	0	1	1	0	0	0	1	1	2	0	0	0	1	0	0	0
Outlier-457	ssa19	64940527	64941330	-803	<DEL>	upstream_gene_variant	MODIFIER	LOC106579430	0.29263	200	0	0	180	60	17	8	14	12	0.700389	0.233463	0.0661479	0.235294	0.411765	0.352941	0	2	1	0	0	0	0	1	1	0	1	1	0	0	0	1	1	2	0	0	0	1	0	0	0
Outlier-458	ssa19	65598329	65600601	-2272	<DEL>	downstream_gene_variant	MODIFIER	LOC106579436	0.124261	200	0	0	180	63	14	13	15	6	0.700389	0.245136	0.0544747	0.382353	0.441176	0.176471	0	1	0	0	0	0	0	1	1	0	1	1	0	0	0	0	1	2	0	0	0	0	0	0	0
Outlier-459	ssa19	65835896	65838018	-2122	<DEL>	intron_variant	MODIFIER	LOC106579432	0.107343	200	1	0.005	256	1	0	31	3	0	0.996109	0.00389105	0	0.911765	0.0882353	0	0	0	0	0	0	0	0	0	0	0	0	0	0	0	0	0	0	0	0	0	0	0	0	0	0
Outlier-460	ssa19	68061452	68070998	9546	<DUP>	intergenic_region	MODIFIER	LOC106579538-LOC106579537	0.137188	200	0	0	238	14	5	24	7	3	0.92607	0.0544747	0.0194553	0.705882	0.205882	0.0882353	0	0	0	0	0	0	0	0	1	0	0	0	0	0	0	0	0	0	0	0	0	0	0	0	0
Outlier-461	ssa19	70536947	70540517	-3570	<DEL>	intron_variant	MODIFIER	LOC106579597	0.136598	200	0	0	250	7	0	28	5	1	0.972763	0.0272374	0	0.823529	0.147059	0.0294118	0	0	0	0	0	0	0	0	0	0	0	0	0	0	0	0	0	0	0	0	0	0	0	0	0
Outlier-462	ssa19	70798225	70798349	-124	<DEL>	intergenic_region	MODIFIER	LOC106579608-LOC106579591	0.144003	200	1	0.005	244	11	2	25	8	1	0.949416	0.0428016	0.0077821	0.735294	0.235294	0.0294118	0	0	1	1	0	0	0	0	0	0	0	0	0	0	0	0	0	0	1	0	0	0	0	0	0
Outlier-463	ssa19	72792415	72792564	-149	<DEL>	intron_variant	MODIFIER	LOC106579649	0.107343	200	2	0.01	256	1	0	31	3	0	0.996109	0.00389105	0	0.911765	0.0882353	0	0	0	0	0	0	0	0	0	0	0	0	0	0	0	0	0	0	0	0	0	0	0	0	0	0
Outlier-464	ssa19	74566075	74567483	-1408	<DEL>	intron_variant	MODIFIER	LOC106579613	0.108693	200	0	0	104	90	63	4	14	16	0.404669	0.350195	0.245136	0.117647	0.411765	0.470588	2	1	1	2	0	2	0	1	1	0	1	0	2	1	0	0	0	2	0	1	0	1	0	1	0
Outlier-465	ssa19	80449021	80449124	-103	<DEL>	intergenic_region	MODIFIER	LOC106579750-LOC106579747	0.149495	200	1	0.005	257	0	0	32	1	1	1	0	0	0.941176	0.0294118	0.0294118	0	0	0	0	0	0	0	0	0	0	0	0	0	0	0	0	0	0	0	0	0	0	0	0	0
Outlier-466	ssa20	1113655	1114718	-1063	<DEL>	intron_variant	MODIFIER	LOC106579797	0.154023	200	1	0.005	257	0	0	31	3	0	1	0	0	0.911765	0.0882353	0	0	0	0	0	0	0	0	0	0	0	0	0	0	0	0	0	0	0	0	0	0	0	0	0	0
Outlier-467	ssa20	9581485	9581884	-399	<DEL>	intergenic_region	MODIFIER	LOC106580143-LOC106580142	0.119088	200	0	0	244	13	0	26	8	0	0.949416	0.0505837	0	0.764706	0.235294	0	0	0	0	0	0	0	0	0	0	0	0	0	0	0	0	0	0	0	0	0	1	0	1	0	0
Outlier-468	ssa20	13036039	13036346	-307	<DEL>	upstream_gene_variant	MODIFIER	LOC106580115	0.138188	200	0	0	83	79	95	1	11	22	0.322957	0.307393	0.36965	0.0294118	0.323529	0.647059	1	1	1	1	1	0	0	0	0	0	0	2	2	2	2	0	1	1	2	2	1	1	0	0	2
Outlier-469	ssa20	20171137	20172570	-1433	<DEL>	intron_variant	MODIFIER	LOC106579921	0.142591	200	0	0	47	57	153	0	2	32	0.182879	0.22179	0.595331	0	0.0588235	0.941176	2	2	1	1	2	1	0	0	0	2	2	1	2	2	0	0	2	2	2	2	2	2	2	2	2
Outlier-470	ssa20	21113481	21113805	-324	<DEL>	intron_variant	MODIFIER	LOC106579906	0.166277	200	0	0	230	27	0	20	13	1	0.894942	0.105058	0	0.588235	0.382353	0.0294118	0	0	0	0	1	0	0	0	0	0	0	0	0	0	0	0	0	0	0	0	0	0	0	0	1
Outlier-471	ssa20	26981007	26981182	-175	<DEL>	intron_variant	MODIFIER	LOC106580333	0.133621	200	0	0	167	47	43	11	11	12	0.649805	0.182879	0.167315	0.323529	0.323529	0.352941	0	0	0	1	1	0	0	0	0	0	0	1	0	2	1	0	0	2	0	1	0	0	1	0	0
Outlier-472	ssa20	36449183	36450642	-1459	<DEL>	intergenic_region	MODIFIER	LOC106580537-ccdc183	0.103933	200	0	0	218	26	13	23	4	7	0.848249	0.101167	0.0505837	0.676471	0.117647	0.205882	0	0	0	0	2	0	0	0	0	0	0	1	0	0	2	0	0	0	0	1	0	1	0	1	0
Outlier-473	ssa20	41577409	41578011	-602	<DEL>	downstream_gene_variant	MODIFIER	b3glt	0.188259	200	0	0	154	75	28	7	16	11	0.599222	0.291829	0.108949	0.205882	0.470588	0.323529	0	1	0	0	1	0	1	1	0	0	1	1	1	0	1	2	0	1	0	1	0	0	0	0	1
Outlier-474	ssa20	45506066	45507376	-1310	<DEL>	intergenic_region	MODIFIER	LOC106580733-trnaa-ugc	0.127873	200	0	0	72	83	102	1	10	23	0.280156	0.322957	0.396887	0.0294118	0.294118	0.676471	0	2	2	0	2	0	0	1	0	2	2	1	2	2	0	2	0	2	1	0	1	0	2	1	2
Outlier-475	ssa20	49304399	49304619	-220	<DEL>	upstream_gene_variant	MODIFIER	LOC106580891	0.114966	200	0	0	213	44	0	18	15	1	0.828794	0.171206	0	0.529412	0.441176	0.0294118	0	1	1	1	0	0	0	0	0	0	1	1	0	0	0	0	0	0	0	0	1	1	0	0	0
Outlier-476	ssa20	62570877	62572332	-1455	<DEL>	intron_variant	MODIFIER	LOC106581099	0.276269	200	0	0	256	1	0	28	5	1	0.996109	0.00389105	0	0.823529	0.147059	0.0294118	0	0	0	0	0	0	0	0	0	0	0	0	0	0	0	0	0	0	0	0	0	0	0	0	0
Outlier-477	ssa20	65964017	65969187	5170	<DUP>	downstream_gene_variant	MODIFIER	LOC106581270	0.11891	200	0	0	131	81	45	9	10	15	0.509728	0.315175	0.175097	0.264706	0.294118	0.441176	1	1	0	1	1	0	1	1	0	0	0	0	0	1	2	0	2	2	1	1	0	2	0	0	1
Outlier-478	ssa20	71350453	71353113	2660	<DUP>	intergenic_region	MODIFIER	LOC106581369-LOC106581370	0.139543	200	0	0	154	59	44	11	8	15	0.599222	0.229572	0.171206	0.323529	0.235294	0.441176	1	0	2	0	0	0	1	0	0	1	1	2	2	0	0	0	1	1	0	1	2	0	0	0	0
Outlier-479	ssa20	76729584	76731464	-1880	<DEL>	intron_variant	MODIFIER	neus	0.16208	200	1	0.005	255	2	0	30	3	1	0.992218	0.0077821	0	0.882353	0.0882353	0.0294118	0	0	0	0	0	0	0	0	0	0	0	0	0	0	0	0	0	0	0	0	0	1	0	0	0
Outlier-480	ssa20	77890555	77890761	-206	<DEL>	intergenic_region	MODIFIER	LOC106581459-LOC106581464	0.166075	200	0	0	221	28	8	21	7	6	0.859922	0.108949	0.0311284	0.617647	0.205882	0.176471	0	0	0	1	0	0	1	0	0	0	0	0	1	0	1	0	0	2	0	0	0	0	0	0	0
Outlier-481	ssa20	84364534	84368283	-3749	<DEL>	downstream_gene_variant	MODIFIER	LOC106581584	0.149495	200	1	0.005	257	0	0	32	1	1	1	0	0	0.941176	0.0294118	0.0294118	0	0	0	0	0	0	0	0	0	0	0	0	0	0	0	0	0	0	0	0	0	0	0	0	0
Outlier-482	ssa20	86091080	86111444	20364	<INV>	intergenic_region	MODIFIER	LOC106581604-id992220	0.109168	200	0	0	241	16	0	25	9	0	0.937743	0.0622568	0	0.735294	0.264706	0	1	0	1	0	0	0	0	0	0	0	0	0	0	0	0	0	0	0	0	0	0	0	0	0	0
Outlier-483	ssa21	2695805	2696074	-269	<DEL>	intergenic_region	MODIFIER	LOC106581630-LOC106581636	0.147767	200	0	0	223	31	3	20	11	3	0.867704	0.120623	0.0116732	0.588235	0.323529	0.0882353	0	0	0	1	0	0	0	0	0	1	0	0	0	0	0	0	0	0	0	0	0	1	0	0	0
Outlier-484	ssa21	8215428	8216874	-1446	<DEL>	intergenic_region	MODIFIER	id995116-slc39a10	0.142696	200	0	0	229	27	1	21	12	1	0.891051	0.105058	0.00389105	0.617647	0.352941	0.0294118	0	0	0	1	0	0	0	0	0	0	0	1	1	0	0	0	0	0	1	0	0	0	1	0	0
Outlier-485	ssa21	10481063	10481958	-895	<DEL>	intergenic_region	MODIFIER	LOC106581718-LOC106581870	0.241939	200	0	0	257	0	0	29	5	0	1	0	0	0.852941	0.147059	0	0	0	0	0	0	0	0	0	0	0	0	0	0	0	0	0	0	0	0	0	0	0	0	0	0
Outlier-486	ssa21	11500544	11500690	-146	<DEL>	intergenic_region	MODIFIER	LOC106581862-LOC106581717	0.195803	200	0	0	159	60	38	4	20	10	0.618677	0.233463	0.14786	0.117647	0.588235	0.294118	0	1	1	2	0	0	2	0	1	0	0	0	0	0	0	2	1	0	0	2	0	1	0	0	2
Outlier-487	ssa21	13069412	13070386	-974	<DEL>	exon_loss_variant&splice_acceptor_variant&3_prime_UTR_truncation&exon_loss_variant&splice_region_variant&intron_variant	HIGH	LOC106581831	0.104462	200	2	0.01	257	0	0	32	2	0	1	0	0	0.941176	0.0588235	0	0	0	0	0	0	0	0	0	0	0	0	0	0	0	0	0	0	0	0	0	0	0	0	0	0
Outlier-488	ssa21	14494944	14495179	-235	<DEL>	intron_variant	MODIFIER	tanc1	0.14618	200	0	0	247	9	1	28	3	3	0.961089	0.0350195	0.00389105	0.823529	0.0882353	0.0882353	0	0	0	0	0	0	0	0	0	0	0	0	0	0	0	0	0	0	0	0	0	0	0	0	0
Outlier-489	ssa21	47758740	47759101	-361	<DEL>	intergenic_region	MODIFIER	LOC106582422-clm8	0.125351	200	0	0	139	88	30	9	13	12	0.540856	0.342412	0.116732	0.264706	0.382353	0.352941	0	1	0	1	0	1	0	0	0	0	1	1	0	0	1	1	0	1	0	0	1	0	0	0	0
Outlier-490	ssa21	53925665	53925801	-136	<DEL>	intergenic_region	MODIFIER	LOC106582513-LOC106582521	0.113406	200	0	0	40	57	160	0	3	31	0.155642	0.22179	0.622568	0	0.0882353	0.911765	1	2	2	1	2	0	0	1	2	2	1	1	2	2	2	1	2	2	2	1	2	1	1	0	2
Outlier-491	ssa22	1981224	1981548	-324	<DEL>	intergenic_region	MODIFIER	LOC106582607-LOC106582632	0.133082	200	0	0	228	25	4	21	11	2	0.88716	0.0972763	0.0155642	0.617647	0.323529	0.0588235	0	1	0	0	0	0	0	0	0	0	0	0	0	0	0	0	0	1	0	0	0	0	0	0	0
Outlier-492	ssa22	4364143	4366931	-2788	<DEL>	upstream_gene_variant	MODIFIER	LOC106582663	0.194676	200	0	0	239	13	5	20	13	1	0.929961	0.0505837	0.0194553	0.588235	0.382353	0.0294118	0	0	0	0	0	0	0	0	0	0	0	0	0	0	0	0	0	0	0	0	0	0	0	0	0
Outlier-493	ssa22	4385243	4386689	-1446	<DEL>	downstream_gene_variant	MODIFIER	LOC106582663	0.204357	200	0	0	194	52	11	13	14	7	0.754864	0.202335	0.0428016	0.382353	0.411765	0.205882	1	0	0	1	0	0	0	0	0	1	0	0	0	1	1	0	1	1	1	0	0	0	0	0	1
Outlier-494	ssa22	8504774	8504983	-209	<DEL>	intergenic_region	MODIFIER	LOC106582722-LOC106582604	0.153818	200	0	0	103	87	67	3	12	19	0.400778	0.338521	0.2607	0.0882353	0.352941	0.558824	2	2	0	0	1	0	2	1	2	1	1	1	1	0	0	0	0	0	1	0	0	0	2	1	1
Outlier-495	ssa22	16640863	16643241	-2378	<DEL>	intergenic_region	MODIFIER	kcnkf-LOC106582912	0.184079	200	0	0	241	16	0	25	7	2	0.937743	0.0622568	0	0.735294	0.205882	0.0588235	0	0	1	0	0	0	0	0	0	0	0	0	0	0	0	0	0	0	0	0	0	1	0	0	0
Outlier-496	ssa22	18574815	18574975	-160	<DEL>	intergenic_region	MODIFIER	LOC106583035-LOC106583034	0.149495	200	1	0.005	257	0	0	32	1	1	1	0	0	0.941176	0.0294118	0.0294118	0	0	0	0	0	0	0	0	0	0	0	0	0	0	0	0	0	0	0	0	0	0	0	0	0
Outlier-497	ssa22	29098498	29099928	-1430	<DEL>	downstream_gene_variant	MODIFIER	LOC106583203	0.148933	200	0	0	161	75	21	9	17	8	0.626459	0.291829	0.0817121	0.264706	0.5	0.235294	1	1	1	0	1	0	0	0	0	1	0	1	0	0	1	0	0	0	1	0	1	0	0	0	0
Outlier-498	ssa22	33239514	33239697	-183	<DEL>	intergenic_region	MODIFIER	mettl1-LOC106583283	0.206606	200	0	0	250	6	1	27	6	1	0.972763	0.0233463	0.00389105	0.794118	0.176471	0.0294118	0	0	0	0	0	0	0	0	0	0	0	0	0	0	0	0	0	0	0	0	0	0	0	0	0
Outlier-499	ssa22	39432849	39434282	-1433	<DEL>	intergenic_region	MODIFIER	LOC106583521-id1048953	0.278714	200	0	0	125	78	54	2	10	22	0.486381	0.303502	0.210117	0.0588235	0.294118	0.647059	2	1	0	2	0	0	0	0	0	0	2	1	2	0	2	2	1	2	1	1	1	2	2	0	2
Outlier-500	ssa22	40200901	40206764	-5863	<DEL>	exon_loss_variant&splice_acceptor_variant&splice_donor_variant&splice_region_variant&intron_variant	HIGH	LOC106583501	0.12627	200	0	0	249	6	2	29	2	3	0.968872	0.0233463	0.0077821	0.852941	0.0588235	0.0882353	0	0	0	0	0	0	0	0	0	0	0	0	0	0	0	0	0	0	0	0	0	0	0	0	0
Outlier-501	ssa22	42159358	42160346	-988	<DEL>	intron_variant	MODIFIER	LOC106583448	0.118304	200	0	0	180	59	18	14	12	8	0.700389	0.229572	0.0700389	0.411765	0.352941	0.235294	0	0	1	0	0	0	0	0	2	0	0	0	0	0	0	0	0	1	0	0	1	0	0	0	0
Outlier-502	ssa22	48245538	48247096	-1558	<DEL>	intron_variant	MODIFIER	LOC106583630	0.15384	200	0	0	236	19	2	22	11	1	0.918288	0.07393	0.0077821	0.647059	0.323529	0.0294118	0	0	0	0	0	0	0	0	1	0	0	0	0	0	0	0	0	0	0	0	0	0	0	0	0
Outlier-503	ssa22	55847365	55848798	-1433	<DEL>	upstream_gene_variant	MODIFIER	LOC106583755	0.123481	200	0	0	245	10	2	29	1	4	0.953307	0.0389105	0.0077821	0.852941	0.0294118	0.117647	0	0	0	0	0	0	0	0	0	0	0	0	0	0	0	0	0	0	0	0	0	1	0	2	0
Outlier-504	ssa22	60726778	60727006	-228	<DEL>	intron_variant	MODIFIER	flnb	0.243674	200	0	0	234	20	3	20	10	4	0.910506	0.077821	0.0116732	0.588235	0.294118	0.117647	0	1	0	0	1	0	0	0	0	0	0	1	0	0	0	0	0	0	0	0	0	1	0	0	0
Outlier-505	ssa22	63121458	63122203	-745	<DEL>	intron_variant	MODIFIER	raf1	0.185607	200	0	0	221	25	11	18	11	5	0.859922	0.0972763	0.0428016	0.529412	0.323529	0.147059	0	0	0	0	1	0	0	0	0	0	0	0	0	0	0	0	0	0	0	0	2	0	1	0	0
Outlier-506	ssa23	653581	654732	-1151	<DEL>	intergenic_region	MODIFIER	LOC106583890-LOC106583889	0.137479	200	0	0	254	3	0	29	5	0	0.988327	0.0116732	0	0.852941	0.147059	0	0	0	0	0	0	0	0	0	0	0	0	0	0	0	0	0	0	0	0	0	0	0	0	0	0
Outlier-507	ssa23	1662195	1662309	-114	<DEL>	intron_variant	MODIFIER	LOC106583922	0.199702	200	0	0	257	0	0	30	4	0	1	0	0	0.882353	0.117647	0	0	0	0	0	0	0	0	0	0	0	0	0	0	0	0	0	0	0	0	0	0	0	0	0	0
Outlier-508	ssa23	4852557	4853991	-1434	<DEL>	intergenic_region	MODIFIER	LOC106583970-LOC106583973	0.122415	200	0	0	125	79	53	5	16	13	0.486381	0.307393	0.206226	0.147059	0.470588	0.382353	1	1	0	0	0	0	0	0	2	1	0	0	2	0	1	1	1	0	0	1	0	2	1	2	0
Outlier-509	ssa23	5684712	5684849	-137	<DEL>	intron_variant	MODIFIER	nek7	0.415533	200	0	0	251	2	4	22	6	6	0.976654	0.0077821	0.0155642	0.647059	0.176471	0.176471	0	0	0	0	0	0	0	0	0	0	0	0	0	0	0	0	0	0	0	0	0	0	0	2	0
Outlier-510	ssa23	12706778	12712454	-5676	<DEL>	intergenic_region	MODIFIER	LOC106584076-LOC106584097	0.241809	200	0	0	252	5	0	26	7	1	0.980545	0.0194553	0	0.764706	0.205882	0.0294118	0	0	0	1	0	0	0	0	0	0	1	0	0	0	0	0	0	0	0	0	0	0	0	0	0
Outlier-511	ssa23	15992832	15993013	-181	<DEL>	intron_variant	MODIFIER	LOC106584178	0.133553	200	2	0.01	252	3	2	29	3	2	0.980545	0.0116732	0.0077821	0.852941	0.0882353	0.0588235	0	0	0	0	0	0	0	0	0	2	0	0	0	0	0	0	0	0	0	0	0	0	0	0	0
Outlier-512	ssa23	16616795	16618323	-1528	<DEL>	intron_variant	MODIFIER	LOC106584166	0.118211	200	0	0	241	15	1	24	10	0	0.937743	0.0583658	0.00389105	0.705882	0.294118	0	0	0	0	0	0	0	0	0	0	0	0	0	0	0	0	0	0	0	2	0	1	0	0	0	1
Outlier-513	ssa23	17399802	17400531	-729	<DEL>	intergenic_region	MODIFIER	LOC106584156-LOC106584155	0.142645	200	0	0	248	9	0	26	8	0	0.964981	0.0350195	0	0.764706	0.235294	0	0	0	0	0	0	0	0	0	0	0	0	0	0	0	0	0	0	0	1	1	1	0	0	0	0
Outlier-514	ssa23	19901692	19901853	-161	<DEL>	upstream_gene_variant	MODIFIER	exoc1	0.154023	200	0	0	257	0	0	31	3	0	1	0	0	0.911765	0.0882353	0	0	0	0	0	0	0	0	0	0	0	0	0	0	0	0	0	0	0	0	0	0	0	0	0	0
Outlier-515	ssa23	19979473	19980168	-695	<DEL>	intron_variant	MODIFIER	clock	0.140494	200	0	0	76	88	93	1	11	22	0.29572	0.342412	0.361868	0.0294118	0.323529	0.647059	0	0	1	1	2	2	0	2	2	0	1	1	2	2	2	2	2	0	2	2	1	0	1	1	1
Outlier-516	ssa23	27038321	27043396	5075	<DUP>	intron_variant	MODIFIER	LOC100286605	0.202864	200	0	0	251	5	1	27	5	2	0.976654	0.0194553	0.00389105	0.794118	0.147059	0.0588235	0	0	0	0	0	0	0	0	0	0	0	0	0	0	0	0	0	0	0	0	0	0	0	2	0
Outlier-517	ssa23	28778126	28778494	-368	<DEL>	intron_variant	MODIFIER	LOC106584350	0.164845	200	0	0	180	60	17	13	12	9	0.700389	0.233463	0.0661479	0.382353	0.352941	0.264706	1	0	0	1	0	0	0	0	2	1	1	1	1	0	0	1	1	0	0	2	0	0	0	0	0
Outlier-518	ssa23	31282927	31283446	-519	<DEL>	intergenic_region	MODIFIER	trnaq-uug-LOC106584410	0.21633	200	0	0	254	3	0	27	7	0	0.988327	0.0116732	0	0.794118	0.205882	0	0	0	0	0	0	0	0	0	0	0	1	0	0	0	0	0	0	0	0	0	0	0	0	0	0
Outlier-519	ssa23	45826641	45829243	-2602	<DEL>	downstream_gene_variant	MODIFIER	LOC106584782	0.104462	200	1	0.005	257	0	0	32	2	0	1	0	0	0.941176	0.0588235	0	0	0	0	0	0	0	0	0	0	0	0	0	0	0	0	0	0	0	0	0	0	0	0	0	0
Outlier-520	ssa23	49548053	49548215	-162	<DEL>	upstream_gene_variant	MODIFIER	LOC106584868	0.320756	200	0	0	242	10	5	22	5	7	0.941634	0.0389105	0.0194553	0.647059	0.147059	0.205882	0	0	0	0	0	0	0	0	0	0	0	0	1	0	0	0	0	0	0	0	0	0	0	0	0
Outlier-521	ssa24	11833364	11833529	165	<DUP>	splice_donor_variant&duplication&splice_region_variant&intron_variant	HIGH	trmt2a	0.10762	200	0	0	24	114	119	11	16	7	0.0933852	0.44358	0.463035	0.323529	0.470588	0.205882	0	2	1	1	1	1	1	2	2	1	2	2	2	2	2	1	2	1	2	1	2	2	2	2	2
Outlier-522	ssa24	19661320	19927467	266147	<INV>	gene_fusion	HIGH	LOC106585318&LOC106585601	0.163989	200	0	0	214	43	0	15	19	0	0.832685	0.167315	0	0.441176	0.558824	0	0	1	0	0	0	0	0	0	0	0	1	0	0	1	0	0	0	1	0	0	1	0	0	0	0
Outlier-523	ssa24	24592993	24594259	-1266	<DEL>	upstream_gene_variant	MODIFIER	LOC106585471	0.152766	200	0	0	176	66	15	10	18	6	0.684825	0.256809	0.0583658	0.294118	0.529412	0.176471	0	0	0	1	0	0	0	0	0	0	1	1	1	0	2	0	0	2	1	0	0	0	0	0	0
Outlier-524	ssa24	24988743	24989583	-840	<DEL>	intergenic_region	MODIFIER	LOC106585450-LOC106585448	0.118314	200	1	0.005	245	12	0	27	6	1	0.953307	0.0466926	0	0.794118	0.176471	0.0294118	1	0	0	0	0	0	0	0	0	0	0	0	0	0	0	0	0	0	0	0	0	0	0	0	0
Outlier-525	ssa24	25220599	25222022	-1423	<DEL>	intergenic_region	MODIFIER	rpl35-olm2a	0.162728	200	0	0	243	13	1	24	9	1	0.945525	0.0505837	0.00389105	0.705882	0.264706	0.0294118	0	0	0	0	0	0	0	0	0	1	0	0	0	0	0	0	1	0	0	0	2	0	1	0	0
Outlier-526	ssa24	31531459	31531609	-150	<DEL>	intron_variant	MODIFIER	LOC106585667	0.107667	200	0	0	222	33	2	21	11	2	0.863813	0.128405	0.0077821	0.617647	0.323529	0.0588235	0	0	0	0	0	0	0	0	0	0	0	0	0	1	0	0	0	0	0	0	0	0	0	0	0
Outlier-527	ssa24	31592528	31592806	-278	<DEL>	intergenic_region	MODIFIER	LOC106585667-LOC106585666	0.17262	200	0	0	184	62	11	13	13	8	0.715953	0.241245	0.0428016	0.382353	0.382353	0.235294	0	1	0	0	0	1	0	0	0	0	1	0	2	0	0	1	0	2	0	0	0	0	1	0	0
Outlier-528	ssa24	45018415	45018632	-217	<DEL>	intergenic_region	MODIFIER	LOC106585953-LOC106585954	0.104462	200	0	0	257	0	0	32	2	0	1	0	0	0.941176	0.0588235	0	0	0	0	0	0	0	0	0	0	0	0	0	0	0	0	0	0	0	0	0	0	0	0	0	0
Outlier-529	ssa24	46308911	46310196	-1285	<DEL>	intergenic_region	MODIFIER	LOC106585966-LOC106585967	0.105438	200	1	0.005	234	17	6	25	5	4	0.910506	0.0661479	0.0233463	0.735294	0.147059	0.117647	1	0	0	0	0	0	0	0	0	0	1	0	0	0	0	0	0	0	0	0	0	0	0	0	0
Outlier-530	ssa25	6454058	6454288	-230	<DEL>	intergenic_region	MODIFIER	trnav-cac-dnah7	0.143652	200	0	0	196	61	0	13	20	1	0.762646	0.237354	0	0.382353	0.588235	0.0294118	1	0	0	0	1	0	0	1	0	1	0	0	0	1	1	1	0	0	0	0	0	0	1	0	0
Outlier-531	ssa25	7016549	7017481	-932	<DEL>	intergenic_region	MODIFIER	LOC106586070-LOC106586071	0.190285	200	0	0	242	15	0	25	6	3	0.941634	0.0583658	0	0.735294	0.176471	0.0882353	0	0	0	0	0	0	1	0	0	0	0	0	0	0	0	0	1	0	1	0	0	0	0	0	0
Outlier-532	ssa25	8443873	8444032	-159	<DEL>	upstream_gene_variant	MODIFIER	LOC106586116	0.126364	200	0	0	120	80	57	5	14	15	0.466926	0.311284	0.22179	0.147059	0.411765	0.441176	2	2	0	0	0	2	2	1	0	0	2	1	0	1	0	0	1	0	2	1	0	1	2	2	1
Outlier-533	ssa25	13389967	13390308	-341	<DEL>	intron_variant	MODIFIER	LOC106586196	0.228082	200	0	0	254	2	1	26	8	0	0.988327	0.0077821	0.00389105	0.764706	0.235294	0	0	0	0	0	0	0	0	0	0	0	0	0	0	0	0	0	0	0	0	0	0	0	0	0	0
Outlier-534	ssa25	16872229	16875388	-3159	<DEL>	intergenic_region	MODIFIER	LOC106586280-LOC106586279	0.104239	200	1	0.005	150	64	43	8	16	10	0.583658	0.249027	0.167315	0.235294	0.470588	0.294118	1	1	1	1	1	1	0	0	0	0	0	0	0	2	0	1	2	1	1	1	0	0	0	0	1
Outlier-535	ssa25	17922968	17923874	-906	<DEL>	intron_variant	MODIFIER	LOC106586330	0.104462	200	1	0.005	257	0	0	32	2	0	1	0	0	0.941176	0.0588235	0	0	0	0	0	0	0	0	0	0	0	0	0	0	0	0	0	0	0	0	0	0	0	0	0	0
Outlier-536	ssa25	29935598	29938455	-2857	<DEL>	intergenic_region	MODIFIER	trnan-guu-LOC106586539	0.164002	200	0	0	255	2	0	29	5	0	0.992218	0.0077821	0	0.852941	0.147059	0	0	0	0	0	0	0	0	0	0	0	0	0	0	0	0	0	0	0	0	0	0	0	0	0	0
Outlier-537	ssa25	31648943	31652060	-3117	<DEL>	intron_variant	MODIFIER	man1a2	0.218435	200	0	0	225	28	4	16	16	2	0.875486	0.108949	0.0155642	0.470588	0.470588	0.0588235	0	0	0	1	0	0	0	0	0	0	0	0	0	1	1	0	0	2	1	0	0	0	1	1	0
Outlier-538	ssa25	35005363	35006304	-941	<DEL>	intergenic_region	MODIFIER	LOC106586658-LOC106586661	0.201601	200	0	0	157	67	33	6	16	12	0.610895	0.2607	0.128405	0.176471	0.470588	0.352941	0	1	1	1	0	0	0	0	1	1	0	1	0	1	1	0	0	0	0	1	1	1	0	0	2
Outlier-539	ssa25	35927598	35928914	1316	<DUP>	upstream_gene_variant	MODIFIER	LOC106586684	0.1776	200	0	0	213	20	24	18	6	10	0.828794	0.077821	0.0933852	0.529412	0.176471	0.294118	0	0	0	0	0	0	0	0	1	0	0	0	0	1	0	2	0	0	0	0	0	1	2	0	0
Outlier-540	ssa25	37644994	37645344	-350	<DEL>	intron_variant	MODIFIER	LOC106586724	0.154023	200	0	0	257	0	0	31	3	0	1	0	0	0.911765	0.0882353	0	0	0	0	0	0	0	0	0	0	0	0	0	0	0	0	0	0	0	0	0	0	0	0	0	0
Outlier-541	ssa25	44423629	44426494	-2865	<DEL>	intergenic_region	MODIFIER	LOC106586847-pknox1	0.104422	200	0	0	213	37	7	19	13	2	0.828794	0.143969	0.0272374	0.558824	0.382353	0.0588235	0	0	0	0	0	0	0	0	0	1	0	1	0	0	0	0	0	1	0	0	1	1	1	0	0
Outlier-542	ssa26	710787	711162	-375	<DEL>	upstream_gene_variant	MODIFIER	LOC106587006	0.154023	200	1	0.005	257	0	0	31	3	0	1	0	0	0.911765	0.0882353	0	0	0	0	0	0	0	0	0	0	0	0	0	0	0	0	0	0	0	0	0	0	0	0	0	0
Outlier-543	ssa26	4114588	4115944	-1356	<DEL>	intron_variant	MODIFIER	LOC106587050	0.104462	200	2	0.01	257	0	0	32	2	0	1	0	0	0.941176	0.0588235	0	0	0	0	0	0	0	0	0	0	0	0	0	0	0	0	0	0	0	0	0	0	0	0	0	0
Outlier-544	ssa26	7447203	7448411	-1208	<DEL>	intergenic_region	MODIFIER	LOC106587065-LOC106586994	0.119233	200	0	0	85	82	90	4	8	22	0.330739	0.319066	0.350195	0.117647	0.235294	0.647059	2	0	1	1	2	1	1	0	2	0	0	2	2	2	1	2	1	2	0	1	1	1	2	0	0
Outlier-545	ssa26	8900444	8904627	-4183	<DEL>	splice_region_variant&downstream_gene_variant	LOW	LOC106587093	0.195619	200	0	0	256	1	0	30	3	1	0.996109	0.00389105	0	0.882353	0.0882353	0.0294118	0	0	0	0	0	0	0	0	0	0	0	0	0	0	0	0	0	0	0	0	0	0	0	0	0
Outlier-546	ssa26	9303181	9303610	-429	<DEL>	intron_variant	MODIFIER	LOC106587102	0.154023	200	0	0	257	0	0	31	3	0	1	0	0	0.911765	0.0882353	0	0	0	0	0	0	0	0	0	0	0	0	0	0	0	0	0	0	0	0	0	0	0	0	0	0
Outlier-547	ssa26	10781244	10781351	-107	<DEL>	intron_variant	MODIFIER	LOC106587148	0.286631	200	0	0	232	25	0	15	19	0	0.902724	0.0972763	0	0.441176	0.558824	0	1	0	0	0	0	0	0	0	0	0	1	0	0	0	0	0	0	0	0	0	0	0	0	0	0
Outlier-548	ssa26	14396169	14397980	-1811	<DEL>	intergenic_region	MODIFIER	LOC106587289-LOC106587288	0.103579	200	1	0.005	238	19	0	24	10	0	0.92607	0.07393	0	0.705882	0.294118	0	0	0	1	0	0	0	0	0	0	0	1	0	0	0	0	0	0	0	0	0	0	0	0	0	0
Outlier-549	ssa26	15068685	15069216	-531	<DEL>	intergenic_region	MODIFIER	ca7-LOC106587276	0.129081	200	0	0	114	91	52	27	6	1	0.44358	0.354086	0.202335	0.794118	0.176471	0.0294118	0	1	0	1	1	0	0	1	0	1	0	1	2	1	1	2	1	1	0	2	0	2	0	1	1
Outlier-550	ssa26	21494109	21494448	-339	<DEL>	intron_variant	MODIFIER	crld2	0.197743	200	0	0	256	1	0	29	5	0	0.996109	0.00389105	0	0.852941	0.147059	0	0	0	0	0	0	0	0	0	0	0	0	0	0	0	0	0	0	0	0	0	0	0	0	0	0
Outlier-551	ssa26	21536824	21537325	-501	<DEL>	intron_variant	MODIFIER	LOC106587349	0.106927	200	0	0	231	22	4	23	9	2	0.898833	0.0856031	0.0155642	0.676471	0.264706	0.0588235	0	0	0	0	0	0	0	0	0	0	1	0	0	0	0	0	0	1	0	0	0	0	0	0	0
Outlier-552	ssa26	22259433	22260058	-625	<DEL>	upstream_gene_variant	MODIFIER	LOC106587364	0.134997	200	0	0	251	6	0	28	6	0	0.976654	0.0233463	0	0.823529	0.176471	0	0	0	0	0	0	0	0	0	0	0	0	0	0	0	0	0	0	0	0	0	0	0	0	0	0
Outlier-553	ssa26	24902162	24904400	-2238	<DEL>	intergenic_region	MODIFIER	LOC106587461-LOC106587464	0.154023	200	0	0	257	0	0	31	3	0	1	0	0	0.911765	0.0882353	0	0	0	0	0	0	0	0	0	0	0	0	0	0	0	0	0	0	0	0	0	0	0	0	0	0
Outlier-554	ssa26	29790084	29792220	-2136	<DEL>	intergenic_region	MODIFIER	LOC106587580-LOC106587581	0.121198	200	0	0	255	2	0	30	4	0	0.992218	0.0077821	0	0.882353	0.117647	0	0	0	0	0	0	0	0	0	0	0	0	0	0	0	0	0	0	0	0	0	0	0	0	0	0
Outlier-555	ssa26	45597079	45597292	-213	<DEL>	intron_variant	MODIFIER	LOC106588060	0.147412	200	0	0	215	27	15	20	6	8	0.836576	0.105058	0.0583658	0.588235	0.176471	0.235294	0	0	2	2	0	0	0	0	0	0	1	1	2	0	0	0	0	2	0	0	0	1	0	0	0
Outlier-556	ssa27	9261859	9262005	-146	<DEL>	intron_variant	MODIFIER	LOC100136448	0.106882	200	0	0	144	69	44	7	17	10	0.560311	0.268482	0.171206	0.205882	0.5	0.294118	2	1	1	1	0	0	0	0	2	0	1	1	0	2	2	0	1	0	1	0	0	0	2	0	1
Outlier-557	ssa27	9698835	9702160	-3325	<DEL>	intron_variant	MODIFIER	LOC106588415	0.124628	200	0	0	204	45	8	14	19	1	0.793774	0.175097	0.0311284	0.411765	0.558824	0.0294118	0	1	1	1	2	0	0	0	1	0	0	1	0	0	0	0	0	1	0	0	0	0	0	0	0
Outlier-558	ssa27	12774561	12775303	-742	<DEL>	intergenic_region	MODIFIER	LOC106588311-LOC106588310	0.264509	200	0	0	192	50	15	12	11	11	0.747082	0.194553	0.0583658	0.352941	0.323529	0.323529	0	0	0	0	0	0	0	1	0	0	0	0	1	0	0	0	1	0	0	0	1	0	1	1	0
Outlier-559	ssa27	16210967	16211229	-262	<DEL>	downstream_gene_variant	MODIFIER	LOC106588586	0.146821	200	0	0	236	16	5	24	6	4	0.918288	0.0622568	0.0194553	0.705882	0.176471	0.117647	0	0	0	0	0	0	0	0	0	0	1	0	0	0	0	0	0	0	0	0	0	0	0	0	2
Outlier-560	ssa27	18162378	18162951	-573	<DEL>	intergenic_region	MODIFIER	LOC106588638-LOC106588639	0.106911	200	0	0	202	49	6	19	10	5	0.785992	0.190661	0.0233463	0.558824	0.294118	0.147059	0	0	0	1	0	0	0	0	0	0	2	0	0	0	0	0	1	1	0	1	1	0	1	1	0
Outlier-561	ssa27	36019555	36019683	-128	<DEL>	intergenic_region	MODIFIER	LOC106589028-LOC106589026	0.104462	200	2	0.01	257	0	0	32	2	0	1	0	0	0.941176	0.0588235	0	0	0	0	0	0	0	0	0	0	0	0	0	0	0	0	0	0	0	0	0	0	0	0	0	0
Outlier-562	ssa27	36862539	36862669	-130	<DEL>	downstream_gene_variant	MODIFIER	LOC106589046	0.15562	200	0	0	234	20	3	21	12	1	0.910506	0.077821	0.0116732	0.617647	0.352941	0.0294118	0	0	0	1	0	1	0	0	0	0	0	0	0	0	0	0	0	0	0	0	0	0	0	0	0
Outlier-563	ssa27	42220948	42221289	-341	<DEL>	frameshift_variant&splice_donor_variant&splice_region_variant&intron_variant	HIGH	LOC106589146	0.123793	200	0	0	144	87	26	8	17	9	0.560311	0.338521	0.101167	0.235294	0.5	0.264706	0	2	0	0	0	1	0	0	0	0	1	1	0	0	1	0	0	1	1	0	1	1	0	2	0
Outlier-564	ssa28	1448455	1448610	-155	<DEL>	intron_variant	MODIFIER	LOC106589293	0.138604	200	0	0	172	56	29	8	20	6	0.669261	0.217899	0.11284	0.235294	0.588235	0.176471	0	2	1	0	0	0	0	0	2	0	0	1	1	0	0	1	0	0	0	1	0	1	0	0	0
Outlier-565	ssa28	3675867	3680686	-4819	<DEL>	intergenic_region	MODIFIER	LOC106589220-LOC106589334	0.171994	200	0	0	232	23	2	22	9	3	0.902724	0.0894942	0.0077821	0.647059	0.264706	0.0882353	0	0	0	0	0	0	0	0	0	0	0	0	0	1	0	1	0	0	0	0	0	0	0	0	0
Outlier-566	ssa28	3887040	3892413	5373	<DUP>	frameshift_variant	HIGH	s39ab	0.140871	200	0	0	244	9	4	27	3	4	0.949416	0.0350195	0.0155642	0.794118	0.0882353	0.117647	0	0	2	0	0	0	0	0	0	0	0	0	0	0	0	0	0	0	0	0	0	0	0	0	0
Outlier-567	ssa28	6121446	6121748	-302	<DEL>	downstream_gene_variant	MODIFIER	LOC106589366	0.164889	200	0	0	224	32	1	22	7	5	0.871595	0.124514	0.00389105	0.647059	0.205882	0.147059	0	0	0	0	0	0	0	0	1	0	0	0	0	0	0	0	0	0	0	0	0	0	0	0	0
Outlier-568	ssa28	8847491	8847963	-472	<DEL>	upstream_gene_variant	MODIFIER	LOC106589191	0.314618	200	0	0	255	2	0	27	5	2	0.992218	0.0077821	0	0.794118	0.147059	0.0588235	0	0	0	0	0	0	0	0	0	0	0	0	0	0	0	0	0	0	0	0	0	0	0	0	0
Outlier-569	ssa28	9112599	9113842	-1243	<DEL>	intergenic_region	MODIFIER	LOC106589191-LOC106589446	0.107343	200	0	0	256	1	0	31	3	0	0.996109	0.00389105	0	0.911765	0.0882353	0	0	0	0	0	0	0	0	0	0	0	0	0	0	0	0	0	0	0	0	0	0	0	0	0	0
Outlier-570	ssa28	10046214	10046484	-270	<DEL>	intergenic_region	MODIFIER	LOC106589192-LOC106589231	0.154451	200	0	0	253	4	0	28	6	0	0.984436	0.0155642	0	0.823529	0.176471	0	0	0	0	0	0	0	0	0	0	0	0	0	0	0	0	0	0	0	0	0	0	0	0	0	0
Outlier-571	ssa28	11498079	11498815	-736	<DEL>	intron_variant	MODIFIER	LOC106589477	0.161655	200	0	0	241	14	2	26	5	3	0.937743	0.0544747	0.0077821	0.764706	0.147059	0.0882353	0	0	0	0	0	0	0	0	0	0	0	0	0	0	0	0	0	0	0	0	0	0	0	0	0
Outlier-572	ssa28	12899047	12899579	-532	<DEL>	intergenic_region	MODIFIER	st2b1-LOC106589507	0.209098	200	0	0	246	11	0	24	9	1	0.957198	0.0428016	0	0.705882	0.264706	0.0294118	0	0	0	0	0	0	0	0	0	0	0	0	0	0	0	0	0	0	0	0	1	0	0	0	0
Outlier-573	ssa28	16046880	16071660	24780	<DUP>	gene_fusion	HIGH	enthd2&slc38a10	0.5168	200	0	0	221	25	11	10	9	15	0.859922	0.0972763	0.0428016	0.294118	0.264706	0.441176	0	1	1	0	0	0	0	0	0	0	0	0	0	0	0	0	1	0	0	0	0	0	0	0	0
Outlier-574	ssa28	21372072	21372209	-137	<DEL>	intron_variant	MODIFIER	LOC106589713	0.163784	200	0	0	39	78	140	0	2	32	0.151751	0.303502	0.544747	0	0.0588235	0.941176	0	1	1	1	1	2	2	2	2	0	2	2	2	2	2	0	2	2	0	2	0	1	2	0	2
Outlier-575	ssa28	23010409	23010544	-135	<DEL>	intergenic_region	MODIFIER	LOC106589743-nrxn1	0.109555	200	0	0	107	74	76	5	11	18	0.416342	0.287938	0.29572	0.147059	0.323529	0.529412	1	0	2	1	0	0	0	2	0	1	0	2	0	1	2	0	1	0	0	2	0	0	0	0	1
Outlier-576	ssa28	23208392	23209826	-1434	<DEL>	intergenic_region	MODIFIER	LOC106589743-nrxn1	0.221823	200	0	0	113	3	141	2	1	31	0.439689	0.0116732	0.548638	0.0588235	0.0294118	0.911765	0	2	2	2	2	0	0	2	0	0	2	2	0	0	0	2	2	2	2	2	2	2	2	0	2
Outlier-577	ssa28	23454925	23455114	-189	<DEL>	intron_variant	MODIFIER	nrxn1	0.203587	200	0	0	236	11	10	23	4	7	0.918288	0.0428016	0.0389105	0.676471	0.117647	0.205882	0	1	0	0	0	0	0	0	0	0	1	0	0	0	0	0	0	0	0	0	0	0	0	0	0
Outlier-578	ssa28	28897935	28898133	-198	<DEL>	intron_variant	MODIFIER	LOC106589847	0.19188	200	0	0	191	44	22	12	14	8	0.743191	0.171206	0.0856031	0.352941	0.411765	0.235294	0	0	0	0	0	0	0	2	0	0	0	1	0	0	1	0	1	2	2	2	0	0	0	0	0
Outlier-579	ssa28	38377573	38377746	-173	<DEL>	downstream_gene_variant	MODIFIER	LOC106589990	0.156244	200	0	0	225	25	7	21	8	5	0.875486	0.0972763	0.0272374	0.617647	0.235294	0.147059	0	0	0	2	0	0	0	0	0	1	1	2	0	0	0	0	0	0	0	0	2	0	0	0	0
Outlier-580	ssa29	9267784	9267966	-182	<DEL>	intron_variant	MODIFIER	esyt2	0.154023	200	0	0	257	0	0	31	3	0	1	0	0	0.911765	0.0882353	0	0	0	0	0	0	0	0	0	0	0	0	0	0	0	0	0	0	0	0	0	0	0	0	0	0
Outlier-581	ssa29	18209450	18209675	-225	<DEL>	intergenic_region	MODIFIER	LOC106590245-LOC106590288	0.110979	200	0	0	56	71	130	0	8	26	0.217899	0.276265	0.505837	0	0.235294	0.764706	2	1	2	2	1	2	2	2	2	1	1	2	1	0	2	2	2	1	2	0	1	1	2	0	2
Outlier-582	ssa29	22608376	22608582	-206	<DEL>	upstream_gene_variant	MODIFIER	LOC106590371	0.156326	200	0	0	248	9	0	26	8	0	0.964981	0.0350195	0	0.764706	0.235294	0	0	0	0	0	0	0	0	0	0	0	0	0	0	0	1	0	0	0	1	0	0	0	0	0	0
Outlier-583	ssa29	26089842	26089949	-107	<DEL>	splice_donor_variant&splice_region_variant&5_prime_UTR_variant&intron_variant	HIGH	LOC106590444	0.104462	200	2	0.01	257	0	0	32	2	0	1	0	0	0.941176	0.0588235	0	0	0	0	0	0	0	0	0	0	0	0	0	0	0	0	0	0	0	0	0	0	0	0	0	0
Outlier-584	ssa29	33980765	33982696	-1931	<DEL>	downstream_gene_variant	MODIFIER	LOC106590629	0.104462	200	2	0.01	257	0	0	32	2	0	1	0	0	0.941176	0.0588235	0	0	0	0	0	0	0	0	0	0	0	0	0	0	0	0	0	0	0	0	0	0	0	0	0	0
Non-outlier-585	ssa01	98614748	98615524	-776	<DEL>	frameshift_variant&splice_donor_variant&splice_region_variant&intron_variant	HIGH	LOC106611737	0.102965	200	0	0	250	7	0	29	4	1	0.972763	0.0272374	0	0.852941	0.117647	0.0294118	0	0	0	0	0	0	0	0	0	0	0	0	0	0	0	0	0	0	0	0	0	0	0	0	0
Non-outlier-586	ssa24	11782298	11785391	-3093	<DEL>	intron_variant	MODIFIER	tango2	0.102965	200	0	0	250	6	1	28	6	0	0.972763	0.0233463	0.00389105	0.823529	0.176471	0	1	0	0	0	0	0	0	0	0	0	0	0	0	0	0	0	0	0	0	0	0	0	0	0	0
Non-outlier-587	ssa01	13810567	13811440	873	<DUP>	intergenic_region	MODIFIER	LOC106566164-trnaa-ugc	0.102898	200	0	0	189	35	33	34	0	0	0.735409	0.136187	0.128405	1	0	0	0	0	0	0	0	1	0	0	0	0	0	0	1	2	2	0	0	1	0	0	0	0	0	0	1
Non-outlier-588	ssa19	21091210	21092643	-1433	<DEL>	intron_variant	MODIFIER	LOC106578565	0.102736	200	0	0	112	98	47	6	15	13	0.435798	0.381323	0.182879	0.176471	0.441176	0.382353	2	1	1	0	1	1	0	1	0	1	2	1	1	0	0	1	1	1	1	0	0	1	0	1	0
Non-outlier-589	ssa07	1584912	1585443	-531	<DEL>	intergenic_region	MODIFIER	LOC106608437-LOC106608438	0.102682	200	0	0	183	60	14	15	13	6	0.712062	0.233463	0.0544747	0.441176	0.382353	0.176471	0	0	1	0	0	0	1	1	1	0	0	0	0	0	0	0	1	1	0	0	2	1	2	0	0
Non-outlier-590	ssa10	45968870	45968986	-116	<DEL>	intergenic_region	MODIFIER	id466819-LOC106560545	0.102623	200	0	0	227	27	3	22	11	1	0.883268	0.105058	0.0116732	0.647059	0.323529	0.0294118	0	0	0	0	0	0	0	0	0	0	0	0	0	0	0	0	0	2	0	1	0	1	0	0	0
Non-outlier-591	ssa12	30201575	30201895	-320	<DEL>	intergenic_region	MODIFIER	LOC106564965-LOC106564768	0.102522	200	0	0	238	18	1	25	8	1	0.92607	0.0700389	0.00389105	0.735294	0.235294	0.0294118	0	0	0	0	0	0	0	0	1	0	1	0	0	0	0	0	0	2	0	0	0	0	0	1	0
Non-outlier-592	ssa29	1190091	1196960	6869	<INV>	intergenic_region	MODIFIER	LOC106590015-LOC106590027	0.102442	200	0	0	44	70	143	0	6	28	0.171206	0.272374	0.55642	0	0.176471	0.823529	2	2	1	2	2	0	1	2	2	2	1	2	2	0	2	0	2	2	0	2	0	1	0	1	0
Non-outlier-593	ssa16	5989443	5989760	-317	<DEL>	intron_variant	MODIFIER	LOC106573100	0.101819	200	0	0	251	5	1	29	4	1	0.976654	0.0194553	0.00389105	0.852941	0.117647	0.0294118	0	0	0	0	0	0	0	0	0	0	0	0	0	0	0	0	0	0	0	0	0	0	0	0	0
Non-outlier-594	ssa28	6396566	6398002	-1436	<DEL>	upstream_gene_variant	MODIFIER	plce1	0.101698	200	0	0	206	37	14	16	15	3	0.801556	0.143969	0.0544747	0.470588	0.441176	0.0882353	0	0	1	0	0	2	0	0	1	0	2	0	0	0	1	0	0	2	0	0	2	0	0	0	0
Non-outlier-595	ssa23	35228516	35228642	126	<DUP>	intron_variant	MODIFIER	LOC106584496	0.101553	400	0	0	95	109	53	24	8	2	0.36965	0.424125	0.206226	0.705882	0.235294	0.0588235	1	1	2	0	0	0	0	0	1	0	0	1	1	2	0	0	1	1	2	0	1	0	2	0	2
Non-outlier-596	ssa01	44510863	44511386	523	<DUP>	intergenic_region	MODIFIER	LOC106603001-LOC106602991	0.101548	200	0	0	136	83	38	29	4	1	0.529183	0.322957	0.14786	0.852941	0.117647	0.0294118	1	0	0	0	1	0	1	0	0	1	0	0	1	0	0	0	1	0	0	2	1	1	0	2	1
Non-outlier-597	ssa01	95602917	95603056	-139	<DEL>	intergenic_region	MODIFIER	LOC106612095-lips	0.101327	200	0	0	226	25	6	22	10	2	0.879377	0.0972763	0.0233463	0.647059	0.294118	0.0588235	1	0	0	0	0	1	0	0	0	0	0	1	0	0	1	0	0	0	1	1	1	0	0	0	0
Non-outlier-598	ssa07	12692618	12693109	491	<DUP>	upstream_gene_variant	MODIFIER	LOC106608649	0.10106	200	0	0	191	32	34	34	0	0	0.743191	0.124514	0.132296	1	0	0	0	0	0	0	0	0	0	0	0	0	0	0	0	0	2	1	0	2	0	0	0	0	1	0	0
Non-outlier-599	ssa11	21221480	21221662	-182	<DEL>	splice_acceptor_variant&splice_donor_variant&5_prime_UTR_truncation&exon_loss_variant&splice_region_variant&intron_variant	HIGH	LOC106562235	0.101033	200	0	0	139	77	41	7	17	10	0.540856	0.299611	0.159533	0.205882	0.5	0.294118	0	0	0	1	0	0	0	0	0	0	0	0	2	1	0	0	1	2	2	1	0	0	1	0	1
Non-outlier-600	ssa02	17087295	17088596	-1301	<DEL>	intron_variant	MODIFIER	cf113	0.101029	200	0	0	241	16	0	25	9	0	0.937743	0.0622568	0	0.735294	0.264706	0	0	1	0	1	0	0	0	0	0	0	0	1	0	0	0	0	0	0	0	0	0	0	0	1	0
Non-outlier-601	ssa03	68908066	68908240	-174	<DEL>	intron_variant	MODIFIER	smarca4	0.100297	200	0	0	168	89	0	9	25	0	0.653696	0.346304	0	0.264706	0.735294	0	0	1	0	1	0	0	1	1	1	0	0	1	0	1	0	1	1	0	0	0	0	0	0	1	1
Non-outlier-602	ssa19	35051081	35052250	-1169	<DEL>	intron_variant	MODIFIER	gng4	0.100086	200	0	0	246	11	0	27	7	0	0.957198	0.0428016	0	0.794118	0.205882	0	1	0	0	0	0	0	0	0	1	0	0	0	0	0	0	0	0	0	0	0	0	0	1	0	0
Non-outlier-603	ssa09	112587849	112592359	-4510	<DEL>	intergenic_region	MODIFIER	LOC106612831-nips2	0.0998073	200	0	0	242	14	1	26	7	1	0.941634	0.0544747	0.00389105	0.764706	0.205882	0.0294118	0	0	0	0	0	0	0	0	0	1	0	0	0	0	0	0	1	0	0	0	0	0	0	1	0
Non-outlier-604	ssa14	88669404	88669544	-140	<DEL>	intergenic_region	MODIFIER	LOC106570705-slc6a19	0.0995718	200	0	0	234	22	1	24	9	1	0.910506	0.0856031	0.00389105	0.705882	0.264706	0.0294118	0	0	0	0	0	0	0	1	0	0	0	0	1	0	0	0	0	0	0	0	0	0	0	0	0
Non-outlier-605	ssa06	47677514	47679890	-2376	<DEL>	downstream_gene_variant	MODIFIER	kcnk3	0.0991142	200	0	0	234	22	1	25	7	2	0.910506	0.0856031	0.00389105	0.735294	0.205882	0.0588235	0	0	0	0	0	0	0	1	0	0	1	0	0	0	0	0	1	0	0	0	0	0	0	0	0
Non-outlier-606	ssa13	19403228	19403522	-294	<DEL>	downstream_gene_variant	MODIFIER	LOC106566746	0.0988893	200	0	0	244	13	0	27	6	1	0.949416	0.0505837	0	0.794118	0.176471	0.0294118	0	0	0	0	0	0	0	0	0	0	0	0	0	0	0	0	0	0	0	0	0	0	0	0	0
Non-outlier-607	ssa13	10578858	10579540	-682	<DEL>	downstream_gene_variant	MODIFIER	abt1	0.0987704	200	0	0	123	99	35	7	16	11	0.478599	0.385214	0.136187	0.205882	0.470588	0.323529	0	0	0	1	1	0	1	0	2	0	2	1	2	1	1	0	0	0	0	0	0	0	1	0	1
Non-outlier-608	ssa01	154106243	154106722	-479	<DEL>	intergenic_region	MODIFIER	LOC106572247-id92825	0.0986602	200	0	0	202	43	12	17	13	4	0.785992	0.167315	0.0466926	0.5	0.382353	0.117647	0	1	1	0	0	0	0	1	0	0	0	0	0	0	1	1	1	0	1	1	0	0	0	0	0
Non-outlier-609	ssa19	26280966	26282700	-1734	<DEL>	intron_variant	MODIFIER	LOC106578615	0.0986486	200	0	0	53	71	133	1	6	27	0.206226	0.276265	0.51751	0.0294118	0.176471	0.794118	2	2	1	1	1	0	0	1	0	1	2	2	2	2	2	2	0	0	0	2	2	2	2	1	2
Non-outlier-610	ssa12	23909328	23909584	-256	<DEL>	intron_variant	MODIFIER	LOC106564922	0.0985109	200	0	0	221	36	0	21	12	1	0.859922	0.140078	0	0.617647	0.352941	0.0294118	0	0	0	0	0	1	0	0	0	0	0	0	0	0	0	0	0	0	0	0	0	0	0	1	0
Non-outlier-611	ssa09	134956222	134958223	2001	<INV>	intron_variant	MODIFIER	LOC106613300	0.0985071	400	0	0	108	89	60	5	14	15	0.420233	0.346304	0.233463	0.147059	0.411765	0.441176	0	0	1	2	2	0	0	1	0	0	1	0	2	0	1	1	1	1	2	1	2	1	1	1	2
Non-outlier-612	ssa13	29390544	29392617	-2073	<DEL>	intergenic_region	MODIFIER	tnfrsf6b-LOC106566944	0.0983513	200	0	0	169	63	25	13	13	8	0.657588	0.245136	0.0972763	0.382353	0.382353	0.235294	0	1	0	1	0	2	1	0	0	0	1	2	0	1	1	0	1	0	0	2	0	0	0	0	0
Non-outlier-613	ssa16	71776426	71776574	-148	<DEL>	intergenic_region	MODIFIER	LOC106574524-tra2b	0.0983125	200	0	0	248	8	1	28	5	1	0.964981	0.0311284	0.00389105	0.823529	0.147059	0.0294118	0	0	0	0	0	0	0	0	0	0	0	0	0	0	0	0	0	1	0	0	0	0	0	0	0
Non-outlier-614	ssa14	90912272	90912661	-389	<DEL>	intron_variant	MODIFIER	LOC106570741	0.0982736	200	0	0	209	42	6	21	8	5	0.81323	0.163424	0.0233463	0.617647	0.235294	0.147059	0	1	0	0	0	0	0	0	0	1	1	0	1	0	0	0	0	0	1	0	0	0	0	0	0
Non-outlier-615	ssa28	5285197	5285619	-422	<DEL>	upstream_gene_variant	MODIFIER	LOC106589183	0.0981647	200	0	0	230	27	0	24	8	2	0.894942	0.105058	0	0.705882	0.235294	0.0588235	0	1	0	0	1	0	0	0	0	0	0	0	0	0	0	0	0	0	0	0	0	0	0	0	0
Non-outlier-616	ssa25	41636758	41638206	1448	<DUP>	intron_variant	MODIFIER	LOC106586831	0.0978935	200	0	0	209	32	16	20	8	6	0.81323	0.124514	0.0622568	0.588235	0.235294	0.176471	1	1	0	0	0	0	2	0	0	2	2	0	0	0	0	0	0	0	0	1	0	2	1	0	0
Non-outlier-617	ssa22	45044021	45044504	-483	<DEL>	intergenic_region	MODIFIER	LOC106583407-LOC106583593	0.0978509	200	0	0	112	89	56	25	7	2	0.435798	0.346304	0.217899	0.735294	0.205882	0.0588235	2	1	1	0	0	2	1	0	2	2	1	1	1	0	0	2	0	1	1	1	1	0	0	0	1
Non-outlier-618	ssa29	9691900	9692241	-341	<DEL>	intron_variant	MODIFIER	ube3c	0.0976538	200	0	0	134	72	51	8	13	13	0.521401	0.280156	0.198444	0.235294	0.382353	0.382353	0	0	0	0	0	0	0	2	1	0	0	1	0	0	1	0	2	0	0	0	0	1	1	0	0
Non-outlier-619	ssa01	144392328	144392451	-123	<DEL>	intergenic_region	MODIFIER	id86395-LOC106569948	0.0975284	200	0	0	224	30	3	21	12	1	0.871595	0.116732	0.0116732	0.617647	0.352941	0.0294118	0	1	1	0	0	1	0	0	2	0	0	0	0	0	0	0	0	0	0	1	1	1	0	0	0
Non-outlier-620	ssa20	85217111	85217543	-432	<DEL>	intergenic_region	MODIFIER	LOC106581597-ttc36	0.0974402	200	0	0	227	27	3	21	13	0	0.883268	0.105058	0.0116732	0.617647	0.382353	0	0	0	0	0	0	0	0	0	0	0	0	1	0	1	0	0	0	0	0	1	0	1	0	0	0
Non-outlier-621	ssa25	2442100	2444451	-2351	<DEL>	intergenic_region	MODIFIER	LOC106586050-LOC106586049	0.0974242	200	0	0	249	6	2	28	5	1	0.968872	0.0233463	0.0077821	0.823529	0.147059	0.0294118	0	0	0	1	0	0	0	0	0	0	0	0	0	0	0	0	0	0	0	0	0	0	2	0	0
Non-outlier-622	ssa29	34089298	34089748	-450	<DEL>	intron_variant	MODIFIER	LOC100286462	0.0974242	200	0	0	249	6	2	28	5	1	0.968872	0.0233463	0.0077821	0.823529	0.147059	0.0294118	0	0	0	0	0	0	0	0	0	0	0	2	0	0	0	0	0	0	0	0	0	0	0	0	0
Non-outlier-623	ssa10	72815949	72816402	-453	<DEL>	intron_variant	MODIFIER	LOC106560989	0.0973572	200	0	0	233	21	3	23	10	1	0.906615	0.0817121	0.0116732	0.676471	0.294118	0.0294118	1	0	0	0	0	0	0	0	0	0	0	0	0	0	0	0	0	0	0	0	0	1	0	0	1
Non-outlier-624	ssa03	75175185	75175888	-703	<DEL>	intron_variant	MODIFIER	id184907	0.097183	200	0	0	252	4	1	29	5	0	0.980545	0.0155642	0.00389105	0.852941	0.147059	0	0	0	0	0	0	0	0	0	0	0	0	0	0	0	0	0	0	0	0	0	0	0	0	0	0
Non-outlier-625	ssa18	65157759	65158017	-258	<DEL>	upstream_gene_variant	MODIFIER	LOC106578051	0.097183	200	0	0	252	5	0	30	3	1	0.980545	0.0194553	0	0.882353	0.0882353	0.0294118	0	0	0	0	0	0	0	0	0	0	0	0	0	0	0	0	0	0	0	0	0	0	0	1	0
Non-outlier-626	ssa15	65146640	65147259	619	<DUP>	downstream_gene_variant	MODIFIER	LOC106572329	0.0968549	200	0	0	187	42	28	34	0	0	0.727626	0.163424	0.108949	1	0	0	0	0	0	0	0	1	0	0	0	0	0	0	1	0	1	0	0	1	0	1	0	0	0	2	0
Non-outlier-627	ssa19	16426630	16426863	-233	<DEL>	intron_variant	MODIFIER	adarb2	0.0968192	200	0	0	29	109	119	0	7	27	0.11284	0.424125	0.463035	0	0.205882	0.794118	2	2	2	1	1	2	2	2	2	1	2	1	1	2	2	2	0	2	2	1	2	2	1	0	2
Non-outlier-628	ssa10	75767244	75769339	-2095	<DEL>	upstream_gene_variant	MODIFIER	LOC106560927	0.0967169	200	0	0	228	24	5	22	11	1	0.88716	0.0933852	0.0194553	0.647059	0.323529	0.0294118	0	0	0	0	1	0	0	0	0	0	0	1	0	0	0	0	1	0	0	0	1	0	0	0	0
Non-outlier-629	ssa18	51366128	51367222	1094	<DUP>	intergenic_region	MODIFIER	LOC106577622-LOC106577623	0.0965472	200	0	0	156	71	30	10	16	8	0.607004	0.276265	0.116732	0.294118	0.470588	0.235294	0	0	1	1	0	0	2	1	1	0	2	1	0	1	1	0	0	0	0	0	2	2	0	0	0
Non-outlier-630	ssa23	27793926	27794325	-399	<DEL>	intergenic_region	MODIFIER	LOC106584231-LOC106584343	0.0961832	200	0	0	238	18	1	24	10	0	0.92607	0.0700389	0.00389105	0.705882	0.294118	0	0	0	0	0	1	0	0	0	0	0	0	0	0	0	0	0	0	0	0	0	0	0	0	0	0
Non-outlier-631	ssa10	75489105	75489460	-355	<DEL>	intron_variant	MODIFIER	zcchc14	0.0960681	200	0	0	125	92	40	9	12	13	0.486381	0.357977	0.155642	0.264706	0.352941	0.382353	0	1	1	1	0	2	1	1	0	0	0	1	1	0	2	0	2	0	0	1	0	2	0	0	0
Non-outlier-632	ssa22	57584272	57584712	-440	<DEL>	intron_variant	MODIFIER	ube2j2	0.0959417	200	0	0	173	65	19	15	11	8	0.673152	0.252918	0.07393	0.441176	0.323529	0.235294	1	0	0	1	0	0	1	0	1	0	0	0	2	1	1	1	1	0	0	0	1	1	1	1	2
Non-outlier-633	ssa19	55993374	55993639	-265	<DEL>	upstream_gene_variant	MODIFIER	LOC106579160	0.0959033	200	0	0	43	95	119	0	9	25	0.167315	0.36965	0.463035	0	0.264706	0.735294	2	2	1	0	1	1	1	2	1	0	1	1	1	1	2	1	0	0	1	2	0	0	2	1	2
Non-outlier-634	ssa05	43714099	43714240	-141	<DEL>	intron_variant	MODIFIER	LOC106604972	0.0957177	200	0	0	194	63	0	14	20	0	0.754864	0.245136	0	0.411765	0.588235	0	0	1	1	1	1	0	0	0	0	0	1	1	0	0	0	0	0	0	0	1	1	1	0	0	0
Non-outlier-635	ssa17	6357795	6358826	-1031	<DEL>	intron_variant	MODIFIER	LOC106575230	0.0954907	200	0	0	66	70	121	2	7	25	0.256809	0.272374	0.470817	0.0588235	0.205882	0.735294	2	1	2	1	2	2	2	1	2	2	2	1	2	0	2	2	1	0	0	1	2	2	2	0	2
Non-outlier-636	ssa09	16997866	16998285	-419	<DEL>	intron_variant	MODIFIER	LOC106610808	0.0953306	200	0	0	66	103	88	2	11	21	0.256809	0.400778	0.342412	0.0588235	0.323529	0.617647	1	1	1	1	1	1	2	2	1	1	2	2	1	1	2	1	2	2	2	2	1	1	0	1	0
Non-outlier-637	ssa28	28431300	28438118	6818	<DUP>	intergenic_region	MODIFIER	pbld2-LOC106589797	0.0952275	200	0	0	111	85	61	5	15	14	0.431907	0.330739	0.237354	0.147059	0.441176	0.411765	0	0	0	0	1	2	2	0	0	1	2	2	1	1	1	1	0	2	1	0	2	2	2	0	1
Non-outlier-638	ssa02	25257894	25258062	-168	<DEL>	downstream_gene_variant	MODIFIER	LOC106584525	0.0951481	200	0	0	240	14	3	24	10	0	0.933852	0.0544747	0.0116732	0.705882	0.294118	0	0	0	0	0	0	0	0	0	0	0	0	1	0	0	0	0	0	0	0	0	0	0	0	0	0
Non-outlier-639	ssa21	9510010	9510222	-212	<DEL>	intron_variant	MODIFIER	LOC106581664	0.0949931	200	0	0	106	89	62	2	19	13	0.412451	0.346304	0.241245	0.0588235	0.558824	0.382353	1	1	2	1	0	1	1	2	0	0	1	0	2	2	0	2	1	0	2	0	1	0	0	0	0
Non-outlier-640	ssa23	10976759	10976965	-206	<DEL>	intergenic_region	MODIFIER	LOC106584050-LOC106584051	0.0949001	200	0	0	181	69	7	14	16	4	0.70428	0.268482	0.0272374	0.411765	0.470588	0.117647	0	1	1	0	0	0	0	2	1	0	1	0	1	0	0	0	0	2	0	0	1	0	0	0	0
Non-outlier-641	ssa03	84544108	84544242	-134	<DEL>	downstream_gene_variant	MODIFIER	LOC106601878	0.0948762	200	0	0	254	3	0	31	2	1	0.988327	0.0116732	0	0.911765	0.0588235	0.0294118	0	0	0	0	0	0	0	0	0	0	0	0	0	0	1	0	0	0	0	1	0	0	0	0	0
Non-outlier-642	ssa20	19562343	19562863	-520	<DEL>	intergenic_region	MODIFIER	LOC106579938-LOC106580252	0.0945465	200	0	0	107	85	65	6	12	16	0.416342	0.330739	0.252918	0.176471	0.352941	0.470588	0	1	1	0	0	1	1	0	2	0	0	1	0	0	1	0	1	0	1	0	0	2	1	2	2
Non-outlier-643	ssa22	62716600	62716785	-185	<DEL>	intron_variant	MODIFIER	LOC106583852	0.0943925	200	0	0	165	86	6	33	1	0	0.642023	0.33463	0.0233463	0.970588	0.0294118	0	0	1	0	0	0	1	1	1	0	0	0	0	0	0	0	0	0	1	0	0	2	1	0	1	0
Non-outlier-644	ssa24	16319924	16322782	-2858	<DEL>	intergenic_region	MODIFIER	LOC106584980-LOC106584979	0.0940693	200	0	0	103	68	86	3	14	17	0.400778	0.264591	0.33463	0.0882353	0.411765	0.5	0	0	2	2	0	2	0	1	0	0	1	0	2	2	0	0	2	2	0	0	2	1	2	0	0
Non-outlier-645	ssa26	23362271	23364020	-1749	<DEL>	downstream_gene_variant	MODIFIER	LOC106587359	0.0935381	200	0	0	45	66	146	13	10	11	0.175097	0.256809	0.568093	0.382353	0.294118	0.323529	1	2	2	2	0	0	1	0	2	0	2	2	2	2	1	2	2	0	1	0	0	2	2	2	1
Non-outlier-646	ssa12	79752338	79753091	-753	<DEL>	intron_variant	MODIFIER	LOC106566015	0.0933598	200	0	0	161	72	24	11	16	7	0.626459	0.280156	0.0933852	0.323529	0.470588	0.205882	0	1	1	0	0	0	1	0	0	0	1	0	0	1	0	1	1	1	2	0	1	1	0	0	0
Non-outlier-647	ssa14	29439828	29440727	-899	<DEL>	intergenic_region	MODIFIER	LOC106569278-LOC106569150	0.0926509	200	0	0	139	70	48	6	19	9	0.540856	0.272374	0.18677	0.176471	0.558824	0.264706	0	0	2	1	2	0	0	0	0	0	0	1	2	1	0	2	2	0	1	2	2	2	0	0	1
Non-outlier-648	ssa23	29982095	29983527	-1432	<DEL>	intron_variant	MODIFIER	LOC106584380	0.092506	200	0	0	171	53	33	15	9	10	0.66537	0.206226	0.128405	0.441176	0.264706	0.294118	0	1	1	0	0	0	0	0	0	0	0	0	0	0	2	0	0	2	1	0	0	1	0	0	0
Non-outlier-649	ssa17	42822030	42822240	-210	<DEL>	intron_variant	MODIFIER	LOC106576215	0.0920714	200	0	0	176	69	12	16	11	7	0.684825	0.268482	0.0466926	0.470588	0.323529	0.205882	0	0	1	0	0	0	0	0	2	0	0	0	0	0	1	0	0	0	0	0	0	0	0	0	0
Non-outlier-650	ssa28	1597186	1597585	-399	<DEL>	intron_variant	MODIFIER	LOC106589294	0.0920361	200	0	0	137	80	40	28	5	1	0.533074	0.311284	0.155642	0.823529	0.147059	0.0294118	0	0	1	2	1	0	1	1	0	0	0	0	1	1	0	1	0	1	2	0	0	0	2	0	2
Non-outlier-651	ssa21	9492533	9493264	-731	<DEL>	intron_variant	MODIFIER	LOC106581664	0.0916956	200	0	0	242	13	2	26	7	1	0.941634	0.0505837	0.0077821	0.764706	0.205882	0.0294118	0	0	0	0	0	0	0	0	0	0	0	0	0	0	0	0	0	0	0	0	0	0	0	0	0
Non-outlier-652	ssa06	5986446	5987909	-1463	<DEL>	intergenic_region	MODIFIER	LOC106606367-LOC106606375	0.0915904	200	0	0	215	38	4	19	14	1	0.836576	0.14786	0.0155642	0.558824	0.411765	0.0294118	0	0	0	0	0	0	0	0	0	0	0	0	0	1	1	0	0	0	0	0	0	0	0	0	0
Non-outlier-653	ssa05	79717367	79717535	-168	<DEL>	downstream_gene_variant	MODIFIER	LOC106606164	0.0911929	200	0	0	214	43	0	19	15	0	0.832685	0.167315	0	0.558824	0.441176	0	0	0	0	0	0	1	0	0	0	0	0	0	0	0	1	0	0	0	0	0	0	0	1	0	0
Non-outlier-654	ssa05	55451230	55451399	-169	<DEL>	intron_variant	MODIFIER	LOC106605271	0.0911604	200	0	0	231	24	2	26	4	4	0.898833	0.0933852	0.0077821	0.764706	0.117647	0.117647	0	0	0	0	0	0	0	0	0	0	1	0	0	0	0	0	0	0	0	0	1	0	0	0	1
Non-outlier-655	ssa24	3083193	3084635	-1442	<DEL>	intergenic_region	MODIFIER	nf2-LOC106585230	0.0909188	200	0	0	194	21	42	18	4	12	0.754864	0.0817121	0.163424	0.529412	0.117647	0.352941	0	0	2	1	1	0	0	0	0	0	0	0	0	0	0	0	0	0	0	0	2	2	0	0	2
Non-outlier-656	ssa15	6700416	6700542	-126	<DEL>	intergenic_region	MODIFIER	id726640-LOC106570924	0.090883	200	0	0	198	54	5	17	14	3	0.770428	0.210117	0.0194553	0.5	0.411765	0.0882353	0	0	0	0	0	0	0	0	1	0	0	0	0	0	1	0	0	0	1	0	0	0	0	0	1
Non-outlier-657	ssa25	5842729	5843316	-587	<DEL>	intergenic_region	MODIFIER	trnav-cac-dnah7	0.0907019	200	0	0	204	44	9	17	15	2	0.793774	0.171206	0.0350195	0.5	0.441176	0.0588235	0	0	1	0	2	0	0	0	0	0	1	1	0	1	0	0	0	0	0	0	0	1	0	0	0
Non-outlier-658	ssa20	77322800	77322979	-179	<DEL>	downstream_gene_variant	MODIFIER	LOC106581450	0.0901615	200	0	0	145	76	36	9	16	9	0.564202	0.29572	0.140078	0.264706	0.470588	0.264706	0	1	1	2	1	1	0	2	0	2	1	0	1	0	0	1	2	1	0	0	0	1	0	1	0
Non-outlier-659	ssa02	47931673	47931826	-153	<DEL>	upstream_gene_variant	MODIFIER	LOC106587157	0.0901465	200	0	0	246	11	0	27	7	0	0.957198	0.0428016	0	0.794118	0.205882	0	0	0	0	0	0	0	0	0	0	0	0	0	0	0	0	0	0	0	0	0	0	0	0	0	0
Non-outlier-660	ssa12	90511178	90511367	-189	<DEL>	intron_variant	MODIFIER	LOC106566251	0.0901465	200	0	0	246	11	0	27	7	0	0.957198	0.0428016	0	0.794118	0.205882	0	0	1	0	0	0	0	0	0	0	0	0	0	0	0	0	0	0	0	0	0	0	0	0	0	0
Non-outlier-661	ssa10	102775095	102776456	-1361	<DEL>	intron_variant	MODIFIER	LOC106561536	0.0892976	200	0	0	137	81	39	28	5	1	0.533074	0.315175	0.151751	0.823529	0.147059	0.0294118	0	2	0	1	2	0	0	2	0	0	1	1	0	2	0	2	1	0	1	0	0	0	1	0	1
Non-outlier-662	ssa09	52419035	52420734	-1699	<DEL>	intergenic_region	MODIFIER	LOC106611536-LOC106611537	0.0889038	200	0	0	181	55	21	33	1	0	0.70428	0.214008	0.0817121	0.970588	0.0294118	0	0	1	1	0	0	1	0	0	1	0	1	2	0	0	0	0	0	0	1	0	0	0	2	0	2
Non-outlier-663	ssa13	81096075	81099548	-3473	<DEL>	intron_variant	MODIFIER	LOC106567785	0.0888475	200	0	0	126	73	58	26	6	2	0.490272	0.284047	0.225681	0.764706	0.176471	0.0588235	2	1	2	1	0	2	1	2	0	2	2	0	0	1	1	0	0	1	1	0	2	1	0	0	0
Non-outlier-664	ssa01	125357658	125357865	-207	<DEL>	intron_variant	MODIFIER	LOC106565702	0.0887175	200	0	0	132	91	34	27	7	0	0.513619	0.354086	0.132296	0.794118	0.205882	0	0	0	1	1	0	2	2	0	1	1	0	1	0	1	0	1	0	1	0	0	0	1	0	0	0
Non-outlier-665	ssa27	15344093	15351272	-7179	<DEL>	intergenic_region	MODIFIER	id1192653-LOC106588535	0.0884904	200	0	0	92	77	88	4	11	19	0.357977	0.299611	0.342412	0.117647	0.323529	0.558824	0	2	1	2	1	2	1	0	1	1	2	1	1	2	1	1	0	1	1	1	1	1	2	2	2
Non-outlier-666	ssa13	54421223	54421385	-162	<DEL>	intron_variant	MODIFIER	p4ha2	0.088488	200	0	0	36	50	171	0	3	31	0.140078	0.194553	0.66537	0	0.0882353	0.911765	0	2	2	2	2	2	2	2	2	2	2	0	2	0	2	2	1	2	2	2	1	2	1	0	2
Non-outlier-667	ssa09	23528519	23529403	-884	<DEL>	intergenic_region	MODIFIER	LOC106611014-lpp60	0.0883645	200	0	0	182	57	18	17	9	8	0.708171	0.22179	0.0700389	0.5	0.264706	0.235294	0	1	2	0	1	0	1	0	1	0	1	0	0	0	0	2	1	0	1	0	0	0	1	0	0
Non-outlier-668	ssa05	17476596	17477148	552	<DUP>	intergenic_region	MODIFIER	LOC106604431-LOC106604509	0.0883422	200	0	0	124	94	39	27	6	1	0.48249	0.365759	0.151751	0.794118	0.176471	0.0294118	1	0	1	0	0	0	2	0	0	1	0	0	0	0	1	1	1	1	1	0	0	0	1	1	2
Non-outlier-669	ssa02	46430924	46431113	-189	<DEL>	downstream_gene_variant	MODIFIER	LOC106587758	0.0882424	200	0	0	164	73	20	11	18	5	0.638132	0.284047	0.077821	0.323529	0.529412	0.147059	0	1	0	1	1	1	0	1	0	1	0	1	0	1	0	1	0	1	0	0	1	0	0	0	1
Non-outlier-670	ssa01	152020979	152021101	122	<DUP>	intergenic_region	MODIFIER	fbn2-mapkap1	0.0881897	200	0	0	165	55	37	31	2	1	0.642023	0.214008	0.143969	0.911765	0.0588235	0.0294118	0	0	0	0	1	0	2	0	0	1	0	0	0	0	0	0	1	0	2	0	0	0	0	2	0
Non-outlier-671	ssa09	111368760	111370366	-1606	<DEL>	intron_variant	MODIFIER	bcas3	0.0880249	200	0	0	184	58	15	15	14	5	0.715953	0.225681	0.0583658	0.441176	0.411765	0.147059	0	0	0	0	1	0	0	0	0	1	0	0	0	1	1	0	0	1	0	0	0	1	0	0	0
Non-outlier-672	ssa24	1758871	1758998	-127	<DEL>	intron_variant	MODIFIER	kremen1	0.0878558	200	0	0	226	25	6	20	14	0	0.879377	0.0972763	0.0233463	0.588235	0.411765	0	0	0	0	0	0	1	0	0	0	0	0	0	0	0	0	0	0	0	0	1	0	0	0	0	0
Non-outlier-673	ssa16	30355482	30355622	-140	<DEL>	downstream_gene_variant	MODIFIER	tsnaxip1	0.087714	200	0	0	239	14	4	25	8	1	0.929961	0.0544747	0.0155642	0.735294	0.235294	0.0294118	0	0	0	0	0	0	0	0	0	0	0	0	0	0	0	0	0	0	0	0	0	0	0	0	0
Non-outlier-674	ssa01	83197240	83197344	-104	<DEL>	intergenic_region	MODIFIER	dync2li1-LOC106610636	0.0874229	200	0	0	211	36	10	18	14	2	0.821012	0.140078	0.0389105	0.529412	0.411765	0.0588235	0	0	0	2	0	0	2	0	0	0	0	0	2	1	1	0	0	0	0	0	1	0	2	0	0
Non-outlier-675	ssa12	59466977	59467166	-189	<DEL>	upstream_gene_variant	MODIFIER	LOC106565667	0.0872895	200	0	0	44	70	143	0	7	27	0.171206	0.272374	0.55642	0	0.205882	0.794118	2	2	2	1	0	1	1	1	2	2	2	0	0	1	2	0	1	2	0	1	2	1	1	0	1
Non-outlier-676	ssa19	20895662	20897094	-1432	<DEL>	intergenic_region	MODIFIER	LOC106578573-LOC106578565	0.0872697	200	0	0	116	84	57	7	13	14	0.451362	0.326848	0.22179	0.205882	0.382353	0.411765	2	1	1	0	1	1	2	0	0	2	2	1	0	0	0	1	1	1	1	0	0	0	0	0	1
Non-outlier-677	ssa24	22113090	22113278	-188	<DEL>	upstream_gene_variant	MODIFIER	ncs1	0.0872064	200	0	0	241	11	5	25	8	1	0.937743	0.0428016	0.0194553	0.735294	0.235294	0.0294118	0	0	0	2	0	0	0	0	0	0	0	0	0	2	0	0	0	0	0	0	0	0	0	1	0
Non-outlier-678	ssa05	9815874	9816193	-319	<DEL>	upstream_gene_variant	MODIFIER	LOC106604245	0.0869449	200	0	0	217	34	6	20	12	2	0.844358	0.132296	0.0233463	0.588235	0.352941	0.0588235	1	0	1	0	0	0	1	0	2	0	0	0	0	0	0	0	0	0	0	0	1	0	1	0	0
Non-outlier-679	ssa11	15375884	15377329	-1445	<DEL>	intron_variant	MODIFIER	LOC106562161	0.0868364	200	0	0	126	90	41	6	18	10	0.490272	0.350195	0.159533	0.176471	0.529412	0.294118	0	1	0	1	2	0	1	0	0	0	1	0	0	1	1	1	0	0	2	1	2	1	0	2	1
Non-outlier-680	ssa01	157886779	157887327	-548	<DEL>	intron_variant	MODIFIER	fsd1l	0.0865418	200	0	0	235	18	4	24	9	1	0.914397	0.0700389	0.0155642	0.705882	0.264706	0.0294118	0	0	0	0	0	0	0	1	0	0	0	0	0	0	0	0	0	2	0	0	0	0	0	0	0
Non-outlier-681	ssa03	69720424	69723082	-2658	<DEL>	intergenic_region	MODIFIER	LOC106601383-LOC106601384	0.0864616	200	0	0	193	64	0	15	19	0	0.750973	0.249027	0	0.441176	0.558824	0	1	1	1	1	0	0	0	0	0	0	0	1	0	1	0	0	0	1	0	0	0	0	0	1	0
Non-outlier-682	ssa14	3792670	3792840	-170	<DEL>	intron_variant	MODIFIER	amph	0.0861675	200	0	0	181	58	18	15	13	6	0.70428	0.225681	0.0700389	0.441176	0.382353	0.176471	1	0	0	1	0	0	0	0	0	0	0	1	1	0	1	2	0	2	1	0	0	0	0	0	1
Non-outlier-683	ssa20	85316018	85317452	-1434	<DEL>	intergenic_region	MODIFIER	LOC106581597-ttc36	0.0859334	200	0	0	202	43	12	20	8	6	0.785992	0.167315	0.0466926	0.588235	0.235294	0.176471	0	0	0	0	0	0	1	0	0	1	1	0	0	2	0	0	0	0	0	0	1	0	0	0	0
Non-outlier-684	ssa22	7695858	7700490	-4632	<DEL>	intron_variant	MODIFIER	LOC106582707	0.0858712	200	0	0	197	39	21	16	14	4	0.766537	0.151751	0.0817121	0.470588	0.411765	0.117647	1	2	1	1	1	0	0	0	0	0	0	0	0	0	0	1	0	0	0	0	1	1	0	0	0
Non-outlier-685	ssa09	39067219	39068312	-1093	<DEL>	intergenic_region	MODIFIER	LOC106611290-LOC106611291	0.085482	200	0	0	134	70	53	27	5	2	0.521401	0.272374	0.206226	0.794118	0.147059	0.0588235	2	0	0	0	0	1	1	0	0	1	1	2	0	0	0	2	0	0	0	0	1	1	1	0	0
Non-outlier-686	ssa07	3179082	3179470	-388	<DEL>	upstream_gene_variant	MODIFIER	LOC106608480	0.0854618	200	0	0	158	80	19	11	17	6	0.614786	0.311284	0.07393	0.323529	0.5	0.176471	2	1	2	0	1	0	0	0	1	1	1	0	0	0	0	0	2	0	2	0	1	0	2	0	0
Non-outlier-687	ssa10	15102324	15102533	-209	<DEL>	non_coding_transcript_exon_variant	MODIFIER	LOC106613633	0.0853775	200	0	0	210	47	0	18	16	0	0.817121	0.182879	0	0.529412	0.470588	0	1	1	1	1	0	0	0	0	0	0	0	1	0	0	0	0	0	0	0	0	1	1	0	0	0
Non-outlier-688	ssa01	114534789	114535807	-1018	<DEL>	upstream_gene_variant	MODIFIER	LOC106562364	0.0853113	200	0	0	239	17	1	26	7	1	0.929961	0.0661479	0.00389105	0.764706	0.205882	0.0294118	0	0	0	0	1	0	0	0	0	0	0	0	0	0	0	0	1	0	0	0	0	0	0	0	0
Non-outlier-689	ssa08	20782192	20782373	-181	<DEL>	downstream_gene_variant	MODIFIER	LOC106610403	0.0851181	200	0	0	112	145	0	1	33	0	0.435798	0.564202	0	0.0294118	0.970588	0	0	1	0	0	0	1	1	1	1	1	0	0	1	1	1	1	1	1	0	1	0	0	0	0	1
Non-outlier-690	ssa19	44597654	44598963	1309	<DUP>	intron_variant	MODIFIER	LOC106578942	0.0849164	200	0	0	232	17	8	24	7	3	0.902724	0.0661479	0.0311284	0.705882	0.205882	0.0882353	0	1	0	0	0	0	0	0	0	0	0	0	0	0	0	0	0	0	0	0	0	0	0	0	1
Non-outlier-691	ssa19	81273614	81275094	-1480	<DEL>	intergenic_region	MODIFIER	LOC106579752-LOC106579753	0.0847195	200	0	0	212	36	9	20	11	3	0.824903	0.140078	0.0350195	0.588235	0.323529	0.0882353	1	0	0	0	0	0	0	0	0	0	0	2	0	0	0	0	0	0	0	0	0	0	1	1	1
Non-outlier-692	ssa22	16654459	16654574	-115	<DEL>	intergenic_region	MODIFIER	kcnkf-LOC106582912	0.084599	200	0	0	131	78	48	26	7	1	0.509728	0.303502	0.18677	0.764706	0.205882	0.0294118	0	2	0	1	0	0	1	1	0	0	2	1	1	1	0	0	1	1	0	0	0	1	0	0	2
Non-outlier-693	ssa28	2524774	2528468	-3694	<DEL>	intergenic_region	MODIFIER	LOC106589308-LOC106589180	0.0841369	200	0	0	103	139	15	26	7	1	0.400778	0.540856	0.0583658	0.764706	0.205882	0.0294118	1	1	1	1	1	1	0	1	1	0	0	0	1	1	1	1	0	1	1	1	1	1	0	1	0
Non-outlier-694	ssa01	7039815	7041469	-1654	<DEL>	intergenic_region	MODIFIER	LOC106609318-LOC106607934	0.0841147	200	0	0	143	83	31	11	13	10	0.55642	0.322957	0.120623	0.323529	0.382353	0.294118	2	0	1	1	0	0	0	0	2	2	1	0	1	0	0	0	0	0	0	0	1	1	0	0	0
Non-outlier-695	ssa01	155095197	155096338	-1141	<DEL>	intron_variant	MODIFIER	LOC106572374	0.0839615	200	0	0	79	93	85	18	12	4	0.307393	0.361868	0.330739	0.529412	0.352941	0.117647	2	0	2	1	1	0	0	1	1	1	0	1	1	2	0	1	1	1	1	2	0	2	0	0	0
Non-outlier-696	ssa20	31070435	31070736	-301	<DEL>	intergenic_region	MODIFIER	LOC106580478-LOC106580454	0.0839257	200	0	0	220	36	1	24	6	4	0.856031	0.140078	0.00389105	0.705882	0.176471	0.117647	0	0	0	1	0	0	0	0	0	0	0	0	1	0	1	0	0	0	0	0	1	0	1	0	0
Non-outlier-697	ssa09	1006688	1007399	-711	<DEL>	intron_variant	MODIFIER	LOC106610595	0.0838497	200	0	0	210	38	9	20	10	4	0.817121	0.14786	0.0350195	0.588235	0.294118	0.117647	1	1	1	1	1	0	0	0	0	0	2	0	0	0	0	0	0	0	0	0	0	1	0	0	0
Non-outlier-698	ssa15	9370902	9371734	-832	<DEL>	intergenic_region	MODIFIER	trnaa-ugc-LOC106570968	0.0838244	200	0	0	105	96	56	7	12	15	0.40856	0.373541	0.217899	0.205882	0.352941	0.441176	1	1	2	0	1	1	0	1	0	0	1	1	1	0	2	2	1	1	0	2	1	1	2	0	0
Non-outlier-699	ssa05	22296730	22297946	-1216	<DEL>	intergenic_region	MODIFIER	LOC106604451-id243966	0.083613	200	0	0	162	62	33	8	21	5	0.63035	0.241245	0.128405	0.235294	0.617647	0.147059	2	0	1	2	0	0	0	0	0	0	0	0	0	0	2	1	2	2	0	0	1	2	2	0	0
Non-outlier-700	ssa16	85330845	85331973	1128	<DUP>	intergenic_region	MODIFIER	id826942-pcdh9	0.0834501	200	0	0	180	34	43	19	1	14	0.700389	0.132296	0.167315	0.558824	0.0294118	0.411765	0	2	0	0	1	0	1	1	2	2	2	2	0	1	0	0	0	2	0	2	0	0	0	1	2
Non-outlier-701	ssa01	41466724	41468057	-1333	<DEL>	splice_region_variant&intron_variant	LOW	rmnd1	0.0833104	200	0	0	92	89	76	3	15	16	0.357977	0.346304	0.29572	0.0882353	0.441176	0.470588	2	1	1	0	1	2	2	2	0	0	1	1	1	0	2	2	0	2	2	0	2	2	0	0	2
Non-outlier-702	ssa10	71033065	71035359	2294	<DUP>	intron_variant	MODIFIER	LOC106561013	0.0832588	200	0	0	199	38	20	34	0	0	0.774319	0.14786	0.077821	1	0	0	0	1	0	1	2	0	0	1	0	1	0	0	0	1	0	0	0	0	0	0	2	2	0	0	1
Non-outlier-703	ssa26	20873849	20873968	-119	<DEL>	intron_variant	MODIFIER	LOC106587342	0.0830229	200	0	0	69	93	95	19	8	7	0.268482	0.361868	0.36965	0.558824	0.235294	0.205882	0	2	1	2	1	2	2	0	2	2	0	0	1	1	1	1	1	1	1	2	1	2	1	0	2
Non-outlier-704	ssa03	20010623	20010741	-118	<DEL>	downstream_gene_variant	MODIFIER	LOC106599618	0.0829141	200	0	0	230	27	0	24	9	1	0.894942	0.105058	0	0.705882	0.264706	0.0294118	0	0	0	0	0	1	0	0	0	1	0	0	0	1	0	0	0	1	0	0	0	0	1	0	0
Non-outlier-705	ssa03	8283888	8284326	-438	<DEL>	upstream_gene_variant	MODIFIER	grk7	0.0827389	200	0	0	138	87	32	9	16	9	0.536965	0.338521	0.124514	0.264706	0.470588	0.264706	2	1	0	0	2	2	1	0	0	0	1	1	1	1	0	0	0	0	1	0	0	0	1	0	1
Non-outlier-706	ssa09	62112845	62114885	-2040	<DEL>	intergenic_region	MODIFIER	LOC106611803-pcdh18	0.0826574	200	0	0	150	84	23	12	14	8	0.583658	0.326848	0.0894942	0.352941	0.411765	0.235294	0	1	1	1	1	0	1	2	0	0	0	0	0	0	0	0	0	1	1	1	0	0	1	1	1
Non-outlier-707	ssa11	84765051	84765272	-221	<DEL>	intron_variant	MODIFIER	LOC106563788	0.0826547	200	0	0	142	115	0	7	26	1	0.552529	0.447471	0	0.205882	0.764706	0.0294118	0	1	1	1	1	0	1	1	0	1	0	1	0	1	0	0	1	0	1	1	0	0	1	0	0
Non-outlier-708	ssa21	45514621	45515597	-976	<DEL>	intron_variant	MODIFIER	LOC106582396	0.0824175	200	0	0	126	131	0	29	5	0	0.490272	0.509728	0	0.852941	0.147059	0	0	0	0	1	1	0	0	1	1	1	0	0	1	1	1	1	1	1	0	0	1	0	0	0	1
Non-outlier-709	ssa01	119905301	119906185	-884	<DEL>	intergenic_region	MODIFIER	LOC106564238-LOC106564246	0.0822863	200	0	0	193	63	1	19	11	4	0.750973	0.245136	0.00389105	0.558824	0.323529	0.117647	0	1	0	0	1	0	1	0	0	0	0	1	0	0	0	1	0	0	0	0	1	2	0	0	0
Non-outlier-710	ssa18	51273673	51277092	-3419	<DEL>	intergenic_region	MODIFIER	LOC106577622-LOC106577623	0.0822508	200	0	0	130	86	41	27	5	2	0.505837	0.33463	0.159533	0.794118	0.147059	0.0588235	0	2	0	1	1	2	1	0	0	0	1	1	1	0	1	2	1	0	0	0	0	0	2	0	1
Non-outlier-711	ssa15	6652108	6652477	-369	<DEL>	intergenic_region	MODIFIER	id726640-LOC106570924	0.0819168	200	0	0	228	25	4	23	10	1	0.88716	0.0972763	0.0155642	0.676471	0.294118	0.0294118	0	1	0	0	1	0	0	0	0	0	0	0	0	0	0	0	0	1	0	0	0	0	0	0	0
Non-outlier-712	ssa09	111646376	111646863	-487	<DEL>	intron_variant	MODIFIER	LOC106612922	0.0817261	200	0	0	151	76	30	12	12	10	0.587549	0.29572	0.116732	0.352941	0.352941	0.294118	2	0	1	2	1	0	0	0	1	0	0	1	1	1	2	0	0	1	1	2	0	1	1	2	1
Non-outlier-713	ssa12	18844104	18847717	-3613	<DEL>	intron_variant	MODIFIER	LOC106564689	0.0815279	200	0	0	205	45	7	18	14	2	0.797665	0.175097	0.0272374	0.529412	0.411765	0.0588235	2	0	1	0	0	0	0	1	0	0	0	0	0	0	0	0	0	0	0	0	0	2	0	0	0
Non-outlier-714	ssa04	11543651	11543908	-257	<DEL>	intergenic_region	MODIFIER	LOC106602381-LOC106602380	0.0815188	200	0	0	209	40	8	20	11	3	0.81323	0.155642	0.0311284	0.588235	0.323529	0.0882353	0	0	0	0	1	0	0	0	0	0	0	0	0	0	0	0	0	0	0	0	0	2	0	1	0
Non-outlier-715	ssa23	23412414	23412685	-271	<DEL>	intron_variant	MODIFIER	LOC106584283	0.0811305	200	0	0	189	53	15	17	12	5	0.735409	0.206226	0.0583658	0.5	0.352941	0.147059	0	0	2	1	1	2	0	1	0	0	2	0	1	0	0	0	0	0	1	1	1	2	0	0	1
Non-outlier-716	ssa17	47868613	47869925	-1312	<DEL>	downstream_gene_variant	MODIFIER	LOC106576411	0.081023	200	0	0	211	37	9	22	7	5	0.821012	0.143969	0.0350195	0.647059	0.205882	0.147059	1	0	0	0	0	0	0	0	0	0	0	0	0	0	0	2	0	0	0	0	1	0	0	0	1
Non-outlier-717	ssa04	22483540	22483734	-194	<DEL>	intron_variant	MODIFIER	LOC106602710	0.0808581	200	0	0	247	10	0	28	6	0	0.961089	0.0389105	0	0.823529	0.176471	0	0	0	0	0	1	0	0	0	0	0	0	0	0	0	0	0	0	0	0	0	0	0	0	0	0
Non-outlier-718	ssa06	40834462	40835084	-622	<DEL>	intergenic_region	MODIFIER	hoxb1ab-LOC106607485	0.0808098	200	0	0	197	52	8	19	10	5	0.766537	0.202335	0.0311284	0.558824	0.294118	0.147059	0	0	0	1	1	0	0	0	0	0	1	1	0	0	1	0	0	0	0	1	1	0	0	0	0
Non-outlier-719	ssa19	15272425	15273034	-609	<DEL>	intron_variant	MODIFIER	pde1c	0.0807715	200	0	0	204	42	11	17	15	2	0.793774	0.163424	0.0428016	0.5	0.441176	0.0588235	0	2	0	0	1	0	0	1	0	0	0	0	1	0	2	0	0	0	1	2	0	0	0	0	0
Non-outlier-720	ssa28	18986575	19023823	37248	<DUP>	duplication	LOW	LOC106589639	0.0807451	200	0	0	235	16	6	24	9	1	0.914397	0.0622568	0.0233463	0.705882	0.264706	0.0294118	0	0	1	1	0	0	0	0	0	0	1	0	0	0	0	0	0	0	0	0	0	0	0	0	0
Non-outlier-721	ssa12	48300479	48301151	-672	<DEL>	intergenic_region	MODIFIER	LOC106565328-LOC106565329	0.0806657	200	0	0	217	33	7	22	9	3	0.844358	0.128405	0.0272374	0.647059	0.264706	0.0882353	0	0	0	0	0	0	0	0	0	0	0	0	0	0	0	0	0	1	0	0	0	0	0	1	0
Non-outlier-722	ssa10	57384599	57384826	-227	<DEL>	intron_variant	MODIFIER	LOC106560704	0.0805121	200	0	0	169	66	22	15	10	9	0.657588	0.256809	0.0856031	0.441176	0.294118	0.264706	0	1	1	0	0	1	0	1	2	2	1	0	0	2	0	0	2	0	0	0	0	0	0	1	0
Non-outlier-723	ssa01	46662170	46662453	-283	<DEL>	intron_variant	MODIFIER	wdfy4	0.0803865	200	0	0	246	10	1	27	7	0	0.957198	0.0389105	0.00389105	0.794118	0.205882	0	1	1	0	0	0	0	1	0	0	0	0	0	0	0	0	0	0	0	0	0	0	0	0	0	0
Non-outlier-724	ssa09	31035699	31036501	-802	<DEL>	intron_variant	MODIFIER	calm1	0.0803865	200	0	0	245	12	0	28	5	1	0.953307	0.0466926	0	0.823529	0.147059	0.0294118	0	0	0	0	0	0	0	0	0	0	1	0	0	0	1	0	0	0	0	0	0	0	0	0	0
Non-outlier-725	ssa23	20586788	20586911	-123	<DEL>	5_prime_UTR_variant	MODIFIER	scfd2	0.0802789	200	0	0	215	30	12	21	9	4	0.836576	0.116732	0.0466926	0.617647	0.264706	0.117647	0	0	0	0	0	0	0	0	0	0	0	0	1	0	1	0	1	1	0	2	1	0	0	0	0
Non-outlier-726	ssa08	8949207	8949524	-317	<DEL>	gene_fusion	HIGH	LOC106610067&LOC106610077	0.079522	200	0	0	172	70	15	14	15	5	0.669261	0.272374	0.0583658	0.411765	0.441176	0.147059	1	1	0	0	0	0	0	0	1	0	0	0	1	0	0	0	0	0	0	0	0	0	0	0	2
Non-outlier-727	ssa07	15758206	15758561	-355	<DEL>	intron_variant	MODIFIER	LOC106608789	0.0793503	200	0	0	186	57	14	16	13	5	0.723735	0.22179	0.0544747	0.470588	0.382353	0.147059	0	1	0	0	0	0	0	1	0	0	0	1	2	0	0	0	0	2	0	2	0	1	0	0	0
Non-outlier-728	ssa14	40430844	40432281	-1437	<DEL>	intergenic_region	MODIFIER	LOC106569590-LOC106569591	0.0788434	200	0	0	54	46	157	0	7	27	0.210117	0.178988	0.610895	0	0.205882	0.794118	2	2	2	1	1	0	1	0	2	0	2	2	2	1	1	2	2	0	1	0	2	2	2	2	0
Non-outlier-729	ssa29	24298719	24298868	-149	<DEL>	intron_variant	MODIFIER	LOC106590427	0.0786587	200	0	0	85	78	94	2	14	18	0.330739	0.303502	0.365759	0.0588235	0.411765	0.529412	0	2	0	2	1	1	2	1	2	0	2	1	2	0	2	1	2	1	2	2	2	1	0	2	0
Non-outlier-730	ssa20	45865198	45865441	-243	<DEL>	downstream_gene_variant	MODIFIER	hipk4	0.07864	200	0	0	155	81	21	13	13	8	0.603113	0.315175	0.0817121	0.382353	0.382353	0.235294	0	0	0	1	0	0	0	0	0	0	1	1	2	2	2	0	0	0	0	0	0	0	2	1	0
Non-outlier-731	ssa24	48440647	48442133	-1486	<DEL>	intergenic_region	MODIFIER	LOC106586004-stambp	0.0785039	200	0	0	223	31	3	22	11	1	0.867704	0.120623	0.0116732	0.647059	0.323529	0.0294118	0	0	0	1	1	0	0	0	0	0	0	0	0	0	0	0	1	0	0	1	0	0	0	0	0
Non-outlier-732	ssa11	81662334	81662603	-269	<DEL>	intron_variant	MODIFIER	LOC106563717	0.0784586	200	0	0	144	84	29	10	16	8	0.560311	0.326848	0.11284	0.294118	0.470588	0.235294	1	1	0	1	2	1	1	0	2	0	1	0	0	2	0	0	0	0	0	1	1	0	1	1	0
Non-outlier-733	ssa14	4294330	4294912	-582	<DEL>	intron_variant	MODIFIER	LOC106568648	0.0784182	200	0	0	200	49	8	17	15	2	0.77821	0.190661	0.0311284	0.5	0.441176	0.0588235	0	1	1	0	0	0	0	0	0	0	1	0	0	0	1	2	0	0	0	1	0	0	0	0	0
Non-outlier-734	ssa21	11330361	11335135	-4774	<DEL>	intron_variant	MODIFIER	LOC106581862	0.078412	200	0	0	253	4	0	30	4	0	0.984436	0.0155642	0	0.882353	0.117647	0	0	0	0	1	0	0	0	0	0	0	0	0	0	0	0	0	0	0	0	0	0	0	0	0	0
Non-outlier-735	ssa20	47589814	47591247	-1433	<DEL>	intergenic_region	MODIFIER	LOC106580804-LOC106580805	0.0781824	200	0	0	191	55	11	17	13	4	0.743191	0.214008	0.0428016	0.5	0.382353	0.117647	0	0	1	0	0	0	0	0	0	0	1	0	1	0	0	0	1	0	0	0	0	0	0	0	0
Non-outlier-736	ssa06	11411457	11411631	-174	<DEL>	downstream_gene_variant	MODIFIER	LOC106606488	0.0781332	200	0	0	126	127	4	3	31	0	0.490272	0.494163	0.0155642	0.0882353	0.911765	0	0	0	1	0	0	0	0	0	0	0	1	1	0	0	1	0	1	1	0	1	0	0	1	0	0
Non-outlier-737	ssa10	65336384	65337340	-956	<DEL>	intron_variant	MODIFIER	LOC106560748	0.0780756	200	0	0	215	38	4	20	13	1	0.836576	0.14786	0.0155642	0.588235	0.382353	0.0294118	0	1	0	1	1	0	0	0	0	0	0	0	0	0	0	0	0	0	0	0	1	0	0	0	0
Non-outlier-738	ssa12	43910026	43952437	42411	<INV>	bidirectional_gene_fusion	HIGH	LOC106565186&LOC106565187	0.0780276	200	0	0	208	48	1	18	16	0	0.809339	0.18677	0.00389105	0.529412	0.470588	0	0	0	1	1	1	0	0	0	0	1	0	1	0	0	0	0	0	0	0	0	0	1	1	0	0
Non-outlier-739	ssa01	118689006	118689133	-127	<DEL>	5_prime_UTR_variant	MODIFIER	LOC106563975	0.0778	200	0	0	255	2	0	31	3	0	0.992218	0.0077821	0	0.911765	0.0882353	0	0	0	0	0	0	0	0	0	0	0	0	0	0	0	0	0	0	0	0	0	0	0	0	0	0
Non-outlier-740	ssa03	58978845	58979060	-215	<DEL>	intron_variant	MODIFIER	LOC106600789	0.0778	200	0	0	255	2	0	31	3	0	0.992218	0.0077821	0	0.911765	0.0882353	0	0	0	0	0	0	0	0	0	0	0	0	0	0	0	0	0	0	0	0	0	0	0	0	0	0
Non-outlier-741	ssa11	59782216	59785869	-3653	<DEL>	intron_variant	MODIFIER	LOC106563138	0.0778	200	0	0	255	2	0	31	3	0	0.992218	0.0077821	0	0.911765	0.0882353	0	0	0	0	0	0	0	0	0	0	0	0	0	0	0	0	0	0	0	0	0	0	0	0	0	0
Non-outlier-742	ssa21	54290796	54291269	-473	<DEL>	upstream_gene_variant	MODIFIER	LOC106582526	0.0778	200	0	0	254	3	0	31	3	0	0.988327	0.0116732	0	0.911765	0.0882353	0	0	0	0	0	0	0	0	0	0	0	0	0	0	0	0	0	0	0	0	0	0	0	0	0	0
Non-outlier-743	ssa13	40981350	40984032	2682	<DUP>	upstream_gene_variant	MODIFIER	f110a	0.0778	200	0	0	255	2	0	31	3	0	0.992218	0.0077821	0	0.911765	0.0882353	0	0	0	0	0	0	0	0	0	0	0	0	0	0	0	0	0	0	0	0	0	0	0	0	0	0
Non-outlier-744	ssa03	7363387	7363613	-226	<DEL>	intron_variant	MODIFIER	fbxl7	0.0776866	200	0	0	241	13	3	26	7	1	0.937743	0.0505837	0.0116732	0.764706	0.205882	0.0294118	0	0	0	0	0	0	0	0	0	0	0	0	0	0	0	0	0	0	0	0	0	0	0	0	0
Non-outlier-745	ssa01	100689510	100689660	-150	<DEL>	downstream_gene_variant	MODIFIER	LOC106613705	0.0774497	200	0	0	210	34	13	17	16	1	0.817121	0.132296	0.0505837	0.5	0.470588	0.0294118	1	1	0	0	0	0	1	1	2	0	0	0	0	0	0	0	0	1	0	0	0	0	0	0	0
Non-outlier-746	ssa14	4640733	4645933	-5200	<DEL>	intergenic_region	MODIFIER	LOC106568656-LOC106568657	0.0773345	200	0	0	197	48	12	19	10	5	0.766537	0.18677	0.0466926	0.558824	0.294118	0.147059	0	0	0	0	0	0	0	1	0	1	1	0	0	0	0	0	0	0	0	0	0	0	0	0	1
Non-outlier-747	ssa14	21735021	21735438	-417	<DEL>	intergenic_region	MODIFIER	LOC106569112-LOC106569071	0.0771408	200	0	0	67	79	111	3	8	23	0.2607	0.307393	0.431907	0.0882353	0.235294	0.676471	2	1	2	1	2	2	2	2	2	2	1	1	2	2	0	2	2	0	1	2	2	1	0	1	1
Non-outlier-748	ssa16	3710240	3711860	-1620	<DEL>	intron_variant	MODIFIER	LOC106573063	0.0771195	200	0	0	239	15	3	27	5	2	0.929961	0.0583658	0.0116732	0.794118	0.147059	0.0588235	0	0	0	0	0	0	0	0	0	0	1	1	0	0	0	0	0	0	0	1	0	1	0	1	0
Non-outlier-749	ssa10	23188484	23188614	-130	<DEL>	intron_variant	MODIFIER	pigx	0.0767964	200	0	0	188	59	10	15	16	3	0.731518	0.229572	0.0389105	0.441176	0.470588	0.0882353	0	0	1	0	0	0	1	0	0	0	1	0	2	0	1	0	0	0	0	0	1	0	0	0	0
Non-outlier-750	ssa12	10846616	10847470	-854	<DEL>	downstream_gene_variant	MODIFIER	LOC106564397	0.0767571	200	0	0	169	64	24	14	13	7	0.657588	0.249027	0.0933852	0.411765	0.382353	0.205882	1	0	0	0	0	0	0	0	0	0	0	1	0	0	0	0	1	1	0	0	1	1	0	0	0
Non-outlier-751	ssa12	32478195	32480156	1961	<DUP>	intergenic_region	MODIFIER	ywhaz-id566956	0.0764421	200	0	0	229	21	7	24	7	3	0.891051	0.0817121	0.0272374	0.705882	0.205882	0.0882353	0	0	1	0	0	0	0	0	0	0	1	1	0	0	0	0	0	0	0	0	0	0	0	0	0
Non-outlier-752	ssa15	54110577	54113140	-2563	<DEL>	intron_variant	MODIFIER	snx3	0.0761139	200	0	0	208	30	19	17	14	3	0.809339	0.116732	0.07393	0.5	0.411765	0.0882353	0	0	1	0	2	0	0	0	0	0	1	1	0	0	2	0	0	0	0	0	0	1	0	0	0
Non-outlier-753	ssa28	28926411	28926676	-265	<DEL>	upstream_gene_variant	MODIFIER	LOC106589847	0.075876	200	0	0	210	47	0	19	15	0	0.817121	0.182879	0	0.558824	0.441176	0	0	1	0	0	0	0	1	0	0	0	1	1	0	0	0	0	0	0	1	0	0	0	1	0	0
Non-outlier-754	ssa12	33458732	33461206	-2474	<DEL>	intron_variant	MODIFIER	LOC106565046	0.0757243	200	0	0	119	82	56	5	18	11	0.463035	0.319066	0.217899	0.147059	0.529412	0.323529	2	0	1	0	1	0	1	2	1	1	0	0	0	1	2	0	0	2	1	2	0	1	1	0	0
Non-outlier-755	ssa10	21436543	21436667	-124	<DEL>	intron_variant	MODIFIER	LOC106613806	0.075711	200	0	0	67	72	118	15	12	7	0.2607	0.280156	0.459144	0.441176	0.352941	0.205882	2	1	2	1	1	1	0	2	2	0	2	2	2	2	0	1	2	1	0	0	2	2	2	0	2
Non-outlier-756	ssa14	78575307	78579518	-4211	<DEL>	intron_variant	MODIFIER	cap2	0.0756005	200	0	0	219	34	4	22	10	2	0.85214	0.132296	0.0155642	0.647059	0.294118	0.0588235	0	0	0	1	0	0	0	0	0	0	1	0	0	0	0	0	0	1	0	0	1	1	0	0	0
Non-outlier-757	ssa23	37054390	37054743	353	<DUP>	intron_variant	MODIFIER	LOC106584541	0.0755833	200	0	0	182	53	22	32	2	0	0.708171	0.206226	0.0856031	0.941176	0.0588235	0	0	1	0	0	0	2	0	0	1	1	0	1	0	0	0	0	0	1	1	0	1	1	0	0	0
Non-outlier-758	ssa05	64859614	64861077	-1463	<DEL>	intron_variant	MODIFIER	LOC106605564	0.0755217	200	0	0	240	16	1	27	6	1	0.933852	0.0622568	0.00389105	0.794118	0.176471	0.0294118	0	0	0	0	0	0	0	0	0	0	0	0	0	0	0	0	1	0	0	0	0	0	0	0	0
Non-outlier-759	ssa10	70035186	70035575	-389	<DEL>	upstream_gene_variant	MODIFIER	LOC106561028	0.0751491	200	0	0	191	54	12	17	14	3	0.743191	0.210117	0.0466926	0.5	0.411765	0.0882353	1	1	0	0	1	1	0	1	0	0	0	1	1	0	1	0	0	0	1	0	0	1	1	1	1
Non-outlier-760	ssa26	1810029	1810193	-164	<DEL>	intron_variant	MODIFIER	LOC106587021	0.0750002	200	0	0	137	70	50	9	14	11	0.533074	0.272374	0.194553	0.264706	0.411765	0.323529	0	1	2	1	0	0	1	1	0	1	0	2	2	0	2	2	2	1	0	0	0	1	0	0	0
Non-outlier-761	ssa29	3909246	3909838	-592	<DEL>	intergenic_region	MODIFIER	LOC106590039-id1230428	0.0749044	200	0	0	115	80	62	8	11	15	0.447471	0.311284	0.241245	0.235294	0.323529	0.441176	2	2	1	2	1	1	2	0	1	1	1	1	1	1	0	2	0	1	0	2	0	1	0	1	2
Non-outlier-762	ssa06	60800394	60800534	-140	<DEL>	intergenic_region	MODIFIER	LOC106607631-LOC106607857	0.0748628	200	0	0	241	15	1	27	6	1	0.937743	0.0583658	0.00389105	0.794118	0.176471	0.0294118	0	0	0	0	0	0	0	0	0	0	0	0	0	0	0	0	0	0	0	0	0	0	0	0	0
Non-outlier-763	ssa19	7460163	7463235	-3072	<DEL>	intron_variant	MODIFIER	LOC106578362	0.0748628	200	0	0	243	12	2	26	8	0	0.945525	0.0466926	0.0077821	0.764706	0.235294	0	0	0	0	1	0	0	0	0	0	0	0	0	1	0	0	0	1	0	0	0	0	0	0	0	0
Non-outlier-764	ssa15	1817731	1818001	-270	<DEL>	intron_variant	MODIFIER	LOC106570830	0.074398	200	0	0	117	98	42	9	12	13	0.455253	0.381323	0.163424	0.264706	0.352941	0.382353	1	2	1	2	0	0	0	0	1	0	0	0	1	0	1	1	0	2	1	1	1	0	0	1	1
Non-outlier-765	ssa19	59373794	59374022	-228	<DEL>	intron_variant	MODIFIER	LOC106579090	0.074368	200	0	0	51	101	105	2	9	23	0.198444	0.392996	0.40856	0.0588235	0.264706	0.676471	0	2	1	1	1	2	2	1	0	1	2	1	2	2	1	1	2	2	0	0	1	1	0	0	0
Non-outlier-766	ssa17	18302490	18302750	-260	<DEL>	upstream_gene_variant	MODIFIER	LOC106575547	0.0743435	200	0	0	193	64	0	16	18	0	0.750973	0.249027	0	0.470588	0.529412	0	0	0	0	0	1	0	0	0	0	0	0	1	1	1	0	0	0	1	1	0	0	1	1	0	0
Non-outlier-767	ssa24	12989315	12990014	-699	<DEL>	splice_region_variant&non_coding_transcript_exon_variant	LOW	LOC106585076	0.0742826	200	0	0	155	78	24	11	16	7	0.603113	0.303502	0.0933852	0.323529	0.470588	0.205882	0	0	0	0	2	1	0	0	0	1	1	1	0	0	0	2	1	0	1	1	1	0	1	2	0
Non-outlier-768	ssa27	34799261	34809278	-10017	<DEL>	intergenic_region	MODIFIER	LOC106589004-LOC106588998	0.0741202	200	0	0	156	75	26	12	15	7	0.607004	0.291829	0.101167	0.352941	0.441176	0.205882	1	0	0	0	0	0	1	1	0	0	1	0	0	0	0	0	1	1	0	0	0	0	0	1	0
Non-outlier-769	ssa13	40814014	40814129	-115	<DEL>	upstream_gene_variant	MODIFIER	LOC106567219	0.073927	200	0	0	173	64	20	17	9	8	0.673152	0.249027	0.077821	0.5	0.264706	0.235294	0	0	0	0	0	1	1	0	0	0	2	2	0	1	0	0	1	1	1	0	0	0	0	0	0
Non-outlier-770	ssa03	44111614	44112339	-725	<DEL>	downstream_gene_variant	MODIFIER	LOC106600562	0.0739057	200	0	0	142	115	0	30	4	0	0.552529	0.447471	0	0.882353	0.117647	0	1	0	1	0	0	1	1	1	0	1	1	1	0	0	0	0	0	0	0	1	0	1	0	1	1
Non-outlier-771	ssa20	11685691	11686163	-472	<DEL>	intron_variant	MODIFIER	LOC106580237	0.0738923	200	0	0	186	60	11	16	14	4	0.723735	0.233463	0.0428016	0.470588	0.411765	0.117647	0	0	0	0	2	1	0	0	0	0	0	1	1	1	0	0	0	0	0	1	0	0	0	0	1
Non-outlier-772	ssa20	70217016	70217239	-223	<DEL>	intergenic_region	MODIFIER	LOC106581345-LOC106581346	0.0736132	200	0	0	143	102	12	29	5	0	0.55642	0.396887	0.0466926	0.852941	0.147059	0	1	2	0	0	1	1	0	0	0	0	1	1	0	0	0	0	0	1	0	1	0	0	1	1	0
Non-outlier-773	ssa26	33123608	33125400	-1792	<DEL>	intergenic_region	MODIFIER	LOC106587660-LOC106587645	0.0734536	200	0	0	133	85	39	10	13	11	0.51751	0.330739	0.151751	0.294118	0.382353	0.323529	0	0	0	1	1	2	0	0	0	1	2	2	0	0	1	1	1	2	2	0	1	1	1	2	1
Non-outlier-774	ssa20	11685037	11685414	-377	<DEL>	intron_variant	MODIFIER	LOC106580237	0.0734424	200	0	0	190	59	8	17	13	4	0.7393	0.229572	0.0311284	0.5	0.382353	0.117647	0	0	0	0	2	1	0	0	0	0	0	1	1	0	0	0	0	0	0	1	0	1	0	0	1
Non-outlier-775	ssa10	70004341	70005770	-1429	<DEL>	intergenic_region	MODIFIER	id477597-id477601	0.0734008	200	0	0	165	57	35	12	16	6	0.642023	0.22179	0.136187	0.352941	0.470588	0.176471	1	1	2	0	1	0	1	0	0	0	2	0	1	0	2	0	0	0	1	0	0	0	0	1	0
Non-outlier-776	ssa15	73964268	73964529	-261	<DEL>	upstream_gene_variant	MODIFIER	LOC106572061	0.073357	200	0	0	216	41	0	21	12	1	0.840467	0.159533	0	0.617647	0.352941	0.0294118	0	0	0	1	0	0	0	0	0	0	1	0	0	0	0	0	0	0	0	0	0	0	1	0	0
Non-outlier-777	ssa01	51481604	51482377	-773	<DEL>	intron_variant	MODIFIER	cfap46	0.0733263	200	0	0	238	18	1	25	9	0	0.92607	0.0700389	0.00389105	0.735294	0.264706	0	0	0	0	1	0	0	0	0	0	0	1	0	0	0	1	0	0	0	0	0	0	0	0	0	0
Non-outlier-778	ssa23	10366203	10368724	-2521	<DEL>	intron_variant	MODIFIER	LOC106584045	0.0733263	200	0	0	236	21	0	26	7	1	0.918288	0.0817121	0	0.764706	0.205882	0.0294118	1	0	0	0	0	0	0	0	0	0	1	0	1	0	0	0	0	0	0	0	0	0	0	0	0
Non-outlier-779	ssa14	44684382	44684527	-145	<DEL>	intron_variant	MODIFIER	LOC106569706	0.0729721	200	0	0	133	84	40	13	7	14	0.51751	0.326848	0.155642	0.382353	0.205882	0.411765	0	1	0	1	1	0	0	0	1	0	1	2	0	1	0	1	1	0	1	1	1	1	0	0	0
Non-outlier-780	ssa17	30158023	30158270	-247	<DEL>	intergenic_region	MODIFIER	LOC106575944-LOC106575945	0.0728718	200	0	0	170	87	0	11	23	0	0.661479	0.338521	0	0.323529	0.676471	0	1	1	1	1	1	0	0	0	0	0	1	1	0	0	0	0	0	0	0	0	1	0	0	0	0
Non-outlier-781	ssa10	38966424	38966738	-314	<DEL>	intron_variant	MODIFIER	LOC106560406	0.0726744	200	0	0	181	68	8	12	22	0	0.70428	0.264591	0.0311284	0.352941	0.647059	0	0	1	2	1	1	0	0	0	0	0	0	0	0	0	0	0	1	0	0	0	1	0	0	0	0
Non-outlier-782	ssa19	34436553	34437507	-954	<DEL>	splice_donor_variant&splice_region_variant&intron_variant&non_coding_transcript_exon_variant	HIGH	LOC106578761	0.0726618	200	0	0	234	22	1	24	10	0	0.910506	0.0856031	0.00389105	0.705882	0.294118	0	0	0	0	0	0	0	0	0	0	0	0	0	0	0	0	0	0	0	0	0	1	0	0	0	0
Non-outlier-783	ssa14	7396783	7397034	-251	<DEL>	intergenic_region	MODIFIER	LOC106568690-adipoq	0.0725465	200	0	0	228	28	1	24	9	1	0.88716	0.108949	0.00389105	0.705882	0.264706	0.0294118	0	1	0	0	0	0	0	0	0	0	1	0	0	0	0	0	0	0	0	0	0	0	0	0	0
Non-outlier-784	ssa28	33478219	33479247	-1028	<DEL>	intergenic_region	MODIFIER	LOC106589916-LOC106589917	0.0725421	200	0	0	143	79	35	9	17	8	0.55642	0.307393	0.136187	0.264706	0.5	0.235294	0	0	0	1	1	1	0	1	1	1	0	0	0	1	2	1	2	2	2	2	1	1	1	0	0
Non-outlier-785	ssa01	50090387	50090585	-198	<DEL>	intron_variant	MODIFIER	LOC106604847	0.0724168	200	0	0	140	84	33	11	13	10	0.544747	0.326848	0.128405	0.323529	0.382353	0.294118	1	1	1	2	0	2	1	1	0	2	0	0	2	2	0	0	0	0	2	2	0	0	1	0	1
Non-outlier-786	ssa14	42887822	42889523	-1701	<DEL>	downstream_gene_variant	MODIFIER	LOC106569658	0.0723157	200	0	0	178	63	16	32	2	0	0.692607	0.245136	0.0622568	0.941176	0.0588235	0	0	1	0	0	0	0	0	0	0	0	0	1	0	0	0	1	0	0	0	0	0	0	2	0	0
Non-outlier-787	ssa13	89083272	89089742	-6470	<DEL>	upstream_gene_variant	MODIFIER	thex1	0.0723043	200	0	0	99	101	57	7	11	16	0.385214	0.392996	0.22179	0.205882	0.323529	0.470588	2	0	1	1	0	0	0	0	1	1	1	1	1	2	2	0	1	1	1	0	2	2	1	0	0
Non-outlier-788	ssa12	47641830	47643990	-2160	<DEL>	intron_variant	MODIFIER	LOC106565094	0.0722035	200	0	0	184	67	6	13	21	0	0.715953	0.2607	0.0233463	0.382353	0.617647	0	0	0	0	0	1	0	0	0	0	1	0	1	0	0	1	0	1	1	0	0	1	1	0	1	0
Non-outlier-789	ssa07	9415017	9416851	-1834	<DEL>	intron_variant	MODIFIER	LOC106608576	0.072107	200	0	0	105	148	4	4	26	4	0.40856	0.575875	0.0155642	0.117647	0.764706	0.117647	1	1	0	0	0	0	0	0	0	0	0	1	0	1	0	1	1	0	0	1	0	0	1	0	1
Non-outlier-790	ssa24	41946463	41948163	1700	<DUP>	intergenic_region	MODIFIER	LOC106585905-LOC106585906	0.071962	200	0	0	184	58	15	15	15	4	0.715953	0.225681	0.0583658	0.441176	0.441176	0.117647	1	0	1	0	0	0	0	0	0	1	1	1	0	0	1	0	2	0	0	1	1	0	1	0	0
Non-outlier-791	ssa16	37380910	37383087	-2177	<DEL>	intergenic_region	MODIFIER	LOC100380741-LOC106573610	0.0715361	200	0	0	211	37	9	20	11	3	0.821012	0.143969	0.0350195	0.588235	0.323529	0.0882353	0	1	1	0	0	0	0	0	0	0	0	1	0	0	2	0	0	0	0	0	0	1	0	1	0
Non-outlier-792	ssa06	73653038	73654270	-1232	<DEL>	intergenic_region	MODIFIER	LOC106608111-LOC106608110	0.0713217	200	0	0	246	11	0	28	6	0	0.957198	0.0428016	0	0.823529	0.176471	0	0	0	0	0	0	0	0	0	0	0	0	0	1	0	0	0	0	0	0	0	0	0	0	0	0
Non-outlier-793	ssa18	26424307	26426023	-1716	<DEL>	intron_variant	MODIFIER	LOC106577168	0.0713217	200	0	0	246	11	0	28	6	0	0.957198	0.0428016	0	0.823529	0.176471	0	0	0	0	0	0	0	0	0	1	0	0	0	0	0	0	0	0	1	0	0	0	0	0	0	0
Non-outlier-794	ssa10	17855539	17856171	-632	<DEL>	upstream_gene_variant	MODIFIER	LOC106613722	0.07107	200	0	0	122	99	36	24	10	0	0.474708	0.385214	0.140078	0.705882	0.294118	0	0	0	0	0	1	0	0	0	1	1	1	2	0	0	0	1	0	0	0	0	1	1	0	1	0
Non-outlier-795	ssa09	5638201	5638923	-722	<DEL>	upstream_gene_variant	MODIFIER	pimt	0.0706848	200	0	0	183	61	13	18	10	6	0.712062	0.237354	0.0505837	0.529412	0.294118	0.176471	0	0	0	1	1	0	0	0	0	1	0	0	2	1	2	0	0	1	0	0	0	1	0	0	1
Non-outlier-796	ssa10	88736936	88737052	-116	<DEL>	downstream_gene_variant	MODIFIER	LOC106561328	0.0706282	200	0	0	251	5	1	29	5	0	0.976654	0.0194553	0.00389105	0.852941	0.147059	0	0	0	0	0	0	0	0	0	0	0	0	0	0	0	0	0	0	0	0	0	0	0	0	0	0
Non-outlier-797	ssa26	4209403	4209847	-444	<DEL>	intergenic_region	MODIFIER	LOC106586992-LOC106587051	0.0702827	200	0	0	134	91	32	6	22	6	0.521401	0.354086	0.124514	0.176471	0.647059	0.176471	0	1	0	0	1	0	0	0	0	1	0	1	0	0	2	1	2	0	0	0	1	1	0	1	0
Non-outlier-798	ssa17	107934	108131	-197	<DEL>	intergenic_region	MODIFIER	dera-LOC106575061	0.0702568	200	0	0	179	76	2	13	21	0	0.696498	0.29572	0.0077821	0.382353	0.617647	0	0	0	0	0	0	0	0	0	1	0	0	0	0	0	1	1	0	0	1	0	0	1	0	0	0
Non-outlier-799	ssa10	115702918	115704387	-1469	<DEL>	upstream_gene_variant	MODIFIER	LOC106561864	0.0701906	200	0	0	118	102	37	11	9	14	0.459144	0.396887	0.143969	0.323529	0.264706	0.411765	1	0	0	1	0	0	1	0	2	1	2	0	0	0	2	0	0	0	2	1	1	1	0	0	1
Non-outlier-800	ssa09	37782732	37783507	775	<DUP>	intron_variant	MODIFIER	LOC106611267	0.0699341	200	0	0	204	35	18	34	0	0	0.793774	0.136187	0.0700389	1	0	0	0	0	0	0	0	1	0	2	0	0	0	0	0	0	1	0	1	2	1	0	0	0	0	0	0
Non-outlier-801	ssa10	1660026	1660806	-780	<DEL>	downstream_gene_variant	MODIFIER	LOC100136464	0.069343	200	0	0	57	94	106	5	4	25	0.22179	0.365759	0.412451	0.147059	0.117647	0.735294	1	2	1	1	1	2	2	2	1	2	0	1	1	0	1	1	2	1	2	2	1	2	1	0	0
Non-outlier-802	ssa01	34578162	34578352	-190	<DEL>	intron_variant	MODIFIER	prkd1	0.0687999	200	0	0	179	63	15	18	10	6	0.696498	0.245136	0.0583658	0.529412	0.294118	0.176471	1	0	0	1	0	1	1	1	1	0	0	0	0	0	1	1	1	1	2	0	0	0	2	0	0
Non-outlier-803	ssa09	99148426	99150693	-2267	<DEL>	upstream_gene_variant	MODIFIER	LOC106612480	0.0687424	400	0	0	148	109	0	8	26	0	0.575875	0.424125	0	0.235294	0.764706	0	0	1	1	1	1	1	0	0	0	1	0	0	1	1	0	0	1	1	1	0	1	1	1	1	1
Non-outlier-804	ssa03	2779896	2780324	-428	<DEL>	intergenic_region	MODIFIER	LOC106596630-LOC106596660	0.0683924	200	0	0	201	43	13	19	11	4	0.782101	0.167315	0.0505837	0.558824	0.323529	0.117647	0	1	0	1	0	0	0	0	1	2	0	0	0	0	0	0	0	1	0	0	1	0	0	0	0
Non-outlier-805	ssa20	34550432	34550668	-236	<DEL>	intron_variant	MODIFIER	LOC106580554	0.0683194	200	0	0	239	18	0	28	4	2	0.929961	0.0700389	0	0.823529	0.117647	0.0588235	0	0	1	0	0	1	1	0	0	0	0	0	0	0	0	0	0	0	0	0	0	0	0	0	0
Non-outlier-806	ssa12	44040873	44041700	-827	<DEL>	intron_variant	MODIFIER	LOC106565182	0.0679353	200	0	0	176	62	19	11	21	2	0.684825	0.241245	0.07393	0.323529	0.617647	0.0588235	0	0	0	0	2	0	1	0	0	0	1	0	0	0	0	1	0	1	0	0	1	0	0	0	0
Non-outlier-807	ssa15	21772084	21773026	-942	<DEL>	upstream_gene_variant	MODIFIER	LOC106571124	0.0676791	200	0	0	241	15	1	28	4	2	0.937743	0.0583658	0.00389105	0.823529	0.117647	0.0588235	1	0	0	0	0	0	0	0	0	0	0	0	0	0	0	0	0	0	0	0	0	0	0	0	0
Non-outlier-808	ssa11	49669316	49673851	-4535	<DEL>	downstream_gene_variant	MODIFIER	LOC106563000	0.0675691	200	0	0	191	60	6	19	10	5	0.743191	0.233463	0.0233463	0.558824	0.294118	0.147059	0	0	1	1	1	0	0	0	1	0	0	1	1	0	0	0	2	0	0	0	1	0	0	0	0
Non-outlier-809	ssa22	57424503	57425934	-1431	<DEL>	intron_variant	MODIFIER	LOC106583737	0.0672264	200	0	0	37	130	90	9	22	3	0.143969	0.505837	0.350195	0.264706	0.647059	0.0882353	0	2	1	1	1	1	1	1	1	1	2	1	1	0	1	1	0	1	2	1	1	1	2	1	2
Non-outlier-810	ssa16	87112774	87112953	-179	<DEL>	intergenic_region	MODIFIER	LOC106575041-LOC106575042	0.0668565	200	0	0	189	55	13	21	5	8	0.735409	0.214008	0.0505837	0.617647	0.147059	0.235294	0	0	0	1	2	0	0	0	0	0	1	0	0	0	0	0	0	0	0	0	1	2	0	0	0
Non-outlier-811	ssa17	7752540	7754671	-2131	<DEL>	intron_variant	MODIFIER	LOC106575199	0.0666364	200	0	0	159	61	37	14	10	10	0.618677	0.237354	0.143969	0.411765	0.294118	0.294118	0	1	1	0	2	0	2	0	0	0	1	0	1	1	0	0	0	0	0	0	1	0	0	0	0
Non-outlier-812	ssa05	72964428	72964756	-328	<DEL>	downstream_gene_variant	MODIFIER	LOC106605928	0.0663754	200	0	0	132	92	33	9	16	9	0.513619	0.357977	0.128405	0.264706	0.470588	0.264706	0	0	1	1	0	0	1	1	0	1	2	1	1	1	0	0	2	0	0	1	1	2	1	0	0
Non-outlier-813	ssa02	42557831	42559156	-1325	<DEL>	intron_variant	MODIFIER	LOC106585752	0.0663026	200	0	0	70	99	88	18	9	7	0.272374	0.385214	0.342412	0.529412	0.264706	0.205882	1	1	1	2	2	2	1	2	1	1	0	0	1	2	1	1	1	1	2	2	1	2	2	0	0
Non-outlier-814	ssa25	38012049	38012646	-597	<DEL>	intergenic_region	MODIFIER	rnaseh2b-LOC106586719	0.0657688	200	0	0	179	60	18	16	12	6	0.696498	0.233463	0.0700389	0.470588	0.352941	0.176471	0	0	0	0	0	2	0	1	0	1	0	0	0	0	1	1	0	1	0	0	1	1	0	0	0
Non-outlier-815	ssa14	40435744	40436199	-455	<DEL>	intergenic_region	MODIFIER	LOC106569590-LOC106569591	0.0657376	200	0	0	44	55	158	0	7	27	0.171206	0.214008	0.614786	0	0.205882	0.794118	2	2	2	1	0	0	0	0	0	1	2	2	2	0	0	2	2	0	0	2	2	2	2	1	1
Non-outlier-816	ssa17	44658716	44659088	-372	<DEL>	intron_variant	MODIFIER	LOC100136517	0.0656511	200	0	0	172	67	18	13	17	4	0.669261	0.2607	0.0700389	0.382353	0.5	0.117647	0	0	0	0	0	0	1	2	0	0	0	1	0	0	1	0	0	0	1	2	1	0	0	0	0
Non-outlier-817	ssa11	18686982	18687103	-121	<DEL>	downstream_gene_variant	MODIFIER	LOC106562096	0.065101	200	0	0	168	70	19	13	16	5	0.653696	0.272374	0.07393	0.382353	0.470588	0.147059	2	0	0	0	1	0	0	1	0	0	1	0	2	0	1	0	1	1	1	1	0	0	0	0	0
Non-outlier-818	ssa07	33105280	33110560	-5280	<DEL>	exon_loss_variant	HIGH	LOC106609133	0.0650664	200	0	0	242	15	0	28	5	1	0.941634	0.0583658	0	0.823529	0.147059	0.0294118	0	0	0	0	0	0	0	0	0	0	0	0	0	0	0	0	0	0	0	0	0	0	0	0	0
Non-outlier-819	ssa18	7124640	7126850	-2210	<DEL>	intergenic_region	MODIFIER	polr1b-LOC106576803	0.0649833	200	0	0	127	93	37	11	11	12	0.494163	0.361868	0.143969	0.323529	0.323529	0.352941	1	0	2	1	1	0	0	0	1	2	0	0	0	0	1	0	0	1	2	0	0	2	0	0	0
Non-outlier-820	ssa01	154046324	154046492	168	<DUP>	intergenic_region	MODIFIER	LOC106572236-LOC106572247	0.0643397	200	0	0	165	76	16	30	4	0	0.642023	0.29572	0.0622568	0.882353	0.117647	0	1	1	0	1	0	0	1	0	0	1	0	0	1	1	0	1	0	1	1	0	0	0	2	1	2
Non-outlier-821	ssa13	105902431	105903055	-624	<DEL>	intron_variant	MODIFIER	LOC106568591	0.0641029	200	0	0	215	33	9	21	12	1	0.836576	0.128405	0.0350195	0.617647	0.352941	0.0294118	0	0	0	0	0	0	0	0	0	2	0	1	0	0	0	0	1	1	2	1	0	0	0	0	0
Non-outlier-822	ssa21	35737093	35763508	26415	<DUP>	gene_fusion	HIGH	LOC106582258&LOC106582259	0.064064	200	0	0	157	79	21	29	5	0	0.610895	0.307393	0.0817121	0.852941	0.147059	0	0	1	0	0	1	2	0	0	0	1	0	0	0	1	0	0	1	1	0	1	0	0	2	0	0
Non-outlier-823	ssa01	63723476	63724569	-1093	<DEL>	intergenic_region	MODIFIER	gpr26-hmx2	0.0637904	200	0	0	109	88	60	9	9	16	0.424125	0.342412	0.233463	0.264706	0.264706	0.470588	1	1	2	2	2	0	0	2	2	0	1	1	0	1	0	1	2	1	0	0	2	2	0	0	0
Non-outlier-824	ssa18	64813743	64813920	-177	<DEL>	intergenic_region	MODIFIER	ccnb3-trnaa-ugc	0.063579	200	0	0	172	56	29	15	12	7	0.669261	0.217899	0.11284	0.441176	0.352941	0.205882	0	0	0	1	2	0	1	0	0	0	2	0	0	2	1	0	1	0	2	0	0	0	0	0	1
Non-outlier-825	ssa03	33924112	33924487	-375	<DEL>	downstream_gene_variant	MODIFIER	LOC106600456	0.063325	200	0	0	170	72	15	16	13	5	0.661479	0.280156	0.0583658	0.470588	0.382353	0.147059	0	0	1	1	0	0	0	0	1	1	1	1	1	0	1	0	1	2	0	0	0	0	0	0	1
Non-outlier-826	ssa28	12138008	12138212	-204	<DEL>	intron_variant	MODIFIER	LOC106589490	0.0631289	200	0	0	204	46	7	20	11	3	0.793774	0.178988	0.0272374	0.588235	0.323529	0.0882353	0	0	0	0	1	0	0	0	0	0	0	0	1	0	0	0	0	0	0	1	1	0	0	0	0
Non-outlier-827	ssa05	4892763	4935808	-43045	<DEL>	feature_ablation	HIGH	LOC106604161&LOC106604163&ef-1g	0.0629311	200	0	0	233	24	0	25	9	0	0.906615	0.0933852	0	0.735294	0.264706	0	1	1	0	1	0	0	0	1	0	0	0	0	0	0	0	0	0	0	0	0	0	0	0	0	0
Non-outlier-828	ssa06	60767884	60768139	-255	<DEL>	intron_variant	MODIFIER	LOC106607631	0.0629097	200	0	0	239	18	0	27	6	1	0.929961	0.0700389	0	0.794118	0.176471	0.0294118	0	0	0	0	0	0	0	0	0	0	0	0	0	0	0	0	0	0	0	0	0	0	0	0	0
Non-outlier-829	ssa20	85207996	85208125	-129	<DEL>	intergenic_region	MODIFIER	LOC106581597-ttc36	0.0628924	200	0	0	244	13	0	28	6	0	0.949416	0.0505837	0	0.823529	0.176471	0	0	0	0	0	0	0	0	0	0	0	0	1	0	1	0	0	0	0	0	0	0	0	1	0	0
Non-outlier-830	ssa25	35162822	35164700	-1878	<DEL>	intron_variant	MODIFIER	LOC106586663	0.0628899	200	0	0	232	24	1	24	10	0	0.902724	0.0933852	0.00389105	0.705882	0.294118	0	0	0	0	0	0	0	0	0	0	1	0	0	0	0	0	1	0	0	0	0	0	1	0	0	0
Non-outlier-831	ssa19	20625700	20628577	-2877	<DEL>	intron_variant	MODIFIER	LOC106578564	0.0626961	200	0	0	228	21	8	23	10	1	0.88716	0.0817121	0.0311284	0.676471	0.294118	0.0294118	0	0	0	0	0	0	0	0	0	1	2	0	0	0	0	0	2	0	0	0	0	0	0	0	0
Non-outlier-832	ssa11	64896645	64896823	-178	<DEL>	intron_variant	MODIFIER	LOC106563289	0.0622881	200	0	0	239	16	2	27	6	1	0.929961	0.0622568	0.0077821	0.794118	0.176471	0.0294118	0	0	0	0	0	0	0	1	0	0	0	0	0	0	0	0	0	0	0	0	0	1	0	0	0
Non-outlier-833	ssa11	48928904	48929316	-412	<DEL>	downstream_gene_variant	MODIFIER	LOC106562892	0.0621945	200	0	0	191	61	5	18	13	3	0.743191	0.237354	0.0194553	0.529412	0.382353	0.0882353	1	0	0	0	0	1	1	0	1	0	2	0	0	0	0	1	1	1	0	0	1	1	1	0	0
Non-outlier-834	ssa07	25756014	25756821	-807	<DEL>	upstream_gene_variant	MODIFIER	trnan-guu	0.0615413	200	0	0	87	123	47	7	13	14	0.338521	0.478599	0.182879	0.205882	0.382353	0.411765	1	2	0	1	2	1	1	1	1	1	0	1	1	1	0	1	0	2	1	1	0	0	1	1	0
Non-outlier-835	ssa10	17357858	17827013	-469155	<DEL>	feature_ablation	HIGH	LOC106613469&LOC106613708&LOC106613709&LOC106613710&LOC106613711&LOC106613712&LOC106613713&LOC106613715&LOC106613716&LOC106613717&LOC106613718&LOC106613719&LOC106613721&LOC106614001&hnrpm&id446160&rb11b&trnaa-ugc	0.0615321	200	0	0	249	8	0	29	5	0	0.968872	0.0311284	0	0.852941	0.147059	0	0	0	0	0	0	0	0	0	0	0	0	0	0	0	0	0	0	0	0	0	1	0	0	0	0
Non-outlier-836	ssa23	28319150	28322294	-3144	<DEL>	intergenic_region	MODIFIER	LOC106584233-ephb1	0.0615321	200	0	0	249	8	0	29	5	0	0.968872	0.0311284	0	0.852941	0.147059	0	0	0	0	0	0	0	0	0	0	0	0	0	0	0	0	0	0	0	0	0	0	0	0	0	0
Non-outlier-837	ssa19	32477187	32477803	-616	<DEL>	intron_variant	MODIFIER	id912041	0.0615166	200	0	0	232	24	1	27	4	3	0.902724	0.0933852	0.00389105	0.794118	0.117647	0.0882353	0	0	0	0	0	0	0	0	0	0	0	1	0	0	0	1	0	1	0	0	0	0	0	0	0
Non-outlier-838	ssa12	72457477	72459847	-2370	<DEL>	intron_variant	MODIFIER	LOC106565737	0.0613843	200	0	0	151	85	21	11	18	5	0.587549	0.330739	0.0817121	0.323529	0.529412	0.147059	1	0	1	1	0	1	0	0	0	0	0	1	0	1	0	0	0	0	0	0	0	1	0	1	0
Non-outlier-839	ssa03	83700490	83700730	-240	<DEL>	3_prime_UTR_variant	MODIFIER	LOC106601855	0.0609219	200	0	0	185	70	2	33	1	0	0.719844	0.272374	0.0077821	0.970588	0.0294118	0	1	0	0	0	0	0	0	1	0	0	0	0	0	0	0	0	1	0	1	1	0	0	0	1	0
Non-outlier-840	ssa11	84811337	84813803	-2466	<DEL>	intergenic_region	MODIFIER	LOC106563788-LOC106563789	0.0593212	200	0	0	126	128	3	5	29	0	0.490272	0.498054	0.0116732	0.147059	0.852941	0	0	1	1	1	1	0	0	1	1	0	1	1	0	1	0	0	1	1	1	1	1	1	1	0	0
Non-outlier-841	ssa15	16750756	16750933	-177	<DEL>	intergenic_region	MODIFIER	LOC106571060-LOC106571062	0.0590045	200	0	0	66	76	115	4	6	24	0.256809	0.29572	0.447471	0.117647	0.176471	0.705882	1	0	1	0	2	1	0	1	0	0	1	2	2	0	2	1	2	2	2	1	0	2	1	0	2
Non-outlier-842	ssa04	79650717	79651162	-445	<DEL>	intron_variant	MODIFIER	LOC106604016	0.0588634	200	0	0	228	23	6	25	6	3	0.88716	0.0894942	0.0233463	0.735294	0.176471	0.0882353	0	0	0	0	0	0	0	0	1	0	0	0	0	0	0	0	1	0	2	0	0	0	0	0	0
Non-outlier-843	ssa25	1294414	1295859	-1445	<DEL>	intron_variant	MODIFIER	utp15	0.0588634	200	0	0	229	21	7	24	8	2	0.891051	0.0817121	0.0272374	0.705882	0.235294	0.0588235	0	0	0	0	0	1	2	0	0	0	0	0	0	0	0	0	0	0	0	0	0	0	0	0	0
Non-outlier-844	ssa13	14224607	14225030	-423	<DEL>	intron_variant	MODIFIER	LOC106566573	0.0586969	200	0	0	227	27	3	24	9	1	0.883268	0.105058	0.0116732	0.705882	0.264706	0.0294118	0	0	0	0	0	0	0	0	0	1	0	0	1	0	0	0	0	0	0	2	0	0	0	0	0
Non-outlier-845	ssa28	31212101	31212357	-256	<DEL>	intron_variant	MODIFIER	LOC106589874	0.0583715	200	0	0	203	49	5	19	14	1	0.789883	0.190661	0.0194553	0.558824	0.411765	0.0294118	0	0	1	0	0	0	0	0	1	0	1	0	1	1	1	1	0	1	0	1	0	1	0	2	0
Non-outlier-846	ssa16	42097413	42099043	-1630	<DEL>	upstream_gene_variant	MODIFIER	LOC106573864	0.0578645	200	0	0	152	75	30	28	5	1	0.59144	0.291829	0.116732	0.823529	0.147059	0.0294118	0	0	0	0	1	0	1	0	0	0	2	2	2	0	1	1	2	0	0	0	0	0	0	2	1
Non-outlier-847	ssa01	113153808	113157169	3361	<DUP>	frameshift_variant	HIGH	LOC106561920	0.0576859	200	0	0	220	37	0	24	8	2	0.856031	0.143969	0	0.705882	0.235294	0.0588235	0	1	1	0	0	0	0	0	0	0	0	0	0	0	0	0	0	0	0	0	1	0	0	0	1
Non-outlier-848	ssa01	29036959	29037320	-361	<DEL>	3_prime_UTR_variant	MODIFIER	LOC106600528	0.0575908	200	0	0	254	3	0	31	3	0	0.988327	0.0116732	0	0.911765	0.0882353	0	0	0	0	0	1	0	0	0	0	0	0	0	0	0	0	0	0	0	0	0	0	0	0	0	0
Non-outlier-849	ssa13	72239797	72240270	-473	<DEL>	intron_variant	MODIFIER	galnt10	0.0575252	200	0	0	231	24	2	25	8	1	0.898833	0.0933852	0.0077821	0.735294	0.235294	0.0294118	0	0	0	0	0	0	0	0	0	0	0	0	0	0	0	1	0	0	0	2	0	0	0	0	0
Non-outlier-850	ssa01	50708970	50709626	656	<DUP>	intron_variant	MODIFIER	LOC106604920	0.0571338	200	0	0	99	71	87	19	11	4	0.385214	0.276265	0.338521	0.558824	0.323529	0.117647	1	0	0	1	0	0	2	2	0	1	0	2	0	2	0	2	1	0	0	2	2	0	0	0	1
Non-outlier-851	ssa27	43128804	43129009	-205	<DEL>	intron_variant	MODIFIER	LOC106589160	0.0569647	200	0	0	236	19	2	25	9	0	0.918288	0.07393	0.0077821	0.735294	0.264706	0	0	1	0	0	0	0	0	0	0	0	0	1	0	0	0	0	0	0	0	0	0	0	0	0	0
Non-outlier-852	ssa01	65700205	65704151	3946	<INV>	upstream_gene_variant	MODIFIER	bic1a	0.0568886	200	0	0	139	115	3	7	27	0	0.540856	0.447471	0.0116732	0.205882	0.794118	0	1	0	1	1	1	0	0	0	0	0	1	0	0	0	1	0	0	1	0	1	0	0	1	0	0
Non-outlier-853	ssa02	72449628	72450529	-901	<DEL>	intergenic_region	MODIFIER	LOC106595815-LOC106595826	0.0566342	200	0	0	204	53	0	19	15	0	0.793774	0.206226	0	0.558824	0.441176	0	0	0	0	1	1	0	0	1	0	1	0	1	0	0	0	1	0	0	0	1	1	0	0	0	0
Non-outlier-854	ssa02	15925566	15925735	-169	<DEL>	intergenic_region	MODIFIER	LOC106578944-LOC106578946	0.0566264	200	0	0	230	21	6	26	6	2	0.894942	0.0817121	0.0233463	0.764706	0.176471	0.0588235	1	0	0	0	0	0	0	0	0	0	1	0	0	0	0	0	0	0	0	0	0	1	0	1	0
Non-outlier-855	ssa01	9356987	9357543	556	<DUP>	upstream_gene_variant	MODIFIER	nipal3	0.055259	200	0	0	8	81	168	6	11	17	0.0311284	0.315175	0.653696	0.176471	0.323529	0.5	2	2	1	2	2	2	2	1	1	2	2	1	2	2	2	1	1	2	2	2	1	2	1	2	2
Non-outlier-856	ssa06	73797608	73797862	-254	<DEL>	intergenic_region	MODIFIER	LOC106608111-LOC106608110	0.0552376	200	0	0	171	78	8	31	3	0	0.66537	0.303502	0.0311284	0.911765	0.0882353	0	0	0	0	0	0	0	1	0	1	0	0	0	0	0	0	0	1	0	1	1	0	0	0	0	1
Non-outlier-857	ssa14	4185748	4188961	3213	<INV>	upstream_gene_variant	MODIFIER	slc39a6	0.05508	200	0	0	112	141	4	6	25	3	0.435798	0.548638	0.0155642	0.176471	0.735294	0.0882353	0	0	1	0	1	1	1	1	0	0	0	0	1	1	1	1	0	0	0	0	0	1	0	0	0
Non-outlier-858	ssa20	40623178	40624611	-1433	<DEL>	intron_variant	MODIFIER	LOC106580625	0.0547097	200	0	0	80	100	77	17	13	4	0.311284	0.389105	0.299611	0.5	0.382353	0.117647	1	0	1	1	1	2	0	0	2	1	0	1	0	0	1	0	2	1	2	1	2	2	1	1	0
Non-outlier-859	ssa13	105895157	105895393	-236	<DEL>	upstream_gene_variant	MODIFIER	LOC106568591	0.0544956	200	0	0	207	41	9	20	13	1	0.805447	0.159533	0.0350195	0.588235	0.382353	0.0294118	0	0	0	0	0	0	0	0	0	1	0	1	0	0	0	0	1	0	2	0	0	0	0	0	0
Non-outlier-860	ssa11	17139309	17140121	812	<INV>	intergenic_region	MODIFIER	LOC106562181-LOC106562180	0.0536273	200	0	0	198	56	3	19	13	2	0.770428	0.217899	0.0116732	0.558824	0.382353	0.0588235	1	0	0	1	0	0	0	0	1	0	0	0	0	0	0	0	1	0	0	0	0	0	0	0	1
Non-outlier-861	ssa09	100858174	100862100	-3926	<DEL>	downstream_gene_variant	MODIFIER	LOC106612742	0.0535701	200	0	0	160	81	16	16	10	8	0.622568	0.315175	0.0622568	0.470588	0.294118	0.235294	1	1	1	2	1	0	0	0	0	1	1	0	1	1	0	0	0	0	0	0	1	0	0	0	0
Non-outlier-862	ssa18	16195446	16248753	53307	<INV>	intergenic_region	MODIFIER	LOC106576981-LOC106577073	0.0531565	200	0	0	241	16	0	27	7	0	0.937743	0.0622568	0	0.794118	0.205882	0	1	0	1	1	0	0	0	0	0	0	0	0	0	0	0	0	0	0	0	0	0	0	0	0	0
Non-outlier-863	ssa02	7117276	8410828	1293552	<INV>	gene_fusion	HIGH	LOC106575084&LOC106575570	0.0529771	200	0	0	187	69	1	16	18	0	0.727626	0.268482	0.00389105	0.470588	0.529412	0	0	0	0	1	0	0	1	0	0	0	0	0	0	1	0	0	0	1	0	0	0	0	0	0	0
Non-outlier-864	ssa01	82812273	82812705	-432	<DEL>	intergenic_region	MODIFIER	LOC106610860-LOC106610879	0.0516884	200	0	0	210	38	9	19	15	0	0.817121	0.14786	0.0350195	0.558824	0.441176	0	0	0	0	1	0	0	1	0	0	1	2	0	2	0	0	0	0	1	0	0	0	0	0	0	0
Non-outlier-865	ssa06	38476623	38477266	-643	<DEL>	downstream_gene_variant	MODIFIER	LOC106607267	0.0516884	200	0	0	209	42	6	21	11	2	0.81323	0.163424	0.0233463	0.617647	0.323529	0.0588235	1	0	0	0	0	1	0	0	0	0	0	1	0	0	0	0	0	0	0	1	1	0	1	0	0
Non-outlier-866	ssa17	45255011	45255252	-241	<DEL>	exon_loss_variant&splice_donor_variant&splice_region_variant&intron_variant	HIGH	LOC106576339	0.0516637	200	0	0	172	85	0	31	3	0	0.669261	0.330739	0	0.911765	0.0882353	0	1	1	1	1	0	0	1	1	1	0	0	1	0	0	1	0	0	0	1	0	1	1	1	1	1
Non-outlier-867	ssa11	13966849	13968138	-1289	<DEL>	intergenic_region	MODIFIER	LOC106562040-LOC106562044	0.0515737	200	0	0	238	18	1	27	6	1	0.92607	0.0700389	0.00389105	0.794118	0.176471	0.0294118	0	0	0	0	1	0	0	0	0	0	0	0	0	0	0	0	0	0	0	0	0	0	0	0	0
Non-outlier-868	ssa04	11152021	11166650	-14629	<DEL>	transcript_ablation	HIGH	LOC106602386	0.0514885	200	0	0	217	40	0	22	12	0	0.844358	0.155642	0	0.647059	0.352941	0	1	0	0	0	0	0	0	1	0	0	0	0	1	0	0	0	0	0	0	1	1	0	1	1	0
Non-outlier-869	ssa03	63145055	63145201	-146	<DEL>	intron_variant	MODIFIER	id176377	0.0501828	200	0	0	181	60	16	18	10	6	0.70428	0.233463	0.0622568	0.529412	0.294118	0.176471	0	1	0	1	0	1	1	0	0	0	0	1	0	0	0	0	0	0	2	0	2	2	0	0	2
Non-outlier-870	ssa27	15183039	15183526	-487	<DEL>	frameshift_variant	HIGH	id1192601	0.0499302	200	0	0	110	147	0	25	9	0	0.428016	0.571984	0	0.735294	0.264706	0	0	0	0	1	0	0	1	0	0	1	1	0	0	0	0	1	1	0	1	1	1	1	0	0	1
Non-outlier-871	ssa15	41011944	41012536	-592	<DEL>	intergenic_region	MODIFIER	gbp7-LOC106571734	0.0489197	200	0	0	173	70	14	14	17	3	0.673152	0.272374	0.0544747	0.411765	0.5	0.0882353	0	0	0	0	0	0	0	0	1	2	0	0	1	0	1	1	0	1	1	0	0	1	0	0	0
Non-outlier-872	ssa03	4130737	4132832	-2095	<DEL>	downstream_gene_variant	MODIFIER	LOC106596853	0.0485678	200	0	0	215	36	6	22	10	2	0.836576	0.140078	0.0233463	0.647059	0.294118	0.0588235	0	1	0	1	0	0	0	0	0	0	1	0	0	0	0	0	0	1	0	0	0	0	0	0	0
Non-outlier-873	ssa22	48733474	48733750	-276	<DEL>	downstream_gene_variant	MODIFIER	p2ry1	0.0480741	200	0	0	231	21	5	26	6	2	0.898833	0.0817121	0.0194553	0.764706	0.176471	0.0588235	0	0	0	0	0	1	1	0	0	0	0	0	1	0	0	0	0	0	0	0	0	0	0	0	0
Non-outlier-874	ssa11	16049908	16050127	219	<INV>	upstream_gene_variant	MODIFIER	LOC106562149	0.0473486	400	0	0	186	68	3	19	12	3	0.723735	0.264591	0.0116732	0.558824	0.352941	0.0882353	0	1	1	0	0	0	0	1	0	0	1	0	0	0	1	0	0	1	1	1	1	0	0	0	0
Non-outlier-875	ssa02	43100355	43100549	-194	<DEL>	intron_variant	MODIFIER	kpca	0.046814	200	0	0	227	25	5	24	9	1	0.883268	0.0972763	0.0194553	0.705882	0.264706	0.0294118	0	1	0	1	0	0	0	0	1	0	0	0	0	0	0	0	0	0	0	0	0	0	0	0	0
Non-outlier-876	ssa20	85965079	85965746	-667	<DEL>	intron_variant	MODIFIER	LOC106581603	0.046192	200	0	0	11	245	1	12	22	0	0.0428016	0.953307	0.00389105	0.352941	0.647059	0	1	1	1	1	1	1	1	1	1	1	1	1	1	1	1	0	1	1	1	1	1	1	1	1	1
Non-outlier-877	ssa23	24586008	24587505	1497	<INV>	intergenic_region	MODIFIER	LOC106584249-LOC106584250	0.0442378	200	0	0	108	140	9	23	11	0	0.420233	0.544747	0.0350195	0.676471	0.323529	0	0	1	0	1	1	1	0	2	2	1	0	1	0	0	0	1	1	1	1	1	0	1	1	1	1
Non-outlier-878	ssa12	89368343	89368985	-642	<DEL>	intron_variant	MODIFIER	LOC106566233	0.0441832	200	0	0	185	61	11	18	12	4	0.719844	0.237354	0.0428016	0.529412	0.352941	0.117647	1	0	0	0	1	0	0	0	0	0	0	1	0	0	2	0	0	1	1	0	0	0	0	0	1
Non-outlier-879	ssa01	65145331	65147330	-1999	<DEL>	intergenic_region	MODIFIER	LOC106608797-LOC106607673	0.043727	200	0	0	216	36	5	34	0	0	0.840467	0.140078	0.0194553	1	0	0	1	0	0	0	1	1	1	0	0	0	1	0	0	0	1	0	1	1	0	1	0	0	0	0	0
Non-outlier-880	ssa14	22152477	22153477	-1000	<DEL>	intron_variant	MODIFIER	LOC100380755	0.0401634	200	0	0	154	78	25	10	21	3	0.599222	0.303502	0.0972763	0.294118	0.617647	0.0882353	1	0	0	2	2	0	1	1	1	0	1	0	1	1	0	2	0	0	0	1	1	0	0	0	0
Non-outlier-881	ssa01	131364250	131364453	-203	<DEL>	intron_variant	MODIFIER	mmp17	0.0381741	200	0	0	190	59	8	18	14	2	0.7393	0.229572	0.0311284	0.529412	0.411765	0.0588235	0	1	1	1	1	0	0	0	0	1	0	0	0	1	1	0	1	0	1	1	0	0	0	0	0
Non-outlier-882	ssa01	37398840	37402362	-3522	<DEL>	intergenic_region	MODIFIER	galc-flrt2	0.0267208	200	0	0	43	197	17	0	29	5	0.167315	0.766537	0.0661479	0	0.852941	0.147059	1	1	2	1	1	0	1	1	1	1	1	1	1	0	1	1	1	1	0	1	1	1	1	1	1
Non-outlier-883	ssa27	8102858	8103123	-265	<DEL>	upstream_gene_variant	MODIFIER	LOC106588461	0.0263277	200	0	0	64	192	1	0	34	0	0.249027	0.747082	0.00389105	0	1	0	0	1	1	1	1	1	0	1	1	1	1	1	1	1	0	1	1	1	0	1	1	1	1	1	1
Non-outlier-884	ssa26	12942086	12943004	-918	<DEL>	intergenic_region	MODIFIER	vstm2b-LOC106587304	0.101898	200	1	0.005	15	41	201	4	13	17	0.0583658	0.159533	0.782101	0.117647	0.382353	0.5	2	2	1	2	2	2	2	2	0	0	2	2	2	1	1	2	2	2	0	0	2	2	2	2	1
Non-outlier-885	ssa06	23695670	23706072	10402	<DUP>	frameshift_variant&stop_gained	HIGH	LOC106606838	0.10166	200	1	0.005	222	26	9	22	8	4	0.863813	0.101167	0.0350195	0.647059	0.235294	0.117647	0	0	0	0	0	0	1	0	0	0	0	0	1	0	0	0	0	0	0	0	0	1	2	0	0
Non-outlier-886	ssa01	91766996	91769307	2311	<INV>	upstream_gene_variant	MODIFIER	LOC106612836	0.0999276	200	1	0.005	114	36	107	5	8	21	0.44358	0.140078	0.416342	0.147059	0.235294	0.617647	0	2	1	0	0	2	2	0	2	1	0	0	0	0	0	0	2	1	2	0	0	2	0	0	0
Non-outlier-887	ssa09	17001447	17002269	-822	<DEL>	intron_variant	MODIFIER	LOC106610808	0.099533	200	1	0.005	64	99	94	2	10	22	0.249027	0.385214	0.365759	0.0588235	0.294118	0.647059	1	0	1	1	1	0	2	2	0	0	2	2	1	1	2	1	2	2	2	2	1	1	0	1	2
Non-outlier-888	ssa10	65738656	65744587	5931	<DUP>	splice_region_variant	LOW	LOC106561101	0.098908	200	1	0.005	193	32	32	15	11	8	0.750973	0.124514	0.124514	0.441176	0.323529	0.235294	1	1	2	0	1	0	0	0	0	0	0	0	0	0	0	0	0	0	2	1	0	0	0	0	0
Non-outlier-889	ssa04	49766197	49766934	-737	<DEL>	intron_variant	MODIFIER	LOC106603524	0.0975743	200	1	0.005	201	39	17	17	12	5	0.782101	0.151751	0.0661479	0.5	0.352941	0.147059	0	1	0	0	0	2	0	0	1	1	0	1	1	0	0	1	2	1	0	0	0	0	2	0	0
Non-outlier-890	ssa20	77127215	77128383	-1168	<DEL>	intron_variant	MODIFIER	LOC106581442	0.0970012	200	1	0.005	254	3	0	30	4	0	0.988327	0.0116732	0	0.882353	0.117647	0	0	0	0	0	0	0	0	0	0	0	0	0	0	0	0	0	0	0	0	0	0	0	0	0	0
Non-outlier-891	ssa10	16538953	16539065	-112	<DEL>	downstream_gene_variant	MODIFIER	LOC106613678	0.0952642	200	1	0.005	42	81	134	10	17	7	0.163424	0.315175	0.521401	0.294118	0.5	0.205882	2	2	2	1	0	1	1	2	2	1	1	2	2	2	1	1	2	2	2	2	1	0	2	0	1
Non-outlier-892	ssa06	71355166	71356792	-1626	<DEL>	intron_variant	MODIFIER	LOC106608081	0.0952548	200	1	0.005	119	86	52	8	12	14	0.463035	0.33463	0.202335	0.235294	0.352941	0.411765	1	1	2	1	1	1	0	2	0	0	0	1	2	1	1	2	1	1	1	1	2	1	0	0	1
Non-outlier-893	ssa03	67278525	67278728	-203	<DEL>	intergenic_region	MODIFIER	LOC106601285-id180717	0.0949513	200	1	0.005	74	44	139	0	10	24	0.287938	0.171206	0.540856	0	0.294118	0.705882	1	1	2	1	2	0	2	2	2	2	1	2	0	0	2	1	0	2	0	0	1	2	2	1	2
Non-outlier-894	ssa13	36932080	36932284	-204	<DEL>	intron_variant	MODIFIER	LOC106567116	0.0948762	200	1	0.005	253	4	0	31	2	1	0.984436	0.0155642	0	0.911765	0.0588235	0.0294118	0	0	0	0	0	0	0	0	0	0	0	0	0	0	0	0	0	0	0	0	0	0	0	0	0
Non-outlier-895	ssa06	56504719	56504835	-116	<DEL>	intron_variant	MODIFIER	nkain2	0.0946301	200	1	0.005	238	17	2	26	6	2	0.92607	0.0661479	0.0077821	0.764706	0.176471	0.0588235	0	0	0	1	1	0	0	0	0	0	0	0	0	0	0	1	0	0	0	0	0	0	0	0	0
Non-outlier-896	ssa13	24347627	24347895	-268	<DEL>	downstream_gene_variant	MODIFIER	LOC106566885	0.0943678	200	1	0.005	76	88	93	2	11	21	0.29572	0.342412	0.361868	0.0588235	0.323529	0.617647	0	1	1	1	0	0	1	2	2	1	1	2	2	1	2	0	1	2	2	2	1	2	0	1	2
Non-outlier-897	ssa29	8450274	8450936	-662	<DEL>	intergenic_region	MODIFIER	LOC106590082-LOC106590083	0.0940423	200	1	0.005	110	79	68	5	13	16	0.428016	0.307393	0.264591	0.147059	0.382353	0.470588	2	2	2	1	0	1	0	1	1	1	1	0	0	2	0	1	0	0	1	0	1	1	2	0	1
Non-outlier-898	ssa26	15799198	15799382	-184	<DEL>	upstream_gene_variant	MODIFIER	LOC106587253	0.0940386	200	1	0.005	180	59	18	16	11	7	0.700389	0.229572	0.0700389	0.470588	0.323529	0.205882	0	0	0	1	1	1	1	1	0	2	0	0	0	1	0	1	1	0	0	0	0	0	0	0	1
Non-outlier-899	ssa11	50621210	50627237	-6027	<DEL>	intergenic_region	MODIFIER	LOC106563009-LOC106563010	0.093406	200	1	0.005	128	57	72	8	9	17	0.498054	0.22179	0.280156	0.235294	0.264706	0.5	0	1	1	2	1	1	0	2	2	0	1	2	0	2	0	0	2	2	0	2	1	1	2	0	2
Non-outlier-900	ssa10	54233762	54235215	-1453	<DEL>	intron_variant	MODIFIER	LOC106560719	0.0927068	200	1	0.005	224	26	7	21	11	2	0.871595	0.101167	0.0272374	0.617647	0.323529	0.0588235	0	0	0	0	0	0	0	0	0	0	0	1	0	0	0	0	0	2	0	1	0	1	0	0	1
Non-outlier-901	ssa22	3549643	3550106	-463	<DEL>	intron_variant	MODIFIER	LOC106582652	0.0925632	200	1	0.005	188	54	15	18	9	7	0.731518	0.210117	0.0583658	0.529412	0.264706	0.205882	1	0	0	0	1	0	0	0	0	0	0	0	0	0	0	0	1	0	0	0	1	0	1	0	0
Non-outlier-902	ssa11	86215078	86216729	-1651	<DEL>	intergenic_region	MODIFIER	katnal1-ubl3	0.0919503	200	1	0.005	225	25	7	21	12	1	0.875486	0.0972763	0.0272374	0.617647	0.352941	0.0294118	0	0	0	0	0	1	1	0	0	0	0	0	0	0	0	0	1	0	2	0	0	0	0	2	1
Non-outlier-903	ssa05	9870420	9871783	-1363	<DEL>	downstream_gene_variant	MODIFIER	LOC106604241	0.0917027	200	1	0.005	249	8	0	28	6	0	0.968872	0.0311284	0	0.823529	0.176471	0	0	0	0	0	0	0	0	0	0	0	0	0	0	0	0	0	0	0	0	0	1	1	0	0	0
Non-outlier-904	ssa03	9057751	9058362	-611	<DEL>	intron_variant	MODIFIER	LOC106598340	0.0914664	200	1	0.005	150	59	48	9	14	11	0.583658	0.229572	0.18677	0.264706	0.411765	0.323529	1	2	0	0	0	1	1	0	0	2	0	0	0	0	2	2	1	2	2	2	0	2	1	2	2
Non-outlier-905	ssa09	110829338	110835559	6221	<DUP>	intron_variant	MODIFIER	LOC106612868	0.0911325	200	1	0.005	208	35	14	22	4	8	0.809339	0.136187	0.0544747	0.647059	0.117647	0.235294	0	0	2	0	0	1	0	1	0	0	0	0	0	0	0	0	0	1	1	0	0	0	1	0	0
Non-outlier-906	ssa20	10499738	10500853	-1115	<DEL>	intergenic_region	MODIFIER	LOC106580141-LOC106580140	0.0910994	200	1	0.005	242	13	2	27	5	2	0.941634	0.0505837	0.0077821	0.794118	0.147059	0.0588235	0	0	0	0	0	0	0	0	0	0	0	0	0	0	0	0	0	0	0	0	0	0	0	0	0
Non-outlier-907	ssa06	34078284	34088500	10216	<DUP>	gene_fusion	HIGH	LOC106607134&cc134	0.0905027	200	1	0.005	244	9	4	26	7	1	0.949416	0.0350195	0.0155642	0.764706	0.205882	0.0294118	0	0	0	0	0	0	0	0	0	0	0	0	0	0	0	0	0	0	0	0	1	0	0	0	0
Non-outlier-908	ssa14	47211295	47215602	-4307	<DEL>	intron_variant	MODIFIER	LOC106569767	0.0904252	200	1	0.005	68	71	118	3	6	25	0.264591	0.276265	0.459144	0.0882353	0.176471	0.735294	2	2	1	2	1	0	0	0	2	1	2	1	0	2	2	2	1	2	2	1	0	1	0	2	1
Non-outlier-909	ssa02	22464677	22464947	-270	<DEL>	intron_variant	MODIFIER	id108067	0.0897168	200	1	0.005	244	12	1	27	6	1	0.949416	0.0466926	0.00389105	0.794118	0.176471	0.0294118	0	0	0	0	0	0	0	0	0	0	0	0	0	0	0	0	0	0	0	0	0	0	0	0	0
Non-outlier-910	ssa20	57752915	57754591	-1676	<DEL>	intergenic_region	MODIFIER	LOC106581204-LOC106581203	0.0897168	200	1	0.005	243	14	0	28	4	2	0.945525	0.0544747	0	0.823529	0.117647	0.0588235	0	0	0	0	0	0	0	0	0	1	1	0	1	0	0	0	0	0	0	0	0	0	0	0	0
Non-outlier-911	ssa21	49039577	49039741	-164	<DEL>	intergenic_region	MODIFIER	LOC106582423-LOC106582442	0.0896806	200	1	0.005	214	29	14	19	12	3	0.832685	0.11284	0.0544747	0.558824	0.352941	0.0882353	0	0	0	1	0	0	0	0	1	0	0	0	2	0	1	0	0	0	1	0	0	0	0	0	0
Non-outlier-912	ssa14	27816141	27817186	-1045	<DEL>	intergenic_region	MODIFIER	LOC106569173-id686370	0.088221	200	1	0.005	153	72	32	7	21	6	0.595331	0.280156	0.124514	0.205882	0.617647	0.176471	1	1	2	1	0	1	1	1	1	1	1	0	1	0	0	2	0	0	0	1	1	0	1	0	0
Non-outlier-913	ssa09	100603260	100604748	-1488	<DEL>	intergenic_region	MODIFIER	LOC106612724-tisb	0.0853113	200	1	0.005	241	14	2	25	9	0	0.937743	0.0544747	0.0077821	0.735294	0.264706	0	0	0	0	0	0	0	0	0	0	0	0	0	0	0	1	0	0	1	0	0	0	0	0	0	0
Non-outlier-914	ssa01	12820133	12821149	-1016	<DEL>	intergenic_region	MODIFIER	LOC106565456-LOC106565738	0.0849399	200	1	0.005	197	54	6	17	15	2	0.766537	0.210117	0.0233463	0.5	0.441176	0.0588235	1	0	0	1	0	0	0	0	0	0	0	0	0	2	1	0	2	1	0	0	0	1	0	0	0
Non-outlier-915	ssa27	15054701	15055043	-342	<DEL>	intron_variant	MODIFIER	LOC106588550	0.0848536	200	1	0.005	96	87	74	5	11	18	0.373541	0.338521	0.287938	0.147059	0.323529	0.529412	1	1	1	1	1	2	2	2	1	2	0	1	0	1	1	0	1	1	0	2	2	1	1	0	0
Non-outlier-916	ssa15	91872537	91875978	-3441	<DEL>	intergenic_region	MODIFIER	LOC106572694-trnaa-agc	0.0845358	200	1	0.005	121	101	35	8	15	11	0.470817	0.392996	0.136187	0.235294	0.441176	0.323529	0	1	0	0	1	2	0	0	1	1	1	0	0	2	1	1	2	0	0	1	0	0	1	1	0
Non-outlier-917	ssa24	4848811	4849061	-250	<DEL>	intron_variant	MODIFIER	LOC106585214	0.0845312	200	1	0.005	168	72	17	13	15	6	0.653696	0.280156	0.0661479	0.382353	0.441176	0.176471	1	2	1	1	0	0	0	0	0	0	0	1	0	0	0	0	1	0	2	1	0	1	0	0	1
Non-outlier-918	ssa03	19669487	19672257	-2770	<DEL>	intergenic_region	MODIFIER	LOC106599619-LOC106599490	0.0844697	200	1	0.005	214	31	12	20	11	3	0.832685	0.120623	0.0466926	0.588235	0.323529	0.0882353	0	0	0	0	2	0	0	0	0	0	0	0	0	0	2	0	0	0	0	0	0	0	0	0	0
Non-outlier-919	ssa10	20914505	20914941	-436	<DEL>	upstream_gene_variant	MODIFIER	LOC106613797	0.0841488	200	1	0.005	251	6	0	29	5	0	0.976654	0.0233463	0	0.852941	0.147059	0	0	0	0	0	0	0	0	0	0	0	0	0	0	0	0	0	0	0	0	0	0	0	0	0	0
Non-outlier-920	ssa16	12068117	12070244	-2127	<DEL>	splice_donor_variant&5_prime_UTR_truncation&exon_loss_variant&splice_region_variant&intron_variant	HIGH	LOC106573213	0.0841488	200	1	0.005	251	6	0	29	5	0	0.976654	0.0233463	0	0.852941	0.147059	0	0	0	0	0	0	0	0	0	0	0	0	0	0	0	0	0	0	0	0	0	0	0	0	0	0
Non-outlier-921	ssa02	52529613	52529858	-245	<DEL>	intergenic_region	MODIFIER	LOC106588876-LOC106588898	0.0831478	200	1	0.005	166	69	22	12	16	6	0.645914	0.268482	0.0856031	0.352941	0.470588	0.176471	1	1	0	1	0	0	0	1	0	0	0	1	0	1	1	0	0	0	0	0	1	1	0	0	0
Non-outlier-922	ssa20	43302328	43303446	-1118	<DEL>	downstream_gene_variant	MODIFIER	LOC106580672	0.0826881	200	1	0.005	226	30	1	23	10	1	0.879377	0.116732	0.00389105	0.676471	0.294118	0.0294118	0	0	1	0	0	0	0	0	0	0	0	0	0	0	0	0	0	1	0	0	0	0	0	0	0
Non-outlier-923	ssa06	73022893	73023119	-226	<DEL>	intergenic_region	MODIFIER	LOC106608122-LOC106608117	0.082586	200	1	0.005	181	49	27	15	11	8	0.70428	0.190661	0.105058	0.441176	0.323529	0.235294	0	0	1	0	0	1	0	0	0	0	0	1	0	0	0	0	0	2	2	0	1	0	0	0	0
Non-outlier-924	ssa12	41707138	41709134	-1996	<DEL>	intergenic_region	MODIFIER	LOC106565223-LOC106565221	0.0824934	200	1	0.005	137	88	32	11	12	11	0.533074	0.342412	0.124514	0.323529	0.352941	0.323529	1	0	2	0	1	1	2	1	1	0	1	0	0	0	0	0	0	0	0	1	1	1	0	0	0
Non-outlier-925	ssa01	119014375	119014537	-162	<DEL>	intron_variant	MODIFIER	LOC106564027	0.0813721	200	1	0.005	252	4	1	30	3	1	0.980545	0.0155642	0.00389105	0.882353	0.0882353	0.0294118	0	0	0	0	0	0	0	0	0	0	0	0	0	0	0	0	0	0	0	0	0	0	0	0	0
Non-outlier-926	ssa05	41027498	41027775	-277	<DEL>	intron_variant	MODIFIER	LOC106604951	0.0813721	200	1	0.005	252	4	1	30	3	1	0.980545	0.0155642	0.00389105	0.882353	0.0882353	0.0294118	0	0	0	0	0	0	0	0	0	0	0	0	0	2	0	0	0	0	0	0	0	0	0	0	0
Non-outlier-927	ssa06	67499282	67499598	-316	<DEL>	upstream_gene_variant	MODIFIER	acp1	0.0812971	200	1	0.005	205	46	6	20	10	4	0.797665	0.178988	0.0233463	0.588235	0.294118	0.117647	0	0	0	1	0	0	0	0	1	0	1	1	0	0	0	0	0	0	0	0	0	0	0	0	0
Non-outlier-928	ssa01	108126648	108126898	-250	<DEL>	intergenic_region	MODIFIER	LOC106561073-LOC106561187	0.080527	200	1	0.005	214	32	11	21	9	4	0.832685	0.124514	0.0428016	0.617647	0.264706	0.117647	0	0	1	0	0	0	0	2	0	0	0	0	0	0	0	0	0	0	0	0	0	0	0	0	0
Non-outlier-929	ssa15	25284750	25284913	-163	<DEL>	intergenic_region	MODIFIER	LOC106571238-LOC106571257	0.0803865	200	1	0.005	245	12	0	28	5	1	0.953307	0.0466926	0	0.823529	0.147059	0.0294118	0	0	0	1	0	0	0	1	0	0	0	0	0	0	0	0	0	0	0	0	0	1	0	0	0
Non-outlier-930	ssa04	2842919	2845425	2506	<DUP>	intergenic_region	MODIFIER	LOC106602208-LOC106602204	0.0799926	200	1	0.005	202	42	13	18	12	4	0.785992	0.163424	0.0505837	0.529412	0.352941	0.117647	1	1	0	1	1	0	0	1	0	0	0	2	0	0	0	0	0	0	0	0	2	0	1	0	0
Non-outlier-931	ssa16	42528170	42529757	-1587	<DEL>	intron_variant	MODIFIER	LOC106573875	0.0799658	200	1	0.005	20	38	199	2	17	15	0.077821	0.14786	0.774319	0.0588235	0.5	0.441176	2	2	2	1	2	2	2	2	2	2	2	2	2	2	1	2	2	2	2	2	2	2	2	1	2
Non-outlier-932	ssa24	5462668	5465203	-2535	<DEL>	downstream_gene_variant	MODIFIER	LOC106585208	0.0798394	200	1	0.005	222	31	4	21	12	1	0.863813	0.120623	0.0155642	0.617647	0.352941	0.0294118	1	0	1	0	1	0	0	1	0	0	0	0	0	0	0	0	0	0	0	0	1	0	0	0	0
Non-outlier-933	ssa22	15698409	15698588	-179	<DEL>	intergenic_region	MODIFIER	LOC106582877-LOC106582880	0.0792591	200	1	0.005	169	64	24	12	17	5	0.657588	0.249027	0.0933852	0.352941	0.5	0.147059	2	0	0	0	0	0	0	1	1	1	0	0	0	0	0	1	0	0	0	0	1	0	0	0	1
Non-outlier-934	ssa05	40036323	40037212	-889	<DEL>	intergenic_region	MODIFIER	trnat-ugu-LOC106604908	0.0790004	200	1	0.005	185	56	16	17	11	6	0.719844	0.217899	0.0622568	0.5	0.323529	0.176471	0	0	0	0	2	2	1	0	0	0	0	0	0	0	0	0	0	1	0	1	1	0	0	0	0
Non-outlier-935	ssa11	73321345	73321473	-128	<DEL>	intron_variant	MODIFIER	LOC106563375	0.078412	200	1	0.005	253	4	0	30	4	0	0.984436	0.0155642	0	0.882353	0.117647	0	0	0	0	0	0	0	0	0	0	0	0	0	0	0	0	0	0	0	0	0	0	0	0	0	0
Non-outlier-936	ssa22	28859865	28861050	-1185	<DEL>	intergenic_region	MODIFIER	LOC106583209-LOC106583208	0.0782019	200	1	0.005	147	80	30	10	16	8	0.571984	0.311284	0.116732	0.294118	0.470588	0.235294	1	1	0	0	1	0	0	0	1	1	0	1	1	0	1	2	1	0	0	0	1	0	0	0	0
Non-outlier-937	ssa20	61946282	61947859	-1577	<DEL>	intergenic_region	MODIFIER	LOC106581103-LOC106581102	0.0780862	200	1	0.005	83	95	79	2	16	16	0.322957	0.36965	0.307393	0.0588235	0.470588	0.470588	2	2	2	1	1	0	0	0	0	2	0	2	1	1	1	2	0	2	1	0	2	1	2	2	2
Non-outlier-938	ssa02	68444796	68445081	-285	<DEL>	intergenic_region	MODIFIER	LOC106594291-LOC106594315	0.0780382	200	1	0.005	142	115	0	30	4	0	0.552529	0.447471	0	0.882353	0.117647	0	1	1	1	0	1	1	0	0	1	1	1	1	0	1	1	1	0	1	1	1	1	1	1	1	0
Non-outlier-939	ssa21	15159206	15160362	-1156	<DEL>	intergenic_region	MODIFIER	LOC106581803-LOC106581802	0.0778	200	1	0.005	255	2	0	31	3	0	0.992218	0.0077821	0	0.911765	0.0882353	0	0	0	0	0	0	0	0	0	0	0	0	0	0	0	0	0	0	0	0	0	0	1	0	0	0
Non-outlier-940	ssa23	24778142	24778255	-113	<DEL>	intergenic_region	MODIFIER	LOC106584249-LOC106584250	0.0778	200	1	0.005	255	2	0	31	3	0	0.992218	0.0077821	0	0.911765	0.0882353	0	0	0	0	0	0	0	0	0	0	0	0	0	0	0	0	0	0	0	0	0	0	0	0	0	0
Non-outlier-941	ssa19	29284152	29284384	-232	<DEL>	upstream_gene_variant	MODIFIER	LOC106578706	0.0775226	200	1	0.005	235	21	1	25	8	1	0.914397	0.0817121	0.00389105	0.735294	0.235294	0.0294118	0	1	0	0	0	0	0	0	0	0	1	0	0	0	0	1	0	0	1	2	0	0	0	0	0
Non-outlier-942	ssa13	15258721	15259522	-801	<DEL>	intergenic_region	MODIFIER	LOC106566595-LOC106566592	0.0775003	200	1	0.005	180	47	30	31	3	0	0.700389	0.182879	0.116732	0.911765	0.0882353	0	0	0	1	1	0	0	2	0	0	0	2	0	0	0	0	0	1	0	0	0	0	2	0	0	0
Non-outlier-943	ssa05	49487825	49487989	-164	<DEL>	intron_variant	MODIFIER	LOC106605077	0.0774293	200	1	0.005	95	45	117	5	7	22	0.36965	0.175097	0.455253	0.147059	0.205882	0.647059	0	2	1	2	2	0	0	2	2	1	1	0	2	1	2	2	2	2	2	2	2	0	0	1	0
Non-outlier-944	ssa09	22971569	22971688	-119	<DEL>	downstream_gene_variant	MODIFIER	LOC106611025	0.0773634	200	1	0.005	60	71	126	12	15	7	0.233463	0.276265	0.490272	0.352941	0.441176	0.205882	1	2	2	1	2	0	2	2	2	2	1	2	2	2	2	0	1	0	1	1	0	0	2	1	2
Non-outlier-945	ssa18	17307247	17311255	4008	<DUP>	intron_variant	MODIFIER	pcsk2	0.0773293	200	1	0.005	225	25	7	26	2	6	0.875486	0.0972763	0.0272374	0.764706	0.0588235	0.176471	1	0	0	0	0	0	0	0	0	0	0	0	0	0	1	0	0	1	0	2	0	0	1	2	1
Non-outlier-946	ssa11	69937258	69938034	-776	<DEL>	upstream_gene_variant	MODIFIER	LOC106563223	0.0771312	200	1	0.005	202	42	13	18	12	4	0.785992	0.163424	0.0505837	0.529412	0.352941	0.117647	1	0	0	0	1	2	1	0	0	0	1	0	0	0	0	0	2	0	1	0	0	0	0	0	0
Non-outlier-947	ssa11	3382569	3383301	-732	<DEL>	intron_variant	MODIFIER	kif6	0.0769172	200	1	0.005	100	98	59	6	13	15	0.389105	0.381323	0.229572	0.176471	0.382353	0.441176	1	1	0	0	1	1	0	0	1	1	1	2	1	1	0	0	0	0	1	1	0	1	1	1	0
Non-outlier-948	ssa15	11557224	11558090	-866	<DEL>	intron_variant	MODIFIER	LOC106570999	0.0764985	200	1	0.005	254	2	1	30	4	0	0.988327	0.0077821	0.00389105	0.882353	0.117647	0	0	0	0	0	0	0	0	0	0	0	0	0	0	0	0	0	0	0	0	0	0	0	0	0	0
Non-outlier-949	ssa21	28837323	28843444	-6121	<DEL>	intergenic_region	MODIFIER	LOC106582111-LOC106582041	0.0764421	200	1	0.005	229	21	7	24	7	3	0.891051	0.0817121	0.0272374	0.705882	0.205882	0.0882353	0	1	0	1	1	0	0	0	0	0	0	1	0	0	0	0	0	0	0	0	0	0	0	0	0
Non-outlier-950	ssa12	90663134	90663294	-160	<DEL>	downstream_gene_variant	MODIFIER	LOC106566256	0.0762435	200	1	0.005	130	61	66	7	14	13	0.505837	0.237354	0.256809	0.205882	0.411765	0.382353	2	1	1	1	0	1	0	0	0	0	0	1	2	1	0	0	2	0	2	2	0	0	1	2	0
Non-outlier-951	ssa05	46938077	46938641	-564	<DEL>	intergenic_region	MODIFIER	LOC106605032-LOC106605048	0.0759258	200	1	0.005	213	37	7	21	10	3	0.828794	0.143969	0.0272374	0.617647	0.294118	0.0882353	0	0	0	1	0	0	0	0	1	0	1	1	0	0	0	0	0	0	0	1	0	0	0	1	0
Non-outlier-952	ssa10	2783943	2785395	-1452	<DEL>	intron_variant	MODIFIER	adgrl2	0.0759258	200	1	0.005	210	42	5	22	8	4	0.817121	0.163424	0.0194553	0.647059	0.235294	0.117647	0	0	0	0	0	1	0	0	0	1	0	0	0	1	0	0	0	0	1	1	1	1	0	0	0
Non-outlier-953	ssa19	54583283	54585131	-1848	<DEL>	downstream_gene_variant	MODIFIER	LOC106579194	0.0759103	200	1	0.005	218	35	4	22	10	2	0.848249	0.136187	0.0155642	0.647059	0.294118	0.0588235	0	0	1	0	0	0	0	0	0	0	2	0	1	0	0	0	0	0	0	1	0	1	1	0	0
Non-outlier-954	ssa01	150488150	150488770	620	<DUP>	intron_variant	MODIFIER	LOC106571656	0.0757742	200	1	0.005	199	40	18	34	0	0	0.774319	0.155642	0.0700389	1	0	0	0	0	0	0	0	1	0	1	2	0	0	0	0	1	0	0	0	0	0	0	0	0	0	0	0
Non-outlier-955	ssa29	34241946	34242143	-197	<DEL>	intergenic_region	MODIFIER	LOC100286462-LOC106590637	0.0756585	200	1	0.005	206	45	6	19	13	2	0.801556	0.175097	0.0233463	0.558824	0.382353	0.0588235	0	0	1	0	0	0	0	1	0	1	0	0	0	0	0	0	0	1	0	0	0	0	0	0	1
Non-outlier-956	ssa01	140565021	140565870	-849	<DEL>	intron_variant	MODIFIER	LOC106568866	0.07544	200	1	0.005	194	42	21	17	11	6	0.754864	0.163424	0.0817121	0.5	0.323529	0.176471	0	0	0	0	2	0	1	1	0	0	0	0	0	0	0	0	1	0	2	0	0	0	0	0	0
Non-outlier-957	ssa11	51829410	51831073	-1663	<DEL>	intergenic_region	MODIFIER	LOC106562954-LOC106562955	0.0749445	200	1	0.005	157	64	36	12	13	9	0.610895	0.249027	0.140078	0.352941	0.382353	0.264706	0	0	1	1	0	0	0	1	0	0	0	0	0	0	0	0	0	0	0	0	0	0	1	0	0
Non-outlier-958	ssa07	37115424	37115622	-198	<DEL>	upstream_gene_variant	MODIFIER	LOC106609256	0.074746	200	1	0.005	210	44	3	21	11	2	0.817121	0.171206	0.0116732	0.617647	0.323529	0.0588235	0	0	1	0	0	0	0	0	0	0	0	1	0	0	0	1	2	0	0	0	0	1	1	0	0
Non-outlier-959	ssa25	45408832	45409153	-321	<DEL>	intergenic_region	MODIFIER	LOC106586864-LOC106586863	0.0747379	200	1	0.005	149	80	28	29	4	1	0.579767	0.311284	0.108949	0.852941	0.117647	0.0294118	0	0	2	0	1	0	0	0	2	1	0	0	1	0	1	0	0	1	0	1	0	0	0	1	0
Non-outlier-960	ssa20	69492276	69493023	-747	<DEL>	intergenic_region	MODIFIER	LOC106581321-LOC106581336	0.0746701	200	1	0.005	224	25	8	21	12	1	0.871595	0.0972763	0.0311284	0.617647	0.352941	0.0294118	0	0	0	1	0	0	0	0	0	0	1	0	1	0	0	0	0	0	0	0	0	0	1	0	0
Non-outlier-961	ssa07	45581227	45581533	-306	<DEL>	intron_variant	MODIFIER	LOC106609511	0.0746163	200	1	0.005	139	85	33	10	15	9	0.540856	0.330739	0.128405	0.294118	0.441176	0.264706	0	1	1	0	0	0	0	0	0	0	2	0	0	0	1	1	2	2	0	2	0	0	0	1	0
Non-outlier-962	ssa23	45323576	45323805	-229	<DEL>	downstream_gene_variant	MODIFIER	LOC106584760	0.0744768	200	1	0.005	82	112	63	8	6	20	0.319066	0.435798	0.245136	0.235294	0.176471	0.588235	2	1	1	0	1	2	0	2	2	0	0	0	2	1	2	1	2	1	2	2	0	0	0	2	1
Non-outlier-963	ssa27	2826745	2833125	6380	<DUP>	intron_variant	MODIFIER	LOC106588202	0.0742033	200	1	0.005	242	14	1	28	4	2	0.941634	0.0544747	0.00389105	0.823529	0.117647	0.0588235	0	0	0	1	0	0	0	0	0	0	0	0	0	0	1	0	0	0	0	0	0	0	0	0	0
Non-outlier-964	ssa15	15536062	15536251	-189	<DEL>	intron_variant	MODIFIER	LOC106571043	0.0740133	200	1	0.005	192	40	25	33	1	0	0.747082	0.155642	0.0972763	0.970588	0.0294118	0	0	1	0	0	0	2	0	1	0	0	0	0	0	0	0	0	2	1	0	0	0	0	0	0	1
Non-outlier-965	ssa09	134477850	134478127	-277	<DEL>	intergenic_region	MODIFIER	LOC106613290-LOC106613286	0.0733836	200	1	0.005	229	28	0	23	11	0	0.891051	0.108949	0	0.676471	0.323529	0	0	0	0	0	0	0	0	0	0	0	0	0	0	0	0	0	1	0	0	0	0	1	0	0	0
Non-outlier-966	ssa15	101405246	101406078	-832	<DEL>	intergenic_region	MODIFIER	trnae-uuc-LOC106572941	0.0730609	200	1	0.005	190	57	10	18	11	5	0.7393	0.22179	0.0389105	0.529412	0.323529	0.147059	0	0	1	0	1	1	0	0	0	1	0	1	1	0	0	1	1	1	0	1	0	0	1	0	0
Non-outlier-967	ssa02	68852253	68853323	-1070	<DEL>	intergenic_region	MODIFIER	LOC106594360-LOC106594406	0.0727927	200	1	0.005	137	88	32	10	15	9	0.533074	0.342412	0.124514	0.294118	0.441176	0.264706	0	2	1	1	2	1	1	2	2	0	1	1	0	1	0	1	0	0	0	0	0	2	0	0	0
Non-outlier-968	ssa04	72298502	72300732	-2230	<DEL>	intergenic_region	MODIFIER	LOC106603861-LOC106603862	0.0722211	200	1	0.005	197	50	10	17	15	2	0.766537	0.194553	0.0389105	0.5	0.441176	0.0588235	0	1	0	0	0	0	0	0	0	1	0	1	0	1	0	2	0	1	0	0	0	0	0	0	0
Non-outlier-969	ssa21	9767856	9767969	-113	<DEL>	intergenic_region	MODIFIER	LOC106581699-LOC106581700	0.0720512	200	1	0.005	211	38	8	22	8	4	0.821012	0.14786	0.0311284	0.647059	0.235294	0.117647	0	0	0	0	0	0	1	0	0	0	0	0	0	1	0	0	0	1	0	1	0	0	0	0	0
Non-outlier-970	ssa15	593253	593669	-416	<DEL>	downstream_gene_variant	MODIFIER	LOC106570810	0.0719947	200	1	0.005	178	59	20	12	19	3	0.692607	0.229572	0.077821	0.352941	0.558824	0.0882353	2	1	0	2	0	1	0	0	0	0	1	0	0	0	0	0	0	0	0	2	0	0	1	0	0
Non-outlier-971	ssa21	53844124	53844406	-282	<DEL>	intron_variant	MODIFIER	itgav	0.071962	200	1	0.005	184	59	14	16	13	5	0.715953	0.229572	0.0544747	0.470588	0.382353	0.147059	0	0	0	0	0	0	0	0	1	0	1	0	0	1	1	0	0	0	0	2	0	0	0	0	0
Non-outlier-972	ssa21	20883713	20883871	-158	<DEL>	intergenic_region	MODIFIER	igfbp-2b2-LOC106581928	0.0714036	200	1	0.005	205	41	11	18	14	2	0.797665	0.159533	0.0428016	0.529412	0.411765	0.0588235	0	0	0	0	0	0	0	0	0	0	0	1	0	1	1	2	1	0	1	0	0	0	0	2	0
Non-outlier-973	ssa02	14993939	14995984	-2045	<DEL>	intergenic_region	MODIFIER	hace1-LOC106578403	0.0713217	200	1	0.005	247	10	0	28	6	0	0.961089	0.0389105	0	0.823529	0.176471	0	0	0	0	0	0	0	0	0	0	0	0	1	0	0	0	0	0	0	0	0	0	0	0	0	0
Non-outlier-974	ssa16	56783248	56785444	2196	<DUP>	intron_variant	MODIFIER	at233	0.0713033	200	1	0.005	231	20	6	24	8	2	0.898833	0.077821	0.0233463	0.705882	0.235294	0.0588235	0	1	0	0	0	0	0	0	0	0	0	0	0	0	0	0	0	1	0	0	0	1	0	0	0
Non-outlier-975	ssa05	7836343	7836805	-462	<DEL>	downstream_gene_variant	MODIFIER	pp2aa	0.0708962	200	1	0.005	176	66	15	16	12	6	0.684825	0.256809	0.0583658	0.470588	0.352941	0.176471	1	0	0	1	1	0	0	0	0	1	1	1	0	0	2	0	0	0	1	0	0	1	0	0	1
Non-outlier-976	ssa09	116538625	116541459	-2834	<DEL>	intergenic_region	MODIFIER	LOC106613002-LOC106613001	0.0707567	200	1	0.005	235	18	4	25	8	1	0.914397	0.0700389	0.0155642	0.735294	0.235294	0.0294118	0	0	0	0	0	0	0	0	0	0	0	0	0	0	0	0	0	1	0	1	0	0	0	0	0
Non-outlier-977	ssa06	75349020	75349124	-104	<DEL>	intergenic_region	MODIFIER	LOC106608192-LOC106608175	0.0706282	200	1	0.005	251	5	1	29	5	0	0.976654	0.0194553	0.00389105	0.852941	0.147059	0	0	0	0	0	0	0	0	0	0	0	0	0	0	0	0	0	0	0	0	0	0	0	0	0	0
Non-outlier-978	ssa26	1769503	1770873	-1370	<DEL>	downstream_gene_variant	MODIFIER	dmtn	0.0705632	200	1	0.005	154	79	24	11	17	6	0.599222	0.307393	0.0933852	0.323529	0.5	0.176471	0	0	1	0	0	0	1	1	1	0	0	0	1	0	0	0	1	0	0	0	1	2	1	0	1
Non-outlier-979	ssa05	9581276	9582177	-901	<DEL>	intron_variant	MODIFIER	LOC106604256	0.0703416	200	1	0.005	246	10	1	28	6	0	0.957198	0.0389105	0.00389105	0.823529	0.176471	0	0	0	0	0	0	0	0	0	2	0	0	0	0	0	0	0	1	0	0	0	0	0	0	0	0
Non-outlier-980	ssa22	28741603	28741732	-129	<DEL>	downstream_gene_variant	MODIFIER	LOC106583214	0.070278	200	1	0.005	153	77	27	9	20	5	0.595331	0.299611	0.105058	0.264706	0.588235	0.147059	0	1	1	0	2	0	1	0	1	0	0	1	2	0	1	0	1	0	0	0	1	0	1	0	0
Non-outlier-981	ssa14	4932995	4933957	-962	<DEL>	intron_variant	MODIFIER	LOC106568661	0.0702606	200	1	0.005	105	89	63	6	14	14	0.40856	0.346304	0.245136	0.176471	0.411765	0.411765	1	1	0	1	1	1	2	0	0	2	1	1	0	1	2	1	2	2	2	0	2	1	1	0	1
Non-outlier-982	ssa04	59863358	59865323	-1965	<DEL>	intron_variant	MODIFIER	opcml	0.0701182	200	1	0.005	193	63	1	34	0	0	0.750973	0.245136	0.00389105	1	0	0	0	0	0	0	0	1	1	1	0	0	0	0	1	1	0	0	0	1	0	1	0	0	0	1	0
Non-outlier-983	ssa16	62839168	62839400	-232	<DEL>	intron_variant	MODIFIER	LOC106574301	0.0698868	200	1	0.005	167	64	26	12	16	6	0.649805	0.249027	0.101167	0.352941	0.470588	0.176471	2	0	0	0	0	0	2	0	1	0	0	0	0	1	0	0	0	0	0	0	1	1	0	1	0
Non-outlier-984	ssa20	71483040	71484520	-1480	<DEL>	intergenic_region	MODIFIER	LOC106581369-LOC106581370	0.0695559	200	1	0.005	82	108	67	20	10	4	0.319066	0.420233	0.2607	0.588235	0.294118	0.117647	1	0	1	2	1	0	0	0	2	0	2	1	1	0	2	2	1	1	1	2	0	2	0	0	1
Non-outlier-985	ssa09	121758117	121758250	-133	<DEL>	intron_variant	MODIFIER	LOC106613071	0.0692344	200	1	0.005	67	89	101	4	8	22	0.2607	0.346304	0.392996	0.117647	0.235294	0.647059	2	1	0	0	2	1	2	1	2	2	2	1	2	1	2	2	2	2	1	2	0	2	1	2	0
Non-outlier-986	ssa29	3507495	3509040	-1545	<DEL>	intron_variant	MODIFIER	LOC106590042	0.0690702	200	1	0.005	211	40	6	22	8	4	0.821012	0.155642	0.0233463	0.647059	0.235294	0.117647	0	0	0	0	0	0	0	0	0	0	0	1	0	0	0	0	0	0	1	2	0	0	0	0	0
Non-outlier-987	ssa26	17835237	17835479	-242	<DEL>	intron_variant	MODIFIER	LOC106587212	0.0690277	200	1	0.005	199	49	9	19	11	4	0.774319	0.190661	0.0350195	0.558824	0.323529	0.117647	0	0	0	1	0	0	0	1	0	0	1	0	0	0	0	0	0	0	0	0	0	0	1	0	0
Non-outlier-988	ssa26	3926591	3926931	-340	<DEL>	intergenic_region	MODIFIER	homer1-LOC106587050	0.0687981	200	1	0.005	149	76	32	30	2	2	0.579767	0.29572	0.124514	0.882353	0.0588235	0.0588235	0	1	2	1	1	1	0	1	0	1	0	0	2	0	0	0	1	0	0	0	0	0	0	0	2
Non-outlier-989	ssa25	22234014	22235928	-1914	<DEL>	intron_variant	MODIFIER	LOC106586418	0.0686057	200	1	0.005	50	67	140	1	7	26	0.194553	0.2607	0.544747	0.0294118	0.205882	0.764706	1	2	1	1	2	2	2	0	2	2	2	2	2	2	2	2	2	2	2	1	1	0	2	0	1
Non-outlier-990	ssa03	42856612	42856932	-320	<DEL>	intergenic_region	MODIFIER	LOC106600591-LOC106600589	0.0683757	200	1	0.005	225	32	0	24	9	1	0.875486	0.124514	0	0.705882	0.264706	0.0294118	0	0	0	0	0	0	0	0	0	0	0	0	0	0	0	0	1	0	0	0	0	0	0	0	0
Non-outlier-991	ssa02	42833581	42833835	-254	<DEL>	upstream_gene_variant	MODIFIER	LOC106585700	0.0682518	200	1	0.005	171	72	14	14	15	5	0.66537	0.280156	0.0544747	0.411765	0.441176	0.147059	1	1	1	0	1	0	0	1	0	0	1	1	1	0	1	0	1	1	0	0	0	0	1	0	0
Non-outlier-992	ssa19	13568926	13570359	-1433	<DEL>	upstream_gene_variant	MODIFIER	LOC106578499	0.0681951	200	1	0.005	218	34	5	21	12	1	0.848249	0.132296	0.0194553	0.617647	0.352941	0.0294118	0	0	0	0	0	0	0	0	0	0	0	1	0	0	0	1	0	0	0	0	0	0	0	1	0
Non-outlier-993	ssa01	58125693	58128456	-2763	<DEL>	intron_variant	MODIFIER	LOC106606915	0.0679641	200	1	0.005	229	27	1	24	9	1	0.891051	0.105058	0.00389105	0.705882	0.264706	0.0294118	0	0	1	0	1	0	0	1	0	0	1	1	0	0	0	1	0	0	0	0	1	0	0	0	0
Non-outlier-994	ssa14	92693197	92693489	-292	<DEL>	intergenic_region	MODIFIER	LOC106570773-triqk	0.0679183	200	1	0.005	145	85	27	16	5	13	0.564202	0.330739	0.105058	0.470588	0.147059	0.382353	1	2	0	0	1	1	1	0	0	0	0	1	0	0	2	0	0	0	0	1	1	1	1	1	0
Non-outlier-995	ssa21	29127182	29127328	-146	<DEL>	intergenic_region	MODIFIER	LOC106582103-LOC106582040	0.0676582	200	1	0.005	83	96	78	3	14	17	0.322957	0.373541	0.303502	0.0882353	0.411765	0.5	0	0	2	1	2	2	0	0	0	0	0	1	2	0	0	1	1	1	1	1	1	1	1	2	2
Non-outlier-996	ssa13	76449429	76453437	-4008	<DEL>	intron_variant	MODIFIER	tmprss2	0.0673044	200	1	0.005	168	68	21	12	18	4	0.653696	0.264591	0.0817121	0.352941	0.529412	0.117647	2	0	1	1	0	0	0	0	2	1	0	1	0	1	0	0	0	0	2	0	1	2	2	0	0
Non-outlier-997	ssa10	17910399	17910807	-408	<DEL>	intron_variant	MODIFIER	LOC106613723	0.067262	200	1	0.005	118	90	49	24	8	2	0.459144	0.350195	0.190661	0.705882	0.235294	0.0588235	1	0	0	1	1	0	0	0	1	1	0	1	0	0	1	0	0	2	0	2	0	1	0	2	0
Non-outlier-998	ssa26	6783268	6783499	-231	<DEL>	intron_variant	MODIFIER	LOC106587064	0.0665986	200	1	0.005	236	18	3	26	7	1	0.918288	0.0700389	0.0116732	0.764706	0.205882	0.0294118	0	0	0	0	0	1	0	0	0	0	0	0	1	0	0	0	0	0	0	0	0	0	0	0	0
Non-outlier-999	ssa19	31617465	31617988	523	<DUP>	intron_variant	MODIFIER	LOC106578663	0.0664518	200	1	0.005	180	45	32	31	3	0	0.700389	0.175097	0.124514	0.911765	0.0882353	0	0	0	1	0	0	1	0	0	0	0	0	0	1	1	0	1	0	0	0	0	1	0	0	1	0
Non-outlier-1000	ssa21	23016871	23017045	-174	<DEL>	intron_variant	MODIFIER	dcaf6	0.0659954	200	1	0.005	131	94	32	9	17	8	0.509728	0.365759	0.124514	0.264706	0.5	0.235294	1	1	1	1	0	0	0	0	0	2	1	1	0	0	0	2	1	2	0	0	0	0	0	1	1
Non-outlier-1001	ssa24	44036736	44036854	-118	<DEL>	upstream_gene_variant	MODIFIER	ereg	0.0657768	200	1	0.005	197	45	15	19	10	5	0.766537	0.175097	0.0583658	0.558824	0.294118	0.147059	1	1	0	0	1	0	1	0	0	0	0	2	0	0	0	2	1	0	0	0	1	0	0	0	2
Non-outlier-1002	ssa03	11764754	11769840	5086	<DUP>	frameshift_variant	HIGH	LOC106598868	0.065762	200	1	0.005	236	17	4	25	8	1	0.918288	0.0661479	0.0155642	0.735294	0.235294	0.0294118	0	0	0	1	0	0	0	0	0	0	1	0	0	0	0	0	1	0	0	0	0	0	1	0	0
Non-outlier-1003	ssa06	38584061	38584639	-578	<DEL>	intron_variant	MODIFIER	LOC106607264	0.0656925	200	1	0.005	200	49	8	21	8	5	0.77821	0.190661	0.0311284	0.617647	0.235294	0.147059	0	1	0	1	1	0	1	0	0	0	1	0	0	1	0	0	0	1	1	0	1	1	2	0	0
Non-outlier-1004	ssa27	4999399	4999750	-351	<DEL>	intron_variant	MODIFIER	LOC106588155	0.0654438	200	1	0.005	151	69	37	11	15	8	0.587549	0.268482	0.143969	0.323529	0.441176	0.235294	1	0	2	0	2	0	0	1	0	1	1	0	0	1	1	0	0	1	1	0	0	1	1	0	0
Non-outlier-1005	ssa19	56838368	56840679	-2311	<DEL>	upstream_gene_variant	MODIFIER	ghdc	0.0643062	200	1	0.005	244	12	1	28	5	1	0.949416	0.0466926	0.00389105	0.823529	0.147059	0.0294118	0	0	0	0	0	0	0	0	0	0	0	0	0	0	0	0	0	0	0	0	0	0	0	0	0
Non-outlier-1006	ssa20	30760003	30761370	-1367	<DEL>	intergenic_region	MODIFIER	LOC106580447-LOC106580448	0.0643062	200	1	0.005	244	12	1	28	5	1	0.949416	0.0466926	0.00389105	0.823529	0.147059	0.0294118	0	0	0	0	0	0	0	0	0	0	0	0	0	0	1	0	0	0	1	0	0	0	0	0	0
Non-outlier-1007	ssa14	34510394	34514162	-3768	<DEL>	intergenic_region	MODIFIER	LOC106569364-cah12	0.0640739	200	1	0.005	96	94	67	22	7	5	0.373541	0.365759	0.2607	0.647059	0.205882	0.147059	2	2	0	1	1	1	1	0	1	2	0	0	0	1	2	0	0	2	1	0	1	0	1	0	1
Non-outlier-1008	ssa13	94161182	94161361	-179	<DEL>	intergenic_region	MODIFIER	LOC106568373-LOC106568374	0.0639481	200	1	0.005	183	72	2	16	16	2	0.712062	0.280156	0.0077821	0.470588	0.470588	0.0588235	0	0	0	1	0	0	0	1	0	1	1	0	0	0	0	0	0	0	0	0	1	0	0	0	1
Non-outlier-1009	ssa03	58965293	58966143	-850	<DEL>	intron_variant	MODIFIER	LOC106600789	0.0637587	200	1	0.005	252	5	0	30	4	0	0.980545	0.0194553	0	0.882353	0.117647	0	0	0	0	0	0	0	0	0	0	0	0	0	0	0	0	0	0	0	0	0	0	1	0	0	0
Non-outlier-1010	ssa20	10163051	10164416	-1365	<DEL>	intergenic_region	MODIFIER	LOC106580141-LOC106580140	0.0636287	200	1	0.005	125	78	54	6	18	10	0.486381	0.303502	0.210117	0.176471	0.529412	0.294118	0	0	2	2	2	0	0	2	2	0	0	0	2	0	1	2	2	0	2	0	2	1	0	2	0
Non-outlier-1011	ssa20	53961912	53977034	15122	<INV>	intron_variant	MODIFIER	LOC106580977	0.0635309	200	1	0.005	238	19	0	26	8	0	0.92607	0.07393	0	0.764706	0.235294	0	0	0	0	0	0	0	0	0	0	0	1	0	0	0	0	0	0	0	0	0	0	0	0	0	0
Non-outlier-1012	ssa19	73277130	73277557	-427	<DEL>	upstream_gene_variant	MODIFIER	LOC106579637	0.0631567	200	1	0.005	182	65	10	18	11	5	0.708171	0.252918	0.0389105	0.529412	0.323529	0.147059	0	1	0	0	1	0	0	0	2	0	0	1	2	1	0	0	0	2	0	1	0	0	2	0	0
Non-outlier-1013	ssa07	5155728	5155843	-115	<DEL>	intron_variant	MODIFIER	LOC106608525	0.0630307	200	1	0.005	188	51	18	17	12	5	0.731518	0.198444	0.0700389	0.5	0.352941	0.147059	0	1	0	0	0	0	1	0	0	2	1	0	0	1	2	0	0	0	0	0	2	0	1	0	0
Non-outlier-1014	ssa07	23546231	23546389	158	<DUP>	intergenic_region	MODIFIER	LOC106608953-LOC106608954	0.0626399	200	1	0.005	106	94	57	21	11	2	0.412451	0.365759	0.22179	0.617647	0.323529	0.0588235	2	0	1	2	0	0	0	1	2	1	0	0	1	1	0	0	1	1	1	2	1	1	2	1	0
Non-outlier-1015	ssa13	76802994	76803421	-427	<DEL>	intergenic_region	MODIFIER	LOC106567917-LOC106567915	0.0625944	200	1	0.005	192	49	16	14	19	1	0.747082	0.190661	0.0622568	0.411765	0.558824	0.0294118	1	0	0	0	0	0	0	0	2	1	0	1	0	2	0	0	0	0	2	1	1	1	1	0	0
Non-outlier-1016	ssa01	115414028	115414196	-168	<DEL>	intron_variant	MODIFIER	pi4ka	0.0622452	200	1	0.005	86	92	79	3	16	15	0.33463	0.357977	0.307393	0.0882353	0.470588	0.441176	0	0	2	1	1	2	2	1	0	1	2	2	1	0	1	2	0	2	0	1	2	2	0	1	1
Non-outlier-1017	ssa17	38658349	38659748	-1399	<DEL>	exon_loss_variant	HIGH	cog5	0.0621883	200	1	0.005	77	87	93	2	15	17	0.299611	0.338521	0.361868	0.0588235	0.441176	0.5	1	1	1	1	2	1	2	0	0	1	0	2	2	0	2	0	2	2	2	0	2	0	2	1	1
Non-outlier-1018	ssa25	8455124	8456534	-1410	<DEL>	intergenic_region	MODIFIER	LOC106586116-LOC100380648	0.0619377	200	1	0.005	216	37	4	20	14	0	0.840467	0.143969	0.0155642	0.588235	0.411765	0	0	2	0	0	0	1	0	0	0	0	1	0	0	0	0	0	0	0	0	0	0	0	0	0	0
Non-outlier-1019	ssa16	14202340	14202469	-129	<DEL>	intergenic_region	MODIFIER	LOC106573178-LOC106573177	0.0612457	200	1	0.005	222	29	6	24	7	3	0.863813	0.11284	0.0233463	0.705882	0.205882	0.0882353	0	0	0	0	0	0	0	0	2	0	1	0	0	0	0	0	0	0	0	0	0	0	0	0	0
Non-outlier-1020	ssa27	6430137	6430248	-111	<DEL>	upstream_gene_variant	MODIFIER	LOC106588268	0.0612425	200	1	0.005	143	71	43	8	19	7	0.55642	0.276265	0.167315	0.235294	0.558824	0.205882	2	0	1	0	2	0	0	1	2	2	0	2	0	0	0	0	1	1	0	0	0	0	2	0	0
Non-outlier-1021	ssa09	95071780	95079718	-7938	<DEL>	splice_acceptor_variant&splice_donor_variant&splice_region_variant&intron_variant&non_coding_transcript_exon_variant	HIGH	LOC106612404	0.0609548	200	1	0.005	211	29	17	21	8	5	0.821012	0.11284	0.0661479	0.617647	0.235294	0.147059	0	0	0	0	0	0	0	0	0	0	1	0	0	0	1	1	0	1	2	0	2	1	0	0	0
Non-outlier-1022	ssa13	324601	324754	-153	<DEL>	upstream_gene_variant	MODIFIER	LOC106566300	0.0607503	200	1	0.005	218	33	6	22	10	2	0.848249	0.128405	0.0233463	0.647059	0.294118	0.0588235	0	0	0	0	1	0	0	0	0	0	0	0	0	0	0	0	0	0	0	1	2	0	0	0	0
Non-outlier-1023	ssa26	7328967	7329104	-137	<DEL>	intergenic_region	MODIFIER	LOC106587065-LOC106586994	0.060587	200	1	0.005	187	52	18	17	12	5	0.727626	0.202335	0.0700389	0.5	0.352941	0.147059	0	0	1	0	0	0	0	1	0	0	0	1	2	0	2	0	0	0	1	0	1	0	0	0	0
Non-outlier-1024	ssa16	83341479	83345654	-4175	<DEL>	exon_loss_variant	HIGH	LOC106574970	0.0604508	200	1	0.005	173	52	32	17	7	10	0.673152	0.202335	0.124514	0.5	0.205882	0.294118	0	1	2	1	0	0	0	1	0	0	0	0	0	1	0	0	0	0	0	1	0	0	0	1	0
Non-outlier-1025	ssa16	18671507	18672357	-850	<DEL>	intergenic_region	MODIFIER	LOC106573392-LOC106573400	0.0597847	200	1	0.005	101	89	67	5	15	14	0.392996	0.346304	0.2607	0.147059	0.441176	0.411765	0	0	1	2	2	0	0	1	2	2	2	1	1	1	0	0	1	0	1	1	0	1	2	0	1
Non-outlier-1026	ssa12	36609668	36609971	-303	<DEL>	intron_variant	MODIFIER	LOC106565080	0.0594775	200	1	0.005	255	2	0	32	2	0	0.992218	0.0077821	0	0.941176	0.0588235	0	0	0	0	0	0	0	0	0	0	0	0	0	0	0	0	0	0	0	0	0	0	0	0	0	0
Non-outlier-1027	ssa21	45790233	45790648	-415	<DEL>	intergenic_region	MODIFIER	rab3gap1-r3hdm1	0.0594775	200	1	0.005	256	1	0	32	2	0	0.996109	0.00389105	0	0.941176	0.0588235	0	0	0	0	0	0	0	0	0	0	0	0	0	0	0	0	0	0	0	0	0	0	0	0	0	0
Non-outlier-1028	ssa21	11532526	11532947	-421	<DEL>	intergenic_region	MODIFIER	LOC106581717-LOC106581859	0.0593233	200	1	0.005	165	74	18	13	16	5	0.642023	0.287938	0.0700389	0.382353	0.470588	0.147059	0	1	0	1	0	0	0	0	0	0	0	0	2	0	1	0	0	1	1	1	0	0	0	0	0
Non-outlier-1029	ssa23	19167639	19169097	1458	<DUP>	upstream_gene_variant	MODIFIER	LOC106584143	0.0592829	200	1	0.005	27	104	126	0	9	25	0.105058	0.404669	0.490272	0	0.264706	0.735294	2	2	2	2	2	2	2	2	1	1	2	2	1	1	1	2	2	1	2	1	2	0	2	2	1
Non-outlier-1030	ssa14	14822135	14824401	-2266	<DEL>	upstream_gene_variant	MODIFIER	LOC106568900	0.0591656	200	1	0.005	143	80	34	26	8	0	0.55642	0.311284	0.132296	0.764706	0.235294	0	1	2	0	0	0	1	1	0	0	0	0	0	1	0	0	0	0	0	0	0	0	0	0	0	0
Non-outlier-1031	ssa14	75479149	75481581	2432	<DUP>	intron_variant	MODIFIER	LOC106570421	0.0590917	200	1	0.005	147	58	52	10	14	10	0.571984	0.225681	0.202335	0.294118	0.411765	0.294118	0	1	1	1	0	2	1	0	1	1	2	2	0	0	0	0	0	2	0	0	1	2	2	0	0
Non-outlier-1032	ssa06	78996598	78997230	-632	<DEL>	intergenic_region	MODIFIER	id322343-LOC106608239	0.0589557	200	1	0.005	125	87	45	9	14	11	0.486381	0.338521	0.175097	0.264706	0.411765	0.323529	2	2	0	1	0	1	2	2	2	2	1	1	1	0	1	0	2	0	0	1	1	0	2	0	0
Non-outlier-1033	ssa17	1469214	1469327	113	<INV>	upstream_gene_variant	MODIFIER	ankrd10	0.0584592	200	1	0.005	243	13	1	27	7	0	0.945525	0.0505837	0.00389105	0.794118	0.205882	0	0	0	0	0	0	0	0	0	0	0	0	0	0	0	0	0	0	0	0	0	0	0	0	0	0
Non-outlier-1034	ssa09	19598291	19598438	-147	<DEL>	upstream_gene_variant	MODIFIER	LOC106610852	0.0584009	200	1	0.005	185	61	11	32	2	0	0.719844	0.237354	0.0428016	0.941176	0.0588235	0	0	0	2	0	0	1	0	0	1	1	1	0	0	0	0	0	0	0	0	0	1	1	0	0	0
Non-outlier-1035	ssa11	8437410	8437540	-130	<DEL>	intron_variant	MODIFIER	LOC106561929	0.0583731	200	1	0.005	189	50	18	17	12	5	0.735409	0.194553	0.0700389	0.5	0.352941	0.147059	0	2	0	0	0	0	1	0	2	0	0	1	0	0	0	0	0	0	0	0	0	1	0	0	0
Non-outlier-1036	ssa01	116230493	116235641	-5148	<DEL>	intergenic_region	MODIFIER	id66814-LOC106562927	0.0579938	200	1	0.005	232	25	0	25	9	0	0.902724	0.0972763	0	0.735294	0.264706	0	0	0	0	0	0	0	0	0	0	0	0	0	0	0	0	0	0	0	0	0	0	0	0	0	0
Non-outlier-1037	ssa03	4048535	4050993	-2458	<DEL>	intergenic_region	MODIFIER	LOC106596793-LOC106596853	0.0579641	200	1	0.005	176	81	0	32	2	0	0.684825	0.315175	0	0.941176	0.0588235	0	0	1	0	0	0	0	0	0	1	0	0	1	1	0	1	0	0	1	0	0	0	0	0	0	0
Non-outlier-1038	ssa26	1558114	1562610	-4496	<DEL>	downstream_gene_variant	MODIFIER	LOC106587017	0.0578988	200	1	0.005	230	23	4	25	7	2	0.894942	0.0894942	0.0155642	0.735294	0.205882	0.0588235	1	0	1	0	1	0	0	0	0	0	1	0	0	1	0	0	1	0	0	0	0	0	0	0	0
Non-outlier-1039	ssa09	38598696	38598900	-204	<DEL>	intergenic_region	MODIFIER	LOC106611281-LOC106611282	0.0576239	200	1	0.005	184	62	11	17	14	3	0.715953	0.241245	0.0428016	0.5	0.411765	0.0882353	0	0	0	0	0	0	0	0	0	1	0	0	1	0	1	2	0	0	0	0	1	0	0	0	0
Non-outlier-1040	ssa05	27161722	27163269	-1547	<DEL>	intron_variant	MODIFIER	LOC106604567	0.0575908	200	1	0.005	253	4	0	31	3	0	0.984436	0.0155642	0	0.911765	0.0882353	0	0	0	0	0	0	0	0	0	0	0	0	1	0	0	0	0	0	0	1	1	0	0	0	0	0
Non-outlier-1041	ssa22	47708992	47715782	6790	<DUP>	frameshift_variant&splice_region_variant	HIGH	LOC106583641	0.0572764	200	1	0.005	201	46	10	21	8	5	0.782101	0.178988	0.0389105	0.617647	0.235294	0.147059	0	2	1	1	1	0	0	1	0	0	1	0	0	0	0	0	0	0	0	0	0	0	2	1	0
Non-outlier-1042	ssa03	58365038	58366455	-1417	<DEL>	intron_variant	MODIFIER	LOC106600800	0.0569647	200	1	0.005	236	19	2	25	9	0	0.918288	0.07393	0.0077821	0.735294	0.264706	0	0	0	0	0	0	0	0	0	0	0	0	0	0	0	0	1	1	1	0	0	0	0	0	0	0
Non-outlier-1043	ssa14	49409965	49410796	-831	<DEL>	intron_variant	MODIFIER	LOC106569811	0.0567917	200	1	0.005	135	69	53	11	11	12	0.525292	0.268482	0.206226	0.323529	0.323529	0.352941	1	2	1	2	1	2	1	0	0	2	2	1	0	0	0	1	0	0	0	0	1	1	0	1	0
Non-outlier-1044	ssa28	21675597	21817687	142090	<INV>	bidirectional_gene_fusion	HIGH	epas1&prkce	0.0567472	200	1	0.005	211	46	0	20	14	0	0.821012	0.178988	0	0.588235	0.411765	0	0	0	1	0	0	0	1	0	0	0	0	1	0	1	0	0	0	0	0	0	0	0	0	0	0
Non-outlier-1045	ssa09	122051330	122052585	-1255	<DEL>	intergenic_region	MODIFIER	LOC106613064-LOC106613052	0.0564496	200	1	0.005	235	20	2	26	7	1	0.914397	0.077821	0.0077821	0.764706	0.205882	0.0294118	0	0	0	0	0	0	0	0	0	0	0	1	0	0	0	0	0	0	1	0	0	0	0	0	0
Non-outlier-1046	ssa16	24079276	24079607	-331	<DEL>	intergenic_region	MODIFIER	LOC106573445-LOC106573446	0.0562945	200	1	0.005	191	56	10	18	14	2	0.743191	0.217899	0.0389105	0.529412	0.411765	0.0588235	0	1	0	1	0	0	0	1	1	0	0	1	0	0	0	0	1	0	1	1	0	0	0	1	1
Non-outlier-1047	ssa03	37667288	37668111	-823	<DEL>	intron_variant	MODIFIER	LOC106600051	0.0561393	200	1	0.005	187	57	13	15	17	2	0.727626	0.22179	0.0505837	0.441176	0.5	0.0588235	0	0	0	0	0	1	0	0	1	0	2	1	1	0	0	0	0	1	0	0	0	1	0	0	0
Non-outlier-1048	ssa04	33729597	33729919	-322	<DEL>	intron_variant	MODIFIER	LOC106602980	0.056108	200	1	0.005	114	91	52	22	10	2	0.44358	0.354086	0.202335	0.647059	0.294118	0.0588235	2	2	1	1	1	1	1	0	0	0	1	1	1	0	0	0	0	0	2	0	0	0	1	0	1
Non-outlier-1049	ssa05	53788317	53788618	-301	<DEL>	intergenic_region	MODIFIER	LOC106605169-LOC106605191	0.0559398	200	1	0.005	22	74	161	0	5	29	0.0856031	0.287938	0.626459	0	0.147059	0.852941	1	2	1	2	1	2	2	0	2	0	1	2	0	2	2	2	1	1	2	2	2	2	2	2	2
Non-outlier-1050	ssa04	28189925	28195901	-5976	<DEL>	downstream_gene_variant	MODIFIER	LOC106602854	0.0554185	200	1	0.005	239	13	5	25	9	0	0.929961	0.0505837	0.0194553	0.735294	0.264706	0	0	0	0	0	0	0	0	0	0	0	0	1	0	0	0	0	1	0	0	0	0	0	0	0	0
Non-outlier-1051	ssa28	3890828	3891250	-422	<DEL>	intron_variant	MODIFIER	s39ab	0.055188	200	1	0.005	226	29	2	24	9	1	0.879377	0.11284	0.0077821	0.705882	0.264706	0.0294118	1	0	0	0	1	0	0	0	0	0	0	0	0	0	0	0	1	0	1	2	0	0	0	0	1
Non-outlier-1052	ssa01	94185816	94186557	-741	<DEL>	intron_variant	MODIFIER	id56396	0.0550211	200	1	0.005	87	88	82	3	16	15	0.338521	0.342412	0.319066	0.0882353	0.470588	0.441176	1	1	1	1	1	0	0	0	0	1	2	2	2	0	0	1	1	0	2	1	2	1	1	0	1
Non-outlier-1053	ssa23	30758081	30759665	-1584	<DEL>	intron_variant	MODIFIER	LOC106584404	0.0548413	200	1	0.005	157	77	23	30	2	2	0.610895	0.299611	0.0894942	0.882353	0.0588235	0.0588235	1	1	1	0	1	0	0	2	1	0	0	1	0	0	0	1	0	1	0	1	1	0	0	0	0
Non-outlier-1054	ssa19	80254977	80256058	-1081	<DEL>	intergenic_region	MODIFIER	id938726-LOC106579750	0.0547692	200	1	0.005	202	42	13	18	14	2	0.785992	0.163424	0.0505837	0.529412	0.411765	0.0588235	0	1	0	0	1	0	2	0	0	0	0	0	0	0	0	1	0	0	0	0	0	0	0	0	0
Non-outlier-1055	ssa09	31405828	31405961	-133	<DEL>	downstream_gene_variant	MODIFIER	LOC106611180	0.0547575	200	1	0.005	162	71	24	14	13	7	0.63035	0.276265	0.0933852	0.411765	0.382353	0.205882	0	0	1	0	2	0	2	1	0	0	1	0	0	0	1	2	1	1	0	0	0	0	0	0	2
Non-outlier-1056	ssa09	74966951	74967254	-303	<DEL>	intron_variant	MODIFIER	LOC106612015	0.0543364	200	1	0.005	192	49	16	33	0	1	0.747082	0.190661	0.0622568	0.970588	0	0.0294118	0	1	0	1	0	0	0	1	0	1	0	0	0	1	0	0	0	0	0	0	1	0	1	0	1
Non-outlier-1057	ssa10	29212973	29221447	8474	<INV>	intron_variant	MODIFIER	LOC106560226	0.053893	200	1	0.005	153	97	7	12	19	3	0.595331	0.377432	0.0272374	0.352941	0.558824	0.0882353	1	0	1	1	0	0	0	1	0	1	1	0	0	0	0	0	0	2	0	0	0	1	0	0	1
Non-outlier-1058	ssa04	43805966	43806180	-214	<DEL>	intron_variant	MODIFIER	moes	0.0538746	200	1	0.005	208	37	12	20	12	2	0.809339	0.143969	0.0466926	0.588235	0.352941	0.0588235	0	1	1	2	0	1	2	2	0	0	0	1	0	0	0	0	1	0	0	0	0	0	0	2	0
Non-outlier-1059	ssa01	70351729	70351837	-108	<DEL>	intergenic_region	MODIFIER	LOC106608331-LOC106608355	0.0534582	200	1	0.005	104	91	62	20	12	2	0.404669	0.354086	0.241245	0.588235	0.352941	0.0588235	2	0	0	1	1	0	2	0	1	0	1	1	2	1	0	0	1	0	0	0	0	0	2	0	0
Non-outlier-1060	ssa08	24619162	24619339	-177	<DEL>	upstream_gene_variant	MODIFIER	LOC106610519	0.053307	200	1	0.005	153	56	48	8	20	6	0.595331	0.217899	0.18677	0.235294	0.588235	0.176471	1	0	2	0	0	0	0	0	0	1	1	0	1	2	0	1	2	2	0	0	0	2	0	1	0
Non-outlier-1061	ssa28	2245146	2245416	-270	<DEL>	intron_variant	MODIFIER	LOC106589303	0.0531998	200	1	0.005	194	54	9	20	10	4	0.754864	0.210117	0.0350195	0.588235	0.294118	0.117647	0	1	0	0	0	1	0	0	1	0	0	0	0	1	1	2	1	0	0	1	0	1	0	0	0
Non-outlier-1062	ssa19	30607088	30612057	-4969	<DEL>	intergenic_region	MODIFIER	LOC106578682-LOC106578719	0.0528677	200	1	0.005	164	64	29	28	6	0	0.638132	0.249027	0.11284	0.823529	0.176471	0	0	0	0	0	0	0	0	0	0	1	2	0	1	0	0	1	1	1	1	0	1	0	0	0	1
Non-outlier-1063	ssa21	19331414	19331543	-129	<DEL>	intergenic_region	MODIFIER	cog3-LOC106581913	0.0527458	200	1	0.005	141	77	39	8	20	6	0.548638	0.299611	0.151751	0.235294	0.588235	0.176471	0	1	1	1	1	0	0	0	0	0	0	2	2	2	1	2	1	1	1	2	0	0	2	0	0
Non-outlier-1064	ssa03	83821100	83821607	-507	<DEL>	intergenic_region	MODIFIER	fa10-LOC106601859	0.0526214	200	1	0.005	248	9	0	29	5	0	0.964981	0.0350195	0	0.852941	0.147059	0	0	0	0	0	0	0	0	0	0	0	0	0	0	0	0	0	0	0	0	0	0	0	1	0	0
Non-outlier-1065	ssa04	19920590	19922006	-1416	<DEL>	intergenic_region	MODIFIER	LOC106602698-LOC106602697	0.0526214	200	1	0.005	248	9	0	29	5	0	0.964981	0.0350195	0	0.852941	0.147059	0	0	0	0	0	0	0	0	0	0	0	0	0	0	0	0	0	0	1	1	0	0	0	0	0	0
Non-outlier-1066	ssa04	70261605	70262713	-1108	<DEL>	intron_variant	MODIFIER	LOC106603845	0.0526214	200	1	0.005	248	9	0	29	5	0	0.964981	0.0350195	0	0.852941	0.147059	0	0	0	0	0	0	0	0	0	0	0	0	0	0	0	0	0	0	0	0	0	0	0	0	0	0
Non-outlier-1067	ssa09	118117025	118117419	-394	<DEL>	intron_variant	MODIFIER	LOC106612967	0.0526214	200	1	0.005	248	9	0	29	5	0	0.964981	0.0350195	0	0.852941	0.147059	0	0	0	0	0	0	0	0	0	0	0	0	0	0	0	0	0	0	0	0	0	0	0	0	0	0
Non-outlier-1068	ssa06	83527741	83528831	-1090	<DEL>	intergenic_region	MODIFIER	LOC106608326-nme6	0.0524073	200	1	0.005	69	157	31	18	15	1	0.268482	0.610895	0.120623	0.529412	0.441176	0.0294118	1	0	1	1	1	1	0	1	1	1	2	1	1	0	0	1	1	2	2	1	1	1	1	0	2
Non-outlier-1069	ssa15	25283385	25284642	-1257	<DEL>	intergenic_region	MODIFIER	LOC106571238-LOC106571257	0.052162	200	1	0.005	236	20	1	26	8	0	0.918288	0.077821	0.00389105	0.764706	0.235294	0	0	0	0	1	0	0	0	0	0	0	0	0	1	0	0	0	0	0	0	0	0	1	0	0	0
Non-outlier-1070	ssa12	45747542	45747723	-181	<DEL>	intron_variant	MODIFIER	LOC106565130	0.0519746	200	1	0.005	251	6	0	30	4	0	0.976654	0.0233463	0	0.882353	0.117647	0	0	1	0	0	0	0	0	0	0	0	0	0	0	0	0	0	0	0	0	0	0	0	0	0	0
Non-outlier-1071	ssa21	13629430	13629681	-251	<DEL>	intergenic_region	MODIFIER	LOC106581829-LOC106581827	0.0519746	200	1	0.005	251	6	0	30	4	0	0.976654	0.0233463	0	0.882353	0.117647	0	0	0	0	0	0	0	0	0	0	0	0	0	0	0	0	1	0	0	0	0	0	0	0	0	0
Non-outlier-1072	ssa06	64324	65084	-760	<DEL>	intergenic_region	MODIFIER	LOC106606185-trnat-cgu	0.0518031	200	1	0.005	192	55	10	17	15	2	0.747082	0.214008	0.0389105	0.5	0.441176	0.0588235	0	0	1	1	0	0	0	0	0	0	1	0	0	0	0	1	0	0	0	0	0	0	0	1	0
Non-outlier-1073	ssa17	34943500	34943942	-442	<DEL>	intergenic_region	MODIFIER	LOC106576100-LOC106576028	0.0516814	200	1	0.005	93	95	69	6	13	15	0.361868	0.36965	0.268482	0.176471	0.382353	0.441176	2	1	1	1	1	0	0	0	0	2	2	0	1	2	2	2	1	0	0	0	2	1	2	1	0
Non-outlier-1074	ssa03	23812524	23814502	-1978	<DEL>	upstream_gene_variant	MODIFIER	LOC106599351	0.0516664	200	1	0.005	171	67	19	15	14	5	0.66537	0.2607	0.07393	0.441176	0.411765	0.147059	0	0	1	0	0	0	0	1	1	0	1	0	1	1	0	0	1	1	0	0	1	0	0	0	0
Non-outlier-1075	ssa05	50901994	50902972	-978	<DEL>	intergenic_region	MODIFIER	LOC106605119-LOC106605177	0.0514955	200	1	0.005	119	138	0	5	29	0	0.463035	0.536965	0	0.147059	0.852941	0	1	1	1	1	1	0	1	0	0	1	1	1	1	1	0	0	1	0	1	0	1	1	0	1	1
Non-outlier-1076	ssa21	4531667	4533115	-1448	<DEL>	intergenic_region	MODIFIER	fgf14-LOC106581643	0.0508592	200	1	0.005	237	16	4	26	7	1	0.922179	0.0622568	0.0155642	0.764706	0.205882	0.0294118	0	0	1	1	0	0	1	2	0	0	0	0	0	1	0	0	0	0	0	0	0	0	0	0	2
Non-outlier-1077	ssa25	8422657	8425538	-2881	<DEL>	intron_variant	MODIFIER	LOC106586116	0.0506867	200	1	0.005	59	86	112	2	12	20	0.229572	0.33463	0.435798	0.0588235	0.352941	0.588235	2	2	1	0	2	2	2	2	0	1	2	2	2	1	2	2	2	2	2	2	2	1	2	1	1
Non-outlier-1078	ssa01	58523944	58527038	-3094	<DEL>	intergenic_region	MODIFIER	LOC106607058-LOC106607061	0.0497673	200	1	0.005	220	34	3	24	8	2	0.856031	0.132296	0.0116732	0.705882	0.235294	0.0588235	1	0	1	0	1	0	0	0	0	0	1	1	0	0	0	0	0	0	1	0	2	1	1	0	0
Non-outlier-1079	ssa25	10081878	10082182	-304	<DEL>	intron_variant	MODIFIER	LOC106586090	0.048664	200	1	0.005	213	38	6	34	0	0	0.828794	0.14786	0.0233463	1	0	0	0	0	0	0	0	1	0	1	0	0	0	0	0	0	0	2	0	0	0	0	1	2	0	0	0
Non-outlier-1080	ssa23	37430227	37430422	-195	<DEL>	intergenic_region	MODIFIER	slc13a1-LOC106584560	0.0482097	200	1	0.005	171	59	27	17	9	8	0.66537	0.229572	0.105058	0.5	0.264706	0.235294	2	1	1	2	2	1	0	0	0	0	0	0	0	0	2	0	1	1	0	0	0	1	1	0	0
Non-outlier-1081	ssa14	93406809	93413030	-6221	<DEL>	splice_donor_variant&splice_region_variant&intron_variant&non_coding_transcript_exon_variant	HIGH	LOC106570789	0.048161	200	1	0.005	210	36	11	21	10	3	0.817121	0.140078	0.0428016	0.617647	0.294118	0.0882353	0	1	0	0	0	0	1	0	0	0	0	1	0	1	0	0	0	0	0	0	0	0	0	0	0
Non-outlier-1082	ssa01	14448322	15330250	881928	<INV>	inversion	MODERATE	LOC106566078&LOC106567073&LOC106567189&LOC106567335&LOC106567684&LOC106567792&LOC106568139&LOC106568224&LOC106568712&LOC106568847&LOC106569018&LOC106569215&LOC106569385&LOC106569455&LOC106569575&LOC106569909&LOC106569968&LOC106570292&LOC106570354&ahctf1&efcab2&hnrnpu&tfb2m	0.0481051	200	1	0.005	199	54	4	18	16	0	0.774319	0.210117	0.0155642	0.529412	0.470588	0	0	1	1	1	0	0	0	0	0	0	0	1	0	0	0	1	0	0	1	1	0	0	0	0	0
Non-outlier-1083	ssa16	24065531	24065660	-129	<DEL>	intergenic_region	MODIFIER	LOC106573445-LOC106573446	0.0480965	200	1	0.005	192	52	13	19	12	3	0.747082	0.202335	0.0505837	0.558824	0.352941	0.0882353	0	1	0	1	0	0	0	0	0	0	0	1	1	0	0	0	1	0	1	2	0	0	0	0	0
Non-outlier-1084	ssa06	28088764	28089016	-252	<DEL>	intergenic_region	MODIFIER	peca1-LOC106607001	0.0475806	200	1	0.005	235	19	3	25	9	0	0.914397	0.07393	0.0116732	0.735294	0.264706	0	0	2	0	0	0	0	0	0	1	0	0	0	0	0	1	0	0	0	0	0	0	0	1	0	0
Non-outlier-1085	ssa03	45865993	45866209	-216	<DEL>	intron_variant	MODIFIER	LOC106600538	0.0471946	200	1	0.005	227	24	6	23	11	0	0.883268	0.0933852	0.0233463	0.676471	0.323529	0	0	0	0	0	0	0	0	0	0	0	0	0	0	0	0	0	0	0	0	1	0	0	0	0	0
Non-outlier-1086	ssa24	47946930	47947087	-157	<DEL>	intergenic_region	MODIFIER	LOC106586001-LOC106586000	0.0455844	200	1	0.005	211	38	8	22	9	3	0.821012	0.14786	0.0311284	0.647059	0.264706	0.0882353	0	1	0	0	0	0	1	1	0	0	0	0	0	0	0	0	0	0	0	1	0	0	0	1	0
Non-outlier-1087	ssa24	39673070	39674175	-1105	<DEL>	intron_variant	MODIFIER	LOC106585847	0.0454852	200	1	0.005	186	67	4	32	2	0	0.723735	0.2607	0.0155642	0.941176	0.0588235	0	0	0	1	0	1	0	0	0	0	0	0	1	0	0	0	0	1	1	0	0	1	0	0	0	0
Non-outlier-1088	ssa15	30572146	30572615	-469	<DEL>	intron_variant	MODIFIER	LOC106571350	0.0452722	200	1	0.005	195	53	9	32	2	0	0.758755	0.206226	0.0350195	0.941176	0.0588235	0	0	0	0	0	0	2	1	0	0	0	0	0	0	0	1	0	0	1	0	0	0	0	0	0	0
Non-outlier-1089	ssa02	43439159	43443361	-4202	<DEL>	intron_variant	MODIFIER	LOC106585489	0.0443013	200	1	0.005	194	63	0	18	16	0	0.754864	0.245136	0	0.529412	0.470588	0	1	1	1	0	1	1	1	0	0	0	1	0	0	0	0	0	0	0	0	0	1	1	0	0	0
Non-outlier-1090	ssa09	83015484	83015818	-334	<DEL>	intron_variant	MODIFIER	LOC106612206	0.043864	200	1	0.005	120	137	0	25	9	0	0.466926	0.533074	0	0.735294	0.264706	0	1	1	1	1	1	1	1	0	0	0	1	0	0	1	1	0	1	1	1	0	0	0	1	1	0
Non-outlier-1091	ssa21	9010502	9015629	5127	<INV>	intergenic_region	MODIFIER	trnaa-ugc-LOC106581688	0.0427715	200	1	0.005	242	15	0	28	6	0	0.941634	0.0583658	0	0.823529	0.176471	0	0	0	0	1	0	0	0	0	0	0	1	0	0	0	0	0	0	0	1	0	0	0	0	0	0
Non-outlier-1092	ssa12	84012487	84014204	-1717	<DEL>	intron_variant	MODIFIER	LOC106566153	0.0425324	200	1	0.005	228	27	2	24	10	0	0.88716	0.105058	0.0077821	0.705882	0.294118	0	0	0	0	0	0	0	0	0	0	0	1	0	0	0	0	0	0	0	1	0	0	0	1	0	0
Non-outlier-1093	ssa22	16812713	16813561	-848	<DEL>	intron_variant	MODIFIER	LOC106582912	0.0420784	200	1	0.005	110	86	61	21	9	4	0.428016	0.33463	0.237354	0.617647	0.264706	0.117647	2	1	1	0	0	1	2	1	1	2	1	2	0	2	0	0	2	1	2	1	2	2	2	1	0
Non-outlier-1094	ssa16	9451478	9451582	-104	<DEL>	intron_variant	MODIFIER	LOC106573259	0.0414392	200	1	0.005	6	82	169	2	17	15	0.0233463	0.319066	0.657588	0.0588235	0.5	0.441176	2	2	2	2	2	2	2	2	2	1	1	2	1	1	2	2	2	2	2	1	2	1	2	2	0
Non-outlier-1095	ssa12	89005220	89005363	-143	<DEL>	upstream_gene_variant	MODIFIER	LOC106566229	0.0403182	200	1	0.005	211	40	6	23	8	3	0.821012	0.155642	0.0233463	0.676471	0.235294	0.0882353	0	0	1	0	0	0	0	1	0	0	0	0	0	0	0	0	0	0	0	0	1	1	0	0	0
Non-outlier-1096	ssa14	4023725	4024256	-531	<DEL>	intron_variant	MODIFIER	LOC106568643	0.0396126	200	1	0.005	221	30	6	24	8	2	0.859922	0.116732	0.0233463	0.705882	0.235294	0.0588235	0	1	0	1	0	0	0	0	0	0	0	0	1	0	0	1	0	0	0	0	0	1	0	0	0
Non-outlier-1097	ssa06	50811040	50812108	-1068	<DEL>	intron_variant	MODIFIER	LOC106607659	0.0379818	200	1	0.005	196	46	15	31	3	0	0.762646	0.178988	0.0583658	0.911765	0.0882353	0	1	0	0	0	0	1	0	0	1	0	1	2	0	2	0	0	0	1	2	0	0	1	0	0	0
Non-outlier-1098	ssa09	19228265	19617215	388950	<INV>	inversion	MODERATE	LOC106610825&LOC106610851&LOC106610852&LOC106610855&LOC106610856&LOC106610857&LOC106610858&LOC106610859&LOC106610861&LOC106610862&LOC106610863&LOC106610864&LOC106610865&LOC106610866&LOC106610867&LOC106610868&LOC106610869&LOC106610909&djc17&id372819	0.0351414	200	1	0.005	97	144	16	2	31	1	0.377432	0.560311	0.0622568	0.0588235	0.911765	0.0294118	1	1	1	1	1	0	0	1	1	2	1	1	0	0	0	0	1	2	0	1	1	1	1	1	0
Non-outlier-1099	ssa06	21872933	21879026	6093	<DUP>	upstream_gene_variant	MODIFIER	LOC106606807	0.0349093	200	1	0.005	228	19	10	34	0	0	0.88716	0.07393	0.0389105	1	0	0	0	0	1	0	0	0	0	0	0	0	0	1	0	0	0	0	0	0	0	0	0	0	0	0	0
Non-outlier-1100	ssa24	40782078	40782196	-118	<DEL>	upstream_gene_variant	MODIFIER	LOC106585872	0.0340605	200	1	0.005	51	180	26	12	22	0	0.198444	0.700389	0.101167	0.352941	0.647059	0	1	1	0	1	1	1	1	1	1	1	2	1	1	1	0	0	1	0	1	1	1	1	0	0	1
Non-outlier-1101	ssa05	33864525	33865654	-1129	<DEL>	intron_variant	MODIFIER	id250721	0.0334563	200	1	0.005	191	66	0	19	14	1	0.743191	0.256809	0	0.558824	0.411765	0.0294118	1	0	1	0	0	0	0	0	1	0	1	1	0	0	0	0	1	0	0	1	0	1	0	0	0
Non-outlier-1102	ssa01	121550853	121551275	-422	<DEL>	intron_variant	MODIFIER	LOC106564841	0.0330018	200	1	0.005	221	36	0	34	0	0	0.859922	0.140078	0	1	0	0	0	0	0	0	0	0	0	0	0	0	1	1	0	0	0	0	0	0	0	0	0	0	0	0	0
Non-outlier-1103	ssa04	73112666	73113005	-339	<DEL>	intron_variant	MODIFIER	LOC106603879	0.0297915	200	1	0.005	140	117	0	26	8	0	0.544747	0.455253	0	0.764706	0.235294	0	1	1	0	1	0	0	0	1	0	1	1	1	0	0	1	1	1	0	0	0	1	1	0	0	0
Non-outlier-1104	ssa15	2246635	2311651	65016	<INV>	inversion	MODERATE	LOC106570873&LOC106570884&LOC106570885&id725433&id725437	0.0282978	200	1	0.005	224	32	1	25	9	0	0.871595	0.124514	0.00389105	0.735294	0.264706	0	0	0	0	0	0	0	0	0	0	0	0	0	0	0	0	0	0	0	0	0	0	1	0	0	0
Non-outlier-1105	ssa07	20475201	20475606	-405	<DEL>	upstream_gene_variant	MODIFIER	LOC106608844	0.028091	200	1	0.005	112	142	3	8	24	2	0.435798	0.552529	0.0116732	0.235294	0.705882	0.0588235	0	1	1	1	0	0	1	1	0	0	1	1	1	0	1	1	1	1	2	1	1	0	1	0	1
Non-outlier-1106	ssa01	72423098	72424799	-1701	<DEL>	intron_variant	MODIFIER	macrod2	0.0278875	200	1	0.005	182	75	0	17	17	0	0.708171	0.291829	0	0.5	0.5	0	1	0	0	1	0	0	1	0	0	1	0	0	0	1	0	0	0	1	0	0	0	0	0	0	0
Non-outlier-1107	ssa19	77619217	77619431	-214	<DEL>	intergenic_region	MODIFIER	LOC106579699-LOC106579704	0.0268211	200	1	0.005	187	59	11	18	14	2	0.727626	0.229572	0.0428016	0.529412	0.411765	0.0588235	0	0	1	0	2	0	0	0	0	0	0	0	1	0	0	0	0	0	1	1	0	1	0	0	0
Non-outlier-1108	ssa07	17940260	17941509	-1249	<DEL>	intron_variant	MODIFIER	LOC106608713	0.0164902	200	1	0.005	0	200	57	0	33	1	0	0.77821	0.22179	0	0.970588	0.0294118	1	1	1	1	1	1	1	1	2	1	2	2	1	1	1	1	1	2	1	1	1	1	1	1	1
Non-outlier-1109	ssa29	12657392	12659803	-2411	<DEL>	upstream_gene_variant	MODIFIER	LOC106590152	-0.00609379	200	1	0.005	248	9	0	29	5	0	0.964981	0.0350195	0	0.852941	0.147059	0	0	0	0	0	0	0	0	0	0	0	0	0	0	0	0	0	0	0	0	0	0	0	0	0	0
Non-outlier-1110	ssa21	12740640	12740858	-218	<DEL>	intron_variant	MODIFIER	LOC106581714	0.0974242	200	2	0.01	247	8	2	28	5	1	0.961089	0.0311284	0.0077821	0.823529	0.147059	0.0294118	0	0	0	0	0	0	0	0	0	0	0	0	0	0	0	0	0	0	0	0	0	0	0	0	0
Non-outlier-1111	ssa11	55564221	55564599	-378	<DEL>	intergenic_region	MODIFIER	LOC106563102-LOC106563084	0.0970012	200	2	0.01	254	3	0	30	4	0	0.988327	0.0116732	0	0.882353	0.117647	0	0	0	0	0	0	0	0	0	0	0	0	0	0	0	0	0	0	0	0	0	0	0	0	0	0
Non-outlier-1112	ssa12	89874684	89878130	3446	<DUP>	intergenic_region	MODIFIER	LOC106566241-LOC106566240	0.0970012	200	2	0.01	254	3	0	30	4	0	0.988327	0.0116732	0	0.882353	0.117647	0	0	0	0	0	0	0	0	0	0	0	0	0	0	0	0	0	1	0	0	0	0	0	0	0	0
Non-outlier-1113	ssa02	29011342	29011587	-245	<DEL>	intron_variant	MODIFIER	LOC106583005	0.0969362	200	2	0.01	195	17	45	18	3	13	0.758755	0.0661479	0.175097	0.529412	0.0882353	0.382353	2	2	0	1	2	0	0	0	0	1	0	0	0	0	0	0	0	0	0	0	2	0	0	0	0
Non-outlier-1114	ssa06	73974888	73976576	-1688	<DEL>	downstream_gene_variant	MODIFIER	LOC106608110	0.0968689	200	2	0.01	186	55	16	14	15	5	0.723735	0.214008	0.0622568	0.411765	0.441176	0.147059	1	0	0	2	1	0	0	0	1	0	0	0	0	0	0	1	0	1	0	1	0	1	1	2	0
Non-outlier-1115	ssa15	10010359	10010500	-141	<DEL>	intergenic_region	MODIFIER	LOC106570978-LOC106570974	0.0951189	200	2	0.01	149	51	57	11	9	14	0.579767	0.198444	0.22179	0.323529	0.264706	0.411765	1	0	2	1	1	0	1	0	0	2	1	0	2	1	2	0	0	0	2	2	1	0	0	0	0
Non-outlier-1116	ssa11	71082355	71082905	-550	<DEL>	intergenic_region	MODIFIER	LOC106563219-LOC106563218	0.0948762	200	2	0.01	254	3	0	31	2	1	0.988327	0.0116732	0	0.911765	0.0588235	0.0294118	0	0	0	0	0	0	0	0	0	0	0	0	0	0	0	0	0	0	0	0	0	0	0	0	0
Non-outlier-1117	ssa21	39759094	39760526	-1432	<DEL>	intergenic_region	MODIFIER	LOC106582300-LOC106582301	0.0895993	200	2	0.01	210	35	12	18	13	3	0.817121	0.136187	0.0466926	0.529412	0.382353	0.0882353	0	0	0	0	0	1	1	1	1	0	2	1	0	0	0	0	1	0	0	0	0	0	1	1	0
Non-outlier-1118	ssa26	27871889	27873349	-1460	<DEL>	intergenic_region	MODIFIER	LOC106587538-LOC106587539	0.0874086	200	2	0.01	178	35	44	16	5	13	0.692607	0.136187	0.171206	0.470588	0.147059	0.382353	1	1	2	1	1	0	0	0	0	0	2	0	0	0	0	0	0	0	0	0	2	2	2	1	0
Non-outlier-1119	ssa04	69695360	69696705	-1345	<DEL>	intergenic_region	MODIFIER	LOC106603831-LOC106603832	0.0867374	200	2	0.01	247	8	2	29	3	2	0.961089	0.0311284	0.0077821	0.852941	0.0882353	0.0588235	0	0	0	0	0	0	0	0	0	0	0	0	2	0	0	2	0	0	0	0	0	0	0	0	0
Non-outlier-1120	ssa21	16050986	16051184	-198	<DEL>	intergenic_region	MODIFIER	LOC106581782-LOC106581781	0.0860467	200	2	0.01	199	44	14	18	11	5	0.774319	0.171206	0.0544747	0.529412	0.323529	0.147059	0	0	0	0	0	1	0	0	1	0	0	1	0	1	0	0	0	0	0	0	0	0	0	0	0
Non-outlier-1121	ssa15	69002621	69003560	-939	<DEL>	intergenic_region	MODIFIER	LOC106572161-LOC106572160	0.0859585	200	2	0.01	86	89	82	2	15	17	0.33463	0.346304	0.319066	0.0588235	0.441176	0.5	1	2	0	1	2	0	2	1	0	1	2	1	2	2	0	0	0	2	2	0	2	1	2	0	0
Non-outlier-1122	ssa21	10590955	10591210	-255	<DEL>	intergenic_region	MODIFIER	LOC106581718-LOC106581870	0.0838102	200	2	0.01	162	66	29	12	14	8	0.63035	0.256809	0.11284	0.352941	0.411765	0.235294	1	1	2	1	1	0	2	1	0	0	1	2	0	1	0	2	1	0	2	1	1	1	0	0	0
Non-outlier-1123	ssa03	53061163	53062641	-1478	<DEL>	downstream_gene_variant	MODIFIER	LOC106600938	0.083519	200	2	0.01	108	71	78	7	8	19	0.420233	0.276265	0.303502	0.205882	0.235294	0.558824	1	2	0	1	2	1	1	2	0	0	1	2	2	0	0	1	1	1	1	2	1	1	1	0	0
Non-outlier-1124	ssa10	70981275	70984512	-3237	<DEL>	intergenic_region	MODIFIER	LOC106561017-LOC106561013	0.0833698	200	2	0.01	184	53	20	14	15	5	0.715953	0.206226	0.077821	0.411765	0.441176	0.147059	0	0	0	0	1	1	0	0	1	0	0	0	0	0	0	0	0	2	0	0	0	0	0	1	0
Non-outlier-1125	ssa11	69099705	69099990	-285	<DEL>	intron_variant	MODIFIER	LOC106563241	0.0827617	200	2	0.01	251	6	0	30	3	1	0.976654	0.0233463	0	0.882353	0.0882353	0.0294118	0	0	0	0	0	0	0	0	0	0	0	0	0	0	0	0	0	0	0	0	0	0	0	0	0
Non-outlier-1126	ssa23	11439549	11440532	-983	<DEL>	intergenic_region	MODIFIER	LOC106583994-LOC106584063	0.0821038	200	2	0.01	17	34	206	5	10	19	0.0661479	0.132296	0.801556	0.147059	0.294118	0.558824	2	2	2	2	2	2	1	1	2	2	1	2	2	2	2	2	2	2	2	2	1	2	0	1	2
Non-outlier-1127	ssa01	21052770	21497676	444906	<INV>	inversion	MODERATE	LOC106577361&LOC106580335&LOC106580379&LOC106580508&LOC106580603&LOC106580630&LOC106580683&id8570&syub	0.0812047	200	2	0.01	245	12	0	27	7	0	0.953307	0.0466926	0	0.794118	0.205882	0	0	0	0	0	0	0	0	0	0	0	0	1	0	0	0	0	0	0	0	0	1	0	0	0	0
Non-outlier-1128	ssa14	61580079	61584605	4526	<DUP>	intergenic_region	MODIFIER	LOC106569876-LOC106570157	0.0808991	200	2	0.01	19	40	198	0	0	34	0.07393	0.155642	0.770428	0	0	1	1	2	2	2	2	0	2	2	2	2	2	2	2	2	2	2	2	2	2	0	2	1	1	2	2
Non-outlier-1129	ssa10	36965393	36965928	-535	<DEL>	upstream_gene_variant	MODIFIER	LOC106560385	0.0806136	200	2	0.01	243	9	5	27	6	1	0.945525	0.0350195	0.0194553	0.794118	0.176471	0.0294118	0	0	0	0	0	0	0	0	0	1	0	0	0	0	0	0	0	0	0	0	2	0	0	0	0
Non-outlier-1130	ssa14	22002329	22003763	-1434	<DEL>	intron_variant	MODIFIER	LOC100380755	0.0789602	200	2	0.01	182	41	34	19	3	12	0.708171	0.159533	0.132296	0.558824	0.0882353	0.352941	0	0	0	2	2	0	0	0	0	0	0	0	0	0	0	1	0	0	0	0	1	0	0	2	2
Non-outlier-1131	ssa05	79711163	79711691	-528	<DEL>	intergenic_region	MODIFIER	LOC106606163-LOC106606164	0.078412	200	2	0.01	252	5	0	30	4	0	0.980545	0.0194553	0	0.882353	0.117647	0	0	0	0	0	0	0	0	0	0	0	0	0	0	0	0	0	0	0	0	0	0	0	0	0	0
Non-outlier-1132	ssa23	12003365	12004088	-723	<DEL>	intron_variant	MODIFIER	igfbp-3a2	0.078412	200	2	0.01	253	4	0	30	4	0	0.984436	0.0155642	0	0.882353	0.117647	0	0	0	0	0	0	0	0	0	0	0	0	0	0	0	0	0	0	0	0	0	0	0	0	0	0
Non-outlier-1133	ssa01	84602802	84602941	-139	<DEL>	intron_variant	MODIFIER	LOC106610976	0.0778	200	2	0.01	255	2	0	31	3	0	0.992218	0.0077821	0	0.911765	0.0882353	0	0	0	0	0	0	0	0	0	0	0	0	0	0	0	0	0	0	0	0	0	0	0	0	0	0
Non-outlier-1134	ssa01	84840255	84842444	-2189	<DEL>	intron_variant	MODIFIER	LOC106610997	0.0778	200	2	0.01	255	2	0	31	3	0	0.992218	0.0077821	0	0.911765	0.0882353	0	0	0	0	0	0	0	0	0	0	0	0	0	0	0	0	0	0	0	0	0	0	0	0	0	0
Non-outlier-1135	ssa16	55582844	55586047	-3203	<DEL>	intergenic_region	MODIFIER	LOC106574194-LOC106574197	0.0778	200	2	0.01	255	2	0	31	3	0	0.992218	0.0077821	0	0.911765	0.0882353	0	0	0	0	0	0	0	0	0	0	0	0	0	0	0	0	0	1	0	0	0	0	0	0	0	0
Non-outlier-1136	ssa27	24450463	24450579	-116	<DEL>	intron_variant	MODIFIER	cpne4	0.0778	200	2	0.01	255	2	0	31	3	0	0.992218	0.0077821	0	0.911765	0.0882353	0	0	0	0	0	0	0	0	0	0	0	0	0	0	0	0	0	0	0	0	0	0	0	0	0	0
Non-outlier-1137	ssa02	57524245	57532803	8558	<DUP>	duplication	MODERATE	LOC106590503	0.0778	200	2	0.01	255	2	0	31	3	0	0.992218	0.0077821	0	0.911765	0.0882353	0	0	0	0	0	0	0	0	0	0	0	0	0	0	0	0	0	0	0	0	0	0	0	0	0	0
Non-outlier-1138	ssa23	13350536	13352780	2244	<DUP>	upstream_gene_variant	MODIFIER	LOC106584200	0.0778	200	2	0.01	255	2	0	31	3	0	0.992218	0.0077821	0	0.911765	0.0882353	0	0	0	0	0	0	0	0	0	0	0	0	0	0	0	0	0	0	0	0	0	0	0	0	0	0
Non-outlier-1139	ssa23	14724695	14728971	4276	<INV>	intron_variant	MODIFIER	LOC106584185	0.0777661	200	2	0.01	249	6	2	29	4	1	0.968872	0.0233463	0.0077821	0.852941	0.117647	0.0294118	0	0	0	0	0	0	0	0	0	0	0	0	0	0	0	0	0	0	0	1	1	0	0	0	0
Non-outlier-1140	ssa03	20344392	20346717	-2325	<DEL>	intergenic_region	MODIFIER	LOC106599479-zmy11	0.0774497	200	2	0.01	206	41	10	20	10	4	0.801556	0.159533	0.0389105	0.588235	0.294118	0.117647	0	0	0	0	0	2	0	1	0	0	0	0	0	0	0	0	0	1	0	0	0	0	2	1	0
Non-outlier-1141	ssa20	26637293	26671059	33766	<DUP>	frameshift_variant&splice_region_variant	HIGH	LOC106580341	0.0766497	200	2	0.01	108	67	82	23	6	5	0.420233	0.2607	0.319066	0.676471	0.176471	0.147059	2	0	0	1	0	0	1	2	1	0	1	2	2	1	1	2	1	2	0	2	0	1	0	0	2
Non-outlier-1142	ssa14	21872343	21874003	-1660	<DEL>	intron_variant	MODIFIER	LOC100380755	0.0750675	200	2	0.01	203	46	8	19	12	3	0.789883	0.178988	0.0311284	0.558824	0.352941	0.0882353	0	0	0	0	0	0	0	1	0	0	0	0	0	0	0	0	0	0	0	0	0	1	0	0	0
Non-outlier-1143	ssa25	45393837	45394000	-163	<DEL>	intergenic_region	MODIFIER	LOC106586864-LOC106586863	0.0748798	200	2	0.01	103	85	69	4	16	14	0.400778	0.330739	0.268482	0.117647	0.470588	0.411765	1	0	0	1	1	1	1	2	0	0	2	0	1	0	1	2	0	1	2	1	0	1	2	0	2
Non-outlier-1144	ssa21	48392245	48397454	5209	<DUP>	intergenic_region	MODIFIER	LOC106582433-glpc	0.0747503	200	2	0.01	255	2	0	32	1	1	0.992218	0.0077821	0	0.941176	0.0294118	0.0294118	0	0	0	0	0	0	0	0	0	0	0	0	0	0	0	0	0	0	0	0	0	0	0	0	0
Non-outlier-1145	ssa29	9125886	9126064	-178	<DEL>	intron_variant	MODIFIER	LOC106590091	0.0746014	200	2	0.01	108	81	68	6	13	15	0.420233	0.315175	0.264591	0.176471	0.382353	0.441176	2	2	2	0	2	1	0	1	0	1	0	1	0	1	2	0	0	2	0	1	2	0	2	1	1
Non-outlier-1146	ssa06	82973246	82973635	-389	<DEL>	intergenic_region	MODIFIER	LOC106608297-LOC106608296	0.0743375	200	2	0.01	106	77	74	4	16	14	0.412451	0.299611	0.287938	0.117647	0.470588	0.411765	0	2	1	2	1	1	0	0	1	0	2	2	0	2	0	0	2	0	1	0	0	2	2	0	0
Non-outlier-1147	ssa06	20705926	20708398	-2472	<DEL>	upstream_gene_variant	MODIFIER	LOC106606762	0.0742162	200	2	0.01	188	46	23	16	12	6	0.731518	0.178988	0.0894942	0.470588	0.352941	0.176471	1	1	0	0	0	0	0	0	1	0	1	0	0	0	0	1	0	0	0	0	0	0	0	0	0
Non-outlier-1148	ssa01	41869496	41869644	-148	<DEL>	upstream_gene_variant	MODIFIER	LOC106603355	0.0740726	200	2	0.01	73	23	161	2	5	27	0.284047	0.0894942	0.626459	0.0588235	0.147059	0.794118	2	0	2	1	1	2	2	2	1	2	2	2	0	0	2	0	2	2	2	2	0	0	0	2	2
Non-outlier-1149	ssa04	74905183	74908515	-3332	<DEL>	intron_variant	MODIFIER	tenm2	0.0735517	200	2	0.01	224	32	1	23	10	1	0.871595	0.124514	0.00389105	0.676471	0.294118	0.0294118	0	0	0	1	0	0	0	0	0	0	1	1	0	0	0	0	0	0	1	0	0	1	0	1	0
Non-outlier-1150	ssa18	50442537	50443542	-1005	<DEL>	intergenic_region	MODIFIER	LOC106577741-LOC106577614	0.073408	200	2	0.01	127	59	71	23	9	2	0.494163	0.229572	0.276265	0.676471	0.264706	0.0588235	0	1	2	2	0	0	0	0	1	0	1	1	0	0	0	1	1	0	0	0	1	1	2	2	0
Non-outlier-1151	ssa11	91105684	91105838	-154	<DEL>	downstream_gene_variant	MODIFIER	LOC106563911	0.0731774	200	2	0.01	227	28	2	23	10	1	0.883268	0.108949	0.0077821	0.676471	0.294118	0.0294118	0	2	1	0	0	0	0	0	0	0	0	1	0	0	0	0	0	0	0	0	0	0	0	0	0
Non-outlier-1152	ssa19	70647152	70648586	-1434	<DEL>	intron_variant	MODIFIER	LOC106579593	0.0726024	200	2	0.01	149	83	25	10	18	6	0.579767	0.322957	0.0972763	0.294118	0.529412	0.176471	1	1	0	1	1	0	1	0	2	0	0	0	1	1	2	0	1	0	1	1	0	0	0	0	0
Non-outlier-1153	ssa29	3075561	3076004	-443	<DEL>	intergenic_region	MODIFIER	LOC106590037-LOC106590045	0.0720535	200	2	0.01	230	22	5	23	10	1	0.894942	0.0856031	0.0194553	0.676471	0.294118	0.0294118	0	0	0	1	1	0	0	0	0	1	0	0	0	1	0	0	0	0	1	0	0	0	0	0	0
Non-outlier-1154	ssa04	16445824	16451680	-5856	<DEL>	intergenic_region	MODIFIER	LOC106602529-LOC106602641	0.0717036	200	2	0.01	107	101	49	6	16	12	0.416342	0.392996	0.190661	0.176471	0.470588	0.352941	2	1	2	2	0	0	0	2	1	1	1	0	0	0	2	0	1	1	1	1	1	1	2	1	0
Non-outlier-1155	ssa13	6443217	6443531	-314	<DEL>	intergenic_region	MODIFIER	trnat-agu-trnat-agu	0.0715571	200	2	0.01	244	12	1	28	5	1	0.949416	0.0466926	0.00389105	0.823529	0.147059	0.0294118	0	0	0	0	0	0	0	0	0	0	0	0	0	0	0	0	0	0	2	0	0	0	0	0	0
Non-outlier-1156	ssa04	42369445	42369637	-192	<DEL>	intergenic_region	MODIFIER	LOC106603292-LOC106603293	0.0713217	200	2	0.01	245	12	0	28	6	0	0.953307	0.0466926	0	0.823529	0.176471	0	0	0	0	0	0	0	0	0	0	0	0	0	0	0	0	0	0	0	0	0	0	0	0	0	0
Non-outlier-1157	ssa28	29983978	29984697	-719	<DEL>	intergenic_region	MODIFIER	LOC106589868-LOC106589902	0.0706282	200	2	0.01	251	5	1	29	5	0	0.976654	0.0194553	0.00389105	0.852941	0.147059	0	0	1	1	0	1	0	0	0	0	0	0	0	0	0	0	0	0	0	0	0	0	0	0	0	0
Non-outlier-1158	ssa28	14358409	14360612	-2203	<DEL>	downstream_gene_variant	MODIFIER	snx29	0.0702216	200	2	0.01	127	66	64	9	11	14	0.494163	0.256809	0.249027	0.264706	0.323529	0.411765	0	1	0	0	2	0	1	0	0	0	1	1	2	1	1	0	1	0	2	1	1	1	0	0	0
Non-outlier-1159	ssa04	25780316	25780737	-421	<DEL>	intron_variant	MODIFIER	cblb	0.0694681	200	2	0.01	176	59	22	13	17	4	0.684825	0.229572	0.0856031	0.382353	0.5	0.117647	0	0	0	0	0	0	0	0	0	0	0	0	1	0	1	0	0	0	0	1	2	2	0	0	1
Non-outlier-1160	ssa16	2284431	2284996	-565	<DEL>	downstream_gene_variant	MODIFIER	LOC106573037	0.0693603	200	2	0.01	249	6	2	28	6	0	0.968872	0.0233463	0.0077821	0.823529	0.176471	0	0	0	0	0	0	0	0	0	0	0	0	0	0	0	0	0	0	0	0	0	0	0	0	0	0
Non-outlier-1161	ssa21	34684782	34687467	2685	<DUP>	frameshift_variant&stop_gained&splice_region_variant	HIGH	LOC106582232	0.0691871	200	2	0.01	246	8	3	29	3	2	0.957198	0.0311284	0.0116732	0.852941	0.0882353	0.0588235	0	0	0	0	0	0	2	0	0	1	0	0	0	0	0	0	0	0	0	0	0	0	0	0	0
Non-outlier-1162	ssa17	20350208	20350465	-257	<DEL>	intron_variant	MODIFIER	LOC106575616	0.0684442	200	2	0.01	119	98	40	9	13	12	0.463035	0.381323	0.155642	0.264706	0.382353	0.352941	0	0	2	0	1	0	0	0	0	1	0	1	1	0	0	1	2	2	1	1	1	0	1	1	0
Non-outlier-1163	ssa13	68115165	68115448	-283	<DEL>	upstream_gene_variant	MODIFIER	LOC106567694	0.0680157	200	2	0.01	56	84	117	2	9	23	0.217899	0.326848	0.455253	0.0588235	0.264706	0.676471	0	0	1	2	1	2	2	1	2	1	2	2	2	1	2	2	1	2	2	2	0	2	2	1	1
Non-outlier-1164	ssa04	41795997	41796226	-229	<DEL>	intron_variant	MODIFIER	LOC106603282	0.0678767	200	2	0.01	79	103	75	18	12	4	0.307393	0.400778	0.291829	0.529412	0.352941	0.117647	0	2	1	1	1	1	1	1	2	1	0	0	0	1	0	2	0	2	1	2	0	0	1	1	0
Non-outlier-1165	ssa21	47807283	47807415	-132	<DEL>	intergenic_region	MODIFIER	clm8-LOC106582433	0.0678377	200	2	0.01	123	80	54	8	13	13	0.478599	0.311284	0.210117	0.235294	0.382353	0.382353	2	1	0	1	0	1	0	1	0	1	0	2	1	0	0	1	0	1	0	1	1	0	0	1	0
Non-outlier-1166	ssa17	4343511	4344062	-551	<DEL>	upstream_gene_variant	MODIFIER	mdh1b	0.0677435	200	2	0.01	147	71	39	10	16	8	0.571984	0.276265	0.151751	0.294118	0.470588	0.235294	0	0	0	1	0	1	0	0	1	2	1	2	0	0	0	0	0	0	2	0	0	1	1	1	0
Non-outlier-1167	ssa18	44083765	44085196	-1431	<DEL>	intergenic_region	MODIFIER	LOC106577485-LOC106577488	0.0676487	200	2	0.01	184	53	20	16	12	6	0.715953	0.206226	0.077821	0.470588	0.352941	0.176471	0	0	0	0	0	0	1	0	0	0	0	1	0	2	0	0	2	0	0	0	0	0	0	2	0
Non-outlier-1168	ssa04	20034613	20036075	-1462	<DEL>	intergenic_region	MODIFIER	LOC106602697-LOC106602657	0.0672323	200	2	0.01	131	87	39	26	7	1	0.509728	0.338521	0.151751	0.764706	0.205882	0.0294118	2	0	0	1	2	0	0	1	0	0	2	1	0	1	2	0	0	0	0	0	1	0	1	1	0
Non-outlier-1169	ssa16	23091080	23093452	-2372	<DEL>	intergenic_region	MODIFIER	LOC106573509-LOC106573413	0.0671401	200	2	0.01	231	22	4	23	11	0	0.898833	0.0856031	0.0155642	0.676471	0.323529	0	0	0	0	0	0	0	0	0	0	0	0	0	0	0	0	0	1	0	2	0	0	0	0	0	0
Non-outlier-1170	ssa23	15487518	15487647	-129	<DEL>	intergenic_region	MODIFIER	LOC106584095-LOC106584099	0.0667279	200	2	0.01	232	21	4	24	9	1	0.902724	0.0817121	0.0155642	0.705882	0.264706	0.0294118	0	0	0	0	0	0	0	0	0	0	0	0	0	0	0	1	0	0	0	0	0	0	0	0	0
Non-outlier-1171	ssa03	89889499	89890198	-699	<DEL>	upstream_gene_variant	MODIFIER	LOC106602014	0.0665421	200	2	0.01	171	63	23	13	16	5	0.66537	0.245136	0.0894942	0.382353	0.470588	0.147059	2	0	0	1	0	2	1	0	0	0	1	0	0	0	1	0	1	0	0	0	0	0	0	0	0
Non-outlier-1172	ssa04	30211308	30214101	2793	<DUP>	splice_acceptor_variant&splice_donor_variant&splice_region_variant&intron_variant&non_coding_transcript_exon_variant	HIGH	LOC106602882	0.065762	200	2	0.01	235	19	3	26	6	2	0.914397	0.07393	0.0116732	0.764706	0.176471	0.0588235	0	0	0	0	1	1	0	0	0	0	0	0	0	0	0	0	0	0	0	0	0	0	0	0	0
Non-outlier-1173	ssa01	80931900	80934115	2215	<DUP>	intergenic_region	MODIFIER	LOC106610487-LOC106610644	0.0657555	200	2	0.01	243	11	3	29	2	3	0.945525	0.0428016	0.0116732	0.852941	0.0588235	0.0882353	0	0	0	0	0	0	0	0	0	0	0	0	0	0	0	0	0	0	0	0	0	0	0	0	0
Non-outlier-1174	ssa15	103551991	103558652	-6661	<DEL>	intergenic_region	MODIFIER	id782710-rd23b	0.0652451	200	2	0.01	207	38	12	19	12	3	0.805447	0.14786	0.0466926	0.558824	0.352941	0.0882353	1	0	0	0	0	0	0	0	0	0	1	1	0	0	2	0	0	1	1	1	0	1	0	0	0
Non-outlier-1175	ssa20	33698611	33698972	-361	<DEL>	intergenic_region	MODIFIER	LOC106580494-LOC106580495	0.0648818	200	2	0.01	224	30	3	23	10	1	0.871595	0.116732	0.0116732	0.676471	0.294118	0.0294118	0	0	0	0	0	0	0	0	0	0	0	0	0	1	0	0	0	0	0	0	0	1	0	0	0
Non-outlier-1176	ssa18	44782977	44783090	113	<DUP>	frameshift_variant&splice_donor_variant&splice_region_variant&intron_variant	HIGH	LOC106577495	0.0647385	200	2	0.01	56	105	96	15	12	7	0.217899	0.40856	0.373541	0.441176	0.352941	0.205882	2	2	2	1	1	2	0	2	2	2	1	1	0	1	1	1	1	2	1	1	1	2	2	2	1
Non-outlier-1177	ssa27	40687430	40688978	-1548	<DEL>	intergenic_region	MODIFIER	LOC106589111-LOC106589114	0.0646474	200	2	0.01	207	33	17	19	11	4	0.805447	0.128405	0.0661479	0.558824	0.323529	0.117647	0	0	0	0	0	2	0	0	2	0	0	0	0	0	0	1	0	0	0	0	0	0	1	0	0
Non-outlier-1178	ssa03	55121121	55121737	-616	<DEL>	intron_variant	MODIFIER	LOC106600876	0.064474	200	2	0.01	83	86	88	2	16	16	0.322957	0.33463	0.342412	0.0588235	0.470588	0.470588	1	1	2	2	2	1	2	2	2	1	1	0	0	0	2	2	2	2	1	1	1	0	0	1	2
Non-outlier-1179	ssa16	53529568	53531407	1839	<DUP>	intron_variant	MODIFIER	tsc22d2	0.0643301	200	2	0.01	210	35	12	23	5	6	0.817121	0.136187	0.0466926	0.676471	0.147059	0.176471	0	2	0	0	2	0	0	0	0	0	1	0	0	0	0	0	0	0	0	0	0	1	0	0	0
Non-outlier-1180	ssa04	76202958	76203074	-116	<DEL>	downstream_gene_variant	MODIFIER	dhx33	0.0643079	200	2	0.01	149	76	32	12	13	9	0.579767	0.29572	0.124514	0.352941	0.382353	0.264706	1	1	1	2	0	0	0	0	0	1	1	0	0	1	0	0	1	2	1	2	1	1	1	0	0
Non-outlier-1181	ssa07	56515333	56517410	-2077	<DEL>	upstream_gene_variant	MODIFIER	id355625	0.0637587	200	2	0.01	252	5	0	30	4	0	0.980545	0.0194553	0	0.882353	0.117647	0	0	0	0	0	0	0	0	0	0	0	0	0	0	0	0	0	0	0	0	0	0	0	0	0	0
Non-outlier-1182	ssa11	53527616	53528656	-1040	<DEL>	intron_variant	MODIFIER	LOC106562972	0.0637587	200	2	0.01	252	5	0	30	4	0	0.980545	0.0194553	0	0.882353	0.117647	0	0	0	0	0	0	0	0	0	0	0	0	0	0	0	0	0	0	0	0	0	0	0	0	0	0
Non-outlier-1183	ssa21	9427818	9428037	-219	<DEL>	intron_variant	MODIFIER	LOC106581696	0.0637587	200	2	0.01	252	5	0	30	4	0	0.980545	0.0194553	0	0.882353	0.117647	0	0	0	1	0	0	0	0	0	0	0	0	0	0	0	0	0	0	0	0	0	0	0	0	1	0
Non-outlier-1184	ssa28	11520803	11520955	-152	<DEL>	upstream_gene_variant	MODIFIER	LOC106589477	0.0637587	200	2	0.01	251	6	0	30	4	0	0.976654	0.0233463	0	0.882353	0.117647	0	0	0	0	0	0	0	0	0	0	0	0	0	0	0	1	0	0	0	0	0	0	0	0	0	0
Non-outlier-1185	ssa20	5790366	5791704	-1338	<DEL>	splice_donor_variant&splice_region_variant&intron_variant&non_coding_transcript_exon_variant	HIGH	LOC106580241	0.0635453	200	2	0.01	244	11	2	28	5	1	0.949416	0.0428016	0.0077821	0.823529	0.147059	0.0294118	0	0	0	0	0	0	0	0	0	0	0	0	0	0	0	0	0	0	0	0	0	0	0	0	0
Non-outlier-1186	ssa26	14709346	14709792	-446	<DEL>	intergenic_region	MODIFIER	LOC106587288-id1163730	0.0634268	200	2	0.01	32	51	174	4	19	11	0.124514	0.198444	0.677043	0.117647	0.558824	0.323529	0	2	2	2	2	0	0	1	2	2	1	2	2	1	2	1	1	2	1	1	2	2	2	1	2
Non-outlier-1187	ssa07	24633157	24633977	-820	<DEL>	intergenic_region	MODIFIER	LOC106608983-LOC106608984	0.06288	200	2	0.01	219	35	3	22	11	1	0.85214	0.136187	0.0116732	0.647059	0.323529	0.0294118	0	0	0	0	0	0	1	0	0	0	0	0	0	0	0	0	0	0	0	1	0	0	1	0	0
Non-outlier-1188	ssa01	36453717	36454735	-1018	<DEL>	intron_variant	MODIFIER	LOC106602337	0.0627348	200	2	0.01	158	56	43	13	11	10	0.614786	0.217899	0.167315	0.382353	0.323529	0.294118	1	1	0	0	1	2	0	0	1	0	2	0	2	0	1	2	0	1	2	0	1	1	1	0	0
Non-outlier-1189	ssa19	73075283	73075460	177	<DUP>	intron_variant	MODIFIER	LOC106579641	0.0626401	200	2	0.01	78	119	60	18	13	3	0.303502	0.463035	0.233463	0.529412	0.382353	0.0882353	0	1	0	1	2	1	0	0	1	0	2	2	1	1	2	0	1	0	2	1	1	1	1	1	0
Non-outlier-1190	ssa02	27674067	27674766	-699	<DEL>	intron_variant	MODIFIER	LOC106581701	0.062605	200	2	0.01	110	68	79	9	7	18	0.428016	0.264591	0.307393	0.264706	0.205882	0.529412	2	1	1	2	1	0	2	2	0	0	2	1	1	1	0	0	0	1	0	0	1	1	0	0	2
Non-outlier-1191	ssa04	10613966	10614445	-479	<DEL>	intron_variant	MODIFIER	LOC106602392	0.0625433	200	2	0.01	147	76	34	11	15	8	0.571984	0.29572	0.132296	0.323529	0.441176	0.235294	2	1	1	1	0	0	0	2	1	2	0	1	0	0	1	1	2	0	2	0	1	0	1	0	1
Non-outlier-1192	ssa15	36121740	36122125	-385	<DEL>	intron_variant	MODIFIER	LOC106571447	0.0624887	200	2	0.01	145	84	28	14	10	10	0.564202	0.326848	0.108949	0.411765	0.294118	0.294118	0	1	1	1	0	1	1	0	0	0	2	1	2	1	0	0	0	0	0	0	1	0	1	0	0
Non-outlier-1193	ssa03	26615661	26618324	2663	<DUP>	intron_variant	MODIFIER	LOC106599258	0.0623616	200	2	0.01	62	63	132	14	10	10	0.241245	0.245136	0.513619	0.411765	0.294118	0.294118	0	2	2	1	2	1	2	1	1	0	2	2	1	2	2	0	2	0	1	2	2	2	2	0	1
Non-outlier-1194	ssa01	13618844	13619668	824	<DUP>	intergenic_region	MODIFIER	LOC106566164-trnaa-ugc	0.0618412	200	2	0.01	211	30	16	34	0	0	0.821012	0.116732	0.0622568	1	0	0	0	0	0	0	0	0	0	0	0	0	0	0	1	0	0	0	0	0	0	1	0	0	0	1	0
Non-outlier-1195	ssa09	131821694	131821902	-208	<DEL>	intron_variant	MODIFIER	LOC106613240	0.0616296	200	2	0.01	96	99	62	6	13	15	0.373541	0.385214	0.241245	0.176471	0.382353	0.441176	0	1	2	1	0	1	1	1	2	1	0	1	1	0	1	0	0	2	1	2	2	2	2	0	1
Non-outlier-1196	ssa16	32655663	32663203	-7540	<DEL>	intron_variant	MODIFIER	LOC106573702	0.0610739	200	2	0.01	90	62	105	20	5	9	0.350195	0.241245	0.40856	0.588235	0.147059	0.264706	2	0	0	0	1	2	1	0	2	2	1	2	2	0	2	0	1	2	2	2	2	1	2	1	2
Non-outlier-1197	ssa23	19962359	19962696	-337	<DEL>	intron_variant	MODIFIER	clock	0.0606436	200	2	0.01	122	97	38	8	17	9	0.474708	0.377432	0.14786	0.235294	0.5	0.264706	0	1	1	1	2	1	1	0	2	0	1	1	1	1	2	0	0	0	0	1	0	0	1	2	0
Non-outlier-1198	ssa02	33697302	33697409	-107	<DEL>	intergenic_region	MODIFIER	LOC106583879-ube3d	0.0605778	200	2	0.01	50	75	132	1	9	24	0.194553	0.291829	0.513619	0.0294118	0.264706	0.705882	0	2	2	1	2	2	0	1	1	0	1	1	2	2	2	1	1	1	1	1	0	2	2	1	0
Non-outlier-1199	ssa27	11160092	11160856	-764	<DEL>	intergenic_region	MODIFIER	tmem65-LOC106588355	0.0603302	200	2	0.01	61	64	132	3	6	25	0.237354	0.249027	0.513619	0.0882353	0.176471	0.735294	1	1	1	1	2	2	2	0	1	2	1	0	2	2	0	2	2	0	2	2	2	1	1	0	0
Non-outlier-1200	ssa25	50203096	50203441	-345	<DEL>	intron_variant	MODIFIER	LOC106586935	0.0603153	200	2	0.01	249	8	0	30	3	1	0.968872	0.0311284	0	0.882353	0.0882353	0.0294118	0	0	0	0	0	0	0	0	0	0	0	0	0	0	0	0	0	0	0	0	0	0	0	0	0
Non-outlier-1201	ssa17	3470910	3471618	-708	<DEL>	upstream_gene_variant	MODIFIER	LOC106575119	0.0601144	200	2	0.01	92	79	86	3	16	15	0.357977	0.307393	0.33463	0.0882353	0.470588	0.441176	0	0	2	0	2	0	0	0	2	0	1	2	2	2	2	2	1	0	0	2	1	0	0	0	2
Non-outlier-1202	ssa27	8405142	8405270	-128	<DEL>	upstream_gene_variant	MODIFIER	LOC106588458	0.0595072	200	2	0.01	154	68	35	14	10	10	0.599222	0.264591	0.136187	0.411765	0.294118	0.294118	2	0	0	0	0	0	0	0	1	2	0	1	1	0	1	2	0	0	1	2	0	0	0	0	2
Non-outlier-1203	ssa03	41465711	41465821	-110	<DEL>	intergenic_region	MODIFIER	LOC106600470-klf2	0.0594775	200	2	0.01	256	1	0	32	2	0	0.996109	0.00389105	0	0.941176	0.0588235	0	0	0	0	0	0	0	0	0	0	0	0	0	0	0	0	0	0	0	0	0	0	0	0	0	0
Non-outlier-1204	ssa24	2230502	2230712	-210	<DEL>	intergenic_region	MODIFIER	srrm4-LOC106584911	0.059261	200	2	0.01	180	64	13	17	12	5	0.700389	0.249027	0.0505837	0.5	0.352941	0.147059	0	1	1	0	0	0	0	0	1	0	0	0	1	0	1	0	0	0	0	0	0	0	0	0	0
Non-outlier-1205	ssa14	11880639	11881584	-945	<DEL>	intergenic_region	MODIFIER	LOC106568973-nsun4	0.059218	200	2	0.01	180	54	23	31	3	0	0.700389	0.210117	0.0894942	0.911765	0.0882353	0	0	0	1	1	0	0	2	0	0	0	0	0	1	0	0	0	2	0	0	0	0	0	0	0	0
Non-outlier-1206	ssa13	93812773	93813019	-246	<DEL>	upstream_gene_variant	MODIFIER	LOC106568366	0.0587187	200	2	0.01	124	95	38	8	17	9	0.48249	0.36965	0.14786	0.235294	0.5	0.264706	2	1	2	0	1	2	2	0	1	0	1	1	0	1	1	0	2	0	1	1	0	1	1	0	0
Non-outlier-1207	ssa03	3884955	3885360	-405	<DEL>	intron_variant	MODIFIER	LOC106596771	0.0586969	200	2	0.01	229	25	3	24	9	1	0.891051	0.0972763	0.0116732	0.705882	0.264706	0.0294118	0	0	0	0	0	0	0	0	0	0	0	0	0	0	0	0	0	0	0	0	1	0	0	0	2
Non-outlier-1208	ssa04	20016873	20017026	-153	<DEL>	intergenic_region	MODIFIER	LOC106602697-LOC106602657	0.0583961	200	2	0.01	197	47	13	33	1	0	0.766537	0.182879	0.0505837	0.970588	0.0294118	0	2	0	0	1	1	0	0	1	0	0	1	1	0	1	0	0	0	0	0	0	0	0	1	0	0
Non-outlier-1209	ssa06	7721752	7722479	-727	<DEL>	upstream_gene_variant	MODIFIER	LOC106606407	0.0581171	200	2	0.01	210	37	10	34	0	0	0.817121	0.143969	0.0389105	1	0	0	0	1	0	1	0	1	0	0	1	0	0	0	0	1	0	0	1	0	0	0	0	0	0	0	0
Non-outlier-1210	ssa25	46672801	48619736	-1946935	<DEL>	chromosome_number_variation	HIGH	chromosome	0.0579938	200	2	0.01	234	23	0	25	9	0	0.910506	0.0894942	0	0.735294	0.264706	0	0	0	0	0	0	0	0	0	0	0	1	0	0	0	0	0	0	0	0	0	0	1	0	0	0
Non-outlier-1211	ssa03	58681203	58683797	-2594	<DEL>	intergenic_region	MODIFIER	LOC106600796-trnac-gca	0.0575908	200	2	0.01	254	3	0	31	3	0	0.988327	0.0116732	0	0.911765	0.0882353	0	0	0	0	0	0	0	0	0	0	0	0	0	0	0	0	0	0	0	0	0	0	0	0	0	0
Non-outlier-1212	ssa16	84916035	84917383	-1348	<DEL>	intergenic_region	MODIFIER	id826930-LOC106574995	0.0575908	200	2	0.01	254	3	0	31	3	0	0.988327	0.0116732	0	0.911765	0.0882353	0	0	0	0	0	0	0	0	0	0	0	0	0	0	0	0	0	0	0	0	0	0	0	0	0	0
Non-outlier-1213	ssa14	9444988	9447422	-2434	<DEL>	downstream_gene_variant	MODIFIER	LOC106568735	0.0570526	200	2	0.01	140	89	28	28	4	2	0.544747	0.346304	0.108949	0.823529	0.117647	0.0588235	0	0	1	1	1	2	0	0	0	1	1	1	0	0	0	0	1	0	0	1	0	1	2	0	0
Non-outlier-1214	ssa14	36474127	36474566	-439	<DEL>	intergenic_region	MODIFIER	LOC106569480-LOC106569479	0.0570114	200	2	0.01	120	84	53	12	6	16	0.466926	0.326848	0.206226	0.352941	0.176471	0.470588	0	0	2	1	1	0	0	1	2	1	2	2	2	0	0	0	1	0	0	2	1	1	2	0	0
Non-outlier-1215	ssa12	47544209	47544312	-103	<DEL>	intergenic_region	MODIFIER	nfasc-LOC106565094	0.056372	200	2	0.01	137	69	51	24	9	1	0.533074	0.268482	0.198444	0.705882	0.264706	0.0294118	0	0	1	2	0	1	0	2	1	0	1	1	0	0	1	2	0	1	0	0	0	1	0	0	1
Non-outlier-1216	ssa13	32351145	32353202	-2057	<DEL>	intergenic_region	MODIFIER	LOC106566980-LOC106567321	0.0561766	200	2	0.01	233	19	5	25	8	1	0.906615	0.07393	0.0194553	0.735294	0.235294	0.0294118	0	0	0	0	0	0	0	0	0	0	0	0	0	1	0	0	0	0	0	0	0	0	0	0	0
Non-outlier-1217	ssa16	8790603	8791610	-1007	<DEL>	intron_variant	MODIFIER	LOC106573145	0.0559784	200	2	0.01	188	42	27	19	7	8	0.731518	0.163424	0.105058	0.558824	0.205882	0.235294	0	0	1	1	1	0	0	0	0	1	0	1	0	0	0	0	2	1	0	2	1	0	2	0	2
Non-outlier-1218	ssa01	131130635	131130940	-305	<DEL>	intergenic_region	MODIFIER	LOC106566110-sfswap	0.0559219	200	2	0.01	88	93	76	7	9	18	0.342412	0.361868	0.29572	0.205882	0.264706	0.529412	0	0	1	2	2	1	0	1	0	1	0	2	0	1	1	2	1	1	2	1	0	0	2	1	2
Non-outlier-1219	ssa13	67094388	67095822	-1434	<DEL>	intron_variant	MODIFIER	LOC106567728	0.0556077	200	2	0.01	107	102	48	21	12	1	0.416342	0.396887	0.18677	0.617647	0.352941	0.0294118	1	1	0	1	1	0	0	0	0	0	2	0	0	2	0	0	0	1	1	0	2	1	0	2	1
Non-outlier-1220	ssa13	29629000	29630912	-1912	<DEL>	intergenic_region	MODIFIER	LOC106566945-LOC106566946	0.0555034	200	2	0.01	176	69	12	17	12	5	0.684825	0.268482	0.0466926	0.5	0.352941	0.147059	0	1	0	0	0	1	1	1	0	0	1	0	1	0	1	1	1	0	1	2	0	1	0	1	0
Non-outlier-1221	ssa11	61268017	61290487	22470	<DUP>	duplication	MODERATE	LOC106563125&fut7	0.0554082	200	2	0.01	245	12	0	28	6	0	0.953307	0.0466926	0	0.823529	0.176471	0	1	0	0	0	0	0	0	0	1	0	0	0	0	0	0	0	0	0	0	0	0	0	0	0	0
Non-outlier-1222	ssa09	138798562	138798890	-328	<DEL>	intergenic_region	MODIFIER	aplp2-st14	0.0550549	200	2	0.01	218	35	4	24	7	3	0.848249	0.136187	0.0155642	0.705882	0.205882	0.0882353	2	0	0	0	0	0	0	0	0	0	2	0	0	0	0	0	1	1	1	0	1	0	0	0	0
Non-outlier-1223	ssa19	58729131	58729333	-202	<DEL>	intergenic_region	MODIFIER	LOC106579103-LOC106579102	0.0550024	200	2	0.01	111	82	64	8	12	14	0.431907	0.319066	0.249027	0.235294	0.352941	0.411765	2	1	2	0	2	0	0	1	2	2	2	1	2	2	0	2	0	2	2	2	0	0	0	0	1
Non-outlier-1224	ssa24	8490557	8490988	-431	<DEL>	intron_variant	MODIFIER	LOC100380751	0.05477	200	2	0.01	50	79	128	2	8	24	0.194553	0.307393	0.498054	0.0588235	0.235294	0.705882	0	2	1	0	1	1	2	2	2	0	1	2	1	2	0	0	2	2	2	1	2	1	2	1	1
Non-outlier-1225	ssa16	1262464	1266147	-3683	<DEL>	intergenic_region	MODIFIER	LOC106573025-trnaa-ugc	0.0547363	200	2	0.01	58	66	133	9	18	7	0.225681	0.256809	0.51751	0.264706	0.529412	0.205882	1	2	1	0	2	1	2	2	2	0	0	1	0	0	1	0	2	2	0	1	2	1	2	1	1
Non-outlier-1226	ssa06	41721865	41722124	-259	<DEL>	intron_variant	MODIFIER	LOC106607468	0.0545716	200	2	0.01	94	101	62	6	14	14	0.365759	0.392996	0.241245	0.176471	0.411765	0.411765	0	1	1	1	1	1	0	2	1	1	2	1	0	0	0	1	1	2	1	0	0	1	2	0	0
Non-outlier-1227	ssa14	27211892	27213743	-1851	<DEL>	splice_acceptor_variant&splice_region_variant&intron_variant&non_coding_transcript_exon_variant	HIGH	LOC106569282	0.0545372	200	2	0.01	197	54	6	33	1	0	0.766537	0.210117	0.0233463	0.970588	0.0294118	0	0	0	0	1	0	1	2	0	0	0	0	0	0	1	1	0	0	0	0	0	1	1	0	0	0
Non-outlier-1228	ssa05	51184490	51184785	-295	<DEL>	intergenic_region	MODIFIER	LOC106605122-LOC106605123	0.0541321	200	2	0.01	217	34	6	23	8	3	0.844358	0.132296	0.0233463	0.676471	0.235294	0.0882353	0	0	0	0	0	0	0	0	0	0	0	0	0	0	1	0	0	2	2	0	0	1	0	1	0
Non-outlier-1229	ssa14	27242066	27242677	-611	<DEL>	intergenic_region	MODIFIER	LOC106569282-LOC106569267	0.0536184	200	2	0.01	245	11	1	29	4	1	0.953307	0.0428016	0.00389105	0.852941	0.117647	0.0294118	0	0	0	0	0	0	0	0	0	1	0	0	0	1	0	0	0	0	0	0	0	0	1	0	0
Non-outlier-1230	ssa20	5845430	5849185	-3755	<DEL>	intron_variant	MODIFIER	LOC106580184	0.0531565	200	2	0.01	238	19	0	27	7	0	0.92607	0.07393	0	0.794118	0.205882	0	0	0	0	0	0	0	0	0	0	0	0	0	0	0	0	1	0	0	0	0	0	0	0	0	0
Non-outlier-1231	ssa02	22746389	22746981	-592	<DEL>	upstream_gene_variant	MODIFIER	LOC106581194	0.053018	200	2	0.01	105	92	60	5	18	11	0.40856	0.357977	0.233463	0.147059	0.529412	0.323529	1	0	0	0	1	1	0	0	1	0	1	2	2	0	0	2	0	1	2	2	2	1	0	1	1
Non-outlier-1232	ssa05	47137713	47137934	-221	<DEL>	intergenic_region	MODIFIER	LOC106605047-LOC106605050	0.0528361	200	2	0.01	70	94	93	2	14	18	0.272374	0.365759	0.361868	0.0588235	0.411765	0.529412	1	1	2	2	2	2	1	1	0	2	2	2	1	2	0	2	0	2	1	0	1	2	1	1	1
Non-outlier-1233	ssa21	12402526	12404934	-2408	<DEL>	intergenic_region	MODIFIER	LOC106581716-LOC106581839	0.0527918	200	2	0.01	112	84	61	6	17	11	0.435798	0.326848	0.237354	0.176471	0.5	0.323529	1	1	1	2	0	0	2	0	2	2	1	2	2	0	0	2	0	1	0	2	0	1	2	0	2
Non-outlier-1234	ssa03	31015968	31017197	-1229	<DEL>	intergenic_region	MODIFIER	LOC106599822-LOC106599824	0.0527221	200	2	0.01	246	9	2	29	4	1	0.957198	0.0350195	0.0077821	0.852941	0.117647	0.0294118	0	0	0	0	0	0	0	0	0	0	0	0	0	0	0	0	0	0	0	0	0	0	2	0	0
Non-outlier-1235	ssa19	46104514	46104719	-205	<DEL>	splice_region_variant&non_coding_transcript_exon_variant	LOW	LOC106579037	0.0526836	200	2	0.01	29	70	158	0	7	27	0.11284	0.272374	0.614786	0	0.205882	0.794118	1	2	2	2	1	2	2	0	2	2	1	1	2	2	2	2	2	2	2	0	1	1	2	1	0
Non-outlier-1236	ssa11	27357978	27358487	509	<DUP>	intergenic_region	MODIFIER	LOC106562386-LOC106562387	0.0526246	200	2	0.01	118	110	29	23	11	0	0.459144	0.428016	0.11284	0.676471	0.323529	0	0	1	0	0	0	1	1	1	0	0	0	1	0	0	1	2	1	1	0	2	1	0	1	0	1
Non-outlier-1237	ssa02	48536314	48537292	-978	<DEL>	intron_variant	MODIFIER	LOC106587058	0.0526214	200	2	0.01	248	9	0	29	5	0	0.964981	0.0350195	0	0.852941	0.147059	0	0	0	0	0	0	0	0	0	0	0	0	0	0	0	0	0	0	0	0	1	0	0	1	0	0
Non-outlier-1238	ssa09	7200185	7212562	-12377	<DEL>	exon_loss_variant&splice_region_variant	HIGH	LOC106610660	0.0526214	200	2	0.01	248	9	0	29	5	0	0.964981	0.0350195	0	0.852941	0.147059	0	0	0	0	0	0	0	0	0	0	0	0	0	0	0	0	0	0	0	0	0	0	0	0	0	0
Non-outlier-1239	ssa22	5949606	5949913	-307	<DEL>	intergenic_region	MODIFIER	LOC106582678-LOC106582679	0.0524478	200	2	0.01	242	14	1	27	7	0	0.941634	0.0544747	0.00389105	0.794118	0.205882	0	0	0	0	0	0	0	0	0	0	0	0	0	0	0	0	0	0	0	0	0	0	1	0	0	0
Non-outlier-1240	ssa21	36881797	36881912	-115	<DEL>	intron_variant	MODIFIER	znf385b	0.0519746	200	2	0.01	251	6	0	30	4	0	0.976654	0.0233463	0	0.882353	0.117647	0	0	0	0	0	0	0	0	0	0	0	0	0	0	0	0	0	0	0	0	0	0	0	0	0	0
Non-outlier-1241	ssa06	30442615	30443038	-423	<DEL>	intergenic_region	MODIFIER	LOC106607007-LOC106607073	0.0517252	200	2	0.01	94	99	64	19	12	3	0.365759	0.385214	0.249027	0.558824	0.352941	0.0882353	0	1	0	1	2	0	1	1	0	2	1	0	0	1	2	0	1	1	1	1	2	0	0	0	0
Non-outlier-1242	ssa01	4700123	4700257	-134	<DEL>	intron_variant	MODIFIER	LOC106603056	0.0514751	200	2	0.01	247	9	1	29	5	0	0.961089	0.0350195	0.00389105	0.852941	0.147059	0	0	0	0	0	0	0	0	0	0	0	0	0	0	0	0	0	0	0	1	0	0	0	0	0	0
Non-outlier-1243	ssa23	28682754	28683244	-490	<DEL>	intron_variant	MODIFIER	LOC106584350	0.0503577	200	2	0.01	179	61	17	17	12	5	0.696498	0.237354	0.0661479	0.5	0.352941	0.147059	2	0	0	1	0	1	1	0	0	1	0	1	1	0	0	1	0	0	0	1	0	0	0	0	0
Non-outlier-1244	ssa27	42712134	42712258	-124	<DEL>	intergenic_region	MODIFIER	lrrc69-LOC106589155	0.0498537	200	2	0.01	166	74	17	30	3	1	0.645914	0.287938	0.0661479	0.882353	0.0882353	0.0294118	0	1	0	1	0	0	0	0	0	1	1	0	0	0	2	0	0	0	0	0	0	1	0	0	1
Non-outlier-1245	ssa19	11873269	11874704	-1435	<DEL>	intergenic_region	MODIFIER	neto1-fbxo15	0.0498457	200	2	0.01	97	112	48	18	16	0	0.377432	0.435798	0.18677	0.529412	0.470588	0	1	1	1	1	1	1	0	0	0	2	0	0	0	1	2	0	1	1	2	1	1	0	0	1	2
Non-outlier-1246	ssa16	56654977	56655208	-231	<DEL>	intron_variant	MODIFIER	LOC106574198	0.0497871	200	2	0.01	181	64	12	16	15	3	0.70428	0.249027	0.0466926	0.470588	0.441176	0.0882353	1	0	1	1	0	0	0	0	1	0	0	0	0	1	0	0	0	0	1	0	1	2	0	0	0
Non-outlier-1247	ssa12	52996139	52998321	2182	<DUP>	splice_donor_variant&splice_region_variant&intron_variant	HIGH	id580251	0.049769	200	2	0.01	128	81	48	11	11	12	0.498054	0.315175	0.18677	0.323529	0.323529	0.352941	1	0	0	0	1	1	0	1	0	0	2	1	2	1	0	2	2	0	0	1	2	0	1	0	0
Non-outlier-1248	ssa04	38246386	38247343	-957	<DEL>	intron_variant	MODIFIER	LOC106603171	0.0496243	200	2	0.01	134	81	42	23	11	0	0.521401	0.315175	0.163424	0.676471	0.323529	0	0	0	0	1	0	1	2	1	2	2	2	2	0	0	0	2	0	1	2	0	1	0	1	0	0
Non-outlier-1249	ssa11	22611849	22614609	-2760	<DEL>	intergenic_region	MODIFIER	fam92b-LOC106562302	0.0496046	200	2	0.01	180	64	13	17	13	4	0.700389	0.249027	0.0505837	0.5	0.382353	0.117647	1	0	0	0	0	0	0	0	1	0	0	0	0	0	1	0	1	0	0	0	0	0	0	1	0
Non-outlier-1250	ssa18	47516796	47517258	-462	<DEL>	intron_variant	MODIFIER	LOC106577539	0.0495688	200	2	0.01	82	106	69	7	10	17	0.319066	0.412451	0.268482	0.205882	0.294118	0.5	0	2	1	2	1	2	1	0	0	0	0	1	1	0	2	2	1	1	0	1	1	1	2	1	2
Non-outlier-1251	ssa18	49579047	49579224	-177	<DEL>	intron_variant	MODIFIER	LOC106577599	0.0491663	200	2	0.01	134	68	55	10	13	11	0.521401	0.264591	0.214008	0.294118	0.382353	0.323529	1	1	1	0	2	0	0	0	0	0	0	0	2	0	0	1	1	1	0	0	1	1	2	0	0
Non-outlier-1252	ssa03	38475378	38476474	-1096	<DEL>	intergenic_region	MODIFIER	LOC106599995-LOC106599992	0.0490973	200	2	0.01	204	39	14	18	15	1	0.793774	0.151751	0.0544747	0.529412	0.441176	0.0294118	0	0	1	1	0	0	0	0	0	0	0	0	0	0	1	0	0	1	0	1	1	0	0	0	0
Non-outlier-1253	ssa21	14793943	14794820	-877	<DEL>	intron_variant	MODIFIER	rbms1	0.0490951	200	2	0.01	222	35	0	23	11	0	0.863813	0.136187	0	0.676471	0.323529	0	0	1	0	1	0	0	0	0	0	1	1	0	1	0	0	0	0	0	0	0	0	0	0	0	0
Non-outlier-1254	ssa01	27016417	27017230	-813	<DEL>	intergenic_region	MODIFIER	LOC106598670-LOC106598722	0.0490568	200	2	0.01	186	55	16	16	15	3	0.723735	0.214008	0.0622568	0.470588	0.441176	0.0882353	1	1	0	0	0	1	0	0	2	2	0	1	0	0	0	1	0	1	0	0	1	0	0	1	0
Non-outlier-1255	ssa20	43245177	43248198	-3021	<DEL>	intron_variant	MODIFIER	LOC106580671	0.0488946	200	2	0.01	32	67	158	7	14	13	0.124514	0.2607	0.614786	0.205882	0.411765	0.382353	2	2	1	2	2	2	2	1	2	2	2	2	2	0	1	2	2	1	2	0	1	1	1	0	2
Non-outlier-1256	ssa01	151621260	151621930	670	<DUP>	intron_variant	MODIFIER	adamts19	0.0488658	200	2	0.01	153	60	44	26	7	1	0.595331	0.233463	0.171206	0.764706	0.205882	0.0294118	1	0	0	0	0	2	2	1	0	0	0	2	1	0	1	1	1	1	0	2	0	0	1	0	1
Non-outlier-1257	ssa01	97028643	97028824	-181	<DEL>	splice_region_variant&intron_variant	LOW	cep131	0.0485682	200	2	0.01	50	66	141	0	11	23	0.194553	0.256809	0.548638	0	0.323529	0.676471	2	2	2	2	2	2	2	2	0	0	1	2	2	1	2	2	0	2	2	2	2	2	2	2	2
Non-outlier-1258	ssa21	7835265	7836794	-1529	<DEL>	intergenic_region	MODIFIER	id995116-slc39a10	0.0485658	200	2	0.01	232	24	1	25	9	0	0.902724	0.0933852	0.00389105	0.735294	0.264706	0	0	0	0	2	0	0	0	0	0	0	0	1	0	0	0	0	0	0	0	0	0	1	0	0	0
Non-outlier-1259	ssa14	48646265	48648584	-2319	<DEL>	upstream_gene_variant	MODIFIER	LOC106569791	0.0483646	200	2	0.01	174	54	29	14	15	5	0.677043	0.210117	0.11284	0.411765	0.441176	0.147059	0	0	1	1	0	0	0	0	0	0	0	0	0	1	0	0	1	0	0	0	0	0	0	0	0
Non-outlier-1260	ssa27	30355261	30359562	-4301	<DEL>	intron_variant	MODIFIER	ivd	0.0482176	200	2	0.01	180	65	12	31	3	0	0.700389	0.252918	0.0466926	0.911765	0.0882353	0	0	0	0	0	0	2	0	0	1	0	0	1	0	0	0	1	0	1	1	0	0	0	1	0	0
Non-outlier-1261	ssa09	131319799	131321206	-1407	<DEL>	intergenic_region	MODIFIER	LOC106613234-LOC106613235	0.0477841	200	2	0.01	87	86	84	19	8	7	0.338521	0.33463	0.326848	0.558824	0.235294	0.205882	0	2	1	2	1	0	0	2	1	2	0	0	1	1	2	2	1	1	0	0	1	0	0	2	0
Non-outlier-1262	ssa18	7548803	7549234	-431	<DEL>	intron_variant	MODIFIER	LOC106576796	0.0477785	200	2	0.01	98	104	55	10	8	16	0.381323	0.404669	0.214008	0.294118	0.235294	0.470588	1	2	0	1	1	2	2	0	0	1	1	1	0	1	0	2	0	1	2	2	2	0	0	0	0
Non-outlier-1263	ssa19	64519429	64520169	-740	<DEL>	intron_variant	MODIFIER	LOC106579438	0.0474929	200	2	0.01	213	42	2	34	0	0	0.828794	0.163424	0.0077821	1	0	0	0	0	0	1	0	0	0	0	0	1	0	0	0	0	1	0	0	0	0	1	0	0	0	1	1
Non-outlier-1264	ssa01	112984780	112984988	-208	<DEL>	intron_variant	MODIFIER	apc	0.0469383	200	2	0.01	176	64	17	30	4	0	0.684825	0.249027	0.0661479	0.882353	0.117647	0	1	0	1	0	0	0	1	0	1	1	0	1	1	0	0	0	0	0	0	0	1	0	0	0	0
Non-outlier-1265	ssa25	21806020	21806280	-260	<DEL>	intron_variant	MODIFIER	LOC106586393	0.0469134	200	2	0.01	225	32	0	24	10	0	0.875486	0.124514	0	0.705882	0.294118	0	1	0	1	0	0	0	0	0	0	0	0	1	0	0	1	0	1	1	1	0	0	1	0	0	0
Non-outlier-1266	ssa05	62078574	62078910	-336	<DEL>	intron_variant	MODIFIER	LOC106605491	0.0466101	200	2	0.01	155	82	20	14	13	7	0.603113	0.319066	0.077821	0.411765	0.382353	0.205882	0	1	0	1	0	2	0	0	0	1	1	1	0	1	2	0	1	1	0	0	0	0	0	0	0
Non-outlier-1267	ssa15	1241977	1244600	-2623	<DEL>	upstream_gene_variant	MODIFIER	LOC106570817	0.0464826	200	2	0.01	169	68	20	13	18	3	0.657588	0.264591	0.077821	0.382353	0.529412	0.0882353	1	0	1	1	0	0	1	0	0	0	0	0	2	0	0	2	1	0	0	0	1	0	0	0	0
Non-outlier-1268	ssa29	10718347	10720629	-2282	<DEL>	intron_variant	MODIFIER	LOC106590114	0.0464333	200	2	0.01	228	23	6	24	9	1	0.88716	0.0894942	0.0233463	0.705882	0.264706	0.0294118	0	0	0	0	0	0	1	0	0	0	0	0	0	0	0	0	0	0	0	0	0	0	0	0	0
Non-outlier-1269	ssa22	21164663	21166116	-1453	<DEL>	intron_variant	MODIFIER	LOC106583015	0.0461657	200	2	0.01	205	42	10	20	12	2	0.797665	0.163424	0.0389105	0.588235	0.352941	0.0588235	0	0	1	1	0	0	0	0	1	0	0	0	0	0	0	0	0	0	0	1	0	1	0	0	0
Non-outlier-1270	ssa06	86949600	86951930	-2330	<DEL>	intergenic_region	MODIFIER	hadhb-LOC106608386	0.0456263	200	2	0.01	215	35	7	34	0	0	0.836576	0.136187	0.0272374	1	0	0	0	0	0	0	0	0	0	2	0	0	1	0	0	0	0	0	0	0	0	0	0	0	0	0	0
Non-outlier-1271	ssa02	20801315	20801897	-582	<DEL>	intron_variant	MODIFIER	LOC106580009	0.0456234	200	2	0.01	182	60	15	15	17	2	0.708171	0.233463	0.0583658	0.441176	0.5	0.0588235	1	0	0	1	1	0	1	0	0	0	0	1	1	1	0	0	0	0	0	1	0	1	0	0	0
Non-outlier-1272	ssa25	3980668	3983577	-2909	<DEL>	intron_variant	MODIFIER	LOC100380858	0.0454575	200	2	0.01	161	69	27	15	11	8	0.626459	0.268482	0.105058	0.441176	0.323529	0.235294	0	1	0	1	1	0	0	0	1	0	0	1	2	2	2	1	2	2	0	1	1	0	0	0	0
Non-outlier-1273	ssa22	13406593	13406819	-226	<DEL>	intergenic_region	MODIFIER	LOC100380675-LOC106582848	0.0454362	200	2	0.01	197	49	11	20	10	4	0.766537	0.190661	0.0428016	0.588235	0.294118	0.117647	2	0	1	0	1	0	0	2	0	0	1	0	0	1	0	2	0	0	0	0	1	0	0	0	0
Non-outlier-1274	ssa15	7566094	7567988	-1894	<DEL>	intron_variant	MODIFIER	LOC106570937	0.045298	200	2	0.01	146	68	43	10	17	7	0.568093	0.264591	0.167315	0.294118	0.5	0.205882	0	1	0	0	1	2	0	1	0	0	0	1	0	0	0	0	0	0	1	2	1	0	0	0	0
Non-outlier-1275	ssa24	25797564	25797775	-211	<DEL>	intergenic_region	MODIFIER	LOC106585305-LOC106585440	0.0449625	200	2	0.01	126	95	36	9	17	8	0.490272	0.36965	0.140078	0.264706	0.5	0.235294	1	1	1	1	1	1	0	1	0	2	1	0	0	2	2	0	2	2	0	1	1	1	2	1	1
Non-outlier-1276	ssa11	91094120	91094261	-141	<DEL>	downstream_gene_variant	MODIFIER	LOC106563913	0.0449264	200	2	0.01	247	10	0	29	5	0	0.961089	0.0389105	0	0.852941	0.147059	0	0	1	0	0	0	0	0	0	0	0	0	0	0	0	0	0	0	0	0	0	0	0	0	0	0
Non-outlier-1277	ssa08	795856	845774	49918	<INV>	inversion	MODERATE	LOC106609865&LOC106609900&LOC106609918&LOC106609919	0.0449264	200	2	0.01	247	10	0	29	5	0	0.961089	0.0389105	0	0.852941	0.147059	0	0	0	0	0	0	0	0	0	0	0	0	0	0	0	0	0	1	0	0	0	1	0	0	0	0
Non-outlier-1278	ssa18	7847152	7847494	-342	<DEL>	intron_variant	MODIFIER	LOC106576788	0.0448446	200	2	0.01	154	79	24	12	17	5	0.599222	0.307393	0.0933852	0.352941	0.5	0.147059	2	0	0	1	1	0	0	0	0	2	0	1	1	0	0	0	1	0	0	0	0	2	0	1	1
Non-outlier-1279	ssa11	70325377	70327135	-1758	<DEL>	intron_variant	MODIFIER	LOC106563222	0.0444055	200	2	0.01	201	46	10	21	9	4	0.782101	0.178988	0.0389105	0.617647	0.264706	0.117647	0	0	1	0	0	0	0	0	0	1	0	0	0	1	1	0	0	0	0	0	2	0	0	0	0
Non-outlier-1280	ssa12	68698221	68699677	-1456	<DEL>	downstream_gene_variant	MODIFIER	LOC106565930	0.0443978	200	2	0.01	180	59	18	17	12	5	0.700389	0.229572	0.0700389	0.5	0.352941	0.147059	0	0	0	0	0	0	2	0	1	0	1	1	0	0	0	0	0	1	0	0	0	0	0	1	0
Non-outlier-1281	ssa25	5663000	5663792	-792	<DEL>	intergenic_region	MODIFIER	tmeff2-trnal-uaa	0.0438429	200	2	0.01	248	8	1	29	5	0	0.964981	0.0311284	0.00389105	0.852941	0.147059	0	0	0	0	0	0	0	0	0	0	0	0	0	0	0	0	0	0	0	0	0	0	0	0	0	0
Non-outlier-1282	ssa01	79541376	79541774	-398	<DEL>	intron_variant	MODIFIER	LOC106610474	0.0435678	200	2	0.01	233	22	2	26	7	1	0.906615	0.0856031	0.0077821	0.764706	0.205882	0.0294118	0	0	0	0	0	0	0	0	0	0	0	0	0	0	0	0	0	0	0	0	0	0	0	0	0
Non-outlier-1283	ssa25	24433982	24435799	-1817	<DEL>	intergenic_region	MODIFIER	LOC106586443-LOC106586444	0.0431627	200	2	0.01	162	75	20	14	16	4	0.63035	0.291829	0.077821	0.411765	0.470588	0.117647	1	0	1	1	2	0	0	0	0	0	0	0	1	0	0	0	0	0	0	0	0	0	0	0	1
Non-outlier-1284	ssa10	68695442	68699617	-4175	<DEL>	intergenic_region	MODIFIER	LOC106561038-LOC106561132	0.0431498	200	2	0.01	212	39	6	22	10	2	0.824903	0.151751	0.0233463	0.647059	0.294118	0.0588235	0	0	0	0	0	0	0	0	0	0	0	0	0	0	0	0	0	0	1	0	0	0	0	0	1
Non-outlier-1285	ssa10	45055768	45056913	-1145	<DEL>	intron_variant	MODIFIER	LOC106560530	0.0431325	200	2	0.01	174	57	26	16	12	6	0.677043	0.22179	0.101167	0.470588	0.352941	0.176471	0	1	1	1	1	0	0	0	0	0	0	0	0	2	0	0	0	2	0	1	0	0	0	0	1
Non-outlier-1286	ssa23	17349983	17352572	-2589	<DEL>	intergenic_region	MODIFIER	LOC106584156-LOC106584155	0.0430852	200	2	0.01	234	20	3	26	7	1	0.910506	0.077821	0.0116732	0.764706	0.205882	0.0294118	0	0	0	0	0	0	0	0	0	0	0	0	0	0	0	1	0	0	0	0	0	0	0	0	0
Non-outlier-1287	ssa18	30872584	30873544	-960	<DEL>	intron_variant	MODIFIER	LOC106577258	0.043026	200	2	0.01	253	4	0	31	3	0	0.984436	0.0155642	0	0.911765	0.0882353	0	0	0	0	0	0	0	0	0	0	0	0	0	0	0	0	0	0	0	0	0	0	1	0	0	0
Non-outlier-1288	ssa09	7412347	7412455	-108	<DEL>	intron_variant	MODIFIER	ddfl1	0.0427205	200	2	0.01	138	67	52	13	9	12	0.536965	0.2607	0.202335	0.382353	0.264706	0.352941	2	2	0	1	1	1	0	0	0	2	1	1	1	0	2	0	2	1	0	1	1	0	0	0	1
Non-outlier-1289	ssa01	158052654	158054344	-1690	<DEL>	intron_variant	MODIFIER	LOC106572764	0.0426344	200	2	0.01	154	70	33	13	14	7	0.599222	0.272374	0.128405	0.382353	0.411765	0.205882	2	1	0	1	2	1	0	0	0	1	1	1	1	0	2	1	1	0	0	2	1	0	0	0	0
Non-outlier-1290	ssa27	1282820	1285494	-2674	<DEL>	3_prime_UTR_variant	MODIFIER	LOC106588179	0.0423465	200	2	0.01	250	7	0	30	4	0	0.972763	0.0272374	0	0.882353	0.117647	0	0	0	0	0	0	0	0	0	1	1	0	0	0	0	0	0	0	0	0	0	0	0	0	0	0
Non-outlier-1291	ssa09	109283422	109291620	-8198	<DEL>	exon_loss_variant&splice_donor_variant&splice_region_variant&intron_variant	HIGH	LOC106612771	0.0421673	200	2	0.01	201	44	12	20	11	3	0.782101	0.171206	0.0466926	0.588235	0.323529	0.0882353	0	0	0	0	0	0	0	0	1	0	0	1	1	1	0	0	0	0	1	0	1	0	0	0	0
Non-outlier-1292	ssa05	54373752	54374524	-772	<DEL>	intron_variant	MODIFIER	ispd	0.0416975	200	2	0.01	230	23	4	24	10	0	0.894942	0.0894942	0.0155642	0.705882	0.294118	0	0	0	0	0	0	0	0	0	0	0	0	1	0	0	0	0	0	0	1	0	0	0	0	0	0
Non-outlier-1293	ssa24	15325774	15326229	-455	<DEL>	3_prime_UTR_variant	MODIFIER	srrd	0.0416558	200	2	0.01	182	61	14	16	15	3	0.708171	0.237354	0.0544747	0.470588	0.441176	0.0882353	1	1	1	1	0	0	0	0	0	0	1	1	0	1	1	0	0	0	0	0	0	0	0	0	0
Non-outlier-1294	ssa18	69978865	69979511	-646	<DEL>	intergenic_region	MODIFIER	LOC106578212-LOC106578213	0.0416	200	2	0.01	216	40	1	23	10	1	0.840467	0.155642	0.00389105	0.676471	0.294118	0.0294118	0	0	1	0	1	0	0	0	1	1	0	0	0	1	0	0	0	1	0	0	0	0	0	1	0
Non-outlier-1295	ssa21	14524297	14524606	-309	<DEL>	intron_variant	MODIFIER	tanc1	0.0412798	200	2	0.01	228	26	3	26	6	2	0.88716	0.101167	0.0116732	0.764706	0.176471	0.0588235	0	0	1	0	0	0	0	0	0	0	0	0	0	0	0	0	0	0	0	0	0	0	0	0	0
Non-outlier-1296	ssa02	46303667	46304088	-421	<DEL>	upstream_gene_variant	MODIFIER	LOC106587813	0.0410764	200	2	0.01	178	71	8	17	14	3	0.692607	0.276265	0.0311284	0.5	0.411765	0.0882353	0	0	1	0	0	0	0	0	0	0	2	0	1	1	0	0	0	0	0	0	0	0	0	1	0
Non-outlier-1297	ssa04	28381250	28381388	-138	<DEL>	intron_variant	MODIFIER	LOC106602867	0.0408618	200	2	0.01	232	19	6	24	10	0	0.902724	0.07393	0.0233463	0.705882	0.294118	0	0	0	0	0	0	0	0	0	0	0	0	0	0	1	0	0	0	0	0	0	0	0	0	0	2
Non-outlier-1298	ssa03	92151126	92153227	2101	<DUP>	intergenic_region	MODIFIER	LOC106602070-LOC106602071	0.0404408	200	2	0.01	137	72	48	11	13	10	0.533074	0.280156	0.18677	0.323529	0.382353	0.294118	0	2	2	1	0	0	0	0	1	1	2	0	0	1	2	0	0	0	0	0	2	0	1	0	0
Non-outlier-1299	ssa23	3357552	3358475	-923	<DEL>	intergenic_region	MODIFIER	LOC106583950-id1062966	0.0396126	200	2	0.01	222	27	8	23	10	1	0.863813	0.105058	0.0311284	0.676471	0.294118	0.0294118	0	0	0	1	0	0	0	0	0	0	0	1	0	0	0	0	0	0	1	1	1	2	0	0	0
Non-outlier-1300	ssa16	41090010	41092502	-2492	<DEL>	intergenic_region	MODIFIER	LOC106573841-LOC106573844	0.0393948	200	2	0.01	233	24	0	26	8	0	0.906615	0.0933852	0	0.764706	0.235294	0	0	0	1	0	1	0	0	0	1	0	0	0	0	0	0	0	0	0	0	0	0	0	0	0	0
Non-outlier-1301	ssa25	25401600	25403859	-2259	<DEL>	intron_variant	MODIFIER	LOC106586446	0.0391977	200	2	0.01	225	30	2	24	10	0	0.875486	0.116732	0.0077821	0.705882	0.294118	0	0	0	0	0	1	0	0	0	0	0	0	0	0	0	0	1	0	0	0	0	0	1	0	1	0
Non-outlier-1302	ssa03	14881081	14881287	-206	<DEL>	intron_variant	MODIFIER	LOC106599092	0.0381797	200	2	0.01	146	77	34	26	7	1	0.568093	0.299611	0.132296	0.764706	0.205882	0.0294118	1	2	2	0	1	1	2	0	0	0	1	1	1	0	0	0	0	0	0	0	2	0	0	0	1
Non-outlier-1303	ssa28	4460311	4460883	-572	<DEL>	intergenic_region	MODIFIER	LOC106589342-LOC106589222	0.0372989	200	2	0.01	176	64	17	17	12	5	0.684825	0.249027	0.0661479	0.5	0.352941	0.147059	0	1	0	0	0	2	1	1	0	0	0	0	0	0	0	0	0	0	0	1	1	0	0	0	0
Non-outlier-1304	ssa01	141875277	141877315	2038	<DUP>	intergenic_region	MODIFIER	LOC106569496-LOC106569485	0.0361858	200	2	0.01	246	11	0	31	1	2	0.957198	0.0428016	0	0.911765	0.0294118	0.0588235	0	1	0	0	1	0	0	0	0	1	0	0	0	0	0	0	0	0	0	0	0	0	0	0	0
Non-outlier-1305	ssa05	9089419	9089732	-313	<DEL>	intergenic_region	MODIFIER	LOC106604234-LOC106604235	0.0344653	200	2	0.01	103	87	67	19	11	4	0.400778	0.338521	0.2607	0.558824	0.323529	0.117647	0	1	2	1	2	2	0	1	1	1	1	0	0	2	1	0	0	0	0	1	1	1	1	1	2
Non-outlier-1306	ssa10	25877314	26072088	194774	<INV>	bidirectional_gene_fusion	HIGH	LOC106613910&LOC106613914	0.0341954	200	2	0.01	150	103	4	11	23	0	0.583658	0.400778	0.0155642	0.323529	0.676471	0	1	0	0	1	0	0	1	0	0	2	1	1	1	0	0	0	1	1	0	0	0	0	0	0	0
Non-outlier-1307	ssa20	14975024	14975308	-284	<DEL>	intergenic_region	MODIFIER	LOC106580229-LOC106580066	0.0341185	200	2	0.01	52	82	123	8	18	8	0.202335	0.319066	0.478599	0.235294	0.529412	0.235294	0	2	2	2	1	2	2	1	0	1	2	1	2	1	2	2	1	2	2	2	0	1	2	0	0
Non-outlier-1308	ssa01	43127284	43129796	-2512	<DEL>	intergenic_region	MODIFIER	LOC106602859-LOC106603085	0.0340035	200	2	0.01	196	60	1	20	13	1	0.762646	0.233463	0.00389105	0.588235	0.382353	0.0294118	1	1	1	1	0	1	0	0	0	0	0	0	0	0	0	1	0	0	0	1	1	0	0	1	0
Non-outlier-1309	ssa12	79204381	79204763	-382	<DEL>	intergenic_region	MODIFIER	LOC106566027-LOC106566026	0.032857	200	2	0.01	202	46	9	32	2	0	0.785992	0.178988	0.0350195	0.941176	0.0588235	0	0	0	1	0	1	1	0	0	1	0	0	0	2	0	0	1	0	0	0	0	0	0	0	0	1
Non-outlier-1310	ssa15	18231811	18233494	-1683	<DEL>	intergenic_region	MODIFIER	LOC106571083-LOC106571084	0.032786	200	2	0.01	183	62	12	30	4	0	0.712062	0.241245	0.0466926	0.882353	0.117647	0	1	1	1	0	0	0	0	0	1	0	0	0	0	0	0	0	0	1	0	1	1	1	0	0	1
Non-outlier-1311	ssa14	56854565	56855187	-622	<DEL>	intron_variant	MODIFIER	LOC106570030	0.0327284	200	2	0.01	192	50	15	21	8	5	0.747082	0.194553	0.0583658	0.617647	0.235294	0.147059	1	0	0	0	0	0	0	0	0	0	0	0	0	0	1	0	0	2	0	0	0	1	1	1	0
Non-outlier-1312	ssa10	102372605	102374613	-2008	<DEL>	intergenic_region	MODIFIER	LOC106561581-LOC106561587	0.0321346	200	2	0.01	252	5	0	31	3	0	0.980545	0.0194553	0	0.911765	0.0882353	0	0	0	0	0	0	0	0	0	0	0	0	0	0	1	0	0	0	0	0	0	0	0	0	0	0
Non-outlier-1313	ssa23	37568531	37570502	-1971	<DEL>	upstream_gene_variant	MODIFIER	LOC106584563	0.0281295	200	2	0.01	237	18	2	28	5	1	0.922179	0.0700389	0.0077821	0.823529	0.147059	0.0294118	0	0	0	0	0	0	0	0	0	0	0	0	1	0	1	0	0	2	1	0	0	0	0	0	0
Non-outlier-1314	ssa18	55539803	55546913	7110	<INV>	intron_variant	MODIFIER	id889359	0.0237836	200	2	0.01	156	101	0	14	20	0	0.607004	0.392996	0	0.411765	0.588235	0	1	0	0	1	0	0	0	0	0	1	0	0	0	0	0	1	0	1	1	1	1	1	1	0	0
Non-outlier-1315	ssa29	11616089	11616268	-179	<DEL>	intergenic_region	MODIFIER	malrd1-LOC106590130	0.0173487	200	2	0.01	249	7	1	28	6	0	0.968872	0.0272374	0.00389105	0.823529	0.176471	0	0	0	0	0	0	1	0	0	1	0	0	0	0	0	0	0	0	0	0	0	0	0	0	0	0
Non-outlier-1316	ssa29	17801303	17801476	-173	<DEL>	intron_variant	MODIFIER	LOC106590294	-0.00355816	200	2	0.01	53	75	129	1	10	23	0.206226	0.291829	0.501946	0.0294118	0.294118	0.676471	0	1	2	2	2	1	1	2	1	0	2	2	0	2	1	0	2	0	2	1	2	1	1	1	2
Non-outlier-1317	ssa07	13831595	13838291	6696	<DUP>	intergenic_region	MODIFIER	LOC106608608-LOC106608616	0.132205	200	3	0.015	255	1	1	31	1	2	0.992218	0.00389105	0.00389105	0.911765	0.0294118	0.0588235	0	0	0	0	0	0	0	0	0	0	0	0	0	0	0	0	0	0	0	0	0	0	0	0	0
Non-outlier-1318	ssa04	57669000	57670664	-1664	<DEL>	intron_variant	MODIFIER	LOC106603642	0.104462	200	3	0.015	257	0	0	32	2	0	1	0	0	0.941176	0.0588235	0	0	0	0	0	0	0	0	0	0	0	0	0	0	0	0	0	0	0	0	0	0	0	0	0	0
Non-outlier-1319	ssa05	49185442	49186497	-1055	<DEL>	intergenic_region	MODIFIER	LOC106605073-LOC106605074	0.104462	200	3	0.015	257	0	0	32	2	0	1	0	0	0.941176	0.0588235	0	0	0	0	0	0	0	0	0	0	0	0	0	0	0	0	0	0	0	0	0	0	0	0	0	0
Non-outlier-1320	ssa13	3516692	3516817	-125	<DEL>	intergenic_region	MODIFIER	LOC106566354-LOC106566355	0.104462	200	3	0.015	256	1	0	32	2	0	0.996109	0.00389105	0	0.941176	0.0588235	0	0	0	0	0	0	0	0	0	0	0	0	0	0	0	0	0	0	0	0	0	0	0	0	0	0
Non-outlier-1321	ssa14	45093842	45096139	-2297	<DEL>	intergenic_region	MODIFIER	trnaa-ugc-LOC106569715	0.104462	200	3	0.015	257	0	0	32	2	0	1	0	0	0.941176	0.0588235	0	0	0	0	0	0	0	0	0	0	0	0	0	0	0	0	0	0	0	0	0	0	0	0	0	0
Non-outlier-1322	ssa16	20291566	20301365	9799	<DUP>	intergenic_region	MODIFIER	LOC106573348-LOC106573397	0.104462	200	3	0.015	257	0	0	32	2	0	1	0	0	0.941176	0.0588235	0	0	0	0	0	0	0	0	0	0	0	0	0	0	0	0	0	0	0	0	0	0	0	0	0	0
Non-outlier-1323	ssa19	1515766	1515984	-218	<DEL>	upstream_gene_variant	MODIFIER	LOC106578296	0.100672	200	3	0.015	253	1	3	28	6	0	0.984436	0.00389105	0.0116732	0.823529	0.176471	0	0	0	0	0	0	0	0	0	0	0	0	0	0	0	0	0	0	0	0	0	0	0	0	0	0
Non-outlier-1324	ssa06	13089010	13093022	-4012	<DEL>	intron_variant	MODIFIER	LOC106606539	0.0960271	200	3	0.015	76	5	176	2	1	31	0.29572	0.0194553	0.684825	0.0588235	0.0294118	0.911765	2	2	2	2	1	2	0	2	0	0	2	2	0	2	2	0	2	2	2	2	2	2	2	2	2
Non-outlier-1325	ssa19	62656272	62658055	-1783	<DEL>	intron_variant	MODIFIER	LOC106579413	0.087591	200	3	0.015	248	7	2	28	5	1	0.964981	0.0272374	0.0077821	0.823529	0.147059	0.0294118	0	0	0	0	0	0	0	0	0	0	0	0	0	0	0	0	0	0	0	0	0	0	0	0	0
Non-outlier-1326	ssa01	137851494	137852197	703	<DUP>	intron_variant	MODIFIER	LOC106568526	0.0871815	200	3	0.015	188	40	29	33	1	0	0.731518	0.155642	0.11284	0.970588	0.0294118	0	0	0	0	0	0	0	0	0	0	1	0	0	1	2	2	2	0	1	2	0	0	0	0	1	0
Non-outlier-1327	ssa10	70976496	70977930	-1434	<DEL>	intergenic_region	MODIFIER	LOC106561017-LOC106561013	0.0865027	200	3	0.015	177	49	31	13	14	7	0.688716	0.190661	0.120623	0.382353	0.411765	0.205882	0	0	0	0	1	2	0	0	2	0	0	0	0	0	1	0	0	2	0	0	0	0	0	0	0
Non-outlier-1328	ssa16	13704925	13705274	-349	<DEL>	intergenic_region	MODIFIER	LOC106573181-LOC106573180	0.078412	200	3	0.015	253	4	0	30	4	0	0.984436	0.0155642	0	0.882353	0.117647	0	0	0	0	0	0	0	0	0	0	0	0	0	0	0	0	0	0	0	0	0	0	0	0	0	0
Non-outlier-1329	ssa04	13511407	13514118	-2711	<DEL>	downstream_gene_variant	MODIFIER	LOC106602464	0.0778	200	3	0.015	255	2	0	31	3	0	0.992218	0.0077821	0	0.911765	0.0882353	0	0	0	0	0	0	0	0	0	0	0	0	0	0	0	0	0	0	0	0	0	0	0	0	0	0
Non-outlier-1330	ssa04	26373441	26373578	-137	<DEL>	3_prime_UTR_variant	MODIFIER	LOC106602832	0.0778	200	3	0.015	255	2	0	31	3	0	0.992218	0.0077821	0	0.911765	0.0882353	0	0	0	0	0	0	0	0	0	0	0	0	0	0	0	0	0	0	0	0	0	0	0	0	0	0
Non-outlier-1331	ssa26	13326086	13326534	-448	<DEL>	intergenic_region	MODIFIER	LOC106587304-LOC106587299	0.0778	200	3	0.015	255	2	0	31	3	0	0.992218	0.0077821	0	0.911765	0.0882353	0	0	0	0	0	0	0	0	0	0	0	0	0	0	0	0	0	0	0	0	0	0	0	0	0	0
Non-outlier-1332	ssa13	79734050	79742884	8834	<DUP>	duplication	LOW	LOC106567825	0.0777661	200	3	0.015	248	6	3	29	4	1	0.964981	0.0233463	0.0116732	0.852941	0.117647	0.0294118	0	0	0	0	0	0	0	0	0	0	0	0	1	0	0	0	0	0	0	0	0	0	0	0	0
Non-outlier-1333	ssa06	53020381	53020660	-279	<DEL>	intron_variant	MODIFIER	rngtt	0.0775738	200	3	0.015	122	55	80	8	8	18	0.474708	0.214008	0.311284	0.235294	0.235294	0.529412	0	0	0	0	2	0	1	0	0	1	1	2	2	1	0	2	0	0	2	0	2	2	0	1	0
Non-outlier-1334	ssa24	4758237	4762008	-3771	<DEL>	upstream_gene_variant	MODIFIER	LOC106585216	0.0771058	200	3	0.015	247	8	2	30	1	3	0.961089	0.0311284	0.0077821	0.882353	0.0294118	0.0882353	0	0	0	0	0	0	0	0	0	0	0	0	0	0	0	0	0	0	0	0	0	0	0	0	0
Non-outlier-1335	ssa23	30936957	30937102	-145	<DEL>	upstream_gene_variant	MODIFIER	LOC106584405	0.0763348	200	3	0.015	117	60	80	7	10	17	0.455253	0.233463	0.311284	0.205882	0.294118	0.5	1	1	0	1	1	2	1	0	2	2	0	0	0	1	0	1	0	0	1	0	2	2	0	0	2
Non-outlier-1336	ssa05	65865776	65867774	-1998	<DEL>	intergenic_region	MODIFIER	LOC106605637-LOC106605585	0.0754951	200	3	0.015	192	51	14	15	17	2	0.747082	0.198444	0.0544747	0.441176	0.5	0.0588235	0	0	0	1	0	0	0	0	0	2	1	1	0	0	0	0	0	0	0	0	0	0	0	0	0
Non-outlier-1337	ssa04	78703594	78705236	-1642	<DEL>	intergenic_region	MODIFIER	smyd4-rtn4rl1	0.0747503	200	3	0.015	255	2	0	32	1	1	0.992218	0.0077821	0	0.941176	0.0294118	0.0294118	0	0	0	0	0	0	0	0	0	0	0	0	0	0	0	0	0	0	0	0	0	0	0	0	0
Non-outlier-1338	ssa17	45515414	45516846	-1432	<DEL>	intron_variant	MODIFIER	LOC106576316	0.0730028	200	3	0.015	175	58	24	31	3	0	0.680934	0.225681	0.0933852	0.911765	0.0882353	0	0	0	1	0	1	0	0	1	0	0	0	0	0	0	0	0	1	2	0	0	0	0	1	2	0
Non-outlier-1339	ssa15	29715187	29715304	-117	<DEL>	intergenic_region	MODIFIER	trnat-ugu-LOC106571320	0.0719011	200	3	0.015	109	86	62	23	8	3	0.424125	0.33463	0.241245	0.676471	0.235294	0.0882353	0	0	1	1	2	2	0	2	1	1	1	0	2	1	2	0	0	1	0	0	0	0	1	0	2
Non-outlier-1340	ssa29	22595333	22595572	-239	<DEL>	intron_variant	MODIFIER	LOC106590371	0.0716893	200	3	0.015	256	0	1	32	1	1	0.996109	0	0.00389105	0.941176	0.0294118	0.0294118	0	0	0	0	0	0	0	0	0	0	0	0	0	0	0	0	0	0	0	0	0	0	0	0	0
Non-outlier-1341	ssa06	26649193	26652863	-3670	<DEL>	downstream_gene_variant	MODIFIER	LOC106606948	0.0706282	200	3	0.015	250	7	0	30	3	1	0.972763	0.0272374	0	0.882353	0.0882353	0.0294118	0	0	0	0	0	0	0	0	0	0	0	0	0	0	1	0	0	0	0	0	0	0	0	1	0
Non-outlier-1342	ssa14	27222681	27222791	-110	<DEL>	intergenic_region	MODIFIER	LOC106569282-LOC106569267	0.0705197	200	3	0.015	74	87	96	14	17	3	0.287938	0.338521	0.373541	0.411765	0.5	0.0882353	2	2	1	1	1	2	2	1	1	0	2	0	2	1	1	2	1	0	0	2	2	1	0	0	1
Non-outlier-1343	ssa11	66083513	66083782	-269	<DEL>	intergenic_region	MODIFIER	LOC106563272-LOC106563271	0.0704316	200	3	0.015	141	76	40	12	10	12	0.548638	0.29572	0.155642	0.352941	0.294118	0.352941	0	1	0	0	0	0	1	0	0	0	1	0	0	0	1	2	0	0	2	0	0	0	2	0	1
Non-outlier-1344	ssa27	34206980	34207566	-586	<DEL>	intron_variant	MODIFIER	LOC106588997	0.0680195	200	3	0.015	49	74	134	0	10	24	0.190661	0.287938	0.521401	0	0.294118	0.705882	2	1	2	2	2	2	2	1	1	0	1	2	1	2	1	2	2	2	2	2	1	2	2	0	2
Non-outlier-1345	ssa07	39500495	39500760	-265	<DEL>	3_prime_UTR_variant	MODIFIER	fbxo18	0.0678236	200	3	0.015	229	23	5	23	10	1	0.891051	0.0894942	0.0194553	0.676471	0.294118	0.0294118	0	0	0	0	0	1	1	0	0	0	0	0	0	0	0	0	0	0	0	0	0	0	0	0	0
Non-outlier-1346	ssa02	59374297	59374440	-143	<DEL>	splice_region_variant&non_coding_transcript_exon_variant	LOW	LOC106591071	0.0660588	200	3	0.015	236	19	2	27	5	2	0.918288	0.07393	0.0077821	0.794118	0.147059	0.0588235	0	0	0	1	0	0	0	0	0	0	1	0	0	0	0	0	0	0	0	0	0	2	0	0	0
Non-outlier-1347	ssa05	9757480	9760241	-2761	<DEL>	upstream_gene_variant	MODIFIER	LOC106604249	0.065948	200	3	0.015	217	32	8	22	9	3	0.844358	0.124514	0.0311284	0.647059	0.264706	0.0882353	0	1	0	0	2	0	0	0	0	0	0	0	1	0	0	0	0	1	0	0	0	0	0	0	1
Non-outlier-1348	ssa28	12162869	12163043	-174	<DEL>	intron_variant	MODIFIER	LOC106589196	0.0654182	200	3	0.015	51	92	114	4	5	25	0.198444	0.357977	0.44358	0.117647	0.147059	0.735294	1	1	1	2	0	1	0	2	2	1	2	2	1	2	2	2	2	2	2	2	1	0	2	2	2
Non-outlier-1349	ssa05	77414	78566	-1152	<DEL>	downstream_gene_variant	MODIFIER	LOC106604072	0.0637587	200	3	0.015	251	6	0	30	4	0	0.976654	0.0233463	0	0.882353	0.117647	0	0	0	0	0	0	0	0	0	0	0	0	0	0	0	0	0	0	0	0	0	0	0	0	0	0
Non-outlier-1350	ssa09	116928309	116930875	-2566	<DEL>	exon_loss_variant	HIGH	LOC106612947	0.0637587	200	3	0.015	252	5	0	30	4	0	0.980545	0.0194553	0	0.882353	0.117647	0	0	0	0	0	0	0	0	1	0	0	0	0	0	0	0	0	0	0	0	0	0	0	0	0	0
Non-outlier-1351	ssa25	20159876	20160278	-402	<DEL>	intron_variant	MODIFIER	klf7	0.0634211	200	3	0.015	183	60	14	32	2	0	0.712062	0.233463	0.0544747	0.941176	0.0588235	0	1	0	0	1	1	0	0	0	0	0	0	0	0	0	0	0	0	1	1	0	2	1	0	1	1
Non-outlier-1352	ssa10	65050909	65052113	-1204	<DEL>	intron_variant	MODIFIER	LOC106560750	0.0620189	200	3	0.015	253	3	1	30	4	0	0.984436	0.0116732	0.00389105	0.882353	0.117647	0	1	0	0	0	0	0	0	0	0	0	0	0	0	0	0	0	0	0	0	0	0	0	0	0	0
Non-outlier-1353	ssa01	46704341	46709990	-5649	<DEL>	intron_variant	MODIFIER	wdfy4	0.0615321	200	3	0.015	248	9	0	29	5	0	0.964981	0.0350195	0	0.852941	0.147059	0	0	0	0	0	0	0	0	0	0	0	0	0	0	0	0	0	0	0	0	0	0	0	0	0	0
Non-outlier-1354	ssa01	67072981	67074553	-1572	<DEL>	intron_variant	MODIFIER	LOC106607935	0.0615321	200	3	0.015	248	9	0	29	5	0	0.964981	0.0350195	0	0.852941	0.147059	0	0	0	0	0	0	0	0	0	0	0	0	0	0	0	0	0	0	0	0	0	0	0	0	0	0
Non-outlier-1355	ssa15	103625215	103625376	-161	<DEL>	intron_variant	MODIFIER	LOC106573004	0.0609662	200	3	0.015	131	35	91	8	10	16	0.509728	0.136187	0.354086	0.235294	0.294118	0.470588	0	0	0	2	0	2	2	2	2	0	0	0	1	0	2	0	0	2	2	0	0	0	0	0	2
Non-outlier-1356	ssa14	74160166	74160528	362	<DUP>	intron_variant	MODIFIER	LOC106570400	0.0608139	200	3	0.015	198	37	22	33	1	0	0.770428	0.143969	0.0856031	0.970588	0.0294118	0	1	0	0	1	0	2	0	0	0	0	0	0	0	0	0	1	0	1	1	0	0	0	1	0	0
Non-outlier-1357	ssa27	6409557	6409691	-134	<DEL>	intergenic_region	MODIFIER	LOC106588502-LOC106588268	0.0604531	200	3	0.015	61	62	134	2	8	24	0.237354	0.241245	0.521401	0.0588235	0.235294	0.705882	2	1	2	1	1	2	2	1	2	1	0	2	2	2	2	0	2	1	0	2	2	2	1	2	2
Non-outlier-1358	ssa27	23639377	23639549	-172	<DEL>	intron_variant	MODIFIER	LOC106588723	0.0603153	200	3	0.015	249	7	1	29	5	0	0.968872	0.0272374	0.00389105	0.852941	0.147059	0	0	0	0	0	0	0	0	0	0	0	0	0	0	0	0	0	0	0	0	0	0	0	0	0	0
Non-outlier-1359	ssa19	1671250	1672897	-1647	<DEL>	intron_variant	MODIFIER	LOC106578287	0.0597313	200	3	0.015	152	90	15	14	13	7	0.59144	0.350195	0.0583658	0.411765	0.382353	0.205882	2	0	0	1	0	0	0	0	2	1	0	0	1	0	1	2	1	0	0	1	0	0	0	0	0
Non-outlier-1360	ssa15	19015955	19016183	-228	<DEL>	intergenic_region	MODIFIER	LOC106571099-LOC106571096	0.0595824	200	3	0.015	227	21	9	22	12	0	0.883268	0.0817121	0.0350195	0.647059	0.352941	0	0	0	0	0	0	0	0	0	1	0	0	0	0	0	0	0	0	0	0	0	0	1	0	0	0
Non-outlier-1361	ssa01	33579627	33580202	-575	<DEL>	intergenic_region	MODIFIER	LOC106601656-jkamp	0.0594775	200	3	0.015	256	1	0	32	2	0	0.996109	0.00389105	0	0.941176	0.0588235	0	0	0	0	0	0	0	0	0	0	0	1	0	0	0	0	0	0	0	0	0	0	0	0	0	0
Non-outlier-1362	ssa01	133838109	133839549	-1440	<DEL>	intron_variant	MODIFIER	LOC106567541	0.0594775	200	3	0.015	256	1	0	32	2	0	0.996109	0.00389105	0	0.941176	0.0588235	0	0	0	0	0	0	0	0	0	0	0	0	0	0	0	0	0	0	0	0	0	0	0	0	0	0
Non-outlier-1363	ssa09	58971968	58976031	-4063	<DEL>	downstream_gene_variant	MODIFIER	LOC106611607	0.0594775	200	3	0.015	255	2	0	32	2	0	0.992218	0.0077821	0	0.941176	0.0588235	0	0	0	0	0	0	0	0	0	0	0	0	0	0	0	0	0	0	0	0	0	0	0	0	0	0
Non-outlier-1364	ssa09	62738457	62740249	-1792	<DEL>	intergenic_region	MODIFIER	LOC106611782-LOC106611781	0.0594775	200	3	0.015	255	2	0	32	2	0	0.992218	0.0077821	0	0.941176	0.0588235	0	0	0	0	0	0	0	0	0	0	0	0	0	0	0	0	0	0	0	0	0	0	0	0	0	0
Non-outlier-1365	ssa17	1524367	1524744	-377	<DEL>	upstream_gene_variant	MODIFIER	cars2	0.0594775	200	3	0.015	256	1	0	32	2	0	0.996109	0.00389105	0	0.941176	0.0588235	0	0	0	0	0	0	0	0	0	0	0	0	0	0	0	0	0	0	0	0	0	0	0	0	0	0
Non-outlier-1366	ssa16	26242397	26244322	-1925	<DEL>	intergenic_region	MODIFIER	LOC106573467-LOC106573484	0.0588557	200	3	0.015	159	76	22	13	15	6	0.618677	0.29572	0.0856031	0.382353	0.441176	0.176471	0	0	0	0	0	0	0	1	0	0	1	0	0	0	1	1	2	0	0	0	1	0	0	0	2
Non-outlier-1367	ssa20	9956358	9956525	-167	<DEL>	intron_variant	MODIFIER	LOC106580141	0.0588101	200	3	0.015	66	76	115	3	9	22	0.256809	0.29572	0.447471	0.0882353	0.264706	0.647059	1	1	2	2	2	2	2	2	2	1	1	0	0	2	2	0	2	0	2	1	0	2	2	1	1
Non-outlier-1368	ssa01	125123315	125123466	-151	<DEL>	intron_variant	MODIFIER	LOC106565591	0.0587351	200	3	0.015	117	84	56	6	17	11	0.455253	0.326848	0.217899	0.176471	0.5	0.323529	2	2	1	0	0	0	1	2	0	0	2	1	1	0	2	0	1	0	2	2	2	0	2	0	2
Non-outlier-1369	ssa15	27919854	27919963	-109	<DEL>	downstream_gene_variant	MODIFIER	LOC106571291	0.0584592	200	3	0.015	240	17	0	28	5	1	0.933852	0.0661479	0	0.823529	0.147059	0.0294118	0	0	0	0	0	0	0	0	0	0	0	0	0	0	0	0	1	0	0	0	0	0	0	0	0
Non-outlier-1370	ssa18	57639420	57641042	-1622	<DEL>	upstream_gene_variant	MODIFIER	LOC106577821	0.0577253	200	3	0.015	243	13	1	28	5	1	0.945525	0.0505837	0.00389105	0.823529	0.147059	0.0294118	0	0	0	0	0	0	0	0	0	0	0	1	0	0	1	1	0	0	0	0	0	0	0	0	0
Non-outlier-1371	ssa02	19214139	19214338	-199	<DEL>	intron_variant	MODIFIER	LOC106579570	0.0575908	200	3	0.015	254	3	0	31	3	0	0.988327	0.0116732	0	0.911765	0.0882353	0	0	0	0	0	0	0	0	0	0	0	0	0	0	0	0	0	0	0	0	0	0	0	0	0	0
Non-outlier-1372	ssa19	62663009	62665621	-2612	<DEL>	frameshift_variant&start_lost&splice_region_variant	HIGH	LOC106579413	0.0575908	200	3	0.015	254	3	0	31	3	0	0.988327	0.0116732	0	0.911765	0.0882353	0	0	0	0	0	0	0	0	0	0	0	0	0	0	0	0	0	0	0	0	0	0	0	0	0	0
Non-outlier-1373	ssa27	17598718	17600438	-1720	<DEL>	intron_variant	MODIFIER	trappc9	0.0575908	200	3	0.015	254	3	0	31	3	0	0.988327	0.0116732	0	0.911765	0.0882353	0	0	0	0	0	0	0	0	0	0	0	0	0	0	0	0	0	0	0	0	0	0	0	0	0	0
Non-outlier-1374	ssa12	54413625	54414495	-870	<DEL>	upstream_gene_variant	MODIFIER	LOC106565462	0.0566978	200	3	0.015	65	105	87	1	17	16	0.252918	0.40856	0.338521	0.0294118	0.5	0.470588	2	0	1	0	1	0	2	2	2	1	1	0	0	1	2	0	2	1	0	2	2	2	2	1	1
Non-outlier-1375	ssa23	17869421	17871307	-1886	<DEL>	intergenic_region	MODIFIER	LOC106584148-LOC106584147	0.0566195	200	3	0.015	209	40	8	22	8	4	0.81323	0.155642	0.0311284	0.647059	0.235294	0.117647	1	0	0	0	1	0	0	0	0	0	0	0	0	0	0	2	1	0	0	0	1	0	0	0	0
Non-outlier-1376	ssa10	78931271	78931470	-199	<DEL>	intron_variant	MODIFIER	n4bp1	0.0561155	200	3	0.015	239	14	4	26	8	0	0.929961	0.0544747	0.0155642	0.764706	0.235294	0	0	1	0	0	0	0	0	0	0	0	0	1	0	0	0	0	0	0	0	1	0	0	0	0	1
Non-outlier-1377	ssa28	8119395	8119799	-404	<DEL>	intergenic_region	MODIFIER	LOC106589410-LOC106589411	0.0560851	200	3	0.015	81	76	100	18	8	8	0.315175	0.29572	0.389105	0.529412	0.235294	0.235294	2	2	2	2	1	2	0	0	1	2	1	2	0	0	2	1	1	2	0	1	2	1	1	1	2
Non-outlier-1378	ssa13	22547142	22547362	-220	<DEL>	intron_variant	MODIFIER	LOC106566912	0.055859	200	3	0.015	194	57	6	20	10	4	0.754864	0.22179	0.0233463	0.588235	0.294118	0.117647	0	1	0	0	1	0	0	0	0	0	0	0	0	0	0	0	0	0	0	2	0	0	0	0	0
Non-outlier-1379	ssa05	20520291	20520564	-273	<DEL>	intron_variant	MODIFIER	LOC106604462	0.0555859	200	3	0.015	214	40	3	21	12	1	0.832685	0.155642	0.0116732	0.617647	0.352941	0.0294118	1	1	1	1	0	0	0	0	0	0	1	0	0	0	0	0	0	0	0	0	0	0	0	0	0
Non-outlier-1380	ssa07	13764055	13764276	-221	<DEL>	intergenic_region	MODIFIER	LOC106608609-LOC106608608	0.055374	200	3	0.015	218	32	7	21	13	0	0.848249	0.124514	0.0272374	0.617647	0.382353	0	0	1	1	0	0	0	0	2	0	0	0	0	0	1	0	0	0	0	0	0	2	1	0	0	0
Non-outlier-1381	ssa09	55840155	55845350	-5195	<DEL>	intergenic_region	MODIFIER	pitx2-LOC106611577	0.0544698	200	3	0.015	130	83	44	24	9	1	0.505837	0.322957	0.171206	0.705882	0.264706	0.0294118	1	0	1	0	1	0	1	0	0	0	0	2	1	0	2	1	1	2	1	2	0	0	1	0	1
Non-outlier-1382	ssa13	26165459	26165559	-100	<DEL>	non_coding_transcript_exon_variant	MODIFIER	LOC106566844	0.0542677	200	3	0.015	131	70	56	24	8	2	0.509728	0.272374	0.217899	0.705882	0.235294	0.0588235	0	0	0	0	0	1	0	2	0	1	0	0	0	2	0	1	0	0	1	0	2	0	1	0	2
Non-outlier-1383	ssa11	48880662	48882401	-1739	<DEL>	intron_variant	MODIFIER	LOC106562892	0.0541231	200	3	0.015	206	40	11	20	12	2	0.801556	0.155642	0.0428016	0.588235	0.352941	0.0588235	0	0	0	0	0	0	0	0	0	0	1	1	0	0	0	0	0	0	0	1	0	0	0	1	1
Non-outlier-1384	ssa09	73864739	73866327	-1588	<DEL>	intergenic_region	MODIFIER	LOC106611994-LOC106611960	0.0536184	200	3	0.015	246	10	1	29	4	1	0.957198	0.0389105	0.00389105	0.852941	0.117647	0.0294118	0	0	0	0	0	0	0	0	0	0	1	1	0	0	0	0	0	0	0	0	0	0	0	0	1
Non-outlier-1385	ssa10	99069475	99070281	-806	<DEL>	upstream_gene_variant	MODIFIER	LOC106561456	0.0535322	200	3	0.015	172	68	17	30	4	0	0.669261	0.264591	0.0661479	0.882353	0.117647	0	1	0	0	1	1	0	1	0	0	0	2	0	0	1	1	0	0	0	1	0	0	0	1	0	0
Non-outlier-1386	ssa21	25678911	25680635	-1724	<DEL>	intergenic_region	MODIFIER	LOC106581997-LOC106582008	0.0534177	200	3	0.015	187	57	13	18	11	5	0.727626	0.22179	0.0505837	0.529412	0.323529	0.147059	0	0	1	0	0	1	0	0	1	0	0	0	0	0	0	0	0	0	1	0	0	0	0	0	0
Non-outlier-1387	ssa22	37261138	37264237	-3099	<DEL>	upstream_gene_variant	MODIFIER	LOC106583374	0.0531565	200	3	0.015	241	16	0	27	7	0	0.937743	0.0622568	0	0.794118	0.205882	0	0	0	0	0	0	0	0	0	0	0	0	0	0	0	0	0	0	0	0	0	0	0	0	0	0
Non-outlier-1388	ssa23	16432941	16433522	-581	<DEL>	intron_variant	MODIFIER	LOC106584171	0.0530058	200	3	0.015	213	34	10	34	0	0	0.828794	0.132296	0.0389105	1	0	0	1	2	0	0	0	0	1	0	0	0	1	0	0	0	2	0	0	0	0	1	0	1	0	0	0
Non-outlier-1389	ssa17	45732419	45732527	-108	<DEL>	intron_variant	MODIFIER	LOC106576317	0.0530019	200	3	0.015	124	88	45	23	10	1	0.48249	0.342412	0.175097	0.676471	0.294118	0.0294118	1	1	1	1	1	0	1	1	0	1	1	1	1	2	0	1	1	0	1	0	1	2	0	1	0
Non-outlier-1390	ssa01	43418740	43418915	-175	<DEL>	upstream_gene_variant	MODIFIER	nrxn3	0.0528893	200	3	0.015	233	20	4	24	10	0	0.906615	0.077821	0.0155642	0.705882	0.294118	0	0	0	0	0	0	0	0	0	0	0	0	0	0	0	0	0	0	1	0	0	0	0	0	1	1
Non-outlier-1391	ssa23	2816298	2816588	-290	<DEL>	downstream_gene_variant	MODIFIER	LOC106583946	0.0527898	200	3	0.015	216	40	1	24	7	3	0.840467	0.155642	0.00389105	0.705882	0.205882	0.0882353	0	1	0	0	0	0	0	0	0	0	0	1	0	0	0	0	1	0	0	0	0	1	0	0	0
Non-outlier-1392	ssa26	5604296	5604778	-482	<DEL>	intron_variant	MODIFIER	LOC106587057	0.0526479	200	3	0.015	95	85	77	3	18	13	0.36965	0.330739	0.299611	0.0882353	0.529412	0.382353	1	1	1	2	0	2	1	2	0	0	1	2	0	0	2	2	1	0	0	2	0	1	0	1	0
Non-outlier-1393	ssa23	16915226	16915406	-180	<DEL>	intron_variant	MODIFIER	LOC106584159	0.0526203	200	3	0.015	106	67	84	21	7	6	0.412451	0.2607	0.326848	0.617647	0.205882	0.176471	0	1	2	0	0	2	1	1	2	0	0	1	0	0	0	2	0	0	1	1	2	0	0	1	0
Non-outlier-1394	ssa09	50750142	50750774	-632	<DEL>	intergenic_region	MODIFIER	LOC106611507-LOC106611509	0.0524478	200	3	0.015	242	14	1	27	7	0	0.941634	0.0544747	0.00389105	0.794118	0.205882	0	1	1	1	0	0	0	1	0	0	0	0	0	0	0	0	0	0	0	0	0	0	0	0	0	0
Non-outlier-1395	ssa27	29528350	29529500	-1150	<DEL>	intron_variant	MODIFIER	LOC106588906	0.0519746	200	3	0.015	251	6	0	30	4	0	0.976654	0.0233463	0	0.882353	0.117647	0	0	0	0	0	1	0	0	0	0	0	0	0	0	0	0	0	1	0	0	0	0	0	0	0	0
Non-outlier-1396	ssa14	18204906	18205108	-202	<DEL>	intron_variant	MODIFIER	LOC106568845	0.051694	200	3	0.015	152	79	26	12	16	6	0.59144	0.307393	0.101167	0.352941	0.470588	0.176471	1	1	0	1	0	0	2	1	1	1	0	0	1	1	2	1	2	2	0	0	0	2	0	1	1
Non-outlier-1397	ssa20	15751273	15751417	-144	<DEL>	intergenic_region	MODIFIER	LOC106580263-LOC106580054	0.0514751	200	3	0.015	248	9	0	30	3	1	0.964981	0.0350195	0	0.882353	0.0882353	0.0294118	0	0	0	0	0	0	0	0	0	0	0	0	0	0	0	0	0	0	0	0	0	0	1	0	0
Non-outlier-1398	ssa03	2887095	2890991	-3896	<DEL>	intron_variant	MODIFIER	LOC106596674	0.0509248	200	3	0.015	228	12	17	23	8	3	0.88716	0.0466926	0.0661479	0.676471	0.235294	0.0882353	0	0	0	0	0	0	0	0	2	2	0	0	0	2	0	0	0	0	0	0	0	0	0	0	0
Non-outlier-1399	ssa22	56156961	56157165	-204	<DEL>	intergenic_region	MODIFIER	dag1-LOC106583753	0.050849	200	3	0.015	201	53	3	18	16	0	0.782101	0.206226	0.0116732	0.529412	0.470588	0	0	0	0	0	0	0	1	0	1	0	1	0	1	0	0	0	1	0	0	0	0	0	0	0	0
Non-outlier-1400	ssa20	17541697	17545211	-3514	<DEL>	exon_loss_variant&splice_region_variant	HIGH	LOC106580002	0.050818	200	3	0.015	201	56	0	20	13	1	0.782101	0.217899	0	0.588235	0.382353	0.0294118	0	0	1	0	0	0	0	0	0	0	1	0	0	0	0	0	0	0	0	0	1	0	0	0	0
Non-outlier-1401	ssa05	4884957	4885235	-278	<DEL>	upstream_gene_variant	MODIFIER	ef-1g	0.0500954	200	3	0.015	216	29	12	21	11	2	0.840467	0.11284	0.0466926	0.617647	0.323529	0.0588235	1	1	0	0	0	0	0	1	2	2	0	0	0	0	1	0	1	0	2	0	0	0	0	0	0
Non-outlier-1402	ssa24	21451721	21453633	1912	<DUP>	intergenic_region	MODIFIER	LOC106585543-LOC106585542	0.0500126	200	3	0.015	202	47	8	19	13	2	0.785992	0.182879	0.0311284	0.558824	0.382353	0.0588235	0	0	1	1	1	0	0	0	0	0	1	1	0	0	0	0	0	0	0	0	1	0	0	0	0
Non-outlier-1403	ssa04	67600565	67602946	2381	<DUP>	splice_acceptor_variant&splice_region_variant&intron_variant&non_coding_transcript_exon_variant	HIGH	LOC106603802	0.0499317	200	3	0.015	208	30	19	33	1	0	0.809339	0.116732	0.07393	0.970588	0.0294118	0	0	1	0	1	0	0	1	0	0	2	0	0	0	0	0	2	1	0	2	0	0	0	0	0	0
Non-outlier-1404	ssa27	2796457	2796956	-499	<DEL>	intergenic_region	MODIFIER	LOC106588201-LOC106588202	0.0495333	200	3	0.015	46	69	142	2	6	26	0.178988	0.268482	0.552529	0.0588235	0.176471	0.764706	1	1	2	2	2	2	1	1	1	1	2	2	1	2	2	1	2	2	2	2	1	2	0	2	1
Non-outlier-1405	ssa25	6512203	6516701	-4498	<DEL>	intergenic_region	MODIFIER	trnav-cac-dnah7	0.0489838	200	3	0.015	168	68	21	17	9	8	0.653696	0.264591	0.0817121	0.5	0.264706	0.235294	1	0	0	1	0	0	0	2	0	2	0	2	0	1	1	2	1	0	0	0	0	0	1	0	0
Non-outlier-1406	ssa06	57836842	57837612	-770	<DEL>	upstream_gene_variant	MODIFIER	LOC106607787	0.0488464	200	3	0.015	206	39	12	33	1	0	0.801556	0.151751	0.0466926	0.970588	0.0294118	0	1	1	0	0	0	1	0	0	1	0	0	0	0	0	0	0	0	0	0	0	1	1	0	0	0
Non-outlier-1407	ssa04	40819763	40820057	-294	<DEL>	intergenic_region	MODIFIER	LOC106603402-LOC106603270	0.0488122	200	3	0.015	126	84	47	8	17	9	0.490272	0.326848	0.182879	0.235294	0.5	0.264706	1	0	1	2	0	0	1	2	1	0	0	1	0	0	1	2	1	0	2	1	1	1	0	0	0
Non-outlier-1408	ssa23	42495302	42495552	-250	<DEL>	intron_variant	MODIFIER	LOC106584685	0.0488033	200	3	0.015	110	90	57	7	15	12	0.428016	0.350195	0.22179	0.205882	0.441176	0.352941	2	1	2	2	1	2	0	0	0	1	1	1	0	0	1	1	2	1	1	1	1	1	0	1	0
Non-outlier-1409	ssa03	45038570	45038681	-111	<DEL>	intergenic_region	MODIFIER	LOC106600529-LOC106600546	0.0487636	200	3	0.015	76	86	95	12	19	3	0.29572	0.33463	0.36965	0.352941	0.558824	0.0882353	1	1	0	1	0	0	2	2	2	2	0	0	1	0	2	1	1	2	1	1	0	2	2	0	1
Non-outlier-1410	ssa27	15281792	15282012	-220	<DEL>	intergenic_region	MODIFIER	id1192653-LOC106588535	0.0486914	200	3	0.015	185	57	15	19	9	6	0.719844	0.22179	0.0583658	0.558824	0.264706	0.176471	0	0	1	0	0	1	0	0	0	0	0	0	0	2	0	0	0	0	1	0	0	0	1	0	1
Non-outlier-1411	ssa20	4009072	4009258	-186	<DEL>	intergenic_region	MODIFIER	xbp1-LOC106580211	0.0484281	200	3	0.015	110	86	61	19	14	1	0.428016	0.33463	0.237354	0.558824	0.411765	0.0294118	1	2	1	0	0	0	1	1	0	0	0	2	2	1	0	1	2	0	0	0	1	1	0	0	1
Non-outlier-1412	ssa03	49408246	49411380	-3134	<DEL>	intergenic_region	MODIFIER	LOC106600680-id167280	0.0482828	200	3	0.015	214	35	8	21	12	1	0.832685	0.136187	0.0311284	0.617647	0.352941	0.0294118	2	0	0	1	0	0	0	0	1	0	1	0	2	0	0	0	0	0	0	0	1	0	1	0	0
Non-outlier-1413	ssa11	68584660	68585140	480	<DUP>	intergenic_region	MODIFIER	LOC106563257-LOC106563255	0.0478023	200	3	0.015	126	59	72	20	13	1	0.490272	0.229572	0.280156	0.588235	0.382353	0.0294118	0	0	0	0	0	0	1	0	0	1	2	0	0	0	2	1	0	1	1	1	0	0	1	1	2
Non-outlier-1414	ssa01	3034885	3035310	-425	<DEL>	intron_variant	MODIFIER	rtf1	0.0466105	200	3	0.015	215	28	14	23	7	4	0.836576	0.108949	0.0544747	0.676471	0.205882	0.117647	0	1	0	1	0	0	0	0	0	0	0	0	0	0	0	0	0	0	1	0	0	0	0	0	0
Non-outlier-1415	ssa09	52676292	52676749	-457	<DEL>	intergenic_region	MODIFIER	LOC106611537-LOC106611538	0.0466002	200	3	0.015	215	34	8	34	0	0	0.836576	0.132296	0.0311284	1	0	0	0	0	0	0	0	1	0	0	1	1	0	0	0	0	0	0	0	0	0	0	0	0	0	0	1
Non-outlier-1416	ssa13	66728239	66731989	-3750	<DEL>	intergenic_region	MODIFIER	LOC106567730-LOC106567728	0.0464749	200	3	0.015	77	84	96	5	10	19	0.299611	0.326848	0.373541	0.147059	0.294118	0.558824	2	1	2	2	0	2	1	1	0	2	1	1	2	2	1	0	2	2	0	2	2	1	2	1	1
Non-outlier-1417	ssa09	100415715	100416244	-529	<DEL>	intergenic_region	MODIFIER	LOC106612724-tisb	0.0464324	200	3	0.015	214	40	3	24	7	3	0.832685	0.155642	0.0116732	0.705882	0.205882	0.0882353	0	0	1	0	0	0	0	1	1	0	0	0	0	0	0	1	1	0	0	0	0	0	0	0	1
Non-outlier-1418	ssa16	9691039	9696877	5838	<DUP>	intergenic_region	MODIFIER	id786980-LOC106573253	0.0463007	200	3	0.015	185	45	27	31	2	1	0.719844	0.175097	0.105058	0.911765	0.0588235	0.0294118	0	2	0	0	1	0	1	0	0	0	0	1	2	0	0	1	0	2	0	0	1	0	0	0	0
Non-outlier-1419	ssa03	7489858	7490637	-779	<DEL>	intergenic_region	MODIFIER	mplkip-inhba	0.0461156	200	3	0.015	199	55	3	33	1	0	0.774319	0.214008	0.0116732	0.970588	0.0294118	0	0	0	1	0	0	1	0	0	0	0	0	0	0	1	0	0	0	1	0	1	0	0	0	0	0
Non-outlier-1420	ssa19	44233779	44234376	-597	<DEL>	intergenic_region	MODIFIER	LOC106578922-LOC106578926	0.0458679	200	3	0.015	220	27	10	34	0	0	0.856031	0.105058	0.0389105	1	0	0	0	0	1	0	0	0	0	0	0	0	0	0	0	0	0	0	0	0	0	0	0	0	0	0	0
Non-outlier-1421	ssa25	42430123	42431456	-1333	<DEL>	exon_loss_variant&splice_region_variant	HIGH	LOC106586806	0.0456395	200	3	0.015	229	25	3	24	10	0	0.891051	0.0972763	0.0116732	0.705882	0.294118	0	0	0	0	1	0	0	0	0	1	0	0	0	0	0	0	0	0	0	1	2	0	0	0	0	0
Non-outlier-1422	ssa05	64752161	64754044	1883	<DUP>	downstream_gene_variant	MODIFIER	LOC106605552	0.0452899	200	3	0.015	228	23	6	27	3	4	0.88716	0.0894942	0.0233463	0.794118	0.0882353	0.117647	0	0	0	0	0	0	0	1	0	0	0	1	0	0	0	2	0	0	0	1	0	0	0	0	0
Non-outlier-1423	ssa16	47917903	47918022	-119	<DEL>	intergenic_region	MODIFIER	LOC106574030-LOC106574027	0.0450106	200	3	0.015	197	46	14	20	10	4	0.766537	0.178988	0.0544747	0.588235	0.294118	0.117647	0	1	1	0	0	1	0	1	0	2	0	0	0	0	2	0	0	0	1	1	0	0	1	0	0
Non-outlier-1424	ssa12	16804819	16805947	1128	<DUP>	intergenic_region	MODIFIER	LOC106564608-LOC106564609	0.0442055	200	3	0.015	118	104	35	2	30	2	0.459144	0.404669	0.136187	0.0588235	0.882353	0.0588235	2	1	1	1	0	0	0	1	1	2	2	1	1	1	0	1	1	2	1	0	2	1	1	0	0
Non-outlier-1425	ssa01	113940812	113942483	-1671	<DEL>	upstream_gene_variant	MODIFIER	fer	0.0441745	200	3	0.015	183	56	18	20	7	7	0.712062	0.217899	0.0700389	0.588235	0.205882	0.205882	1	1	1	1	0	0	0	1	0	1	0	0	0	1	0	0	0	0	0	1	0	1	0	0	0
Non-outlier-1426	ssa04	38038773	38040975	-2202	<DEL>	upstream_gene_variant	MODIFIER	LOC106603170	0.0438384	200	3	0.015	88	87	82	3	18	13	0.342412	0.338521	0.319066	0.0882353	0.529412	0.382353	2	0	1	1	0	2	0	1	2	1	2	1	1	0	1	2	2	2	2	2	0	0	1	0	1
Non-outlier-1427	ssa18	53361775	53362101	-326	<DEL>	upstream_gene_variant	MODIFIER	LOC106577632	0.0438268	200	3	0.015	51	94	112	12	13	9	0.198444	0.365759	0.435798	0.352941	0.382353	0.264706	1	1	1	1	2	0	0	1	1	2	2	2	1	1	0	2	1	2	1	2	1	1	1	0	2
Non-outlier-1428	ssa01	99097743	99097879	-136	<DEL>	intron_variant	MODIFIER	LOC106611671	0.043812	200	3	0.015	128	83	46	22	11	1	0.498054	0.322957	0.178988	0.647059	0.323529	0.0294118	0	0	2	1	0	0	0	0	0	1	0	1	2	0	2	1	1	1	0	1	1	2	1	0	1
Non-outlier-1429	ssa14	52043884	52045985	-2101	<DEL>	intergenic_region	MODIFIER	LOC106570108-id702470	0.0436519	200	3	0.015	176	68	13	30	4	0	0.684825	0.264591	0.0505837	0.882353	0.117647	0	0	1	0	0	1	0	0	0	1	0	0	0	0	0	0	0	2	0	0	0	0	1	1	0	0
Non-outlier-1430	ssa23	20641840	20643215	-1375	<DEL>	intron_variant	MODIFIER	scfd2	0.0436396	200	3	0.015	58	70	129	2	10	22	0.225681	0.272374	0.501946	0.0588235	0.294118	0.647059	1	1	2	0	2	2	0	1	1	2	2	2	2	1	2	1	2	2	2	2	2	1	0	0	1
Non-outlier-1431	ssa15	43014789	43017611	-2822	<DEL>	intergenic_region	MODIFIER	LOC106571719-LOC106571664	0.0434797	200	3	0.015	194	52	11	19	12	3	0.754864	0.202335	0.0428016	0.558824	0.352941	0.0882353	1	0	0	0	0	0	0	2	0	1	1	0	0	0	0	0	0	0	0	2	0	0	1	0	0
Non-outlier-1432	ssa12	61701184	61701541	-357	<DEL>	splice_region_variant&downstream_gene_variant	LOW	LOC106565699	0.0431903	200	3	0.015	198	46	13	32	2	0	0.770428	0.178988	0.0505837	0.941176	0.0588235	0	0	0	1	0	0	0	1	0	0	0	0	0	0	0	1	0	0	0	0	0	0	0	0	0	0
Non-outlier-1433	ssa17	28313472	28316402	-2930	<DEL>	intron_variant	MODIFIER	LOC106575885	0.043026	200	3	0.015	253	4	0	31	3	0	0.984436	0.0155642	0	0.911765	0.0882353	0	0	0	0	0	1	0	0	0	0	0	0	0	0	0	0	0	0	0	0	0	0	0	0	0	0
Non-outlier-1434	ssa03	7872675	7873499	-824	<DEL>	downstream_gene_variant	MODIFIER	LOC106598057	0.0427843	200	3	0.015	186	60	11	31	3	0	0.723735	0.233463	0.0428016	0.911765	0.0882353	0	0	0	0	0	1	0	0	0	0	0	0	1	0	1	0	0	0	0	0	1	0	0	0	0	0
Non-outlier-1435	ssa07	4139873	4140303	-430	<DEL>	intron_variant	MODIFIER	glu2b	0.0423465	200	3	0.015	250	7	0	30	4	0	0.972763	0.0272374	0	0.882353	0.117647	0	0	0	0	0	0	0	0	0	0	0	1	0	0	0	0	0	0	0	0	0	0	0	0	0	0
Non-outlier-1436	ssa10	5367686	5376425	-8739	<DEL>	intergenic_region	MODIFIER	LOC106613451-LOC106613452	0.0421257	200	3	0.015	197	49	11	32	2	0	0.766537	0.190661	0.0428016	0.941176	0.0588235	0	0	0	1	0	0	0	0	0	0	0	0	1	0	2	0	1	0	0	0	0	0	0	1	0	1
Non-outlier-1437	ssa09	101977020	101977399	-379	<DEL>	intron_variant	MODIFIER	LOC106612696	0.0420825	200	3	0.015	184	53	20	20	7	7	0.715953	0.206226	0.077821	0.588235	0.205882	0.205882	0	0	0	0	2	1	2	0	0	1	0	0	0	1	0	0	0	1	0	0	0	0	0	0	0
Non-outlier-1438	ssa27	6355552	6355718	-166	<DEL>	intron_variant	MODIFIER	LOC106588502	0.0417346	200	3	0.015	170	62	25	16	12	6	0.661479	0.241245	0.0972763	0.470588	0.352941	0.176471	0	0	0	2	0	1	1	1	0	0	0	1	2	0	0	0	2	0	0	0	0	1	0	1	0
Non-outlier-1439	ssa01	122285446	122286085	-639	<DEL>	intron_variant	MODIFIER	LOC106565185	0.0415836	200	3	0.015	194	51	12	18	14	2	0.754864	0.198444	0.0466926	0.529412	0.411765	0.0588235	0	1	2	1	0	1	0	0	1	0	1	1	0	1	0	0	1	1	0	0	1	1	1	0	0
Non-outlier-1440	ssa01	8971514	8971755	-241	<DEL>	intergenic_region	MODIFIER	LOC106612204-LOC106612269	0.0412798	200	3	0.015	231	21	5	24	10	0	0.898833	0.0817121	0.0194553	0.705882	0.294118	0	0	0	1	0	2	0	0	0	0	0	0	0	0	0	0	0	0	0	0	0	1	1	0	0	0
Non-outlier-1441	ssa27	30156990	30157381	-391	<DEL>	intergenic_region	MODIFIER	casd1-col1a2	0.0411811	200	3	0.015	213	41	3	22	11	1	0.828794	0.159533	0.0116732	0.647059	0.323529	0.0294118	0	0	0	1	0	0	0	0	0	0	0	0	0	0	1	1	1	0	0	0	0	1	0	0	0
Non-outlier-1442	ssa01	32900238	32907425	-7187	<DEL>	intergenic_region	MODIFIER	id19918-LOC106601106	0.0411258	200	3	0.015	244	12	1	29	4	1	0.949416	0.0466926	0.00389105	0.852941	0.117647	0.0294118	1	0	0	0	0	0	0	0	0	0	0	0	0	0	0	0	0	0	0	0	0	0	1	0	0
Non-outlier-1443	ssa04	54355066	54355877	-811	<DEL>	intergenic_region	MODIFIER	LOC106603419-LOC106603418	0.0410817	200	3	0.015	219	33	5	34	0	0	0.85214	0.128405	0.0194553	1	0	0	0	0	0	0	0	0	0	0	0	0	0	0	0	0	0	0	0	1	0	0	0	0	0	0	0
Non-outlier-1444	ssa19	26259779	26259978	-199	<DEL>	intron_variant	MODIFIER	LOC106578615	0.0409197	200	3	0.015	163	70	24	13	17	4	0.634241	0.272374	0.0933852	0.382353	0.5	0.117647	0	1	0	0	1	0	1	0	0	1	2	1	0	2	2	0	0	0	1	2	0	0	0	0	0
Non-outlier-1445	ssa09	111835273	111835410	-137	<DEL>	intron_variant	MODIFIER	LOC106612848	0.0408742	200	3	0.015	251	5	1	30	4	0	0.976654	0.0194553	0.00389105	0.882353	0.117647	0	1	0	0	1	0	0	0	0	0	0	0	0	0	0	0	0	0	0	0	0	0	0	0	0	0
Non-outlier-1446	ssa18	26275623	26275840	-217	<DEL>	intron_variant	MODIFIER	LOC106577164	0.0406853	200	3	0.015	138	85	34	7	23	4	0.536965	0.330739	0.132296	0.205882	0.676471	0.117647	1	1	1	1	1	2	1	0	1	1	1	0	0	0	1	2	2	0	2	0	1	0	0	0	0
Non-outlier-1447	ssa05	53092618	53092800	-182	<DEL>	intergenic_region	MODIFIER	LOC106605155-LOC106605156	0.0406321	200	3	0.015	242	12	3	27	7	0	0.941634	0.0466926	0.0116732	0.794118	0.205882	0	0	0	0	0	0	0	0	0	0	1	0	0	0	0	0	0	0	0	0	0	0	0	0	0	0
Non-outlier-1448	ssa24	11348748	11349140	-392	<DEL>	intergenic_region	MODIFIER	id1094018-LOC106585096	0.0405949	200	3	0.015	211	40	6	22	10	2	0.821012	0.155642	0.0233463	0.647059	0.294118	0.0588235	0	0	1	0	0	2	1	1	0	1	0	0	0	1	1	0	2	0	0	1	0	0	0	0	1
Non-outlier-1449	ssa19	53338687	53338801	-114	<DEL>	upstream_gene_variant	MODIFIER	rhbdl1	0.0402661	200	3	0.015	113	96	48	22	9	3	0.439689	0.373541	0.18677	0.647059	0.264706	0.0882353	0	0	1	0	1	1	1	1	2	0	1	2	0	1	0	1	1	0	0	0	1	0	0	1	0
Non-outlier-1450	ssa01	84294045	84294687	642	<DUP>	downstream_gene_variant	MODIFIER	LOC106611073	0.0399156	200	3	0.015	190	41	26	31	2	1	0.7393	0.159533	0.101167	0.911765	0.0588235	0.0294118	1	2	0	1	0	0	0	0	0	1	0	0	1	0	0	1	1	0	0	0	0	0	0	0	0
Non-outlier-1451	ssa14	17681890	17687136	-5246	<DEL>	intergenic_region	MODIFIER	LOC106568848-LOC100136455	0.03912	200	3	0.015	192	52	13	19	12	3	0.747082	0.202335	0.0505837	0.558824	0.352941	0.0882353	1	1	0	1	0	0	2	0	0	0	0	1	0	0	1	1	0	2	2	0	1	1	0	0	0
Non-outlier-1452	ssa16	35823010	35823312	-302	<DEL>	intergenic_region	MODIFIER	LOC106573628-LOC106573627	0.0389495	200	3	0.015	132	86	39	12	12	10	0.513619	0.33463	0.151751	0.352941	0.352941	0.294118	0	0	1	0	1	1	0	0	0	0	1	0	0	1	0	1	2	1	1	1	0	1	0	0	0
Non-outlier-1453	ssa01	43460024	43462014	-1990	<DEL>	intron_variant	MODIFIER	nrxn3	0.0388653	200	3	0.015	221	32	4	34	0	0	0.859922	0.124514	0.0155642	1	0	0	1	1	0	1	0	0	0	0	0	0	0	0	0	0	1	1	0	0	0	1	0	0	2	0	0
Non-outlier-1454	ssa19	24997444	24998810	-1366	<DEL>	intergenic_region	MODIFIER	LOC106578588-peci	0.0384961	200	3	0.015	130	83	44	10	15	9	0.505837	0.322957	0.171206	0.294118	0.441176	0.264706	0	2	0	1	2	1	2	0	0	0	0	1	2	0	1	0	0	1	1	0	0	2	0	0	2
Non-outlier-1455	ssa19	31368034	31368332	-298	<DEL>	intron_variant	MODIFIER	LOC106578667	0.0384551	200	3	0.015	29	54	174	1	4	29	0.11284	0.210117	0.677043	0.0294118	0.117647	0.852941	2	0	2	2	2	2	2	2	2	2	2	1	1	2	2	2	1	2	2	2	2	2	1	1	2
Non-outlier-1456	ssa02	52856105	53380187	-524082	<DEL>	feature_ablation	HIGH	LOC106588936&LOC106588940&LOC106588948&LOC106589018&LOC106589036&LOC106589040&LOC106589049&LOC106589059&LOC106589063&LOC106589071&LOC106589087&LOC106589116&LOC106589135&LOC106589141&LOC106589147&LOC106589165&LOC106589168&LOC106589169&LOC106589170&LOC106589172&LOC106589173&LOC106589186&LOC106589281&coq7&erp27&id130168&id130200&trnaa-agc&trnaa-ugc	0.0380274	200	3	0.015	238	19	0	27	7	0	0.92607	0.07393	0	0.794118	0.205882	0	0	0	1	0	1	0	0	0	0	0	0	0	0	0	0	0	0	0	0	0	0	0	1	0	0
Non-outlier-1457	ssa13	43088933	43090447	-1514	<DEL>	intron_variant	MODIFIER	LOC106567287	0.0379667	200	3	0.015	229	24	4	25	8	1	0.891051	0.0933852	0.0155642	0.735294	0.235294	0.0294118	0	0	0	0	0	0	0	0	0	0	1	0	0	0	0	0	0	0	0	0	0	0	0	0	0
Non-outlier-1458	ssa07	33969274	33969473	-199	<DEL>	intergenic_region	MODIFIER	LOC106609249-LOC106609248	0.0377615	200	3	0.015	236	17	4	26	8	0	0.918288	0.0661479	0.0155642	0.764706	0.235294	0	0	0	1	0	0	0	0	0	0	0	0	0	0	0	0	0	1	0	0	0	0	0	0	1	0
Non-outlier-1459	ssa25	8723312	8723534	-222	<DEL>	intergenic_region	MODIFIER	LOC106586088-LOC106586120	0.0369698	200	3	0.015	137	75	45	12	12	10	0.533074	0.291829	0.175097	0.352941	0.352941	0.294118	0	1	1	1	1	0	1	2	1	0	0	0	0	0	1	0	1	1	2	0	0	0	0	2	0
Non-outlier-1460	ssa06	43053486	43058482	-4996	<DEL>	intergenic_region	MODIFIER	LOC106607523-id300262	0.0369289	200	3	0.015	192	51	14	20	10	4	0.747082	0.198444	0.0544747	0.588235	0.294118	0.117647	0	2	0	1	0	0	1	0	0	1	0	0	0	0	0	0	0	0	1	0	0	1	0	1	0
Non-outlier-1461	ssa25	10765887	10766081	-194	<DEL>	intron_variant	MODIFIER	LOC106586153	0.0368131	200	3	0.015	189	55	13	17	15	2	0.735409	0.214008	0.0505837	0.5	0.441176	0.0588235	0	0	0	0	1	0	1	0	0	0	0	2	0	1	0	0	0	0	0	0	0	0	0	0	0
Non-outlier-1462	ssa05	56034551	56035051	-500	<DEL>	intron_variant	MODIFIER	LOC106605292	0.0367394	200	3	0.015	194	55	8	19	13	2	0.754864	0.214008	0.0311284	0.558824	0.382353	0.0588235	1	0	1	0	1	0	0	0	0	1	0	2	0	1	0	0	0	1	0	0	1	1	0	0	0
Non-outlier-1463	ssa07	41493301	41493505	-204	<DEL>	intron_variant	MODIFIER	LOC106609368	0.0363465	200	3	0.015	211	41	5	33	1	0	0.821012	0.159533	0.0194553	0.970588	0.0294118	0	0	1	0	0	1	1	1	0	0	0	0	0	0	0	0	0	1	0	1	0	1	0	0	0	0
Non-outlier-1464	ssa22	9930770	9931858	-1088	<DEL>	intron_variant	MODIFIER	LOC106582749	0.0361393	200	3	0.015	109	103	45	7	19	8	0.424125	0.400778	0.175097	0.205882	0.558824	0.235294	2	2	0	0	1	2	1	0	2	0	1	1	1	1	1	1	2	0	0	1	0	1	0	0	0
Non-outlier-1465	ssa13	52361045	52363202	-2157	<DEL>	intron_variant	MODIFIER	LOC106567492	0.0360941	200	3	0.015	240	15	2	28	5	1	0.933852	0.0583658	0.0077821	0.823529	0.147059	0.0294118	0	0	0	0	0	1	0	0	1	0	0	1	0	0	0	0	0	0	0	0	0	0	0	0	0
Non-outlier-1466	ssa11	18196602	18198034	-1432	<DEL>	intergenic_region	MODIFIER	LOC106562105-LOC106562107	0.0360369	200	3	0.015	188	58	11	18	14	2	0.731518	0.225681	0.0428016	0.529412	0.411765	0.0588235	0	0	1	1	0	0	0	0	0	0	1	0	0	0	0	0	0	0	0	0	1	1	1	0	0
Non-outlier-1467	ssa24	10197928	10198192	-264	<DEL>	splice_donor_variant&splice_region_variant&intron_variant&non_coding_transcript_exon_variant	HIGH	LOC106584954	0.0358306	200	3	0.015	75	82	100	3	14	17	0.291829	0.319066	0.389105	0.0882353	0.411765	0.5	1	1	1	2	0	0	2	2	0	2	2	0	2	1	1	2	0	2	2	2	2	2	1	0	2
Non-outlier-1468	ssa25	15359607	15359881	274	<DUP>	intergenic_region	MODIFIER	LOC106586251-LOC106586252	0.0354269	200	3	0.015	77	124	56	15	17	2	0.299611	0.48249	0.217899	0.441176	0.5	0.0588235	1	2	1	1	2	1	0	0	0	1	1	1	1	2	0	0	1	2	0	2	1	2	1	0	2
Non-outlier-1469	ssa05	23771676	23773365	-1689	<DEL>	intron_variant	MODIFIER	LOC106604545	0.0350936	200	3	0.015	162	93	2	16	15	3	0.63035	0.361868	0.0077821	0.470588	0.441176	0.0882353	0	0	1	0	0	0	1	0	1	1	1	0	0	0	1	0	0	0	0	0	0	2	0	1	0
Non-outlier-1470	ssa22	57804256	57946941	142685	<INV>	bidirectional_gene_fusion	HIGH	gmppb&rnf123	0.0350407	200	3	0.015	234	22	1	26	8	0	0.910506	0.0856031	0.00389105	0.764706	0.235294	0	0	0	0	1	0	0	0	0	0	0	0	0	0	0	0	0	0	0	0	0	0	0	0	0	0
Non-outlier-1471	ssa28	28103476	28104126	-650	<DEL>	downstream_gene_variant	MODIFIER	LOC106589821	0.0345611	200	3	0.015	204	43	10	32	2	0	0.793774	0.167315	0.0389105	0.941176	0.0588235	0	0	0	0	0	0	0	0	0	0	0	1	0	0	1	0	2	0	0	0	0	0	0	0	0	0
Non-outlier-1472	ssa03	78374794	78375699	-905	<DEL>	intergenic_region	MODIFIER	LOC106601695-LOC106601696	0.0343798	200	3	0.015	249	8	0	30	4	0	0.968872	0.0311284	0	0.882353	0.117647	0	0	0	0	0	0	0	0	0	0	0	0	1	1	0	0	0	1	0	0	0	0	0	0	0	0
Non-outlier-1473	ssa11	53165524	53165741	-217	<DEL>	intergenic_region	MODIFIER	LOC106562968-pe2r4	0.0343798	200	3	0.015	249	8	0	30	4	0	0.968872	0.0311284	0	0.882353	0.117647	0	0	0	0	0	0	0	0	0	0	0	0	0	0	0	0	0	0	0	0	0	0	0	0	0	0
Non-outlier-1474	ssa19	43247622	43247841	-219	<DEL>	intergenic_region	MODIFIER	LOC106578907-trnat-ugu	0.0338743	200	3	0.015	205	42	10	21	11	2	0.797665	0.163424	0.0389105	0.617647	0.323529	0.0588235	0	0	1	1	0	0	0	1	0	0	1	0	0	2	2	0	0	0	0	2	0	1	0	0	0
Non-outlier-1475	ssa04	19840539	19849356	8817	<DUP>	duplication	MODERATE	LOC106602699	0.0328046	200	3	0.015	58	104	95	11	17	6	0.225681	0.404669	0.36965	0.323529	0.5	0.176471	2	1	0	2	2	1	2	0	1	0	1	1	0	2	1	2	2	1	0	0	2	1	1	0	1
Non-outlier-1476	ssa19	20478685	20479328	-643	<DEL>	intron_variant	MODIFIER	LOC106578564	0.0321417	200	3	0.015	228	19	10	34	0	0	0.88716	0.07393	0.0389105	1	0	0	0	0	0	0	0	0	0	0	0	0	0	0	0	0	0	0	0	0	0	0	0	1	0	0	0
Non-outlier-1477	ssa20	77551114	77551680	-566	<DEL>	intergenic_region	MODIFIER	LOC106581453-LOC106581457	0.0320125	200	3	0.015	172	72	13	30	3	1	0.669261	0.280156	0.0505837	0.882353	0.0882353	0.0294118	0	0	0	0	0	0	0	0	0	0	0	0	0	0	0	1	0	1	0	0	1	0	0	0	1
Non-outlier-1478	ssa25	10383039	10385943	-2904	<DEL>	intron_variant	MODIFIER	sydc	0.031849	200	3	0.015	240	15	2	28	6	0	0.933852	0.0583658	0.0077821	0.823529	0.176471	0	0	0	0	0	0	0	0	0	0	0	1	0	0	0	0	0	0	0	0	0	0	0	0	0	0
Non-outlier-1479	ssa24	38520248	38520411	-163	<DEL>	downstream_gene_variant	MODIFIER	hpgds	0.030699	200	3	0.015	201	44	12	19	14	1	0.782101	0.171206	0.0466926	0.558824	0.411765	0.0294118	0	1	0	1	0	0	0	0	1	0	1	0	0	0	1	0	0	0	0	0	0	1	1	1	0
Non-outlier-1480	ssa14	66767438	66767870	432	<DUP>	intergenic_region	MODIFIER	LOC106570268-id713943	0.0305226	200	3	0.015	36	118	103	4	26	4	0.140078	0.459144	0.400778	0.117647	0.764706	0.117647	1	2	1	1	2	0	1	2	0	2	1	2	1	1	0	1	1	1	2	2	2	1	1	1	1
Non-outlier-1481	ssa23	27449025	27449608	-583	<DEL>	intron_variant	MODIFIER	LOC106584338	0.0293406	200	3	0.015	215	39	3	33	1	0	0.836576	0.151751	0.0116732	0.970588	0.0294118	0	0	0	0	1	2	0	0	0	0	0	0	0	0	0	0	0	0	0	0	0	0	1	0	1	1
Non-outlier-1482	ssa27	2259807	2260327	-520	<DEL>	intergenic_region	MODIFIER	id1180195-LOC106588198	0.0286911	200	3	0.015	224	32	1	34	0	0	0.871595	0.124514	0.00389105	1	0	0	0	0	0	0	1	0	0	1	0	0	0	0	0	0	0	0	0	0	0	0	0	0	0	0	0
Non-outlier-1483	ssa07	18546674	18563652	16978	<INV>	inversion	HIGH	LOC106608707	0.0278635	200	3	0.015	197	57	3	19	15	0	0.766537	0.22179	0.0116732	0.558824	0.441176	0	0	1	1	0	0	0	1	0	0	1	0	0	1	0	0	0	1	0	0	0	1	1	0	0	0
Non-outlier-1484	ssa06	80066931	80067267	-336	<DEL>	disruptive_inframe_deletion	MODERATE	LOC106608256	0.0230222	200	3	0.015	230	27	0	34	0	0	0.894942	0.105058	0	1	0	0	0	0	0	0	1	1	0	0	0	0	0	0	0	0	0	0	1	0	0	0	0	0	1	0	0
Non-outlier-1485	ssa04	53852752	53856372	-3620	<DEL>	upstream_gene_variant	MODIFIER	LOC106603476	0.022995	200	3	0.015	232	23	2	34	0	0	0.902724	0.0894942	0.0077821	1	0	0	0	0	0	1	0	0	0	0	0	0	0	0	0	1	0	0	0	0	0	0	0	0	2	0	1
Non-outlier-1486	ssa28	17489900	17490398	-498	<DEL>	intron_variant	MODIFIER	sdk2	0.0181399	200	3	0.015	91	165	1	5	29	0	0.354086	0.642023	0.00389105	0.147059	0.852941	0	0	1	1	1	1	0	1	0	1	1	0	1	0	1	1	1	1	1	0	1	1	0	0	1	1
Non-outlier-1487	ssa04	7584431	7584971	-540	<DEL>	downstream_gene_variant	MODIFIER	LOC106602316	0.0151647	200	3	0.015	71	186	0	3	31	0	0.276265	0.723735	0	0.0882353	0.911765	0	1	1	1	1	0	1	1	1	1	0	1	1	0	0	0	1	1	1	0	0	1	0	1	1	0
Non-outlier-1488	ssa02	69930034	69930204	-170	<DEL>	intron_variant	MODIFIER	LOC106594722	0.0121644	200	3	0.015	65	192	0	3	31	0	0.252918	0.747082	0	0.0882353	0.911765	0	1	0	1	1	1	1	1	1	0	0	1	1	1	1	0	0	1	1	1	0	1	1	1	0	1
Non-outlier-1489	ssa24	13702089	13703042	-953	<DEL>	intergenic_region	MODIFIER	LOC106585064-LOC106585062	0.104462	200	4	0.02	257	0	0	32	2	0	1	0	0	0.941176	0.0588235	0	0	0	0	0	0	0	0	0	0	0	0	0	0	0	0	0	0	0	0	0	0	0	0	0	0
Non-outlier-1490	ssa07	29055829	29056195	-366	<DEL>	intergenic_region	MODIFIER	LOC106609080-LOC106609078	0.103696	200	4	0.02	256	1	0	32	1	1	0.996109	0.00389105	0	0.941176	0.0294118	0.0294118	0	0	0	0	0	0	0	0	0	0	0	0	0	0	0	0	0	0	0	0	0	0	0	0	0
Non-outlier-1491	ssa01	138591208	138593784	-2576	<DEL>	intergenic_region	MODIFIER	LOC106568920-LOC106568645	0.0764985	200	4	0.02	254	2	1	30	4	0	0.988327	0.0077821	0.00389105	0.882353	0.117647	0	0	0	0	0	0	0	0	0	0	0	0	0	0	0	0	0	0	1	0	0	0	0	0	0	0
Non-outlier-1492	ssa02	25337136	25337404	-268	<DEL>	intergenic_region	MODIFIER	LOC106582009-LOC106582023	0.0764985	200	4	0.02	253	4	0	31	2	1	0.984436	0.0155642	0	0.911765	0.0588235	0.0294118	0	0	0	0	0	0	0	0	0	0	0	0	0	0	0	0	0	0	0	0	0	0	0	0	0
Non-outlier-1493	ssa27	41642615	41642743	-128	<DEL>	intron_variant	MODIFIER	fam92a1	0.0764985	200	4	0.02	254	2	1	30	4	0	0.988327	0.0077821	0.00389105	0.882353	0.117647	0	0	0	0	0	0	0	0	0	0	0	0	0	0	0	0	0	0	0	0	0	0	0	0	0	0
Non-outlier-1494	ssa10	9099743	9099879	-136	<DEL>	intron_variant	MODIFIER	LOC106613507	0.0747503	200	4	0.02	255	2	0	32	1	1	0.992218	0.0077821	0	0.941176	0.0294118	0.0294118	0	0	0	0	0	0	0	0	0	0	0	0	0	0	0	0	0	0	0	0	0	0	0	0	0
Non-outlier-1495	ssa11	51682059	51686808	-4749	<DEL>	upstream_gene_variant	MODIFIER	LOC106562949	0.0633906	200	4	0.02	155	64	38	12	13	9	0.603113	0.249027	0.14786	0.352941	0.382353	0.264706	0	2	0	0	0	1	2	2	0	0	0	1	2	1	0	2	2	2	0	2	1	0	2	0	0
Non-outlier-1496	ssa09	58907577	58907836	-259	<DEL>	intergenic_region	MODIFIER	spry1-LOC106611607	0.0620189	200	4	0.02	252	5	0	31	2	1	0.980545	0.0194553	0	0.911765	0.0588235	0.0294118	0	0	0	0	0	0	0	0	0	0	0	0	0	0	0	0	0	0	0	0	0	0	0	0	0
Non-outlier-1497	ssa18	46910777	46910890	-113	<DEL>	intron_variant	MODIFIER	LOC106577539	0.0607994	200	4	0.02	120	90	47	22	12	0	0.466926	0.350195	0.182879	0.647059	0.352941	0	0	0	2	0	1	2	0	2	0	0	2	0	1	1	1	0	2	2	1	1	0	1	2	1	1
Non-outlier-1498	ssa21	52770072	52770254	-182	<DEL>	intron_variant	MODIFIER	LOC106582501	0.0598738	200	4	0.02	209	48	0	20	14	0	0.81323	0.18677	0	0.588235	0.411765	0	0	0	0	0	0	0	1	0	1	1	0	0	1	1	1	0	0	1	1	0	0	0	0	0	0
Non-outlier-1499	ssa24	4746950	4758237	11287	<DUP>	intron_variant	MODIFIER	LOC106585216	0.0596822	200	4	0.02	234	18	5	27	4	3	0.910506	0.0700389	0.0194553	0.794118	0.117647	0.0882353	0	0	0	0	0	0	0	0	0	0	0	0	0	0	0	0	1	0	0	1	0	0	0	0	0
Non-outlier-1500	ssa05	27142280	27142801	-521	<DEL>	intron_variant	MODIFIER	LOC106604567	0.0594775	200	4	0.02	255	2	0	32	2	0	0.992218	0.0077821	0	0.941176	0.0588235	0	0	0	0	0	0	0	0	0	0	0	0	0	0	0	0	0	0	0	0	0	0	0	0	0	0
Non-outlier-1501	ssa19	46751900	46752322	422	<DUP>	intron_variant	MODIFIER	LOC106578986	0.0592778	200	4	0.02	214	19	24	34	0	0	0.832685	0.07393	0.0933852	1	0	0	0	0	0	0	0	0	0	0	0	1	0	0	0	0	0	0	0	0	0	0	0	0	0	0	0
Non-outlier-1502	ssa11	61871745	61871920	-175	<DEL>	intron_variant	MODIFIER	LOC106563157	0.058496	200	4	0.02	92	75	90	6	9	19	0.357977	0.291829	0.350195	0.176471	0.264706	0.558824	0	0	0	1	0	1	0	2	2	0	1	2	1	1	0	2	0	1	1	0	2	0	2	0	0
Non-outlier-1503	ssa13	60589323	60590754	-1431	<DEL>	intron_variant	MODIFIER	LOC106567574	0.0579783	200	4	0.02	173	44	40	15	10	9	0.673152	0.171206	0.155642	0.441176	0.294118	0.264706	0	0	0	0	2	0	2	2	1	0	0	0	0	0	1	0	1	0	0	1	1	0	0	0	0
Non-outlier-1504	ssa25	22088515	22088642	-127	<DEL>	intron_variant	MODIFIER	LOC106586417	0.0576513	200	4	0.02	35	49	173	1	3	30	0.136187	0.190661	0.673152	0.0294118	0.0882353	0.882353	2	2	2	2	2	2	2	2	2	0	2	1	0	2	2	2	0	2	1	2	0	2	2	1	2
Non-outlier-1505	ssa12	50017293	50017413	-120	<DEL>	intron_variant	MODIFIER	LOC106565350	0.0575908	200	4	0.02	254	3	0	31	3	0	0.988327	0.0116732	0	0.911765	0.0882353	0	0	0	0	0	0	0	0	0	0	0	0	0	0	0	0	0	0	0	0	0	0	0	0	0	0
Non-outlier-1506	ssa04	42854207	42854395	-188	<DEL>	intron_variant	MODIFIER	LOC106603304	0.055957	200	4	0.02	117	84	56	5	19	10	0.455253	0.326848	0.217899	0.147059	0.558824	0.294118	0	0	1	0	0	0	0	0	0	2	2	1	0	0	2	0	1	1	0	1	2	2	2	0	1
Non-outlier-1507	ssa11	69152780	69152906	-126	<DEL>	frameshift_variant	HIGH	LOC106563344	0.0558363	200	4	0.02	195	48	14	17	15	2	0.758755	0.18677	0.0544747	0.5	0.441176	0.0588235	0	0	0	1	0	0	0	2	0	2	1	1	0	0	0	0	0	1	1	0	2	0	1	0	1
Non-outlier-1508	ssa05	45138942	45139238	-296	<DEL>	intron_variant	MODIFIER	LOC106605009	0.0556715	200	4	0.02	197	43	17	19	10	5	0.766537	0.167315	0.0661479	0.558824	0.294118	0.147059	1	0	1	1	0	0	0	0	0	0	1	1	0	0	2	0	0	0	0	0	2	1	0	0	0
Non-outlier-1509	ssa16	24349610	24349967	-357	<DEL>	intergenic_region	MODIFIER	LOC106573446-LOC106573447	0.0554166	200	4	0.02	83	77	97	4	12	18	0.322957	0.299611	0.377432	0.117647	0.352941	0.529412	0	1	1	2	1	0	1	1	2	0	2	2	0	0	1	0	2	2	2	2	0	0	2	2	2
Non-outlier-1510	ssa01	20995151	20995528	377	<DUP>	intergenic_region	MODIFIER	LOC106580093-LOC106583554	0.0552871	200	4	0.02	171	63	23	30	4	0	0.66537	0.245136	0.0894942	0.882353	0.117647	0	0	1	0	1	0	0	0	0	0	0	0	0	0	1	1	0	0	0	0	1	0	0	0	1	0
Non-outlier-1511	ssa18	6755878	6757312	-1434	<DEL>	intron_variant	MODIFIER	eif3a	0.0549709	200	4	0.02	255	1	1	31	3	0	0.992218	0.00389105	0.00389105	0.911765	0.0882353	0	0	0	0	0	0	1	0	0	0	0	0	0	0	0	0	0	0	0	0	0	0	0	0	0	0
Non-outlier-1512	ssa25	35935751	35936577	-826	<DEL>	downstream_gene_variant	MODIFIER	LOC106586686	0.0549709	200	4	0.02	254	3	0	32	1	1	0.988327	0.0116732	0	0.941176	0.0294118	0.0294118	0	0	0	0	0	0	0	0	0	0	0	0	0	0	0	0	0	0	0	0	0	1	0	0	0
Non-outlier-1513	ssa02	24175847	24202491	26644	<DUP>	gene_fusion	HIGH	LOC106580604&LOC106580670	0.0549709	200	4	0.02	255	1	1	31	3	0	0.992218	0.00389105	0.00389105	0.911765	0.0882353	0	0	0	0	0	0	0	0	0	0	0	0	0	0	0	0	0	0	0	0	0	0	0	0	0	0
Non-outlier-1514	ssa19	58793433	58797980	-4547	<DEL>	intron_variant	MODIFIER	LOC106579102	0.0549504	200	4	0.02	181	60	16	31	3	0	0.70428	0.233463	0.0622568	0.911765	0.0882353	0	0	1	0	1	0	1	1	1	1	0	0	0	0	0	0	0	1	0	0	0	0	0	0	1	0
Non-outlier-1515	ssa12	26801341	26809654	8313	<DUP>	bidirectional_gene_fusion	HIGH	LOC106564843&aplf	0.0544978	200	4	0.02	190	41	26	31	3	0	0.7393	0.159533	0.101167	0.911765	0.0882353	0	0	1	0	0	1	0	0	0	1	0	0	0	0	0	2	0	0	0	1	1	1	0	0	1	0
Non-outlier-1516	ssa09	94034817	94036995	-2178	<DEL>	intron_variant	MODIFIER	LOC106612371	0.0537843	200	4	0.02	191	51	15	19	10	5	0.743191	0.198444	0.0583658	0.558824	0.294118	0.147059	0	0	0	0	0	0	0	2	0	0	0	0	2	0	0	0	0	0	1	0	0	1	0	0	0
Non-outlier-1517	ssa23	19401362	19405338	3976	<DUP>	intron_variant	MODIFIER	LOC106584141	0.0531995	200	4	0.02	198	37	22	32	2	0	0.770428	0.143969	0.0856031	0.941176	0.0588235	0	0	1	0	0	0	0	0	0	0	0	0	0	0	0	0	0	0	0	0	0	0	0	0	0	1
Non-outlier-1518	ssa27	1302278	1304059	-1781	<DEL>	intergenic_region	MODIFIER	LOC106588181-LOC106588182	0.0519746	200	4	0.02	250	7	0	30	4	0	0.972763	0.0272374	0	0.882353	0.117647	0	0	0	0	0	0	0	0	0	0	0	0	0	0	0	0	0	0	0	0	0	0	0	0	0	0
Non-outlier-1519	ssa28	17928106	17933591	5485	<INV>	intergenic_region	MODIFIER	LOC106589213-LOC106589627	0.05173	200	4	0.02	146	74	37	13	11	10	0.568093	0.287938	0.143969	0.382353	0.323529	0.294118	1	0	1	0	0	1	0	0	0	2	1	0	2	0	0	0	1	2	1	1	2	0	1	0	0
Non-outlier-1520	ssa25	8125938	8126153	-215	<DEL>	intron_variant	MODIFIER	LOC106586113	0.0510389	200	4	0.02	69	83	105	2	14	18	0.268482	0.322957	0.40856	0.0588235	0.411765	0.529412	0	2	2	1	1	0	0	0	1	2	0	1	0	2	2	2	2	1	2	0	0	1	2	1	2
Non-outlier-1521	ssa13	6412834	6414998	-2164	<DEL>	intergenic_region	MODIFIER	trnah-gug-trnat-agu	0.0496507	200	4	0.02	194	42	21	19	9	6	0.754864	0.163424	0.0817121	0.558824	0.264706	0.176471	1	1	0	1	1	0	0	0	0	0	1	2	0	1	1	2	0	0	0	0	0	0	0	0	0
Non-outlier-1522	ssa13	19324517	19324704	-187	<DEL>	upstream_gene_variant	MODIFIER	LOC106566749	0.0491779	200	4	0.02	250	5	2	30	3	1	0.972763	0.0194553	0.0077821	0.882353	0.0882353	0.0294118	0	0	0	0	0	0	0	0	0	0	0	0	0	0	0	0	0	0	0	0	0	0	0	0	0
Non-outlier-1523	ssa12	73749635	73749799	-164	<DEL>	intron_variant	MODIFIER	LOC106565727	0.0491165	200	4	0.02	117	85	55	8	15	11	0.455253	0.330739	0.214008	0.235294	0.441176	0.323529	1	2	0	1	0	0	0	0	0	2	0	1	2	0	0	2	1	1	1	0	2	2	0	0	0
Non-outlier-1524	ssa14	43932065	43932411	-346	<DEL>	intron_variant	MODIFIER	LOC106569685	0.0487931	200	4	0.02	209	45	3	34	0	0	0.81323	0.175097	0.0116732	1	0	0	0	0	1	0	0	0	0	0	0	0	0	1	1	0	1	0	0	2	1	0	0	0	1	0	0
Non-outlier-1525	ssa14	50087848	50087980	-132	<DEL>	intron_variant	MODIFIER	LOC106569819	0.0487616	200	4	0.02	192	53	12	20	9	5	0.747082	0.206226	0.0466926	0.588235	0.264706	0.147059	1	0	0	0	0	1	1	1	1	0	0	1	0	0	2	0	0	2	0	0	0	0	0	1	0
Non-outlier-1526	ssa12	65802850	65802975	-125	<DEL>	intergenic_region	MODIFIER	fam107a-fhit	0.0485708	200	4	0.02	39	57	161	7	15	12	0.151751	0.22179	0.626459	0.205882	0.441176	0.352941	2	2	0	2	1	0	2	2	2	2	2	2	2	2	2	2	2	2	2	1	2	1	2	0	0
Non-outlier-1527	ssa19	78313785	78313971	-186	<DEL>	intergenic_region	MODIFIER	LOC106579714-LOC106579715	0.0485074	200	4	0.02	233	19	5	24	10	0	0.906615	0.07393	0.0194553	0.705882	0.294118	0	1	0	0	1	0	0	0	0	0	0	0	1	0	0	0	0	0	0	0	0	1	0	0	0	0
Non-outlier-1528	ssa04	43469939	43470534	-595	<DEL>	intron_variant	MODIFIER	LOC106603308	0.0482743	400	8	0.02	197	47	13	32	2	0	0.766537	0.182879	0.0505837	0.941176	0.0588235	0	1	1	0	2	0	1	1	2	0	1	0	0	1	0	0	0	0	0	0	0	0	0	0	1	1
Non-outlier-1529	ssa11	48331535	48354993	23458	<DUP>	intergenic_region	MODIFIER	LOC106562885-LOC106562886	0.0481833	200	4	0.02	246	6	5	29	3	2	0.957198	0.0233463	0.0194553	0.852941	0.0882353	0.0588235	0	0	0	0	0	0	0	0	0	0	0	0	0	0	0	0	0	0	0	0	0	0	0	0	0
Non-outlier-1530	ssa12	15166853	15167288	-435	<DEL>	intergenic_region	MODIFIER	LOC106564549-LOC106564554	0.0479758	200	4	0.02	89	94	74	4	16	14	0.346304	0.365759	0.287938	0.117647	0.470588	0.411765	0	0	2	1	1	2	1	0	1	0	1	1	0	2	1	1	2	0	1	2	0	0	0	1	2
Non-outlier-1531	ssa01	85423084	85423941	-857	<DEL>	intergenic_region	MODIFIER	LOC106611131-LOC106611138	0.0478539	200	4	0.02	114	92	51	10	11	13	0.44358	0.357977	0.198444	0.294118	0.323529	0.382353	0	1	1	1	0	1	1	0	1	1	0	2	2	0	1	1	2	1	0	1	0	0	2	1	2
Non-outlier-1532	ssa15	8154732	8154853	-121	<DEL>	intron_variant	MODIFIER	LOC106570942	0.0471946	200	4	0.02	223	31	3	25	7	2	0.867704	0.120623	0.0116732	0.735294	0.205882	0.0588235	0	0	0	0	0	0	0	0	0	0	0	1	0	0	0	0	0	0	1	0	0	0	1	0	0
Non-outlier-1533	ssa09	25838554	25839810	-1256	<DEL>	intergenic_region	MODIFIER	LOC106610964-LOC106610962	0.0471416	200	4	0.02	217	31	9	24	6	4	0.844358	0.120623	0.0350195	0.705882	0.176471	0.117647	0	1	0	0	0	0	0	1	0	0	1	0	0	0	0	0	0	0	2	0	0	0	0	0	0
Non-outlier-1534	ssa05	52083700	52085772	-2072	<DEL>	intergenic_region	MODIFIER	LOC106605181-LOC106605136	0.0468617	200	4	0.02	82	22	153	5	3	26	0.319066	0.0856031	0.595331	0.147059	0.0882353	0.764706	0	0	2	2	1	0	0	2	2	0	0	2	0	2	0	2	2	0	0	2	2	1	2	0	0
Non-outlier-1535	ssa06	22649063	22649249	-186	<DEL>	intergenic_region	MODIFIER	LOC106606817-LOC106606824	0.0459664	200	4	0.02	170	69	18	29	5	0	0.661479	0.268482	0.0700389	0.852941	0.147059	0	0	0	0	0	1	0	0	1	0	0	1	0	0	1	0	0	0	0	0	0	0	0	0	0	2
Non-outlier-1536	ssa01	131582103	131583478	-1375	<DEL>	intron_variant	MODIFIER	LOC106566303	0.0456846	200	4	0.02	172	63	22	15	14	5	0.669261	0.245136	0.0856031	0.441176	0.411765	0.147059	0	0	0	0	2	0	0	0	1	0	0	0	1	1	0	0	1	2	1	1	0	1	0	1	0
Non-outlier-1537	ssa21	2605580	2609167	-3587	<DEL>	intergenic_region	MODIFIER	LOC106581630-LOC106581636	0.0456263	200	4	0.02	216	34	7	34	0	0	0.840467	0.132296	0.0272374	1	0	0	1	0	0	0	1	0	0	1	0	2	0	0	1	0	0	0	1	1	0	0	0	0	1	0	0
Non-outlier-1538	ssa14	25842176	25842559	-383	<DEL>	intron_variant	MODIFIER	LOC106569206	0.0454316	200	4	0.02	215	37	5	34	0	0	0.836576	0.143969	0.0194553	1	0	0	0	0	0	0	0	1	0	1	0	0	1	0	0	0	0	0	0	0	0	0	0	0	0	1	1
Non-outlier-1539	ssa05	21731733	21732504	-771	<DEL>	intron_variant	MODIFIER	LOC106604453	0.0453081	200	4	0.02	198	52	7	20	11	3	0.770428	0.202335	0.0272374	0.588235	0.323529	0.0882353	0	0	0	0	0	0	0	1	1	0	0	2	0	0	0	0	0	0	1	1	0	0	0	0	1
Non-outlier-1540	ssa11	32399653	32399775	-122	<DEL>	downstream_gene_variant	MODIFIER	LOC106562483	0.0449264	200	4	0.02	247	10	0	29	5	0	0.961089	0.0389105	0	0.852941	0.147059	0	0	0	0	0	0	0	0	0	0	0	0	0	0	0	0	0	0	0	0	0	0	0	0	0	0
Non-outlier-1541	ssa22	59905819	59907036	-1217	<DEL>	intergenic_region	MODIFIER	poc1a-LOC106583798	0.0447203	200	4	0.02	188	55	14	31	3	0	0.731518	0.214008	0.0544747	0.911765	0.0882353	0	0	0	1	0	1	0	0	0	0	0	0	1	0	0	0	1	0	1	1	0	0	0	0	1	0
Non-outlier-1542	ssa05	65233943	65234089	-146	<DEL>	intergenic_region	MODIFIER	LOC106605655-LOC106605654	0.0438429	200	4	0.02	247	10	0	30	3	1	0.961089	0.0389105	0	0.882353	0.0882353	0.0294118	0	0	0	0	0	0	0	0	0	0	0	0	0	0	0	0	0	0	0	0	0	0	0	0	0
Non-outlier-1543	ssa10	67228169	67228342	-173	<DEL>	upstream_gene_variant	MODIFIER	LOC106561075	0.0435579	200	4	0.02	143	71	43	12	13	9	0.55642	0.276265	0.167315	0.352941	0.382353	0.264706	2	0	0	0	0	0	0	0	0	0	1	1	0	1	0	0	1	0	0	0	2	0	1	0	2
Non-outlier-1544	ssa10	54121975	54122086	-111	<DEL>	intron_variant	MODIFIER	LOC106560719	0.043026	200	4	0.02	253	4	0	31	3	0	0.984436	0.0155642	0	0.911765	0.0882353	0	0	0	0	0	0	0	0	0	0	0	0	0	0	0	0	0	1	0	0	0	0	0	0	0	0
Non-outlier-1545	ssa15	18835908	18836202	-294	<DEL>	intergenic_region	MODIFIER	id729062-LOC106571099	0.043026	200	4	0.02	253	4	0	31	3	0	0.984436	0.0155642	0	0.911765	0.0882353	0	0	0	0	0	0	0	0	0	0	0	0	0	0	0	0	0	0	0	0	0	0	0	0	0	0
Non-outlier-1546	ssa23	9797703	9797807	-104	<DEL>	intron_variant	MODIFIER	LOC106584037	0.043026	200	4	0.02	253	4	0	31	3	0	0.984436	0.0155642	0	0.911765	0.0882353	0	0	0	0	0	0	0	0	0	0	0	0	0	0	0	0	0	0	0	0	0	0	0	0	0	0
Non-outlier-1547	ssa22	28343776	28344273	-497	<DEL>	upstream_gene_variant	MODIFIER	LOC106583147	0.0428864	200	4	0.02	152	62	43	11	16	7	0.59144	0.241245	0.167315	0.323529	0.470588	0.205882	0	1	0	0	1	1	0	0	2	0	0	2	0	2	1	0	0	1	1	2	1	1	0	0	0
Non-outlier-1548	ssa04	15488470	15489639	-1169	<DEL>	intron_variant	MODIFIER	LOC106602607	0.0426348	200	4	0.02	190	54	13	18	13	3	0.7393	0.210117	0.0505837	0.529412	0.382353	0.0882353	1	2	1	0	0	1	0	0	0	1	1	0	0	0	0	0	0	0	2	0	0	0	0	0	0
Non-outlier-1549	ssa10	108536001	108536240	-239	<DEL>	intron_variant	MODIFIER	hal	0.0425528	200	4	0.02	213	33	11	21	11	2	0.828794	0.128405	0.0428016	0.617647	0.323529	0.0588235	0	0	0	0	0	0	0	0	0	1	0	0	0	0	0	0	1	0	0	0	0	0	0	0	0
Non-outlier-1550	ssa13	58364453	58364618	-165	<DEL>	intron_variant	MODIFIER	LOC106567555	0.0425124	200	4	0.02	222	27	8	23	10	1	0.863813	0.105058	0.0311284	0.676471	0.294118	0.0294118	0	0	0	0	2	0	0	0	0	0	0	0	0	0	0	0	0	0	0	0	1	0	0	0	1
Non-outlier-1551	ssa22	8546407	8549295	-2888	<DEL>	intergenic_region	MODIFIER	LOC106582722-LOC106582604	0.0424256	200	4	0.02	67	116	74	3	16	15	0.2607	0.451362	0.287938	0.0882353	0.470588	0.441176	1	2	1	1	2	2	1	1	2	1	1	2	0	1	0	1	0	1	1	1	0	0	2	1	0
Non-outlier-1552	ssa12	38257821	38258044	-223	<DEL>	upstream_gene_variant	MODIFIER	LOC106565280	0.0423846	200	4	0.02	197	50	10	32	2	0	0.766537	0.194553	0.0389105	0.941176	0.0588235	0	1	0	0	1	0	0	0	1	0	2	0	0	0	0	1	0	1	0	0	0	1	0	0	0	0
Non-outlier-1553	ssa05	47413318	47413425	-107	<DEL>	intron_variant	MODIFIER	LOC106605051	0.0420797	200	4	0.02	105	93	59	7	15	12	0.40856	0.361868	0.229572	0.205882	0.441176	0.352941	0	1	2	1	1	1	2	1	1	1	1	2	0	1	2	2	0	2	2	0	0	1	1	0	2
Non-outlier-1554	ssa23	12320735	12322460	-1725	<DEL>	upstream_gene_variant	MODIFIER	LOC106584070	0.042042	200	4	0.02	179	60	18	19	8	7	0.696498	0.233463	0.0700389	0.558824	0.235294	0.205882	1	0	1	0	1	0	0	2	0	1	0	1	0	0	1	0	0	0	1	1	0	2	1	0	1
Non-outlier-1555	ssa10	11499678	11501958	2280	<DUP>	downstream_gene_variant	MODIFIER	LOC106613545	0.0420317	200	4	0.02	213	34	10	24	6	4	0.828794	0.132296	0.0389105	0.705882	0.176471	0.117647	0	0	0	0	0	0	0	0	0	0	1	0	0	1	0	0	1	0	0	0	0	0	1	0	1
Non-outlier-1556	ssa01	90942652	90942816	-164	<DEL>	intergenic_region	MODIFIER	LOC106612973-LOC106613555	0.0417732	200	4	0.02	107	64	86	7	12	15	0.416342	0.249027	0.33463	0.205882	0.352941	0.441176	1	2	2	1	0	0	2	1	2	1	0	0	0	1	0	0	1	0	1	0	1	0	0	1	1
Non-outlier-1557	ssa28	6474911	6475029	118	<DUP>	frameshift_variant&splice_donor_variant&splice_region_variant&intron_variant	HIGH	noc3l	0.0416179	200	4	0.02	195	39	23	32	1	1	0.758755	0.151751	0.0894942	0.941176	0.0294118	0.0294118	1	0	0	0	0	0	0	2	0	0	2	0	0	0	0	0	0	0	0	0	0	0	0	0	0
Non-outlier-1558	ssa09	13552820	13561647	8827	<DUP>	downstream_gene_variant	MODIFIER	LOC106610752	0.0412377	200	4	0.02	165	52	40	13	14	7	0.642023	0.202335	0.155642	0.382353	0.411765	0.205882	0	0	0	0	0	0	0	0	1	0	0	2	0	1	1	0	1	0	1	0	0	0	0	0	1
Non-outlier-1559	ssa20	16652548	16653304	-756	<DEL>	upstream_gene_variant	MODIFIER	LOC106580032	0.0411258	200	4	0.02	245	10	2	28	6	0	0.953307	0.0389105	0.0077821	0.823529	0.176471	0	0	0	0	0	0	0	0	2	0	0	0	0	0	0	0	0	0	0	0	0	0	0	0	0	0
Non-outlier-1560	ssa11	85609817	85611168	-1351	<DEL>	upstream_gene_variant	MODIFIER	LOC106563814	0.0408859	200	4	0.02	141	82	34	11	16	7	0.548638	0.319066	0.132296	0.323529	0.470588	0.205882	0	1	1	0	0	2	1	1	1	2	0	2	1	2	0	1	0	0	2	1	1	1	0	0	1
Non-outlier-1561	ssa11	6475418	6476694	-1276	<DEL>	intron_variant	MODIFIER	LOC106561908	0.0408618	200	4	0.02	230	23	4	26	6	2	0.894942	0.0894942	0.0155642	0.764706	0.176471	0.0588235	0	0	0	0	0	0	0	0	0	0	0	1	0	0	0	0	1	1	0	0	0	0	0	0	0
Non-outlier-1562	ssa04	12866659	12866993	-334	<DEL>	gene_fusion	HIGH	LOC106602427&zn271	0.0408179	200	4	0.02	38	68	151	2	5	27	0.14786	0.264591	0.587549	0.0588235	0.147059	0.794118	2	1	2	2	1	2	2	1	2	1	1	2	2	1	2	2	2	0	2	2	2	2	2	1	1
Non-outlier-1563	ssa23	20187046	20187573	-527	<DEL>	upstream_gene_variant	MODIFIER	kit	0.0404617	200	4	0.02	166	67	24	15	13	6	0.645914	0.2607	0.0933852	0.441176	0.382353	0.176471	0	0	0	0	0	0	0	1	0	2	1	2	0	1	1	1	0	1	0	0	0	1	0	1	0
Non-outlier-1564	ssa02	17107317	17107487	-170	<DEL>	intron_variant	MODIFIER	LOC106579327	0.0402817	200	4	0.02	231	24	2	25	9	0	0.898833	0.0933852	0.0077821	0.735294	0.264706	0	0	0	0	1	0	0	0	0	0	0	1	0	0	0	0	0	0	0	0	0	0	0	0	0	0
Non-outlier-1565	ssa13	88421209	88421338	-129	<DEL>	intergenic_region	MODIFIER	LOC106568183-LOC106568182	0.0396752	200	4	0.02	218	32	7	23	9	2	0.848249	0.124514	0.0272374	0.676471	0.264706	0.0588235	0	0	0	1	1	0	0	0	0	0	0	0	0	1	0	1	0	0	0	0	0	0	0	0	1
Non-outlier-1566	ssa24	2892307	2892436	-129	<DEL>	downstream_gene_variant	MODIFIER	gatsl3	0.0394808	200	4	0.02	82	77	98	5	11	18	0.319066	0.299611	0.381323	0.147059	0.323529	0.529412	0	2	1	1	2	2	1	0	1	1	2	2	0	2	1	1	1	2	2	1	2	2	2	0	0
Non-outlier-1567	ssa14	4971690	4976861	5171	<DUP>	intergenic_region	MODIFIER	LOC106568661-LOC106568662	0.0393274	200	4	0.02	136	90	31	14	10	10	0.529183	0.350195	0.120623	0.411765	0.294118	0.294118	0	2	0	0	2	0	2	0	0	0	1	1	0	1	1	0	1	0	0	0	1	1	0	1	0
Non-outlier-1568	ssa13	75764207	75766132	-1925	<DEL>	intergenic_region	MODIFIER	LOC106567939-LOC106568063	0.0392108	200	4	0.02	218	27	12	21	12	1	0.848249	0.105058	0.0466926	0.617647	0.352941	0.0294118	0	1	0	0	1	2	0	0	0	0	0	1	0	0	0	0	0	0	0	0	0	0	0	0	0
Non-outlier-1569	ssa14	88825481	88826672	-1191	<DEL>	intron_variant	MODIFIER	tert	0.038886	200	4	0.02	45	63	149	1	9	24	0.175097	0.245136	0.579767	0.0294118	0.264706	0.705882	1	0	1	2	0	2	2	2	1	1	2	1	1	2	1	2	2	1	2	2	1	0	2	0	2
Non-outlier-1570	ssa01	12868631	12868888	-257	<DEL>	intergenic_region	MODIFIER	LOC106565456-LOC106565738	0.0387705	200	4	0.02	177	76	4	16	17	1	0.688716	0.29572	0.0155642	0.470588	0.5	0.0294118	1	0	1	1	0	0	0	0	0	0	0	1	0	1	1	0	0	1	0	0	0	1	0	1	2
Non-outlier-1571	ssa10	65185102	65185409	-307	<DEL>	intron_variant	MODIFIER	LOC106560749	0.0383063	200	4	0.02	235	20	2	26	8	0	0.914397	0.077821	0.0077821	0.764706	0.235294	0	0	0	0	0	0	0	0	0	0	0	0	1	0	0	0	0	0	0	1	0	0	1	0	0	0
Non-outlier-1572	ssa03	32037271	32037388	-117	<DEL>	intergenic_region	MODIFIER	LOC106599921-LOC106599880	0.0382413	200	4	0.02	246	11	0	29	5	0	0.957198	0.0428016	0	0.852941	0.147059	0	0	0	0	0	0	1	1	0	0	0	0	0	0	0	0	0	1	1	0	0	1	0	0	0	0
Non-outlier-1573	ssa29	41231552	41232065	-513	<DEL>	intergenic_region	MODIFIER	LOC106590692-myd88	0.0376457	200	4	0.02	201	42	14	32	2	0	0.782101	0.163424	0.0544747	0.941176	0.0588235	0	0	1	0	0	0	0	0	0	2	0	0	2	0	0	0	0	0	0	0	0	0	0	0	0	0
Non-outlier-1574	ssa13	48066262	48069047	-2785	<DEL>	intron_variant	MODIFIER	srrm3	0.0375958	200	4	0.02	127	72	58	10	12	12	0.494163	0.280156	0.225681	0.294118	0.352941	0.352941	0	2	1	1	1	2	2	0	1	1	1	1	0	2	0	1	0	2	0	0	1	1	1	0	0
Non-outlier-1575	ssa19	39399394	39399913	519	<DUP>	intergenic_region	MODIFIER	LOC106578856-LOC106578859	0.0375774	200	4	0.02	220	29	8	34	0	0	0.856031	0.11284	0.0311284	1	0	0	0	0	0	0	0	0	0	0	0	0	0	0	1	0	0	0	0	0	0	0	0	0	0	0	0
Non-outlier-1576	ssa24	47757035	47757332	-297	<DEL>	intron_variant	MODIFIER	LOC106585996	0.0374287	200	4	0.02	202	46	9	32	2	0	0.785992	0.178988	0.0350195	0.941176	0.0588235	0	1	0	0	0	0	0	0	0	0	0	0	1	0	1	0	0	0	0	2	0	0	0	0	1	0
Non-outlier-1577	ssa27	30867623	30871280	-3657	<DEL>	intron_variant	MODIFIER	LOC106588944	0.036297	200	4	0.02	179	61	17	17	14	3	0.696498	0.237354	0.0661479	0.5	0.411765	0.0882353	0	0	1	0	1	0	0	0	0	2	0	0	2	1	0	1	1	0	2	1	2	0	1	0	2
Non-outlier-1578	ssa19	20050018	20050709	-691	<DEL>	intergenic_region	MODIFIER	LOC106578563-LOC106578564	0.0362792	200	4	0.02	136	79	42	9	18	7	0.529183	0.307393	0.163424	0.264706	0.529412	0.205882	0	2	0	0	0	0	1	1	0	2	0	0	0	0	0	0	0	1	0	0	0	1	0	0	2
Non-outlier-1579	ssa12	90884207	90886474	-2267	<DEL>	upstream_gene_variant	MODIFIER	LOC106566262	0.036229	200	4	0.02	226	25	6	26	5	3	0.879377	0.0972763	0.0233463	0.764706	0.147059	0.0882353	0	0	1	0	0	0	0	0	0	0	0	0	1	0	0	0	0	0	0	0	0	1	0	0	0
Non-outlier-1580	ssa22	37545683	37549449	-3766	<DEL>	exon_loss_variant	HIGH	fkbp5	0.0361874	200	4	0.02	255	2	0	32	2	0	0.992218	0.0077821	0	0.941176	0.0588235	0	0	0	0	0	0	0	0	0	0	0	0	0	0	0	0	0	0	0	0	0	0	0	0	0	0
Non-outlier-1581	ssa05	55268757	55268890	-133	<DEL>	intergenic_region	MODIFIER	LOC106605270-LOC106605271	0.0361526	200	4	0.02	134	82	41	12	12	10	0.521401	0.319066	0.159533	0.352941	0.352941	0.294118	0	1	0	0	1	0	1	2	0	1	1	0	0	0	2	0	0	1	1	2	1	0	1	0	1
Non-outlier-1582	ssa16	17577680	17578990	-1310	<DEL>	intron_variant	MODIFIER	LOC106573315	0.036125	200	4	0.02	236	18	3	29	2	3	0.918288	0.0700389	0.0116732	0.852941	0.0588235	0.0882353	0	0	1	0	0	0	0	0	0	0	0	0	0	0	0	0	0	0	0	0	0	0	1	0	0
Non-outlier-1583	ssa02	45482073	45482833	-760	<DEL>	intron_variant	MODIFIER	LOC106588110	0.0358388	200	4	0.02	242	14	1	29	4	1	0.941634	0.0544747	0.00389105	0.852941	0.117647	0.0294118	0	0	0	0	0	0	0	0	0	0	0	0	0	0	0	0	0	0	0	0	0	0	0	0	0
Non-outlier-1584	ssa04	30228300	30228452	-152	<DEL>	intron_variant	MODIFIER	LOC106602882	0.0358388	200	4	0.02	242	15	0	30	2	2	0.941634	0.0583658	0	0.882353	0.0588235	0.0588235	0	0	0	0	0	0	0	0	1	0	0	0	0	1	0	0	0	0	0	0	1	0	0	0	0
Non-outlier-1585	ssa25	9417144	9417609	-465	<DEL>	upstream_gene_variant	MODIFIER	LOC106586125	0.0349037	200	4	0.02	179	55	23	18	11	5	0.696498	0.214008	0.0894942	0.529412	0.323529	0.147059	0	0	0	0	0	1	1	2	0	0	1	0	0	0	0	1	0	1	0	0	0	1	0	1	0
Non-outlier-1586	ssa25	10364966	10365352	-386	<DEL>	intron_variant	MODIFIER	sydc	0.0348269	200	4	0.02	219	34	4	25	7	2	0.85214	0.132296	0.0155642	0.735294	0.205882	0.0588235	0	0	0	0	0	0	0	0	0	0	0	1	0	0	0	2	0	0	0	0	1	1	0	0	0
Non-outlier-1587	ssa04	32026276	32027566	-1290	<DEL>	intergenic_region	MODIFIER	LOC106603007-LOC106602812	0.0344348	200	4	0.02	222	31	4	28	2	4	0.863813	0.120623	0.0155642	0.823529	0.0588235	0.117647	0	1	0	0	1	0	0	0	1	0	0	0	1	0	0	0	0	1	0	0	0	0	0	0	0
Non-outlier-1588	ssa28	29792781	29794230	-1449	<DEL>	intergenic_region	MODIFIER	LOC106589867-LOC106589866	0.0344348	200	4	0.02	228	24	5	25	8	1	0.88716	0.0933852	0.0194553	0.735294	0.235294	0.0294118	0	0	0	0	1	1	1	0	2	0	0	1	1	0	0	0	0	0	0	0	0	0	0	0	0
Non-outlier-1589	ssa01	17854670	17855118	-448	<DEL>	downstream_gene_variant	MODIFIER	LOC106576201	0.0343798	200	4	0.02	249	8	0	30	4	0	0.968872	0.0311284	0	0.882353	0.117647	0	0	0	0	0	0	0	0	0	0	0	0	0	0	0	0	0	0	0	0	0	0	1	0	0	0
Non-outlier-1590	ssa24	7524951	7525099	-148	<DEL>	upstream_gene_variant	MODIFIER	LOC106585161	0.0342539	200	4	0.02	245	9	3	29	4	1	0.953307	0.0350195	0.0116732	0.852941	0.117647	0.0294118	0	0	0	0	0	0	0	0	0	0	0	0	0	0	0	0	0	2	0	0	0	0	0	0	0
Non-outlier-1591	ssa23	19300693	19302902	-2209	<DEL>	intron_variant	MODIFIER	LOC106584141	0.0338936	200	4	0.02	228	28	1	25	9	0	0.88716	0.108949	0.00389105	0.735294	0.264706	0	0	0	0	0	0	0	0	0	0	0	0	0	0	0	0	1	0	1	0	0	0	0	0	0	0
Non-outlier-1592	ssa16	35801492	35803748	-2256	<DEL>	intergenic_region	MODIFIER	LOC106573628-LOC106573627	0.0329682	200	4	0.02	132	89	36	13	11	10	0.513619	0.346304	0.140078	0.382353	0.323529	0.294118	0	0	1	0	1	0	0	0	0	0	1	0	0	0	0	1	2	1	0	1	0	1	0	0	0
Non-outlier-1593	ssa10	9332437	9333146	-709	<DEL>	intergenic_region	MODIFIER	LOC106613982-LOC106613458	0.0325666	200	4	0.02	103	95	59	19	12	3	0.400778	0.36965	0.229572	0.558824	0.352941	0.0882353	1	0	2	1	0	1	1	1	2	0	0	0	0	2	2	0	1	2	0	1	1	0	1	0	0
Non-outlier-1594	ssa12	9222551	9222862	-311	<DEL>	downstream_gene_variant	MODIFIER	LOC106564360	0.0321346	200	4	0.02	252	5	0	31	3	0	0.980545	0.0194553	0	0.911765	0.0882353	0	0	0	0	0	0	0	0	0	0	0	0	0	0	0	0	0	0	0	0	0	0	0	0	0	0
Non-outlier-1595	ssa15	89216056	89220361	-4305	<DEL>	intron_variant	MODIFIER	LOC106572662	0.0321346	200	4	0.02	252	5	0	31	3	0	0.980545	0.0194553	0	0.911765	0.0882353	0	0	0	0	0	0	0	0	0	0	0	0	0	0	0	1	0	0	0	0	0	0	0	0	0	0
Non-outlier-1596	ssa23	25497981	25499944	-1963	<DEL>	intergenic_region	MODIFIER	LOC106584306-LOC106584307	0.0321346	200	4	0.02	252	5	0	31	3	0	0.980545	0.0194553	0	0.911765	0.0882353	0	0	0	0	0	0	0	0	0	0	0	0	0	0	0	0	0	0	0	0	0	0	0	0	0	0
Non-outlier-1597	ssa28	24254165	24255366	-1201	<DEL>	intergenic_region	MODIFIER	LOC106589710-LOC106589745	0.031811	200	4	0.02	226	26	5	34	0	0	0.879377	0.101167	0.0194553	1	0	0	0	0	1	1	0	0	0	0	0	0	0	0	0	1	0	0	1	1	0	0	0	0	0	0	0
Non-outlier-1598	ssa17	44520000	44520256	-256	<DEL>	intron_variant	MODIFIER	LOC106576332	0.0315028	200	4	0.02	233	23	1	26	8	0	0.906615	0.0894942	0.00389105	0.764706	0.235294	0	1	0	0	0	0	0	0	1	0	0	0	1	0	0	0	1	0	0	0	0	0	0	0	0	0
Non-outlier-1599	ssa21	4054736	4055718	-982	<DEL>	intron_variant	MODIFIER	itgbl1	0.0315028	200	4	0.02	231	26	0	27	6	1	0.898833	0.101167	0	0.794118	0.176471	0.0294118	0	0	1	0	0	0	0	0	1	0	0	0	0	0	1	0	0	0	0	0	0	0	0	0	0
Non-outlier-1600	ssa04	17717485	17718148	-663	<DEL>	intergenic_region	MODIFIER	LOC106602636-trnav-uac	0.0304652	200	4	0.02	232	23	2	28	4	2	0.902724	0.0894942	0.0077821	0.823529	0.117647	0.0588235	0	0	0	0	1	0	0	0	0	0	0	0	0	0	0	0	0	0	0	0	0	0	0	0	0
Non-outlier-1601	ssa19	26223814	26224042	-228	<DEL>	intron_variant	MODIFIER	LOC106578615	0.0303749	200	4	0.02	77	104	76	4	16	14	0.299611	0.404669	0.29572	0.117647	0.470588	0.411765	1	1	1	1	2	1	2	1	0	2	2	1	0	1	2	1	0	1	0	1	0	1	0	0	0
Non-outlier-1602	ssa29	29929473	29929733	-260	<DEL>	intergenic_region	MODIFIER	LOC106590565-LOC106590581	0.0303388	200	4	0.02	230	19	8	34	0	0	0.894942	0.07393	0.0311284	1	0	0	0	0	0	0	0	0	0	0	0	0	0	0	0	0	0	0	0	0	0	0	0	0	0	0	0
Non-outlier-1603	ssa08	22376515	22380161	3646	<DUP>	splice_acceptor_variant&splice_region_variant&intron_variant&non_coding_transcript_exon_variant	HIGH	LOC106610417	0.0299047	200	4	0.02	216	36	5	23	10	1	0.840467	0.140078	0.0194553	0.676471	0.294118	0.0294118	0	0	1	0	0	0	1	0	0	0	0	0	0	0	0	0	1	0	0	0	0	1	1	0	0
Non-outlier-1604	ssa03	88411733	88412030	-297	<DEL>	bidirectional_gene_fusion	HIGH	LOC106601972&syt17	0.0287373	200	4	0.02	237	18	2	27	7	0	0.922179	0.0700389	0.0077821	0.794118	0.205882	0	0	0	0	1	0	0	0	0	0	0	0	0	1	0	0	0	0	0	0	0	0	0	1	0	0
Non-outlier-1605	ssa14	38290579	38290845	-266	<DEL>	upstream_gene_variant	MODIFIER	LOC106569526	0.0282233	200	4	0.02	214	40	3	23	10	1	0.832685	0.155642	0.0116732	0.676471	0.294118	0.0294118	0	0	0	1	0	0	0	0	1	0	0	1	0	0	0	0	1	0	0	0	0	0	0	1	0
Non-outlier-1606	ssa14	15148294	15149439	-1145	<DEL>	intron_variant	MODIFIER	LOC106568897	0.0272865	200	4	0.02	244	13	0	29	5	0	0.949416	0.0505837	0	0.852941	0.147059	0	1	0	1	0	0	0	0	0	0	0	1	0	0	0	0	0	0	0	0	0	0	0	0	0	0
Non-outlier-1607	ssa19	57369889	57370141	-252	<DEL>	intron_variant	MODIFIER	coasy	0.0268714	200	4	0.02	207	41	9	33	0	1	0.805447	0.159533	0.0350195	0.970588	0	0.0294118	0	0	0	0	0	0	0	0	0	0	0	0	0	0	0	0	0	0	0	1	0	0	0	1	0
Non-outlier-1608	ssa14	47616790	47620970	4180	<DUP>	duplication	MODIFIER	LOC106569783	0.0268296	200	4	0.02	18	107	132	0	11	23	0.0700389	0.416342	0.513619	0	0.323529	0.676471	2	1	2	2	2	1	1	2	2	2	2	2	1	1	2	2	2	2	2	2	2	1	2	2	1
Non-outlier-1609	ssa28	24503721	24503975	-254	<DEL>	intron_variant	MODIFIER	wdr27	0.025784	200	4	0.02	175	74	8	18	13	3	0.680934	0.287938	0.0311284	0.529412	0.382353	0.0882353	0	0	0	1	0	1	0	0	0	1	0	0	0	0	2	0	1	0	0	2	0	0	0	0	1
Non-outlier-1610	ssa06	27769494	27770599	-1105	<DEL>	upstream_gene_variant	MODIFIER	LOC106606968	0.0254343	200	4	0.02	217	36	4	23	11	0	0.844358	0.140078	0.0155642	0.676471	0.323529	0	0	2	0	0	0	0	1	1	0	0	0	1	0	0	0	0	0	0	1	0	0	0	1	0	0
Non-outlier-1611	ssa11	84313827	84429043	115216	<INV>	inversion	MODERATE	LOC106563774&LOC106563775&abhd11&id547422&id547423	0.0251245	200	4	0.02	226	30	1	25	9	0	0.879377	0.116732	0.00389105	0.735294	0.264706	0	0	0	0	0	1	0	0	0	0	1	0	0	0	0	0	0	0	0	0	0	0	1	0	0	0
Non-outlier-1612	ssa04	40530218	40543967	13749	<INV>	splice_acceptor_variant&splice_donor_variant&splice_region_variant&5_prime_UTR_variant&intron_variant	HIGH	LOC106603264	0.0233956	200	4	0.02	197	59	1	20	14	0	0.766537	0.229572	0.00389105	0.588235	0.411765	0	1	0	0	0	1	0	0	0	0	0	0	0	0	0	0	0	1	0	0	0	1	1	0	0	0
Non-outlier-1613	ssa19	4304257	4304838	-581	<DEL>	intergenic_region	MODIFIER	LOC106578338-id899035	0.022995	200	4	0.02	232	23	2	34	0	0	0.902724	0.0894942	0.0077821	1	0	0	0	0	0	1	0	0	0	0	0	0	0	0	0	0	0	0	0	0	0	0	0	0	0	0	1
Non-outlier-1614	ssa05	52867198	52867419	-221	<DEL>	intergenic_region	MODIFIER	LOC106605147-LOC106605148	0.0173081	200	4	0.02	236	20	1	34	0	0	0.918288	0.077821	0.00389105	1	0	0	0	0	1	0	0	0	0	0	0	0	0	0	0	0	0	0	0	0	0	0	0	0	0	0	0
Non-outlier-1615	ssa19	65080590	65091321	10731	<DUP>	intergenic_region	MODIFIER	LOC106579430-LOC106579431	0.0884471	200	5	0.025	251	4	2	29	4	1	0.976654	0.0155642	0.0077821	0.852941	0.117647	0.0294118	0	0	0	0	0	0	0	0	0	0	0	0	0	0	0	0	0	0	0	0	0	0	0	0	0
Non-outlier-1616	ssa14	76229546	76230972	1426	<DUP>	intron_variant	MODIFIER	LOC106570447	0.0778	200	5	0.025	255	2	0	31	3	0	0.992218	0.0077821	0	0.911765	0.0882353	0	0	0	0	0	0	0	0	0	0	0	0	0	0	0	0	0	0	0	0	0	0	0	0	0	0
Non-outlier-1617	ssa16	77850720	77851459	-739	<DEL>	intergenic_region	MODIFIER	LOC106574768-LOC106574775	0.0706282	200	5	0.025	250	7	0	30	3	1	0.972763	0.0272374	0	0.882353	0.0882353	0.0294118	0	0	0	0	0	0	0	0	0	0	0	0	0	0	0	0	0	0	0	1	0	0	0	0	0
Non-outlier-1618	ssa20	8533039	8533479	-440	<DEL>	intron_variant	MODIFIER	LOC106580148	0.0680292	200	5	0.025	251	4	2	30	3	1	0.976654	0.0155642	0.0077821	0.882353	0.0882353	0.0294118	0	0	0	0	0	0	0	0	0	0	0	0	0	0	0	0	0	0	0	0	0	0	0	0	0
Non-outlier-1619	ssa07	28004237	28004755	-518	<DEL>	intergenic_region	MODIFIER	LOC106609063-LOC106609064	0.065897	200	5	0.025	69	70	118	18	5	11	0.268482	0.272374	0.459144	0.529412	0.147059	0.323529	2	2	2	0	1	1	2	0	1	1	0	2	0	2	0	2	1	0	2	0	1	0	1	0	2
Non-outlier-1620	ssa25	9061816	9068720	6904	<DUP>	intergenic_region	MODIFIER	LOC106586089-LOC106586123	0.0651133	200	5	0.025	244	7	6	28	4	2	0.949416	0.0272374	0.0233463	0.823529	0.117647	0.0588235	0	0	0	0	1	0	0	0	0	0	0	0	0	0	0	0	0	0	0	0	0	0	0	0	0
Non-outlier-1621	ssa16	6747390	6747507	-117	<DEL>	intergenic_region	MODIFIER	LOC106573109-LOC106573110	0.0612758	200	5	0.025	188	45	24	15	15	4	0.731518	0.175097	0.0933852	0.441176	0.441176	0.117647	0	0	0	1	0	0	2	0	0	0	0	1	0	0	0	0	0	2	0	1	0	1	0	0	0
Non-outlier-1622	ssa09	361378	361858	-480	<DEL>	intergenic_region	MODIFIER	LOC106610589-LOC106610590	0.0612585	200	5	0.025	246	8	3	30	1	3	0.957198	0.0311284	0.0116732	0.882353	0.0294118	0.0882353	0	0	0	0	0	0	0	0	0	0	0	0	0	0	1	0	0	0	0	0	0	0	0	0	0
Non-outlier-1623	ssa01	13011676	13013766	-2090	<DEL>	intergenic_region	MODIFIER	LOC106565738-LOC106565829	0.0604292	200	5	0.025	101	79	77	9	6	19	0.392996	0.307393	0.299611	0.264706	0.176471	0.558824	1	2	2	2	2	2	2	0	0	1	1	1	2	2	2	1	0	2	0	0	0	0	2	0	0
Non-outlier-1624	ssa06	77966572	77967304	-732	<DEL>	intergenic_region	MODIFIER	LOC106608221-LOC106608223	0.0594775	200	5	0.025	256	1	0	32	2	0	0.996109	0.00389105	0	0.941176	0.0588235	0	0	0	0	0	0	0	0	0	0	0	0	0	0	0	0	0	0	0	0	0	0	0	0	0	0
Non-outlier-1625	ssa11	31469727	31476475	-6748	<DEL>	exon_loss_variant&splice_donor_variant&splice_region_variant&intron_variant	HIGH	LOC106562448	0.0594775	200	5	0.025	256	1	0	32	2	0	0.996109	0.00389105	0	0.941176	0.0588235	0	0	0	0	0	0	0	0	0	0	0	0	0	0	0	0	0	0	0	0	0	0	0	0	0	0
Non-outlier-1626	ssa16	56619649	56623258	-3609	<DEL>	intergenic_region	MODIFIER	LOC106574197-LOC106574198	0.0594775	200	5	0.025	256	1	0	32	2	0	0.996109	0.00389105	0	0.941176	0.0588235	0	0	0	0	0	0	0	0	0	0	0	0	0	0	0	0	0	0	0	0	0	0	0	0	0	0
Non-outlier-1627	ssa17	48092345	48093140	-795	<DEL>	intron_variant	MODIFIER	LOC106576432	0.0594775	200	5	0.025	256	1	0	32	2	0	0.996109	0.00389105	0	0.941176	0.0588235	0	1	0	0	0	0	0	0	0	0	0	0	0	0	0	0	0	0	0	0	0	0	0	0	0	0
Non-outlier-1628	ssa13	104386166	104386321	155	<DUP>	intergenic_region	MODIFIER	LOC106568560-LOC106568561	0.0589673	200	5	0.025	120	52	85	23	5	6	0.466926	0.202335	0.330739	0.676471	0.147059	0.176471	0	2	0	0	0	2	0	2	1	2	0	2	1	0	0	0	2	1	0	0	0	0	0	0	2
Non-outlier-1629	ssa25	18641945	18642296	-351	<DEL>	intron_variant	MODIFIER	LOC106586317	0.0589602	200	5	0.025	120	94	43	6	19	9	0.466926	0.365759	0.167315	0.176471	0.558824	0.264706	0	1	2	2	1	0	1	2	1	0	1	1	1	0	1	0	0	2	2	0	0	1	1	0	1
Non-outlier-1630	ssa18	13894476	13895858	-1382	<DEL>	intron_variant	MODIFIER	vatb2	0.0582979	200	5	0.025	228	27	2	26	5	3	0.88716	0.105058	0.0077821	0.764706	0.147059	0.0882353	0	1	0	2	0	0	0	1	0	1	0	1	0	0	0	0	0	1	0	1	0	0	0	0	0
Non-outlier-1631	ssa20	20729340	20729508	-168	<DEL>	intergenic_region	MODIFIER	rimbp2-fzd10	0.0580049	200	5	0.025	94	37	126	5	6	23	0.365759	0.143969	0.490272	0.147059	0.176471	0.676471	2	2	0	1	1	2	1	1	0	2	1	0	2	2	2	0	2	2	2	2	1	2	2	1	1
Non-outlier-1632	ssa10	30944763	30945008	-245	<DEL>	intron_variant	MODIFIER	LOC106560268	0.0578765	200	5	0.025	251	4	2	30	3	1	0.976654	0.0155642	0.0077821	0.882353	0.0882353	0.0294118	0	0	0	0	0	0	0	0	0	0	0	0	0	0	0	0	0	0	0	0	0	0	0	0	0
Non-outlier-1633	ssa04	53790682	53790793	111	<DUP>	upstream_gene_variant	MODIFIER	LOC106603477	0.0577499	200	5	0.025	214	26	17	21	9	4	0.832685	0.101167	0.0661479	0.617647	0.264706	0.117647	0	2	2	0	0	0	0	1	0	0	0	2	0	0	0	0	1	0	0	0	0	0	0	0	0
Non-outlier-1634	ssa09	122200141	122203494	-3353	<DEL>	intergenic_region	MODIFIER	LOC106613052-LOC106613103	0.0575908	200	5	0.025	254	3	0	31	3	0	0.988327	0.0116732	0	0.911765	0.0882353	0	0	0	0	0	0	0	0	0	0	0	0	0	0	0	0	0	0	0	0	0	0	0	0	0	0
Non-outlier-1635	ssa12	35014142	35014272	-130	<DEL>	intergenic_region	MODIFIER	LOC106565061-LOC106565081	0.0575908	200	5	0.025	254	3	0	31	3	0	0.988327	0.0116732	0	0.911765	0.0882353	0	0	0	0	0	0	0	0	0	0	0	0	0	0	0	0	0	0	0	0	0	0	0	0	0	0
Non-outlier-1636	ssa14	19163247	19163626	-379	<DEL>	intergenic_region	MODIFIER	LOC106568832-LOC106568831	0.0575908	200	5	0.025	254	3	0	31	3	0	0.988327	0.0116732	0	0.911765	0.0882353	0	0	0	0	0	0	0	0	0	0	0	0	0	0	0	0	0	0	0	0	1	0	0	0	0	0
Non-outlier-1637	ssa14	58568949	58570258	-1309	<DEL>	downstream_gene_variant	MODIFIER	LOC106570160	0.0574364	200	5	0.025	164	51	42	28	5	1	0.638132	0.198444	0.163424	0.823529	0.147059	0.0294118	2	2	0	1	0	0	2	2	1	0	0	0	1	0	0	1	2	0	0	2	0	1	0	0	0
Non-outlier-1638	ssa14	90504646	90504804	-158	<DEL>	downstream_gene_variant	MODIFIER	pef1	0.0572877	200	5	0.025	112	68	77	5	15	14	0.435798	0.264591	0.299611	0.147059	0.441176	0.411765	1	1	2	1	1	2	0	2	1	1	2	2	0	2	2	0	0	1	0	2	1	2	2	1	1
Non-outlier-1639	ssa20	42565767	42565939	-172	<DEL>	3_prime_UTR_variant	MODIFIER	LOC106580698	0.056643	200	5	0.025	112	83	62	8	12	14	0.435798	0.322957	0.241245	0.235294	0.352941	0.411765	1	2	1	1	2	0	0	0	2	2	1	1	2	1	0	2	0	0	2	0	2	1	0	0	1
Non-outlier-1640	ssa14	19585000	19585223	-223	<DEL>	intron_variant	MODIFIER	LOC106568825	0.0564703	200	5	0.025	210	34	13	19	13	2	0.817121	0.132296	0.0505837	0.558824	0.382353	0.0588235	0	0	0	0	1	1	1	0	0	0	0	0	0	0	0	0	0	0	0	0	0	0	0	0	0
Non-outlier-1641	ssa13	56663431	56664204	773	<DUP>	intron_variant	MODIFIER	LOC106567544	0.0542474	200	5	0.025	217	20	20	34	0	0	0.844358	0.077821	0.077821	1	0	0	0	0	0	0	0	0	0	0	0	0	0	0	0	0	0	0	2	0	0	0	0	0	0	0	0
Non-outlier-1642	ssa16	50042746	50043622	876	<DUP>	downstream_gene_variant	MODIFIER	LOC106574099	0.0527345	200	5	0.025	216	26	15	34	0	0	0.840467	0.101167	0.0583658	1	0	0	0	0	0	0	0	0	0	0	0	0	0	0	2	0	0	0	0	1	0	0	0	0	0	2	0
Non-outlier-1643	ssa21	49006420	49006529	-109	<DEL>	upstream_gene_variant	MODIFIER	LOC106582441	0.0527178	200	5	0.025	119	78	60	21	11	2	0.463035	0.303502	0.233463	0.617647	0.323529	0.0588235	2	1	0	1	0	0	0	0	0	2	1	0	2	0	2	0	0	0	1	1	1	0	0	1	2
Non-outlier-1644	ssa20	25060300	25061249	-949	<DEL>	intergenic_region	MODIFIER	LOC106580378-LOC106580377	0.0521917	200	5	0.025	125	91	41	9	15	10	0.486381	0.354086	0.159533	0.264706	0.441176	0.294118	2	0	1	0	1	2	1	1	2	0	1	0	0	0	1	1	0	1	0	0	1	0	1	0	0
Non-outlier-1645	ssa22	11642734	11645217	-2483	<DEL>	upstream_gene_variant	MODIFIER	LOC106582801	0.0519746	200	5	0.025	251	6	0	30	4	0	0.976654	0.0233463	0	0.882353	0.117647	0	0	0	0	0	0	0	0	0	0	0	0	0	0	0	0	0	0	0	0	0	0	0	0	0	0
Non-outlier-1646	ssa05	47543419	47551823	8404	<DUP>	intergenic_region	MODIFIER	LOC106605054-LOC106604997	0.0518912	200	5	0.025	165	16	76	29	0	5	0.642023	0.0622568	0.29572	0.852941	0	0.147059	0	0	0	2	0	2	0	0	0	0	0	0	2	2	2	2	2	1	2	2	2	0	0	2	0
Non-outlier-1647	ssa09	25462717	25464458	-1741	<DEL>	intron_variant	MODIFIER	LOC106610918	0.0510287	200	5	0.025	242	14	1	29	3	2	0.941634	0.0544747	0.00389105	0.852941	0.0882353	0.0588235	0	0	0	0	0	0	0	0	1	0	0	0	0	0	0	0	0	0	0	0	0	0	0	0	0
Non-outlier-1648	ssa06	75933797	75934086	-289	<DEL>	intergenic_region	MODIFIER	LOC106608164-id321174	0.0503796	200	5	0.025	252	4	1	30	4	0	0.980545	0.0155642	0.00389105	0.882353	0.117647	0	0	0	0	0	0	0	0	0	0	0	0	0	0	0	0	0	0	0	0	0	0	0	0	0	0
Non-outlier-1649	ssa26	1426213	1427792	-1579	<DEL>	intron_variant	MODIFIER	tsc1	0.0500182	200	5	0.025	22	45	190	4	13	17	0.0856031	0.175097	0.7393	0.117647	0.382353	0.5	1	2	2	2	2	2	2	2	2	2	2	2	1	2	0	2	1	2	2	2	1	2	0	1	2
Non-outlier-1650	ssa10	85311335	85334935	23600	<DUP>	duplication	LOW	LOC106561202	0.0499535	200	5	0.025	217	30	10	34	0	0	0.844358	0.116732	0.0389105	1	0	0	0	0	0	0	0	0	0	0	0	0	0	0	0	0	0	0	0	0	0	0	0	0	2	0	0
Non-outlier-1651	ssa12	79595338	79595793	-455	<DEL>	intron_variant	MODIFIER	LOC100194677	0.0497283	200	5	0.025	107	94	56	20	12	2	0.416342	0.365759	0.217899	0.588235	0.352941	0.0588235	1	1	0	0	0	0	0	0	2	0	1	2	1	0	0	1	1	0	0	0	1	2	2	1	1
Non-outlier-1652	ssa01	140505991	140506153	-162	<DEL>	intergenic_region	MODIFIER	LOC106568855-LOC106568861	0.0492986	200	5	0.025	40	64	153	0	8	26	0.155642	0.249027	0.595331	0	0.235294	0.764706	0	2	2	2	2	2	2	2	2	2	2	1	2	2	2	2	1	1	2	2	2	1	0	2	0
Non-outlier-1653	ssa15	28020691	28021199	508	<DUP>	intergenic_region	MODIFIER	LOC106571291-LOC106571290	0.0492861	200	5	0.025	217	20	20	34	0	0	0.844358	0.077821	0.077821	1	0	0	0	0	0	0	0	0	0	0	0	0	0	0	0	2	0	0	0	0	0	0	0	0	0	0	1
Non-outlier-1654	ssa19	54816356	54816863	-507	<DEL>	intron_variant	MODIFIER	tbc1d24	0.0462341	200	5	0.025	217	31	9	34	0	0	0.844358	0.120623	0.0350195	1	0	0	0	0	0	0	1	1	0	0	0	0	0	0	0	0	0	0	0	0	0	1	0	0	0	0	0
Non-outlier-1655	ssa14	41922739	41923232	-493	<DEL>	intron_variant	MODIFIER	LOC106569621	0.0459989	200	5	0.025	189	55	13	17	14	3	0.735409	0.214008	0.0505837	0.5	0.411765	0.0882353	2	1	1	1	1	0	0	0	0	0	1	1	0	2	0	0	0	0	0	0	1	0	0	2	0
Non-outlier-1656	ssa17	2770126	2773438	-3312	<DEL>	downstream_gene_variant	MODIFIER	LOC106575122	0.0459783	200	5	0.025	110	90	57	19	14	1	0.428016	0.350195	0.22179	0.558824	0.411765	0.0294118	1	0	2	1	0	0	1	0	0	0	0	1	1	0	1	1	0	0	0	0	0	1	0	2	0
Non-outlier-1657	ssa03	47634821	47639230	4409	<DUP>	intron_variant	MODIFIER	LOC106600634	0.0457149	200	5	0.025	181	47	29	18	8	8	0.70428	0.182879	0.11284	0.529412	0.235294	0.235294	0	0	0	0	1	0	0	1	0	0	0	0	0	0	0	0	2	0	0	0	0	0	0	0	0
Non-outlier-1658	ssa07	11625539	11625713	-174	<DEL>	intron_variant	MODIFIER	LOC106608688	0.044916	200	5	0.025	117	89	51	10	11	13	0.455253	0.346304	0.198444	0.294118	0.323529	0.382353	0	1	0	0	1	1	2	0	0	0	2	1	0	0	0	0	0	0	1	0	1	1	0	0	0
Non-outlier-1659	ssa01	27743245	27744008	763	<DUP>	intron_variant	MODIFIER	LOC106599102	0.0436498	200	5	0.025	184	45	28	31	2	1	0.715953	0.175097	0.108949	0.911765	0.0588235	0.0294118	0	0	0	0	0	0	1	0	0	0	2	0	0	0	0	0	0	1	1	1	0	0	1	0	0
Non-outlier-1660	ssa19	49800376	49803446	-3070	<DEL>	intergenic_region	MODIFIER	LOC106579387-LOC106579333	0.043578	200	5	0.025	68	84	105	1	16	17	0.264591	0.326848	0.40856	0.0294118	0.470588	0.5	0	1	2	2	2	2	2	1	1	2	1	0	1	0	2	2	0	2	2	2	0	2	1	0	1
Non-outlier-1661	ssa01	43659622	43660037	-415	<DEL>	intron_variant	MODIFIER	nrxn3	0.043026	200	5	0.025	253	4	0	31	3	0	0.984436	0.0155642	0	0.911765	0.0882353	0	0	0	0	0	0	0	0	0	1	0	0	0	0	0	0	0	0	0	0	0	0	0	0	0	0
Non-outlier-1662	ssa09	33620519	33622076	-1557	<DEL>	intergenic_region	MODIFIER	LOC106611211-id383609	0.043026	200	5	0.025	253	4	0	31	3	0	0.984436	0.0155642	0	0.911765	0.0882353	0	0	0	0	0	0	0	0	0	0	0	0	0	0	0	0	0	0	0	0	0	0	1	0	0	0
Non-outlier-1663	ssa09	36441320	36442561	-1241	<DEL>	intergenic_region	MODIFIER	LOC106611260-LOC106611272	0.043026	200	5	0.025	253	4	0	31	3	0	0.984436	0.0155642	0	0.911765	0.0882353	0	0	0	0	0	1	0	0	0	0	0	0	0	0	0	0	0	0	0	0	0	0	0	0	0	0
Non-outlier-1664	ssa01	66759585	66761325	-1740	<DEL>	intergenic_region	MODIFIER	tsn14-LOC106608802	0.0429823	200	5	0.025	61	76	120	0	15	19	0.237354	0.29572	0.466926	0	0.441176	0.558824	1	1	1	1	0	2	0	2	2	2	0	1	2	2	2	1	1	1	0	2	1	2	2	2	0
Non-outlier-1665	ssa23	32973856	32976505	-2649	<DEL>	intergenic_region	MODIFIER	rgma-LOC106584264	0.0429396	200	5	0.025	130	89	38	11	13	10	0.505837	0.346304	0.14786	0.323529	0.382353	0.294118	1	0	0	2	1	0	0	1	0	1	1	1	0	0	0	0	2	0	1	2	0	1	0	1	1
Non-outlier-1666	ssa18	67585041	67585143	-102	<DEL>	intron_variant	MODIFIER	LOC106578126	0.0422252	200	5	0.025	158	67	32	27	6	1	0.614786	0.2607	0.124514	0.794118	0.176471	0.0294118	0	0	1	1	0	0	0	0	0	0	0	1	0	2	0	0	1	0	0	0	0	1	0	0	2
Non-outlier-1667	ssa19	27960484	27960707	-223	<DEL>	downstream_gene_variant	MODIFIER	LOC106578644	0.0421673	200	5	0.025	200	46	11	20	11	3	0.77821	0.178988	0.0428016	0.588235	0.323529	0.0882353	1	0	1	0	0	1	0	1	1	0	0	1	0	0	0	0	0	0	0	0	0	0	0	0	2
Non-outlier-1668	ssa14	65787737	65787985	-248	<DEL>	intron_variant	MODIFIER	LOC106570235	0.0421257	200	5	0.025	200	46	11	32	2	0	0.77821	0.178988	0.0428016	0.941176	0.0588235	0	0	0	1	0	0	1	0	2	0	0	0	0	0	0	0	0	1	0	0	0	2	1	1	0	1
Non-outlier-1669	ssa01	10333041	10333274	-233	<DEL>	intron_variant	MODIFIER	LOC106561796	0.0416478	200	5	0.025	174	60	23	16	13	5	0.677043	0.233463	0.0894942	0.470588	0.382353	0.147059	1	2	1	0	0	0	1	0	0	0	1	0	2	0	1	0	0	0	0	0	0	0	0	0	2
Non-outlier-1670	ssa26	3917896	3920254	-2358	<DEL>	intergenic_region	MODIFIER	homer1-LOC106587050	0.0414174	200	5	0.025	158	72	27	29	3	2	0.614786	0.280156	0.105058	0.852941	0.0882353	0.0588235	0	1	2	1	1	0	0	1	0	1	0	0	2	0	1	0	1	0	0	0	0	0	1	0	2
Non-outlier-1671	ssa09	100341943	100342265	-322	<DEL>	intron_variant	MODIFIER	LOC106612724	0.0412047	200	5	0.025	111	77	69	7	14	13	0.431907	0.299611	0.268482	0.205882	0.411765	0.382353	1	2	1	2	2	0	0	2	2	2	0	0	0	1	2	2	2	2	0	2	1	1	0	0	2
Non-outlier-1672	ssa12	23749925	23750118	-193	<DEL>	intron_variant	MODIFIER	LOC106564923	0.0411258	200	5	0.025	243	13	1	29	4	1	0.945525	0.0505837	0.00389105	0.852941	0.117647	0.0294118	0	0	0	0	0	0	0	0	0	0	0	0	0	0	0	0	0	0	0	0	0	1	0	0	0
Non-outlier-1673	ssa25	469035	469169	-134	<DEL>	intergenic_region	MODIFIER	LOC106586021-LOC106586015	0.040743	200	5	0.025	198	45	14	19	12	3	0.770428	0.175097	0.0544747	0.558824	0.352941	0.0882353	0	0	0	0	1	0	0	0	1	0	0	0	0	0	0	0	0	0	0	1	1	0	1	0	0
Non-outlier-1674	ssa10	76548498	76549622	-1124	<DEL>	exon_loss_variant	HIGH	LOC106560945	0.0406933	200	5	0.025	226	26	5	23	11	0	0.879377	0.101167	0.0194553	0.676471	0.323529	0	1	0	0	0	0	0	2	0	0	0	1	0	0	0	0	0	0	0	0	0	0	0	0	0	0
Non-outlier-1675	ssa11	13986933	13987091	-158	<DEL>	intergenic_region	MODIFIER	LOC106562040-LOC106562044	0.0406887	200	5	0.025	159	63	35	12	16	6	0.618677	0.245136	0.136187	0.352941	0.470588	0.176471	1	0	1	0	1	2	0	1	0	0	0	0	0	0	0	2	0	0	2	2	1	0	0	0	0
Non-outlier-1676	ssa01	124970779	124972464	-1685	<DEL>	intron_variant	MODIFIER	LOC106565572	0.0405742	200	5	0.025	171	68	18	18	9	7	0.66537	0.264591	0.0700389	0.529412	0.264706	0.205882	1	2	1	1	0	1	0	0	1	1	1	0	0	1	0	0	0	0	2	0	0	2	1	0	2
Non-outlier-1677	ssa21	5291335	5291549	-214	<DEL>	intergenic_region	MODIFIER	LOC106581648-LOC106581652	0.0405379	200	5	0.025	127	81	49	9	16	9	0.494163	0.315175	0.190661	0.264706	0.470588	0.264706	0	0	0	0	0	0	1	0	0	1	0	0	1	2	1	0	0	0	0	0	0	0	0	2	0
Non-outlier-1678	ssa06	77518980	77521774	-2794	<DEL>	intergenic_region	MODIFIER	LOC106608211-LOC106608213	0.0405109	200	5	0.025	155	73	29	26	8	0	0.603113	0.284047	0.11284	0.764706	0.235294	0	1	2	1	1	0	2	1	0	2	0	0	0	0	0	0	2	1	0	0	2	1	1	0	0	0
Non-outlier-1679	ssa06	19310704	19314611	3907	<DUP>	bidirectional_gene_fusion	HIGH	LOC106606728&LOC106606729	0.040161	200	5	0.025	240	12	5	27	6	1	0.933852	0.0466926	0.0194553	0.794118	0.176471	0.0294118	0	0	0	1	0	0	0	0	0	0	0	1	0	0	0	0	0	0	0	0	0	0	0	1	0
Non-outlier-1680	ssa13	106067778	106068958	-1180	<DEL>	intron_variant	MODIFIER	LOC106568589	0.0397517	200	5	0.025	154	78	25	26	8	0	0.599222	0.303502	0.0972763	0.764706	0.235294	0	1	1	1	1	1	1	1	1	0	2	0	0	0	1	0	2	0	1	0	0	0	0	0	1	1
Non-outlier-1681	ssa10	80534627	80534748	-121	<DEL>	3_prime_UTR_variant	MODIFIER	LOC106560819	0.0391613	200	5	0.025	143	68	46	24	9	1	0.55642	0.264591	0.178988	0.705882	0.264706	0.0294118	1	0	1	2	0	0	0	0	0	0	2	2	2	0	2	0	0	2	0	1	2	0	1	0	1
Non-outlier-1682	ssa05	9707237	9708994	-1757	<DEL>	splice_region_variant	LOW	LOC106604252	0.0389308	200	5	0.025	144	75	38	12	14	8	0.560311	0.291829	0.14786	0.352941	0.411765	0.235294	0	0	0	1	2	0	1	0	1	0	0	2	0	1	0	1	2	0	0	2	1	1	0	0	2
Non-outlier-1683	ssa09	3036802	3048762	-11960	<DEL>	intergenic_region	MODIFIER	LOC106610601-supt7l	0.038864	200	5	0.025	235	17	5	25	9	0	0.914397	0.0661479	0.0194553	0.735294	0.264706	0	0	0	0	1	0	0	0	0	0	0	0	0	0	0	0	0	0	0	0	0	0	0	0	0	0
Non-outlier-1684	ssa10	23702926	23705722	-2796	<DEL>	intergenic_region	MODIFIER	LOC106613872-LOC106613873	0.038864	200	5	0.025	233	20	4	26	7	1	0.906615	0.077821	0.0155642	0.764706	0.205882	0.0294118	0	0	0	1	0	0	0	0	0	0	0	0	0	0	0	0	0	0	0	0	0	0	0	0	0
Non-outlier-1685	ssa21	42836654	42836769	-115	<DEL>	intron_variant	MODIFIER	LOC106582336	0.038864	200	5	0.025	235	17	5	25	9	0	0.914397	0.0661479	0.0194553	0.735294	0.264706	0	0	0	0	0	0	0	0	0	0	2	0	1	0	0	0	0	0	0	0	0	0	0	0	1	0
Non-outlier-1686	ssa14	11984920	11990468	5548	<DUP>	intergenic_region	MODIFIER	LOC106568972-LOC106569025	0.0387705	200	5	0.025	218	30	9	24	7	3	0.848249	0.116732	0.0350195	0.705882	0.205882	0.0882353	0	0	0	0	1	0	0	0	0	0	0	2	0	0	0	0	0	1	1	0	0	0	0	0	0
Non-outlier-1687	ssa11	4950015	4950146	-131	<DEL>	intron_variant	MODIFIER	LOC106561900	0.0386961	200	5	0.025	138	74	45	9	18	7	0.536965	0.287938	0.175097	0.264706	0.529412	0.205882	0	1	2	0	2	0	0	1	0	2	0	0	2	2	2	1	0	2	0	2	0	0	1	0	2
Non-outlier-1688	ssa09	82422185	82423876	1691	<DUP>	intergenic_region	MODIFIER	LOC106612190-id407058	0.0384215	200	5	0.025	147	77	33	13	13	8	0.571984	0.299611	0.128405	0.382353	0.382353	0.235294	0	2	1	2	1	0	1	1	1	0	2	1	2	0	0	0	2	0	0	0	1	1	0	0	0
Non-outlier-1689	ssa24	6729656	6731691	-2035	<DEL>	intron_variant	MODIFIER	LOC106585187	0.0379777	200	5	0.025	214	39	4	23	9	2	0.832685	0.151751	0.0155642	0.676471	0.264706	0.0588235	0	0	0	1	0	0	0	1	0	0	1	0	0	0	0	0	0	0	1	0	0	0	0	0	0
Non-outlier-1690	ssa10	86800193	86801938	-1745	<DEL>	upstream_gene_variant	MODIFIER	miox	0.0377615	200	5	0.025	236	19	2	27	6	1	0.918288	0.07393	0.0077821	0.794118	0.176471	0.0294118	0	0	0	0	0	0	0	0	0	0	0	0	0	0	0	0	0	0	0	0	0	0	0	0	0
Non-outlier-1691	ssa09	95344294	95344410	-116	<DEL>	intron_variant	MODIFIER	LOC106612413	0.0372925	200	5	0.025	211	29	17	21	10	3	0.821012	0.11284	0.0661479	0.617647	0.294118	0.0882353	0	0	0	0	0	0	0	0	0	0	0	0	0	0	0	0	0	2	1	2	1	0	0	2	0
Non-outlier-1692	ssa06	70211095	70211595	-500	<DEL>	intergenic_region	MODIFIER	LOC106608067-LOC106608068	0.0370414	200	5	0.025	214	33	10	22	10	2	0.832685	0.128405	0.0389105	0.647059	0.294118	0.0588235	1	0	0	0	1	0	0	0	0	1	1	0	0	0	1	0	0	0	0	0	0	0	0	0	0
Non-outlier-1693	ssa21	11366986	11368596	-1610	<DEL>	intergenic_region	MODIFIER	LOC106581862-LOC106581717	0.0367652	200	5	0.025	149	83	25	13	15	6	0.579767	0.322957	0.0972763	0.382353	0.441176	0.176471	0	0	0	1	0	1	1	1	1	0	0	1	1	1	0	2	0	0	0	2	0	0	0	0	0
Non-outlier-1694	ssa18	24303369	24305321	-1952	<DEL>	intron_variant	MODIFIER	ccdc88a	0.0364645	200	5	0.025	175	67	15	29	5	0	0.680934	0.2607	0.0583658	0.852941	0.147059	0	0	0	1	1	0	0	0	1	1	0	0	0	0	0	0	0	0	1	0	0	0	1	2	1	0
Non-outlier-1695	ssa16	53852563	53852964	-401	<DEL>	upstream_gene_variant	MODIFIER	LOC106574172	0.0364504	200	5	0.025	134	96	27	25	7	2	0.521401	0.373541	0.105058	0.735294	0.205882	0.0588235	0	1	1	0	0	0	1	2	0	1	0	1	0	0	0	0	1	0	0	1	1	0	0	0	0
Non-outlier-1696	ssa14	36471761	36472723	962	<DUP>	intergenic_region	MODIFIER	LOC106569480-LOC106569479	0.0364024	200	5	0.025	227	15	15	34	0	0	0.883268	0.0583658	0.0583658	1	0	0	0	0	0	0	0	0	0	0	0	0	0	0	0	0	0	0	0	1	0	0	0	0	0	0	0
Non-outlier-1697	ssa01	131025971	131029715	-3744	<DEL>	intergenic_region	MODIFIER	LOC106567161-LOC106566110	0.0361874	200	5	0.025	255	2	0	32	2	0	0.992218	0.0077821	0	0.941176	0.0588235	0	0	0	0	0	0	0	0	0	0	0	0	0	0	0	0	0	0	0	0	0	0	0	0	0	0
Non-outlier-1698	ssa14	67569151	67571895	-2744	<DEL>	intron_variant	MODIFIER	LOC106570261	0.0361874	200	5	0.025	255	2	0	32	2	0	0.992218	0.0077821	0	0.941176	0.0588235	0	0	0	0	0	0	0	0	0	0	0	0	0	0	0	0	0	0	0	0	0	0	0	0	0	0
Non-outlier-1699	ssa19	73709699	73710006	-307	<DEL>	intron_variant	MODIFIER	LOC106579670	0.0358248	200	5	0.025	231	22	4	25	9	0	0.898833	0.0856031	0.0155642	0.735294	0.264706	0	0	0	0	0	0	0	0	0	0	0	0	0	1	1	0	0	0	0	0	0	0	0	0	0	0
Non-outlier-1700	ssa01	36129547	36130197	-650	<DEL>	downstream_gene_variant	MODIFIER	LOC106602264	0.0357668	200	5	0.025	129	84	44	10	15	9	0.501946	0.326848	0.171206	0.294118	0.441176	0.264706	1	1	2	1	2	2	2	0	1	1	1	2	2	0	0	1	0	0	1	2	0	1	2	1	1
Non-outlier-1701	ssa04	16008634	16011227	-2593	<DEL>	upstream_gene_variant	MODIFIER	LOC106602647	0.0353415	200	5	0.025	163	63	31	14	14	6	0.634241	0.245136	0.120623	0.411765	0.411765	0.176471	2	1	2	0	0	0	0	0	2	1	0	0	0	1	0	1	0	0	0	1	1	1	0	0	0
Non-outlier-1702	ssa21	9396228	9396729	-501	<DEL>	intron_variant	MODIFIER	LOC106581696	0.0351986	200	5	0.025	138	87	32	13	12	9	0.536965	0.338521	0.124514	0.382353	0.352941	0.264706	1	1	1	1	0	1	1	2	0	1	1	0	1	2	0	2	0	0	1	0	2	0	0	0	1
Non-outlier-1703	ssa01	158741395	158745594	-4199	<DEL>	exon_loss_variant	HIGH	LOC106572858	0.0351684	200	5	0.025	154	85	18	14	15	5	0.599222	0.330739	0.0700389	0.411765	0.441176	0.147059	1	0	2	1	1	1	1	0	1	0	1	1	0	0	0	0	1	0	0	1	1	1	0	0	0
Non-outlier-1704	ssa09	32101531	32103768	-2237	<DEL>	intergenic_region	MODIFIER	LOC106611182-trnaa-ugc	0.0342539	200	5	0.025	243	12	2	30	2	2	0.945525	0.0466926	0.0077821	0.882353	0.0588235	0.0588235	0	0	0	0	0	0	0	0	0	0	1	0	0	0	1	0	0	0	0	0	0	0	0	0	0
Non-outlier-1705	ssa15	45459267	45463115	-3848	<DEL>	intron_variant	MODIFIER	LOC106571620	0.0340482	200	5	0.025	194	58	5	20	12	2	0.754864	0.225681	0.0194553	0.588235	0.352941	0.0588235	0	0	1	1	0	0	0	0	0	1	0	0	0	0	0	0	0	1	1	0	0	0	1	0	1
Non-outlier-1706	ssa10	66926720	66926850	-130	<DEL>	intron_variant	MODIFIER	LOC106561064	0.0340111	200	5	0.025	61	73	123	10	16	8	0.237354	0.284047	0.478599	0.294118	0.470588	0.235294	1	1	2	0	2	2	2	2	0	0	1	0	0	2	2	1	0	2	2	1	0	2	1	0	0
Non-outlier-1707	ssa14	71904718	71959325	-54607	<DEL>	transcript_ablation	HIGH	LOC106570359	0.0338148	200	5	0.025	236	21	0	27	7	0	0.918288	0.0817121	0	0.794118	0.205882	0	1	0	0	0	0	0	0	0	0	0	1	0	0	0	0	0	0	0	0	1	1	0	0	0	0
Non-outlier-1708	ssa28	1738128	1741948	-3820	<DEL>	intron_variant	MODIFIER	LOC106589298	0.0338148	200	5	0.025	237	20	0	27	7	0	0.922179	0.077821	0	0.794118	0.205882	0	0	1	0	0	0	0	0	1	0	0	0	0	0	0	0	0	1	0	0	0	0	0	0	0	0
Non-outlier-1709	ssa24	43529276	43529587	-311	<DEL>	intergenic_region	MODIFIER	LOC106585926-LOC106585928	0.0330945	200	5	0.025	131	94	32	11	16	7	0.509728	0.365759	0.124514	0.323529	0.470588	0.205882	1	2	0	1	0	1	0	0	0	0	1	1	0	1	0	1	0	0	2	2	1	0	0	0	0
Non-outlier-1710	ssa09	96356261	96357090	-829	<DEL>	intron_variant	MODIFIER	LOC106612440	0.0330358	200	5	0.025	145	83	29	26	6	2	0.564202	0.322957	0.11284	0.764706	0.176471	0.0588235	1	0	0	0	2	2	1	0	1	0	0	0	0	0	0	2	0	0	0	0	0	0	2	0	1
Non-outlier-1711	ssa12	48108880	48124243	-15363	<DEL>	intron_variant	MODIFIER	LOC106565479	0.0326589	200	5	0.025	172	85	0	15	19	0	0.669261	0.330739	0	0.441176	0.558824	0	1	1	1	1	1	0	0	0	0	0	1	1	0	0	0	0	0	1	0	0	1	0	0	0	0
Non-outlier-1712	ssa20	44511162	44511604	-442	<DEL>	intergenic_region	MODIFIER	LOC106580721-LOC106580724	0.0326438	200	5	0.025	105	102	50	21	9	4	0.40856	0.396887	0.194553	0.617647	0.264706	0.117647	0	1	0	0	1	0	1	0	1	2	0	0	0	0	0	0	2	0	0	0	1	1	1	1	1
[truncated: 10,915 more rows]
[truncated: 266 more columns]
