# Supplementary material for: The structural variation landscape in 492 Atlantic salmon genomes
Source: Nat Commun. 2020 Oct 14;11:5176. doi: 10.1038/s41467-020-18972-x (PMC7560756; doi:10.1038/s41467-020-18972-x)
Supplement: Supplementary file 16 — Supplementary Data 13 [file 41467_2020_18972_MOESM16_ESM.xlsx]

## Sheet: Supplementary Data 7
	SV class	GO term	Protein_id	Gene name	Protein product
	Deletion	GO:0001832	XP_014048891.1	LOC106601309	transcription activator BRG1-like
	Deletion	GO:0001832	XP_014048918.1	smarca4	SWI/SNF related%2C matrix associated%2C actin dependent regulator of chromatin%2C subfamily a%2C member 4
	Deletion	GO:0001832	XP_013991000.1	LOC106566922	deleted in malignant brain tumors 1 protein-like
	Deletion	GO:0001832	XP_014011941.1	LOC106577970	zinc finger protein 536-like
	Deletion	GO:0001832	XP_014034290.1	LOC106589116	nuclear distribution protein nudE homolog 1-like
	Deletion	GO:0002002	XP_014058705.1	LOC106606834	bifunctional heparan sulfate N-deacetylase/N-sulfotransferase 2-like
	Deletion	GO:0002002	XP_014010036.1	LOC106576965	bifunctional heparan sulfate N-deacetylase/N-sulfotransferase 2-like
	Deletion	GO:0002002	XP_014022687.1	LOC106583261	cathepsin Z-like
	Deletion	GO:0002238	XP_014000599.1	syk	spleen tyrosine kinase
	Deletion	GO:0002238	XP_014054374.1	LOC106604351	tyrosine-protein kinase ITK/TSK-like
	Deletion	GO:0002238	XP_014061840.1	LOC106608430	toll-like receptor 2
	Deletion	GO:0002270	NP_001133101.1	hmgb1	high-mobility group box 1
	Deletion	GO:0002270	NP_001140081.1	hmgb1	high mobility group box 1
	Deletion	GO:0002484	XP_014021022.1	LOC106582436	major histocompatibility complex class I-related gene protein-like
	Deletion	GO:0002484	XP_014032764.1	LOC106588377	H-2 class I histocompatibility antigen%2C Q10 alpha chain-like
	Deletion	GO:0002755	XP_014054374.1	LOC106604351	tyrosine-protein kinase ITK/TSK-like
	Deletion	GO:0002755	XP_014061840.1	LOC106608430	toll-like receptor 2
	Deletion	GO:0002755	NP_001133101.1	hmgb1	high-mobility group box 1
	Deletion	GO:0002755	NP_001140081.1	hmgb1	high mobility group box 1
	Deletion	GO:0002755	XP_014065577.1	LOC106610660	ribosomal protein S6 kinase 2 alpha-like
	Deletion	GO:0002755	XP_014068946.1	relb	v-rel avian reticuloendotheliosis viral oncogene homolog B
	Deletion	GO:0002755	XP_013983443.1	LOC106562896	mitogen-activated protein kinase kinase kinase 1-like
	Deletion	GO:0002755	XP_013990581.1	LOC106566750	dual specificity protein phosphatase 7-like
	Deletion	GO:0002755	XP_014011511.1	LOC106577703	transcription factor p65-like
	Deletion	GO:0006265	NP_001133101.1	hmgb1	high-mobility group box 1
	Deletion	GO:0006265	NP_001140081.1	hmgb1	high mobility group box 1
	Deletion	GO:0006265	XP_014021955.1	LOC106582890	DNA topoisomerase 1-like
	Deletion	GO:0006288	NP_001133101.1	hmgb1	high-mobility group box 1
	Deletion	GO:0006288	NP_001140081.1	hmgb1	high mobility group box 1
	Deletion	GO:0006730	XP_013980632.1	LOC106561320	putative adenosylhomocysteinase 3
	Deletion	GO:0006730	XP_013988478.1	LOC106565661	adenosylhomocysteinase 2-like
	Deletion	GO:0006730	XP_014046346.1	LOC106599582	carbonic anhydrase-related protein-like
	Deletion	GO:0006730	XP_014046007.1	LOC106599341	carbonic anhydrase-like
	Deletion	GO:0006825	XP_013983709.1	LOC106563027	high affinity copper uptake protein 1-like
	Deletion	GO:0006825	XP_014015967.1	LOC106579991	metalloreductase STEAP4-like
	Deletion	GO:0006825	XP_014015233.1	LOC106579645	uncharacterized LOC106579645
	Deletion	GO:0006825	NP_001134553.1	fkbp5	FK506 binding protein 5
	Deletion	GO:0010311	XP_014058131.1	LOC106606442	Golgi-specific brefeldin A-resistance guanine nucleotide exchange factor 1-like
	Deletion	GO:0010311	XP_014048787.1	LOC106601249	26S protease regulatory subunit 4
	Deletion	GO:0010424	XP_014048891.1	LOC106601309	transcription activator BRG1-like
	Deletion	GO:0010424	XP_014048918.1	smarca4	SWI/SNF related%2C matrix associated%2C actin dependent regulator of chromatin%2C subfamily a%2C member 4
	Deletion	GO:0010424	XP_014001845.1	LOC106572335	DNA (cytosine-5)-methyltransferase 3B-like
	Deletion	GO:0014744	XP_014048766.1	LOC106601244	histone acetyltransferase p300-like
	Deletion	GO:0014744	XP_014067300.1	LOC106611533	short transient receptor potential channel 3-like
	Deletion	GO:0014744	XP_013994687.1	LOC106568681	allograft inflammatory factor 1-like
	Deletion	GO:0015858	XP_013989371.1	LOC106566075	adenosine receptor A1-like
	Deletion	GO:0015858	XP_014058131.1	LOC106606442	Golgi-specific brefeldin A-resistance guanine nucleotide exchange factor 1-like
	Deletion	GO:0015858	XP_014016209.1	slc28a3	solute carrier family 28 (concentrative nucleoside transporter)%2C member 3
	Deletion	GO:0017055	NP_001133101.1	hmgb1	high-mobility group box 1
	Deletion	GO:0017055	NP_001140081.1	hmgb1	high mobility group box 1
	Deletion	GO:0017055	XP_014047866.1	tr-alpha	thyroid hormone receptor alpha
	Deletion	GO:0031497	NP_001133101.1	hmgb1	high-mobility group box 1
	Deletion	GO:0031497	NP_001140081.1	hmgb1	high mobility group box 1
	Deletion	GO:0031497	XP_014048891.1	LOC106601309	transcription activator BRG1-like
	Deletion	GO:0031497	XP_014048918.1	smarca4	SWI/SNF related%2C matrix associated%2C actin dependent regulator of chromatin%2C subfamily a%2C member 4
	Deletion	GO:0031497	XP_014065000.1	LOC106610272	acidic leucine-rich nuclear phosphoprotein 32 family member B-like
	Deletion	GO:0031497	XP_013990661.1	LOC106566793	helicase ARIP4-like
	Deletion	GO:0031497	XP_013993405.1	cenpv	centromere protein V
	Deletion	GO:0031497	XP_013997168.1	LOC106569932	ATPase family AAA domain-containing protein 2-like
	Deletion	GO:0031497	XP_014049857.1	LOC106601944	poly [ADP-ribose] polymerase 14-like
	Deletion	GO:0032075	NP_001133101.1	hmgb1	high-mobility group box 1
	Deletion	GO:0032075	NP_001140081.1	hmgb1	high mobility group box 1
	Deletion	GO:0032075	XP_014026318.1	LOC106585071	proliferating cell nuclear antigen
	Deletion	GO:0032481	XP_014000599.1	syk	spleen tyrosine kinase
	Deletion	GO:0032481	XP_014061840.1	LOC106608430	toll-like receptor 2
	Deletion	GO:0032481	NP_001133101.1	hmgb1	high-mobility group box 1
	Deletion	GO:0032481	NP_001140081.1	hmgb1	high mobility group box 1
	Deletion	GO:0032481	XP_014068946.1	relb	v-rel avian reticuloendotheliosis viral oncogene homolog B
	Deletion	GO:0032481	XP_014011511.1	LOC106577703	transcription factor p65-like
	Deletion	GO:0032481	XP_013998797.1	LOC106570789	DNA-directed RNA polymerases I%2C II%2C and III subunit RPABC4-like
	Deletion	GO:0032481	XP_014048766.1	LOC106601244	histone acetyltransferase p300-like
	Deletion	GO:0032481	XP_014016385.1	LOC106580161	DNA-directed RNA polymerase III subunit RPC7-like
	Deletion	GO:0032481	XP_014028433.1	LOC106586103	leucine-rich repeat flightless-interacting protein 2-like
	Deletion	GO:0032728	XP_014061840.1	LOC106608430	toll-like receptor 2
	Deletion	GO:0032728	NP_001133101.1	hmgb1	high-mobility group box 1
	Deletion	GO:0032728	NP_001140081.1	hmgb1	high mobility group box 1
	Deletion	GO:0032728	XP_014016385.1	LOC106580161	DNA-directed RNA polymerase III subunit RPC7-like
	Deletion	GO:0033353	XP_013980632.1	LOC106561320	putative adenosylhomocysteinase 3
	Deletion	GO:0033353	XP_013988478.1	LOC106565661	adenosylhomocysteinase 2-like
	Deletion	GO:0034134	XP_014054374.1	LOC106604351	tyrosine-protein kinase ITK/TSK-like
	Deletion	GO:0034134	NP_001133101.1	hmgb1	high-mobility group box 1
	Deletion	GO:0034134	NP_001140081.1	hmgb1	high mobility group box 1
	Deletion	GO:0034134	XP_014065577.1	LOC106610660	ribosomal protein S6 kinase 2 alpha-like
	Deletion	GO:0034134	XP_014068946.1	relb	v-rel avian reticuloendotheliosis viral oncogene homolog B
	Deletion	GO:0034134	XP_013983443.1	LOC106562896	mitogen-activated protein kinase kinase kinase 1-like
	Deletion	GO:0034134	XP_013990581.1	LOC106566750	dual specificity protein phosphatase 7-like
	Deletion	GO:0034134	XP_014011511.1	LOC106577703	transcription factor p65-like
	Deletion	GO:0042066	XP_014034061.1	LOC106588989	sodium- and chloride-dependent GABA transporter 1-like
	Deletion	GO:0042066	XP_014066077.1	LOC106610918	potassium voltage-gated channel subfamily H member 5-like
	Deletion	GO:0044070	XP_014065559.1	LOC106610648	5-hydroxytryptamine receptor 1E-like
	Deletion	GO:0044070	XP_014067738.1	LOC106611737	voltage-dependent anion-selective channel protein 2-like
	Deletion	GO:0044070	XP_014067693.1	LOC106611717	dystrophin-related protein 2-like
	Deletion	GO:0044070	XP_014071727.1	LOC106613716	ras-related protein Rab-11B-like
	Deletion	GO:0044070	NP_001133884.1	rb11b	Ras-related protein Rab-11B
	Deletion	GO:0044070	XP_013980632.1	LOC106561320	putative adenosylhomocysteinase 3
	Deletion	GO:0044070	XP_013988478.1	LOC106565661	adenosylhomocysteinase 2-like
	Deletion	GO:0044070	XP_013989371.1	LOC106566075	adenosine receptor A1-like
	Deletion	GO:0044070	XP_014000599.1	syk	spleen tyrosine kinase
	Deletion	GO:0044070	XP_014006580.1	LOC106574970	mitochondrial pyruvate carrier 2-like
	Deletion	GO:0044070	XP_014009027.1	LOC106576405	anoctamin-4-like
	Deletion	GO:0044070	XP_014017767.1	LOC106580827	TRPM8 channel-associated factor homolog
	Deletion	GO:0044070	XP_014028098.1	LOC106585897	probable phospholipid-transporting ATPase IM
	Deletion	GO:0044070	XP_014034061.1	LOC106588989	sodium- and chloride-dependent GABA transporter 1-like
	Deletion	GO:0044070	XP_014046346.1	LOC106599582	carbonic anhydrase-related protein-like
	Deletion	GO:0044070	XP_014046007.1	LOC106599341	carbonic anhydrase-like
	Deletion	GO:0045742	XP_013989371.1	LOC106566075	adenosine receptor A1-like
	Deletion	GO:0045742	XP_014048918.1	smarca4	SWI/SNF related%2C matrix associated%2C actin dependent regulator of chromatin%2C subfamily a%2C member 4
	Deletion	GO:0045742	XP_013986321.1	LOC106564658	rhomboid-related protein 3-like
	Deletion	GO:0045742	XP_014034522.1	LOC106589281	retinal cone rhodopsin-sensitive cGMP 3'%2C5'-cyclic phosphodiesterase subunit gamma-like
	Deletion	GO:0050434	XP_013983443.1	LOC106562896	mitogen-activated protein kinase kinase kinase 1-like
	Deletion	GO:0050434	XP_014069995.1	LOC106612892	DNA-directed RNA polymerase II subunit RPB4
	Deletion	GO:0050434	XP_013998797.1	LOC106570789	DNA-directed RNA polymerases I%2C II%2C and III subunit RPABC4-like
	Deletion	GO:0050434	NP_001133943.1	nelfd	Negative elongation factor D
	Deletion	GO:0050434	XP_014048766.1	LOC106601244	histone acetyltransferase p300-like
	Deletion	GO:0050434	XP_014048891.1	LOC106601309	transcription activator BRG1-like
	Deletion	GO:0050434	XP_014048918.1	smarca4	SWI/SNF related%2C matrix associated%2C actin dependent regulator of chromatin%2C subfamily a%2C member 4
	Deletion	GO:0050831	NP_001133101.1	hmgb1	high-mobility group box 1
	Deletion	GO:0050831	NP_001140081.1	hmgb1	high mobility group box 1
	Deletion	GO:0052509	XP_014061840.1	LOC106608430	toll-like receptor 2
	Deletion	GO:0052509	XP_014051372.1	LOC106602908	stromal cell-derived factor 2-like
	Deletion	GO:0070256	XP_013989371.1	LOC106566075	adenosine receptor A1-like
	Deletion	GO:0070256	XP_013989372.1	LOC106566076	adenosine receptor A3-like
	Deletion	GO:0071642	NP_001133101.1	hmgb1	high-mobility group box 1
	Deletion	GO:0071642	NP_001140081.1	hmgb1	high mobility group box 1
	Deletion	GO:1900062	XP_014062828.1	LOC106609024	apolipoprotein L3-like
	Deletion	GO:1900062	XP_014011962.1	LOC106577984	serine/threonine-protein kinase Nek1-like
	Deletion	GO:1903919	XP_014034326.1	LOC106589147	myosin-11-like
	Deletion	GO:1903919	XP_014034226.1	LOC106589071	myosin-11-like
	Duplication	GO:0002484	XP_013997187.1	LOC106569938	H-2 class I histocompatibility antigen%2C Q10 alpha chain-like
	Duplication	GO:0002484	XP_013997181.1	LOC106569936	H-2 class I histocompatibility antigen%2C Q10 alpha chain-like
	Duplication	GO:0002576	XP_014064440.1	LOC106609923	fibrinogen gamma chain-like
	Duplication	GO:0002576	XP_014067871.1	LOC106611807	vinculin
	Duplication	GO:0002576	XP_014009874.1	LOC106576884	actin-binding LIM protein 1-like
	Duplication	GO:0002576	XP_013980831.1	LOC106561410	tubulin alpha-8 chain-like
	Duplication	GO:0002576	XP_013998359.1	cap2	CAP%2C adenylate cyclase-associated protein%2C 2 (yeast)
	Duplication	GO:0002576	XP_014003925.1	LOC106573420	CD9 antigen-like
	Duplication	GO:0006777	XP_014005641.1	LOC106574324	ATP-binding cassette sub-family B member 6%2C mitochondrial-like
	Duplication	GO:0006777	XP_014005640.1	LOC106574323	ATP-binding cassette sub-family B member 6%2C mitochondrial-like
	Duplication	GO:0007160	XP_014060083.1	LOC106607561	rho-associated protein kinase 2-like
	Duplication	GO:0007160	XP_014029634.1	LOC106586650	glycogen synthase kinase-3 beta
	Duplication	GO:0007160	XP_014055131.1	LOC106604716	EGF-containing fibulin-like extracellular matrix protein 2
	Duplication	GO:0007160	XP_014064440.1	LOC106609923	fibrinogen gamma chain-like
	Duplication	GO:0007160	XP_014066872.1	LOC106611323	nesprin-1-like
	Duplication	GO:0007160	XP_014067871.1	LOC106611807	vinculin
	Duplication	GO:0007160	XP_014069955.1	LOC106612876	periostin-like
	Duplication	GO:0007160	XP_013987121.1	LOC106565046	receptor-type tyrosine-protein phosphatase T
	Duplication	GO:0007160	XP_014000648.1	LOC106571754	utrophin-like
	Duplication	GO:0007160	XP_014009874.1	LOC106576884	actin-binding LIM protein 1-like
	Duplication	GO:0007160	XP_014016271.1	LOC106580111	disintegrin and metalloproteinase domain-containing protein 15-like
	Duplication	GO:0007160	XP_014014751.1	LOC106579406	serine/threonine-protein kinase TAO2-like
	Duplication	GO:0007160	XP_014024801.1	myoc	myocilin%2C trabecular meshwork inducible glucocorticoid response
	Duplication	GO:0007160	XP_014047306.1	LOC106600472	calcium and integrin-binding family member 3-like
	Duplication	GO:0008377	XP_014000195.1	plcb4	phospholipase C%2C beta 4
	Duplication	GO:0008377	XP_014009449.1	opn4	opsin 4
	Duplication	GO:0008377	XP_014022532.1	LOC106583173	disco-interacting protein 2 homolog B-A-like
	Duplication	GO:0009658	XP_014005641.1	LOC106574324	ATP-binding cassette sub-family B member 6%2C mitochondrial-like
	Duplication	GO:0009658	XP_014005640.1	LOC106574323	ATP-binding cassette sub-family B member 6%2C mitochondrial-like
	Duplication	GO:0009787	XP_013999231.1	LOC106571088	protein farnesyltransferase subunit beta-like
	Duplication	GO:0009787	XP_014005640.1	LOC106574323	ATP-binding cassette sub-family B member 6%2C mitochondrial-like
	Duplication	GO:0010267	XP_014034566.1	LOC106589301	ATP-dependent RNA helicase DHX8-like
	Duplication	GO:0010267	XP_014050003.1	LOC106602043	signal recognition particle 54 kDa protein
	Duplication	GO:0010380	XP_014005641.1	LOC106574324	ATP-binding cassette sub-family B member 6%2C mitochondrial-like
	Duplication	GO:0010380	XP_014005640.1	LOC106574323	ATP-binding cassette sub-family B member 6%2C mitochondrial-like
	Duplication	GO:0014057	XP_014000195.1	plcb4	phospholipase C%2C beta 4
	Duplication	GO:0014057	XP_014048301.1	LOC106600994	rho-related GTP-binding protein RhoN-like
	Duplication	GO:0035418	XP_014000195.1	plcb4	phospholipase C%2C beta 4
	Duplication	GO:0035418	XP_014065812.1	LOC106610776	disks large-associated protein 2-like
	Duplication	GO:0035418	XP_014000558.1	klc1	kinesin light chain 1
	Duplication	GO:0035418	XP_014012023.1	LOC106578016	kinesin light chain 2-like
	Duplication	GO:0035418	XP_014020569.1	LOC106582232	neuroligin-4%2C X-linked-like
	Duplication	GO:0035418	XP_014026334.1	klc1	kinesin light chain 1
	Duplication	GO:0035585	XP_014009874.1	LOC106576884	actin-binding LIM protein 1-like
	Duplication	GO:0035585	XP_013991310.1	LOC106567031	dihydropyridine-sensitive L-type skeletal muscle calcium channel subunit alpha-1-like
	Duplication	GO:0035617	XP_014000558.1	klc1	kinesin light chain 1
	Duplication	GO:0035617	XP_014012023.1	LOC106578016	kinesin light chain 2-like
	Duplication	GO:0035617	XP_014026334.1	klc1	kinesin light chain 1
	Duplication	GO:0042752	XP_014000195.1	plcb4	phospholipase C%2C beta 4
	Duplication	GO:0042752	XP_014009449.1	opn4	opsin 4
	Duplication	GO:0042752	XP_014022532.1	LOC106583173	disco-interacting protein 2 homolog B-A-like
	Duplication	GO:0042752	XP_014020569.1	LOC106582232	neuroligin-4%2C X-linked-like
	Duplication	GO:0042752	XP_014056187.1	LOC100136378	nuclear receptor subfamily 1 group D member 2
	Duplication	GO:0042752	XP_014060083.1	LOC106607561	rho-associated protein kinase 2-like
	Duplication	GO:0042752	XP_014013441.1	LOC106578794	C-X-C chemokine receptor type 3-like
	Duplication	GO:0042752	XP_014022528.1	atf1	activating transcription factor 1
	Duplication	GO:0042752	XP_014029634.1	LOC106586650	glycogen synthase kinase-3 beta
	Duplication	GO:0042752	XP_014048765.1	rbx1	ring-box 1%2C E3 ubiquitin protein ligase
	Duplication	GO:0045213	XP_014000648.1	LOC106571754	utrophin-like
	Duplication	GO:0045213	XP_014062658.1	LOC106608940	acetylcholinesterase-like
	Duplication	GO:0045494	XP_014000195.1	plcb4	phospholipase C%2C beta 4
	Duplication	GO:0045494	XP_014022532.1	LOC106583173	disco-interacting protein 2 homolog B-A-like
	Duplication	GO:0045494	XP_014047306.1	LOC106600472	calcium and integrin-binding family member 3-like
	Duplication	GO:0045494	XP_014067325.1	LOC106611549	prominin-1-A-like
	Duplication	GO:0045494	XP_014014812.1	LOC106579432	cadherin-23-like
	Duplication	GO:0046673	XP_014000195.1	plcb4	phospholipase C%2C beta 4
	Duplication	GO:0046673	XP_014022532.1	LOC106583173	disco-interacting protein 2 homolog B-A-like
	Duplication	GO:0048509	XP_013999231.1	LOC106571088	protein farnesyltransferase subunit beta-like
	Duplication	GO:0048509	XP_014005641.1	LOC106574324	ATP-binding cassette sub-family B member 6%2C mitochondrial-like
	Duplication	GO:0048509	XP_014005640.1	LOC106574323	ATP-binding cassette sub-family B member 6%2C mitochondrial-like
	Duplication	GO:0050912	XP_014000195.1	plcb4	phospholipase C%2C beta 4
	Duplication	GO:0050912	XP_014022532.1	LOC106583173	disco-interacting protein 2 homolog B-A-like
	Duplication	GO:0050912	XP_014012794.1	LOC106578478	taste receptor type 1 member 1-like
	Duplication	GO:0051561	XP_014063185.1	LOC106609194	B-cell receptor-associated protein 29-like
	Duplication	GO:0051561	XP_014063179.1	LOC106609191	B-cell receptor-associated protein 29-like
	Duplication	GO:0051561	XP_014015066.1	mcur1	mitochondrial calcium uniporter regulator 1
	Duplication	GO:1902564	XP_013989667.1	LOC106566295	breakpoint cluster region protein-like
	Duplication	GO:1902564	XP_014045358.1	LOC106598868	CMRF35-like molecule 6
	Duplication	GO:1903071	XP_014063185.1	LOC106609194	B-cell receptor-associated protein 29-like
	Duplication	GO:1903071	XP_014063179.1	LOC106609191	B-cell receptor-associated protein 29-like
	Duplication	GO:1903071	XP_013992608.1	LOC106567618	small glutamine-rich tetratricopeptide repeat-containing protein beta-like
	Duplication	GO:2000331	XP_014020569.1	LOC106582232	neuroligin-4%2C X-linked-like
	Duplication	GO:2000331	XP_014019220.1	LOC106581613	E3 ubiquitin-protein ligase MYCBP2-like
	Duplication	GO:2000331	XP_014030407.1	LOC106587053	C-Jun-amino-terminal kinase-interacting protein 1-like
	Inversion	GO:0001953	XP_014070467.1	LOC106613084	neurofibromin-like
	Inversion	GO:0001953	XP_014056568.1	LOC106605439	disintegrin and metalloproteinase domain-containing protein 15-like
	Inversion	GO:0001953	XP_014065324.1	LOC106610470	rho GTPase-activating protein 7-like
	Inversion	GO:0007202	XP_014035468.1	prkce	protein kinase C%2C epsilon
	Inversion	GO:0007202	XP_014065324.1	LOC106610470	rho GTPase-activating protein 7-like
	Inversion	GO:0007202	XP_014062718.1	LOC106608969	adenylate cyclase type 4-like
	Inversion	GO:0010996	XP_014035469.1	epas1	endothelial PAS domain protein 1
	Inversion	GO:0010996	XP_014011129.1	LOC106577539	neurexin-2-like
	Inversion	GO:0010996	XP_014009722.1	LOC106576811	monoacylglycerol lipase ABHD12-like
	Inversion	GO:0018200	XP_014010206.1	LOC106577046	vitamin K epoxide reductase complex subunit 1-like protein 1
	Inversion	GO:0018200	XP_014024968.1	LOC100286605	cytosolic carboxypeptidase 6
	Inversion	GO:0021707	XP_014011129.1	LOC106577539	neurexin-2-like
	Inversion	GO:0021707	XP_014016408.1	LOC106580171	glutamate receptor ionotropic%2C delta-2-like
	Inversion	GO:0034220	XP_014072156.1	LOC106613910	probable voltage-dependent R-type calcium channel subunit alpha-1E
	Inversion	GO:0034220	XP_014011129.1	LOC106577539	neurexin-2-like
	Inversion	GO:0034220	XP_014016408.1	LOC106580171	glutamate receptor ionotropic%2C delta-2-like
	Inversion	GO:0034220	XP_014027445.1	LOC106585590	long-chain-fatty-acid--CoA ligase 1-like
	Inversion	GO:0034220	XP_014035468.1	prkce	protein kinase C%2C epsilon
	Inversion	GO:0034220	XP_014049056.1	LOC106601399	potassium channel subfamily K member 10-like
	Inversion	GO:0034220	XP_014013445.1	micu1	mitochondrial calcium uptake 1
	Inversion	GO:0034220	XP_014058256.1	LOC100136392	V-type proton ATPase subunit B%2C brain isoform
	Inversion	GO:0034220	XP_014008383.1	ahcyl2	adenosylhomocysteinase-like 2
	Inversion	GO:0034220	XP_014011039.1	LOC106577504	ankyrin-2-like
	Inversion	GO:0034220	XP_014023818.1	rnf123	ring finger protein 123
	Inversion	GO:0034220	XP_014032557.1	LOC106588250	E2/E3 hybrid ubiquitin-protein ligase UBE2O-like
	Inversion	GO:0034220	XP_014026445.1	LOC106585121	electrogenic sodium bicarbonate cotransporter 4-like
	Inversion	GO:0034220	XP_014036950.1	LOC106590434	spermatogenesis-associated protein 13-like
	Inversion	GO:0034244	XP_014035469.1	epas1	endothelial PAS domain protein 1
	Inversion	GO:0034244	XP_014062520.1	nelfa	negative elongation factor complex member A
	Inversion	GO:0034695	XP_014035468.1	prkce	protein kinase C%2C epsilon
	Inversion	GO:0034695	XP_014029130.1	LOC106586421	sterol 26-hydroxylase%2C mitochondrial-like
	Inversion	GO:0034695	XP_014062718.1	LOC106608969	adenylate cyclase type 4-like
	Inversion	GO:0035249	XP_014070467.1	LOC106613084	neurofibromin-like
	Inversion	GO:0035249	XP_014072156.1	LOC106613910	probable voltage-dependent R-type calcium channel subunit alpha-1E
	Inversion	GO:0035249	XP_014007632.1	LOC106575570	SHC-transforming protein 1-like
	Inversion	GO:0035249	XP_014011129.1	LOC106577539	neurexin-2-like
	Inversion	GO:0035249	XP_014016408.1	LOC106580171	glutamate receptor ionotropic%2C delta-2-like
	Inversion	GO:0035338	XP_014014538.1	LOC106579283	elongation of very long chain fatty acids protein 6-like
	Inversion	GO:0035338	XP_014027445.1	LOC106585590	long-chain-fatty-acid--CoA ligase 1-like
	Inversion	GO:0036109	XP_014014538.1	LOC106579283	elongation of very long chain fatty acids protein 6-like
	Inversion	GO:0036109	XP_014027445.1	LOC106585590	long-chain-fatty-acid--CoA ligase 1-like
	Inversion	GO:0042362	XP_014029130.1	LOC106586421	sterol 26-hydroxylase%2C mitochondrial-like
	Inversion	GO:0042362	XP_014010206.1	LOC106577046	vitamin K epoxide reductase complex subunit 1-like protein 1
	Inversion	GO:0043619	XP_014035469.1	epas1	endothelial PAS domain protein 1
	Inversion	GO:0043619	XP_013987109.1	LOC106565042	chromodomain-helicase-DNA-binding protein 6-like
	Inversion	GO:0043651	XP_014014538.1	LOC106579283	elongation of very long chain fatty acids protein 6-like
	Inversion	GO:0043651	XP_014027445.1	LOC106585590	long-chain-fatty-acid--CoA ligase 1-like
	Inversion	GO:0045821	XP_014035469.1	epas1	endothelial PAS domain protein 1
	Inversion	GO:0045821	XP_014009534.1	entpd6	ectonucleoside triphosphate diphosphohydrolase 6 (putative)
	Inversion	GO:0046885	XP_014035469.1	epas1	endothelial PAS domain protein 1
	Inversion	GO:0046885	XP_014072156.1	LOC106613910	probable voltage-dependent R-type calcium channel subunit alpha-1E
	Inversion	GO:0046885	XP_014029130.1	LOC106586421	sterol 26-hydroxylase%2C mitochondrial-like
	Inversion	GO:0046985	XP_014003400.1	LOC106573178	protein arginine N-methyltransferase 8-B-like
	Inversion	GO:0046985	XP_014009813.1	LOC106576859	LIM domain-binding protein 1-like
	Inversion	GO:0051560	XP_014035468.1	prkce	protein kinase C%2C epsilon
	Inversion	GO:0051560	XP_014013445.1	micu1	mitochondrial calcium uptake 1
	Inversion	GO:0051881	XP_014026218.1	LOC106585012	transitional endoplasmic reticulum ATPase
	Inversion	GO:0051881	XP_014035468.1	prkce	protein kinase C%2C epsilon
	Inversion	GO:0051881	XP_014013293.1	LOC106578703	tyrosine-protein kinase Yes-like
	Inversion	GO:0060134	XP_014011129.1	LOC106577539	neurexin-2-like
	Inversion	GO:0060134	XP_014016408.1	LOC106580171	glutamate receptor ionotropic%2C delta-2-like
	Inversion	GO:0061178	XP_014035469.1	epas1	endothelial PAS domain protein 1
	Inversion	GO:0061178	XP_014072156.1	LOC106613910	probable voltage-dependent R-type calcium channel subunit alpha-1E
	Inversion	GO:0061178	XP_014011129.1	LOC106577539	neurexin-2-like
	Inversion	GO:0061178	XP_014035468.1	prkce	protein kinase C%2C epsilon
	Inversion	GO:0070099	XP_014035469.1	epas1	endothelial PAS domain protein 1
	Inversion	GO:0070099	XP_014052148.1	LOC106603264	roundabout homolog 1-like
	Inversion	GO:0098597	XP_014070467.1	LOC106613084	neurofibromin-like
	Inversion	GO:0098597	XP_014011129.1	LOC106577539	neurexin-2-like
	Inversion	GO:1900037	XP_014035469.1	epas1	endothelial PAS domain protein 1
	Inversion	GO:1900037	XP_014049056.1	LOC106601399	potassium channel subfamily K member 10-like
	Inversion	GO:1902992	XP_014060915.1	LOC106607944	clathrin coat assembly protein AP180-like
	Inversion	GO:1902992	XP_014011002.1	LOC106577493	VPS10 domain-containing receptor SorCS2-like
	Inversion	GO:1903715	XP_014026218.1	LOC106585012	transitional endoplasmic reticulum ATPase
	Inversion	GO:1903715	XP_014035469.1	epas1	endothelial PAS domain protein 1

## Sheet: Supplementary Data 13
	GO.ID	Biological Process	Annotated	Significant	Expected	Elim P-value
	GO:0045475	locomotor rhythm	35	10	2.58	0.00015
	GO:0032091	negative regulation of protein binding	73	14	5.38	0.00075
	GO:0014003	oligodendrocyte development	50	11	3.68	0.00083
	GO:0010226	response to lithium ion	43	10	3.17	0.0009
	GO:0007156	homophilic cell adhesion via plasma memb...	123	19	9.06	0.00154
	GO:0003383	apical constriction	13	5	0.96	0.00167
	GO:0046959	habituation	19	6	1.4	0.00184
	GO:0042632	cholesterol homeostasis	57	11	4.2	0.00257
	GO:0042048	olfactory behavior	42	9	3.09	0.00296
	GO:0030166	proteoglycan biosynthetic process	70	12	5.16	0.00467
	GO:0008585	female gonad development	136	19	10.02	0.00493
	GO:0071242	cellular response to ammonium ion	71	12	5.23	0.00525
	GO:0071294	cellular response to zinc ion	17	5	1.25	0.00626
	GO:0060710	chorio-allantoic fusion	17	5	1.25	0.00626
	GO:0021761	limbic system development	201	25	14.81	0.00655
	GO:0097105	presynaptic membrane assembly	39	8	2.87	0.0066
	GO:0060749	mammary gland alveolus development	32	7	2.36	0.00754
	GO:0042297	vocal learning	18	5	1.33	0.00816
	GO:0070166	enamel mineralization	18	5	1.33	0.00816
	GO:0042475	odontogenesis of dentin-containing tooth	122	20	8.99	0.00833
	GO:0034392	negative regulation of smooth muscle cel...	12	4	0.88	0.00895
	GO:0033598	mammary gland epithelial cell proliferat...	33	7	2.43	0.00898
	GO:0051354	negative regulation of oxidoreductase ac...	27	6	1.99	0.01213
	GO:0031641	regulation of myelination	52	9	3.83	0.01268
	GO:0016072	rRNA metabolic process	70	11	5.16	0.01268
	GO:0031643	positive regulation of myelination	20	5	1.47	0.01306
	GO:0031646	positive regulation of neurological syst...	90	13	6.63	0.01408
	GO:0099068	postsynapse assembly	36	7	2.65	0.0145
	GO:0061030	epithelial cell differentiation involved...	14	4	1.03	0.01608
	GO:0006525	arginine metabolic process	14	4	1.03	0.01608
	GO:0006695	cholesterol biosynthetic process	14	4	1.03	0.01608
	GO:0051481	negative regulation of cytosolic calcium...	21	5	1.55	0.01613
	GO:0071285	cellular response to lithium ion	21	5	1.55	0.01613
	GO:0043496	regulation of protein homodimerization a...	21	5	1.55	0.01613
	GO:0034762	regulation of transmembrane transport	612	59	45.09	0.01766
	GO:0030534	adult behavior	274	30	20.19	0.01797
	GO:0060074	synapse maturation	55	9	4.05	0.01803
	GO:0006364	rRNA processing	55	9	4.05	0.01803
	GO:0021766	hippocampus development	144	18	10.61	0.01842
	GO:0032291	axon ensheathment in central nervous sys...	22	5	1.62	0.01964
	GO:0022010	central nervous system myelination	22	5	1.62	0.01964
	GO:0042254	ribosome biogenesis	94	13	6.93	0.01975
	GO:0017014	protein nitrosylation	15	4	1.11	0.02068
	GO:0097118	neuroligin clustering involved in postsy...	15	4	1.11	0.02068
	GO:1900006	positive regulation of dendrite developm...	115	15	8.47	0.02111
	GO:0009954	proximal/distal pattern formation	57	9	4.2	0.0224
	GO:0070265	necrotic cell death	48	8	3.54	0.02265
	GO:0002718	regulation of cytokine production involv...	31	6	2.28	0.02352
	GO:0016126	sterol biosynthetic process	23	5	1.69	0.02362
	GO:0071868	cellular response to monoamine stimulus	58	9	4.27	0.02485
	GO:0071870	cellular response to catecholamine stimu...	58	9	4.27	0.02485
	GO:0034470	ncRNA processing	87	12	6.41	0.02501
	GO:0072507	divalent inorganic cation homeostasis	409	41	30.13	0.02534
	GO:1900121	negative regulation of receptor binding	16	4	1.18	0.02601
	GO:0042273	ribosomal large subunit biogenesis	16	4	1.18	0.02601
	GO:0090181	regulation of cholesterol metabolic proc...	16	4	1.18	0.02601
	GO:0045600	positive regulation of fat cell differen...	68	10	5.01	0.02618
	GO:0031214	biomineral tissue development	158	22	11.64	0.02626
	GO:0043113	receptor clustering	108	14	7.96	0.0266
	GO:0019228	neuronal action potential	59	9	4.35	0.02749
	GO:0045598	regulation of fat cell differentiation	140	17	10.31	0.02781
	GO:0046827	positive regulation of protein export fr...	24	5	1.77	0.02808
	GO:0090342	regulation of cell aging	24	5	1.77	0.02808
	GO:0010460	positive regulation of heart rate	41	7	3.02	0.02845
	GO:0048168	regulation of neuronal synaptic plastici...	130	16	9.58	0.02882
	GO:0007626	locomotory behavior	406	47	29.91	0.02907
	GO:0048169	regulation of long-term neuronal synapti...	79	11	5.82	0.02924
	GO:0072503	cellular divalent inorganic cation homeo...	378	38	27.85	0.02945
	GO:0048713	regulation of oligodendrocyte differenti...	51	8	3.76	0.03155
	GO:1901992	positive regulation of mitotic cell cycl...	51	8	3.76	0.03155
	GO:0033137	negative regulation of peptidyl-serine p...	42	7	3.09	0.03206
	GO:0008355	olfactory learning	17	4	1.25	0.03209
	GO:0097503	sialylation	17	4	1.25	0.03209
	GO:0032486	Rap protein signal transduction	17	4	1.25	0.03209
	GO:0048371	lateral mesodermal cell differentiation	10	3	0.74	0.03229
	GO:0040009	regulation of growth rate	10	3	0.74	0.03229
	GO:0048227	plasma membrane to endosome transport	10	3	0.74	0.03229
	GO:0030516	regulation of axon extension	132	16	9.73	0.03265
	GO:0071624	positive regulation of granulocyte chemo...	25	5	1.84	0.03305
	GO:0090023	positive regulation of neutrophil chemot...	25	5	1.84	0.03305
	GO:0009611	response to wounding	807	73	59.46	0.03385
	GO:0022613	ribonucleoprotein complex biogenesis	176	20	12.97	0.03401
	GO:0002687	positive regulation of leukocyte migrati...	71	10	5.23	0.03419
	GO:0033135	regulation of peptidyl-serine phosphoryl...	133	16	9.8	0.03469
	GO:0019221	cytokine-mediated signaling pathway	255	27	18.79	0.03485
	GO:0046627	negative regulation of insulin receptor ...	52	8	3.83	0.03498
	GO:0042552	myelination	144	17	10.61	0.03526
	GO:0021854	hypothalamus development	43	7	3.17	0.03595
	GO:0071709	membrane assembly	65	13	4.79	0.03719
	GO:0097479	synaptic vesicle localization	200	22	14.73	0.03725
	GO:0008299	isoprenoid biosynthetic process	26	5	1.92	0.03852
	GO:0055074	calcium ion homeostasis	386	38	28.44	0.03891
	GO:0032459	regulation of protein oligomerization	18	4	1.33	0.03892
	GO:1902653	secondary alcohol biosynthetic process	18	4	1.33	0.03892
	GO:0035116	embryonic hindlimb morphogenesis	63	9	4.64	0.03999
	GO:0022416	chaeta development	44	7	3.24	0.04015
	GO:0007157	heterophilic cell-cell adhesion via plas...	83	11	6.11	0.04016
	GO:1903426	regulation of reactive oxygen species bi...	73	10	5.38	0.04039
	GO:0015807	L-amino acid transport	35	6	2.58	0.04048
	GO:0035994	response to muscle stretch	35	6	2.58	0.04048
	GO:0008366	axon ensheathment	147	17	10.83	0.04175
	GO:0007272	ensheathment of neurons	147	17	10.83	0.04175
	GO:0045540	regulation of cholesterol biosynthetic p...	11	3	0.81	0.04202
	GO:0048369	lateral mesoderm morphogenesis	11	3	0.81	0.04202
	GO:0048370	lateral mesoderm formation	11	3	0.81	0.04202
	GO:0010870	positive regulation of receptor biosynth...	11	3	0.81	0.04202
	GO:0001560	regulation of cell growth by extracellul...	11	3	0.81	0.04202
	GO:0051001	negative regulation of nitric-oxide synt...	11	3	0.81	0.04202
	GO:0043305	negative regulation of mast cell degranu...	11	3	0.81	0.04202
	GO:0061031	endodermal digestive tract morphogenesis	11	3	0.81	0.04202
	GO:0000912	assembly of actomyosin apparatus involve...	11	3	0.81	0.04202
	GO:0000915	actomyosin contractile ring assembly	11	3	0.81	0.04202
	GO:0002724	regulation of T cell cytokine production	11	3	0.81	0.04202
	GO:0140253	cell-cell fusion	94	12	6.93	0.04239
	GO:0007009	plasma membrane organization	115	14	8.47	0.04244
	GO:1900077	negative regulation of cellular response...	54	8	3.98	0.04257
	GO:0014015	positive regulation of gliogenesis	64	9	4.72	0.04363
	GO:0030282	bone mineralization	137	16	10.09	0.04382
	GO:0034765	regulation of ion transmembrane transpor...	522	49	38.46	0.04391
	GO:0010259	multicellular organism aging	105	13	7.74	0.04401
	GO:0045838	positive regulation of membrane potentia...	27	5	1.99	0.04452
	GO:0048661	positive regulation of smooth muscle cel...	95	12	7	0.04542
	GO:0060438	trachea development	36	6	2.65	0.04567
	GO:0060122	inner ear receptor cell stereocilium org...	36	6	2.65	0.04567
	GO:0007600	sensory perception	671	61	49.44	0.04615
	GO:0008407	chaeta morphogenesis	19	4	1.4	0.04653
	GO:1904406	negative regulation of nitric oxide meta...	19	4	1.4	0.04653
	GO:0032769	negative regulation of monooxygenase act...	19	4	1.4	0.04653
	GO:0045019	negative regulation of nitric oxide bios...	19	4	1.4	0.04653
	GO:2000821	regulation of grooming behavior	19	4	1.4	0.04653
	GO:1903409	reactive oxygen species biosynthetic pro...	85	11	6.26	0.04657
	GO:0006874	cellular calcium ion homeostasis	369	36	27.19	0.04872
