# Supplementary material for: The structural variation landscape in 492 Atlantic salmon genomes
Source: Nat Commun. 2020 Oct 14;11:5176. doi: 10.1038/s41467-020-18972-x (PMC7560756; doi:10.1038/s41467-020-18972-x)
Supplement: Supplementary file 17 — Supplementary Data 14 [file 41467_2020_18972_MOESM17_ESM.xlsx]

## Sheet: Supplementary Data 14
	GO term	Protein_id	Gene name	Protein product
	GO:0007156	XP_014031006.1	LOC106587288	cadherin-11-like
	GO:0007156	XP_014013028.1	LOC106578565	cadherin-12-like
	GO:0007156	XP_014013025.1	LOC106578564	cadherin-18-like
	GO:0007156	XP_014013054.1	LOC106578590	cadherin-20-like
	GO:0007156	XP_014014812.1	LOC106579432	cadherin-23-like
	GO:0007156	XP_014022009.1	LOC106582912	cadherin-4-like
	GO:0007156	XP_014031008.1	LOC106587289	cadherin-8-like
	GO:0007156	XP_013995255.1	LOC106568935	calsyntenin-2-like
	GO:0007156	XP_014052884.1	LOC106603559	Down syndrome cell adhesion molecule-like
	GO:0007156	XP_014052417.1	LOC106603368	Down syndrome cell adhesion molecule-like protein 1
	GO:0007156	XP_014071061.1	pvrl1	poliovirus receptor-related 1 (herpesvirus entry mediator C)
	GO:0007156	XP_013987647.1	LOC106565253	protein turtle homolog A-like
	GO:0007156	XP_013988926.1	ptprg	protein tyrosine phosphatase%2C receptor type%2C G
	GO:0007156	XP_014054643.1	LOC106604502	protocadherin-1-like
	GO:0007156	XP_014013093.1	LOC106578615	receptor-type tyrosine-protein phosphatase N2-like
	GO:0007156	XP_013996417.1	LOC106569513	receptor-type tyrosine-protein phosphatase S-like
	GO:0007156	XP_013987121.1	LOC106565046	receptor-type tyrosine-protein phosphatase T
	GO:0007156	XP_014053640.1	tenm2	teneurin transmembrane protein 2
	GO:0007156	XP_013993022.1	LOC106567800	teneurin-1-like
	GO:0007157	XP_014022009.1	LOC106582912	cadherin-4-like
	GO:0007157	XP_014066258.1	LOC106610997	integrin alpha-9-like
	GO:0007157	XP_014029765.1	LOC106586724	interleukin-1 receptor accessory protein-like 1-B
	GO:0007157	XP_014035506.1	nrxn1	neurexin 1
	GO:0007157	XP_014011129.1	LOC106577539	neurexin-2-like
	GO:0007157	XP_014071061.1	pvrl1	poliovirus receptor-related 1 (herpesvirus entry mediator C)
	GO:0007157	XP_013988926.1	ptprg	protein tyrosine phosphatase%2C receptor type%2C G
	GO:0007157	XP_013996417.1	LOC106569513	receptor-type tyrosine-protein phosphatase S-like
	GO:0007157	XP_014053640.1	tenm2	teneurin transmembrane protein 2
	GO:0007157	XP_013993022.1	LOC106567800	teneurin-1-like
	GO:0007157	XP_014055601.1	LOC106604955	X-linked interleukin-1 receptor accessory protein-like 2
	GO:0007272	XP_013992733.1	LOC106567683	ATP-sensitive inward rectifier potassium channel 15-like
	GO:0007272	XP_014022009.1	LOC106582912	cadherin-4-like
	GO:0007272	XP_014050540.1	LOC106602420	endoribonuclease Dicer-like
	GO:0007272	XP_013979856.1	fa2h	fatty acid 2-hydroxylase
	GO:0007272	XP_014011737.1	LOC106577858	galactose-3-O-sulfotransferase 3-like
	GO:0007272	XP_014005302.1	LOC106574164	kinesin-like protein KIF14
	GO:0007272	XP_013999888.1	nrg1	neuregulin 1
	GO:0007272	XP_014012955.1	LOC106578541	partitioning defective 3 homolog
	GO:0007272	XP_014059415.1	LOC106607213	phosphatidylinositol 3%2C4%2C5-trisphosphate 3-phosphatase and dual-specificity protein phosphatase PTEN-like
	GO:0007272	XP_014015236.1	LOC106579649	protein 4.1-like
	GO:0007272	XP_014057204.1	LOC106605787	protein quaking-like
	GO:0007272	XP_014028664.1	LOC106586196	sodium channel protein type 2 subunit alpha-like
	GO:0007272	XP_014036808.1	LOC106590371	sodium channel protein type 4 subunit alpha-like
	GO:0007272	XP_014053640.1	tenm2	teneurin transmembrane protein 2
	GO:0007272	XP_013993022.1	LOC106567800	teneurin-1-like
	GO:0007272	XP_014053445.1	LOC106603814	transcription factor 7-like 2
	GO:0007272	XP_014062843.1	LOC106609034	wiskott-Aldrich syndrome protein family member 3-like
	GO:0007600	XP_013981937.1	LOC106561971	anoctamin-1-like
	GO:0007600	XP_014062403.1	LOC106608787	ATP-binding cassette sub-family A member 1-like
	GO:0007600	XP_013992733.1	LOC106567683	ATP-sensitive inward rectifier potassium channel 15-like
	GO:0007600	NP_001167081.1	barh1	BarH-like 1 homeobox protein
	GO:0007600	XP_014024562.1	LOC106584156	barH-like 2 homeobox protein
	GO:0007600	XP_014014803.1	LOC106579425	beta-crystallin S-1-like
	GO:0007600	XP_014014812.1	LOC106579432	cadherin-23-like
	GO:0007600	XP_014021343.1	LOC106582632	chromodomain-helicase-DNA-binding protein 6-like
	GO:0007600	XP_013983572.1	LOC106562962	collagen alpha-1(V) chain-like
	GO:0007600	XP_014048095.1	LOC106600876	corticotropin-releasing factor receptor 1-like
	GO:0007600	XP_014068492.1	LOC106612127	D(1) dopamine receptor-like
	GO:0007600	XP_014062425.1	LOC106608800	D(1C) dopamine receptor-like
	GO:0007600	XP_014033291.1	LOC106588639	delta-type opioid receptor-like
	GO:0007600	XP_014055436.1	diaph1	diaphanous-related formin 1
	GO:0007600	XP_014056127.1	eml4	echinoderm microtubule associated protein like 4
	GO:0007600	XP_014069582.1	LOC106612693	echinoderm microtubule-associated protein-like 2
	GO:0007600	XP_014046283.1	LOC106599529	ephrin type-B receptor 1
	GO:0007600	XP_014044711.1	grk7	G protein-coupled receptor kinase 7
	GO:0007600	XP_013992293.1	LOC106567507	gamma-aminobutyric acid receptor subunit beta-2
	GO:0007600	XP_013998629.1	LOC106570681	gamma-aminobutyric acid type B receptor subunit 1-like
	GO:0007600	XP_014065885.1	LOC106610808	gap junction beta-3 protein-like
	GO:0007600	XP_014034394.1	LOC106589191	glutamate receptor ionotropic%2C NMDA 2C-like
	GO:0007600	XP_014054502.1	kcnip2	Kv channel interacting protein 2
	GO:0007600	XP_013994664.1	LOC106568667	laminin subunit gamma-3-like
	GO:0007600	NP_001134768.1	lamb1	laminin%2C beta 1
	GO:0007600	NP_001140095.1	lin7b	lin-7 homolog B (C. elegans)
	GO:0007600	XP_014003751.1	LOC106573323	muscarinic acetylcholine receptor M2-like
	GO:0007600	XP_014070450.1	nos2	nitric oxide synthase 2%2C inducible
	GO:0007600	XP_013983568.1	LOC106562961	noelin-like
	GO:0007600	XP_014026867.1	olm2a	Olfactomedin-like protein 2A
	GO:0007600	XP_013983831.1	LOC106563121	patatin-like phospholipase domain-containing protein 7
	GO:0007600	XP_014057144.1	LOC106605756	peripherin-2-like
	GO:0007600	XP_013999662.1	pde4d	phosphodiesterase 4D%2C cAMP-specific
	GO:0007600	XP_013987307.1	LOC106565103	plasma membrane calcium-transporting ATPase 1-like
	GO:0007600	XP_013990038.1	kcnd1	potassium channel%2C voltage gated Shal related subfamily D%2C member 1
	GO:0007600	XP_014021310.1	LOC106582604	potassium voltage-gated channel subfamily A member 10-like
	GO:0007600	XP_013981379.1	LOC106561696	potassium voltage-gated channel subfamily D member 2-like
	GO:0007600	XP_013981401.1	LOC106561712	potassium voltage-gated channel subfamily D member 2-like
	GO:0007600	XP_014058859.1	LOC106606915	potassium voltage-gated channel subfamily KQT member 5-like
	GO:0007600	XP_014010052.1	LOC106576968	potassium voltage-gated channel subfamily KQT member 5-like
	GO:0007600	XP_014013254.1	LOC106578684	POU domain%2C class 6%2C transcription factor 2-like
	GO:0007600	XP_014061265.1	LOC106608070	probable phospholipid-transporting ATPase IA
	GO:0007600	XP_014024169.1	LOC106583970	prostaglandin G/H synthase 2-like
	GO:0007600	XP_014067249.1	LOC106611507	protein diaphanous homolog 2-like
	GO:0007600	XP_014056963.1	LOC106605629	serine protease hepsin-like
	GO:0007600	XP_013980425.1	shank3	SH3 and multiple ankyrin repeat domains 3
	GO:0007600	XP_014003273.1	LOC106573098	SH3 and multiple ankyrin repeat domains protein 2-like
	GO:0007600	XP_014030033.1	LOC106586847	SLIT and NTRK-like protein 5
	GO:0007600	XP_014028664.1	LOC106586196	sodium channel protein type 2 subunit alpha-like
	GO:0007600	XP_014036808.1	LOC106590371	sodium channel protein type 4 subunit alpha-like
	GO:0007600	XP_013981589.1	LOC106561848	sodium/potassium/calcium exchanger 1-like
	GO:0007600	XP_014010060.1	LOC106576975	sodium/potassium/calcium exchanger 3-like
	GO:0007600	XP_014048894.1	LOC106601308	sodium/potassium/calcium exchanger 4-like
	GO:0007600	XP_014010327.1	LOC100380625	spectrin beta chain%2C non-erythrocytic 1
	GO:0007600	XP_013979136.1	sox14	SRY (sex determining region Y)-box 14
	GO:0007600	XP_014055826.1	LOC106605074	teashirt homolog 1-like
	GO:0007600	XP_014053445.1	LOC106603814	transcription factor 7-like 2
	GO:0007600	XP_014014782.1	LOC106579418	transient receptor potential cation channel subfamily M member 4-like
	GO:0007600	XP_013993291.1	tmprss2	transmembrane protease%2C serine 2
	GO:0007600	XP_014034144.1	LOC106589028	uncharacterized LOC106589028
	GO:0007600	XP_013991811.1	LOC106567256	whirlin-like
	GO:0007626	XP_013995688.1	LOC106569164	adenylate cyclase type 1-like
	GO:0007626	XP_014006793.1	app	amyloid beta (A4) precursor protein
	GO:0007626	XP_013998837.1	LOC106570817	amyloid beta A4 precursor protein-binding family A member 1-like
	GO:0007626	XP_014046103.1	astn1	astrotactin 1
	GO:0007626	XP_013995505.1	LOC100380755	astrotactin-1
	GO:0007626	XP_014047805.1	atxn2l	ataxin 2-like
	GO:0007626	XP_013992733.1	LOC106567683	ATP-sensitive inward rectifier potassium channel 15-like
	GO:0007626	XP_014014812.1	LOC106579432	cadherin-23-like
	GO:0007626	XP_014059362.1	LOC106607187	cGMP-dependent protein kinase 1-like
	GO:0007626	XP_014021343.1	LOC106582632	chromodomain-helicase-DNA-binding protein 6-like
	GO:0007626	XP_014024482.1	clock	clock circadian regulator
	GO:0007626	XP_014012895.1	c1ql3	complement component 1%2C q subcomponent-like 3
	GO:0007626	XP_014048095.1	LOC106600876	corticotropin-releasing factor receptor 1-like
	GO:0007626	XP_014068492.1	LOC106612127	D(1) dopamine receptor-like
	GO:0007626	XP_014033291.1	LOC106588639	delta-type opioid receptor-like
	GO:0007626	XP_014034653.1	LOC106589334	dexamethasone-induced Ras-related protein 1-like
	GO:0007626	NP_001134882.1	id2	DNA-binding protein inhibitor ID-2
	GO:0007626	XP_014052884.1	LOC106603559	Down syndrome cell adhesion molecule-like
	GO:0007626	XP_014052417.1	LOC106603368	Down syndrome cell adhesion molecule-like protein 1
	GO:0007626	XP_014034394.1	LOC106589191	glutamate receptor ionotropic%2C NMDA 2C-like
	GO:0007626	XP_014005589.1	LOC106574304	glycogen synthase kinase-3 beta-like
	GO:0007626	XP_014065668.1	id2	inhibitor of DNA binding 2%2C dominant negative helix-loop-helix protein
	GO:0007626	XP_014005302.1	LOC106574164	kinesin-like protein KIF14
	GO:0007626	XP_013994882.1	LOC106568769	kinesin-like protein KIF1A
	GO:0007626	XP_014069469.1	LOC106612642	limbic system-associated membrane protein-like
	GO:0007626	XP_014012475.1	LOC106578315	MAGUK p55 subfamily member 2-like
	GO:0007626	XP_014028193.1	LOC106585966	myotubularin-related protein 12-like
	GO:0007626	XP_014071147.1	negr1	neuronal growth regulator 1
	GO:0007626	XP_014047243.1	LOC106600427	Niemann-Pick C1 protein-like
	GO:0007626	XP_013983568.1	LOC106562961	noelin-like
	GO:0007626	XP_014026867.1	olm2a	Olfactomedin-like protein 2A
	GO:0007626	XP_014014036.1	oxr1	oxidation resistance 1
	GO:0007626	XP_014059415.1	LOC106607213	phosphatidylinositol 3%2C4%2C5-trisphosphate 3-phosphatase and dual-specificity protein phosphatase PTEN-like
	GO:0007626	XP_013987307.1	LOC106565103	plasma membrane calcium-transporting ATPase 1-like
	GO:0007626	XP_013990038.1	kcnd1	potassium channel%2C voltage gated Shal related subfamily D%2C member 1
	GO:0007626	XP_013981379.1	LOC106561696	potassium voltage-gated channel subfamily D member 2-like
	GO:0007626	XP_013981401.1	LOC106561712	potassium voltage-gated channel subfamily D member 2-like
	GO:0007626	XP_014024602.1	LOC106584178	pre-B-cell leukemia transcription factor 1
	GO:0007626	XP_014014387.1	rhbdl1	rhomboid%2C veinlet-like 1 (Drosophila)
	GO:0007626	XP_013993561.1	LOC106568079	seizure protein 6-like
	GO:0007626	XP_014052188.1	LOC106603277	seizure protein 6-like
	GO:0007626	XP_013980425.1	shank3	SH3 and multiple ankyrin repeat domains 3
	GO:0007626	XP_014030033.1	LOC106586847	SLIT and NTRK-like protein 5
	GO:0007626	XP_014028664.1	LOC106586196	sodium channel protein type 2 subunit alpha-like
	GO:0007626	XP_014036808.1	LOC106590371	sodium channel protein type 4 subunit alpha-like
	GO:0007626	XP_014010327.1	LOC100380625	spectrin beta chain%2C non-erythrocytic 1
	GO:0007626	XP_013986736.1	tbce	tubulin folding cofactor E
	GO:0008355	XP_014047805.1	atxn2l	ataxin 2-like
	GO:0008355	XP_013989724.1	LOC100380643	filamin-A
	GO:0008355	XP_014005589.1	LOC106574304	glycogen synthase kinase-3 beta-like
	GO:0008355	XP_014014387.1	rhbdl1	rhomboid%2C veinlet-like 1 (Drosophila)
	GO:0014003	XP_013992733.1	LOC106567683	ATP-sensitive inward rectifier potassium channel 15-like
	GO:0014003	NP_001134882.1	id2	DNA-binding protein inhibitor ID-2
	GO:0014003	XP_013979856.1	fa2h	fatty acid 2-hydroxylase
	GO:0014003	XP_014065668.1	id2	inhibitor of DNA binding 2%2C dominant negative helix-loop-helix protein
	GO:0014003	XP_014059415.1	LOC106607213	phosphatidylinositol 3%2C4%2C5-trisphosphate 3-phosphatase and dual-specificity protein phosphatase PTEN-like
	GO:0014003	XP_014058859.1	LOC106606915	potassium voltage-gated channel subfamily KQT member 5-like
	GO:0014003	XP_014010052.1	LOC106576968	potassium voltage-gated channel subfamily KQT member 5-like
	GO:0014003	XP_014053640.1	tenm2	teneurin transmembrane protein 2
	GO:0014003	XP_013993022.1	LOC106567800	teneurin-1-like
	GO:0014003	XP_014053445.1	LOC106603814	transcription factor 7-like 2
	GO:0014003	XP_014062843.1	LOC106609034	wiskott-Aldrich syndrome protein family member 3-like
	GO:0014015	NP_001134882.1	id2	DNA-binding protein inhibitor ID-2
	GO:0014015	XP_014050540.1	LOC106602420	endoribonuclease Dicer-like
	GO:0014015	XP_014065668.1	id2	inhibitor of DNA binding 2%2C dominant negative helix-loop-helix protein
	GO:0014015	XP_014057204.1	LOC106605787	protein quaking-like
	GO:0014015	XP_013988926.1	ptprg	protein tyrosine phosphatase%2C receptor type%2C G
	GO:0014015	XP_013979136.1	sox14	SRY (sex determining region Y)-box 14
	GO:0014015	XP_014053640.1	tenm2	teneurin transmembrane protein 2
	GO:0014015	XP_013993022.1	LOC106567800	teneurin-1-like
	GO:0014015	XP_014013249.1	LOC106578682	transcriptional regulator Myc-like
	GO:0019228	XP_014068492.1	LOC106612127	D(1) dopamine receptor-like
	GO:0019228	XP_014022580.1	LOC106583195	glutamate receptor ionotropic%2C kainate 3-like
	GO:0019228	XP_014028464.1	LOC106586116	inactive dipeptidyl peptidase 10-like
	GO:0019228	XP_013990038.1	kcnd1	potassium channel%2C voltage gated Shal related subfamily D%2C member 1
	GO:0019228	XP_014021310.1	LOC106582604	potassium voltage-gated channel subfamily A member 10-like
	GO:0019228	XP_013981379.1	LOC106561696	potassium voltage-gated channel subfamily D member 2-like
	GO:0019228	XP_013981401.1	LOC106561712	potassium voltage-gated channel subfamily D member 2-like
	GO:0019228	XP_014028664.1	LOC106586196	sodium channel protein type 2 subunit alpha-like
	GO:0019228	XP_014036808.1	LOC106590371	sodium channel protein type 4 subunit alpha-like
	GO:0022010	XP_013992733.1	LOC106567683	ATP-sensitive inward rectifier potassium channel 15-like
	GO:0022010	XP_013979856.1	fa2h	fatty acid 2-hydroxylase
	GO:0022010	XP_014059415.1	LOC106607213	phosphatidylinositol 3%2C4%2C5-trisphosphate 3-phosphatase and dual-specificity protein phosphatase PTEN-like
	GO:0022010	XP_014053640.1	tenm2	teneurin transmembrane protein 2
	GO:0022010	XP_013993022.1	LOC106567800	teneurin-1-like
	GO:0030516	NP_001167081.1	barh1	BarH-like 1 homeobox protein
	GO:0030516	XP_014024562.1	LOC106584156	barH-like 2 homeobox protein
	GO:0030516	XP_014059153.1	LOC106607083	B-cell lymphoma/leukemia 11A-like
	GO:0030516	XP_014022009.1	LOC106582912	cadherin-4-like
	GO:0030516	XP_013998058.1	LOC106570360	cyclin-dependent kinase 5 activator 1-like
	GO:0030516	XP_014052884.1	LOC106603559	Down syndrome cell adhesion molecule-like
	GO:0030516	XP_014052417.1	LOC106603368	Down syndrome cell adhesion molecule-like protein 1
	GO:0030516	XP_014055222.1	LOC106604753	dystrophin-related protein 2-like
	GO:0030516	XP_014036969.1	LOC106590444	E3 ubiquitin-protein ligase RNF6-like
	GO:0030516	XP_014005589.1	LOC106574304	glycogen synthase kinase-3 beta-like
	GO:0030516	XP_014005302.1	LOC106574164	kinesin-like protein KIF14
	GO:0030516	XP_013994882.1	LOC106568769	kinesin-like protein KIF1A
	GO:0030516	XP_014017195.1	LOC106580537	NMDA receptor synaptonuclear signaling and neuronal migration factor-like
	GO:0030516	XP_014035986.1	LOC106590024	RING finger protein 11-like
	GO:0030516	XP_013979356.1	LOC106560719	serine/threonine-protein kinase BRSK2
	GO:0030516	XP_013995525.1	LOC106569077	tenascin-N-like
	GO:0031641	XP_014022009.1	LOC106582912	cadherin-4-like
	GO:0031641	XP_014050540.1	LOC106602420	endoribonuclease Dicer-like
	GO:0031641	XP_014005302.1	LOC106574164	kinesin-like protein KIF14
	GO:0031641	XP_014012955.1	LOC106578541	partitioning defective 3 homolog
	GO:0031641	XP_014059415.1	LOC106607213	phosphatidylinositol 3%2C4%2C5-trisphosphate 3-phosphatase and dual-specificity protein phosphatase PTEN-like
	GO:0031641	XP_014053640.1	tenm2	teneurin transmembrane protein 2
	GO:0031641	XP_013993022.1	LOC106567800	teneurin-1-like
	GO:0031641	XP_014053445.1	LOC106603814	transcription factor 7-like 2
	GO:0031641	XP_014062843.1	LOC106609034	wiskott-Aldrich syndrome protein family member 3-like
	GO:0031643	XP_014050540.1	LOC106602420	endoribonuclease Dicer-like
	GO:0031643	XP_014012955.1	LOC106578541	partitioning defective 3 homolog
	GO:0031643	XP_014053640.1	tenm2	teneurin transmembrane protein 2
	GO:0031643	XP_013993022.1	LOC106567800	teneurin-1-like
	GO:0031643	XP_014062843.1	LOC106609034	wiskott-Aldrich syndrome protein family member 3-like
	GO:0031646	XP_014050540.1	LOC106602420	endoribonuclease Dicer-like
	GO:0031646	XP_014034394.1	LOC106589191	glutamate receptor ionotropic%2C NMDA 2C-like
	GO:0031646	XP_014005589.1	LOC106574304	glycogen synthase kinase-3 beta-like
	GO:0031646	XP_014035506.1	nrxn1	neurexin 1
	GO:0031646	XP_014011129.1	LOC106577539	neurexin-2-like
	GO:0031646	XP_014012955.1	LOC106578541	partitioning defective 3 homolog
	GO:0031646	XP_014059415.1	LOC106607213	phosphatidylinositol 3%2C4%2C5-trisphosphate 3-phosphatase and dual-specificity protein phosphatase PTEN-like
	GO:0031646	XP_013980425.1	shank3	SH3 and multiple ankyrin repeat domains 3
	GO:0031646	XP_014003273.1	LOC106573098	SH3 and multiple ankyrin repeat domains protein 2-like
	GO:0031646	XP_014029419.1	LOC106586539	syntaxin-19-like
	GO:0031646	XP_014053640.1	tenm2	teneurin transmembrane protein 2
	GO:0031646	XP_013993022.1	LOC106567800	teneurin-1-like
	GO:0031646	XP_014062843.1	LOC106609034	wiskott-Aldrich syndrome protein family member 3-like
	GO:0032291	XP_013992733.1	LOC106567683	ATP-sensitive inward rectifier potassium channel 15-like
	GO:0032291	XP_013979856.1	fa2h	fatty acid 2-hydroxylase
	GO:0032291	XP_014059415.1	LOC106607213	phosphatidylinositol 3%2C4%2C5-trisphosphate 3-phosphatase and dual-specificity protein phosphatase PTEN-like
	GO:0032291	XP_014053640.1	tenm2	teneurin transmembrane protein 2
	GO:0032291	XP_013993022.1	LOC106567800	teneurin-1-like
	GO:0042048	XP_014047805.1	atxn2l	ataxin 2-like
	GO:0042048	XP_014021343.1	LOC106582632	chromodomain-helicase-DNA-binding protein 6-like
	GO:0042048	XP_013989724.1	LOC100380643	filamin-A
	GO:0042048	XP_014065885.1	LOC106610808	gap junction beta-3 protein-like
	GO:0042048	XP_014005589.1	LOC106574304	glycogen synthase kinase-3 beta-like
	GO:0042048	XP_014013191.1	LOC106578665	protein scribble homolog
	GO:0042048	XP_014014387.1	rhbdl1	rhomboid%2C veinlet-like 1 (Drosophila)
	GO:0042048	XP_013980425.1	shank3	SH3 and multiple ankyrin repeat domains 3
	GO:0042048	XP_014003273.1	LOC106573098	SH3 and multiple ankyrin repeat domains protein 2-like
	GO:0042297	XP_014028881.1	LOC106586280	glycophorin-C-like
	GO:0042297	XP_014035506.1	nrxn1	neurexin 1
	GO:0042297	XP_014011129.1	LOC106577539	neurexin-2-like
	GO:0042297	XP_013980425.1	shank3	SH3 and multiple ankyrin repeat domains 3
	GO:0042297	XP_014003273.1	LOC106573098	SH3 and multiple ankyrin repeat domains protein 2-like
	GO:0042552	XP_013992733.1	LOC106567683	ATP-sensitive inward rectifier potassium channel 15-like
	GO:0042552	XP_014022009.1	LOC106582912	cadherin-4-like
	GO:0042552	XP_014050540.1	LOC106602420	endoribonuclease Dicer-like
	GO:0042552	XP_013979856.1	fa2h	fatty acid 2-hydroxylase
	GO:0042552	XP_014011737.1	LOC106577858	galactose-3-O-sulfotransferase 3-like
	GO:0042552	XP_014005302.1	LOC106574164	kinesin-like protein KIF14
	GO:0042552	XP_013999888.1	nrg1	neuregulin 1
	GO:0042552	XP_014012955.1	LOC106578541	partitioning defective 3 homolog
	GO:0042552	XP_014059415.1	LOC106607213	phosphatidylinositol 3%2C4%2C5-trisphosphate 3-phosphatase and dual-specificity protein phosphatase PTEN-like
	GO:0042552	XP_014015236.1	LOC106579649	protein 4.1-like
	GO:0042552	XP_014057204.1	LOC106605787	protein quaking-like
	GO:0042552	XP_014028664.1	LOC106586196	sodium channel protein type 2 subunit alpha-like
	GO:0042552	XP_014036808.1	LOC106590371	sodium channel protein type 4 subunit alpha-like
	GO:0042552	XP_014053640.1	tenm2	teneurin transmembrane protein 2
	GO:0042552	XP_013993022.1	LOC106567800	teneurin-1-like
	GO:0042552	XP_014053445.1	LOC106603814	transcription factor 7-like 2
	GO:0042552	XP_014062843.1	LOC106609034	wiskott-Aldrich syndrome protein family member 3-like
	GO:0046959	XP_014047805.1	atxn2l	ataxin 2-like
	GO:0046959	XP_014059362.1	LOC106607187	cGMP-dependent protein kinase 1-like
	GO:0046959	XP_014068492.1	LOC106612127	D(1) dopamine receptor-like
	GO:0046959	XP_014005589.1	LOC106574304	glycogen synthase kinase-3 beta-like
	GO:0046959	XP_013980425.1	shank3	SH3 and multiple ankyrin repeat domains 3
	GO:0046959	XP_014003273.1	LOC106573098	SH3 and multiple ankyrin repeat domains protein 2-like
	GO:0048168	XP_013992733.1	LOC106567683	ATP-sensitive inward rectifier potassium channel 15-like
	GO:0048168	XP_014032625.1	LOC106588311	brevican core protein-like
	GO:0048168	XP_014068492.1	LOC106612127	D(1) dopamine receptor-like
	GO:0048168	XP_014062425.1	LOC106608800	D(1C) dopamine receptor-like
	GO:0048168	XP_014059457.1	LOC106607228	E3 ubiquitin-protein ligase NEURL1-like
	GO:0048168	XP_014046283.1	LOC106599529	ephrin type-B receptor 1
	GO:0048168	XP_014022580.1	LOC106583195	glutamate receptor ionotropic%2C kainate 3-like
	GO:0048168	XP_014034394.1	LOC106589191	glutamate receptor ionotropic%2C NMDA 2C-like
	GO:0048168	XP_014005589.1	LOC106574304	glycogen synthase kinase-3 beta-like
	GO:0048168	XP_013981987.1	LOC106562001	myosin light chain kinase 3-like
	GO:0048168	XP_014017195.1	LOC106580537	NMDA receptor synaptonuclear signaling and neuronal migration factor-like
	GO:0048168	XP_014048487.1	LOC106601094	protein shisa-9B-like
	GO:0048168	NP_001133793.1	rab10	RAB10%2C member RAS oncogene family
	GO:0048168	XP_013986596.1	ngap	Ras GTPase-activating protein nGAP
	GO:0048168	XP_014028415.1	LOC106586071	ras-related protein Rab-31-like
	GO:0048168	XP_013980425.1	shank3	SH3 and multiple ankyrin repeat domains 3
	GO:0048169	XP_013992733.1	LOC106567683	ATP-sensitive inward rectifier potassium channel 15-like
	GO:0048169	XP_014068492.1	LOC106612127	D(1) dopamine receptor-like
	GO:0048169	XP_014062425.1	LOC106608800	D(1C) dopamine receptor-like
	GO:0048169	XP_014059457.1	LOC106607228	E3 ubiquitin-protein ligase NEURL1-like
	GO:0048169	XP_014046283.1	LOC106599529	ephrin type-B receptor 1
	GO:0048169	XP_014022580.1	LOC106583195	glutamate receptor ionotropic%2C kainate 3-like
	GO:0048169	XP_014034394.1	LOC106589191	glutamate receptor ionotropic%2C NMDA 2C-like
	GO:0048169	NP_001133793.1	rab10	RAB10%2C member RAS oncogene family
	GO:0048169	XP_013986596.1	ngap	Ras GTPase-activating protein nGAP
	GO:0048169	XP_014028415.1	LOC106586071	ras-related protein Rab-31-like
	GO:0048169	XP_013980425.1	shank3	SH3 and multiple ankyrin repeat domains 3
	GO:0097105	XP_014029765.1	LOC106586724	interleukin-1 receptor accessory protein-like 1-B
	GO:0097105	XP_013981707.1	LOC106561901	low-density lipoprotein receptor-related protein 4-like
	GO:0097105	XP_014035506.1	nrxn1	neurexin 1
	GO:0097105	XP_014011129.1	LOC106577539	neurexin-2-like
	GO:0097105	XP_014059415.1	LOC106607213	phosphatidylinositol 3%2C4%2C5-trisphosphate 3-phosphatase and dual-specificity protein phosphatase PTEN-like
	GO:0097105	XP_013988926.1	ptprg	protein tyrosine phosphatase%2C receptor type%2C G
	GO:0097105	XP_013996417.1	LOC106569513	receptor-type tyrosine-protein phosphatase S-like
	GO:0097105	XP_014055601.1	LOC106604955	X-linked interleukin-1 receptor accessory protein-like 2
	GO:0097479	XP_013998837.1	LOC106570817	amyloid beta A4 precursor protein-binding family A member 1-like
	GO:0097479	XP_014022009.1	LOC106582912	cadherin-4-like
	GO:0097479	XP_013980428.1	LOC106561234	C-Jun-amino-terminal kinase-interacting protein 2-like
	GO:0097479	XP_013998058.1	LOC106570360	cyclin-dependent kinase 5 activator 1-like
	GO:0097479	XP_014055222.1	LOC106604753	dystrophin-related protein 2-like
	GO:0097479	XP_014022580.1	LOC106583195	glutamate receptor ionotropic%2C kainate 3-like
	GO:0097479	XP_014005302.1	LOC106574164	kinesin-like protein KIF14
	GO:0097479	XP_013994882.1	LOC106568769	kinesin-like protein KIF1A
	GO:0097479	NP_001140095.1	lin7b	lin-7 homolog B (C. elegans)
	GO:0097479	XP_013988890.1	LOC106565841	membrane-associated guanylate kinase%2C WW and PDZ domain-containing protein 1-like
	GO:0097479	XP_013981987.1	LOC106562001	myosin light chain kinase 3-like
	GO:0097479	XP_014035506.1	nrxn1	neurexin 1
	GO:0097479	XP_014011129.1	LOC106577539	neurexin-2-like
	GO:0097479	XP_014059415.1	LOC106607213	phosphatidylinositol 3%2C4%2C5-trisphosphate 3-phosphatase and dual-specificity protein phosphatase PTEN-like
	GO:0097479	XP_013990262.1	LOC106566609	protein bicaudal D homolog 2-like
	GO:0097479	XP_014013191.1	LOC106578665	protein scribble homolog
	GO:0097479	NP_001133793.1	rab10	RAB10%2C member RAS oncogene family
	GO:0097479	XP_014028415.1	LOC106586071	ras-related protein Rab-31-like
	GO:0097479	XP_013989686.1	LOC106566303	sarcoplasmic/endoplasmic reticulum calcium ATPase 2-like
	GO:0097479	XP_013979356.1	LOC106560719	serine/threonine-protein kinase BRSK2
	GO:0097479	XP_014010327.1	LOC100380625	spectrin beta chain%2C non-erythrocytic 1
	GO:0097479	XP_014029419.1	LOC106586539	syntaxin-19-like
	GO:0099068	XP_014022009.1	LOC106582912	cadherin-4-like
	GO:0099068	XP_013981707.1	LOC106561901	low-density lipoprotein receptor-related protein 4-like
	GO:0099068	XP_013988890.1	LOC106565841	membrane-associated guanylate kinase%2C WW and PDZ domain-containing protein 1-like
	GO:0099068	XP_014035506.1	nrxn1	neurexin 1
	GO:0099068	XP_014011129.1	LOC106577539	neurexin-2-like
	GO:0099068	XP_014059415.1	LOC106607213	phosphatidylinositol 3%2C4%2C5-trisphosphate 3-phosphatase and dual-specificity protein phosphatase PTEN-like
	GO:0099068	XP_013980425.1	shank3	SH3 and multiple ankyrin repeat domains 3
	GO:2000821	XP_014013065.1	LOC106578596	melanocortin receptor 4-like
	GO:2000821	XP_014035506.1	nrxn1	neurexin 1
	GO:2000821	XP_014011129.1	LOC106577539	neurexin-2-like
	GO:2000821	XP_013980425.1	shank3	SH3 and multiple ankyrin repeat domains 3
	GO:0060074	XP_014059457.1	LOC106607228	E3 ubiquitin-protein ligase NEURL1-like
	GO:0060074	XP_014035506.1	nrxn1	neurexin 1
	GO:0060074	XP_014011129.1	LOC106577539	neurexin-2-like
	GO:0060074	XP_014059415.1	LOC106607213	phosphatidylinositol 3%2C4%2C5-trisphosphate 3-phosphatase and dual-specificity protein phosphatase PTEN-like
	GO:0060074	XP_013986596.1	ngap	Ras GTPase-activating protein nGAP
	GO:0060074	XP_013993561.1	LOC106568079	seizure protein 6-like
	GO:0060074	XP_014052188.1	LOC106603277	seizure protein 6-like
	GO:0060074	XP_013980425.1	shank3	SH3 and multiple ankyrin repeat domains 3
	GO:0060074	XP_014003273.1	LOC106573098	SH3 and multiple ankyrin repeat domains protein 2-like
	GO:0030534	XP_014006793.1	app	amyloid beta (A4) precursor protein
	GO:0030534	XP_013992733.1	LOC106567683	ATP-sensitive inward rectifier potassium channel 15-like
	GO:0030534	XP_014014812.1	LOC106579432	cadherin-23-like
	GO:0030534	XP_014021343.1	LOC106582632	chromodomain-helicase-DNA-binding protein 6-like
	GO:0030534	XP_014048095.1	LOC106600876	corticotropin-releasing factor receptor 1-like
	GO:0030534	XP_014068492.1	LOC106612127	D(1) dopamine receptor-like
	GO:0030534	XP_014033291.1	LOC106588639	delta-type opioid receptor-like
	GO:0030534	XP_013989724.1	LOC100380643	filamin-A
	GO:0030534	XP_013992284.1	LOC106567504	gamma-aminobutyric acid receptor subunit gamma-2
	GO:0030534	XP_014022580.1	LOC106583195	glutamate receptor ionotropic%2C kainate 3-like
	GO:0030534	XP_014034394.1	LOC106589191	glutamate receptor ionotropic%2C NMDA 2C-like
	GO:0030534	XP_014028881.1	LOC106586280	glycophorin-C-like
	GO:0030534	XP_014012475.1	LOC106578315	MAGUK p55 subfamily member 2-like
	GO:0030534	XP_014035506.1	nrxn1	neurexin 1
	GO:0030534	XP_014011129.1	LOC106577539	neurexin-2-like
	GO:0030534	XP_014047243.1	LOC106600427	Niemann-Pick C1 protein-like
	GO:0030534	XP_014070450.1	nos2	nitric oxide synthase 2%2C inducible
	GO:0030534	XP_014014036.1	oxr1	oxidation resistance 1
	GO:0030534	XP_014059415.1	LOC106607213	phosphatidylinositol 3%2C4%2C5-trisphosphate 3-phosphatase and dual-specificity protein phosphatase PTEN-like
	GO:0030534	XP_014024602.1	LOC106584178	pre-B-cell leukemia transcription factor 1
	GO:0030534	XP_014014387.1	rhbdl1	rhomboid%2C veinlet-like 1 (Drosophila)
	GO:0030534	XP_013993561.1	LOC106568079	seizure protein 6-like
	GO:0030534	XP_014052188.1	LOC106603277	seizure protein 6-like
	GO:0030534	XP_013980425.1	shank3	SH3 and multiple ankyrin repeat domains 3
	GO:0030534	XP_014003273.1	LOC106573098	SH3 and multiple ankyrin repeat domains protein 2-like
	GO:0030534	XP_014030033.1	LOC106586847	SLIT and NTRK-like protein 5
	GO:0030534	XP_014028664.1	LOC106586196	sodium channel protein type 2 subunit alpha-like
	GO:0030534	XP_014036808.1	LOC106590371	sodium channel protein type 4 subunit alpha-like
	GO:0030534	XP_014010327.1	LOC100380625	spectrin beta chain%2C non-erythrocytic 1
	GO:0030534	XP_013986736.1	tbce	tubulin folding cofactor E
	GO:0021766	XP_014013117.1	LOC106578632	5-hydroxytryptamine receptor 5A-like
	GO:0021766	XP_014032625.1	LOC106588311	brevican core protein-like
	GO:0021766	XP_013998058.1	LOC106570360	cyclin-dependent kinase 5 activator 1-like
	GO:0021766	XP_014068492.1	LOC106612127	D(1) dopamine receptor-like
	GO:0021766	XP_014034394.1	LOC106589191	glutamate receptor ionotropic%2C NMDA 2C-like
	GO:0021766	XP_014005589.1	LOC106574304	glycogen synthase kinase-3 beta-like
	GO:0021766	XP_014023992.1	LOC106583890	homeobox protein Dlx4a-like
	GO:0021766	XP_013981653.1	kif6	kinesin family member 6
	GO:0021766	XP_014005302.1	LOC106574164	kinesin-like protein KIF14
	GO:0021766	XP_013994766.1	LOC106568715	low-density lipoprotein receptor-related protein 8-like
	GO:0021766	XP_014059415.1	LOC106607213	phosphatidylinositol 3%2C4%2C5-trisphosphate 3-phosphatase and dual-specificity protein phosphatase PTEN-like
	GO:0021766	XP_013987307.1	LOC106565103	plasma membrane calcium-transporting ATPase 1-like
	GO:0021766	XP_014021310.1	LOC106582604	potassium voltage-gated channel subfamily A member 10-like
	GO:0021766	XP_013988926.1	ptprg	protein tyrosine phosphatase%2C receptor type%2C G
	GO:0021766	XP_013996417.1	LOC106569513	receptor-type tyrosine-protein phosphatase S-like
	GO:0021766	XP_014053445.1	LOC106603814	transcription factor 7-like 2
	GO:0021766	XP_014014697.1	LOC106579380	vesicular glutamate transporter 1-like
	GO:0021766	XP_014065978.1	LOC106610860	zinc finger and BTB domain-containing protein 18-like
	GO:0021854	XP_013981944.1	LOC106561972	apoptosis regulator BAX-like
	GO:0021854	XP_014048095.1	LOC106600876	corticotropin-releasing factor receptor 1-like
	GO:0021854	NP_001117154.1	LOC100136801	paired-like homeodomain transcription factor 2beta
	GO:0021854	XP_014068315.1	rbfox3	RNA binding protein%2C fox-1 homolog (C. elegans) 3
	GO:0021854	XP_013979136.1	sox14	SRY (sex determining region Y)-box 14
	GO:0021854	XP_014053445.1	LOC106603814	transcription factor 7-like 2
	GO:0021854	XP_014013249.1	LOC106578682	transcriptional regulator Myc-like
	GO:0045475	XP_014047805.1	atxn2l	ataxin 2-like
	GO:0045475	XP_014024482.1	clock	clock circadian regulator
	GO:0045475	NP_001134882.1	id2	DNA-binding protein inhibitor ID-2
	GO:0045475	XP_014005589.1	LOC106574304	glycogen synthase kinase-3 beta-like
	GO:0045475	XP_014065668.1	id2	inhibitor of DNA binding 2%2C dominant negative helix-loop-helix protein
	GO:0045475	XP_014059415.1	LOC106607213	phosphatidylinositol 3%2C4%2C5-trisphosphate 3-phosphatase and dual-specificity protein phosphatase PTEN-like
	GO:0045475	XP_013990038.1	kcnd1	potassium channel%2C voltage gated Shal related subfamily D%2C member 1
	GO:0045475	XP_013981379.1	LOC106561696	potassium voltage-gated channel subfamily D member 2-like
	GO:0045475	XP_013981401.1	LOC106561712	potassium voltage-gated channel subfamily D member 2-like
	GO:0045475	XP_014014387.1	rhbdl1	rhomboid%2C veinlet-like 1 (Drosophila)
	GO:0048713	NP_001134882.1	id2	DNA-binding protein inhibitor ID-2
	GO:0048713	XP_014050540.1	LOC106602420	endoribonuclease Dicer-like
	GO:0048713	XP_014023992.1	LOC106583890	homeobox protein Dlx4a-like
	GO:0048713	XP_014065668.1	id2	inhibitor of DNA binding 2%2C dominant negative helix-loop-helix protein
	GO:0048713	XP_014057204.1	LOC106605787	protein quaking-like
	GO:0048713	XP_014053640.1	tenm2	teneurin transmembrane protein 2
	GO:0048713	XP_013993022.1	LOC106567800	teneurin-1-like
	GO:0048713	XP_014053445.1	LOC106603814	transcription factor 7-like 2
	GO:0000912	XP_014055436.1	diaph1	diaphanous-related formin 1
	GO:0000912	XP_014067249.1	LOC106611507	protein diaphanous homolog 2-like
	GO:0000912	XP_014014387.1	rhbdl1	rhomboid%2C veinlet-like 1 (Drosophila)
	GO:0000915	XP_014055436.1	diaph1	diaphanous-related formin 1
	GO:0000915	XP_014067249.1	LOC106611507	protein diaphanous homolog 2-like
	GO:0000915	XP_014014387.1	rhbdl1	rhomboid%2C veinlet-like 1 (Drosophila)
	GO:0001560	XP_014042376.1	LOC106595507	kinesin-like protein KIF26A
	GO:0001560	XP_013995448.1	LOC106569018	kinesin-like protein KIF26B
	GO:0001560	XP_014048849.1	LOC106601282	suppressor of SWI4 1 homolog
	GO:0002687	XP_014070219.1	LOC106612975	C5a anaphylatoxin chemotactic receptor 1-like
	GO:0002687	XP_013981335.1	LOC106561677	calcium/calmodulin-dependent protein kinase type 1D-like
	GO:0002687	XP_014036523.1	LOC106590245	C-C chemokine receptor type 3-like
	GO:0002687	XP_014007719.1	LOC106575635	C-X-C chemokine receptor type 1-like
	GO:0002687	XP_014059811.1	LOC106607406	disintegrin and metalloproteinase domain-containing protein 12-like
	GO:0002687	XP_013990967.1	LOC106566892	disintegrin and metalloproteinase domain-containing protein 17-like
	GO:0002687	XP_014066258.1	LOC106610997	integrin alpha-9-like
	GO:0002687	XP_014018861.1	LOC106581369	platelet-derived growth factor D-like
	GO:0002687	XP_014013023.1	LOC106578563	serine/threonine-protein kinase H1-like
	GO:0002687	XP_014034144.1	LOC106589028	uncharacterized LOC106589028
	GO:0002718	XP_014035998.1	LOC106590030	heme oxygenase-like
	GO:0002718	XP_014061002.1	sash1	SAM and SH3 domain containing 1
	GO:0002718	XP_014054781.1	LOC106604553	SAM and SH3 domain-containing protein 3-like
	GO:0002718	XP_014014782.1	LOC106579418	transient receptor potential cation channel subfamily M member 4-like
	GO:0002718	XP_014034322.1	LOC106589146	trithorax group protein osa-like
	GO:0002718	XP_014011998.1	LOC106578007	uncharacterized LOC106578007
	GO:0002724	XP_014061002.1	sash1	SAM and SH3 domain containing 1
	GO:0002724	XP_014054781.1	LOC106604553	SAM and SH3 domain-containing protein 3-like
	GO:0002724	XP_014014782.1	LOC106579418	transient receptor potential cation channel subfamily M member 4-like
	GO:0003383	XP_014055436.1	diaph1	diaphanous-related formin 1
	GO:0003383	XP_014052060.1	LOC106603225	FERM domain-containing protein 6-like
	GO:0003383	XP_014012955.1	LOC106578541	partitioning defective 3 homolog
	GO:0003383	XP_014067249.1	LOC106611507	protein diaphanous homolog 2-like
	GO:0003383	XP_014066495.1	LOC106611132	rho-associated protein kinase 2-like
	GO:0006364	XP_014053921.1	abcb7	ATP-binding cassette%2C sub-family B (MDR/TAP)%2C member 7
	GO:0006364	XP_014019779.1	LOC106581870	ATP-dependent RNA helicase DDX18-like
	GO:0006364	XP_014021343.1	LOC106582632	chromodomain-helicase-DNA-binding protein 6-like
	GO:0006364	XP_013981036.1	cssa10h7orf60	chromosome ssa10 open reading frame%2C human C7orf60
	GO:0006364	XP_014012475.1	LOC106578315	MAGUK p55 subfamily member 2-like
	GO:0006364	NP_001133119.1	rpl35	ribosomal protein L35
	GO:0006364	XP_013998216.1	LOC106570423	ribosome biogenesis protein bop1-like
	GO:0006364	XP_014059672.1	LOC106607333	rRNA methyltransferase 2%2C mitochondrial-like
	GO:0006364	XP_014048849.1	LOC106601282	suppressor of SWI4 1 homolog
	GO:0006525	XP_013978847.1	ddah1	dimethylarginine dimethylaminohydrolase 1
	GO:0006525	XP_014070450.1	nos2	nitric oxide synthase 2%2C inducible
	GO:0006525	XP_013987307.1	LOC106565103	plasma membrane calcium-transporting ATPase 1-like
	GO:0006525	NP_001133063.1	LOC100194505	Y+L amino acid transporter 1 (Y+LAT1)-like
	GO:0006695	XP_014027591.1	LOC106585666	mevalonate kinase-like
	GO:0006695	XP_014047243.1	LOC106600427	Niemann-Pick C1 protein-like
	GO:0006695	XP_013996026.1	LOC106569318	SEC14-like protein 2
	GO:0006695	XP_014018157.1	LOC106581016	sterol regulatory element-binding protein cleavage-activating protein-like
	GO:0006874	XP_014006793.1	app	amyloid beta (A4) precursor protein
	GO:0006874	XP_013981944.1	LOC106561972	apoptosis regulator BAX-like
	GO:0006874	XP_014048105.1	c1qtnf6	C1q and tumor necrosis factor related protein 6
	GO:0006874	XP_014070219.1	LOC106612975	C5a anaphylatoxin chemotactic receptor 1-like
	GO:0006874	XP_014014812.1	LOC106579432	cadherin-23-like
	GO:0006874	XP_013995255.1	LOC106568935	calsyntenin-2-like
	GO:0006874	NP_001134193.1	pde4d	cAMP-specific 3%2C5-cyclic phosphodiesterase 4D
	GO:0006874	XP_014036523.1	LOC106590245	C-C chemokine receptor type 3-like
	GO:0006874	XP_014059362.1	LOC106607187	cGMP-dependent protein kinase 1-like
	GO:0006874	XP_014048095.1	LOC106600876	corticotropin-releasing factor receptor 1-like
	GO:0006874	XP_014007719.1	LOC106575635	C-X-C chemokine receptor type 1-like
	GO:0006874	XP_014068492.1	LOC106612127	D(1) dopamine receptor-like
	GO:0006874	XP_014062425.1	LOC106608800	D(1C) dopamine receptor-like
	GO:0006874	XP_014033291.1	LOC106588639	delta-type opioid receptor-like
	GO:0006874	XP_014055436.1	diaph1	diaphanous-related formin 1
	GO:0006874	XP_014055222.1	LOC106604753	dystrophin-related protein 2-like
	GO:0006874	XP_013995109.1	LOC106568874	fibrous sheath CABYR-binding protein-like
	GO:0006874	XP_014022580.1	LOC106583195	glutamate receptor ionotropic%2C kainate 3-like
	GO:0006874	XP_014035505.1	LOC106589743	lutropin-choriogonadotropic hormone receptor-like
	GO:0006874	XP_014070450.1	nos2	nitric oxide synthase 2%2C inducible
	GO:0006874	XP_013999662.1	pde4d	phosphodiesterase 4D%2C cAMP-specific
	GO:0006874	XP_013987307.1	LOC106565103	plasma membrane calcium-transporting ATPase 1-like
	GO:0006874	XP_014021674.1	kcnkf	Potassium channel subfamily K member 15
	GO:0006874	XP_014001059.1	LOC106571966	potassium channel subfamily K member 9-like
	GO:0006874	XP_014067249.1	LOC106611507	protein diaphanous homolog 2-like
	GO:0006874	XP_013989686.1	LOC106566303	sarcoplasmic/endoplasmic reticulum calcium ATPase 2-like
	GO:0006874	XP_014048132.1	LOC106600873	sodium/calcium exchanger 3-like
	GO:0006874	XP_013981589.1	LOC106561848	sodium/potassium/calcium exchanger 1-like
	GO:0006874	XP_014010060.1	LOC106576975	sodium/potassium/calcium exchanger 3-like
	GO:0006874	XP_014048894.1	LOC106601308	sodium/potassium/calcium exchanger 4-like
	GO:0006874	XP_014061968.1	LOC106608537	stromal interaction molecule 2-like
	GO:0006874	XP_014003305.1	LOC106573121	suppressor of tumorigenicity 7 protein homolog
	GO:0006874	XP_014004445.1	LOC106573692	thyrotropin-releasing hormone receptor-like
	GO:0006874	XP_014014782.1	LOC106579418	transient receptor potential cation channel subfamily M member 4-like
	GO:0006874	XP_014011998.1	LOC106578007	uncharacterized LOC106578007
	GO:0006874	XP_014034144.1	LOC106589028	uncharacterized LOC106589028
	GO:0007009	XP_013981937.1	LOC106561971	anoctamin-1-like
	GO:0007009	XP_014062403.1	LOC106608787	ATP-binding cassette sub-family A member 1-like
	GO:0007009	XP_013983572.1	LOC106562962	collagen alpha-1(V) chain-like
	GO:0007009	XP_014055436.1	diaph1	diaphanous-related formin 1
	GO:0007009	XP_014019209.1	LOC106581604	EH domain-containing protein 2-like
	GO:0007009	XP_013979856.1	fa2h	fatty acid 2-hydroxylase
	GO:0007009	XP_014048498.1	LOC106601099	myoferlin-like
	GO:0007009	XP_014059415.1	LOC106607213	phosphatidylinositol 3%2C4%2C5-trisphosphate 3-phosphatase and dual-specificity protein phosphatase PTEN-like
	GO:0007009	XP_014015236.1	LOC106579649	protein 4.1-like
	GO:0007009	XP_014067249.1	LOC106611507	protein diaphanous homolog 2-like
	GO:0007009	XP_014030571.1	LOC106587102	protein kinase C and casein kinase II substrate protein 3-like
	GO:0007009	XP_013989686.1	LOC106566303	sarcoplasmic/endoplasmic reticulum calcium ATPase 2-like
	GO:0007009	XP_014003305.1	LOC106573121	suppressor of tumorigenicity 7 protein homolog
	GO:0007009	XP_014019639.1	tanc1	tetratricopeptide repeat%2C ankyrin repeat and coiled-coil containing 1
	GO:0008299	XP_014053921.1	abcb7	ATP-binding cassette%2C sub-family B (MDR/TAP)%2C member 7
	GO:0008299	XP_014060614.1	LOC106607785	dehydrodolichyl diphosphate syntase complex subunit nus1-like
	GO:0008299	XP_014027591.1	LOC106585666	mevalonate kinase-like
	GO:0008299	XP_013994639.1	LOC106568657	PEX5-related protein-like
	GO:0008299	XP_014045582.1	LOC106599051	retinol-binding protein 1-like
	GO:0008366	XP_013992733.1	LOC106567683	ATP-sensitive inward rectifier potassium channel 15-like
	GO:0008366	XP_014022009.1	LOC106582912	cadherin-4-like
	GO:0008366	XP_014050540.1	LOC106602420	endoribonuclease Dicer-like
	GO:0008366	XP_013979856.1	fa2h	fatty acid 2-hydroxylase
	GO:0008366	XP_014011737.1	LOC106577858	galactose-3-O-sulfotransferase 3-like
	GO:0008366	XP_014005302.1	LOC106574164	kinesin-like protein KIF14
	GO:0008366	XP_013999888.1	nrg1	neuregulin 1
	GO:0008366	XP_014012955.1	LOC106578541	partitioning defective 3 homolog
	GO:0008366	XP_014059415.1	LOC106607213	phosphatidylinositol 3%2C4%2C5-trisphosphate 3-phosphatase and dual-specificity protein phosphatase PTEN-like
	GO:0008366	XP_014015236.1	LOC106579649	protein 4.1-like
	GO:0008366	XP_014057204.1	LOC106605787	protein quaking-like
	GO:0008366	XP_014028664.1	LOC106586196	sodium channel protein type 2 subunit alpha-like
	GO:0008366	XP_014036808.1	LOC106590371	sodium channel protein type 4 subunit alpha-like
	GO:0008366	XP_014053640.1	tenm2	teneurin transmembrane protein 2
	GO:0008366	XP_013993022.1	LOC106567800	teneurin-1-like
	GO:0008366	XP_014053445.1	LOC106603814	transcription factor 7-like 2
	GO:0008366	XP_014062843.1	LOC106609034	wiskott-Aldrich syndrome protein family member 3-like
	GO:0008407	NP_001167081.1	barh1	BarH-like 1 homeobox protein
	GO:0008407	XP_014024562.1	LOC106584156	barH-like 2 homeobox protein
	GO:0008407	XP_014005589.1	LOC106574304	glycogen synthase kinase-3 beta-like
	GO:0008407	XP_014048495.1	LOC106601098	putative E3 ubiquitin-protein ligase UNKL
	GO:0008585	XP_014006798.1	adamts1	ADAM metallopeptidase with thrombospondin type 1 motif%2C 1
	GO:0008585	XP_013981944.1	LOC106561972	apoptosis regulator BAX-like
	GO:0008585	XP_013985534.1	LOC106564072	bone morphogenetic protein receptor type-1B-like
	GO:0008585	XP_014013028.1	LOC106578565	cadherin-12-like
	GO:0008585	XP_014013025.1	LOC106578564	cadherin-18-like
	GO:0008585	XP_014053208.1	LOC106603714	calpain-5-like
	GO:0008585	XP_013983299.1	LOC106562806	CCAAT/enhancer-binding protein alpha-like
	GO:0008585	XP_013993293.1	LOC106567923	collagenase 3-like
	GO:0008585	XP_014048537.1	elfn1	extracellular leucine-rich repeat and fibronectin type III domain containing 1
	GO:0008585	XP_014035505.1	LOC106589743	lutropin-choriogonadotropic hormone receptor-like
	GO:0008585	XP_014070450.1	nos2	nitric oxide synthase 2%2C inducible
	GO:0008585	XP_014071228.1	LOC106613481	nuclear receptor subfamily 5 group A member 2
	GO:0008585	XP_014005301.1	LOC106574163	nuclear receptor subfamily 5 group A member 2-like
	GO:0008585	NP_001117154.1	LOC100136801	paired-like homeodomain transcription factor 2beta
	GO:0008585	XP_013995239.1	LOC106568927	schwannomin-interacting protein 1-like
	GO:0008585	XP_013992213.1	LOC106567461	TOX high mobility group box family member 2-like
	GO:0008585	XP_014013249.1	LOC106578682	transcriptional regulator Myc-like
	GO:0008585	XP_014065254.1	LOC106610396	transcriptional repressor protein YY1-like
	GO:0008585	XP_014034322.1	LOC106589146	trithorax group protein osa-like
	GO:0009611	XP_014000783.1	adamts19	ADAM metallopeptidase with thrombospondin type 1 motif%2C 19
	GO:0009611	XP_014061305.1	LOC106608112	alpha-1-antitrypsin homolog
	GO:0009611	XP_014006793.1	app	amyloid beta (A4) precursor protein
	GO:0009611	XP_013981944.1	LOC106561972	apoptosis regulator BAX-like
	GO:0009611	XP_013981160.1	LOC106561581	asc-type amino acid transporter 1-like
	GO:0009611	XP_014048105.1	c1qtnf6	C1q and tumor necrosis factor related protein 6
	GO:0009611	XP_014013054.1	LOC106578590	cadherin-20-like
	GO:0009611	XP_014059362.1	LOC106607187	cGMP-dependent protein kinase 1-like
	GO:0009611	XP_013983572.1	LOC106562962	collagen alpha-1(V) chain-like
	GO:0009611	XP_014062425.1	LOC106608800	D(1C) dopamine receptor-like
	GO:0009611	XP_013981288.1	LOC106561656	dedicator of cytokinesis protein 1-like
	GO:0009611	XP_014033291.1	LOC106588639	delta-type opioid receptor-like
	GO:0009611	XP_014055436.1	diaph1	diaphanous-related formin 1
	GO:0009611	XP_014059811.1	LOC106607406	disintegrin and metalloproteinase domain-containing protein 12-like
	GO:0009611	XP_013990967.1	LOC106566892	disintegrin and metalloproteinase domain-containing protein 17-like
	GO:0009611	XP_014019209.1	LOC106581604	EH domain-containing protein 2-like
	GO:0009611	XP_014050540.1	LOC106602420	endoribonuclease Dicer-like
	GO:0009611	XP_013989724.1	LOC100380643	filamin-A
	GO:0009611	XP_014024395.1	LOC106584076	forkhead box protein F2-like
	GO:0009611	XP_014024406.1	LOC106584097	forkhead box protein Q1-like
	GO:0009611	XP_014034394.1	LOC106589191	glutamate receptor ionotropic%2C NMDA 2C-like
	GO:0009611	XP_014030437.1	LOC106587065	glycosyltransferase-like protein LARGE2
	GO:0009611	XP_014032201.1	LOC106588060	Golgi apparatus protein 1-like
	GO:0009611	XP_014015738.1	LOC106579904	growth factor receptor-bound protein 10-like
	GO:0009611	XP_013987754.1	LOC106565324	guanine nucleotide exchange factor VAV2-like
	GO:0009611	XP_014003752.1	LOC106573324	guanine nucleotide-binding protein G(i) subunit alpha-1-like
	GO:0009611	XP_014035998.1	LOC106590030	heme oxygenase-like
	GO:0009611	NP_001135075.1	msx2	Homeobox protein MSX-2
	GO:0009611	XP_014070873.1	LOC106613308	immunoglobulin superfamily member 10-like
	GO:0009611	XP_014066258.1	LOC106610997	integrin alpha-9-like
	GO:0009611	XP_013981653.1	kif6	kinesin family member 6
	GO:0009611	XP_014042376.1	LOC106595507	kinesin-like protein KIF26A
	GO:0009611	XP_013995448.1	LOC106569018	kinesin-like protein KIF26B
	GO:0009611	XP_014046229.1	LOC106599490	Krueppel-like factor 6
	GO:0009611	NP_001134768.1	lamb1	laminin%2C beta 1
	GO:0009611	XP_014025180.1	LOC106584410	lipid phosphate phosphohydrolase 2-like
	GO:0009611	XP_013994766.1	LOC106568715	low-density lipoprotein receptor-related protein 8-like
	GO:0009611	XP_014068355.1	LOC106612062	lymphocyte cytosolic protein 2-like
	GO:0009611	XP_014012475.1	LOC106578315	MAGUK p55 subfamily member 2-like
	GO:0009611	XP_014022263.1	LOC106583034	monocarboxylate transporter 2-like
	GO:0009611	XP_014012599.1	mllt10	myeloid/lymphoid or mixed-lineage leukemia%3B translocated to%2C 10
	GO:0009611	XP_014048498.1	LOC106601099	myoferlin-like
	GO:0009611	XP_013999888.1	nrg1	neuregulin 1
	GO:0009611	XP_014070450.1	nos2	nitric oxide synthase 2%2C inducible
	GO:0009611	XP_014012955.1	LOC106578541	partitioning defective 3 homolog
	GO:0009611	NP_001117143.1	LOC100136583	pentraxin
	GO:0009611	XP_014059415.1	LOC106607213	phosphatidylinositol 3%2C4%2C5-trisphosphate 3-phosphatase and dual-specificity protein phosphatase PTEN-like
	GO:0009611	XP_014004818.1	LOC106573900	phosphatidylinositol 3-kinase regulatory subunit gamma-like
	GO:0009611	XP_013987307.1	LOC106565103	plasma membrane calcium-transporting ATPase 1-like
	GO:0009611	XP_014067249.1	LOC106611507	protein diaphanous homolog 2-like
	GO:0009611	XP_014033290.1	LOC106588638	protein FAM46A-like
	GO:0009611	XP_014013191.1	LOC106578665	protein scribble homolog
	GO:0009611	XP_014065393.1	LOC106610532	protogenin B-like
	GO:0009611	XP_014028415.1	LOC106586071	ras-related protein Rab-31-like
	GO:0009611	XP_013996417.1	LOC106569513	receptor-type tyrosine-protein phosphatase S-like
	GO:0009611	XP_014050101.1	LOC106602155	reticulon-4 receptor-like 2
	GO:0009611	XP_014014387.1	rhbdl1	rhomboid%2C veinlet-like 1 (Drosophila)
	GO:0009611	XP_013989686.1	LOC106566303	sarcoplasmic/endoplasmic reticulum calcium ATPase 2-like
	GO:0009611	XP_014028664.1	LOC106586196	sodium channel protein type 2 subunit alpha-like
	GO:0009611	XP_014036808.1	LOC106590371	sodium channel protein type 4 subunit alpha-like
	GO:0009611	XP_014048132.1	LOC106600873	sodium/calcium exchanger 3-like
	GO:0009611	XP_014061968.1	LOC106608537	stromal interaction molecule 2-like
	GO:0009611	XP_014003305.1	LOC106573121	suppressor of tumorigenicity 7 protein homolog
	GO:0009611	XP_014000754.1	stxbp5	syntaxin binding protein 5 (tomosyn)
	GO:0009611	XP_014061021.1	LOC106607991	syntaxin-binding protein 5-like
	GO:0009611	XP_014066849.1	LOC106611318	syntaxin-binding protein 5-like
	GO:0009611	XP_013995525.1	LOC106569077	tenascin-N-like
	GO:0009611	XP_014013249.1	LOC106578682	transcriptional regulator Myc-like
	GO:0009611	XP_014034322.1	LOC106589146	trithorax group protein osa-like
	GO:0009611	XP_014034144.1	LOC106589028	uncharacterized LOC106589028
	GO:0009611	XP_014016339.1	LOC106580143	versican core protein-like
	GO:0009611	NP_001133063.1	LOC100194505	Y+L amino acid transporter 1 (Y+LAT1)-like
	GO:0009611	XP_014065611.1	LOC106610678	zinc finger protein Rlf-like
	GO:0009954	NP_001167081.1	barh1	BarH-like 1 homeobox protein
	GO:0009954	XP_014024562.1	LOC106584156	barH-like 2 homeobox protein
	GO:0009954	XP_014023992.1	LOC106583890	homeobox protein Dlx4a-like
	GO:0009954	XP_013981054.1	LOC106561526	iroquois-class homeodomain protein IRX-5-like
	GO:0009954	XP_013981707.1	LOC106561901	low-density lipoprotein receptor-related protein 4-like
	GO:0009954	XP_014061150.1	osr1	odd-skipped related transciption factor 1
	GO:0009954	XP_014024602.1	LOC106584178	pre-B-cell leukemia transcription factor 1
	GO:0009954	XP_014018701.1	LOC106581270	serine/threonine-protein kinase NLK
	GO:0009954	XP_014021411.1	LOC106582663	transcription factor Sp7-like
	GO:0010226	XP_013995688.1	LOC106569164	adenylate cyclase type 1-like
	GO:0010226	XP_013983299.1	LOC106562806	CCAAT/enhancer-binding protein alpha-like
	GO:0010226	XP_013979536.1	cspg4	chondroitin sulfate proteoglycan 4
	GO:0010226	NP_001134882.1	id2	DNA-binding protein inhibitor ID-2
	GO:0010226	XP_013992541.1	LOC106567580	glutamate receptor 4
	GO:0010226	XP_014005589.1	LOC106574304	glycogen synthase kinase-3 beta-like
	GO:0010226	XP_014065668.1	id2	inhibitor of DNA binding 2%2C dominant negative helix-loop-helix protein
	GO:0010226	XP_014070450.1	nos2	nitric oxide synthase 2%2C inducible
	GO:0010226	XP_014024169.1	LOC106583970	prostaglandin G/H synthase 2-like
	GO:0010226	XP_014053445.1	LOC106603814	transcription factor 7-like 2
	GO:0010259	XP_014017899.1	LOC106580891	bifunctional polynucleotide phosphatase/kinase-like
	GO:0010259	XP_014032625.1	LOC106588311	brevican core protein-like
	GO:0010259	XP_014053208.1	LOC106603714	calpain-5-like
	GO:0010259	XP_014059362.1	LOC106607187	cGMP-dependent protein kinase 1-like
	GO:0010259	XP_013989724.1	LOC100380643	filamin-A
	GO:0010259	XP_014029548.1	man1a2	mannosidase%2C alpha%2C class 1A%2C member 2
	GO:0010259	XP_014071228.1	LOC106613481	nuclear receptor subfamily 5 group A member 2
	GO:0010259	XP_014005301.1	LOC106574163	nuclear receptor subfamily 5 group A member 2-like
	GO:0010259	XP_013994643.1	LOC106568660	prohibitin-2-like
	GO:0010259	XP_014057204.1	LOC106605787	protein quaking-like
	GO:0010259	XP_013993018.1	LOC106567799	SWI/SNF-related matrix-associated actin-dependent regulator of chromatin subfamily A member 5-like
	GO:0010259	XP_014034144.1	LOC106589028	uncharacterized LOC106589028
	GO:0010259	XP_014070803.1	veph1	ventricular zone expressed PH domain-containing 1
	GO:0010460	NP_001134193.1	pde4d	cAMP-specific 3%2C5-cyclic phosphodiesterase 4D
	GO:0010460	XP_014048095.1	LOC106600876	corticotropin-releasing factor receptor 1-like
	GO:0010460	XP_013999662.1	pde4d	phosphodiesterase 4D%2C cAMP-specific
	GO:0010460	XP_013989686.1	LOC106566303	sarcoplasmic/endoplasmic reticulum calcium ATPase 2-like
	GO:0010460	XP_014036808.1	LOC106590371	sodium channel protein type 4 subunit alpha-like
	GO:0010460	XP_014014782.1	LOC106579418	transient receptor potential cation channel subfamily M member 4-like
	GO:0010460	XP_014034144.1	LOC106589028	uncharacterized LOC106589028
	GO:0010870	XP_013980858.1	LOC106561422	bile acid receptor-like
	GO:0010870	XP_014018157.1	LOC106581016	sterol regulatory element-binding protein cleavage-activating protein-like
	GO:0010870	XP_014034144.1	LOC106589028	uncharacterized LOC106589028
	GO:0015807	XP_013981160.1	LOC106561581	asc-type amino acid transporter 1-like
	GO:0015807	XP_013992733.1	LOC106567683	ATP-sensitive inward rectifier potassium channel 15-like
	GO:0015807	XP_014031183.1	LOC106587364	putative sodium-coupled neutral amino acid transporter 8
	GO:0015807	XP_014014437.1	LOC106579242	sodium-dependent neutral amino acid transporter B(0)AT2-like
	GO:0015807	XP_014014697.1	LOC106579380	vesicular glutamate transporter 1-like
	GO:0015807	NP_001133063.1	LOC100194505	Y+L amino acid transporter 1 (Y+LAT1)-like
	GO:0016072	XP_014053921.1	abcb7	ATP-binding cassette%2C sub-family B (MDR/TAP)%2C member 7
	GO:0016072	XP_014019779.1	LOC106581870	ATP-dependent RNA helicase DDX18-like
	GO:0016072	XP_014021343.1	LOC106582632	chromodomain-helicase-DNA-binding protein 6-like
	GO:0016072	XP_013981036.1	cssa10h7orf60	chromosome ssa10 open reading frame%2C human C7orf60
	GO:0016072	XP_014050540.1	LOC106602420	endoribonuclease Dicer-like
	GO:0016072	XP_013988071.1	LOC106565445	general transcription factor 3C polypeptide 4-like
	GO:0016072	XP_014012475.1	LOC106578315	MAGUK p55 subfamily member 2-like
	GO:0016072	NP_001133119.1	rpl35	ribosomal protein L35
	GO:0016072	XP_013998216.1	LOC106570423	ribosome biogenesis protein bop1-like
	GO:0016072	XP_014059672.1	LOC106607333	rRNA methyltransferase 2%2C mitochondrial-like
	GO:0016072	XP_014048849.1	LOC106601282	suppressor of SWI4 1 homolog
	GO:0016126	XP_014015123.1	LOC106579597	5'-AMP-activated protein kinase subunit gamma-2-like
	GO:0016126	XP_014027591.1	LOC106585666	mevalonate kinase-like
	GO:0016126	XP_014047243.1	LOC106600427	Niemann-Pick C1 protein-like
	GO:0016126	XP_013996026.1	LOC106569318	SEC14-like protein 2
	GO:0016126	XP_014018157.1	LOC106581016	sterol regulatory element-binding protein cleavage-activating protein-like
	GO:0017014	XP_013978847.1	ddah1	dimethylarginine dimethylaminohydrolase 1
	GO:0017014	XP_014055222.1	LOC106604753	dystrophin-related protein 2-like
	GO:0017014	XP_014070450.1	nos2	nitric oxide synthase 2%2C inducible
	GO:0017014	XP_013987307.1	LOC106565103	plasma membrane calcium-transporting ATPase 1-like
	GO:0019221	XP_014036523.1	LOC106590245	C-C chemokine receptor type 3-like
	GO:0019221	XP_013983299.1	LOC106562806	CCAAT/enhancer-binding protein alpha-like
	GO:0019221	XP_014048474.1	LOC106601088	cell death-inducing p53-target protein 1-like
	GO:0019221	XP_013992189.1	LOC106567447	CREB3 regulatory factor-like
	GO:0019221	XP_014007719.1	LOC106575635	C-X-C chemokine receptor type 1-like
	GO:0019221	XP_013990967.1	LOC106566892	disintegrin and metalloproteinase domain-containing protein 17-like
	GO:0019221	XP_014048537.1	elfn1	extracellular leucine-rich repeat and fibronectin type III domain containing 1
	GO:0019221	XP_013989724.1	LOC100380643	filamin-A
	GO:0019221	XP_014014791.1	LOC106579422	inhibitor of nuclear factor kappa-B kinase subunit alpha-like
	GO:0019221	XP_014029765.1	LOC106586724	interleukin-1 receptor accessory protein-like 1-B
	GO:0019221	XP_013992667.1	LOC106567650	interleukin-31 receptor subunit alpha-like
	GO:0019221	XP_014046229.1	LOC106599490	Krueppel-like factor 6
	GO:0019221	NP_001167389.1	ubc12	NEDD8-conjugating enzyme Ubc12
	GO:0019221	XP_014066066.1	ppm1b	protein phosphatase%2C Mg2+/Mn2+ dependent%2C 1B
	GO:0019221	XP_013988926.1	ptprg	protein tyrosine phosphatase%2C receptor type%2C G
	GO:0019221	XP_014013093.1	LOC106578615	receptor-type tyrosine-protein phosphatase N2-like
	GO:0019221	XP_013996417.1	LOC106569513	receptor-type tyrosine-protein phosphatase S-like
	GO:0019221	XP_014021170.1	LOC106582521	receptor-type tyrosine-protein phosphatase-like N
	GO:0019221	XP_014068953.1	LOC106612385	suppressor of cytokine signaling 3-like
	GO:0019221	XP_014003305.1	LOC106573121	suppressor of tumorigenicity 7 protein homolog
	GO:0019221	NP_001167069.1	traf4	TNF receptor-associated factor 4
	GO:0019221	XP_014034322.1	LOC106589146	trithorax group protein osa-like
	GO:0019221	XP_014020324.1	LOC106582102	ubiquitin-conjugating enzyme E2 E2-like
	GO:0019221	XP_013991857.1	uba3	ubiquitin-like modifier activating enzyme 3
	GO:0019221	XP_014022056.1	uba3	ubiquitin-like modifier activating enzyme 3
	GO:0019221	XP_014034144.1	LOC106589028	uncharacterized LOC106589028
	GO:0019221	XP_014055601.1	LOC106604955	X-linked interleukin-1 receptor accessory protein-like 2
	GO:0021761	XP_014013117.1	LOC106578632	5-hydroxytryptamine receptor 5A-like
	GO:0021761	XP_013981944.1	LOC106561972	apoptosis regulator BAX-like
	GO:0021761	XP_014032625.1	LOC106588311	brevican core protein-like
	GO:0021761	XP_014048095.1	LOC106600876	corticotropin-releasing factor receptor 1-like
	GO:0021761	XP_013998058.1	LOC106570360	cyclin-dependent kinase 5 activator 1-like
	GO:0021761	XP_014068492.1	LOC106612127	D(1) dopamine receptor-like
	GO:0021761	XP_014034394.1	LOC106589191	glutamate receptor ionotropic%2C NMDA 2C-like
	GO:0021761	XP_014005589.1	LOC106574304	glycogen synthase kinase-3 beta-like
	GO:0021761	XP_014028881.1	LOC106586280	glycophorin-C-like
	GO:0021761	XP_014023992.1	LOC106583890	homeobox protein Dlx4a-like
	GO:0021761	XP_013981653.1	kif6	kinesin family member 6
	GO:0021761	XP_014005302.1	LOC106574164	kinesin-like protein KIF14
	GO:0021761	XP_013994766.1	LOC106568715	low-density lipoprotein receptor-related protein 8-like
	GO:0021761	NP_001117154.1	LOC100136801	paired-like homeodomain transcription factor 2beta
	GO:0021761	XP_014059415.1	LOC106607213	phosphatidylinositol 3%2C4%2C5-trisphosphate 3-phosphatase and dual-specificity protein phosphatase PTEN-like
	GO:0021761	XP_013987307.1	LOC106565103	plasma membrane calcium-transporting ATPase 1-like
	GO:0021761	XP_014021310.1	LOC106582604	potassium voltage-gated channel subfamily A member 10-like
	GO:0021761	XP_013988926.1	ptprg	protein tyrosine phosphatase%2C receptor type%2C G
	GO:0021761	XP_013996417.1	LOC106569513	receptor-type tyrosine-protein phosphatase S-like
	GO:0021761	XP_014068315.1	rbfox3	RNA binding protein%2C fox-1 homolog (C. elegans) 3
	GO:0021761	XP_013979136.1	sox14	SRY (sex determining region Y)-box 14
	GO:0021761	XP_014053445.1	LOC106603814	transcription factor 7-like 2
	GO:0021761	XP_014013249.1	LOC106578682	transcriptional regulator Myc-like
	GO:0021761	XP_014014697.1	LOC106579380	vesicular glutamate transporter 1-like
	GO:0021761	XP_014065978.1	LOC106610860	zinc finger and BTB domain-containing protein 18-like
	GO:0022416	XP_014047805.1	atxn2l	ataxin 2-like
	GO:0022416	NP_001167081.1	barh1	BarH-like 1 homeobox protein
	GO:0022416	XP_014024562.1	LOC106584156	barH-like 2 homeobox protein
	GO:0022416	XP_014005589.1	LOC106574304	glycogen synthase kinase-3 beta-like
	GO:0022416	XP_014048495.1	LOC106601098	putative E3 ubiquitin-protein ligase UNKL
	GO:0022416	XP_014014387.1	rhbdl1	rhomboid%2C veinlet-like 1 (Drosophila)
	GO:0022416	XP_014061968.1	LOC106608537	stromal interaction molecule 2-like
	GO:0022613	XP_014056687.1	LOC106605491	activating signal cointegrator 1 complex subunit 3-like
	GO:0022613	XP_014047805.1	atxn2l	ataxin 2-like
	GO:0022613	XP_014053921.1	abcb7	ATP-binding cassette%2C sub-family B (MDR/TAP)%2C member 7
	GO:0022613	XP_014019779.1	LOC106581870	ATP-dependent RNA helicase DDX18-like
	GO:0022613	XP_014036523.1	LOC106590245	C-C chemokine receptor type 3-like
	GO:0022613	XP_014021343.1	LOC106582632	chromodomain-helicase-DNA-binding protein 6-like
	GO:0022613	XP_013981036.1	cssa10h7orf60	chromosome ssa10 open reading frame%2C human C7orf60
	GO:0022613	XP_014050540.1	LOC106602420	endoribonuclease Dicer-like
	GO:0022613	XP_014015738.1	LOC106579904	growth factor receptor-bound protein 10-like
	GO:0022613	XP_014012475.1	LOC106578315	MAGUK p55 subfamily member 2-like
	GO:0022613	XP_014059415.1	LOC106607213	phosphatidylinositol 3%2C4%2C5-trisphosphate 3-phosphatase and dual-specificity protein phosphatase PTEN-like
	GO:0022613	XP_013995160.1	LOC106568896	polypyrimidine tract-binding protein 2-like
	GO:0022613	XP_014061265.1	LOC106608070	probable phospholipid-transporting ATPase IA
	GO:0022613	XP_013990262.1	LOC106566609	protein bicaudal D homolog 2-like
	GO:0022613	NP_001133119.1	rpl35	ribosomal protein L35
	GO:0022613	XP_013998216.1	LOC106570423	ribosome biogenesis protein bop1-like
	GO:0022613	XP_014059672.1	LOC106607333	rRNA methyltransferase 2%2C mitochondrial-like
	GO:0022613	XP_014048849.1	LOC106601282	suppressor of SWI4 1 homolog
	GO:0022613	XP_014067032.1	LOC106611386	zinc finger protein 239-like
	GO:0022613	XP_013985494.1	LOC106564042	zinc finger protein 501-like
	GO:0030166	XP_013985534.1	LOC106564072	bone morphogenetic protein receptor type-1B-like
	GO:0030166	XP_014032625.1	LOC106588311	brevican core protein-like
	GO:0030166	XP_013979536.1	cspg4	chondroitin sulfate proteoglycan 4
	GO:0030166	XP_014024395.1	LOC106584076	forkhead box protein F2-like
	GO:0030166	XP_014011737.1	LOC106577858	galactose-3-O-sulfotransferase 3-like
	GO:0030166	XP_014070155.1	LOC106612958	galactosylgalactosylxylosylprotein 3-beta-glucuronosyltransferase 1-like
	GO:0030166	XP_014072295.1	LOC106613959	glycosaminoglycan xylosylkinase
	GO:0030166	XP_014065395.1	LOC106610530	heparan sulfate glucosamine 3-O-sulfotransferase 3A1-like
	GO:0030166	XP_014035310.1	LOC106589627	heparan sulfate glucosamine 3-O-sulfotransferase 3B1-like
	GO:0030166	XP_014015119.1	LOC106579591	heparan-sulfate 6-O-sulfotransferase 1-B
	GO:0030166	XP_014053445.1	LOC106603814	transcription factor 7-like 2
	GO:0030166	XP_014016339.1	LOC106580143	versican core protein-like
	GO:0030282	XP_014022732.1	LOC106583283	25-hydroxyvitamin D-1 alpha hydroxylase%2C mitochondrial-like
	GO:0030282	XP_014027464.1	LOC106585601	AP2-associated protein kinase 1-like
	GO:0030282	XP_013985534.1	LOC106564072	bone morphogenetic protein receptor type-1B-like
	GO:0030282	XP_014036523.1	LOC106590245	C-C chemokine receptor type 3-like
	GO:0030282	XP_013993293.1	LOC106567923	collagenase 3-like
	GO:0030282	XP_013999467.1	LOC106571209	ectonucleotide pyrophosphatase/phosphodiesterase family member 3-like
	GO:0030282	XP_014072295.1	LOC106613959	glycosaminoglycan xylosylkinase
	GO:0030282	XP_014025038.1	LOC106584350	glypican-5-like
	GO:0030282	XP_014061150.1	osr1	odd-skipped related transciption factor 1
	GO:0030282	XP_014024169.1	LOC106583970	prostaglandin G/H synthase 2-like
	GO:0030282	XP_013981708.1	LOC106561902	protein kinase C-binding protein NELL1-like
	GO:0030282	XP_014057131.1	pkdcc	protein kinase domain containing%2C cytoplasmic
	GO:0030282	XP_014022202.1	LOC106583005	R-spondin-1-like
	GO:0030282	XP_014048132.1	LOC106600873	sodium/calcium exchanger 3-like
	GO:0030282	XP_014053445.1	LOC106603814	transcription factor 7-like 2
	GO:0030282	XP_014014782.1	LOC106579418	transient receptor potential cation channel subfamily M member 4-like
	GO:0031214	XP_014022732.1	LOC106583283	25-hydroxyvitamin D-1 alpha hydroxylase%2C mitochondrial-like
	GO:0031214	XP_014027464.1	LOC106585601	AP2-associated protein kinase 1-like
	GO:0031214	XP_013985534.1	LOC106564072	bone morphogenetic protein receptor type-1B-like
	GO:0031214	XP_014036523.1	LOC106590245	C-C chemokine receptor type 3-like
	GO:0031214	XP_013993293.1	LOC106567923	collagenase 3-like
	GO:0031214	XP_013999467.1	LOC106571209	ectonucleotide pyrophosphatase/phosphodiesterase family member 3-like
	GO:0031214	XP_014050540.1	LOC106602420	endoribonuclease Dicer-like
	GO:0031214	XP_014072295.1	LOC106613959	glycosaminoglycan xylosylkinase
	GO:0031214	XP_014025038.1	LOC106584350	glypican-5-like
	GO:0031214	NP_001135075.1	msx2	Homeobox protein MSX-2
	GO:0031214	XP_014065683.1	itgb1bp1	integrin beta 1 binding protein 1
	GO:0031214	XP_014061150.1	osr1	odd-skipped related transciption factor 1
	GO:0031214	XP_013987307.1	LOC106565103	plasma membrane calcium-transporting ATPase 1-like
	GO:0031214	XP_014071061.1	pvrl1	poliovirus receptor-related 1 (herpesvirus entry mediator C)
	GO:0031214	XP_014024169.1	LOC106583970	prostaglandin G/H synthase 2-like
	GO:0031214	XP_013981708.1	LOC106561902	protein kinase C-binding protein NELL1-like
	GO:0031214	XP_014057131.1	pkdcc	protein kinase domain containing%2C cytoplasmic
	GO:0031214	XP_014022202.1	LOC106583005	R-spondin-1-like
	GO:0031214	XP_014048132.1	LOC106600873	sodium/calcium exchanger 3-like
	GO:0031214	XP_014061968.1	LOC106608537	stromal interaction molecule 2-like
	GO:0031214	XP_014053445.1	LOC106603814	transcription factor 7-like 2
	GO:0031214	XP_014014782.1	LOC106579418	transient receptor potential cation channel subfamily M member 4-like
	GO:0032091	XP_013981944.1	LOC106561972	apoptosis regulator BAX-like
	GO:0032091	XP_013981335.1	LOC106561677	calcium/calmodulin-dependent protein kinase type 1D-like
	GO:0032091	XP_014070293.1	crtac1	cartilage acidic protein 1
	GO:0032091	XP_013993915.1	LOC106568267	creatine kinase S-type%2C mitochondrial-like
	GO:0032091	XP_014059811.1	LOC106607406	disintegrin and metalloproteinase domain-containing protein 12-like
	GO:0032091	XP_013980181.1	LOC106561084	G/T mismatch-specific thymine DNA glycosylase-like
	GO:0032091	XP_014005589.1	LOC106574304	glycogen synthase kinase-3 beta-like
	GO:0032091	XP_014066258.1	LOC106610997	integrin alpha-9-like
	GO:0032091	XP_014065683.1	itgb1bp1	integrin beta 1 binding protein 1
	GO:0032091	XP_013996417.1	LOC106569513	receptor-type tyrosine-protein phosphatase S-like
	GO:0032091	XP_014066495.1	LOC106611132	rho-associated protein kinase 2-like
	GO:0032091	XP_014013023.1	LOC106578563	serine/threonine-protein kinase H1-like
	GO:0032091	XP_014003305.1	LOC106573121	suppressor of tumorigenicity 7 protein homolog
	GO:0032091	XP_014053445.1	LOC106603814	transcription factor 7-like 2
	GO:0032459	XP_013981944.1	LOC106561972	apoptosis regulator BAX-like
	GO:0032459	XP_014059153.1	LOC106607083	B-cell lymphoma/leukemia 11A-like
	GO:0032459	XP_014033291.1	LOC106588639	delta-type opioid receptor-like
	GO:0032459	XP_013994639.1	LOC106568657	PEX5-related protein-like
	GO:0032486	XP_014005302.1	LOC106574164	kinesin-like protein KIF14
	GO:0032486	XP_013999615.1	plk2	polo-like kinase 2
	GO:0032486	XP_014058649.1	sgsm3	small G protein signaling modulator 3
	GO:0032486	XP_014054936.1	LOC106604634	TBC1 domain family member 2A-like
	GO:0032769	XP_014022732.1	LOC106583283	25-hydroxyvitamin D-1 alpha hydroxylase%2C mitochondrial-like
	GO:0032769	XP_014005589.1	LOC106574304	glycogen synthase kinase-3 beta-like
	GO:0032769	XP_013987307.1	LOC106565103	plasma membrane calcium-transporting ATPase 1-like
	GO:0032769	XP_014003305.1	LOC106573121	suppressor of tumorigenicity 7 protein homolog
	GO:0033135	XP_013981944.1	LOC106561972	apoptosis regulator BAX-like
	GO:0033135	XP_013981335.1	LOC106561677	calcium/calmodulin-dependent protein kinase type 1D-like
	GO:0033135	NP_001134193.1	pde4d	cAMP-specific 3%2C5-cyclic phosphodiesterase 4D
	GO:0033135	XP_014033291.1	LOC106588639	delta-type opioid receptor-like
	GO:0033135	XP_014013183.1	LOC106578660	DNA topoisomerase 2-binding protein 1-A-like
	GO:0033135	XP_014055222.1	LOC106604753	dystrophin-related protein 2-like
	GO:0033135	XP_014005589.1	LOC106574304	glycogen synthase kinase-3 beta-like
	GO:0033135	XP_013988890.1	LOC106565841	membrane-associated guanylate kinase%2C WW and PDZ domain-containing protein 1-like
	GO:0033135	XP_014070450.1	nos2	nitric oxide synthase 2%2C inducible
	GO:0033135	XP_013999662.1	pde4d	phosphodiesterase 4D%2C cAMP-specific
	GO:0033135	XP_013987307.1	LOC106565103	plasma membrane calcium-transporting ATPase 1-like
	GO:0033135	XP_014013023.1	LOC106578563	serine/threonine-protein kinase H1-like
	GO:0033135	XP_014010327.1	LOC100380625	spectrin beta chain%2C non-erythrocytic 1
	GO:0033135	XP_014003305.1	LOC106573121	suppressor of tumorigenicity 7 protein homolog
	GO:0033135	XP_013993022.1	LOC106567800	teneurin-1-like
	GO:0033135	XP_014034322.1	LOC106589146	trithorax group protein osa-like
	GO:0033137	XP_013981944.1	LOC106561972	apoptosis regulator BAX-like
	GO:0033137	NP_001134193.1	pde4d	cAMP-specific 3%2C5-cyclic phosphodiesterase 4D
	GO:0033137	XP_014055222.1	LOC106604753	dystrophin-related protein 2-like
	GO:0033137	XP_013988890.1	LOC106565841	membrane-associated guanylate kinase%2C WW and PDZ domain-containing protein 1-like
	GO:0033137	XP_014070450.1	nos2	nitric oxide synthase 2%2C inducible
	GO:0033137	XP_013999662.1	pde4d	phosphodiesterase 4D%2C cAMP-specific
	GO:0033137	XP_014003305.1	LOC106573121	suppressor of tumorigenicity 7 protein homolog
	GO:0033598	XP_013981944.1	LOC106561972	apoptosis regulator BAX-like
	GO:0033598	XP_013983299.1	LOC106562806	CCAAT/enhancer-binding protein alpha-like
	GO:0033598	NP_001158863.1	ccnd1	cyclin D1
	GO:0033598	NP_001134882.1	id2	DNA-binding protein inhibitor ID-2
	GO:0033598	XP_014065668.1	id2	inhibitor of DNA binding 2%2C dominant negative helix-loop-helix protein
	GO:0033598	XP_014014791.1	LOC106579422	inhibitor of nuclear factor kappa-B kinase subunit alpha-like
	GO:0033598	XP_013994643.1	LOC106568660	prohibitin-2-like
	GO:0034392	XP_014005589.1	LOC106574304	glycogen synthase kinase-3 beta-like
	GO:0034392	XP_013981707.1	LOC106561901	low-density lipoprotein receptor-related protein 4-like
	GO:0034392	XP_014010987.1	LOC106577485	recombining binding protein suppressor of hairless
	GO:0034392	XP_014034144.1	LOC106589028	uncharacterized LOC106589028
	GO:0034470	XP_014053921.1	abcb7	ATP-binding cassette%2C sub-family B (MDR/TAP)%2C member 7
	GO:0034470	XP_014019779.1	LOC106581870	ATP-dependent RNA helicase DDX18-like
	GO:0034470	XP_014021343.1	LOC106582632	chromodomain-helicase-DNA-binding protein 6-like
	GO:0034470	XP_013981036.1	cssa10h7orf60	chromosome ssa10 open reading frame%2C human C7orf60
	GO:0034470	XP_014050540.1	LOC106602420	endoribonuclease Dicer-like
	GO:0034470	XP_014012475.1	LOC106578315	MAGUK p55 subfamily member 2-like
	GO:0034470	XP_014022733.1	mettl1	methyltransferase like 1
	GO:0034470	NP_001133119.1	rpl35	ribosomal protein L35
	GO:0034470	XP_013998216.1	LOC106570423	ribosome biogenesis protein bop1-like
	GO:0034470	XP_014059672.1	LOC106607333	rRNA methyltransferase 2%2C mitochondrial-like
	GO:0034470	XP_014048849.1	LOC106601282	suppressor of SWI4 1 homolog
	GO:0034470	XP_013988680.1	trnt1	tRNA nucleotidyl transferase%2C CCA-adding%2C 1
	GO:0034762	XP_014015123.1	LOC106579597	5'-AMP-activated protein kinase subunit gamma-2-like
	GO:0034762	XP_013981937.1	LOC106561971	anoctamin-1-like
	GO:0034762	XP_013981944.1	LOC106561972	apoptosis regulator BAX-like
	GO:0034762	XP_013992733.1	LOC106567683	ATP-sensitive inward rectifier potassium channel 15-like
	GO:0034762	XP_014065485.1	bre	brain and reproductive organ-expressed (TNFRSF1A modulator)
	GO:0034762	XP_014048105.1	c1qtnf6	C1q and tumor necrosis factor related protein 6
	GO:0034762	NP_001134193.1	pde4d	cAMP-specific 3%2C5-cyclic phosphodiesterase 4D
	GO:0034762	XP_014030989.1	ca7	carbonic anhydrase VII
	GO:0034762	XP_014059362.1	LOC106607187	cGMP-dependent protein kinase 1-like
	GO:0034762	XP_014008030.1	LOC106575853	chloride channel protein 1-like
	GO:0034762	XP_013980428.1	LOC106561234	C-Jun-amino-terminal kinase-interacting protein 2-like
	GO:0034762	XP_014048095.1	LOC106600876	corticotropin-releasing factor receptor 1-like
	GO:0034762	XP_014068492.1	LOC106612127	D(1) dopamine receptor-like
	GO:0034762	XP_014033291.1	LOC106588639	delta-type opioid receptor-like
	GO:0034762	XP_014055436.1	diaph1	diaphanous-related formin 1
	GO:0034762	XP_014055222.1	LOC106604753	dystrophin-related protein 2-like
	GO:0034762	XP_013999467.1	LOC106571209	ectonucleotide pyrophosphatase/phosphodiesterase family member 3-like
	GO:0034762	XP_013995109.1	LOC106568874	fibrous sheath CABYR-binding protein-like
	GO:0034762	XP_013992735.1	LOC106567685	G protein-activated inward rectifier potassium channel 2-like
	GO:0034762	XP_014022580.1	LOC106583195	glutamate receptor ionotropic%2C kainate 3-like
	GO:0034762	XP_014034394.1	LOC106589191	glutamate receptor ionotropic%2C NMDA 2C-like
	GO:0034762	XP_014005589.1	LOC106574304	glycogen synthase kinase-3 beta-like
	GO:0034762	XP_014025038.1	LOC106584350	glypican-5-like
	GO:0034762	XP_014015738.1	LOC106579904	growth factor receptor-bound protein 10-like
	GO:0034762	XP_014028464.1	LOC106586116	inactive dipeptidyl peptidase 10-like
	GO:0034762	XP_014014791.1	LOC106579422	inhibitor of nuclear factor kappa-B kinase subunit alpha-like
	GO:0034762	XP_014029765.1	LOC106586724	interleukin-1 receptor accessory protein-like 1-B
	GO:0034762	XP_014054502.1	kcnip2	Kv channel interacting protein 2
	GO:0034762	XP_014035505.1	LOC106589743	lutropin-choriogonadotropic hormone receptor-like
	GO:0034762	XP_013988890.1	LOC106565841	membrane-associated guanylate kinase%2C WW and PDZ domain-containing protein 1-like
	GO:0034762	XP_014035506.1	nrxn1	neurexin 1
	GO:0034762	XP_014011129.1	LOC106577539	neurexin-2-like
	GO:0034762	XP_014070450.1	nos2	nitric oxide synthase 2%2C inducible
	GO:0034762	XP_014043877.1	LOC106597174	nuclear receptor-binding protein 2-like
	GO:0034762	XP_014061150.1	osr1	odd-skipped related transciption factor 1
	GO:0034762	XP_014004818.1	LOC106573900	phosphatidylinositol 3-kinase regulatory subunit gamma-like
	GO:0034762	XP_013999662.1	pde4d	phosphodiesterase 4D%2C cAMP-specific
	GO:0034762	XP_013987307.1	LOC106565103	plasma membrane calcium-transporting ATPase 1-like
	GO:0034762	XP_014021674.1	kcnkf	Potassium channel subfamily K member 15
	GO:0034762	XP_014001059.1	LOC106571966	potassium channel subfamily K member 9-like
	GO:0034762	XP_013990038.1	kcnd1	potassium channel%2C voltage gated Shal related subfamily D%2C member 1
	GO:0034762	XP_014021310.1	LOC106582604	potassium voltage-gated channel subfamily A member 10-like
	GO:0034762	XP_013981379.1	LOC106561696	potassium voltage-gated channel subfamily D member 2-like
	GO:0034762	XP_013981401.1	LOC106561712	potassium voltage-gated channel subfamily D member 2-like
	GO:0034762	XP_014058859.1	LOC106606915	potassium voltage-gated channel subfamily KQT member 5-like
	GO:0034762	XP_014010052.1	LOC106576968	potassium voltage-gated channel subfamily KQT member 5-like
	GO:0034762	XP_014067249.1	LOC106611507	protein diaphanous homolog 2-like
	GO:0034762	NP_001133793.1	rab10	RAB10%2C member RAS oncogene family
	GO:0034762	XP_013980425.1	shank3	SH3 and multiple ankyrin repeat domains 3
	GO:0034762	XP_014003273.1	LOC106573098	SH3 and multiple ankyrin repeat domains protein 2-like
	GO:0034762	XP_014028664.1	LOC106586196	sodium channel protein type 2 subunit alpha-like
	GO:0034762	XP_014036808.1	LOC106590371	sodium channel protein type 4 subunit alpha-like
	GO:0034762	XP_014048132.1	LOC106600873	sodium/calcium exchanger 3-like
	GO:0034762	XP_014055346.1	slc34a1	solute carrier family 34 (type II sodium/phosphate cotransporter)%2C member 1
	GO:0034762	XP_014061968.1	LOC106608537	stromal interaction molecule 2-like
	GO:0034762	XP_014003305.1	LOC106573121	suppressor of tumorigenicity 7 protein homolog
	GO:0034762	XP_014019639.1	tanc1	tetratricopeptide repeat%2C ankyrin repeat and coiled-coil containing 1
	GO:0034762	XP_014013249.1	LOC106578682	transcriptional regulator Myc-like
	GO:0034762	XP_014055601.1	LOC106604955	X-linked interleukin-1 receptor accessory protein-like 2
	GO:0034765	XP_013981937.1	LOC106561971	anoctamin-1-like
	GO:0034765	XP_013981944.1	LOC106561972	apoptosis regulator BAX-like
	GO:0034765	XP_013992733.1	LOC106567683	ATP-sensitive inward rectifier potassium channel 15-like
	GO:0034765	XP_014065485.1	bre	brain and reproductive organ-expressed (TNFRSF1A modulator)
	GO:0034765	NP_001134193.1	pde4d	cAMP-specific 3%2C5-cyclic phosphodiesterase 4D
	GO:0034765	XP_014059362.1	LOC106607187	cGMP-dependent protein kinase 1-like
	GO:0034765	XP_014008030.1	LOC106575853	chloride channel protein 1-like
	GO:0034765	XP_013980428.1	LOC106561234	C-Jun-amino-terminal kinase-interacting protein 2-like
	GO:0034765	XP_014048095.1	LOC106600876	corticotropin-releasing factor receptor 1-like
	GO:0034765	XP_014068492.1	LOC106612127	D(1) dopamine receptor-like
	GO:0034765	XP_014033291.1	LOC106588639	delta-type opioid receptor-like
	GO:0034765	XP_014055436.1	diaph1	diaphanous-related formin 1
	GO:0034765	XP_014055222.1	LOC106604753	dystrophin-related protein 2-like
	GO:0034765	XP_013995109.1	LOC106568874	fibrous sheath CABYR-binding protein-like
	GO:0034765	XP_013992735.1	LOC106567685	G protein-activated inward rectifier potassium channel 2-like
	GO:0034765	XP_014022580.1	LOC106583195	glutamate receptor ionotropic%2C kainate 3-like
	GO:0034765	XP_014034394.1	LOC106589191	glutamate receptor ionotropic%2C NMDA 2C-like
	GO:0034765	XP_014028464.1	LOC106586116	inactive dipeptidyl peptidase 10-like
	GO:0034765	XP_014014791.1	LOC106579422	inhibitor of nuclear factor kappa-B kinase subunit alpha-like
	GO:0034765	XP_014029765.1	LOC106586724	interleukin-1 receptor accessory protein-like 1-B
	GO:0034765	XP_014054502.1	kcnip2	Kv channel interacting protein 2
	GO:0034765	XP_014035505.1	LOC106589743	lutropin-choriogonadotropic hormone receptor-like
	GO:0034765	XP_013988890.1	LOC106565841	membrane-associated guanylate kinase%2C WW and PDZ domain-containing protein 1-like
	GO:0034765	XP_014035506.1	nrxn1	neurexin 1
	GO:0034765	XP_014011129.1	LOC106577539	neurexin-2-like
	GO:0034765	XP_014070450.1	nos2	nitric oxide synthase 2%2C inducible
	GO:0034765	XP_014043877.1	LOC106597174	nuclear receptor-binding protein 2-like
	GO:0034765	XP_014061150.1	osr1	odd-skipped related transciption factor 1
	GO:0034765	XP_013999662.1	pde4d	phosphodiesterase 4D%2C cAMP-specific
	GO:0034765	XP_013987307.1	LOC106565103	plasma membrane calcium-transporting ATPase 1-like
	GO:0034765	XP_014021674.1	kcnkf	Potassium channel subfamily K member 15
	GO:0034765	XP_014001059.1	LOC106571966	potassium channel subfamily K member 9-like
	GO:0034765	XP_013990038.1	kcnd1	potassium channel%2C voltage gated Shal related subfamily D%2C member 1
	GO:0034765	XP_014021310.1	LOC106582604	potassium voltage-gated channel subfamily A member 10-like
	GO:0034765	XP_013981379.1	LOC106561696	potassium voltage-gated channel subfamily D member 2-like
	GO:0034765	XP_013981401.1	LOC106561712	potassium voltage-gated channel subfamily D member 2-like
	GO:0034765	XP_014058859.1	LOC106606915	potassium voltage-gated channel subfamily KQT member 5-like
	GO:0034765	XP_014010052.1	LOC106576968	potassium voltage-gated channel subfamily KQT member 5-like
	GO:0034765	XP_014067249.1	LOC106611507	protein diaphanous homolog 2-like
	GO:0034765	XP_013980425.1	shank3	SH3 and multiple ankyrin repeat domains 3
	GO:0034765	XP_014003273.1	LOC106573098	SH3 and multiple ankyrin repeat domains protein 2-like
	GO:0034765	XP_014028664.1	LOC106586196	sodium channel protein type 2 subunit alpha-like
	GO:0034765	XP_014036808.1	LOC106590371	sodium channel protein type 4 subunit alpha-like
	GO:0034765	XP_014048132.1	LOC106600873	sodium/calcium exchanger 3-like
	GO:0034765	XP_014055346.1	slc34a1	solute carrier family 34 (type II sodium/phosphate cotransporter)%2C member 1
	GO:0034765	XP_014061968.1	LOC106608537	stromal interaction molecule 2-like
	GO:0034765	XP_014003305.1	LOC106573121	suppressor of tumorigenicity 7 protein homolog
	GO:0034765	XP_014019639.1	tanc1	tetratricopeptide repeat%2C ankyrin repeat and coiled-coil containing 1
	GO:0034765	XP_014055601.1	LOC106604955	X-linked interleukin-1 receptor accessory protein-like 2
	GO:0035116	XP_014021343.1	LOC106582632	chromodomain-helicase-DNA-binding protein 6-like
	GO:0035116	XP_013993293.1	LOC106567923	collagenase 3-like
	GO:0035116	XP_014050540.1	LOC106602420	endoribonuclease Dicer-like
	GO:0035116	XP_014025038.1	LOC106584350	glypican-5-like
	GO:0035116	NP_001135075.1	msx2	Homeobox protein MSX-2
	GO:0035116	XP_013981707.1	LOC106561901	low-density lipoprotein receptor-related protein 4-like
	GO:0035116	XP_014061150.1	osr1	odd-skipped related transciption factor 1
	GO:0035116	NP_001117154.1	LOC100136801	paired-like homeodomain transcription factor 2beta
	GO:0035116	XP_014022202.1	LOC106583005	R-spondin-1-like
	GO:0035994	XP_014055222.1	LOC106604753	dystrophin-related protein 2-like
	GO:0035994	XP_014014791.1	LOC106579422	inhibitor of nuclear factor kappa-B kinase subunit alpha-like
	GO:0035994	XP_014039969.1	LOC106593154	myosin heavy chain%2C fast skeletal muscle-like
	GO:0035994	XP_014040197.1	LOC106593387	myosin heavy chain%2C fast skeletal muscle-like
	GO:0035994	XP_014048132.1	LOC106600873	sodium/calcium exchanger 3-like
	GO:0035994	XP_014034144.1	LOC106589028	uncharacterized LOC106589028
	GO:0040009	XP_014005589.1	LOC106574304	glycogen synthase kinase-3 beta-like
	GO:0040009	XP_014005302.1	LOC106574164	kinesin-like protein KIF14
	GO:0040009	XP_013994882.1	LOC106568769	kinesin-like protein KIF1A
	GO:0042254	XP_014053921.1	abcb7	ATP-binding cassette%2C sub-family B (MDR/TAP)%2C member 7
	GO:0042254	XP_014019779.1	LOC106581870	ATP-dependent RNA helicase DDX18-like
	GO:0042254	XP_014021343.1	LOC106582632	chromodomain-helicase-DNA-binding protein 6-like
	GO:0042254	XP_013981036.1	cssa10h7orf60	chromosome ssa10 open reading frame%2C human C7orf60
	GO:0042254	XP_014012475.1	LOC106578315	MAGUK p55 subfamily member 2-like
	GO:0042254	XP_014059415.1	LOC106607213	phosphatidylinositol 3%2C4%2C5-trisphosphate 3-phosphatase and dual-specificity protein phosphatase PTEN-like
	GO:0042254	XP_014061265.1	LOC106608070	probable phospholipid-transporting ATPase IA
	GO:0042254	NP_001133119.1	rpl35	ribosomal protein L35
	GO:0042254	XP_013998216.1	LOC106570423	ribosome biogenesis protein bop1-like
	GO:0042254	XP_014059672.1	LOC106607333	rRNA methyltransferase 2%2C mitochondrial-like
	GO:0042254	XP_014048849.1	LOC106601282	suppressor of SWI4 1 homolog
	GO:0042254	XP_014067032.1	LOC106611386	zinc finger protein 239-like
	GO:0042254	XP_013985494.1	LOC106564042	zinc finger protein 501-like
	GO:0042273	XP_014019779.1	LOC106581870	ATP-dependent RNA helicase DDX18-like
	GO:0042273	NP_001133119.1	rpl35	ribosomal protein L35
	GO:0042273	XP_013998216.1	LOC106570423	ribosome biogenesis protein bop1-like
	GO:0042273	XP_014048849.1	LOC106601282	suppressor of SWI4 1 homolog
	GO:0042475	XP_013981944.1	LOC106561972	apoptosis regulator BAX-like
	GO:0042475	XP_014059153.1	LOC106607083	B-cell lymphoma/leukemia 11A-like
	GO:0042475	XP_013985534.1	LOC106564072	bone morphogenetic protein receptor type-1B-like
	GO:0042475	XP_014030989.1	ca7	carbonic anhydrase VII
	GO:0042475	XP_014050540.1	LOC106602420	endoribonuclease Dicer-like
	GO:0042475	XP_014072295.1	LOC106613959	glycosaminoglycan xylosylkinase
	GO:0042475	XP_014023992.1	LOC106583890	homeobox protein Dlx4a-like
	GO:0042475	NP_001135075.1	msx2	Homeobox protein MSX-2
	GO:0042475	XP_014014791.1	LOC106579422	inhibitor of nuclear factor kappa-B kinase subunit alpha-like
	GO:0042475	XP_013981707.1	LOC106561901	low-density lipoprotein receptor-related protein 4-like
	GO:0042475	NP_001117154.1	LOC100136801	paired-like homeodomain transcription factor 2beta
	GO:0042475	XP_014071061.1	pvrl1	poliovirus receptor-related 1 (herpesvirus entry mediator C)
	GO:0042475	XP_014022202.1	LOC106583005	R-spondin-1-like
	GO:0042475	XP_014036808.1	LOC106590371	sodium channel protein type 4 subunit alpha-like
	GO:0042475	XP_013981589.1	LOC106561848	sodium/potassium/calcium exchanger 1-like
	GO:0042475	XP_014010060.1	LOC106576975	sodium/potassium/calcium exchanger 3-like
	GO:0042475	XP_014048894.1	LOC106601308	sodium/potassium/calcium exchanger 4-like
	GO:0042475	XP_014055346.1	slc34a1	solute carrier family 34 (type II sodium/phosphate cotransporter)%2C member 1
	GO:0042475	XP_014061968.1	LOC106608537	stromal interaction molecule 2-like
	GO:0042475	XP_014053445.1	LOC106603814	transcription factor 7-like 2
	GO:0042632	XP_014062403.1	LOC106608787	ATP-binding cassette sub-family A member 1-like
	GO:0042632	XP_013980858.1	LOC106561422	bile acid receptor-like
	GO:0042632	XP_014060614.1	LOC106607785	dehydrodolichyl diphosphate syntase complex subunit nus1-like
	GO:0042632	XP_014019209.1	LOC106581604	EH domain-containing protein 2-like
	GO:0042632	XP_013981707.1	LOC106561901	low-density lipoprotein receptor-related protein 4-like
	GO:0042632	XP_013994766.1	LOC106568715	low-density lipoprotein receptor-related protein 8-like
	GO:0042632	XP_014047243.1	LOC106600427	Niemann-Pick C1 protein-like
	GO:0042632	XP_014071228.1	LOC106613481	nuclear receptor subfamily 5 group A member 2
	GO:0042632	XP_014005301.1	LOC106574163	nuclear receptor subfamily 5 group A member 2-like
	GO:0042632	XP_014056963.1	LOC106605629	serine protease hepsin-like
	GO:0042632	XP_014003305.1	LOC106573121	suppressor of tumorigenicity 7 protein homolog
	GO:0043113	XP_014022009.1	LOC106582912	cadherin-4-like
	GO:0043113	XP_013989724.1	LOC100380643	filamin-A
	GO:0043113	XP_014022580.1	LOC106583195	glutamate receptor ionotropic%2C kainate 3-like
	GO:0043113	XP_014066258.1	LOC106610997	integrin alpha-9-like
	GO:0043113	XP_014065683.1	itgb1bp1	integrin beta 1 binding protein 1
	GO:0043113	XP_014005302.1	LOC106574164	kinesin-like protein KIF14
	GO:0043113	XP_013994882.1	LOC106568769	kinesin-like protein KIF1A
	GO:0043113	XP_013981707.1	LOC106561901	low-density lipoprotein receptor-related protein 4-like
	GO:0043113	XP_013988890.1	LOC106565841	membrane-associated guanylate kinase%2C WW and PDZ domain-containing protein 1-like
	GO:0043113	XP_014035506.1	nrxn1	neurexin 1
	GO:0043113	XP_014011129.1	LOC106577539	neurexin-2-like
	GO:0043113	XP_013986596.1	ngap	Ras GTPase-activating protein nGAP
	GO:0043113	XP_013980425.1	shank3	SH3 and multiple ankyrin repeat domains 3
	GO:0043113	XP_014003273.1	LOC106573098	SH3 and multiple ankyrin repeat domains protein 2-like
	GO:0043305	XP_014024395.1	LOC106584076	forkhead box protein F2-like
	GO:0043305	XP_014024406.1	LOC106584097	forkhead box protein Q1-like
	GO:0043305	XP_014035998.1	LOC106590030	heme oxygenase-like
	GO:0043496	XP_013981944.1	LOC106561972	apoptosis regulator BAX-like
	GO:0043496	XP_014066258.1	LOC106610997	integrin alpha-9-like
	GO:0043496	XP_013999888.1	nrg1	neuregulin 1
	GO:0043496	XP_014004445.1	LOC106573692	thyrotropin-releasing hormone receptor-like
	GO:0043496	NP_001167069.1	traf4	TNF receptor-associated factor 4
	GO:0045019	XP_014033291.1	LOC106588639	delta-type opioid receptor-like
	GO:0045019	XP_013987307.1	LOC106565103	plasma membrane calcium-transporting ATPase 1-like
	GO:0045019	XP_014003305.1	LOC106573121	suppressor of tumorigenicity 7 protein homolog
	GO:0045019	XP_014011998.1	LOC106578007	uncharacterized LOC106578007
	GO:0045540	XP_014027591.1	LOC106585666	mevalonate kinase-like
	GO:0045540	XP_013996026.1	LOC106569318	SEC14-like protein 2
	GO:0045540	XP_014018157.1	LOC106581016	sterol regulatory element-binding protein cleavage-activating protein-like
	GO:0045598	XP_013979361.1	LOC106560721	ankyrin repeat domain-containing protein 26-like
	GO:0045598	XP_014059153.1	LOC106607083	B-cell lymphoma/leukemia 11A-like
	GO:0045598	XP_014048105.1	c1qtnf6	C1q and tumor necrosis factor related protein 6
	GO:0045598	XP_014036523.1	LOC106590245	C-C chemokine receptor type 3-like
	GO:0045598	XP_013983299.1	LOC106562806	CCAAT/enhancer-binding protein alpha-like
	GO:0045598	XP_014012895.1	c1ql3	complement component 1%2C q subcomponent-like 3
	GO:0045598	NP_001134882.1	id2	DNA-binding protein inhibitor ID-2
	GO:0045598	XP_013999467.1	LOC106571209	ectonucleotide pyrophosphatase/phosphodiesterase family member 3-like
	GO:0045598	NP_001135075.1	msx2	Homeobox protein MSX-2
	GO:0045598	XP_014065668.1	id2	inhibitor of DNA binding 2%2C dominant negative helix-loop-helix protein
	GO:0045598	XP_014046229.1	LOC106599490	Krueppel-like factor 6
	GO:0045598	XP_013981707.1	LOC106561901	low-density lipoprotein receptor-related protein 4-like
	GO:0045598	XP_014056187.1	LOC100136378	nuclear receptor subfamily 1 group D member 2
	GO:0045598	XP_014024169.1	LOC106583970	prostaglandin G/H synthase 2-like
	GO:0045598	XP_014053445.1	LOC106603814	transcription factor 7-like 2
	GO:0045598	XP_014014782.1	LOC106579418	transient receptor potential cation channel subfamily M member 4-like
	GO:0045598	XP_014006830.1	LOC106575132	zinc finger protein 385B-like
	GO:0045600	XP_014059153.1	LOC106607083	B-cell lymphoma/leukemia 11A-like
	GO:0045600	XP_014036523.1	LOC106590245	C-C chemokine receptor type 3-like
	GO:0045600	XP_013983299.1	LOC106562806	CCAAT/enhancer-binding protein alpha-like
	GO:0045600	NP_001134882.1	id2	DNA-binding protein inhibitor ID-2
	GO:0045600	XP_014065668.1	id2	inhibitor of DNA binding 2%2C dominant negative helix-loop-helix protein
	GO:0045600	XP_014046229.1	LOC106599490	Krueppel-like factor 6
	GO:0045600	XP_013981707.1	LOC106561901	low-density lipoprotein receptor-related protein 4-like
	GO:0045600	XP_014024169.1	LOC106583970	prostaglandin G/H synthase 2-like
	GO:0045600	XP_014014782.1	LOC106579418	transient receptor potential cation channel subfamily M member 4-like
	GO:0045600	XP_014006830.1	LOC106575132	zinc finger protein 385B-like
	GO:0045838	XP_014068492.1	LOC106612127	D(1) dopamine receptor-like
	GO:0045838	XP_014005589.1	LOC106574304	glycogen synthase kinase-3 beta-like
	GO:0045838	XP_014055346.1	slc34a1	solute carrier family 34 (type II sodium/phosphate cotransporter)%2C member 1
	GO:0045838	XP_014013249.1	LOC106578682	transcriptional regulator Myc-like
	GO:0045838	XP_014011998.1	LOC106578007	uncharacterized LOC106578007
	GO:0046627	XP_013979361.1	LOC106560721	ankyrin repeat domain-containing protein 26-like
	GO:0046627	XP_013999467.1	LOC106571209	ectonucleotide pyrophosphatase/phosphodiesterase family member 3-like
	GO:0046627	XP_014005589.1	LOC106574304	glycogen synthase kinase-3 beta-like
	GO:0046627	XP_014015738.1	LOC106579904	growth factor receptor-bound protein 10-like
	GO:0046627	XP_013988926.1	ptprg	protein tyrosine phosphatase%2C receptor type%2C G
	GO:0046627	XP_014013093.1	LOC106578615	receptor-type tyrosine-protein phosphatase N2-like
	GO:0046627	XP_013996417.1	LOC106569513	receptor-type tyrosine-protein phosphatase S-like
	GO:0046627	XP_014068953.1	LOC106612385	suppressor of cytokine signaling 3-like
	GO:0046827	XP_013981335.1	LOC106561677	calcium/calmodulin-dependent protein kinase type 1D-like
	GO:0046827	XP_014005589.1	LOC106574304	glycogen synthase kinase-3 beta-like
	GO:0046827	XP_014066066.1	ppm1b	protein phosphatase%2C Mg2+/Mn2+ dependent%2C 1B
	GO:0046827	XP_014013023.1	LOC106578563	serine/threonine-protein kinase H1-like
	GO:0046827	XP_014053445.1	LOC106603814	transcription factor 7-like 2
	GO:0048227	XP_014028415.1	LOC106586071	ras-related protein Rab-31-like
	GO:0048227	XP_014058649.1	sgsm3	small G protein signaling modulator 3
	GO:0048227	XP_014054936.1	LOC106604634	TBC1 domain family member 2A-like
	GO:0048369	XP_013985534.1	LOC106564072	bone morphogenetic protein receptor type-1B-like
	GO:0048369	XP_014024395.1	LOC106584076	forkhead box protein F2-like
	GO:0048369	XP_014024406.1	LOC106584097	forkhead box protein Q1-like
	GO:0048370	XP_013985534.1	LOC106564072	bone morphogenetic protein receptor type-1B-like
	GO:0048370	XP_014024395.1	LOC106584076	forkhead box protein F2-like
	GO:0048370	XP_014024406.1	LOC106584097	forkhead box protein Q1-like
	GO:0048371	XP_013985534.1	LOC106564072	bone morphogenetic protein receptor type-1B-like
	GO:0048371	XP_014024395.1	LOC106584076	forkhead box protein F2-like
	GO:0048371	XP_014024406.1	LOC106584097	forkhead box protein Q1-like
	GO:0048661	NP_001134193.1	pde4d	cAMP-specific 3%2C5-cyclic phosphodiesterase 4D
	GO:0048661	NP_001134882.1	id2	DNA-binding protein inhibitor ID-2
	GO:0048661	XP_014005589.1	LOC106574304	glycogen synthase kinase-3 beta-like
	GO:0048661	XP_014035998.1	LOC106590030	heme oxygenase-like
	GO:0048661	XP_014065668.1	id2	inhibitor of DNA binding 2%2C dominant negative helix-loop-helix protein
	GO:0048661	XP_013999662.1	pde4d	phosphodiesterase 4D%2C cAMP-specific
	GO:0048661	XP_014018861.1	LOC106581369	platelet-derived growth factor D-like
	GO:0048661	XP_014024169.1	LOC106583970	prostaglandin G/H synthase 2-like
	GO:0048661	XP_014028415.1	LOC106586071	ras-related protein Rab-31-like
	GO:0048661	XP_014010987.1	LOC106577485	recombining binding protein suppressor of hairless
	GO:0048661	XP_014013249.1	LOC106578682	transcriptional regulator Myc-like
	GO:0048661	XP_014034144.1	LOC106589028	uncharacterized LOC106589028
	GO:0051001	XP_014005589.1	LOC106574304	glycogen synthase kinase-3 beta-like
	GO:0051001	XP_013987307.1	LOC106565103	plasma membrane calcium-transporting ATPase 1-like
	GO:0051001	XP_014003305.1	LOC106573121	suppressor of tumorigenicity 7 protein homolog
	GO:0051354	XP_014022732.1	LOC106583283	25-hydroxyvitamin D-1 alpha hydroxylase%2C mitochondrial-like
	GO:0051354	XP_014062425.1	LOC106608800	D(1C) dopamine receptor-like
	GO:0051354	XP_014005589.1	LOC106574304	glycogen synthase kinase-3 beta-like
	GO:0051354	XP_013984573.1	LOC106563481	peroxiredoxin-5%2C mitochondrial-like
	GO:0051354	XP_013987307.1	LOC106565103	plasma membrane calcium-transporting ATPase 1-like
	GO:0051354	XP_014003305.1	LOC106573121	suppressor of tumorigenicity 7 protein homolog
	GO:0051481	XP_014033291.1	LOC106588639	delta-type opioid receptor-like
	GO:0051481	XP_014070450.1	nos2	nitric oxide synthase 2%2C inducible
	GO:0051481	XP_014021674.1	kcnkf	Potassium channel subfamily K member 15
	GO:0051481	XP_014001059.1	LOC106571966	potassium channel subfamily K member 9-like
	GO:0051481	XP_014048132.1	LOC106600873	sodium/calcium exchanger 3-like
	GO:0055074	XP_014022732.1	LOC106583283	25-hydroxyvitamin D-1 alpha hydroxylase%2C mitochondrial-like
	GO:0055074	XP_014006793.1	app	amyloid beta (A4) precursor protein
	GO:0055074	XP_013981944.1	LOC106561972	apoptosis regulator BAX-like
	GO:0055074	XP_014048105.1	c1qtnf6	C1q and tumor necrosis factor related protein 6
	GO:0055074	XP_014070219.1	LOC106612975	C5a anaphylatoxin chemotactic receptor 1-like
	GO:0055074	XP_014014812.1	LOC106579432	cadherin-23-like
	GO:0055074	XP_013995255.1	LOC106568935	calsyntenin-2-like
	GO:0055074	NP_001134193.1	pde4d	cAMP-specific 3%2C5-cyclic phosphodiesterase 4D
	GO:0055074	XP_014036523.1	LOC106590245	C-C chemokine receptor type 3-like
	GO:0055074	XP_014059362.1	LOC106607187	cGMP-dependent protein kinase 1-like
	GO:0055074	XP_014048095.1	LOC106600876	corticotropin-releasing factor receptor 1-like
	GO:0055074	XP_014007719.1	LOC106575635	C-X-C chemokine receptor type 1-like
	GO:0055074	XP_014068492.1	LOC106612127	D(1) dopamine receptor-like
	GO:0055074	XP_014062425.1	LOC106608800	D(1C) dopamine receptor-like
	GO:0055074	XP_014033291.1	LOC106588639	delta-type opioid receptor-like
	GO:0055074	XP_014055436.1	diaph1	diaphanous-related formin 1
	GO:0055074	XP_014055222.1	LOC106604753	dystrophin-related protein 2-like
	GO:0055074	XP_013995109.1	LOC106568874	fibrous sheath CABYR-binding protein-like
	GO:0055074	XP_014022580.1	LOC106583195	glutamate receptor ionotropic%2C kainate 3-like
	GO:0055074	XP_014072295.1	LOC106613959	glycosaminoglycan xylosylkinase
	GO:0055074	XP_014035505.1	LOC106589743	lutropin-choriogonadotropic hormone receptor-like
	GO:0055074	XP_014070450.1	nos2	nitric oxide synthase 2%2C inducible
	GO:0055074	XP_013999662.1	pde4d	phosphodiesterase 4D%2C cAMP-specific
	GO:0055074	XP_013987307.1	LOC106565103	plasma membrane calcium-transporting ATPase 1-like
	GO:0055074	XP_014021674.1	kcnkf	Potassium channel subfamily K member 15
	GO:0055074	XP_014001059.1	LOC106571966	potassium channel subfamily K member 9-like
	GO:0055074	XP_014067249.1	LOC106611507	protein diaphanous homolog 2-like
	GO:0055074	XP_013989686.1	LOC106566303	sarcoplasmic/endoplasmic reticulum calcium ATPase 2-like
	GO:0055074	XP_014048132.1	LOC106600873	sodium/calcium exchanger 3-like
	GO:0055074	XP_013981589.1	LOC106561848	sodium/potassium/calcium exchanger 1-like
	GO:0055074	XP_014010060.1	LOC106576975	sodium/potassium/calcium exchanger 3-like
	GO:0055074	XP_014048894.1	LOC106601308	sodium/potassium/calcium exchanger 4-like
	GO:0055074	XP_014061968.1	LOC106608537	stromal interaction molecule 2-like
	GO:0055074	XP_014003305.1	LOC106573121	suppressor of tumorigenicity 7 protein homolog
	GO:0055074	XP_014004445.1	LOC106573692	thyrotropin-releasing hormone receptor-like
	GO:0055074	XP_014014782.1	LOC106579418	transient receptor potential cation channel subfamily M member 4-like
	GO:0055074	XP_014011998.1	LOC106578007	uncharacterized LOC106578007
	GO:0055074	XP_014034144.1	LOC106589028	uncharacterized LOC106589028
	GO:0060122	XP_014014812.1	LOC106579432	cadherin-23-like
	GO:0060122	XP_013981653.1	kif6	kinesin family member 6
	GO:0060122	XP_013987307.1	LOC106565103	plasma membrane calcium-transporting ATPase 1-like
	GO:0060122	XP_014030571.1	LOC106587102	protein kinase C and casein kinase II substrate protein 3-like
	GO:0060122	XP_014013191.1	LOC106578665	protein scribble homolog
	GO:0060122	XP_013991811.1	LOC106567256	whirlin-like
	GO:0060438	XP_013981937.1	LOC106561971	anoctamin-1-like
	GO:0060438	XP_014024395.1	LOC106584076	forkhead box protein F2-like
	GO:0060438	XP_014024406.1	LOC106584097	forkhead box protein Q1-like
	GO:0060438	XP_013981707.1	LOC106561901	low-density lipoprotein receptor-related protein 4-like
	GO:0060438	XP_014022202.1	LOC106583005	R-spondin-1-like
	GO:0060438	XP_014053445.1	LOC106603814	transcription factor 7-like 2
	GO:0060710	NP_001133923.1	tisb	Butyrate response factor 1
	GO:0060710	NP_001133608.1	dnjb6	DnaJ homolog subfamily B member 6
	GO:0060710	XP_014066258.1	LOC106610997	integrin alpha-9-like
	GO:0060710	XP_014053445.1	LOC106603814	transcription factor 7-like 2
	GO:0060710	XP_014061411.1	LOC106608164	zinc finger protein 36%2C C3H1 type-like 1
	GO:0060749	NP_001158863.1	ccnd1	cyclin D1
	GO:0060749	NP_001134882.1	id2	DNA-binding protein inhibitor ID-2
	GO:0060749	XP_014024395.1	LOC106584076	forkhead box protein F2-like
	GO:0060749	XP_014024406.1	LOC106584097	forkhead box protein Q1-like
	GO:0060749	XP_014065668.1	id2	inhibitor of DNA binding 2%2C dominant negative helix-loop-helix protein
	GO:0060749	XP_014014791.1	LOC106579422	inhibitor of nuclear factor kappa-B kinase subunit alpha-like
	GO:0060749	XP_013994643.1	LOC106568660	prohibitin-2-like
	GO:0061030	NP_001134882.1	id2	DNA-binding protein inhibitor ID-2
	GO:0061030	XP_014024395.1	LOC106584076	forkhead box protein F2-like
	GO:0061030	XP_014024406.1	LOC106584097	forkhead box protein Q1-like
	GO:0061030	XP_014065668.1	id2	inhibitor of DNA binding 2%2C dominant negative helix-loop-helix protein
	GO:0061031	NP_001134882.1	id2	DNA-binding protein inhibitor ID-2
	GO:0061031	XP_014065668.1	id2	inhibitor of DNA binding 2%2C dominant negative helix-loop-helix protein
	GO:0061031	NP_001117154.1	LOC100136801	paired-like homeodomain transcription factor 2beta
	GO:0070166	XP_014050540.1	LOC106602420	endoribonuclease Dicer-like
	GO:0070166	XP_014072295.1	LOC106613959	glycosaminoglycan xylosylkinase
	GO:0070166	NP_001135075.1	msx2	Homeobox protein MSX-2
	GO:0070166	XP_014071061.1	pvrl1	poliovirus receptor-related 1 (herpesvirus entry mediator C)
	GO:0070166	XP_014061968.1	LOC106608537	stromal interaction molecule 2-like
	GO:0070265	XP_013981944.1	LOC106561972	apoptosis regulator BAX-like
	GO:0070265	XP_014053208.1	LOC106603714	calpain-5-like
	GO:0070265	XP_014005302.1	LOC106574164	kinesin-like protein KIF14
	GO:0070265	XP_013994882.1	LOC106568769	kinesin-like protein KIF1A
	GO:0070265	XP_014061265.1	LOC106608070	probable phospholipid-transporting ATPase IA
	GO:0070265	XP_013983545.1	arhgef28	Rho guanine nucleotide exchange factor (GEF) 28
	GO:0070265	XP_014003305.1	LOC106573121	suppressor of tumorigenicity 7 protein homolog
	GO:0070265	XP_014072297.1	LOC106613961	tumor necrosis factor ligand superfamily member 6-like
	GO:0071242	XP_013998058.1	LOC106570360	cyclin-dependent kinase 5 activator 1-like
	GO:0071242	XP_014033291.1	LOC106588639	delta-type opioid receptor-like
	GO:0071242	XP_014055436.1	diaph1	diaphanous-related formin 1
	GO:0071242	XP_013992735.1	LOC106567685	G protein-activated inward rectifier potassium channel 2-like
	GO:0071242	XP_013992293.1	LOC106567507	gamma-aminobutyric acid receptor subunit beta-2
	GO:0071242	XP_013992284.1	LOC106567504	gamma-aminobutyric acid receptor subunit gamma-2
	GO:0071242	XP_014005589.1	LOC106574304	glycogen synthase kinase-3 beta-like
	GO:0071242	XP_014003751.1	LOC106573323	muscarinic acetylcholine receptor M2-like
	GO:0071242	XP_014058859.1	LOC106606915	potassium voltage-gated channel subfamily KQT member 5-like
	GO:0071242	XP_014010052.1	LOC106576968	potassium voltage-gated channel subfamily KQT member 5-like
	GO:0071242	XP_014067249.1	LOC106611507	protein diaphanous homolog 2-like
	GO:0071242	XP_014055346.1	slc34a1	solute carrier family 34 (type II sodium/phosphate cotransporter)%2C member 1
	GO:0071285	XP_013983299.1	LOC106562806	CCAAT/enhancer-binding protein alpha-like
	GO:0071285	NP_001134882.1	id2	DNA-binding protein inhibitor ID-2
	GO:0071285	XP_014005589.1	LOC106574304	glycogen synthase kinase-3 beta-like
	GO:0071285	XP_014065668.1	id2	inhibitor of DNA binding 2%2C dominant negative helix-loop-helix protein
	GO:0071285	XP_014070450.1	nos2	nitric oxide synthase 2%2C inducible
	GO:0071294	XP_014034394.1	LOC106589191	glutamate receptor ionotropic%2C NMDA 2C-like
	GO:0071294	XP_014021674.1	kcnkf	Potassium channel subfamily K member 15
	GO:0071294	XP_014001059.1	LOC106571966	potassium channel subfamily K member 9-like
	GO:0071294	XP_014067032.1	LOC106611386	zinc finger protein 239-like
	GO:0071294	XP_013985494.1	LOC106564042	zinc finger protein 501-like
	GO:0071624	XP_014070219.1	LOC106612975	C5a anaphylatoxin chemotactic receptor 1-like
	GO:0071624	XP_013981335.1	LOC106561677	calcium/calmodulin-dependent protein kinase type 1D-like
	GO:0071624	XP_014007719.1	LOC106575635	C-X-C chemokine receptor type 1-like
	GO:0071624	XP_014013023.1	LOC106578563	serine/threonine-protein kinase H1-like
	GO:0071624	XP_014034144.1	LOC106589028	uncharacterized LOC106589028
	GO:0071709	XP_014022009.1	LOC106582912	cadherin-4-like
	GO:0071709	XP_014029765.1	LOC106586724	interleukin-1 receptor accessory protein-like 1-B
	GO:0071709	XP_013981707.1	LOC106561901	low-density lipoprotein receptor-related protein 4-like
	GO:0071709	XP_013988890.1	LOC106565841	membrane-associated guanylate kinase%2C WW and PDZ domain-containing protein 1-like
	GO:0071709	XP_014035506.1	nrxn1	neurexin 1
	GO:0071709	XP_014011129.1	LOC106577539	neurexin-2-like
	GO:0071709	XP_014059415.1	LOC106607213	phosphatidylinositol 3%2C4%2C5-trisphosphate 3-phosphatase and dual-specificity protein phosphatase PTEN-like
	GO:0071709	XP_014030571.1	LOC106587102	protein kinase C and casein kinase II substrate protein 3-like
	GO:0071709	XP_013988926.1	ptprg	protein tyrosine phosphatase%2C receptor type%2C G
	GO:0071709	XP_013996417.1	LOC106569513	receptor-type tyrosine-protein phosphatase S-like
	GO:0071709	XP_014010327.1	LOC100380625	spectrin beta chain%2C non-erythrocytic 1
	GO:0071709	XP_014003305.1	LOC106573121	suppressor of tumorigenicity 7 protein homolog
	GO:0071709	XP_014055601.1	LOC106604955	X-linked interleukin-1 receptor accessory protein-like 2
	GO:0071868	XP_013995688.1	LOC106569164	adenylate cyclase type 1-like
	GO:0071868	XP_014006793.1	app	amyloid beta (A4) precursor protein
	GO:0071868	NP_001134193.1	pde4d	cAMP-specific 3%2C5-cyclic phosphodiesterase 4D
	GO:0071868	XP_014068492.1	LOC106612127	D(1) dopamine receptor-like
	GO:0071868	XP_014062425.1	LOC106608800	D(1C) dopamine receptor-like
	GO:0071868	XP_014005589.1	LOC106574304	glycogen synthase kinase-3 beta-like
	GO:0071868	XP_014070450.1	nos2	nitric oxide synthase 2%2C inducible
	GO:0071868	XP_013999662.1	pde4d	phosphodiesterase 4D%2C cAMP-specific
	GO:0071868	XP_013987307.1	LOC106565103	plasma membrane calcium-transporting ATPase 1-like
	GO:0071870	XP_013995688.1	LOC106569164	adenylate cyclase type 1-like
	GO:0071870	XP_014006793.1	app	amyloid beta (A4) precursor protein
	GO:0071870	NP_001134193.1	pde4d	cAMP-specific 3%2C5-cyclic phosphodiesterase 4D
	GO:0071870	XP_014068492.1	LOC106612127	D(1) dopamine receptor-like
	GO:0071870	XP_014062425.1	LOC106608800	D(1C) dopamine receptor-like
	GO:0071870	XP_014005589.1	LOC106574304	glycogen synthase kinase-3 beta-like
	GO:0071870	XP_014070450.1	nos2	nitric oxide synthase 2%2C inducible
	GO:0071870	XP_013999662.1	pde4d	phosphodiesterase 4D%2C cAMP-specific
	GO:0071870	XP_013987307.1	LOC106565103	plasma membrane calcium-transporting ATPase 1-like
	GO:0072503	XP_014006793.1	app	amyloid beta (A4) precursor protein
	GO:0072503	XP_013981944.1	LOC106561972	apoptosis regulator BAX-like
	GO:0072503	XP_014048105.1	c1qtnf6	C1q and tumor necrosis factor related protein 6
	GO:0072503	XP_014070219.1	LOC106612975	C5a anaphylatoxin chemotactic receptor 1-like
	GO:0072503	XP_014014812.1	LOC106579432	cadherin-23-like
	GO:0072503	XP_013995255.1	LOC106568935	calsyntenin-2-like
	GO:0072503	NP_001134193.1	pde4d	cAMP-specific 3%2C5-cyclic phosphodiesterase 4D
	GO:0072503	XP_014036523.1	LOC106590245	C-C chemokine receptor type 3-like
	GO:0072503	XP_014059362.1	LOC106607187	cGMP-dependent protein kinase 1-like
	GO:0072503	XP_014048095.1	LOC106600876	corticotropin-releasing factor receptor 1-like
	GO:0072503	XP_014007719.1	LOC106575635	C-X-C chemokine receptor type 1-like
	GO:0072503	XP_014068492.1	LOC106612127	D(1) dopamine receptor-like
	GO:0072503	XP_014062425.1	LOC106608800	D(1C) dopamine receptor-like
	GO:0072503	XP_014033291.1	LOC106588639	delta-type opioid receptor-like
	GO:0072503	XP_014055436.1	diaph1	diaphanous-related formin 1
	GO:0072503	XP_014055222.1	LOC106604753	dystrophin-related protein 2-like
	GO:0072503	XP_013995109.1	LOC106568874	fibrous sheath CABYR-binding protein-like
	GO:0072503	XP_014022580.1	LOC106583195	glutamate receptor ionotropic%2C kainate 3-like
	GO:0072503	XP_014035505.1	LOC106589743	lutropin-choriogonadotropic hormone receptor-like
	GO:0072503	XP_014070450.1	nos2	nitric oxide synthase 2%2C inducible
	GO:0072503	XP_013999662.1	pde4d	phosphodiesterase 4D%2C cAMP-specific
	GO:0072503	XP_013987307.1	LOC106565103	plasma membrane calcium-transporting ATPase 1-like
	GO:0072503	XP_014021674.1	kcnkf	Potassium channel subfamily K member 15
	GO:0072503	XP_014001059.1	LOC106571966	potassium channel subfamily K member 9-like
	GO:0072503	XP_014067249.1	LOC106611507	protein diaphanous homolog 2-like
	GO:0072503	XP_013989686.1	LOC106566303	sarcoplasmic/endoplasmic reticulum calcium ATPase 2-like
	GO:0072503	XP_014048132.1	LOC106600873	sodium/calcium exchanger 3-like
	GO:0072503	XP_013981589.1	LOC106561848	sodium/potassium/calcium exchanger 1-like
	GO:0072503	XP_014010060.1	LOC106576975	sodium/potassium/calcium exchanger 3-like
	GO:0072503	XP_014048894.1	LOC106601308	sodium/potassium/calcium exchanger 4-like
	GO:0072503	XP_014019387.1	slc39a10	solute carrier family 39 (zinc transporter)%2C member 10
	GO:0072503	XP_014061968.1	LOC106608537	stromal interaction molecule 2-like
	GO:0072503	XP_014003305.1	LOC106573121	suppressor of tumorigenicity 7 protein homolog
	GO:0072503	XP_014004445.1	LOC106573692	thyrotropin-releasing hormone receptor-like
	GO:0072503	XP_014014782.1	LOC106579418	transient receptor potential cation channel subfamily M member 4-like
	GO:0072503	XP_014011998.1	LOC106578007	uncharacterized LOC106578007
	GO:0072503	XP_014034144.1	LOC106589028	uncharacterized LOC106589028
	GO:0072503	XP_014034384.1	s39ab	Zinc transporter SLC39A11
	GO:0072507	XP_014022732.1	LOC106583283	25-hydroxyvitamin D-1 alpha hydroxylase%2C mitochondrial-like
	GO:0072507	XP_014006793.1	app	amyloid beta (A4) precursor protein
	GO:0072507	XP_013981944.1	LOC106561972	apoptosis regulator BAX-like
	GO:0072507	XP_014048105.1	c1qtnf6	C1q and tumor necrosis factor related protein 6
	GO:0072507	XP_014070219.1	LOC106612975	C5a anaphylatoxin chemotactic receptor 1-like
	GO:0072507	XP_014014812.1	LOC106579432	cadherin-23-like
	GO:0072507	XP_013995255.1	LOC106568935	calsyntenin-2-like
	GO:0072507	NP_001134193.1	pde4d	cAMP-specific 3%2C5-cyclic phosphodiesterase 4D
	GO:0072507	XP_014036523.1	LOC106590245	C-C chemokine receptor type 3-like
	GO:0072507	XP_014059362.1	LOC106607187	cGMP-dependent protein kinase 1-like
	GO:0072507	XP_014048095.1	LOC106600876	corticotropin-releasing factor receptor 1-like
	GO:0072507	XP_014007719.1	LOC106575635	C-X-C chemokine receptor type 1-like
	GO:0072507	XP_014068492.1	LOC106612127	D(1) dopamine receptor-like
	GO:0072507	XP_014062425.1	LOC106608800	D(1C) dopamine receptor-like
	GO:0072507	XP_014033291.1	LOC106588639	delta-type opioid receptor-like
	GO:0072507	XP_014055436.1	diaph1	diaphanous-related formin 1
	GO:0072507	XP_014055222.1	LOC106604753	dystrophin-related protein 2-like
	GO:0072507	XP_013995109.1	LOC106568874	fibrous sheath CABYR-binding protein-like
	GO:0072507	XP_014022580.1	LOC106583195	glutamate receptor ionotropic%2C kainate 3-like
	GO:0072507	XP_014072295.1	LOC106613959	glycosaminoglycan xylosylkinase
	GO:0072507	XP_014035505.1	LOC106589743	lutropin-choriogonadotropic hormone receptor-like
	GO:0072507	XP_014070450.1	nos2	nitric oxide synthase 2%2C inducible
	GO:0072507	XP_013999662.1	pde4d	phosphodiesterase 4D%2C cAMP-specific
	GO:0072507	XP_013987307.1	LOC106565103	plasma membrane calcium-transporting ATPase 1-like
	GO:0072507	XP_014021674.1	kcnkf	Potassium channel subfamily K member 15
	GO:0072507	XP_014001059.1	LOC106571966	potassium channel subfamily K member 9-like
	GO:0072507	XP_014021310.1	LOC106582604	potassium voltage-gated channel subfamily A member 10-like
	GO:0072507	XP_014067249.1	LOC106611507	protein diaphanous homolog 2-like
	GO:0072507	XP_013989686.1	LOC106566303	sarcoplasmic/endoplasmic reticulum calcium ATPase 2-like
	GO:0072507	XP_014048132.1	LOC106600873	sodium/calcium exchanger 3-like
	GO:0072507	XP_013981589.1	LOC106561848	sodium/potassium/calcium exchanger 1-like
	GO:0072507	XP_014010060.1	LOC106576975	sodium/potassium/calcium exchanger 3-like
	GO:0072507	XP_014048894.1	LOC106601308	sodium/potassium/calcium exchanger 4-like
	GO:0072507	XP_014019387.1	slc39a10	solute carrier family 39 (zinc transporter)%2C member 10
	GO:0072507	XP_014061968.1	LOC106608537	stromal interaction molecule 2-like
	GO:0072507	XP_014003305.1	LOC106573121	suppressor of tumorigenicity 7 protein homolog
	GO:0072507	XP_014004445.1	LOC106573692	thyrotropin-releasing hormone receptor-like
	GO:0072507	XP_014014782.1	LOC106579418	transient receptor potential cation channel subfamily M member 4-like
	GO:0072507	XP_014011998.1	LOC106578007	uncharacterized LOC106578007
	GO:0072507	XP_014034144.1	LOC106589028	uncharacterized LOC106589028
	GO:0072507	XP_014034384.1	s39ab	Zinc transporter SLC39A11
	GO:0090023	XP_014070219.1	LOC106612975	C5a anaphylatoxin chemotactic receptor 1-like
	GO:0090023	XP_013981335.1	LOC106561677	calcium/calmodulin-dependent protein kinase type 1D-like
	GO:0090023	XP_014007719.1	LOC106575635	C-X-C chemokine receptor type 1-like
	GO:0090023	XP_014013023.1	LOC106578563	serine/threonine-protein kinase H1-like
	GO:0090023	XP_014034144.1	LOC106589028	uncharacterized LOC106589028
	GO:0090181	XP_013980858.1	LOC106561422	bile acid receptor-like
	GO:0090181	XP_014027591.1	LOC106585666	mevalonate kinase-like
	GO:0090181	XP_013996026.1	LOC106569318	SEC14-like protein 2
	GO:0090181	XP_014018157.1	LOC106581016	sterol regulatory element-binding protein cleavage-activating protein-like
	GO:0090342	XP_013985534.1	LOC106564072	bone morphogenetic protein receptor type-1B-like
	GO:0090342	XP_014012475.1	LOC106578315	MAGUK p55 subfamily member 2-like
	GO:0090342	XP_014024177.1	nek7	NIMA-related kinase 7
	GO:0090342	XP_014059415.1	LOC106607213	phosphatidylinositol 3%2C4%2C5-trisphosphate 3-phosphatase and dual-specificity protein phosphatase PTEN-like
	GO:0090342	XP_014023097.1	LOC106583448	zinc finger protein 135-like
	GO:0097118	XP_014022009.1	LOC106582912	cadherin-4-like
	GO:0097118	XP_013988890.1	LOC106565841	membrane-associated guanylate kinase%2C WW and PDZ domain-containing protein 1-like
	GO:0097118	XP_014035506.1	nrxn1	neurexin 1
	GO:0097118	XP_014011129.1	LOC106577539	neurexin-2-like
	GO:0097503	XP_014035722.1	LOC106589847	alpha-N-acetylgalactosaminide alpha-2%2C6-sialyltransferase 1-like
	GO:0097503	XP_013985116.1	LOC106563788	CMP-N-acetylneuraminate-beta-galactosamide-alpha-2%2C3-sialyltransferase 1-like
	GO:0097503	XP_014070165.1	LOC106612963	CMP-N-acetylneuraminate-beta-galactosamide-alpha-2%2C3-sialyltransferase 4-like
	GO:0097503	XP_014001568.1	LOC106572171	sia-alpha-2%2C3-Gal-beta-1%2C4-GlcNAc-R:alpha 2%2C8-sialyltransferase-like
	GO:0140253	XP_013981335.1	LOC106561677	calcium/calmodulin-dependent protein kinase type 1D-like
	GO:0140253	XP_014059811.1	LOC106607406	disintegrin and metalloproteinase domain-containing protein 12-like
	GO:0140253	XP_014019209.1	LOC106581604	EH domain-containing protein 2-like
	GO:0140253	XP_014005589.1	LOC106574304	glycogen synthase kinase-3 beta-like
	GO:0140253	XP_014048498.1	LOC106601099	myoferlin-like
	GO:0140253	XP_014070450.1	nos2	nitric oxide synthase 2%2C inducible
	GO:0140253	NP_001117154.1	LOC100136801	paired-like homeodomain transcription factor 2beta
	GO:0140253	XP_014061265.1	LOC106608070	probable phospholipid-transporting ATPase IA
	GO:0140253	XP_014014387.1	rhbdl1	rhomboid%2C veinlet-like 1 (Drosophila)
	GO:0140253	XP_014013023.1	LOC106578563	serine/threonine-protein kinase H1-like
	GO:0140253	XP_014048849.1	LOC106601282	suppressor of SWI4 1 homolog
	GO:0140253	XP_014019639.1	tanc1	tetratricopeptide repeat%2C ankyrin repeat and coiled-coil containing 1
	GO:1900006	XP_013981335.1	LOC106561677	calcium/calmodulin-dependent protein kinase type 1D-like
	GO:1900006	XP_014059457.1	LOC106607228	E3 ubiquitin-protein ligase NEURL1-like
	GO:1900006	XP_014029765.1	LOC106586724	interleukin-1 receptor accessory protein-like 1-B
	GO:1900006	XP_013994766.1	LOC106568715	low-density lipoprotein receptor-related protein 8-like
	GO:1900006	XP_014030571.1	LOC106587102	protein kinase C and casein kinase II substrate protein 3-like
	GO:1900006	XP_013988926.1	ptprg	protein tyrosine phosphatase%2C receptor type%2C G
	GO:1900006	XP_013986596.1	ngap	Ras GTPase-activating protein nGAP
	GO:1900006	XP_014013093.1	LOC106578615	receptor-type tyrosine-protein phosphatase N2-like
	GO:1900006	XP_013996417.1	LOC106569513	receptor-type tyrosine-protein phosphatase S-like
	GO:1900006	XP_013993561.1	LOC106568079	seizure protein 6-like
	GO:1900006	XP_014052188.1	LOC106603277	seizure protein 6-like
	GO:1900006	XP_014013023.1	LOC106578563	serine/threonine-protein kinase H1-like
	GO:1900006	XP_013980425.1	shank3	SH3 and multiple ankyrin repeat domains 3
	GO:1900006	XP_014003273.1	LOC106573098	SH3 and multiple ankyrin repeat domains protein 2-like
	GO:1900006	XP_014055601.1	LOC106604955	X-linked interleukin-1 receptor accessory protein-like 2
	GO:1900077	XP_013979361.1	LOC106560721	ankyrin repeat domain-containing protein 26-like
	GO:1900077	XP_013999467.1	LOC106571209	ectonucleotide pyrophosphatase/phosphodiesterase family member 3-like
	GO:1900077	XP_014005589.1	LOC106574304	glycogen synthase kinase-3 beta-like
	GO:1900077	XP_014015738.1	LOC106579904	growth factor receptor-bound protein 10-like
	GO:1900077	XP_013988926.1	ptprg	protein tyrosine phosphatase%2C receptor type%2C G
	GO:1900077	XP_014013093.1	LOC106578615	receptor-type tyrosine-protein phosphatase N2-like
	GO:1900077	XP_013996417.1	LOC106569513	receptor-type tyrosine-protein phosphatase S-like
	GO:1900077	XP_014068953.1	LOC106612385	suppressor of cytokine signaling 3-like
	GO:1900121	XP_014070293.1	crtac1	cartilage acidic protein 1
	GO:1900121	XP_014059811.1	LOC106607406	disintegrin and metalloproteinase domain-containing protein 12-like
	GO:1900121	XP_013996417.1	LOC106569513	receptor-type tyrosine-protein phosphatase S-like
	GO:1900121	XP_014053445.1	LOC106603814	transcription factor 7-like 2
	GO:1901992	XP_014006793.1	app	amyloid beta (A4) precursor protein
	GO:1901992	NP_001158863.1	ccnd1	cyclin D1
	GO:1901992	XP_014005589.1	LOC106574304	glycogen synthase kinase-3 beta-like
	GO:1901992	XP_014024602.1	LOC106584178	pre-B-cell leukemia transcription factor 1
	GO:1901992	XP_013994643.1	LOC106568660	prohibitin-2-like
	GO:1901992	XP_014010987.1	LOC106577485	recombining binding protein suppressor of hairless
	GO:1901992	XP_013990467.1	smc5	structural maintenance of chromosomes 5
	GO:1901992	XP_014020324.1	LOC106582102	ubiquitin-conjugating enzyme E2 E2-like
	GO:1902653	XP_014027591.1	LOC106585666	mevalonate kinase-like
	GO:1902653	XP_014047243.1	LOC106600427	Niemann-Pick C1 protein-like
	GO:1902653	XP_013996026.1	LOC106569318	SEC14-like protein 2
	GO:1902653	XP_014018157.1	LOC106581016	sterol regulatory element-binding protein cleavage-activating protein-like
	GO:1903409	XP_014033291.1	LOC106588639	delta-type opioid receptor-like
	GO:1903409	XP_013978847.1	ddah1	dimethylarginine dimethylaminohydrolase 1
	GO:1903409	XP_014070450.1	nos2	nitric oxide synthase 2%2C inducible
	GO:1903409	XP_013987307.1	LOC106565103	plasma membrane calcium-transporting ATPase 1-like
	GO:1903409	XP_014024169.1	LOC106583970	prostaglandin G/H synthase 2-like
	GO:1903409	XP_014045566.1	LOC106599039	solute carrier family 25 member 36-A-like
	GO:1903409	XP_014003305.1	LOC106573121	suppressor of tumorigenicity 7 protein homolog
	GO:1903409	XP_014011998.1	LOC106578007	uncharacterized LOC106578007
	GO:1903409	XP_014034144.1	LOC106589028	uncharacterized LOC106589028
	GO:1903409	XP_014050490.1	LOC106602403	uncharacterized LOC106602403
	GO:1903409	XP_014023097.1	LOC106583448	zinc finger protein 135-like
	GO:1903426	XP_014033291.1	LOC106588639	delta-type opioid receptor-like
	GO:1903426	XP_013978847.1	ddah1	dimethylarginine dimethylaminohydrolase 1
	GO:1903426	XP_013987307.1	LOC106565103	plasma membrane calcium-transporting ATPase 1-like
	GO:1903426	XP_014024169.1	LOC106583970	prostaglandin G/H synthase 2-like
	GO:1903426	XP_014045566.1	LOC106599039	solute carrier family 25 member 36-A-like
	GO:1903426	XP_014003305.1	LOC106573121	suppressor of tumorigenicity 7 protein homolog
	GO:1903426	XP_014011998.1	LOC106578007	uncharacterized LOC106578007
	GO:1903426	XP_014034144.1	LOC106589028	uncharacterized LOC106589028
	GO:1903426	XP_014050490.1	LOC106602403	uncharacterized LOC106602403
	GO:1903426	XP_014023097.1	LOC106583448	zinc finger protein 135-like
	GO:1904406	XP_014033291.1	LOC106588639	delta-type opioid receptor-like
	GO:1904406	XP_013987307.1	LOC106565103	plasma membrane calcium-transporting ATPase 1-like
	GO:1904406	XP_014003305.1	LOC106573121	suppressor of tumorigenicity 7 protein homolog
	GO:1904406	XP_014011998.1	LOC106578007	uncharacterized LOC106578007
