# Supplementary material for: The structural variation landscape in 492 Atlantic salmon genomes
Source: Nat Commun. 2020 Oct 14;11:5176. doi: 10.1038/s41467-020-18972-x (PMC7560756; doi:10.1038/s41467-020-18972-x)
Supplement: Supplementary file 18 — Supplementary Data 15 [file 41467_2020_18972_MOESM18_ESM.xlsx]

## Sheet: Supplementary Data 15
	Tissue	Specificity P-value	Enrichment	Level P-value	Difference in mean
	Brain	2.42e-07	1.7x higher	6.65e-07	2.44x higher
	Skin	0.11	n.a	0.09	n.a
	Liver	0.1	n.a	0.33	n.a
	Gill	0.06	n.a	0.03	1.87 higher
	Muscle	0.01	2.1x lower	0.64	n.a
	Spleen	0.1	n.a	0.17	n.a
	Heart	0.06	n.a	0.28	n.a
	Foregut	0.0007	4.3x lower	0.78	n.a
	Pyloric caeca	0.13	n.a	0.24	n.a
	Pancreas	0.07	n.a	0.67	n.a
