# Supplementary material for: The structural variation landscape in 492 Atlantic salmon genomes
Source: Nat Commun. 2020 Oct 14;11:5176. doi: 10.1038/s41467-020-18972-x (PMC7560756; doi:10.1038/s41467-020-18972-x)
Supplement: Supplementary file 19 — Supplementary Data 16 [file 41467_2020_18972_MOESM19_ESM.xlsx]

## Sheet: Supplementary Data 16
	Unique ID	Chr	Start	End	Size	SV Type	Location	SnpEff impact	SnpEff linked genes	Fst - farmed vs. wild	Freq 0/0 Wild	Freq 0/1 Wild	Freq 1/1 Wild	Freq 0/0 Farmed	Freq 0/1 Farmed	Freq 1/1 Farmed	Overlap ATAC?	RefSeq ID	Protein product	Human orthologue	Sk. CPM	Li. CPM	Gi. CPM	Skm. CPM	Br. CPM	Sp. CPM	Hr. CPM	Gut CPM	PyC. CPM	Pa. CPM	Liver Proportion	Gill Proportion	Muscle Proportion	Spleen Proportion	Heart Proportion	Foregut Proportion	Pyl. caeca Proportion	Skin Proportion	Pancreas Proportion	Brain Proportion	Brain Abs	Sum expression	Danio protein hit (Ensembl)	Danio product	Alignment length	% ID	% COV	E-value	Nervous system or behavioural functions
	Outlier-309	ssa13	9914689	9924395	9706	DEL	Intronic	MODIFIER	kcnd1	0.241939	1	0	0	0.852941	0.147059	0	No	106566490	potassium voltage-gated channel subfamily D member 1	KCND1	0.202101	0	0	1.23818	2.2056	0	2.15718	0.448344	0.726429	0.257545	0	0	0.171129	0	0.298144	0.0619655	0.1004	0.0279323	0.0355952	FALSE	2.2056	7.23537	ENSDARG00000074746	potassium voltage-gated channel, Shal-related subfamily, member 1 [Source:ZFIN;Acc:ZDB-GENE-081105-40]	637	86.19	100	0	Regulates circadian rhythms, neuron excitability and behavior
	Outlier-551	ssa25	37644994	37645344	350	DEL	Intronic	MODIFIER	LOC106586724	0.154023	1	0	0	0.911765	0.0882353	0	No	106586724	interleukin-1 receptor accessory protein-like 1-B	IL1RAPL1	0	0	0	0	8.27098	0	0	0.448344	0	0	0	0	0	0	0	0.0514195	0	0	0	0.94858	8.27098	8.71933	ENSDARG00000062045	interleukin 1 receptor accessory protein-like 1a [Source:NCBI gene;Acc:568868]	717	73.08	99	0	Synapse formation and stabilization, regulates dendrite morphology
	Outlier-278	ssa11	10118880	10123943	5063	DEL	10kb upstream	MODIFIER	LOC106561971-LOC106561972	0.199702	1	0	0	0.882353	0.117647	0	No	106561971	anoctamin-1-like	ANO1	7.88192	0.355993	3.43356	0	30.8783	0	0	3.81092	65.7418	0	0.0031756	0.0306288	0	0	0	0.033995	0.586443	0.07031	0	0.275447	30.8783	112.103	ENSDARG00000102335	anoctamin 1, calcium activated chloride channel [Source:ZFIN;Acc:ZDB-GENE-121127-3]	941	73.86	95	0	Glial stem cell maturation; neural development
	Outlier-98	ssa03	21969738	21969900	162	DEL	1kb downstream	MODIFIER	astn1	0.153776	0.996109	0.00389105	0	0.882353	0.117647	0	No	106599413	astrotactin 1	ASTN1	0.202101	3.55993	0	0.61909	51.8315	0	0.215718	0	0	0	0.0630876	0	0.0109713	0	0.00382287	0	0	0.00358155	0	0.918537	51.8315	56.4283	ENSDARG00000068323	astrotactin 1 [Source:ZFIN;Acc:ZDB-GENE-050320-140]	1321	89.86	99	0	Glial-guided neuronal migration
	Outlier-96	ssa03	18151575	18151741	166	DEL	Intronic	MODIFIER	LOC106599529	0.434618	0.996109	0.00389105	0	0.764706	0.117647	0.117647	No	106599529	ephrin type-B receptor 1	EPHB1	1.4147	0.355993	0.981017	0	10.109	1.06692	0.431436	0	1.08964	1.80281	0.0206355	0.0568656	0	0.061845	0.0250086	0	0.0631622	0.0820047	0.104502	0.585977	10.109	17.2515	ENSDARG00000037373	eph receptor B2a [Source:ZFIN;Acc:ZDB-GENE-070713-2]	1004	71.41	99	0	Regulate synapse formation, function and plasticity; memory formation
	Outlier-135	ssa04	45249290	45250396	1106	DEL	Intronic	MODIFIER	LOC106603368	0.195619	0.996109	0.00389105	0	0.882353	0.0882353	0.0294118	No	106603368	Down syndrome cell adhesion molecule-like protein 1	DSCAML1	0	0	0	0	12.866	0	0	0	0	0	0	0	0	0	0	0	0	0	0	1	12.866	12.866	ENSDARG00000098057	Down syndrome cell adhesion molecule like 1 [Source:ZFIN;Acc:ZDB-GENE-110601-1]	1586	87.26	92	0	Neurogenesis, dendritogenesis, axonal outgrowth, synaptogenesis, and synaptic plasticity
	Outlier-474	ssa19	72792415	72792564	149	DEL	Intronic	MODIFIER	LOC106579649	0.107343	0.996109	0.00389105	0	0.911765	0.0882353	0	No	106579649	protein 4.1-like	EPB41L3	2.02101	10.3238	1.47153	0.61909	33.8191	1.98142	2.3729	3.81092	3.63214	0.772634	0.169731	0.024193	0.0101783	0.032576	0.0390122	0.0626543	0.0597151	0.0332268	0.0127027	0.556011	33.8191	60.8246	ENSDARG00000002255	erythrocyte membrane protein band 4.1-like 3a [Source:ZFIN;Acc:ZDB-GENE-040822-8]	449	78.84	50	0	Synapse formation
	Outlier-449	ssa19	31446481	31447749	1268	DEL	Intronic	MODIFIER	LOC106578665	0.313835	0.996109	0.00389105	0	0.764706	0.235294	0	Yes (1)	106578665	protein scribble homolog	SCRIB	15.7638	22.0715	30.4115	53.2418	11.2118	10.5168	6.90298	10.0877	30.51	8.75652	0.110648	0.152458	0.26691	0.0527224	0.0346058	0.0505716	0.152952	0.0790269	0.0438979	0.0562066	11.2118	199.474	ENSDARG00000000861	scribble planar cell polarity protein [Source:NCBI gene;Acc:368473]	1325	80.38	91	0	Essential for neuronal plasticity and brain function
	Outlier-579	ssa28	8847491	8847963	472	DEL	5kb upstream	MODIFIER	LOC106589191	0.314618	0.992218	0.0077821	0	0.794118	0.147059	0.0588235	No	106589191	glutamate receptor ionotropic, NMDA 2C-like	GRIN2C	0	0	0	0	0	0	0	0	0	0	0	0	0	0	0	0	0	0	0	0	0	0	ENSDARG00000077560	glutamate receptor, ionotropic, N-methyl D-aspartate 2Cb [Source:ZFIN;Acc:ZDB-GENE-100308-2]	1403	66.29	98	0	Synaptic transmission, memory and learning
	Outlier-288	ssa11	61339068	61340955	1887	DEL	2.5kb upstream	MODIFIER	LOC106563121	0.121198	0.992218	0.0077821	0	0.882353	0.117647	0	No	106563121	patatin-like phospholipase domain-containing protein 7	PNPLA7	13.1365	21.7155	7.35763	11.7627	21.6884	15.2417	16.3946	30.7115	28.3307	19.8309	0.116643	0.039521	0.0631826	0.0818697	0.0880623	0.164965	0.152176	0.070562	0.10652	0.116497	21.6884	186.17	ENSDARG00000040002	patatin-like phospholipase domain containing 7b [Source:ZFIN;Acc:ZDB-GENE-050309-66]	1297	76.56	94	0	N/A
	Outlier-87	ssa02	55721269	55721405	136	DEL	10kb upstream	MODIFIER	LOC106590024-LOC106590030	0.176044	0.988327	0.0116732	0	0.852941	0.117647	0.0294118	No	106590024	RING finger protein 11-like	RNF11	12.5302	12.8157	14.2247	27.24	9.55758	10.6692	15.7474	8.7427	13.4389	12.3621	0.0933216	0.103582	0.198356	0.0776909	0.11467	0.0636626	0.0978596	0.0912427	0.0900186	0.0695964	9.55758	137.329	ENSDARG00000010442	ring finger protein 11a [Source:ZFIN;Acc:ZDB-GENE-040426-1277]	146	91.78	100	3e-98	Regulates nervous system inflammation via NF-KB
	Outlier-347	ssa14	10890695	10890938	243	DEL	3' UTR	MODIFIER	LOC106568769	0.315578	0.988327	0.0116732	0	0.764706	0.205882	0.0294118	No	106568769	kinesin-like protein KIF1A	KIF1A	2.62731	1.06798	0.490509	6.1909	197.401	0	0.647155	2.91423	1.81607	0.257545	0.00500429	0.00229841	0.0290091	0	0.00303241	0.0136554	0.00850968	0.0123109	0.00120679	0.924973	197.401	213.412	ENSDARG00000061817	kinesin family member 1Aa [Source:ZFIN;Acc:ZDB-GENE-100913-3]	1779	80.1	99	0	Synaptic vesicle transport
	Outlier-544	ssa25	13389967	13390308	341	DEL	Intronic	MODIFIER	LOC106586196	0.228082	0.988327	0.0077821	0.00389105	0.764706	0.235294	0	No	106586196	sodium channel protein type 2 subunit alpha-like	SCN2A	8.08402	0	1.96203	0.61909	43.1929	0	0	1.12086	0.363214	0.257545	0	0.0352886	0.0111348	0	0	0.0201595	0.00653267	0.145397	0.00463212	0.776855	43.1929	55.5997	ENSDARG00000062744	sodium channel, voltage-gated, type I like, alpha b [Source:ZFIN;Acc:ZDB-GENE-060906-1]	2012	78.28	99	0	Regulates neuron excitability, synaptic functions, potentiation, learning and memory.
	Outlier-419	ssa18	24680046	24680231	185	DEL	Intronic	MODIFIER	LOC100380625	0.137479	0.988327	0.0116732	0	0.852941	0.147059	0	No	100380625	spectrin beta chain, 2C non-erythrocytic 1	SPTBN1	48.9083	24.9195	22.0729	73.0526	255.665	133.517	185.302	76.4426	106.422	66.189	0.025108	0.0222399	0.0736053	0.134527	0.186704	0.0770209	0.107227	0.0492784	0.0666897	0.2576	255.665	992.491	ENSDARG00000102883	spectrin, beta, non-erythrocytic 1 [Source:ZFIN;Acc:ZDB-GENE-031006-3]	2278	87.45	96	0	Involved in neurite outgrowth and axon development
	Outlier-307	ssa13	2636866	2636988	122	DEL	Intronic	MODIFIER	LOC100380643	0.215084	0.984436	0.0155642	0	0.823529	0.147059	0.0294118	Yes (1)	100380643	filamin-A	FLNA	795.872	17.7996	666.601	112.055	63.4109	1116.61	3755.22	536.667	2054.34	359.79	0.00187792	0.0703287	0.0118222	0.117806	0.396189	0.0566202	0.21674	0.0839672	0.0379591	0.00669006	63.4109	9478.37	ENSDARG00000074201	filamin A, alpha (actin binding protein 280) [Source:ZFIN;Acc:ZDB-GENE-030131-2145]	2579	87.55	99	0	Neuronal migration
	Outlier-55	ssa01	132558562	132558973	411	DEL	33kb upstream	MODIFIER	LOC106567256-LOC106567252	0.417063	0.984436	0.0155642	0	0.676471	0.235294	0.0882353	No	106567256	whirlin-like	DFNB31	0	0	0	0	3.30839	0	0	0.448344	0	0	0	0	0	0	0	0.119344	0	0	0	0.880656	3.30839	3.75674	ENSDARG00000075362	whirlin a [Source:ZFIN;Acc:ZDB-GENE-091118-27]	967	75.49	100	0	Supports synaptic transmission
	Outlier-136	ssa04	47954778	47954884	106	DEL	15kb downstream	MODIFIER	LOC106603560-LOC106603559	0.242667	0.980545	0.0194553	0	0.735294	0.264706	0	No	106603559	Down syndrome cell adhesion molecule-like	DSCAM	0	0	0	0	18.1962	0	0	0	0.363214	0	0	0	0	0	0	0	0.0195704	0	0	0.98043	18.1962	18.5594	ENSDARG00000098057	Down syndrome cell adhesion molecule like 1 [Source:ZFIN;Acc:ZDB-GENE-110601-1]	1438	57.93	92	0	Neurogenesis, dendritogenesis, axonal outgrowth, synaptogenesis, and synaptic plasticity
	Outlier-101	ssa03	33657659	33657805	146	DEL	Intronic	MODIFIER	LOC106600427	0.12627	0.972763	0.0155642	0.0116732	0.823529	0.117647	0.0588235	No	106600427	Niemann-Pick C1 protein-like	NPC1	16.3701	55.8908	7.84814	9.90544	29.7755	15.8514	8.62873	5.82847	2.17929	17.7706	0.328676	0.0461523	0.0582507	0.0932167	0.0507427	0.0342753	0.0128157	0.0962675	0.104503	0.1751	29.7755	170.049	ENSDARG00000017180	Niemann-Pick disease, type C1 [Source:ZFIN;Acc:ZDB-GENE-030131-3161]	1277	74.39	99	0	Regulation of neuron metabolism and endosomal-lysosomal function
	Outlier-255	ssa10	53986929	53988379	1450	DEL	Intronic	MODIFIER	LOC106560719	0.222182	0.972763	0.0272374	0	0.764706	0.205882	0.0294118	No	106560719	serine/threonine-protein kinase BRSK2	BRSK2	0.404201	0.355993	0.981017	0.61909	10.109	0	0	0	0	1.03018	0.0263709	0.0726709	0.0458604	0	0	0	0	0.029942	0.0763126	0.748843	10.109	13.4995	ENSDARG00000061421	BR serine/threonine kinase 2a [Source:NCBI gene;Acc:100334759]	671	91.8	91	0	Key role in polarization of neurons and axonogenesis
	Outlier-433	ssa19	2109421	2123074	13653	DUP	Intronic	MODIFIER	LOC106578315	0.282995	0.968872	0.0311284	0	0.735294	0.176471	0.0882353	No	106578315	MAGUK p55 subfamily member 2-like	MPP2	0	0	3.92407	0	4.59499	0	0.431436	0	0	0	0	0.438419	0	0	0.0482025	0	0	0	0	0.513378	4.59499	8.95049	ENSDARG00000010957	membrane protein, palmitoylated 2b (MAGUK p55 subfamily member 2) [Source:ZFIN;Acc:ZDB-GENE-040704-70]	553	82.1	94	0	Regulates post-synaptic density
	Outlier-142	ssa04	75012242	75012417	175	DEL	Intronic	MODIFIER	tenm2	0.161218	0.961089	0.0389105	0	0.735294	0.264706	0	No	106603922	teneurin transmembrane protein 2	TENM2	1.2126	0	4.41458	0	54.9561	0.304834	0.215718	0	0	0	0	0.0722472	0	0.00498879	0.00353036	0	0	0.019845	0	0.899389	54.9561	61.1038	ENSDARG00000011171	si:ch211-12m10.1 [Source:ZFIN;Acc:ZDB-GENE-060503-100]	2792	80.16	100	0	Important neural roles including synaptic formation and regulation
	Outlier-25	ssa01	53229610	54031283	801673	DUP	Whole gene	MODERATE	LOC100136583&LOC106605756&LOC106605759&LOC106605778&LOC106605787&LOC106605805&LOC106608624&LOC106608628&LOC106608633&LOC106608641&eml4&id32276&pkdcc	0.268257	0.961089	0.0350195	0.00389105	0.647059	0.323529	0.0294118	Yes (hundreds)	106605787	protein quaking-like	QKI	2.22311	0.711985	1.47153	6.80999	44.6633	9.44985	2.15718	1.12086	0.726429	8.24143	0.00917795	0.0189689	0.0877852	0.121815	0.0278075	0.0144486	0.00936413	0.0286573	0.106237	0.575739	44.6633	77.5757	ENSDARG00000002026	QKI, KH domain containing, RNA binding b [Source:ZFIN;Acc:ZDB-GENE-081028-54]	319	90.28	92	0	Central role in myelinization; regulates oligodendrocyte differentiation and maturatio
	Outlier-158	ssa05	41568467	41572967	4500	DEL	60Kb upstream	MODIFIER	LOC106604955-LOC100194523	0.192344	0.957198	0.0428016	0	0.705882	0.294118	0	No	106604955	X-linked interleukin-1 receptor accessory protein-like 2	IL1RAPL2	0.404201	0	0.490509	0	6.06539	0	0	0	0	0	0	0.0704744	0	0	0	0	0	0.0580741	0	0.871452	6.06539	6.9601	ENSDARG00000037553	interleukin 1 receptor accessory protein-like 2 [Source:ZFIN;Acc:ZDB-GENE-040219-5]	688	82.41	100	0	Regulates excitatory synapse and dendritic spine formation
	Outlier-320	ssa13	53921156	53921275	119	DEL	54kb upstream	MODIFIER	LOC106567507-LOC106567508	0.154931	0.953307	0.0428016	0.00389105	0.735294	0.235294	0.0294118	No	106567507	gamma-aminobutyric acid receptor subunit beta-2	GABRB2	0	0	0	0	0		0	0	0	0	0	0	0	0	0	0	0	0	0	0	0	0	ENSDARG00000079586	gamma-aminobutyric acid type A receptor beta2 subunit a [Source:ZFIN;Acc:ZDB-GENE-030131-8196]	438	88.36	84	0	Synaptic transmission, inhibitory neurotransmitter
	Outlier-506	ssa22	16640863	16643241	2378	DEL	43 kb upstream	MODIFIER	kcnkf-LOC106582912	0.184079	0.937743	0.0622568	0	0.735294	0.205882	0.0588235	No	106582912	cadherin-4-like	CDH4	1.81891	0	0	0	17.8286	0.762085	1.07859	0	0	0.772634	0	0	0	0.0342344	0.0484525	0	0	0.081709	0.0347083	0.800896	17.8286	22.2608	ENSDARG00000015002	cadherin 4, type 1, R-cadherin (retinal) [Source:ZFIN;Acc:ZDB-GENE-991207-1]	932	76.07	100	0	Brain segmentation and neuronal outgrowth
	Outlier-349	ssa14	13696392	13696763	371	DEL	Intronic	MODIFIER	LOC106568935	0.144476	0.937743	0.0583658	0.00389105	0.676471	0.323529	0	No	106568935	calsyntenin-2-like	CLSTN2	0	2.49195	0.490509	0	54.2209	0	0.215718	4.03509	0	0	0.0405497	0.0079817	0	0	0.00351023	0.0656602	0	0	0	0.882298	54.2209	61.4541	ENSDARG00000031720	calsyntenin 1 [Source:ZFIN;Acc:ZDB-GENE-040426-1064]	966	55.9	100	0	Reguates memory and cognition via development of inhibitory synapses
	Outlier-399	ssa17	3632445	3632632	187	DEL	Intronic	MODIFIER	app	0.151373	0.933852	0.0311284	0.0350195	0.676471	0.264706	0.0588235	No	106575113	amyloid beta (A4) precursor protein	APP	198.867	144.177	141.757	86.0535	380.649	61.7289	225.21	90.3413	196.499	143.967	0.0863723	0.0849226	0.0515522	0.03698	0.134917	0.0541209	0.117717	0.119136	0.0862468	0.228036	380.649	1669.25	ENSDARG00000055543	amyloid beta (A4) precursor protein b [Source:ZFIN;Acc:ZDB-GENE-020220-1]	779	75.1	100	0	Broad functions in neurons and synapses
	Outlier-370	ssa14	71904738	71959507	54769	DUP	Whole gene	HIGH	LOC106570360	0.243417	0.933852	0.0428016	0.0233463	0.617647	0.264706	0.117647	Yes (11)	106570360	cyclin-dependent kinase 5 activator 1-like	CDK5R1	0	0	0	0	2.75699	0.152417	0.215718	0.224172	0	0	0	0	0	0.0455071	0.0644069	0.0669309	0	0	0	0.823155	2.75699	3.3493	ENSDARG00000045087	cyclin-dependent kinase 5, regulatory subunit 1b (p35) [Source:ZFIN;Acc:ZDB-GENE-040718-220]	330	57.27	99	1e-121	CNS development. Neurite outgrowth and cortical lamination. Dendritic spine morphogenesis
	Outlier-241	ssa09	139513277	139513675	398	DEL	250 kb upstream	MODIFIER	LOC106613398-pvrl1	0.198388	0.933852	0.0661479	0	0.647059	0.323529	0.0294118	No	106613399	nectin cell adhesion molecule 1	PVRL1	3.63781	0	3.92407	0	2.38939	0.304834	0	1.12086	0	0.257545	0	0.337278	0	0.0262008	0	0.0963392	0	0.312674	0.0221363	0.205371	2.38939	11.6345	ENSDARG00000086034	nectin cell adhesion molecule 1b [Source:ZFIN;Acc:ZDB-GENE-090224-2]	358	75.42	99	0	Formation of neuronal synapses; fear memory formation
	Outlier-559	ssa26	14396169	14397980	1811	DEL	83kb downstream	MODIFIER	LOC106587289-LOC106587288	0.103579	0.92607	0.07393	0	0.705882	0.294118	0	No	106587288	cadherin-11-like	CDH11	51.9399	0	23.5444	8.04817	41.5387	14.3272	13.1588	4.03509	1.81607	20.8611	0	0.131335	0.0448943	0.0799199	0.0734024	0.0225085	0.0101304	0.289731	0.116367	0.231711	41.5387	179.269	ENSDARG00000021442	cadherin 11, type 2, OB-cadherin (osteoblast) [Source:ZFIN;Acc:ZDB-GENE-980526-170]	801	87.89	100	0	Regulates synaptic functions, promote developments of functional excitatory synapses
	Outlier-559	ssa26	14396169	14397980	1811	DEL	140kb upstream	MODIFIER	LOC106587289-LOC106587288	0.103579	0.92607	0.07393	0	0.705882	0.294118	0	No	106587289	cadherin-8-like	CDH8	0.404201	0.711985	0	1.85727	38.2303	0	0	0.224172	0.363214	0	0.0170367	0	0.0444417	0	0	0.0053641	0.00869117	0.00967193	0	0.914794	38.2303	41.7912	ENSDARG00000021442	cadherin 11, type 2, OB-cadherin (osteoblast) [Source:ZFIN;Acc:ZDB-GENE-980526-170]	745	61.88	93	0	Synaptic adhesion, axon outgrowth and guidance
	Outlier-424	ssa18	46500281	47195996	695715	INV	Exonic and intronic	HIGH	LOC106577539	0.153946	0.92607	0.07393	0	0.647059	0.352941	0	Yes (hundreds)	106577539	neurexin-2-like	NRXN2	0	0	0.490509	0	31.0621	0	0	0.224172	0	0.515089	0	0.0151898	0	0	0	0.00694205	0	0	0.015951	0.961917	31.0621	32.2919	ENSDARG00000061454	neurexin 2a [Source:ZFIN;Acc:ZDB-GENE-070206-5]	1667	78.58	99	0	Essential for synaptic function, including plasticity and maturation
	Outlier-54	ssa01	131617069	131617450	381	DEL	Intronic	MODIFIER	LOC106566303	0.266914	0.922179	0.0700389	0.0077821	0.617647	0.294118	0.0882353	No	106566303	sarcoplasmic/endoplasmic reticulum calcium ATPase 2-like	ATP2A2	14.7533	14.9517	18.6393	8.66726	31.2459	22.8626	27.1805	35.8675	27.6043	29.3601	0.0646888	0.0806435	0.0374991	0.0989154	0.117597	0.155182	0.119431	0.0638307	0.127027	0.135186	31.2459	231.132	ENSDARG00000005122	ATPase sarcoplasmic/endoplasmic reticulum Ca2+ transporting 2b [Source:ZFIN;Acc:ZDB-GENE-030131-867]	1043	90.99	100	0	Calcium signalling in nerve cells, but not precisely defined
	Outlier-303	ssa12	67331886	67333727	1841	DEL	Intronic	MODIFIER	LOC106565841	0.127877	0.922179	0.07393	0.00389105	0.705882	0.264706	0.0294118	No	106565841	membrane-associated guanylate kinase,2C WW and PDZ domain-containing protein 1-like	MAGI1	20.6143	16.3757	35.8071	2.47636	20.9532	6.2491	14.6688	0.896687	8.35393	3.86317	0.125717	0.274893	0.0190112	0.0479747	0.112613	0.00688392	0.0641336	0.158257	0.0296578	0.160859	20.9532	130.258	ENSDARG00000003169	membrane associated guanylate kinase, WW and PDZ domain containing 1b [Source:ZFIN;Acc:ZDB-GENE-030131-5110]	1268	82.41	78	0	Synaptic connections and plasticity; behaviour
	Outlier-225	ssa09	102103011	102103264	253	DEL	Intronic	MODIFIER	LOC106612693	0.185625	0.918288	0.0661479	0.0155642	0.705882	0.147059	0.147059	No	106612693	echinoderm microtubule-associated protein-like 2	EML2	80.8402	32.7513	57.3895	1.85727	13.2336	29.5689	18.336	129.571	49.3971	28.5874	0.0741764	0.129978	0.00420642	0.0669688	0.0415282	0.293458	0.111876	0.18309	0.0647459	0.0299719	13.2336	441.533	ENSDARG00000008808	EMAP like 2 [Source:ZFIN;Acc:ZDB-GENE-050706-71]	821	83.19	100	0	N/A
	Outlier-589	ssa28	23454925	23455114	189	DEL	Intronic	MODIFIER	nrxn1	0.203587	0.918288	0.0428016	0.0389105	0.676471	0.117647	0.205882	No	106589744	neurexin 1	NRXN1	5.86092	0.355993	6.37661	2.47636	93.9216	51.2121	4.53008	3.13841	5.44821	35.0261	0.00170866	0.0306058	0.0118858	0.245803	0.021743	0.0150634	0.0261498	0.0281306	0.168115	0.450795	93.9216	208.346	ENSDARG00000061647	neurexin 1a [Source:NCBI gene;Acc:565531]	1511	84.65	100	0	Essential for synaptic function, including plasticity and maturation
	Outlier-360	ssa14	28688223	28688473	250	DEL	16kb upstream	MODIFIER	LOC106569164-LOC106569266	0.120779	0.910506	0.0622568	0.0272374	0.735294	0.117647	0.147059	No	106569164	adenylate cyclase type 1-like	ADCY1	0	0	0	0.61909	29.7755	0	0.215718	0	0	0	0	0	0.0202249	0	0.00704723	0	0	0	0	0.972728	29.7755	30.6103	ENSDARG00000069026	adenylate cyclase 1a [Source:ZFIN;Acc:ZDB-GENE-070705-302]	1147	73.23	97	0	Regulates neuronal signalling and synaptic plasticity
	Outlier-148	ssa05	17288655	17291404	2749	DEL	21kb dowstream	MODIFIER	LOC106604502-LOC106604431	0.15562	0.906615	0.0894942	0.00389105	0.676471	0.235294	0.0882353	No	106604502	protocadherin-1-like	PCDH1	7.47772	79.7423	27.4685	6.80999	62.8595	1.37175	10.5702	21.0722	19.2504	14.9376	0.316991	0.109193	0.027071	0.00545299	0.0420186	0.0837659	0.0765239	0.0297254	0.0593798	0.249879	62.8595	251.56	ENSDARG00000036175	protocadherin 1b [Source:ZFIN;Acc:ZDB-GENE-091015-2]	1217	78.88	97	0	Neural cell adhesion
	Outlier-262	ssa10	87561586	87564145	2559	INV	5' UTR	LOW	shank3	0.146652	0.875486	0.0933852	0.0311284	0.558824	0.382353	0.0588235	Yes (2)	106561231	SH3 and multiple ankyrin repeat domains 3	SHANK3	5.65882	37.3792	1.47153	0	15.8068	0.609668	0.862873	1.12086	0.363214	0.515089	0.585991	0.023069	0	0.00955772	0.0135272	0.0175716	0.00569408	0.0887128	0.00807501	0.247801	15.8068	63.788	ENSDARG00000063332	SH3 and multiple ankyrin repeat domains 3a [Source:ZFIN;Acc:ZDB-GENE-060503-369]	1510	72.85	84	0	Broad synaptic functions
	Outlier-115	ssa03	63171854	63414668	242814	INV	Spans 5 genes	MODERATE	LOC106601052&LOC106601094&LOC106601095&LOC106601097&LOC106601098&LOC106601099&id176377	0.156794	0.871595	0.128405	0	0.529412	0.470588	0	Yes (26)	106601094	protein shisa-9B-like	SHISA9	0	0	0	0	10.109	0	0	0	0.363214	0	0	0	0	0	0	0	0.0346837	0	0	0.965316	10.109	10.4722	ENSDARG00000052642	shisa family member 9b [Source:NCBI gene;Acc:566015]	409	71.39	99	0	Synaptic plasticity
	Outlier-74	ssa02	16343497	16343741	244	DEL	Intronic	MODIFIER	oxr1	0.137237	0.871595	0.105058	0.0233463	0.5	0.5	0	No	106579063	oxidation resistance 1	OXR1	22.4332	60.5187	21.5824	100.912	40.8035	23.1674	37.9664	11.8811	20.34	30.3903	0.163567	0.0583316	0.272738	0.0626155	0.102613	0.0321116	0.0549738	0.0606311	0	0.110281	40.8035	369.995	ENSDARG00000063310	oxidation resistance 1b [Source:ZFIN;Acc:ZDB-GENE-030131-2438]	881	60.27	97	0	Protects neuronal cells from oxidative stress
	Outlier-338	ssa14	8521625	8522242	617	DEL	Intronic	MODIFIER	LOC106568715	0.259538	0.85214	0.124514	0.0233463	0.5	0.294118	0.205882	No	106568715	low-density lipoprotein receptor-related protein 8-like	LRP8	0.202101	0	0.490509	0	24.9967	0.457251	0.647155	1.34503	0	0	0	0.0174318	0	0.0162498	0.0229987	0.0477999	0	0.00718228	0	0.888338	24.9967	28.1388	ENSDARG00000070074	low density lipoprotein receptor-related protein 8, apolipoprotein e receptor [Source:ZFIN;Acc:ZDB-GENE-050506-134]	964	66	97	0	Neuronal migration long-term potentiation.
	Outlier-302	ssa12	66379367	66379526	159	DEL	Intronic	MODIFIER	ptprg	0.192679	0.848249	0.132296	0.0194553	0.441176	0.5	0.0588235	No	106565854	protein tyrosine phosphatase receptor type G	PTPRG	11.9239	23.4955	15.2058	26.6209	32.1649	3.65801	13.806	31.8324	24.3354	3.09053	0.12623	0.0816929	0.143021	0.0196526	0.0741725	0.171019	0.130742	0.0640613	0.0166039	0.172806	32.1649	186.133	ENSDARG00000045006	protein tyrosine phosphatase receptor type Ga [Source:ZFIN;Acc:ZDB-GENE-101101-4]	1446	81.33	100	0	Synaptic transmission, neuron cell adhesion
	Outlier-395	ssa16	62706252	62706982	730	DEL	4kb downstream	MODIFIER	LOC106574304	0.132778	0.836576	0.136187	0.0272374	0.529412	0.382353	Yes	No	106574304	glycogen synthase kinase-3 beta-like	GSK3B	9.49873	9.96779	11.2817	14.8582	24.2615	10.5168	10.1388	21.5205	8.35393	13.6499	0.07436	0.0841618	0.110842	0.0784554	0.0756354	0.160544	0.0623205	0.0708608	0.101828	0.180992	24.2615	134.048	ENSDARG00000017803	glycogen synthase kinase 3 beta, genome duplicate a [Source:ZFIN;Acc:ZDB-GENE-990714-4]	418	93.06	97	0	Neurogenesis, migration, axon growth and guidance, and synaptic plasticity
	Outlier-387	ssa16	5855182	5855548	366	DEL	Intronic	MODIFIER	LOC106573098	0.129817	0.828794	0.136187	0.0350195	0.470588	0.470588	0.0588235	No	106573098	SH3 and multiple ankyrin repeat domains protein 2-like	SHANK2	0.808402	0	0	0	56.7941	6.40151	4.09865	0.672516	0.363214	0	0	0	0	0.0925899	0.0592818	0.0097271	0.00525344	0.0116925	0	0.821455	56.7941	69.1384	ENSDARG00000062325	SH3 and multiple ankyrin repeat domains 2b [Source:ZFIN;Acc:ZDB-GENE-061207-58]	1896	72.68	100	0	Broad synaptic functions
	Outlier-552	ssa25	44423629	44426494	2865	DEL	50kb downstream	MODIFIER	LOC106586847-pknox1	0.104422	0.828794	0.143969	0.0272374	0.558824	0.382353	0.0588235	No	106586847	SLIT and NTRK-like protein 5	SLITRK5	0.404201	0.355993	0	0	4.04359	0	0	0	0	0	0.0741067	0	0	0	0	0	0	0.0841422	0	0.841751	4.04359	4.80378	ENSDARG00000074153	SLIT and NTRK-like family, member 5b [Source:ZFIN;Acc:ZDB-GENE-110408-55]	876	64.95	90	0	Synaptogenesis
	Outlier-154	ssa05	34164149	34164777	628	DEL	Intronic	MODIFIER	LOC106604753	0.121074	0.805447	0.132296	0.0622568	0.470588	0.411765	0.117647	No	106604753	dystrophin-related protein 2-like	DRP2	0.202101	0.355993	0	0	7.35198	0	0	0	0	0	0.045005	0	0	0	0	0	0	0.0255498	0	0.929445	7.35198	7.91008	ENSDARG00000008487	dystrophin [Source:ZFIN;Acc:ZDB-GENE-010426-1]	893	52.86	99	0	Myelin formation
	Outlier-133	ssa04	41460622	41460748	126	DEL	Intronic	MODIFIER	LOC106603277	0.112074	0.801556	0.151751	0.0466926	0.5	0.382353	0.117647	No	106603277	seizure protein 6-like	SEZ6	0	0	0	0	31.7973	0.152417	0	0.672516	0.363214	0.257545	0	0	0	0.00458493	0	0.0202303	0.010926	0	0.00774733	0.956511	31.7973	33.243	ENSDARG00000076052	seizure related 6 homolog (mouse)-like 2 [Source:ZFIN;Acc:ZDB-GENE-091204-189]	755	48.61	71	0	Synaptic connectivity
	Outlier-79	ssa02	29854318	29854591	273	DEL	60kb downstream	MODIFIER	LOC106584618-LOC106583195	0.113524	0.797665	0.178988	0.0233463	0.647059	0.117647	0.235294	No	106583195	glutamate receptor ionotropic, 2C kainate 3-like	GRIK3	0.202101	0	0.981017	0	56.9779	0	4.96152	0.224172	1.81607	0	0	0.0150549	0	0	0.0761404	0.00344018	0.0278698	0.00310147	0	0.874393	56.9779	65.1628	ENSDARG00000077715	glutamate receptor ionotropic, kainate 3 [Source:NCBI gene;Acc:100334689]	850	91.53	92	0	Synaptic transmission
	Outlier-287	ssa11	52526486	52527168	682	DEL	30kb upstream	MODIFIER	LOC106562961-LOC106562962	0.108386	0.785992	0.163424	0.0505837	0.411765	0.529412	0.0588235	No	106562961	noelin-like	OLFM1	1.2126	0	0	0	50.5449	0.152417	0.647155	0	0.363214	0.257545	0	0	0	0.00286618	0.0121696	0	0.00683018	0.0228028	0.00484308	0.950488	50.5449	53.1778	ENSDARG00000018270	olfactomedin 1a [Source:ZFIN;Acc:ZDB-GENE-040718-194]	485	90.52	100	0	Neural development, axon growth
	Outlier-183	ssa07	16687573	16690885	3312	INV	5kb upstream	MODIFIER	LOC106608787	0.164323	0.785992	0.210117	0.00389105	0.411765	0.529412	0.0588235	No	106608787	ATP-binding cassette sub-family A member 1-like	ABCA1	0.202101	0	0	0	0.918998	0	0.215718	2.91423	0	0	0	0	0	0	0.0507447	0.685533	0	0.0475413	0	0.216181	0.918998	4.25105	ENSDARG00000057169	ATP-binding cassette, sub-family A (ABC1), member 4a [Source:ZFIN;Acc:ZDB-GENE-050517-3]	2321	49.07	99	0	Supports neural structure and function
	Outlier-569	ssa27	12774561	12775303	742	DEL	23kb downstream	MODIFIER	LOC106588311-LOC106588310	0.264509	0.747082	0.194553	0.0583658	0.352941	0.323529	0.323529	No	106588311	brevican core protein-like	BCAN	0	0	0.490509	0	8.82238	0.457251	4.53008	0	0	0	0	0.0343008	0	0.0319751	0.316784	0	0	0	0	0.61694	8.82238	14.3002	ENSDARG00000099412	brevican [Source:ZFIN;Acc:ZDB-GENE-030131-6045]	431	58.47	54	9e-156	Regulates synaptic plasticity and glioma biology
	Outlier-447	ssa19	52850480	52857722	7242	DUP	140kb upstream	MODIFIER	LOC106579242-LOC106579380	0.124053	0.7393	0.214008	0.0466926	0.382353	0.5	0.117647	No	106579380	vesicular glutamate transporter 1-like	SLC17A7	0	0	15.6963	0	0	0	0	0	0	0	0	1	0	0	0	0	0	0	0	0	0	15.6963	ENSDARG00000016480	solute carrier family 17 (vesicular glutamate transporter), member 7a [Source:ZFIN;Acc:ZDB-GENE-050105-5]	582	85	100	0	Regulates uptake of glutamate to synaptic vesicles
	Outlier-330	ssa13	83291372	83293348	1976	DEL	Intronic	MODIFIER	LOC106568079	0.221652	0.731518	0.22179	0.0466926	0.352941	0.382353	0.264706	No	106568079	seizure protein 6-like	SEZ6	0.404201	0	0	0	45.7661	0	0	0.448344	0	0	0	0	0	0	0	0.00961726	0	0.00867038	0	0.981712	45.7661	46.6186	ENSDARG00000076052	seizure related 6 homolog (mouse)-like 2 [Source:ZFIN;Acc:ZDB-GENE-091204-189]	801	47.94	73	0	Synaptic connectivity
	Outlier-243	ssa10	4090320	4090545	225	DEL	113kb downstream	MODIFIER	negr1-LOC106613433	0.103927	0.696498	0.210117	0.0933852	0.441176	0.294118	0.264706	No	106613444	neuronal growth regulator 1	NEGR1	0.606302	54.4669	0	2.47636	125.535	0.152417	1.51003	0	0.363214	0	0.29424	0	0.0133778	0.000823385	0.00815745	0	0.00196215	0.00327535	0	0.678164	125.535	185.11	ENSDARG00000021607	neuronal growth regulator 1 [Source:ZFIN;Acc:ZDB-GENE-040822-27]	360	79.17	100	0	Neural cell adhesion, cortical layering
	Outlier-375	ssa14	86907293	86907440	147	DEL	Intronic	MODIFIER	LOC106570681	0.181459	0.669261	0.256809	0.07393	0.264706	0.5	0.235294	No	106570681	gamma-aminobutyric acid type B receptor subunit 1-like	GABBR1	0	0	0	0	43.1929	0	0	0.448344	0.363214	0	0	0	0	0	0	0.0101886	0.00825403	0	0	0.981557	43.1929	44.0045	ENSDARG00000016667	gamma-aminobutyric acid (GABA) B receptor, 1b [Source:ZFIN;Acc:ZDB-GENE-060503-5]	981	89.6	96	0	Inhibitory neurotransmitter; long-term potentiation
	Outlier-390	ssa16	17878967	17880096	1129	DUP	11kb upstream	MODIFIER	LOC106573323-LOC106573324	0.135459	0.564202	0	0.435798	0.264706	0	0.735294	No	106573323	muscarinic acetylcholine receptor M2-like	CHRM2	0	0	0	0	0		0	0	0	0	0	0	0	0	0	0	0	0	0	0	0	0	ENSDARG00000098612	cholinergic receptor, muscarinic 2a [Source:ZFIN;Acc:ZDB-GENE-030314-1]	507	59.57	99	0	Neuronal excitability, synaptic plasticity, regulation of acetylcholine release
	Outlier-273	ssa10	109040712	109041519	807	DUP	16kb downstream	MODIFIER	LOC106561696-LOC106561712	0.114517	0.529183	0.284047	0.18677	0.823529	0.176471	0	No	106561696	potassium voltage-gated channel subfamily D member 2-like	KCND2	0	0	0	0	1.838	0	0	0	0	0.515089	0	0	0	0	0	0	0	0	0.2189	0.7811	1.838	2.35309	ENSDARG00000032799	potassium voltage-gated channel, Shal-related subfamily, member 2 [Source:ZFIN;Acc:ZDB-GENE-041210-70]	372	86.56	100	0	Neurotransmission, neuron excitability, cognition
	Outlier-588	ssa28	23208392	23209826	1434	DEL	59kb downstream	MODIFIER	LOC106589743-nrxn1	0.221823	0.439689	0.0116732	0.548638	0.0588235	0.0294118	0.911765	No	106589744	neurexin 1	NRXN1	5.86092	0.355993	6.37661	2.47636	93.9216	51.2121	4.53008	3.13841	5.44821	35.0261	0.00170866	0.0306058	0.0118858	0.245803	0.021743	0.0150634	0.0261498	0.0281306	0.168115	0.450795	93.9216	208.346
	Outlier-445	ssa19	26118975	26120100	1125	DEL	Intronic	MODIFIER	LOC106578615	0.155077	0.431907	0.124514	0.44358	0.0882353	0.176471	0.735294	No	106578615	receptor-type tyrosine-protein phosphatase N2-like	PTPRN2	0	0	0	0	49.6259	0	0	0	0	0	0	0	0	0	0	0	0	0	0	1	3.838	49.6259	ENSDARG00000035970	protein tyrosine phosphatase receptor type N2 [Source:ZFIN;Acc:ZDB-GENE-030131-3758]	1067	54.17	97	0	Neurotransmission
	Outlier-587	ssa28	23010409	23010544	135	DEL	260kb downstream	MODIFIER	LOC106589743-nrxn1	0.109555	0.416342	0.287938	0.29572	0.147059	0.323529	0.529412	No	106589744	neurexin 1	NRXN1	5.86092	0.355993	6.37661	2.47636	93.9216	51.2121	4.53008	3.13841	5.44821	35.0261	0.00170866	0.0306058	0.0118858	0.245803	0.021743	0.0150634	0.0261498	0.0281306	0.168115	0.450795	93.9216	208.346
	Outlier-105	ssa03	50251360	50251843	483	DEL	6kb downstream	MODIFIER	lin7b-LOC106600692	0.116838	0.40856	0.346304	0.245136	0.735294	0.205882	0.0588235	Yes (1)	100286683	lin-7 homolog B (C. elegans)	LIN7B	5.05251	4.6279	10.3007	34.05	42.0901	4.57251	11.6488	6.05264	5.81143	4.37826	0.0359911	0.0801081	0.264806	0.0355603	0.0905922	0.0470712	0.0451953	0.0392933	0.0340496	0.327333	5.838	128.585	ENSDARG00000037932	lin-7 homolog B (C. elegans) [Source:ZFIN;Acc:ZDB-GENE-041011-1]	220	97.27	100	3e-159	Neuronal migration, axon growth
	Outlier-358	ssa14	22092629	22092870	241	DEL	Intronic	MODIFIER	LOC100380755	0.167206	0.342412	0.182879	0.474708	0.0588235	0.117647	0.823529	No	100380755	astrotactin-1	ASTN1	0	0	0	0	92.635	0	0	0.224172	0.363214	0	0	0	0	0	0	0.0024047	0.00389621	0	0	0.993699	6.838	93.2224	ENSDARG00000068323	astrotactin 1 [Source:ZFIN;Acc:ZDB-GENE-050320-140]	1316	91.11	99	0	Glial-guided neuronal migration
	Outlier-319	ssa13	53065074	53065389	315	DEL	216kb downstream	MODIFIER	LOC106567607-LOC106567504	0.134921	0.315175	0.385214	0.299611	0.0588235	0.323529	0.617647	No	106567504	gamma-aminobutyric acid receptor subunit gamma-2	GABRG2	0	0.355993	0	0	20.0342	6.09668	0	0	0	0	0.0134404	0	0	0.230178	0	0	0	0	0	0.756382	7.838	26.4868	ENSDARG00000053665	gamma-aminobutyric acid (GABA) A receptor, gamma 2 [Source:ZFIN;Acc:ZDB-GENE-091118-65]	477	93.29	100	0	Inhibitory neurotransmitter; synapse formation
	Outlier-300	ssa12	46677384	46678751	1367	DEL	45kb upstream	MODIFIER	LOC106565103-LOC106565102	0.153453	0.284047	0.237354	0.478599	0.0588235	0.0882353	0.852941	No	106565103	plasma membrane calcium-transporting ATPase 1-like	ATP2B4	79.8297	5.33989	73.0858	2.47636	105.501	17.3755	26.5333	43.2652	40.68	18.0281	0.0129573	0.177343	0.00600891	0.0421619	0.0643834	0.104983	0.0987103	0.193707	0.0437454	0.255999	8.838	412.115	ENSDARG00000044902	ATPase plasma membrane Ca2+ transporting 4 [Source:ZFIN;Acc:ZDB-GENE-061027-60]	1181	86.37	99	0	Calcium regulation of synapse transmission
	Outlier-328	ssa13	80736798	80736975	177	INV	44kb upstream	MODIFIER	LOC106567800-LOC106567799	0.108848	0.256809	0.373541	0.36965	0.529412	0.323529	0.147059	No	106567800	teneurin-1-like	TENM1	0	0	0	0	100.355	3.50559	0.431436	0.672516	0.363214	0.772634	0	0	0	0.0330405	0.00406632	0.00633851	0.00342332	0	0.00728213	0.945849	9.838	106.1	ENSDARG00000003403	teneurin transmembrane protein 1 [Source:ZFIN;Acc:ZDB-GENE-060531-26]	2677	73.37	97	0	Important neural roles including synaptic formation and regulation
	Outlier-11	ssa01	31840295	31841412	1117	DUP	Intronic	MODIFIER	LOC106601308	0.185296	0.07393	0.190661	0.735409	0.176471	0.529412	0.294118	No	106601308	sodium/potassium/calcium exchanger 4-like	SLC24A4	1.0105	0	0	0	32.3487	0	0	0	0.363214	1.28772	0	0	0	0	0	0	0.0103745	0.0288631	0.0367814	0.923981	32.3487	35.0102	ENSDARG00000015425	solute carrier family 24 member 4a [Source:ZFIN;Acc:ZDB-GENE-050417-291]	614	76.71	99	0	Calcium regulation of synapse function in olfactory neurons; smell perception
[truncated: 2 more columns]
