# Supplementary material for: The structural variation landscape in 492 Atlantic salmon genomes
Source: Nat Commun. 2020 Oct 14;11:5176. doi: 10.1038/s41467-020-18972-x (PMC7560756; doi:10.1038/s41467-020-18972-x)
Supplement: Supplementary file 20 — Supplementary Data 17 [file 41467_2020_18972_MOESM20_ESM.zip]

Archive with 90 entries (85 files):
- salmonid_synteny-master/
- __MACOSX/._salmonid_synteny-master
- salmonid_synteny-master/.DS_Store
- __MACOSX/salmonid_synteny-master/._.DS_Store
- salmonid_synteny-master/config.yaml
- __MACOSX/salmonid_synteny-master/._config.yaml
- salmonid_synteny-master/run.sh
- __MACOSX/salmonid_synteny-master/._run.sh
- salmonid_synteny-master/README.md
- __MACOSX/salmonid_synteny-master/._README.md
- salmonid_synteny-master/visualisation_scripts/
- __MACOSX/salmonid_synteny-master/._visualisation_scripts
- salmonid_synteny-master/scripts/
- __MACOSX/salmonid_synteny-master/._scripts
- salmonid_synteny-master/Snakefile.py
- __MACOSX/salmonid_synteny-master/._Snakefile.py
- salmonid_synteny-master/config_singularity.yaml
- __MACOSX/salmonid_synteny-master/._config_singularity.yaml
- salmonid_synteny-master/pipeline_results/
- __MACOSX/salmonid_synteny-master/._pipeline_results
- salmonid_synteny-master/synteny.png
- __MACOSX/salmonid_synteny-master/._synteny.png
- salmonid_synteny-master/dotplot2.png
- __MACOSX/salmonid_synteny-master/._dotplot2.png
- salmonid_synteny-master/dotplot1.png
- __MACOSX/salmonid_synteny-master/._dotplot1.png
- salmonid_synteny-master/visualisation_scripts/synteny_2species.R
- __MACOSX/salmonid_synteny-master/visualisation_scripts/._synteny_2species.R
- salmonid_synteny-master/visualisation_scripts/synteny_1species.R
- __MACOSX/salmonid_synteny-master/visualisation_scripts/._synteny_1species.R
- salmonid_synteny-master/visualisation_scripts/shiny_functions.R
- __MACOSX/salmonid_synteny-master/visualisation_scripts/._shiny_functions.R
- salmonid_synteny-master/visualisation_scripts/shiny_multiple_species_synteny.R
- __MACOSX/salmonid_synteny-master/visualisation_scripts/._shiny_multiple_species_synteny.R
- salmonid_synteny-master/scripts/extract_clans_dup.R
- __MACOSX/salmonid_synteny-master/scripts/._extract_clans_dup.R
- salmonid_synteny-master/scripts/readGFF.R
- __MACOSX/salmonid_synteny-master/scripts/._readGFF.R
- salmonid_synteny-master/scripts/printMetaDataInfo.py
- __MACOSX/salmonid_synteny-master/scripts/._printMetaDataInfo.py
- salmonid_synteny-master/scripts/prepIADHORE_clans.R
- __MACOSX/salmonid_synteny-master/scripts/._prepIADHORE_clans.R
- salmonid_synteny-master/scripts/split_cds_alignments.R
- __MACOSX/salmonid_synteny-master/scripts/._split_cds_alignments.R
- salmonid_synteny-master/scripts/run_orthofinder.sh
- __MACOSX/salmonid_synteny-master/scripts/._run_orthofinder.sh
- salmonid_synteny-master/scripts/prepIADHORE_whole_OG.R
- __MACOSX/salmonid_synteny-master/scripts/._prepIADHORE_whole_OG.R
- salmonid_synteny-master/scripts/extract_cds_orthogroups.R
- __MACOSX/salmonid_synteny-master/scripts/._extract_cds_orthogroups.R
- salmonid_synteny-master/scripts/prepInputFunctions.R
- __MACOSX/salmonid_synteny-master/scripts/._prepInputFunctions.R
- salmonid_synteny-master/scripts/run_iadhore.sh
- __MACOSX/salmonid_synteny-master/scripts/._run_iadhore.sh
- salmonid_synteny-master/scripts/removeFrameShiftStopCodon.R
- __MACOSX/salmonid_synteny-master/scripts/._removeFrameShiftStopCodon.R
- salmonid_synteny-master/scripts/makeSplitOGtable.R
- __MACOSX/salmonid_synteny-master/scripts/._makeSplitOGtable.R
- salmonid_synteny-master/scripts/makeTestData.R
- __MACOSX/salmonid_synteny-master/scripts/._makeTestData.R
- salmonid_synteny-master/scripts/printMetaDataInfo.R
- __MACOSX/salmonid_synteny-master/scripts/._printMetaDataInfo.R
- salmonid_synteny-master/scripts/generateIADHORE_input.R
- __MACOSX/salmonid_synteny-master/scripts/._generateIADHORE_input.R
- salmonid_synteny-master/scripts/extract_clans.R
- __MACOSX/salmonid_synteny-master/scripts/._extract_clans.R
- salmonid_synteny-master/scripts/add_version.R
- __MACOSX/salmonid_synteny-master/scripts/._add_version.R
- salmonid_synteny-master/scripts/prepInputFiles.R
- __MACOSX/salmonid_synteny-master/scripts/._prepInputFiles.R
- salmonid_synteny-master/scripts/generate_ohnolog_tbl.R
- __MACOSX/salmonid_synteny-master/scripts/._generate_ohnolog_tbl.R
- salmonid_synteny-master/scripts/getOrthoSubGroups.R
- __MACOSX/salmonid_synteny-master/scripts/._getOrthoSubGroups.R
- salmonid_synteny-master/scripts/all_trees_in_one_file.R
- __MACOSX/salmonid_synteny-master/scripts/._all_trees_in_one_file.R
- salmonid_synteny-master/pipeline_results/2019-03/
- __MACOSX/salmonid_synteny-master/pipeline_results/._2019-03
- salmonid_synteny-master/pipeline_results/2019-03/allAATrees.RDS
- __MACOSX/salmonid_synteny-master/pipeline_results/2019-03/._allAATrees.RDS
- salmonid_synteny-master/pipeline_results/2019-03/anchorpoints_clans.tsv
- __MACOSX/salmonid_synteny-master/pipeline_results/2019-03/._anchorpoints_clans.tsv
- salmonid_synteny-master/pipeline_results/2019-03/speciesMeta.yaml
- __MACOSX/salmonid_synteny-master/pipeline_results/2019-03/._speciesMeta.yaml
- salmonid_synteny-master/pipeline_results/2019-03/anchorpoints_wholeOG.tsv
- __MACOSX/salmonid_synteny-master/pipeline_results/2019-03/._anchorpoints_wholeOG.tsv
- salmonid_synteny-master/pipeline_results/2019-03/OGtbl.tsv
- __MACOSX/salmonid_synteny-master/pipeline_results/2019-03/._OGtbl.tsv
- salmonid_synteny-master/pipeline_results/2019-03/allCDSTrees.RDS
- __MACOSX/salmonid_synteny-master/pipeline_results/2019-03/._allCDSTrees.RDS
