# Supplementary material for: The structural variation landscape in 492 Atlantic salmon genomes
Source: Nat Commun. 2020 Oct 14;11:5176. doi: 10.1038/s41467-020-18972-x (PMC7560756; doi:10.1038/s41467-020-18972-x)
Supplement: Supplementary file 20 — Supplementary Data 17 [file 41467_2020_18972_MOESM20_ESM.zip › salmonid_synteny-master/run.sh]

#!/bin/bash
#SBATCH --ntasks=40             
#SBATCH --nodes=1   
#SBATCH --partition=smallmem

module load R/3.5.0
module load blast+
module load mcl
module load fastme
module load fasttree/2.1.8
module load openmpi/1.6.5

snakemake --configfile config.yaml --cores 40 -s Snakefile.py 

  
