# Supplementary material for: The structural variation landscape in 492 Atlantic salmon genomes
Source: Nat Commun. 2020 Oct 14;11:5176. doi: 10.1038/s41467-020-18972-x (PMC7560756; doi:10.1038/s41467-020-18972-x)
Supplement: Supplementary file 20 — Supplementary Data 17 [file 41467_2020_18972_MOESM20_ESM.zip › salmonid_synteny-master/README.md]

## Introduction
This is a project that aims to build a computational pipeline to extract salmonid genome synteny relationships, including predicting ohnologs from the salmonid specific genome duplication.

The pipeline contains the following steps:

* prepare input data: generate the input data such as protein sequences, cds 
sequences and gene positions of each genome. 

* run orthofinder: use the protein sequences from previous step to run orthofinder

* cds alignments: use *macse* (and alternatively *mafft*) to align cds sequences of each orthogroup generated by 
orthofinder

* build cds tree: use *treebeest* to build gene tree from cds alignment, guided by the species tree generated by *orthofinder* 

* build synteny: the cds trees are then used to extract subgroups of gene families for pre-WGD and post-WGD.
Synteny blocks are generated using *i-adhore*. It uses the gene families 
extracted from the orthogroups, gene trees, and gene positions.

## Input configuration file (config.yaml)

This file specifies the path of required 
softwares orthofinder, macse, mafft, treebest, i-adhore, the input meta file, 
the output folder results, and some additional parameters. 
Two parameters MAX_NBSEQ_MACSE and MAX_LENSEQ_MACSE are used to decide which 
aligner to be used for multiple alignments of orthogroups's cds sequences. 
The default one is macse, which is quite time consuming for big orthogroup. 
So if an orthogroup has more than MAX_NBSEQ_MACSE sequences or one of the sequence 
is longer than MAX_LENSEQ_MACSE than we use the fasta alternative tool mafft. 
It also defines the path to protein sequences, cds sequences and gff 
files of all species which will be used to generate orthogroups and gene trees. 
The pre-WGD species and post-WGD species that the users 
would like to build synteny information shoudl also be specified in this file.

## Output directories.
The output contains 3 directories:

* PrepInput_pipeline:

    * cdsFastas: the cds sequences of each genome
    * genePosTbls: the gene coordinations of each genome
    * geneIDtbls: all information about transcript ID, protein ID ... of each gene
    * proteinFastas: the proteine sequences (longuest for each gene) of each genome
    
* Ortho_pipeline:
    
    * OrthoFinder: contain the results of orthofinder including orthogroups and 
the species tree.
    * Alignments: contain cds sequences of each orthogroup, nucleotides 
and amino acids alignments. We also generate the nucleotide alignments for 
treebest because macse alignments can contain some specieal frame shift characters that are
not readable by treebest.
    * Treebest: contain the gene trees built by treebest using the sequences
in nt_aln_for_treebest and the species tree generated by orthofinder.
We also use treebest to generate the ds distance matrices of each gene family.
All gene trees are than put into one single file allTrees.nhx. An R object
allTrees.RDS containing all trees is also generated. This object will be used 
by an R script in order to generate gene sub-families.
    * a table OGtbl.tsv containing the gene sub-families regarding each species tree level. 

* Synteny_pipeline:
    We use i-adhore to generate synteny for all species including preWGD and postWGD.
Gene family is either based on the whole orthogroups or clans.
    * Input: contains the input files to run i-adhore 
    * Results: contains the synteny results for each job. The explication of
result files could be found in the manual of i-adhore. In addition, it has
an Ohnolog_Tbl.tsv file which contains all information about pairs of
duplicated genes.

## Install and run the pipeline

Snakemake is required to run the pipeline: https://snakemake.readthedocs.io/en/stable/getting_started/installation.html

The pipeline also needs the following software to be installed:

* orthofinder (https://github.com/davidemms/OrthoFinder) which requires from itself additional
softwares: diamond blast (https://github.com/bbuchfink/diamond), fastme (https://gite.lirmm.fr/atgc/FastME/), FastTree (http://microbesonline.org/fasttree/), mcl (http://micans.org/mcl/) and mafft (https://mafft.cbrc.jp/alignment/software/)
* macse (https://bioweb.supagro.inra.fr/macse/index.php?menu=releases)
* treebest (https://github.com/Ensembl/treebest)
* i-adhore (http://bioinformatics.psb.ugent.be/software/details/i--ADHoRe) and mpirun (https://www.open-mpi.org) for
running i-adhore in parallel. 

The paths of executable files orthofinder, macse, treebest, i-adhore can be the specified in the config file. The path of diamond, fastme, mafft, mcl, FastTree, mpirun should be added in the envionmental variable PATH.

R is required with the following packages installed: dplyr, tidyverse, magrittr, treeio, Biostrings, ape, yaml, seqinr.

After installing all required tools above, edit the config file (e.g. config.yaml) with your parameters (paths to softwares on your computer, output folder ...) and the meta data information. Then run the the pipeline with appropriate number of cores (for example 20): 

    snakemake --configfile config.yaml --cores 20 -s Snakefile.py
    
## Run the pipeline with singularity image

A singularity image with all necessary tools is available, you just neeed to install singularity and then pull the image to run the pipeline.
Pull the image:

`singularity pull --name pipeline.sif shub://tothuhien/synteny_pipeline_singularity`

Then edit the config file `config_singularity.yaml` with your parameters and run the pipeline:

`singularity exec pipeline.sif snakemake --cores 20 -s Snakefile.py --configfile config_singularity.yaml`

## Synteny results visualisation 

We provide some R scripts in the folder `visualisation_scripts` that helps users to visualise interactively synteny within 1 species, 2 species and multiple species
from the output results of the pipeline. Users need to specify their main output folder and their selected species or genes.

Synteny across multiple species with regards to a selected gene:

<img src="synteny.png" alt="synteny across mulitple species" width="800"/>

Dot plots of synteny between 2 selected species:

<img src="dotplot2.png" alt="synteny between 2 species" width="800"/>

Dot plots of synteny within 1 selected species:

<img src="dotplot1.png" alt="synteny within 1 species" width="800"/>
