# Supplementary material for: The structural variation landscape in 492 Atlantic salmon genomes
Source: Nat Commun. 2020 Oct 14;11:5176. doi: 10.1038/s41467-020-18972-x (PMC7560756; doi:10.1038/s41467-020-18972-x)
Supplement: Supplementary file 20 — Supplementary Data 17 [file 41467_2020_18972_MOESM20_ESM.zip › salmonid_synteny-master/config_singularity.yaml]

#HOME FOLDER OF SOFTWARES INSIDE THE SINGULARITY IMAGE, DO NOT EDIT
ORTHOFINDER_PROGRAM: "orthofinder"
MACSE_PROGRAM: "/usr/local/bin/macse_v2.03.jar"
TREEBEST_PROGRAM: "treebest"
I-ADHORE_PROGRAM: "i-adhore"
MAFFT_PROGRAM: "mafft"

#OUTPUT RESULT FOLDER
OUTPUT_FOLDER: "/mnt/SCRATCH/thut/testData/"                    #the main folder contains all results
TEMP_FOLDER: "/work/users"
PREP_FOLDER: "PrepInput_pipeline"                               #the sub-folder, located inside the main folder, which contains all data downloaded, converted into convenient format for running the ortho_pipeline
ORTHO_FOLDER: "Ortho_pipeline"                                  #the sub-folder, located inside the main folder, contains the results of the ortho_pipeline
ALIGN_FOLDER: "Alignments"                                      #the sub-folder, located inside the ORTHO_FOLDER, contains the cds alignments
TREEBEST_FOLDER: "Treebest"                                     #the sub-folder, located inside the ORTHO_FOLDER, contains the gene trees, and ds distance generated by treebest using the cds alignments
SYNTENY_FOLDER: "Synteny_pipeline"                              #the sub-folder, located inside the main folder, contains the input and results of i-adhore.
SYNTENY_WHOLE_OG_FOLDER: "whole_OG"                             #the sub-folder, located inside the SYNTENY_FOLDER/Input or Result folder, contains the input/results of the synteny on whole OG
SYNTENY_CLANS_FOLDER: "clans"                                   #the sub-folder, located inside the SYNTENY_FOLDER/Input or Result folder, contains the input/results of the synteny on clans (including species preWGD + postWGD defined in the META_DATA file)

#NUMBER OF THREADS
NBTHREADS_ORTHOFINDER: 10                                       #number of threads for running orthofinder
NBTHREADS_IADHORE: 4                                            #number of threads for running i-adhore
IADHORE_MPI: False

OGVERSION: 1v                                                     #the version which will be appended into the ortholog names

#PARAMETER FOR CDS-ALIGNMENTS
##As MACSE is very time-consuming for big orthogroups and long sequences, we switch to an alternative methode (using mafft on AA and then convert back to CDS) when the orthogroups are big. These 2 parameters decide the limit when the cds alignment is processed with MACSE.
MAX_NBSEQ_MACSE: 200                                            #Maximum number of genes that the cds alignment will be done with MACSE
MAX_LENSEQ_MACSE: 10000                                         #Maximum gene length that the cds alignment will be done with MACSE

##SOME OPTIONS TO RUN PIPELINE
LEVEL2_ONLY: True                                               #If True, then only generate ohnolog table for level-2 of i-adhore results. If False, then generate ohnolog table for all levels.
SPLIT_OG_BEFORE_CDS_ALIGNMENT: False                            #If True, then use the duplication events in the Resolved Gene Trees of Orthofinder to split the orthogroups before processing cds alignments. If False, then process the cds alignments on the whole orthogoups.
CDS_ALIGNMENT_CLANS_ONLY: False                                 #Only use the genes of the species in clans for cds alignments and build cds trees (clan species are postWGD+preWGD in the speciesMeta.yaml file). If False, then use genes of all species to build cds alignments and cds trees.
EXTRACT_CLANS: True                                             #Extract clans trees and cds_alignments from cds trees. If False, then do not extract clan trees.
FINDDUP: True                                                   #Find clans that have WGD nodes
MIN_CLANS_SIZE: 7                                               #Minimum number of genes in an extracted clan
SUPPORT_CLANS_TREES: 0.7                                        #Only extract clans with support value >= this threshold
SUPPORT_DUP_TREES: 0.7                                          #Minimum support for WGD node 

###Meta data
preWGD: 
- Eluc
postWGD:
- Omyk
- Ssal
inputFiles:
  Drer:
    common_name: Zebrafish
    scientific_name: Danio_rerio
    source: ensembl
    protein_fasta: ftp://ftp.ensembl.org/pub/release-92/fasta/danio_rerio/pep/Danio_rerio.GRCz11.pep.all.fa.gz
    cds_fasta: ftp://ftp.ensembl.org/pub/release-92/fasta/danio_rerio/cds/Danio_rerio.GRCz11.cds.all.fa.gz
    gff: ftp://ftp.ensembl.org/pub/release-92/gff3/danio_rerio/Danio_rerio.GRCz11.92.gff3.gz
  Ssal:
    common_name: Salmon_atlantic
    scientific_name: Salmo_salar
    source: ncbi
    protein_fasta: ftp://ftp.ncbi.nlm.nih.gov/genomes/all/GCF/000/233/375/GCF_000233375.1_ICSASG_v2/GCF_000233375.1_ICSASG_v2_protein.faa.gz
    cds_fasta: ftp://ftp.ncbi.nlm.nih.gov/genomes/all/GCF/000/233/375/GCF_000233375.1_ICSASG_v2/GCF_000233375.1_ICSASG_v2_cds_from_genomic.fna.gz
    gff: ftp://ftp.ncbi.nlm.nih.gov/genomes/all/GCF/000/233/375/GCF_000233375.1_ICSASG_v2/GCF_000233375.1_ICSASG_v2_genomic.gff.gz
  Omyk:
    common_name: Rainbow_trout
    scientific_name: Oncorhynchus_mykiss
    source: ncbi
    protein_fasta: ftp://ftp.ncbi.nlm.nih.gov/genomes/all/GCF/002/163/495/GCF_002163495.1_Omyk_1.0/GCF_002163495.1_Omyk_1.0_protein.faa.gz
    cds_fasta: ftp://ftp.ncbi.nlm.nih.gov/genomes/all/GCF/002/163/495/GCF_002163495.1_Omyk_1.0/GCF_002163495.1_Omyk_1.0_cds_from_genomic.fna.gz
    gff: ftp://ftp.ncbi.nlm.nih.gov/genomes/all/GCF/002/163/495/GCF_002163495.1_Omyk_1.0/GCF_002163495.1_Omyk_1.0_genomic.gff.gz
  Eluc:
    common_name: Northern_pike
    scientific_name: Esox_lucius
    source: ncbi
    protein_fasta: ftp://ftp.ncbi.nlm.nih.gov/genomes/all/GCF/000/721/915/GCF_000721915.3_Eluc_V3/GCF_000721915.3_Eluc_V3_protein.faa.gz
    cds_fasta: ftp://ftp.ncbi.nlm.nih.gov/genomes/all/GCF/000/721/915/GCF_000721915.3_Eluc_V3/GCF_000721915.3_Eluc_V3_cds_from_genomic.fna.gz
    gff: ftp://ftp.ncbi.nlm.nih.gov/genomes/all/GCF/000/721/915/GCF_000721915.3_Eluc_V3/GCF_000721915.3_Eluc_V3_genomic.gff.gz
