# Supplementary material for: The structural variation landscape in 492 Atlantic salmon genomes
Source: Nat Commun. 2020 Oct 14;11:5176. doi: 10.1038/s41467-020-18972-x (PMC7560756; doi:10.1038/s41467-020-18972-x)
Supplement: Supplementary file 20 — Supplementary Data 17 [file 41467_2020_18972_MOESM20_ESM.zip › salmonid_synteny-master/visualisation_scripts/synteny_2species.R]

#This script generate the dot plot anchorpoints between 2 selected species
library(ggplot2)
library(plotly)
library(dplyr)
library(readr)
library(magrittr)
library(stringr)
options(stringsAsFactors = FALSE)

#Paths to input data
results_dir <- "/mnt/SCRATCH/thut/pipeline_results_all_data/"
species <- c("Ssal","Omyk") #Select the 2 species to visualise
posFilex <- paste0(results_dir,"PrepInput_pipeline/genePosTbls/",species[1],"_genePos.tsv")
posFiley <- paste0(results_dir,"PrepInput_pipeline/genePosTbls/",species[2],"_genePos.tsv")
anchorpoint_file <- file.path(results_dir,"Synteny_pipeline/Results/clans/anchorpoints.txt")
OG_file <- file.path(results_dir,"Ortho_pipeline/OGtbl.tsv")
trees_file <- file.path(results_dir,"Ortho_pipeline/Treebest/allTrees.RDS")

trees <- readRDS(trees_file)
nbGenesLimit <- 100 #number of minimum genes on a chromosome to put the chromsome on the plot

chromosomeToInteger <- function(chromosomeList){
  allChromosomes <- sort(unique(chromosomeList))
  map <- 1:length(allChromosomes)   
  names(map) <- allChromosomes
  return(map[chromosomeList])   
}

OGtbl <- read_tsv(OG_file) %>% select(-spc)
##pos_x
posGenesx <- read.csv(posFilex, sep = "\t",stringsAsFactors = FALSE) %>% as_tibble() %>%
  mutate(geneID = as.character(geneID)) 
posGenesx <- split(posGenesx, posGenesx$seqname) %>% 
  lapply(function(seq){
    if (nrow(seq) < nbGenesLimit) return (NULL)
    else return (mutate(seq,idInChromosome=1:nrow(seq)))
  }) %>% bind_rows() %>%
  mutate(seqnameID = chromosomeToInteger(seqname)) 

nbGenesx <- split(posGenesx,posGenesx$seqnameID) %>% sapply(nrow)
toAddIdx <- cumsum(c(0,nbGenesx))
namesx <- names(toAddIdx)[-1]
toAddIdx <- toAddIdx[-length(toAddIdx)]
names(toAddIdx) <- namesx

posGenesx <- mutate(posGenesx, "idToPlot" = idInChromosome + toAddIdx[posGenesx$seqnameID])

posGenesToJoinx <- select(posGenesx,seqnameID,idToPlot,strand,geneID) %>% mutate(species = species[1])
colnames(posGenesToJoinx) <- c("seqnameID_x","idToPlot_x","strand_x","gene_x","species_x")

##pos_y
posGenesy <- read.csv(posFiley, sep = "\t",stringsAsFactors = FALSE) %>% as_tibble() %>%
  mutate(geneID = as.character(geneID)) 
posGenesy <- split(posGenesy, posGenesy$seqname) %>% 
  lapply(function(seq){
    if (nrow(seq) < nbGenesLimit) return (NULL)
    else return (mutate(seq,idInChromosome=1:nrow(seq)))
  }) %>% bind_rows() %>%
  mutate(seqnameID = chromosomeToInteger(seqname))

nbGenesy <- split(posGenesy,posGenesy$seqnameID) %>% sapply(nrow)
toAddIdy <- cumsum(c(0,nbGenesy))
namesy <- names(toAddIdy)[-1]
toAddIdy <- toAddIdy[-length(toAddIdy)]
names(toAddIdy) <- namesy

posGenesy <- mutate(posGenesy, "idToPlot" = idInChromosome + toAddIdy[posGenesy$seqnameID])

posGenesToJoiny <- select(posGenesy,seqnameID,idToPlot,strand,geneID)  %>% mutate(species = species[2])
colnames(posGenesToJoiny) <- c("seqnameID_x","idToPlot_x","strand_x","gene_x","species_x")

posGenesToJoin <- rbind(posGenesToJoinx, posGenesToJoiny)

#anchorpoints
anchorpoints <- read.csv(anchorpoint_file, sep = "\t",stringsAsFactors = FALSE) %>% as_tibble() %>%
  mutate(gene_x = as.character(gene_x), gene_y = as.character(gene_y)) %>%
  select(-id,-basecluster,-is_real_anchorpoint,-coord_x,-coord_y) 

dataPlot <- left_join(anchorpoints, posGenesToJoinx) %>% filter(!is.na(seqnameID_x))
colnames(posGenesToJoin) <- c("seqnameID_y","idToPlot_y","strand_y","gene_y","species_y")

dataPlot <- left_join(dataPlot, posGenesToJoin) %>%
  filter(species_x != species_y) %>%
  filter(!is.na(seqnameID_x) & !is.na(seqnameID_y)) %>%
  mutate(xfirst = (species_x == species[1]))

dataPlot <- split(dataPlot, dataPlot$xfirst) %>% 
  lapply(function(x){
    if (x$xfirst[1] == FALSE){#swap x, y so that x<y
      col_x <- grep("_x$",colnames(x))
      col_y <- grep("_y$",colnames(x))
      x[,c(col_x,col_y)] <- x[,c(col_y,col_x)]
    }
    return(select(x,-xfirst))
  }) %>% bind_rows() %>%
  left_join(set_colnames(OGtbl, paste0(colnames(OGtbl),"_x")), 
            by = c("gene_x" = "geneID_x")) %>%
  left_join(set_colnames(OGtbl, paste0(colnames(OGtbl),"_y")), 
            by = c("gene_y" = "geneID_y")) %>%
  mutate("speciesTreeNode" = "OG", "node" = NA)

##get speciesNode of anchorpoints
nc <- colnames(OGtbl)
nc <- nc[nc!="geneID"]
for (n in nc){
  id <- which(dataPlot[[paste0(n,"_x")]] == dataPlot[[paste0(n,"_y")]])
  dataPlot$speciesTreeNode[id] <- n
  dataPlot$node[id] <- dataPlot[[paste0(n,"_x")]][id]
  dataPlot <- select(dataPlot, -contains(n, ignore.case = F))
}
dataPlot <- mutate(dataPlot, "OG" = gsub("[.][0-9]+$","",node), "geneTreeNode" = as.integer(str_extract(node,"[0-9]+$"))) %>%
  select(-node)
##get support value of anchorpoints from the gene tree
dataPlot <- lapply(split(dataPlot, dataPlot$OG), function(an_og){
  og <- an_og$OG[1]
  tree <- trees[[og]]
  if (!is.null(tree) && "B" %in% names(tree@data)){
    support = as.integer(tree@data$B[an_og$geneTreeNode])  
  } else {
    support = NA
  }
  mutate(an_og, "support" = support)
}) %>% bind_rows() %>%
  arrange(multiplicon,gene_x,gene_y) 


g <- ggplot(filter(dataPlot),aes(x=idToPlot_x,y=idToPlot_y,gene_x=gene_x,gene_y=gene_y,m=multiplicon,z=speciesTreeNode,b=support)) + 
  geom_point(size=0.01) +
  scale_x_continuous(minor_breaks = toAddId, breaks = toAddId) +
  scale_y_continuous(minor_breaks = toAddId, breaks = toAddId) +
  theme(axis.text.x = element_text(angle = 90),
        axis.text.y = element_text(),
        axis.ticks.x = element_blank(),
        axis.ticks.y = element_blank()) +
  xlab(species[1]) + ylab(species[2])
ggplotly(g)
