# Supplementary material for: The structural variation landscape in 492 Atlantic salmon genomes
Source: Nat Commun. 2020 Oct 14;11:5176. doi: 10.1038/s41467-020-18972-x (PMC7560756; doi:10.1038/s41467-020-18972-x)
Supplement: Supplementary file 20 — Supplementary Data 17 [file 41467_2020_18972_MOESM20_ESM.zip › salmonid_synteny-master/visualisation_scripts/synteny_1species.R]

#This script generate the dot plot anchorpoints within 1 selected species

library(ggplot2)
library(plotly)
library(dplyr)
library(readr)
library(magrittr)
library(stringr)
options(stringsAsFactors = FALSE)

#Paths to input data
results_dir <- "/mnt/SCRATCH/thut/pipeline_results_all_data/"
species <- "Ssal" #Select the species to visualise
posFile <- paste0(results_dir,"PrepInput_pipeline/genePosTbls/",species,"_genePos.tsv")
anchorpoint_file <- paste0(results_dir,"Synteny_pipeline/Results/clans/anchorpoints.txt")
OGtbl_file <- file.path(results_dir,"Ortho_pipeline/OGtbl.tsv")
trees_file <- file.path(results_dir,"/Ortho_pipeline/Treebest/allTrees.RDS")

trees <- readRDS(trees_file)
nbGenesLimit <- 100 #number of minimum genes on a chromosome to put the chromsome on the plot

chromosomeToInteger <- function(chromosomeList){
  allChromosomes <- sort(unique(chromosomeList))
  map <- 1:length(allChromosomes)   
  names(map) <- allChromosomes
  return(map[chromosomeList])   
}
OGtbl <- read_tsv(OGtbl_file) %>% select(-spc)

#pos
posGenes <- read.csv(posFile, sep = "\t",stringsAsFactors = FALSE) %>% as_tibble() %>%
  mutate(geneID = as.character(geneID)) 
posGenes <- split(posGenes, posGenes$seqname) %>% 
  lapply(function(seq){
    if (nrow(seq) < nbGenesLimit) return (NULL)
    else return (mutate(seq,idInChromosome=1:nrow(seq)))
  }) %>% bind_rows() %>%
  mutate(seqnameID = chromosomeToInteger(seqname))
nbGenes <- split(posGenes,posGenes$seqnameID) %>% sapply(nrow)
toAddId <- cumsum(c(0,nbGenes))
names <- names(toAddId)[-1]
toAddId <- toAddId[-length(toAddId)]
names(toAddId) <- names

posGenes <- mutate(posGenes, "idToPlot" = idInChromosome + toAddId[posGenes$seqnameID])

posGenesToJoin <- select(posGenes,seqnameID,idToPlot,strand,geneID) 
colnames(posGenesToJoin) <- c("seqnameID_x","idToPlot_x","strand_x","gene_x")

anchorpoints <- read.csv(anchorpoint_file, sep = "\t",stringsAsFactors = FALSE) %>% as_tibble() %>%
  mutate(gene_x = as.character(gene_x), gene_y = as.character(gene_y)) 


dataPlot <- left_join(anchorpoints, posGenesToJoin) %>% filter(!is.na(seqnameID_x))
colnames(posGenesToJoin) <- c("seqnameID_y","idToPlot_y","strand_y","gene_y")
dataPlot <- left_join(dataPlot, posGenesToJoin) %>%
  filter(!is.na(seqnameID_x) & !is.na(seqnameID_y)) %>% 
  mutate("x_is_smaller" = (idToPlot_x < idToPlot_y))  

dataPlot <- split(dataPlot, dataPlot$x_is_smaller) %>% 
  lapply(function(x){
    if (x$x_is_smaller[1] == FALSE){#swap x, y so that x<y
      col_x <- grep("_x$",colnames(x))
      col_y <- grep("_y$",colnames(x))
      x[,c(col_x,col_y)] <- x[,c(col_y,col_x)]
    }
    return(select(x,-x_is_smaller))
  }) %>% bind_rows()  %>%
  left_join(set_colnames(OGtbl, paste0(colnames(OGtbl),"_x")), 
            by = c("gene_x" = "geneID_x")) %>%
  left_join(set_colnames(OGtbl, paste0(colnames(OGtbl),"_y")), 
            by = c("gene_y" = "geneID_y")) %>%
  mutate("speciesTreeNode" = "OG", "node" = NA)

##get speciesNode of anchorpoints
nc <- colnames(OGtbl)
nc <- nc[nc!="geneID"]
for (n in nc){
  id <- which(dataPlot[[paste0(n,"_x")]] == dataPlot[[paste0(n,"_y")]])
  dataPlot$speciesTreeNode[id] <- n
  dataPlot$node[id] <- dataPlot[[paste0(n,"_x")]][id]
  dataPlot <- select(dataPlot, -contains(n, ignore.case = F))
}
dataPlot <- mutate(dataPlot, "OG" = gsub("[.][0-9]+$","",node), "geneTreeNode" = as.integer(str_extract(node,"[0-9]+$"))) %>%
  select(-node)
##get support value of anchorpoints from the gene tree
dataPlot <- lapply(split(dataPlot, dataPlot$OG), function(an_og){
  og <- an_og$OG[1]
  tree <- trees[[og]]
  if (!is.null(tree) && "B" %in% names(tree@data)){
    support = as.integer(tree@data$B[an_og$geneTreeNode])  
  } else {
    support = NA
  }
  mutate(an_og, "support" = support)
}) %>% bind_rows() %>%
  arrange(multiplicon,gene_x,gene_y) 


g <- ggplot(filter(dataPlot),aes(x=idToPlot_x,y=idToPlot_y,gene_x=gene_x,gene_y=gene_y,m=multiplicon,z=speciesTreeNode,b=support)) + 
  geom_point(size=0.01) +
  scale_x_continuous(minor_breaks = toAddId, breaks = toAddId) +
  scale_y_continuous(minor_breaks = toAddId, breaks = toAddId) +
  theme(axis.text.x = element_text(angle = 90),
        axis.text.y = element_text(),
        axis.ticks.x = element_blank(),
        axis.ticks.y = element_blank()) 
ggplotly(g)
