# Supplementary material for: The structural variation landscape in 492 Atlantic salmon genomes
Source: Nat Commun. 2020 Oct 14;11:5176. doi: 10.1038/s41467-020-18972-x (PMC7560756; doi:10.1038/s41467-020-18972-x)
Supplement: Supplementary file 20 — Supplementary Data 17 [file 41467_2020_18972_MOESM20_ESM.zip › salmonid_synteny-master/visualisation_scripts/shiny_functions.R]

getNeighbors <- function(genelist, chr, coord, rng) {
  genelist %>%
    filter(list == chr) %>%
    mutate(scale_id = coordinate - coord) %>% 
    filter(scale_id >= -rng, scale_id <= rng) %>%
    select(species, scale_id, list, orientation, geneID, coordinate, OG)
}

getMultiplicon <- function(multiplicons, pos_ref_gene) {#get the list of multiplicons containing the reference gene, given the position of the reference gene
  m.x <- filter(
    multiplicons,
    list_x == pos_ref_gene$list,
    begin_x <= pos_ref_gene$coordinate,
    end_x >= pos_ref_gene$coordinate
  )
  colnames(m.x) <- gsub("_x$", "_ref", colnames(m.x))
  colnames(m.x) <- gsub("_y$", "_other", colnames(m.x))
  m.y <- filter(
    multiplicons,
    list_y == pos_ref_gene$list,
    begin_y <= pos_ref_gene$coordinate,
    end_y >= pos_ref_gene$coordinate
  )
  colnames(m.y) <- gsub("_y$", "_ref", colnames(m.y))
  colnames(m.y) <- gsub("_x$", "_other", colnames(m.y))
  return(rbind(m.x,m.y))
}

getOrthologGenePairs <- function(multiplicons, pos_ref_gene, ref_neighbors, rng) {
  segments <- getMultiplicon(multiplicons, pos_ref_gene)
  segments_pairs <- list() # the list of pairs of ortholog genes
  count <- 1 
  for (chr in unique(segments$list_other)) {
    ids <- which(segments$list_other == chr)
    genePairs <- lapply(ids,function(i){
      pairs <- filter(genelist, list == chr, 
                      OG %in% ref_neighbors$OG, 
                      coordinate >= segments$begin_other[i], 
                      coordinate <= segments$end_other[i]) %>% 
        left_join(ref_neighbors, by = "OG") %>% 
        select(ends_with(".x"), ends_with(".y"), scale_id)
      names <- gsub(".x$", "_other", gsub("scale_id", "scale_id_ref", colnames(pairs)))
      names <- gsub(".y$", "_ref", names)
      set_colnames(pairs, names)
    })  
    genePairs <- genePairs[sapply(genePairs,nrow)>0]
    if (length(genePairs) > 0){
      if (length(genePairs)>1){#if there are more than 1 multiplicon of the same chromosome, fusion them if they are close enough
        other_rng <- IRanges(start = sapply(1:length(genePairs), function(i){min(genePairs[[i]]$coordinate_other) - rng}),
                             end = sapply(1:length(genePairs), function(i){max(genePairs[[i]]$coordinate_other) + rng}))
        other_rng_reduce <- IRanges::reduce(other_rng)
        for (i in 1:length(other_rng_reduce)){
          id <- which(start(other_rng) >= start(other_rng_reduce[i]) & start(other_rng) <= end(other_rng_reduce[i]))
          segments_pairs[[count]] <- do.call(rbind,genePairs[id])
          count <- count+1
        }
      }
      else{
        segments_pairs[[count]] <- genePairs[[1]]
        count <- count+1
      }
    }
  }
  return(segments_pairs)
}

getOtherRefId <- function(pairs, pos_ref_gene, ref_neighbors) {#select the gene of the other segment that will be aligned with the reference gene
  coordinate_other <- filter(pairs, geneID_ref == pos_ref_gene$geneID)$coordinate_other
  if (length(coordinate_other) > 0) {
    return(c(1, coordinate_other))
  } else {
    #if there's not any gene ortholog to ref_gene, calculate the one just before & just after ref_gene,
    #and take the middle one to align with the ref_gene
    before_ref <- which(pairs$coordinate_ref < pos_ref_gene$coordinate)
    after_ref <- which(pairs$coordinate_ref > pos_ref_gene$coordinate)
    sameDirection <- (mean(before_ref) < mean(after_ref))
    if (!is.na(sameDirection)) {
      if (sameDirection) {
        after_ref <- after_ref[!(pairs$coordinate_other[after_ref] %in% pairs$coordinate_other[before_ref])]
      } else {
        before_ref <- before_ref[!(pairs$coordinate_other[before_ref] %in% pairs$coordinate_other[after_ref])]
      }
      pairs <- pairs[c(before_ref, after_ref),] %>% arrange(coordinate_other)
    }
    if (length(before_ref) == 0) {
      i = pairs$coordinate_other[which.min(pairs$coordinate_other)] - 1
    } else if (length(after_ref) == 0) {
      i = pairs$coordinate_other[which.max(pairs$coordinate_other)] + 1
    } else {
      if (sameDirection)
        ref_other <- which((pairs$scale_id_ref[-nrow(pairs)] < 0) & (pairs$scale_id_ref[-1] > 0)) #get index where scale_id_ref change strand from - to +
      else
        ref_other <- which((pairs$scale_id_ref[-nrow(pairs)] > 0) & (pairs$scale_id_ref[-1] < 0)) #get index where scale_id_ref change strand from + to -
      i <- sapply(ref_other, function(r) {
        floor(mean(pairs$coordinate_other[r:(r + 1)]))
      })
    }
    return(c(0, i))
  }
}

getGenesToPlot <- function(multiplicons, pos_ref_gene, ref_neighbors, rng, minN) {
  genePairs <- getOrthologGenePairs(multiplicons, pos_ref_gene, ref_neighbors, rng)
  lapply(seq_along(genePairs), function(i) {
    list_other <- genePairs[[i]]$list_other[1]
    otherRefId <- getOtherRefId(pairs = genePairs[[i]], pos_ref_gene, ref_neighbors)
    nbPairs <- sapply(otherRefId[-1], function(ii) {
      nrow(filter(genePairs[[i]],coordinate_other %in% (ii - rng + 1):(ii + rng)))
    })
    if (max(nbPairs) >= minN){
      if (length(otherRefId) > 2) {
        #There are more than 1 candiate genes of the other segment that could be aligned with reference gene,
        #then select the one that give the most number of ortholog pairs in the plotting region
        otherRefId[2] <- otherRefId[which.max(nbPairs) + 1]
      }
      if (otherRefId[1] == 1) {
        #there's 1 gene in other segment that corresponds to the reference gene, get the neighbor genes around that gene
        getNeighbors(genelist, list_other, otherRefId[2], rng) %>% 
          mutate("y" = i)
      } else{
        getNeighbors(genelist, list_other, otherRefId[2], rng) %>%
          mutate(scale_id = (ifelse(scale_id <= 0, scale_id - 1, scale_id))) %>%
          filter(scale_id >= -rng) %>% mutate("y" = i)
      }
    } else {
      NULL
    }
  }) %>% bind_rows()
}

plotSynteny <- function(segments_points, pos_ref_gene, ref_neighbors, tip_order, rng) {
  if (nrow(segments_points) > 0) {
    segments_points <- ref_neighbors %>%  mutate("y" = 0) %>%
      rbind(segments_points)
  } else {
    segments_points <- ref_neighbors %>%  mutate("y" = 0)
  }
  
  #Define the color to fill inside each gene; only orthogroup of genes on the reference sequence are filled
  all_OG_ref <- unique(filter(segments_points, y == 0, !is.na(OG))$OG)  ##all OG in sequence that contains the reference gene
  colfunc <- colorRampPalette(c(col1, col2))
  colors_fill_genes <- colfunc(length(all_OG_ref))
  names(colors_fill_genes) <- all_OG_ref
  segments_points$fill_color <- colors_fill_genes[segments_points$OG]
  segments_points$fill_color[is.na(segments_points$fill_color)] <- col3  ##fill col3 for all genes that do not belong to any orthogroup of the reference sequence
  all_fill_colors <- unique(segments_points$fill_color)
  names(all_fill_colors) <- all_fill_colors
  
  #Define the color for the boundary of each gene
  segments_points$boundary_color <- segments_points$fill_color
  not_ref_OG_index <- which(segments_points$OG %in% all_OG_ref == F & !is.na(segments_points$OG))
  not_ref_OG <- unique(segments_points$OG[not_ref_OG_index])
  not_ref_boundary_color <- sample(allColors[allColors != col4], length(not_ref_OG))
  names(not_ref_boundary_color) <- not_ref_OG
  segments_points$boundary_color[not_ref_OG_index] <- not_ref_boundary_color[segments_points$OG[not_ref_OG_index]]
  segments_points$boundary_color[is.na(segments_points$OG)] <- col4
  all_boundary_colors <- unique(segments_points$boundary_color)
  names(all_boundary_colors) <- all_boundary_colors
  
  #Define the linetype for each gene; solid if there's OG, dotted is NA OG
  all_line_types <- c("solid","dotted")  
  names(all_line_types) <- c(TRUE,FALSE)
  
  #Label for y-axis
  all_y <- distinct(select(segments_points,species,list,y))
  all_present_lists <- tip_order %>% 
    left_join(select(filter(segments_points,scale_id==0),species,list,geneID,y), by = "geneID") %>%
    select(-geneID) %>%
    set_colnames(c("ordered_y","species","list","y")) 
  
  absent_y <- filter(all_y,!(y %in% all_present_lists$y))
  if (nrow(absent_y) > 0){
    all_lists <- rbind(all_present_lists,
                       #mutate(absent_y,"ordered_y" = (max(all_present_lists$ordered_y)+1):(max(all_present_lists$ordered_y)+nrow(absent_y))))
                       mutate(absent_y,"ordered_y" = (-2):(-nrow(absent_y)-1)))    
  } else {
    all_lists <- all_present_lists
  }
  segments_points <-
    left_join(segments_points, select(all_lists,y, ordered_y)) %>%
    mutate(y = ordered_y) %>% select(-ordered_y) %>% 
    mutate(y = y)
  all_lists <- left_join(all_lists, allSpecies)
  all_lists$col <- species_cols[all_lists$species]
  
  
  #Create data to plot genes as polygones
  synteny_plot <- select(segments_points, -coordinate, -list) %>% mutate("group" = 1:nrow(segments_points))
  polygones <- list()
  polygones[[1]] <- synteny_plot %>% mutate(x = scale_id - 0.2, y = y - 0.3)
  polygones[[2]] <- synteny_plot %>% mutate(
    x = ifelse(orientation == "-", scale_id - 0.45, scale_id - 0.2),
    y = ifelse(orientation == "-", y, y + 0.3)
  )
  polygones[[3]] <- synteny_plot %>% mutate(x = ifelse(orientation == "-", scale_id - 0.2, scale_id + 0.2), y = y + 0.3)
  polygones[[4]] <- synteny_plot %>% mutate(
    x = ifelse(orientation == "-", scale_id + 0.2, scale_id + 0.45),
    y = ifelse(orientation ==  "-", y + 0.3, y)
  )
  polygones[[5]] <- synteny_plot %>% mutate(x = scale_id + 0.2, y = y - 0.3)
  synteny_plot <- do.call(rbind, polygones)
  #Add lines into data to plot
  lines <- lapply(all_lists$ordered_y, function(y) {
    data.frame("x" = c(-rng-1, rng+1), "y" = y)
  }) %>% bind_rows()  %>%
    left_join(select(all_lists, y, ordered_y, col), by = c("y" = "ordered_y")) %>%
    set_colnames(c("x","y","group","col")) %>%
    arrange(group) %>% 
    rbind(data.frame( "x" = c(0, 0), "y" = c(0, max(segments_points$y)),
                      "group" = "line2", col = "black"))
  
  
  y_labels <- paste0(all_lists$species,":",all_lists$list)#," : ",all_lists$coordinate)
  
  ref_y <- filter(all_lists,y==0)
  rec1 <- data.frame("xmin"=-rng-1,
                     "xmax"=rng+1,
                     "ymin"=ref_y$ordered_y-0.4,
                     "ymax"=ref_y$ordered_y+0.4,
                     "col" = ref_y$col, stringsAsFactors = FALSE) 
  rec2 <-data.frame("xmin"=-0.4,
                    "xmax"=0.4,
                    "ymin"=-0.4,
                    "ymax"=max(segments_points$y)+0.4,
                    "col" = col6, stringsAsFactors = FALSE)
  
  ggplot(synteny_plot, aes(x = x, y = y, group = group)) +
    geom_rect(aes(xmin = rec2$xmin,xmax=rec2$xmax,ymin=rec2$ymin,ymax=rec2$ymax), fill = col6, linetype =2, alpha = 0.5) +
    geom_rect(aes(xmin = rec1$xmin,xmax=rec1$xmax,ymin=rec1$ymin,ymax=rec1$ymax), fill = col6, col=rec1$col, linetype =2, alpha = 0.5) +
    geom_line(data = lines,
              aes(x = x, y = y, group = group),
              linetype = 2)+
    geom_polygon_interactive(aes(tooltip = paste0(geneID, "-", OG),fill = fill_color, col = boundary_color, data_id = OG, linetype = !is.na(OG)))+
    xlim(c(-rng-1,rng+1)) + 
    scale_y_continuous(minor_breaks = all_lists$ordered_y,
                       breaks = all_lists$ordered_y,
                       labels = y_labels) +
    scale_fill_manual(breaks = all_fill_colors,  values = all_fill_colors) +
    scale_color_manual(breaks = all_boundary_colors, values = all_boundary_colors) + 
    scale_linetype_manual(breaks = names(all_line_types), values = all_line_types) +
    theme_bw() + 
    theme(panel.border = element_blank(), 
          panel.grid.major = element_blank(),
          panel.grid.minor = element_blank(),
          axis.text.x = element_blank(),
          axis.title.x = element_blank(),
          axis.title.y = element_blank(),
          axis.text.y =  element_text(hjust = 0, colour = all_lists$col, size = 12),
          axis.line = element_blank(),
          axis.ticks = element_blank(),
          legend.position = 'none')
}


plotGeneTree <- function(tree, highlight_genes) {
  tips <- tree@phylo$tip.label
  tips <- data.frame("species"=gsub("(.+)_([^_]+)$", "\\2", tips),"geneID"=gsub("(.+)_([^_]+)$", "\\1", tips)) %>%
    left_join(allSpecies)
  
  nTips = nrow(tips)
  tree@data$S[1:nTips] <- ""
  tree@data$D[1:nTips] <- ""
  tree@data$Size <- 0
  tree@data$Size[tree@data$D == "Y"] <- 2
  tree@data$Size[tree@data$D == "N"] <- 2
  cols_tips <- species_cols[tips$species]
  isHighligh <-
    sapply(tips$geneID, function(t) {
      t %in% highlight_genes
    })
  cols_tips[!isHighligh] <- "black"
  tree@phylo$tip.label <- paste0(tips$geneID,"_",tips$species)
  t <- ggtree(tree, aes(x = x, y = y), branch.length = 'none')
  t + geom_tiplab(col = cols_tips, size = 5) +
    xlim(c(0, max(t$data$x) + 20)) +
    geom_point(aes(size = as.factor(Size), col = D)) +
    geom_text(
      aes(label = B),
      size = 4,
      vjust = -0.5,
      hjust = 1
    ) +
    scale_color_manual(
      limits = c(TRUE, FALSE, "Y", "N"),
      values = c("red", "black", "orange", "blue")
    ) +
    scale_size_manual(values = c(0, 2)) +
    theme(plot.title = element_text(hjust = 0.1, size = 16),legend.position = "none") 
}
