# Supplementary material for: The structural variation landscape in 492 Atlantic salmon genomes
Source: Nat Commun. 2020 Oct 14;11:5176. doi: 10.1038/s41467-020-18972-x (PMC7560756; doi:10.1038/s41467-020-18972-x)
Supplement: Supplementary file 20 — Supplementary Data 17 [file 41467_2020_18972_MOESM20_ESM.zip › salmonid_synteny-master/visualisation_scripts/shiny_multiple_species_synteny.R]

#This script generates a shiny app to visualise synteny blocks across multiple species with regards to a selected reference gene
library(shiny)
library(ggiraph)
library(RColorBrewer)
library(readr)
library(ggtree)
library(treeio)
library(dplyr)
library(magrittr)
library(tidyverse)
library(IRanges)
library(DT)
source("visualisation_scripts/shiny_functions.R")
options(stringsAsFactors = FALSE)

###Define paths of input data
results_dir <- "/mnt/SCRATCH/thut/pipeline_results_all_data"
genelist_file <- file.path(results_dir,"Synteny_pipeline/Results/clans/genes.txt")
multiplicon_file <- file.path(results_dir,"Synteny_pipeline/Results/clans/multiplicons.txt")
tree_file <- file.path(results_dir,"Ortho_pipeline/Treebest/allTrees.RDS")
genePos_dir <- file.path(results_dir,"PrepInput_pipeline/genePosTbls/")

##Read input data
multiplicons <-
  read.table(multiplicon_file, sep = "\t", header = TRUE) %>%
  filter(level == 2) %>% as_tibble()
trees <- readRDS(tree_file)
genelist <- read.table(genelist_file,sep = "\t",header = T) %>% as_tibble() 
colnames(genelist)[1:2] <- c("geneID","species")
allSpecies <- data.frame("species"=unique(genelist$species))
OGtbl <- lapply(1:length(trees), function(i){
  data.frame("OG" = names(trees)[i], "geneID" = trees[[i]]@phylo$tip.label) %>%
    mutate(species = str_extract(geneID,"[^_]+$")) %>%
    filter(species %in% allSpecies$species) %>%
    mutate(geneID = gsub("_[^_]+$","",geneID)) 
}) %>% bind_rows() 
genelist <- left_join(genelist, OGtbl)
genePos <- lapply(allSpecies$species, function(spc){
  read_tsv(paste0(genePos_dir,spc,"_genePos.tsv")) %>% 
    mutate("species"=spc,seqname = as.character(seqname), geneID = as.character(geneID)) %>%
    select(species,seqname,start,end,strand,geneID)
}) %>% bind_rows()

##Some default parameter
#gene_default <- "105031128"
#select a default gene on the first multiplicon as a reference gene to plot. Can be any gene of interest
m <- multiplicons[1,]
genelist1 <- filter(genelist, species == m$genome_x, list == m$list_x, !is.na(OG), coordinate >= m$begin_x, coordinate <= m$begin_y)
gene_default <- genelist1$geneID[nrow(genelist1)/2]

og_default <- filter(genelist, geneID == gene_default)$OG
rng <- 20 #The number of neighbor genes around the referenece gene to extract
minN <- 10 #A segment is reported as synteny with the referent segment if it has at least minN genes that are ortholog with the ones in the reference segment
pxPerGene <- 25
pxPerInch <- 80
inchPerGene <- pxPerGene/pxPerInch

species_cols <- brewer.pal(nrow(allSpecies), name = "Dark2") #Define the colors for species labels
names(species_cols) <- allSpecies$species
col1 <- "red"
col2 <- "blue" #col1, col2 are the 2 colors to fill the genes in the reference segment
col3 <- "white" #The color to fill the genes not in reference segment
col4 <- "gray" #The color of the boundary does not belong to any orthogroup
col5 <- "yellow" #The highlight color when moving the mouse over each gene
col6 <- "wheat" #The fill color of reference segment & reference orthogroup


#Define possible colors for the boundary of genes do not belong to any orthogroup of the reference segment
allColors <- grDevices::colors()
allColors <- allColors[!grepl(col3, allColors) &
                         !grepl(col4, allColors) &
                         !grepl(col5, allColors) &
                         !grepl(col6, allColors) &
                         !grepl("gray", allColors) & !grepl("grey", allColors)]

usage_message <- "This shiny app helps to visualize synteny blocks around a selected gene, across multiple species.
The synteny results are generated by the pipeline https://gitlab.com/sandve-lab/salmonid_synteny developped at CIGENE, NMBU. 
User should first select a species, a chromosome, then a geneID of the interested. 
After that, click on 'Extract & plot the syntenies and the gene tree' button to get the list of ohnolog genes, the synteny plot and the gene tree plot."

synteny_color_message <- "There is a highlighted row which is the segment that contains the reference gene; and a highlighted column which contains all genes that are
in the same orthogroup as the reference gene. The selected reference gene is at the intersection of these two. Only the genes that belong to at least one orthogroup among those on the 
reference segments are filled with colors. The others are blank but have their boundaries coloured based on the orthogroups they belong to.
Genes that are not assigned to any orthogroup have dotted boundary."

genome_default = allSpecies$species[1]
chromosome_default = unique(filter(genePos, species == genome_default)$seqname)[2]
m <- filter(multiplicons, list_x == chromosome_default)[1,]
genelist1 <- filter(genelist, species == m$genome_x, list == m$list_x, !is.na(OG), coordinate >= m$begin_x, coordinate <= m$begin_y)
gene_default <- genelist1$geneID[nrow(genelist1)/2]


ui = fluidPage(fluidRow(
  column(2,selectInput("genome","Select a species ", choices = allSpecies$species, selected = genome_default)),
  column(2,selectInput("chromosome", "Select a chromosome", choices = c())),
  column(2,selectInput("geneID","Select a gene", choices = c())),
  column(1,numericInput("range","Range",value = 20,min = 10,max = 100,step = 1)),
  column(2,numericInput("minN","Minimum number of ohnolog genes of the extracting syntenies", value = 10, min = 3, max = 100, step = 1)),
  column(1,actionButton("usage", "Usage")),
  column(1,actionButton("plot_explain", "Synteny plot explication"))
),
fluidRow(actionButton("plot", "Extract & plot the syntenies and the gene tree")),
br(),
fluidRow(uiOutput("genelist")),
fluidRow(uiOutput("download")),
br(),
fluidRow(uiOutput("plots")),
fluidRow(uiOutput("wholeGeneTree"))
)


server <- function(input, output, session) {
  observe({
    genome <- input$genome
    chromosomes = unique(filter(genePos, species == genome)$seqname)
    updateSelectInput(session, "chromosome",
                      choices = chromosomes,
                      selected = chromosomes[1]
    )
  })
  observe({
    chromosome <- input$chromosome
    genes <- filter(genelist, list == chromosome)$geneID
    updateSelectInput(session, "geneID",
                      choices = genes,
                      selected = genes[1]
    )
  })
  getGene <- reactive({
    strsplit(input$geneID, ",")[[1]] %>% trimws(which = "both")
  })
  getRange <- reactive({
    input$range
  })
  getMinN <- reactive({
    input$minN
  })
  
  getOrthologlist <- reactive({
    og <- filter(genelist, geneID == input$geneID)$OG[1]
    filter(genelist, OG == og) %>% 
      select(species, list, geneID, coordinate, orientation) %>% 
      arrange(species, list, coordinate) %>% 
      set_colnames(c("species","chromosome","geneID","coordinate","strand"))
  })
  output$genelist <- renderUI({
    splitLayout(
      cellWidths=c("700px","700px"),
      DTOutput("orthologList", width = "100%"),
      DTOutput("ohnologList", width = "100%")
    )
  })
  output$orthologList <- renderDataTable(
    datatable(getOrthologlist(),caption="Gene list of selected orthogroup"),
    options = list(lengthChange = FALSE),
    selection = list(mode = 'single')
  )
  observe({
    og <- filter(genelist, geneID == input$geneID)$OG[1]
    if (length(og) > 0) {
      updateTextInput(session = session,
                      inputId = "OG",
                      value = og)
    }
  })
  observe({
    if (!is.null(input$syntenyplot_selected)) {
      updateTextInput(
        session = session,
        inputId = "OG",
        value = input$syntenyplot_selected
      )
    }
  })
  observe({
    r = input$orthologList_rows_selected
    if (length(r) > 0) {
      updateTextInput(
        session = session,
        inputId = "geneID",
        value = getOrthologlist()$geneID[r]
      )
    }
  })
  observeEvent(input$usage,{
    showNotification(usage_message, duration = NULL, type = "message")
  })
  observeEvent(input$plot_explain,{
    showNotification(synteny_color_message, duration = NULL, type = "message")
  })
  observeEvent(input$plot, {
    ref_gene <- getGene()
    rng <- getRange()
    minN <- getMinN()
    message("Reference gene : ", ref_gene)
    pos_ref_gene <- filter(genelist, geneID == ref_gene)
    if (nrow(pos_ref_gene) == 0) {
      showModal(modalDialog(
        title = "Invalid gene ID",
        paste0("The gene you have entered ", ref_gene, " is invalid")
      ))
    } else{
      #test if the reference gene is a tandem gene, change reference gene to its representative in this case
      if (pos_ref_gene$is_tandem == -1 & pos_ref_gene$is_tandem_representative == 0) {
        pos_ref_gene <- filter(genelist, geneID == pos_ref_gene$tandem_representative)
        message(ref_gene," is a tandem gene, so the reference gene is changed to its representative ", pos_ref_gene$geneID)
      }
      ref_neighbors <- getNeighbors(genelist, pos_ref_gene$list, pos_ref_gene$coordinate, rng)
      segments_points <- getGenesToPlot(multiplicons, pos_ref_gene, ref_neighbors, rng, minN)
      
      #plot gene trees
      highlight_genes <- c(ref_gene, filter(segments_points, scale_id == 0)$geneID)
      og <- pos_ref_gene$OG
      ohnolog_genes <- filter(genelist, OG == og, geneID %in% highlight_genes) %>% 
        select(species, list, geneID, coordinate, orientation) %>% 
        arrange(species, list, coordinate) %>% 
        set_colnames(c("species","chromosome","geneID","coordinate","strand"))
      output$ohnologList <- renderDataTable(
        datatable(ohnolog_genes,
                  caption="Ohnolog genes of the reference gene"),
        options = list(lengthChange = FALSE),
        selection = list(mode = 'single')
      )
      
      tip_order <- data.frame("y"=0:(length(highlight_genes)-1),"geneID"=highlight_genes)
      tree <- trees[[og]]
      tips <- tree@phylo$tip.label
      tipToDrop <-
        tips[!(gsub("(.+)_([^_]+)$", "\\2", tips) %in% allSpecies$species)]
      tree <- treeio::drop.tip(tree, tipToDrop)
      treeplot <- plotGeneTree(tree, highlight_genes) +
        labs(caption = paste0("The gene tree of the orthogroup ", og)) +
        theme(plot.caption = element_text(hjust=0,size=rel(1.2)))
      
      nbSegments <- (length(unique(segments_points$y)) +1)
      if (nbSegments != length(highlight_genes)){
        nbSegments <- nbSegments + 1
      } 
      synteny_with <- (2*rng+3)*pxPerGene + 12*pxPerGene
      if (length(highlight_genes)>2){
        tips <- tree@phylo$tip.label
        tipToDrop <-
          tips[!(gsub("(.+)_([^_]+)$", "\\1", tips) %in% highlight_genes)]
        tree <- treeio::drop.tip(tree, tipToDrop)
        phylogeny <- ggtree(tree, aes(x = x, y = y), branch.length = 'none') #+ geom_tiplab()
        phylogeny$data$y <- phylogeny$data$y - 1
        phylogeny$data$Size <- 0
        phylogeny$data$Size[phylogeny$data$D == "Y"] <- 2
        phylogeny <- phylogeny + geom_point(size = phylogeny$data$Size) + 
          ylim(c(-0.5,max(phylogeny$data$y)+0.5)) +
          theme(plot.margin = margin(0,0,-pxPerGene/4,0)) 
        phylogeny_width <- (max(phylogeny$data$x)+1)*pxPerGene
        x <- girafe(ggobj = phylogeny, 
                    width_svg = phylogeny_width/pxPerInch, 
                    height_svg = (length(highlight_genes))*inchPerGene)#width_svg = 0.2*rng, height_svg = length(highlight_genes)/2)
        
        output$plots <- renderUI({
          splitLayout(
            cellWidths=c(paste0(phylogeny_width,"px"),paste0(synteny_with,"px")),
            girafeOutput("phylogeny", width = "100%", height = paste0(length(highlight_genes)*pxPerGene,"px")),
            girafeOutput("syntenyplot", width = "100%", height = paste0(nbSegments*pxPerGene,"px"))
          )
        })
        
        output$phylogeny <- renderGirafe(girafe_options(x))
        tip_order <- (phylogeny + geom_tiplab())$data %>% 
          filter(!is.na(label)) %>%
          select(label,y) %>% mutate(geneID = gsub("^(.+)_([^)]+)$","\\1",label)) %>%
          select(-label)
      } else {
        output$plots <- renderUI({
          girafeOutput("syntenyplot", width = "100%", height = paste0(nbSegments*pxPerGene,"px"))
        })
      }
      plotS <- plotSynteny(segments_points, pos_ref_gene, ref_neighbors, tip_order, rng) + 
        theme(plot.margin = margin(0,0,0,0)) 
      
      y <- girafe(ggobj = plotS,  width_svg = synteny_with/pxPerInch, 
                  height_svg = (nbSegments)*inchPerGene)
      tooltip_css <- paste0("stroke:", col5)
      output$syntenyplot <-
        renderGirafe(girafe_options(
          y,
          opts_hover(css = tooltip_css),
          opts_sizing((rescale = FALSE)),
          opts_selection(type = "single")
        ))
      
      nbGenes <- sum(treeplot$data$isTip)
      tree_width <- (max(treeplot$data$x)-min(treeplot$data$x)+1)*pxPerGene + 20*pxPerGene
      output$wholeGeneTree <- renderUI(
        girafeOutput("genetree", width = "100%", height = paste0(nbGenes*pxPerGene,"px"))
      )
      t <- girafe(ggobj = treeplot, 
                  width_svg = tree_width/pxPerInch, 
                  height_svg = (nbGenes)*inchPerGene)
      output$genetree <- renderGirafe(girafe_options(t))
      
      output$download <- renderUI(
        splitLayout(
          cellWidths=c("700px","700px"),
          downloadButton("downloadOrthologList",label = "Download ortholog list"),
          downloadButton("downloadOhnologList", label = "Download ohnolog list")
        )
      )
      output$downloadOrthologList <- downloadHandler(
        filename = paste0(og, ".csv"),
        content = function(file) {
          og <- filter(genelist, geneID == input$geneID)[1]
          write_tsv(filter(genelist, OG == og) %>% 
                      select(species, list, geneID, coordinate, orientation) %>% 
                      arrange(species, list, coordinate) %>% 
                      set_colnames(c("species","chromosome","geneID","coordinate","strand")), 
                    file)
        }
      ) 
      
      output$downloadOhnologList <- downloadHandler(
        filename = paste0(ref_gene, ".csv"),
        content = function(file) {
          write_tsv(ohnolog_genes, file)
        }
      )
    }
  })
}
shinyApp(ui = ui, server = server) 
