# Supplementary material for: The structural variation landscape in 492 Atlantic salmon genomes
Source: Nat Commun. 2020 Oct 14;11:5176. doi: 10.1038/s41467-020-18972-x (PMC7560756; doi:10.1038/s41467-020-18972-x)
Supplement: Supplementary file 20 — Supplementary Data 17 [file 41467_2020_18972_MOESM20_ESM.zip › salmonid_synteny-master/scripts/run_orthofinder.sh]

ORTHOFINDER_HOME=$1
ORTHOGROUPS=$2
NBTHREADS=$3
TEMPFOLDER=$4
ORTHOFINDER_RESULTS=$(dirname $(dirname $ORTHOGROUPS))
TEMP=$(mktemp -d -p $TEMPFOLDER)
for F in ${@:1,2,3,4,5}; do
 cp $F ${TEMP}
done
${ORTHOFINDER_HOME} -T fasttree -M msa -f ${TEMP} -S diamond -t ${NBTHREADS} -a ${NBTHREADS} 
mv ${TEMP}/OrthoFinder/Results*/* ${ORTHOFINDER_RESULTS}
rm -r ${TEMP}
