# Supplementary material for: The structural variation landscape in 492 Atlantic salmon genomes
Source: Nat Commun. 2020 Oct 14;11:5176. doi: 10.1038/s41467-020-18972-x (PMC7560756; doi:10.1038/s41467-020-18972-x)
Supplement: Supplementary file 20 — Supplementary Data 17 [file 41467_2020_18972_MOESM20_ESM.zip › salmonid_synteny-master/scripts/run_iadhore.sh]

#module load openmpi/1.6.5
MPI=$4
if [ $MPI == "True" ]; then
  CMD=$(echo mpirun -np $1 $2 $3)
else
 CMD=$(echo $2 $3)
fi
echo $CMD
$CMD
