# Supplementary material for: The structural variation landscape in 492 Atlantic salmon genomes
Source: Nat Commun. 2020 Oct 14;11:5176. doi: 10.1038/s41467-020-18972-x (PMC7560756; doi:10.1038/s41467-020-18972-x)
Supplement: Supplementary file 20 — Supplementary Data 17 [file 41467_2020_18972_MOESM20_ESM.zip › salmonid_synteny-master/scripts/makeSplitOGtable.R]

library(yaml)
source("scripts/getOrthoSubGroups.R")
treesRDSfile = snakemake@input[["rds_tree"]]
spcTreeFile = snakemake@input[["species_tree"]]
OGtblFileOut = snakemake@output[["og_tbl_file_out"]]

geneTrees <- readRDS(treesRDSfile)
spcTree <- read.tree(spcTreeFile)

splitOG <-
  imap_dfr(geneTrees, ~ splitOrthoGroups(spcTree, treedata = .x, OGid = .y)) %>%
  mutate(
    spc = sub(".*_([^_]+)$", "\\1", geneID),
    geneID = sub("_[^_]+$", "", geneID)
  ) %>%
  arrange(OG, spc) %>%
  write_tsv(path = OGtblFileOut)
