# Supplementary material for: The structural variation landscape in 492 Atlantic salmon genomes
Source: Nat Commun. 2020 Oct 14;11:5176. doi: 10.1038/s41467-020-18972-x (PMC7560756; doi:10.1038/s41467-020-18972-x)
Supplement: Supplementary file 20 — Supplementary Data 17 [file 41467_2020_18972_MOESM20_ESM.zip › salmonid_synteny-master/scripts/add_version.R]

library(dplyr)
library(magrittr)
orthogroups <- readr::read_tsv(paste0(snakemake@input[["orthofinder_og_table"]])) 
names(orthogroups)[1] <- "OG"
orthogroups <- mutate(orthogroups, OG=paste0("OG",snakemake@params[["version"]],gsub("OG","",OG)))
write.table(orthogroups,snakemake@output[["OG_table_with_version"]], quote = FALSE,col.names = TRUE, row.names = FALSE, sep = "\t")
