# Supplementary material for: The structural variation landscape in 492 Atlantic salmon genomes
Source: Nat Commun. 2020 Oct 14;11:5176. doi: 10.1038/s41467-020-18972-x (PMC7560756; doi:10.1038/s41467-020-18972-x)
Supplement: Supplementary file 20 — Supplementary Data 17 [file 41467_2020_18972_MOESM20_ESM.zip › salmonid_synteny-master/scripts/prepInputFiles.R]

library(tidyverse)
library(seqinr)
library(yaml)
library(dplyr)
source("scripts/prepInputFunctions.R")
source("scripts/readGFF.R")

# Prepare input files for orthology/synteny prediction pipeline
#
# For each species we need:
# - Protein sequences
# - CDS sequences
# - Table to convert IDs 
#   - geneIDs, proteinIDs, transcriptIDs (, symbol, description)
#   - Protein lengths (to select the longest per gene) (get this from fasta file)
# - Order and orientation of protein coding genes along the scaffolds/chromosomes 
#    (orientation, start, end, scaffold/chromosome)
#   - For genomes were with multiple loci per gene, select a single representative locus
#
# This data is gathered from GFF files and CDS/protein fastas.
# These files are downloaded from the sources given in "speciesMeta.yaml"
#
# Issues: 
# 1. Ensembl geneID version numbers. Should they be included? 
#   For now i don't see any reason to include them. It is possible to extract them later, perhaps 
#   add some more columns to the IDtbls.
# 2. Multiple location for single gene (at least in Ssal)
#   This is only an issue when position is required. This is resolved by selecting the loci with the longest gene, 
#   preferentially in a chromosome. The alternative loci are stored in a different file.
# 3. Mismatch between protein and cds sequences (NCBI only?)
#   This is only a problem if we use the protein alignment to get the CDS alignment.
#   MACSE generates CDS alignment directly from nucletide sequences. An alternative solution
#   is to not use the protein sequences but translate them from the CDS fastas.
#   NCBI also provides "_translated_cds.faa.gz" 
# 3b. NCBI sometimes have partial CDS.
#   This probably means that the CDS is shorter than the AA sequence
# 4. MACSE can detect frameshifts. How does this affect the treebuilding?
#
#
# Design choices:
# - Use geneIDs always as the protein/cds sequences are representative of the gene
# 
spc = snakemake@params[["spc"]]
source = snakemake@params[["source"]]

# define output path
outDirs <- list(
  genePosTbl = "genePosTbls",
  geneIDtbls = "geneIDtbls",
  proteinFastas = "proteinFastas",
  cdsFastas = "cdsFastas",
  downloads = "downloads"
)

# add path prefix to outDirs
prep_folder <- dirname(dirname(snakemake@output[[1]]))
outDirs <- map(outDirs, ~ file.path(prep_folder,.x))

destPath <- file.path(outDirs$downloads, spc)
dir.create(destPath,recursive = T,showWarnings = F)

myDownload <- function(url, destfile, ...){
  if( file.exists(destfile) ){
    cat("File already downloaded: ",destfile,"\n")
  } else {
    cat("Downloading: ",destfile,"\n")
    download.file( url=url, destfile=destfile, ...)
  }
}

if( source != "local"){
  for( url in c(snakemake@params[["protein_fasta"]],snakemake@params[["cds_fasta"]],snakemake@params[["gff"]])){
    myDownload(url = url, destfile = file.path(destPath,basename(url)))
  }
}

cat("\n***** Preparing files for",spc,"genome *****\n\n")

# define output files:
outFile <- list(
  redundant_genePos = file.path(outDirs$genePosTbl,paste0(spc,"_redundant_genePos.tsv")),
  genePos = file.path(outDirs$genePosTbl,paste0(spc,"_genePos.tsv")),
  IDtbl = file.path(outDirs$geneIDtbls,paste0(spc,"_IDtbl.tsv")),
  proteinFasta = file.path(outDirs$proteinFastas,paste0(spc,".faa")),
  cdsFasta = file.path(outDirs$cdsFastas,paste0(spc,".fna"))
)

# get path to local/downloaded files
if( source == "local"){
  gffFile = snakemake@params[["gff"]]
  proteinFastaFile = snakemake@params[["protein_fasta"]]
  cdsFastaFile = snakemake@params[["cds_fasta"]]
} else { # downloaded
  gffFile = file.path(outDirs$downloads, spc, basename(snakemake@params[["gff"]]))
  proteinFastaFile = file.path(outDirs$downloads, spc, basename(snakemake@params[["protein_fasta"]]))
  cdsFastaFile = file.path(outDirs$downloads, spc, basename(snakemake@params[["cds_fasta"]]))
}

#### load gff file ####
cat("Loading gff file: ",gffFile,"\n")

if( source == "ncbi" ){
  gffTbls <- convertGFF_ncbi(gffFile)
} else if( source == "ensembl" ){
  gffTbls <- convertGFF_ensembl(gffFile)
} else if ( source == "GigaDB"){
  gffTbls <- convertGFF_mRNA(gffFile)
} else if ( source == "BIG"){
  gffTbls <- convertGFF_accession(gffFile)
} else {
  gffTbls <- convertGFF_local(gffFile)
}


#### Save gene positions ####
cat("Saving gene positions to:",outFile$genePos,"\n")

gffTbls$genePosTbl %>% 
  # sort by start position
  arrange(seqname,start) %>% 
  # deal with genes in multiple positions:
  filterRedundantGenePos( redundantSaveFile = outFile$redundant_genePos ) %>% 
  write_tsv( outFile$genePos )


#### Read protein sequences and find longest per gene ####
cat("Loading protein fasta file:",proteinFastaFile,"\n")
AAseqs <- read.fasta(proteinFastaFile,as.string = T,seqtype="AA")

if( source == "ensembl" ){ # need to remove version suffix
  names(AAseqs) <- convertIdFun_ENSEMBL(names(AAseqs))
}
if ( source == "BIG"){ #label in the protein files contains \t instead of white space
  names(AAseqs) <- str_extract(names(AAseqs),"^[^\t]+")
}

cat("Checking for mismatch between GFF and protein fasta:\n")
checkIDmissing(inFasta = names(AAseqs),inGFF =  gffTbls$IDtbl$proteinID)


# add protein length to ID conversion table and mark longest protein per gene
IDtblWithProteinLength <- 
  findLongestProtein( gffTbls$IDtbl, seqLengths = setNames(getLength(AAseqs),names(AAseqs)))

#### save ID conversion table ####
cat("Saving ID conversion table to:",outFile$IDtbl,"\n")
write_tsv( IDtblWithProteinLength, outFile$IDtbl)

# use only longest isoform from now on
longestIsoforms <- filter(IDtblWithProteinLength, is_longest)

# Hhuc has dots "." in the sequences somtimes.. replace with dash "-"
if( spc=="Hhuc" && source == "local"){
  AAseqs <- lapply(AAseqs, function(seq)gsub("\\.","-",seq))
}


#### Save longest protein/cds sequence per gene ####
cat("Saving longest protein sequences to:",outFile$proteinFasta,"\n")
write.fasta(sequences = AAseqs[longestIsoforms$proteinID],
            names = longestIsoforms$geneID, # use geneID as identifier!
            file.out = outFile$proteinFasta)


# load cds sequences
cat("Loading cds fasta file:",cdsFastaFile,"\n")
CDSseqs <- read.fasta(cdsFastaFile,as.string = T,seqtype = "DNA")

# convert IDs
if( source == "ncbi" ){
  names(CDSseqs) <- convertIdFun_CDS_NCBI(names(CDSseqs))
} else if( source == "ensembl" ){ 
  # need to remove version suffix
  names(CDSseqs) <- convertIdFun_ENSEMBL(names(CDSseqs))
} else if ( source == "BIG"){ #label in the cds files contains \t instead of white space
  names(CDSseqs) <- str_extract(names(CDSseqs),"^[^\t]+")
}


# NCBI uses proteinIDs for CDS sequences else use trancriptIDs
cdsID <- ifelse(source == "ncbi" | source == "gcgd", "proteinID", "transcriptID")

cat("Checking for mismatch between GFF and cds fasta:\n")
checkIDmissing(inFasta = names(CDSseqs),inGFF = gffTbls$IDtbl[[cdsID]])

cat("Saving longest cds fasta to:",outFile$cdsFasta,"\n")
write.fasta(sequences = CDSseqs[longestIsoforms[[cdsID]]],
            names = longestIsoforms$geneID, # use geneID as identifier!
            file.out = outFile$cdsFasta)
