# Supplementary material for: The structural variation landscape in 492 Atlantic salmon genomes
Source: Nat Commun. 2020 Oct 14;11:5176. doi: 10.1038/s41467-020-18972-x (PMC7560756; doi:10.1038/s41467-020-18972-x)
Supplement: Supplementary file 20 — Supplementary Data 17 [file 41467_2020_18972_MOESM20_ESM.zip › salmonid_synteny-master/pipeline_results/2019-03/anchorpoints_clans.tsv]

multiplicon	gene_x	gene_y	genome_x	list_x	coordinate_x	orientation_x	genome_y	list_y	coordinate_y	orientation_y	speciesTreeNode	geneTreeNode	support	OG
1	110495082	106564507	Omyk	NC_035093.1	210	+	Ssal	NC_027311.1	417	-	N7	355	0	OG1v0000002
1	110495083	106564491	Omyk	NC_035093.1	213	-	Ssal	NC_027311.1	415	-	N6	241	0	OG1v0000021
1	110494913	106564488	Omyk	NC_035093.1	220	-	Ssal	NC_027311.1	410	-	N9	517	100	OG1v0000002
1	110494942	106564486	Omyk	NC_035093.1	221	-	Ssal	NC_027311.1	411	-	N9	547	100	OG1v0000002
1	110495089	106564492	Omyk	NC_035093.1	224	-	Ssal	NC_027311.1	416	-	N8	387	0	OG1v0000021
1	110495098	106564517	Omyk	NC_035093.1	233	+	Ssal	NC_027311.1	437	+	N9	56	34	OG1v0002120
1	110493429	106564504	Omyk	NC_035093.1	239	-	Ssal	NC_027311.1	431	-	N9	52	92	OG1v0002638
1	110493432	106564505	Omyk	NC_035093.1	240	+	Ssal	NC_027311.1	432	+	N8	31	43	OG1v0007932
1	110493431	106564513	Omyk	NC_035093.1	241	+	Ssal	NC_027311.1	433	+	N9	21	3	OG1v0013295
1	110493433	106564516	Omyk	NC_035093.1	242	+	Ssal	NC_027311.1	436	+	N9	38	26	OG1v0004665
1	110493440	106564549	Omyk	NC_035093.1	248	+	Ssal	NC_027311.1	466	+	N9	36	0	OG1v0003730
1	110493441	106564552	Omyk	NC_035093.1	249	+	Ssal	NC_027311.1	467	+	N9	34	100	OG1v0003456
1	110493444	106564551	Omyk	NC_035093.1	250	-	Ssal	NC_027311.1	469	-	N9	42	59	OG1v0001726
1	110493446	106564558	Omyk	NC_035093.1	251	+	Ssal	NC_027311.1	470	+	N9	39	88	OG1v0002567
1	100305342	106564562	Omyk	NC_035093.1	253	+	Ssal	NC_027311.1	476	-	N9	32	2	OG1v0008078
1	110493447	106564561	Omyk	NC_035093.1	254	+	Ssal	NC_027311.1	475	-	N8	30	50	OG1v0007645
1	110495100	106564559	Omyk	NC_035093.1	255	+	Ssal	NC_027311.1	474	-	N9	62	47	OG1v0000391
1	110493448	106564563	Omyk	NC_035093.1	256	-	Ssal	NC_027311.1	473	+	N9	7	88	OG1v0018520
1	110493449	106564570	Omyk	NC_035093.1	257	+	Ssal	NC_027311.1	478	+	N7	58	0	OG1v0001409
1	110493450	106564567	Omyk	NC_035093.1	258	-	Ssal	NC_027311.1	480	-	N8	44	38	OG1v0001272
1	110493451	106564568	Omyk	NC_035093.1	259	+	Ssal	NC_027311.1	481	+	N8	20	0	OG1v0012514
1	110493452	106564544	Omyk	NC_035093.1	260	+	Ssal	NC_027311.1	453	+	N8	40	0	OG1v0001717
1	110493453	106564536	Omyk	NC_035093.1	261	+	Ssal	NC_027311.1	455	+	N9	46	66	OG1v0001226
1	110493456	100286676	Omyk	NC_035093.1	262	+	Ssal	NC_027311.1	456	+	N8	22	51	OG1v0012086
1	100329203	100195613	Omyk	NC_035093.1	263	-	Ssal	NC_027311.1	457	-	N9	23	15	OG1v0012145
1	110493457	106564539	Omyk	NC_035093.1	264	+	Ssal	NC_027311.1	458	+	N9	27	15	OG1v0009959
1	110493458	106564541	Omyk	NC_035093.1	265	+	Ssal	NC_027311.1	459	+	N9	112	0	OG1v0000260
1	110493459	106564542	Omyk	NC_035093.1	266	+	Ssal	NC_027311.1	460	+	N9	27	0	OG1v0009547
1	110493467	106564579	Omyk	NC_035093.1	273	+	Ssal	NC_027311.1	487	-	N7	24	0	OG1v0004134
1	110493476	106564617	Omyk	NC_035093.1	282	-	Ssal	NC_027311.1	518	-	N9	61	17	OG1v0001197
1	110493478	106564622	Omyk	NC_035093.1	283	+	Ssal	NC_027311.1	519	+	N8	74	1	OG1v0000554
1	110493477	106564618	Omyk	NC_035093.1	284	+	Ssal	NC_027311.1	520	+	N9	25	19	OG1v0010658
1	110493480	106564619	Omyk	NC_035093.1	285	-	Ssal	NC_027311.1	521	-	N9	56	25	OG1v0001884
1	110493481	106564606	Omyk	NC_035093.1	286	-	Ssal	NC_027311.1	507	-	N8	24	0	OG1v0009473
1	110493482	106564607	Omyk	NC_035093.1	287	-	Ssal	NC_027311.1	508	-	N9	40	61	OG1v0002315
1	110495106	106564608	Omyk	NC_035093.1	288	-	Ssal	NC_027311.1	509	-	N6	66	0	OG1v0000721
1	110493484	106564584	Omyk	NC_035093.1	290	-	Ssal	NC_027311.1	491	-	N9	37	92	OG1v0002914
1	110493485	106564604	Omyk	NC_035093.1	291	+	Ssal	NC_027311.1	505	+	N9	42	0	OG1v0001516
1	110493493	106564609	Omyk	NC_035093.1	299	-	Ssal	NC_027311.1	510	+	N9	28	0	OG1v0010096
1	110493494	106564615	Omyk	NC_035093.1	300	+	Ssal	NC_027311.1	515	+	N9	28	82	OG1v0004794
1	110493495	106564614	Omyk	NC_035093.1	301	+	Ssal	NC_027311.1	516	+	N7	24	78	OG1v0010214
1	110493498	100380663	Omyk	NC_035093.1	302	+	Ssal	NC_027311.1	514	-	N9	113	31	OG1v0000093
1	110493499	106564612	Omyk	NC_035093.1	303	-	Ssal	NC_027311.1	513	+	N9	48	21	OG1v0003226
1	110493497	106564611	Omyk	NC_035093.1	304	+	Ssal	NC_027311.1	512	-	N9	30	23	OG1v0004797
1	110493500	106564613	Omyk	NC_035093.1	305	-	Ssal	NC_027311.1	511	+	N6	24	47	OG1v0009225
1	110493513	106564616	Omyk	NC_035093.1	318	+	Ssal	NC_027311.1	517	-	N9	39	27	OG1v0004273
1	110493519	106564707	Omyk	NC_035093.1	323	+	Ssal	NC_027311.1	534	+	N9	42	35	OG1v0002233
1	110493521	100380845	Omyk	NC_035093.1	324	-	Ssal	NC_027311.1	535	-	N9	109	0	OG1v0000183
1	110493520	106564705	Omyk	NC_035093.1	325	-	Ssal	NC_027311.1	536	-	N9	26	33	OG1v0008090
1	110493527	106564701	Omyk	NC_035093.1	328	-	Ssal	NC_027311.1	538	-	N9	59	0	OG1v0001719
1	110493529	106564702	Omyk	NC_035093.1	330	-	Ssal	NC_027311.1	539	-	N9	62	0	OG1v0001196
1	110493532	106564695	Omyk	NC_035093.1	331	+	Ssal	NC_027311.1	541	+	N9	48	0	OG1v0003056
1	110493533	106564696	Omyk	NC_035093.1	332	-	Ssal	NC_027311.1	542	-	N8	46	0	OG1v0003061
1	110493535	106564697	Omyk	NC_035093.1	333	+	Ssal	NC_027311.1	543	+	N9	27	0	OG1v0008878
1	110493536	106564693	Omyk	NC_035093.1	335	+	Ssal	NC_027311.1	544	+	N7	41	21	OG1v0001490
1	110493538	106564692	Omyk	NC_035093.1	336	-	Ssal	NC_027311.1	545	-	N8	40	31	OG1v0002592
1	110493539	106564691	Omyk	NC_035093.1	337	+	Ssal	NC_027311.1	546	+	N9	104	84	OG1v0000231
1	110493541	106564712	Omyk	NC_035093.1	338	-	Ssal	NC_027311.1	551	-	N7	72	99	OG1v0000231
1	101268933	106564720	Omyk	NC_035093.1	339	-	Ssal	NC_027311.1	552	-	N8	22	8	OG1v0010233
1	110493549	106564688	Omyk	NC_035093.1	340	+	Ssal	NC_027311.1	553	+	N9	26	2	OG1v0012110
1	110493548	106564687	Omyk	NC_035093.1	341	+	Ssal	NC_027311.1	554	+	N8	31	2	OG1v0006352
1	110493542	106564686	Omyk	NC_035093.1	342	+	Ssal	NC_027311.1	555	+	N9	26	9	OG1v0009461
1	110493551	106564685	Omyk	NC_035093.1	343	+	Ssal	NC_027311.1	556	+	N8	147	1	OG1v0000093
1	110493546	100195896	Omyk	NC_035093.1	345	+	Ssal	NC_027311.1	558	+	N9	40	25	OG1v0004346
1	110493545	106564683	Omyk	NC_035093.1	346	+	Ssal	NC_027311.1	559	+	N9	39	33	OG1v0003139
1	110493543	106564682	Omyk	NC_035093.1	347	+	Ssal	NC_027311.1	560	+	N9	61	48	OG1v0001696
1	110495112	106564681	Omyk	NC_035093.1	348	-	Ssal	NC_027311.1	561	-	N9	180	0	OG1v0000093
1	110495114	106564680	Omyk	NC_035093.1	349	-	Ssal	NC_027311.1	562	-	N9	42	8	OG1v0004385
1	110493544	106564679	Omyk	NC_035093.1	350	-	Ssal	NC_027311.1	563	-	N6	48	1	OG1v0000776
1	110495115	106564678	Omyk	NC_035093.1	351	-	Ssal	NC_027311.1	564	-	N8	42	93	OG1v0003385
1	110493554	106564676	Omyk	NC_035093.1	354	-	Ssal	NC_027311.1	566	-	N9	30	98	OG1v0010079
1	110493555	106564674	Omyk	NC_035093.1	355	+	Ssal	NC_027311.1	567	+	N9	20	11	OG1v0013938
1	110493556	106564672	Omyk	NC_035093.1	356	+	Ssal	NC_027311.1	568	+	N9	60	0	OG1v0000676
1	110495118	106564719	Omyk	NC_035093.1	357	-	Ssal	NC_027311.1	569	-	N9	31	9	OG1v0005116
1	110493557	106564671	Omyk	NC_035093.1	358	+	Ssal	NC_027311.1	570	+	N7	52	15	OG1v0002162
1	110493558	106564669	Omyk	NC_035093.1	359	+	Ssal	NC_027311.1	571	+	N8	57	100	OG1v0001519
1	110493559	106564670	Omyk	NC_035093.1	360	+	Ssal	NC_027311.1	572	+	N9	74	9	OG1v0000254
1	100301678	106564668	Omyk	NC_035093.1	361	+	Ssal	NC_027311.1	573	+	N9	39	12	OG1v0002436
1	110493560	106564667	Omyk	NC_035093.1	362	+	Ssal	NC_027311.1	575	+	N9	43	18	OG1v0003517
1	110493563	106564665	Omyk	NC_035093.1	365	+	Ssal	NC_027311.1	576	+	N6	90	90	OG1v0000260
1	110493564	106564661	Omyk	NC_035093.1	366	+	Ssal	NC_027311.1	578	+	N9	55	62	OG1v0001682
1	110493567	106564663	Omyk	NC_035093.1	367	-	Ssal	NC_027311.1	579	-	N9	23	90	OG1v0013993
1	110493565	106564662	Omyk	NC_035093.1	368	-	Ssal	NC_027311.1	580	-	N9	32	25	OG1v0005061
1	110493568	106564658	Omyk	NC_035093.1	369	-	Ssal	NC_027311.1	581	-	N8	33	1	OG1v0007500
1	110493569	106564659	Omyk	NC_035093.1	370	-	Ssal	NC_027311.1	583	-	N9	25	0	OG1v0012298
1	110493571	106564656	Omyk	NC_035093.1	371	-	Ssal	NC_027311.1	584	-	N9	44	25	OG1v0003500
1	110493573	106564655	Omyk	NC_035093.1	372	+	Ssal	NC_027311.1	585	+	N9	27	47	OG1v0010874
1	110493570	106564654	Omyk	NC_035093.1	373	-	Ssal	NC_027311.1	586	-	N9	18	33	OG1v0014940
1	110493574	106564653	Omyk	NC_035093.1	374	+	Ssal	NC_027311.1	588	+	N9	27	73	OG1v0010633
1	110493577	106564646	Omyk	NC_035093.1	375	-	Ssal	NC_027311.1	590	-	N9	52	2	OG1v0002856
1	110493578	106564645	Omyk	NC_035093.1	376	-	Ssal	NC_027311.1	592	-	N9	36	53	OG1v0002645
1	110493580	106564644	Omyk	NC_035093.1	377	-	Ssal	NC_027311.1	593	-	N9	74	0	OG1v0000796
1	110493582	106564710	Omyk	NC_035093.1	378	+	Ssal	NC_027311.1	594	+	N9	32	57	OG1v0006647
1	110493584	106564642	Omyk	NC_035093.1	379	+	Ssal	NC_027311.1	595	+	N9	60	84	OG1v0001322
1	110493587	106564643	Omyk	NC_035093.1	380	+	Ssal	NC_027311.1	596	+	N9	15	8	OG1v0016002
1	110493585	106564723	Omyk	NC_035093.1	381	-	Ssal	NC_027311.1	605	-	N9	31	52	OG1v0005982
1	110495121	106564724	Omyk	NC_035093.1	382	-	Ssal	NC_027311.1	606	-	N9	52	53	OG1v0000953
1	110493588	106564763	Omyk	NC_035093.1	385	+	Ssal	NC_027311.1	607	+	N9	41	40	OG1v0003224
1	110493590	106564725	Omyk	NC_035093.1	386	+	Ssal	NC_027311.1	608	+	N9	22	100	OG1v0014355
1	110493589	100194538	Omyk	NC_035093.1	387	-	Ssal	NC_027311.1	609	-	N9	39	48	OG1v0004585
1	110493592	106564727	Omyk	NC_035093.1	388	-	Ssal	NC_027311.1	610	-	N9	28	70	OG1v0008426
1	110493593	106564729	Omyk	NC_035093.1	389	-	Ssal	NC_027311.1	611	-	N9	29	43	OG1v0007175
1	110493591	106564728	Omyk	NC_035093.1	390	+	Ssal	NC_027311.1	612	+	N9	37	0	OG1v0004173
1	100136006	106564730	Omyk	NC_035093.1	391	+	Ssal	NC_027311.1	613	+	N9	264	42	OG1v0000031
1	110493595	106564764	Omyk	NC_035093.1	392	+	Ssal	NC_027311.1	614	+	N8	18	37	OG1v0013510
1	110493596	106564731	Omyk	NC_035093.1	393	-	Ssal	NC_027311.1	615	-	N9	23	7	OG1v0013583
1	110493597	106564732	Omyk	NC_035093.1	394	+	Ssal	NC_027311.1	616	+	N9	12	100	OG1v0016632
1	110493598	106564734	Omyk	NC_035093.1	395	-	Ssal	NC_027311.1	617	-	N9	21	29	OG1v0014776
1	100136279	106564733	Omyk	NC_035093.1	396	-	Ssal	NC_027311.1	618	-	N9	97	96	OG1v0000272
1	110493599	100194684	Omyk	NC_035093.1	397	+	Ssal	NC_027311.1	621	+	N8	47	0	OG1v0001025
1	110493618	100306826	Omyk	NC_035093.1	398	+	Ssal	NC_027311.1	623	+	N8	99	25	OG1v0000227
1	110493607	106564737	Omyk	NC_035093.1	399	-	Ssal	NC_027311.1	624	-	N9	21	2	OG1v0014774
1	110493602	106564761	Omyk	NC_035093.1	401	-	Ssal	NC_027311.1	626	-	N9	69	21	OG1v0000879
1	110493604	106564741	Omyk	NC_035093.1	403	-	Ssal	NC_027311.1	628	-	N9	29	100	OG1v0006730
1	110493609	106564743	Omyk	NC_035093.1	404	-	Ssal	NC_027311.1	629	-	N8	25	4	OG1v0009654
1	110493619	106564744	Omyk	NC_035093.1	405	-	Ssal	NC_027311.1	630	-	N8	48	0	OG1v0002541
1	110495124	106564745	Omyk	NC_035093.1	407	+	Ssal	NC_027311.1	631	+	N9	23	100	OG1v0014078
1	110493605	106564746	Omyk	NC_035093.1	408	+	Ssal	NC_027311.1	633	+	N9	29	12	OG1v0009530
1	110493617	106564749	Omyk	NC_035093.1	409	+	Ssal	NC_027311.1	634	+	N9	30	23	OG1v0007948
1	110493612	106564747	Omyk	NC_035093.1	410	+	Ssal	NC_027311.1	635	+	N9	69	99	OG1v0000984
1	110493611	106564750	Omyk	NC_035093.1	411	+	Ssal	NC_027311.1	636	+	N9	29	77	OG1v0007221
1	110495126	106564751	Omyk	NC_035093.1	413	-	Ssal	NC_027311.1	637	-	N9	46	30	OG1v0001992
1	110493606	106564754	Omyk	NC_035093.1	414	+	Ssal	NC_027311.1	638	+	N7	22	28	OG1v0008395
1	110493621	106564766	Omyk	NC_035093.1	415	-	Ssal	NC_027311.1	639	-	N8	21	34	OG1v0010358
1	110495127	106564757	Omyk	NC_035093.1	416	+	Ssal	NC_027311.1	641	+	N9	29	20	OG1v0007388
1	100136069	106564961	Omyk	NC_035093.1	421	+	Ssal	NC_027311.1	644	+	N7	241	82	OG1v0000045
1	110493629	106564977	Omyk	NC_035093.1	423	-	Ssal	NC_027311.1	648	-	N9	29	68	OG1v0010328
1	100136031	106564958	Omyk	NC_035093.1	424	+	Ssal	NC_027311.1	649	+	N8	193	62	OG1v0000045
1	110493627	106564957	Omyk	NC_035093.1	425	-	Ssal	NC_027311.1	651	-	N9	178	7	OG1v0000045
1	110493633	106564956	Omyk	NC_035093.1	427	+	Ssal	NC_027311.1	652	+	N6	34	0	OG1v0004605
1	110493630	106564955	Omyk	NC_035093.1	428	-	Ssal	NC_027311.1	653	-	N8	24	99	OG1v0010309
1	101268960	106564996	Omyk	NC_035093.1	429	-	Ssal	NC_027311.1	654	-	N8	31	70	OG1v0008847
1	110493634	106564954	Omyk	NC_035093.1	430	-	Ssal	NC_027311.1	655	-	N9	52	2	OG1v0002340
1	110493635	106564953	Omyk	NC_035093.1	431	-	Ssal	NC_027311.1	656	-	N9	30	64	OG1v0010350
1	110493636	106564952	Omyk	NC_035093.1	432	+	Ssal	NC_027311.1	657	+	N9	26	85	OG1v0010313
1	110495131	106564951	Omyk	NC_035093.1	433	+	Ssal	NC_027311.1	659	+	N9	24	98	OG1v0011212
1	110493638	106564950	Omyk	NC_035093.1	434	+	Ssal	NC_027311.1	660	+	N9	33	81	OG1v0008139
1	110493637	106564949	Omyk	NC_035093.1	435	-	Ssal	NC_027311.1	661	-	N9	23	62	OG1v0012296
1	110493639	106564947	Omyk	NC_035093.1	436	+	Ssal	NC_027311.1	662	+	N9	52	2	OG1v0002334
1	110493640	106564948	Omyk	NC_035093.1	437	-	Ssal	NC_027311.1	663	-	N9	31	8	OG1v0006513
1	110493641	100196774	Omyk	NC_035093.1	438	-	Ssal	NC_027311.1	664	-	N9	29	3	OG1v0007522
1	110493642	106564946	Omyk	NC_035093.1	439	-	Ssal	NC_027311.1	665	-	N8	25	47	OG1v0010010
1	110493643	106564944	Omyk	NC_035093.1	440	+	Ssal	NC_027311.1	667	+	N9	28	0	OG1v0008791
1	110495133	106564943	Omyk	NC_035093.1	441	+	Ssal	NC_027311.1	668	+	N9	49	83	OG1v0000867
1	110493645	106564942	Omyk	NC_035093.1	442	+	Ssal	NC_027311.1	669	+	N9	70	94	OG1v0000867
1	110493650	106564939	Omyk	NC_035093.1	444	-	Ssal	NC_027311.1	672	-	N8	52	10	OG1v0002152
1	110493649	106564938	Omyk	NC_035093.1	445	+	Ssal	NC_027311.1	673	+	N9	15	0	OG1v0015925
1	110493648	106564975	Omyk	NC_035093.1	446	-	Ssal	NC_027311.1	674	-	N7	35	25	OG1v0003069
1	110493651	106564934	Omyk	NC_035093.1	448	-	Ssal	NC_027311.1	676	-	N9	32	0	OG1v0008126
1	110493652	106564933	Omyk	NC_035093.1	449	+	Ssal	NC_027311.1	677	+	N7	29	0	OG1v0005722
1	110493655	106564931	Omyk	NC_035093.1	450	-	Ssal	NC_027311.1	678	-	N9	74	96	OG1v0000557
1	110493654	106564930	Omyk	NC_035093.1	451	-	Ssal	NC_027311.1	679	-	N9	19	86	OG1v0014019
1	110493657	106564932	Omyk	NC_035093.1	452	+	Ssal	NC_027311.1	680	+	N6	20	88	OG1v0012200
1	110493656	100286599	Omyk	NC_035093.1	453	-	Ssal	NC_027311.1	681	-	N9	45	7	OG1v0001887
1	110493661	106564921	Omyk	NC_035093.1	455	-	Ssal	NC_027311.1	684	-	N9	39	2	OG1v0004444
1	110493662	106564925	Omyk	NC_035093.1	456	+	Ssal	NC_027311.1	685	+	N9	62	16	OG1v0001578
1	110493663	106564923	Omyk	NC_035093.1	457	-	Ssal	NC_027311.1	686	-	N9	76	1	OG1v0000688
1	110495135	106564922	Omyk	NC_035093.1	459	-	Ssal	NC_027311.1	687	-	N9	47	30	OG1v0003173
1	110493665	106564917	Omyk	NC_035093.1	460	+	Ssal	NC_027311.1	688	+	N9	22	0	OG1v0014021
1	110495157	106564973	Omyk	NC_035093.1	461	+	Ssal	NC_027311.1	689	+	N9	12	65	OG1v0016590
1	110493666	100196874	Omyk	NC_035093.1	462	-	Ssal	NC_027311.1	690	-	N9	76	40	OG1v0000625
1	110493667	106564915	Omyk	NC_035093.1	463	-	Ssal	NC_027311.1	691	-	N9	17	57	OG1v0016461
1	110493670	106564914	Omyk	NC_035093.1	464	+	Ssal	NC_027311.1	692	+	N9	46	0	OG1v0001636
1	110493671	106564913	Omyk	NC_035093.1	465	+	Ssal	NC_027311.1	693	+	N9	55	88	OG1v0002370
1	110495137	106564911	Omyk	NC_035093.1	466	-	Ssal	NC_027311.1	694	-	N9	29	9	OG1v0006880
1	110493672	106564910	Omyk	NC_035093.1	467	-	Ssal	NC_027311.1	695	-	N9	26	0	OG1v0010296
1	110493673	100380782	Omyk	NC_035093.1	468	-	Ssal	NC_027311.1	696	-	N7	25	100	OG1v0008462
1	110493674	106564908	Omyk	NC_035093.1	470	-	Ssal	NC_027311.1	697	-	N8	56	5	OG1v0001681
1	110493675	106564907	Omyk	NC_035093.1	471	-	Ssal	NC_027311.1	698	-	N9	35	36	OG1v0005787
1	110493678	106564904	Omyk	NC_035093.1	472	-	Ssal	NC_027311.1	700	-	N9	95	91	OG1v0000433
1	110493679	106564905	Omyk	NC_035093.1	473	-	Ssal	NC_027311.1	699	-	N9	25	78	OG1v0011695
1	110493676	106564902	Omyk	NC_035093.1	474	+	Ssal	NC_027311.1	701	+	N9	31	2	OG1v0009361
1	110493680	106564903	Omyk	NC_035093.1	475	-	Ssal	NC_027311.1	702	-	N9	75	57	OG1v0000836
1	110493681	106564900	Omyk	NC_035093.1	476	+	Ssal	NC_027311.1	703	+	N7	278	78	OG1v0000020
1	110493682	106564899	Omyk	NC_035093.1	477	-	Ssal	NC_027311.1	705	-	N9	43	99	OG1v0001933
1	110493683	106564897	Omyk	NC_035093.1	478	-	Ssal	NC_027311.1	706	-	N9	39	38	OG1v0002585
1	110493684	106564993	Omyk	NC_035093.1	479	+	Ssal	NC_027311.1	707	+	N9	38	87	OG1v0003167
1	110493685	100380800	Omyk	NC_035093.1	481	+	Ssal	NC_027311.1	708	+	N8	28	0	OG1v0008243
1	110493686	106564896	Omyk	NC_035093.1	482	+	Ssal	NC_027311.1	709	+	N8	32	30	OG1v0004936
1	110493687	106564895	Omyk	NC_035093.1	483	-	Ssal	NC_027311.1	710	-	N9	31	79	OG1v0008572
1	110493688	106564992	Omyk	NC_035093.1	484	+	Ssal	NC_027311.1	711	+	N7	25	3	OG1v0009320
1	110493689	106564894	Omyk	NC_035093.1	485	-	Ssal	NC_027311.1	712	-	N9	48	4	OG1v0001092
1	110493691	106564893	Omyk	NC_035093.1	486	-	Ssal	NC_027311.1	713	-	N9	54	33	OG1v0002050
1	110493693	106564890	Omyk	NC_035093.1	488	-	Ssal	NC_027311.1	715	-	N9	35	31	OG1v0005513
1	110493695	106564888	Omyk	NC_035093.1	489	-	Ssal	NC_027311.1	716	-	N9	65	11	OG1v0000890
1	110493696	106564971	Omyk	NC_035093.1	490	-	Ssal	NC_027311.1	717	-	N9	25	92	OG1v0012301
1	110493700	106564887	Omyk	NC_035093.1	497	-	Ssal	NC_027311.1	718	-	N9	54	99	OG1v0002533
1	110493703	106564885	Omyk	NC_035093.1	498	-	Ssal	NC_027311.1	719	-	N9	44	8	OG1v0001672
1	110493702	106564884	Omyk	NC_035093.1	499	-	Ssal	NC_027311.1	720	-	N9	57	1	OG1v0001672
1	110493701	106564882	Omyk	NC_035093.1	500	+	Ssal	NC_027311.1	721	+	N9	115	40	OG1v0000249
1	110493704	106564881	Omyk	NC_035093.1	501	+	Ssal	NC_027311.1	722	+	N9	3	NA	OG1v0023776
1	110493705	106564880	Omyk	NC_035093.1	502	+	Ssal	NC_027311.1	723	+	N8	55	11	OG1v0002380
1	110493706	106564879	Omyk	NC_035093.1	503	+	Ssal	NC_027311.1	724	+	N8	43	13	OG1v0003568
1	110493160	106564877	Omyk	NC_035093.1	504	-	Ssal	NC_027311.1	725	-	N9	33	100	OG1v0004779
1	110493707	100196747	Omyk	NC_035093.1	505	-	Ssal	NC_027311.1	727	-	N9	33	75	OG1v0007386
1	110493710	106564871	Omyk	NC_035093.1	506	+	Ssal	NC_027311.1	728	+	N9	55	1	OG1v0000856
1	110493711	100195430	Omyk	NC_035093.1	507	+	Ssal	NC_027311.1	730	+	N9	32	35	OG1v0004922
1	110493161	106564864	Omyk	NC_035093.1	508	+	Ssal	NC_027311.1	731	+	N9	56	100	OG1v0001675
1	110493712	106564870	Omyk	NC_035093.1	509	-	Ssal	NC_027311.1	732	-	N9	23	48	OG1v0011266
1	110493714	106564868	Omyk	NC_035093.1	510	+	Ssal	NC_027311.1	733	+	N9	61	97	OG1v0001548
1	110495162	100136396	Omyk	NC_035093.1	511	-	Ssal	NC_027311.1	734	-	N9	20	98	OG1v0015430
1	110493716	106564869	Omyk	NC_035093.1	512	+	Ssal	NC_027311.1	736	+	N9	108	29	OG1v0000109
1	110493715	106564866	Omyk	NC_035093.1	513	-	Ssal	NC_027311.1	737	-	N9	30	4	OG1v0007279
1	110493717	106564867	Omyk	NC_035093.1	514	+	Ssal	NC_027311.1	738	+	N9	28	100	OG1v0008610
1	110493718	106564865	Omyk	NC_035093.1	515	+	Ssal	NC_027311.1	739	+	N9	28	9	OG1v0008354
1	110493719	100380723	Omyk	NC_035093.1	516	+	Ssal	NC_027311.1	740	+	N9	51	9	OG1v0002503
1	110493162	106564875	Omyk	NC_035093.1	517	+	Ssal	NC_027311.1	741	+	N9	37	62	OG1v0004770
1	110493720	106564863	Omyk	NC_035093.1	518	-	Ssal	NC_027311.1	742	-	N9	24	0	OG1v0011434
1	110493721	106564862	Omyk	NC_035093.1	519	-	Ssal	NC_027311.1	744	-	N9	13	16	OG1v0016734
1	110493722	100195228	Omyk	NC_035093.1	520	+	Ssal	NC_027311.1	745	+	N9	33	60	OG1v0007941
1	110493723	106564859	Omyk	NC_035093.1	521	+	Ssal	NC_027311.1	746	+	N9	51	60	OG1v0002922
1	110493724	106564991	Omyk	NC_035093.1	522	+	Ssal	NC_027311.1	747	+	N9	24	3	OG1v0010600
1	110493725	106564858	Omyk	NC_035093.1	523	+	Ssal	NC_027311.1	748	+	N9	16	17	OG1v0016466
1	100136010	106564857	Omyk	NC_035093.1	524	+	Ssal	NC_027311.1	749	+	N9	42	31	OG1v0002661
1	110493726	100195257	Omyk	NC_035093.1	525	+	Ssal	NC_027311.1	750	+	N9	49	70	OG1v0003160
1	110493163	106564856	Omyk	NC_035093.1	526	-	Ssal	NC_027311.1	751	-	N9	33	23	OG1v0006849
1	110493727	106564855	Omyk	NC_035093.1	527	-	Ssal	NC_027311.1	752	-	N9	59	93	OG1v0000695
1	110493728	106564852	Omyk	NC_035093.1	528	+	Ssal	NC_027311.1	754	+	N9	31	89	OG1v0005622
1	110493729	106564851	Omyk	NC_035093.1	529	-	Ssal	NC_027311.1	755	-	N9	33	72	OG1v0007591
1	110493730	106564850	Omyk	NC_035093.1	530	-	Ssal	NC_027311.1	756	-	N9	106	35	OG1v0000205
1	110493731	106564849	Omyk	NC_035093.1	531	+	Ssal	NC_027311.1	757	+	N8	66	8	OG1v0000594
1	110493732	106564848	Omyk	NC_035093.1	532	-	Ssal	NC_027311.1	758	-	N9	42	43	OG1v0002339
1	110493733	106564847	Omyk	NC_035093.1	533	+	Ssal	NC_027311.1	759	+	N9	83	92	OG1v0000244
1	110493734	106564845	Omyk	NC_035093.1	534	+	Ssal	NC_027311.1	760	+	N9	41	97	OG1v0001753
1	110493735	100195984	Omyk	NC_035093.1	536	-	Ssal	NC_027311.1	762	-	N9	38	88	OG1v0002435
1	110493738	106564842	Omyk	NC_035093.1	539	+	Ssal	NC_027311.1	764	+	N9	21	100	OG1v0014654
1	110493740	100286438	Omyk	NC_035093.1	540	-	Ssal	NC_027311.1	766	-	N9	31	69	OG1v0009154
1	110493739	106564840	Omyk	NC_035093.1	541	+	Ssal	NC_027311.1	767	+	N9	47	29	OG1v0001480
1	110493741	106564836	Omyk	NC_035093.1	542	+	Ssal	NC_027311.1	768	+	N9	29	32	OG1v0009585
1	110493742	106564837	Omyk	NC_035093.1	543	-	Ssal	NC_027311.1	769	-	N9	109	97	OG1v0000307
1	110493743	106564835	Omyk	NC_035093.1	544	+	Ssal	NC_027311.1	770	+	N8	49	97	OG1v0002609
1	110493745	106564834	Omyk	NC_035093.1	545	-	Ssal	NC_027311.1	771	-	N8	47	38	OG1v0002939
1	110493746	106564833	Omyk	NC_035093.1	549	+	Ssal	NC_027311.1	772	+	N8	278	84	OG1v0000021
1	110493748	106564832	Omyk	NC_035093.1	551	+	Ssal	NC_027311.1	773	+	N9	61	83	OG1v0001483
1	100136952	106564830	Omyk	NC_035093.1	552	-	Ssal	NC_027311.1	774	-	N9	101	41	OG1v0000360
1	110493749	106564827	Omyk	NC_035093.1	553	-	Ssal	NC_027311.1	775	-	N9	27	92	OG1v0010695
1	110493750	106564828	Omyk	NC_035093.1	554	+	Ssal	NC_027311.1	776	+	N9	31	0	OG1v0008800
1	110493752	106564829	Omyk	NC_035093.1	555	-	Ssal	NC_027311.1	777	-	N9	46	100	OG1v0003852
1	110493753	106564826	Omyk	NC_035093.1	556	-	Ssal	NC_027311.1	778	-	N9	61	45	OG1v0001552
1	110493754	106564988	Omyk	NC_035093.1	557	-	Ssal	NC_027311.1	779	-	N9	28	10	OG1v0009291
1	110493755	106564825	Omyk	NC_035093.1	558	+	Ssal	NC_027311.1	780	+	N9	51	76	OG1v0000686
1	110495167	106564987	Omyk	NC_035093.1	559	-	Ssal	NC_027311.1	781	-	N9	26	99	OG1v0009829
1	110493756	106564824	Omyk	NC_035093.1	560	+	Ssal	NC_027311.1	782	+	N9	35	66	OG1v0004272
1	110493757	106564821	Omyk	NC_035093.1	562	-	Ssal	NC_027311.1	783	-	N9	40	100	OG1v0003996
1	110493759	106564822	Omyk	NC_035093.1	563	+	Ssal	NC_027311.1	784	+	N8	40	38	OG1v0003861
1	110493758	100194958	Omyk	NC_035093.1	564	-	Ssal	NC_027311.1	785	-	N9	51	90	OG1v0002910
1	110493760	106564819	Omyk	NC_035093.1	565	+	Ssal	NC_027311.1	786	+	N9	41	11	OG1v0004361
1	110493761	106564817	Omyk	NC_035093.1	566	-	Ssal	NC_027311.1	788	-	N9	40	65	OG1v0003910
1	110493762	106564986	Omyk	NC_035093.1	567	+	Ssal	NC_027311.1	790	+	N9	13	27	OG1v0016959
1	101268917	106564814	Omyk	NC_035093.1	568	-	Ssal	NC_027311.1	791	-	N9	44	28	OG1v0003510
1	110493763	106564812	Omyk	NC_035093.1	569	-	Ssal	NC_027311.1	792	-	N9	39	48	OG1v0004434
1	110493764	106564813	Omyk	NC_035093.1	570	-	Ssal	NC_027311.1	793	-	N9	25	0	OG1v0011355
1	110493765	106564810	Omyk	NC_035093.1	571	-	Ssal	NC_027311.1	796	-	N9	36	95	OG1v0004653
1	100305208	106564981	Omyk	NC_035093.1	572	-	Ssal	NC_027311.1	797	-	N8	10	94	OG1v0016953
1	110493766	106564809	Omyk	NC_035093.1	574	+	Ssal	NC_027311.1	798	+	N9	63	100	OG1v0001311
1	110493767	106564808	Omyk	NC_035093.1	575	+	Ssal	NC_027311.1	799	+	N9	33	23	OG1v0003699
1	110493768	100380382	Omyk	NC_035093.1	576	+	Ssal	NC_027311.1	800	+	N8	28	38	OG1v0010049
1	110493769	106564807	Omyk	NC_035093.1	577	+	Ssal	NC_027311.1	801	+	N8	39	83	OG1v0003919
1	110493770	100286710	Omyk	NC_035093.1	578	+	Ssal	NC_027311.1	802	+	N9	64	66	OG1v0000483
1	110493772	106564803	Omyk	NC_035093.1	579	+	Ssal	NC_027311.1	803	+	N9	326	1	OG1v0000006
1	110493771	106564804	Omyk	NC_035093.1	580	-	Ssal	NC_027311.1	804	-	N9	31	77	OG1v0009003
1	110493774	106564802	Omyk	NC_035093.1	581	-	Ssal	NC_027311.1	805	-	N9	33	10	OG1v0007240
1	110493775	106564801	Omyk	NC_035093.1	582	+	Ssal	NC_027311.1	806	+	N9	88	60	OG1v0000341
1	110493776	106564799	Omyk	NC_035093.1	583	-	Ssal	NC_027311.1	807	-	N9	25	0	OG1v0011386
1	110493778	106564798	Omyk	NC_035093.1	584	+	Ssal	NC_027311.1	808	+	N9	105	100	OG1v0000290
1	110493780	106564980	Omyk	NC_035093.1	585	-	Ssal	NC_027311.1	809	-	N9	21	86	OG1v0014233
1	110493781	106564797	Omyk	NC_035093.1	586	-	Ssal	NC_027311.1	810	-	N9	42	64	OG1v0001946
1	110493782	100196778	Omyk	NC_035093.1	587	-	Ssal	NC_027311.1	811	-	N8	22	87	OG1v0012641
1	110493783	106564979	Omyk	NC_035093.1	588	+	Ssal	NC_027311.1	812	+	N8	78	51	OG1v0000698
1	110493784	106564795	Omyk	NC_035093.1	589	-	Ssal	NC_027311.1	813	-	N9	23	38	OG1v0013178
1	110493785	100196291	Omyk	NC_035093.1	590	+	Ssal	NC_027311.1	814	+	N9	40	63	OG1v0003014
1	110493787	106564793	Omyk	NC_035093.1	591	+	Ssal	NC_027311.1	815	+	N9	146	4	OG1v0000092
1	110493788	106564978	Omyk	NC_035093.1	592	+	Ssal	NC_027311.1	817	+	N9	76	55	OG1v0000797
1	110493789	106564792	Omyk	NC_035093.1	593	-	Ssal	NC_027311.1	818	-	N9	39	91	OG1v0003242
1	110493790	106564791	Omyk	NC_035093.1	594	+	Ssal	NC_027311.1	819	+	N9	81	10	OG1v0000648
1	110493792	106564790	Omyk	NC_035093.1	595	+	Ssal	NC_027311.1	820	+	N9	49	93	OG1v0001150
1	110493795	100196295	Omyk	NC_035093.1	597	-	Ssal	NC_027311.1	821	-	N9	21	85	OG1v0014678
1	110493794	106564788	Omyk	NC_035093.1	598	+	Ssal	NC_027311.1	822	+	N9	54	92	OG1v0000598
1	110493796	106564787	Omyk	NC_035093.1	599	+	Ssal	NC_027311.1	823	+	N9	41	64	OG1v0002747
1	110493797	106564786	Omyk	NC_035093.1	600	+	Ssal	NC_027311.1	824	+	N9	40	97	OG1v0002570
1	110493798	106564785	Omyk	NC_035093.1	601	-	Ssal	NC_027311.1	825	-	N9	35	18	OG1v0006089
1	110493799	106564784	Omyk	NC_035093.1	602	-	Ssal	NC_027311.1	826	-	N9	21	99	OG1v0014248
1	110493800	106564782	Omyk	NC_035093.1	603	-	Ssal	NC_027311.1	827	-	N9	31	10	OG1v0006114
1	110493801	106564780	Omyk	NC_035093.1	604	+	Ssal	NC_027311.1	828	+	N9	16	89	OG1v0015673
1	110493802	106564779	Omyk	NC_035093.1	605	+	Ssal	NC_027311.1	829	+	N9	56	62	OG1v0001705
1	110493803	106564778	Omyk	NC_035093.1	606	-	Ssal	NC_027311.1	830	-	N9	32	86	OG1v0004543
1	110493804	106564776	Omyk	NC_035093.1	607	-	Ssal	NC_027311.1	831	-	N9	13	44	OG1v0017127
1	100305341	100196848	Omyk	NC_035093.1	609	+	Ssal	NC_027311.1	832	+	N9	19	45	OG1v0015290
1	110493809	100286519	Omyk	NC_035093.1	610	-	Ssal	NC_027311.1	833	-	N8	29	79	OG1v0009972
1	110493807	106564773	Omyk	NC_035093.1	611	+	Ssal	NC_027311.1	834	+	N9	25	45	OG1v0011462
1	110493806	106564774	Omyk	NC_035093.1	612	-	Ssal	NC_027311.1	835	-	N9	27	6	OG1v0009570
1	110493810	106564775	Omyk	NC_035093.1	613	-	Ssal	NC_027311.1	836	-	N9	15	68	OG1v0016504
1	110493811	106564771	Omyk	NC_035093.1	614	+	Ssal	NC_027311.1	837	+	N9	54	0	OG1v0000829
1	110493812	106564769	Omyk	NC_035093.1	615	-	Ssal	NC_027311.1	838	-	N9	25	52	OG1v0011478
1	110493813	106565000	Omyk	NC_035093.1	617	-	Ssal	NC_027311.1	841	-	N7	50	7	OG1v0000671
1	110493814	106565001	Omyk	NC_035093.1	618	-	Ssal	NC_027311.1	842	-	N9	96	100	OG1v0000209
1	110495171	106565018	Omyk	NC_035093.1	619	-	Ssal	NC_027311.1	859	+	N7	13	100	OG1v0016530
1	110493815	100196119	Omyk	NC_035093.1	620	-	Ssal	NC_027311.1	858	+	N9	46	15	OG1v0002449
1	110493817	100196895	Omyk	NC_035093.1	621	+	Ssal	NC_027311.1	857	-	N7	21	68	OG1v0013602
1	110493818	106565004	Omyk	NC_035093.1	622	+	Ssal	NC_027311.1	856	-	N9	23	50	OG1v0012576
1	110493819	106565005	Omyk	NC_035093.1	623	+	Ssal	NC_027311.1	855	-	N9	23	95	OG1v0012509
1	110493820	106565007	Omyk	NC_035093.1	624	-	Ssal	NC_027311.1	854	+	N9	110	100	OG1v0000136
1	100135837	106565009	Omyk	NC_035093.1	625	+	Ssal	NC_027311.1	853	-	N9	95	66	OG1v0000136
1	110493821	106565008	Omyk	NC_035093.1	626	+	Ssal	NC_027311.1	852	-	N9	130	3	OG1v0000136
1	110493824	100196678	Omyk	NC_035093.1	627	-	Ssal	NC_027311.1	850	+	N9	23	37	OG1v0013770
1	110493822	106565011	Omyk	NC_035093.1	628	+	Ssal	NC_027311.1	849	-	N9	32	4	OG1v0005957
1	110493827	106565012	Omyk	NC_035093.1	630	+	Ssal	NC_027311.1	848	-	N9	38	90	OG1v0004508
1	110493828	106565013	Omyk	NC_035093.1	631	-	Ssal	NC_027311.1	847	+	N9	43	0	OG1v0001378
1	110493834	106565016	Omyk	NC_035093.1	634	+	Ssal	NC_027311.1	843	+	N9	41	22	OG1v0001775
1	110493836	106565017	Omyk	NC_035093.1	635	-	Ssal	NC_027311.1	844	-	N9	30	100	OG1v0010122
1	110493838	106565014	Omyk	NC_035093.1	637	+	Ssal	NC_027311.1	846	+	N9	46	69	OG1v0003537
1	110493841	106565021	Omyk	NC_035093.1	641	+	Ssal	NC_027311.1	860	+	N9	29	85	OG1v0009756
1	110493842	106565022	Omyk	NC_035093.1	642	+	Ssal	NC_027311.1	861	+	N9	23	80	OG1v0012794
1	110493844	106565026	Omyk	NC_035093.1	644	-	Ssal	NC_027311.1	864	-	N9	36	100	OG1v0003025
1	110493845	106565027	Omyk	NC_035093.1	645	+	Ssal	NC_027311.1	865	+	N9	29	66	OG1v0009940
1	110493848	106565032	Omyk	NC_035093.1	647	-	Ssal	NC_027311.1	866	-	N7	36	97	OG1v0002879
1	110493847	106565030	Omyk	NC_035093.1	648	-	Ssal	NC_027311.1	867	-	N8	35	22	OG1v0004872
1	110493176	106565052	Omyk	NC_035093.1	649	-	Ssal	NC_027311.1	869	-	N9	47	55	OG1v0003528
1	110493849	106565034	Omyk	NC_035093.1	650	-	Ssal	NC_027311.1	870	-	N9	32	1	OG1v0008294
1	110493850	106565033	Omyk	NC_035093.1	651	+	Ssal	NC_027311.1	872	+	N9	17	100	OG1v0015683
1	110493851	106565035	Omyk	NC_035093.1	653	-	Ssal	NC_027311.1	873	-	N9	26	31	OG1v0010269
1	110493852	106565036	Omyk	NC_035093.1	654	+	Ssal	NC_027311.1	874	+	N9	35	53	OG1v0006279
1	110493854	106565037	Omyk	NC_035093.1	655	-	Ssal	NC_027311.1	875	-	N7	103	48	OG1v0000135
1	110493853	106565038	Omyk	NC_035093.1	656	-	Ssal	NC_027311.1	876	-	N9	68	0	OG1v0000308
1	110493857	106565039	Omyk	NC_035093.1	657	-	Ssal	NC_027311.1	877	-	N9	33	31	OG1v0007875
1	110493859	106565040	Omyk	NC_035093.1	658	+	Ssal	NC_027311.1	878	+	N9	26	98	OG1v0010262
1	110493858	106565041	Omyk	NC_035093.1	659	-	Ssal	NC_027311.1	879	-	N9	23	98	OG1v0012510
1	110493861	106565042	Omyk	NC_035093.1	660	+	Ssal	NC_027311.1	880	+	N9	35	88	OG1v0005336
1	110493862	106565044	Omyk	NC_035093.1	661	+	Ssal	NC_027311.1	881	+	N9	23	98	OG1v0012491
1	110493864	106565046	Omyk	NC_035093.1	662	-	Ssal	NC_027311.1	882	-	N9	77	0	OG1v0000256
1	110493179	106565056	Omyk	NC_035093.1	664	+	Ssal	NC_027311.1	883	+	N9	30	0	OG1v0009811
1	110493866	106565048	Omyk	NC_035093.1	665	+	Ssal	NC_027311.1	884	+	N9	23	54	OG1v0012937
1	110493867	106565049	Omyk	NC_035093.1	666	+	Ssal	NC_027311.1	885	+	N9	27	8	OG1v0010566
1	110493870	100380346	Omyk	NC_035093.1	667	-	Ssal	NC_027311.1	886	-	N9	25	91	OG1v0011822
1	110493868	106565050	Omyk	NC_035093.1	668	-	Ssal	NC_027311.1	887	-	N9	33	6	OG1v0007534
1	100301857	100196549	Omyk	NC_035093.1	669	+	Ssal	NC_027311.1	888	+	N9	21	6	OG1v0014726
1	110493871	106565051	Omyk	NC_035093.1	670	-	Ssal	NC_027311.1	889	-	N9	29	70	OG1v0007716
1	110493872	106565059	Omyk	NC_035093.1	671	+	Ssal	NC_027311.1	890	+	N9	35	50	OG1v0006354
1	110493873	106565058	Omyk	NC_035093.1	672	-	Ssal	NC_027311.1	891	-	N9	47	93	OG1v0003524
1	110493874	106565064	Omyk	NC_035093.1	674	-	Ssal	NC_027311.1	894	-	N9	75	64	OG1v0000806
1	110493877	106565066	Omyk	NC_035093.1	675	-	Ssal	NC_027311.1	895	-	N9	21	49	OG1v0014043
1	110493878	106565068	Omyk	NC_035093.1	676	+	Ssal	NC_027311.1	896	+	N9	71	53	OG1v0000921
1	110493880	100195420	Omyk	NC_035093.1	678	-	Ssal	NC_027311.1	897	-	N9	27	20	OG1v0010608
1	110493881	106565069	Omyk	NC_035093.1	679	+	Ssal	NC_027311.1	898	+	N9	22	1	OG1v0013314
1	110493882	106565070	Omyk	NC_035093.1	680	-	Ssal	NC_027311.1	899	-	N9	65	39	OG1v0001206
1	110493884	106565072	Omyk	NC_035093.1	681	+	Ssal	NC_027311.1	901	+	N9	59	29	OG1v0001882
1	110493885	106565073	Omyk	NC_035093.1	682	-	Ssal	NC_027311.1	902	-	N9	33	91	OG1v0007291
1	110493886	106565074	Omyk	NC_035093.1	683	-	Ssal	NC_027311.1	903	-	N9	40	61	OG1v0002298
1	100305194	100196514	Omyk	NC_035093.1	684	-	Ssal	NC_027311.1	904	-	N9	21	85	OG1v0014723
1	110493887	106565076	Omyk	NC_035093.1	685	+	Ssal	NC_027311.1	905	+	N9	35	91	OG1v0005927
1	110493888	106565077	Omyk	NC_035093.1	686	+	Ssal	NC_027311.1	906	+	N9	131	97	OG1v0000099
1	110493891	106565079	Omyk	NC_035093.1	687	-	Ssal	NC_027311.1	907	-	N9	32	98	OG1v0008677
1	110493892	106565290	Omyk	NC_035093.1	689	-	Ssal	NC_027311.1	910	-	N9	30	85	OG1v0006427
1	110493184	106565288	Omyk	NC_035093.1	691	+	Ssal	NC_027311.1	912	+	N9	37	4	OG1v0004801
1	110493893	106565306	Omyk	NC_035093.1	692	+	Ssal	NC_027311.1	914	+	N9	31	67	OG1v0008363
1	110493895	106565286	Omyk	NC_035093.1	693	-	Ssal	NC_027311.1	915	-	N9	87	74	OG1v0000549
1	110493896	106565284	Omyk	NC_035093.1	694	-	Ssal	NC_027311.1	916	-	N9	30	70	OG1v0007707
1	110493894	106565283	Omyk	NC_035093.1	695	+	Ssal	NC_027311.1	917	+	N9	39	98	OG1v0004601
1	110493897	106565282	Omyk	NC_035093.1	696	+	Ssal	NC_027311.1	919	+	N9	31	60	OG1v0008693
1	110493898	106565281	Omyk	NC_035093.1	697	-	Ssal	NC_027311.1	920	-	N9	24	90	OG1v0010573
1	110493899	106565280	Omyk	NC_035093.1	698	-	Ssal	NC_027311.1	921	-	N9	49	62	OG1v0001319
1	110493901	106565279	Omyk	NC_035093.1	699	+	Ssal	NC_027311.1	922	+	N9	65	73	OG1v0001242
1	110493903	106565304	Omyk	NC_035093.1	700	-	Ssal	NC_027311.1	923	-	N9	27	3	OG1v0009684
1	110493904	106565276	Omyk	NC_035093.1	701	+	Ssal	NC_027311.1	925	+	N7	33	100	OG1v0006133
1	110493905	106565275	Omyk	NC_035093.1	702	-	Ssal	NC_027311.1	926	-	N9	51	69	OG1v0001393
1	110493907	106565273	Omyk	NC_035093.1	703	+	Ssal	NC_027311.1	927	+	N9	51	81	OG1v0002767
1	110493908	106565271	Omyk	NC_035093.1	704	+	Ssal	NC_027311.1	928	+	N9	49	93	OG1v0003090
1	110493909	100194962	Omyk	NC_035093.1	705	+	Ssal	NC_027311.1	929	+	N9	35	26	OG1v0006521
1	110493910	106565270	Omyk	NC_035093.1	706	-	Ssal	NC_027311.1	930	-	N8	98	77	OG1v0000334
1	110493911	106565269	Omyk	NC_035093.1	707	+	Ssal	NC_027311.1	931	+	N9	51	99	OG1v0002757
1	110493913	106565268	Omyk	NC_035093.1	708	-	Ssal	NC_027311.1	933	-	N8	36	73	OG1v0004341
1	110493187	106565316	Omyk	NC_035093.1	709	-	Ssal	NC_027311.1	934	-	N9	11	45	OG1v0017224
1	110493912	106565266	Omyk	NC_035093.1	710	+	Ssal	NC_027311.1	935	+	N9	23	29	OG1v0011253
1	110493915	106565264	Omyk	NC_035093.1	711	+	Ssal	NC_027311.1	938	+	N9	21	33	OG1v0014268
1	110493916	106565263	Omyk	NC_035093.1	712	-	Ssal	NC_027311.1	939	-	N9	113	22	OG1v0000177
1	110493918	106565262	Omyk	NC_035093.1	713	-	Ssal	NC_027311.1	940	-	N9	59	73	OG1v0001905
1	110493919	106565261	Omyk	NC_035093.1	714	-	Ssal	NC_027311.1	941	-	N8	17	69	OG1v0016009
1	110493920	100196888	Omyk	NC_035093.1	715	-	Ssal	NC_027311.1	942	-	N9	85	76	OG1v0000602
1	110493927	106565257	Omyk	NC_035093.1	725	+	Ssal	NC_027311.1	943	+	N9	60	28	OG1v0000821
1	110493929	106565256	Omyk	NC_035093.1	727	+	Ssal	NC_027311.1	944	+	N9	33	0	OG1v0007943
1	110493930	106565254	Omyk	NC_035093.1	728	+	Ssal	NC_027311.1	945	+	N9	37	80	OG1v0004855
1	110493931	106565251	Omyk	NC_035093.1	729	-	Ssal	NC_027311.1	947	-	N9	121	28	OG1v0000155
1	110493932	106565250	Omyk	NC_035093.1	730	+	Ssal	NC_027311.1	948	+	N9	31	95	OG1v0008494
1	110493933	106565248	Omyk	NC_035093.1	731	+	Ssal	NC_027311.1	949	+	N9	158	100	OG1v0000130
1	110493934	106565245	Omyk	NC_035093.1	732	+	Ssal	NC_027311.1	950	+	N8	35	97	OG1v0004451
1	110493935	106565246	Omyk	NC_035093.1	733	-	Ssal	NC_027311.1	951	-	N9	77	1	OG1v0000736
1	110493936	106565244	Omyk	NC_035093.1	734	+	Ssal	NC_027311.1	952	+	N9	53	99	OG1v0002627
1	110493937	106565242	Omyk	NC_035093.1	735	-	Ssal	NC_027311.1	953	-	N9	17	52	OG1v0014825
1	110493938	106565241	Omyk	NC_035093.1	736	+	Ssal	NC_027311.1	954	+	N9	45	51	OG1v0003736
1	110493940	106565240	Omyk	NC_035093.1	737	-	Ssal	NC_027311.1	955	-	N9	55	78	OG1v0002372
1	110493941	106565239	Omyk	NC_035093.1	738	-	Ssal	NC_027311.1	956	-	N9	43	97	OG1v0003987
1	110493942	100195708	Omyk	NC_035093.1	739	+	Ssal	NC_027311.1	957	+	N9	35	19	OG1v0005892
1	110493946	106565237	Omyk	NC_035093.1	743	+	Ssal	NC_027311.1	958	+	N9	55	10	OG1v0002227
1	110493947	106565236	Omyk	NC_035093.1	744	+	Ssal	NC_027311.1	959	+	N9	53	58	OG1v0002736
1	110493949	106565235	Omyk	NC_035093.1	745	+	Ssal	NC_027311.1	960	+	N9	29	64	OG1v0010354
1	110493950	106565234	Omyk	NC_035093.1	746	-	Ssal	NC_027311.1	961	-	N9	57	5	OG1v0002073
1	110493951	106565233	Omyk	NC_035093.1	747	-	Ssal	NC_027311.1	963	-	N9	48	52	OG1v0001814
1	110493953	106565231	Omyk	NC_035093.1	748	-	Ssal	NC_027311.1	964	-	N9	27	100	OG1v0010420
1	110493954	106565230	Omyk	NC_035093.1	749	-	Ssal	NC_027311.1	965	-	N8	50	15	OG1v0001529
1	110493955	106565229	Omyk	NC_035093.1	750	-	Ssal	NC_027311.1	966	-	N9	67	27	OG1v0001080
1	110493956	106565228	Omyk	NC_035093.1	751	+	Ssal	NC_027311.1	967	+	N7	127	99	OG1v0000202
1	100170206	106565226	Omyk	NC_035093.1	752	+	Ssal	NC_027311.1	968	+	N9	99	29	OG1v0000202
1	110493957	106565227	Omyk	NC_035093.1	753	-	Ssal	NC_027311.1	969	-	N8	10	100	OG1v0017063
1	110493964	106565225	Omyk	NC_035093.1	758	+	Ssal	NC_027311.1	970	+	N9	47	38	OG1v0001651
1	110493959	106565224	Omyk	NC_035093.1	759	-	Ssal	NC_027311.1	971	-	N9	41	32	OG1v0003689
1	110493958	106565223	Omyk	NC_035093.1	760	-	Ssal	NC_027311.1	972	-	N9	57	100	OG1v0001929
1	110493967	106565221	Omyk	NC_035093.1	761	+	Ssal	NC_027311.1	973	+	N9	27	100	OG1v0010484
1	110493969	106565220	Omyk	NC_035093.1	762	+	Ssal	NC_027311.1	974	+	N9	31	26	OG1v0008862
1	110493970	106565219	Omyk	NC_035093.1	763	-	Ssal	NC_027311.1	975	-	N9	85	48	OG1v0000600
1	110493972	106565215	Omyk	NC_035093.1	764	+	Ssal	NC_027311.1	976	+	N9	33	38	OG1v0006858
1	110493973	106565216	Omyk	NC_035093.1	765	+	Ssal	NC_027311.1	977	+	N9	23	82	OG1v0013024
1	110493974	100195134	Omyk	NC_035093.1	766	+	Ssal	NC_027311.1	978	+	N9	31	49	OG1v0008860
1	110493975	106565214	Omyk	NC_035093.1	767	+	Ssal	NC_027311.1	979	+	N9	47	0	OG1v0003558
1	110493976	106565213	Omyk	NC_035093.1	768	+	Ssal	NC_027311.1	980	+	N9	69	65	OG1v0000570
1	110493977	106565211	Omyk	NC_035093.1	769	-	Ssal	NC_027311.1	982	-	N9	49	41	OG1v0003121
1	110493978	106565208	Omyk	NC_035093.1	770	-	Ssal	NC_027311.1	983	-	N9	27	98	OG1v0011220
1	110493979	106565206	Omyk	NC_035093.1	771	-	Ssal	NC_027311.1	984	-	N9	23	51	OG1v0013924
1	110493980	106565205	Omyk	NC_035093.1	772	+	Ssal	NC_027311.1	985	+	N9	27	1	OG1v0011205
1	110493981	100286570	Omyk	NC_035093.1	773	+	Ssal	NC_027311.1	986	+	N9	25	72	OG1v0011150
1	110493982	106565204	Omyk	NC_035093.1	774	-	Ssal	NC_027311.1	987	-	N9	35	51	OG1v0006452
1	110493983	106565202	Omyk	NC_035093.1	775	+	Ssal	NC_027311.1	988	+	N9	28	60	OG1v0008983
1	110493984	106565203	Omyk	NC_035093.1	776	-	Ssal	NC_027311.1	989	-	N8	30	68	OG1v0009406
1	110493985	106565201	Omyk	NC_035093.1	777	+	Ssal	NC_027311.1	990	+	N9	23	51	OG1v0013607
1	110493987	106565200	Omyk	NC_035093.1	778	+	Ssal	NC_027311.1	991	+	N9	32	74	OG1v0005273
1	110493988	106565199	Omyk	NC_035093.1	779	+	Ssal	NC_027311.1	992	+	N9	35	76	OG1v0005815
1	110493989	106565315	Omyk	NC_035093.1	780	+	Ssal	NC_027311.1	993	+	N9	23	11	OG1v0012273
1	110493990	100195620	Omyk	NC_035093.1	781	-	Ssal	NC_027311.1	994	-	N9	23	81	OG1v0013130
1	110493991	106565198	Omyk	NC_035093.1	782	-	Ssal	NC_027311.1	995	-	N9	29	92	OG1v0007168
1	110493992	106565197	Omyk	NC_035093.1	783	+	Ssal	NC_027311.1	996	+	N7	23	88	OG1v0011775
1	110493993	106565195	Omyk	NC_035093.1	784	+	Ssal	NC_027311.1	997	+	N9	35	77	OG1v0005599
1	100135862	106565314	Omyk	NC_035093.1	785	+	Ssal	NC_027311.1	998	+	N9	27	71	OG1v0011193
1	100136222	100136451	Omyk	NC_035093.1	786	+	Ssal	NC_027311.1	999	+	N9	29	75	OG1v0010117
1	100136674	100380407	Omyk	NC_035093.1	787	-	Ssal	NC_027311.1	1000	-	N9	39	64	OG1v0004504
1	110493995	106565194	Omyk	NC_035093.1	788	+	Ssal	NC_027311.1	1001	+	N9	33	5	OG1v0007003
1	110493996	106565313	Omyk	NC_035093.1	789	+	Ssal	NC_027311.1	1002	+	N9	15	12	OG1v0016446
1	110493997	106565193	Omyk	NC_035093.1	790	+	Ssal	NC_027311.1	1003	+	N9	31	24	OG1v0008469
1	110493999	106565191	Omyk	NC_035093.1	791	+	Ssal	NC_027311.1	1004	+	N8	23	47	OG1v0011182
1	110493998	106565190	Omyk	NC_035093.1	792	-	Ssal	NC_027311.1	1005	-	N8	27	85	OG1v0008509
1	110494000	106565189	Omyk	NC_035093.1	793	-	Ssal	NC_027311.1	1006	-	N9	49	31	OG1v0003302
1	110494002	106565188	Omyk	NC_035093.1	794	-	Ssal	NC_027311.1	1007	-	N8	108	93	OG1v0000286
1	110494003	106565187	Omyk	NC_035093.1	795	+	Ssal	NC_027311.1	1008	+	N9	35	94	OG1v0006001
1	110494004	106565186	Omyk	NC_035093.1	796	+	Ssal	NC_027311.1	1009	+	N9	33	92	OG1v0007344
1	110494005	106565184	Omyk	NC_035093.1	797	+	Ssal	NC_027311.1	1010	+	N9	25	8	OG1v0012227
1	110494006	100195527	Omyk	NC_035093.1	798	-	Ssal	NC_027311.1	1011	-	N8	26	99	OG1v0010670
1	110494009	106565181	Omyk	NC_035093.1	799	-	Ssal	NC_027311.1	1012	-	N9	23	0	OG1v0011871
1	110494011	100286598	Omyk	NC_035093.1	800	+	Ssal	NC_027311.1	1013	+	N7	21	100	OG1v0013482
1	110494010	106565180	Omyk	NC_035093.1	801	-	Ssal	NC_027311.1	1014	-	N8	14	25	OG1v0016235
1	110494012	106565178	Omyk	NC_035093.1	803	-	Ssal	NC_027311.1	1015	+	N7	144	66	OG1v0000078
1	110494014	106565177	Omyk	NC_035093.1	804	-	Ssal	NC_027311.1	1016	-	N9	35	12	OG1v0003371
1	110494017	100194932	Omyk	NC_035093.1	806	-	Ssal	NC_027311.1	1017	-	N9	27	33	OG1v0010785
1	110494018	106565175	Omyk	NC_035093.1	807	+	Ssal	NC_027311.1	1019	+	N9	19	100	OG1v0015414
1	110494019	106565174	Omyk	NC_035093.1	808	-	Ssal	NC_027311.1	1020	-	N8	54	93	OG1v0001779
1	110494021	106565173	Omyk	NC_035093.1	809	-	Ssal	NC_027311.1	1021	-	N9	62	25	OG1v0001667
1	110494020	106565172	Omyk	NC_035093.1	810	-	Ssal	NC_027311.1	1022	-	N9	38	100	OG1v0002946
1	110494023	106565171	Omyk	NC_035093.1	811	+	Ssal	NC_027311.1	1023	+	N8	22	73	OG1v0013667
1	110494024	106565170	Omyk	NC_035093.1	812	-	Ssal	NC_027311.1	1024	-	N9	50	15	OG1v0001145
1	110494025	106565169	Omyk	NC_035093.1	813	+	Ssal	NC_027311.1	1025	+	N9	33	87	OG1v0007002
1	110494026	106565168	Omyk	NC_035093.1	815	+	Ssal	NC_027311.1	1026	+	N9	29	35	OG1v0009424
1	110493196	106565300	Omyk	NC_035093.1	816	+	Ssal	NC_027311.1	1027	+	N9	39	29	OG1v0004478
1	110494028	106565166	Omyk	NC_035093.1	817	+	Ssal	NC_027311.1	1028	+	N7	78	0	OG1v0000491
1	110493197	106565296	Omyk	NC_035093.1	819	+	Ssal	NC_027311.1	1049	-	N9	69	78	OG1v0000491
1	110494029	106565163	Omyk	NC_035093.1	820	-	Ssal	NC_027311.1	1031	-	N9	35	0	OG1v0002635
1	110494031	106565162	Omyk	NC_035093.1	821	-	Ssal	NC_027311.1	1032	-	N9	53	74	OG1v0002565
1	110494030	106565161	Omyk	NC_035093.1	822	-	Ssal	NC_027311.1	1033	-	N8	48	84	OG1v0003086
1	110494032	106565160	Omyk	NC_035093.1	823	-	Ssal	NC_027311.1	1034	-	N8	28	100	OG1v0009428
1	110494034	106565158	Omyk	NC_035093.1	824	+	Ssal	NC_027311.1	1035	+	N9	40	75	OG1v0003851
1	110494033	106565157	Omyk	NC_035093.1	825	-	Ssal	NC_027311.1	1036	-	N9	49	68	OG1v0003297
1	110494036	106565155	Omyk	NC_035093.1	827	-	Ssal	NC_027311.1	1039	-	N9	71	99	OG1v0000612
1	110494954	106565153	Omyk	NC_035093.1	831	+	Ssal	NC_027311.1	1041	+	N6	33	100	OG1v0004179
1	110494970	106565145	Omyk	NC_035093.1	834	-	Ssal	NC_027311.1	1043	-	N8	58	3	OG1v0000491
1	110494965	106565146	Omyk	NC_035093.1	835	-	Ssal	NC_027311.1	1044	-	N9	76	2	OG1v0000491
1	110494962	106565144	Omyk	NC_035093.1	836	-	Ssal	NC_027311.1	1050	-	N9	37	42	OG1v0004934
1	110494957	106565142	Omyk	NC_035093.1	837	+	Ssal	NC_027311.1	1052	+	N8	45	92	OG1v0002254
1	110494976	106565138	Omyk	NC_035093.1	838	+	Ssal	NC_027311.1	1053	+	N9	38	59	OG1v0002963
1	110494984	106565139	Omyk	NC_035093.1	839	+	Ssal	NC_027311.1	1055	+	N9	57	43	OG1v0002164
1	100305156	106565140	Omyk	NC_035093.1	840	+	Ssal	NC_027311.1	1056	+	N9	137	28	OG1v0000114
1	110494973	100380459	Omyk	NC_035093.1	841	-	Ssal	NC_027311.1	1054	-	N9	25	23	OG1v0012133
1	110494968	106565137	Omyk	NC_035093.1	842	+	Ssal	NC_027311.1	1057	+	N9	65	16	OG1v0000294
1	110494985	100195657	Omyk	NC_035093.1	843	-	Ssal	NC_027311.1	1058	-	N9	23	49	OG1v0013776
1	110494960	106565136	Omyk	NC_035093.1	844	+	Ssal	NC_027311.1	1059	+	N9	33	93	OG1v0006998
1	110494978	106565135	Omyk	NC_035093.1	845	+	Ssal	NC_027311.1	1060	+	N9	29	16	OG1v0007734
1	110494975	106565134	Omyk	NC_035093.1	846	+	Ssal	NC_027311.1	1061	+	N9	45	29	OG1v0002087
1	110494951	106565133	Omyk	NC_035093.1	847	-	Ssal	NC_027311.1	1062	-	N9	27	1	OG1v0010379
1	110494972	100194887	Omyk	NC_035093.1	848	-	Ssal	NC_027311.1	1063	-	N9	25	79	OG1v0011927
1	110494966	106565132	Omyk	NC_035093.1	849	-	Ssal	NC_027311.1	1064	-	N9	27	79	OG1v0011275
1	110494961	106565130	Omyk	NC_035093.1	850	-	Ssal	NC_027311.1	1065	-	N9	28	98	OG1v0009002
1	110494986	106565131	Omyk	NC_035093.1	851	+	Ssal	NC_027311.1	1066	+	N9	46	45	OG1v0003011
1	110494971	106565129	Omyk	NC_035093.1	852	+	Ssal	NC_027311.1	1067	+	N9	6	98	OG1v0018788
1	110494980	106565128	Omyk	NC_035093.1	853	+	Ssal	NC_027311.1	1068	+	N8	51	64	OG1v0001263
1	110494958	106565127	Omyk	NC_035093.1	854	+	Ssal	NC_027311.1	1069	+	N9	39	100	OG1v0004919
1	110494981	106565126	Omyk	NC_035093.1	855	+	Ssal	NC_027311.1	1070	+	N9	29	68	OG1v0010071
1	110494956	106565125	Omyk	NC_035093.1	856	-	Ssal	NC_027311.1	1071	-	N9	27	63	OG1v0010454
1	110494955	106565123	Omyk	NC_035093.1	857	-	Ssal	NC_027311.1	1072	-	N9	33	78	OG1v0006821
1	110494974	106565124	Omyk	NC_035093.1	858	+	Ssal	NC_027311.1	1073	+	N9	25	52	OG1v0009881
1	110494987	106565122	Omyk	NC_035093.1	859	-	Ssal	NC_027311.1	1074	-	N9	56	77	OG1v0001656
1	110494989	106565121	Omyk	NC_035093.1	860	+	Ssal	NC_027311.1	1075	+	N8	35	100	OG1v0005158
1	110493202	106565118	Omyk	NC_035093.1	861	-	Ssal	NC_027311.1	1076	-	N9	28	61	OG1v0009820
1	110494979	106565119	Omyk	NC_035093.1	862	-	Ssal	NC_027311.1	1077	-	N9	18	100	OG1v0015766
1	110494983	106565120	Omyk	NC_035093.1	863	-	Ssal	NC_027311.1	1078	-	N9	35	81	OG1v0006493
1	110494964	106565117	Omyk	NC_035093.1	866	-	Ssal	NC_027311.1	1080	-	N9	56	97	OG1v0002275
1	110494982	106565312	Omyk	NC_035093.1	867	+	Ssal	NC_027311.1	1081	+	N9	29	57	OG1v0010352
1	110494953	106565294	Omyk	NC_035093.1	869	+	Ssal	NC_027311.1	1082	+	N9	51	100	OG1v0002761
1	110494039	106565116	Omyk	NC_035093.1	870	+	Ssal	NC_027311.1	1083	+	N6	22	100	OG1v0008876
1	110494038	100380320	Omyk	NC_035093.1	871	-	Ssal	NC_027311.1	1084	-	N9	78	70	OG1v0000468
1	110494040	100194840	Omyk	NC_035093.1	872	+	Ssal	NC_027311.1	1085	+	N9	45	18	OG1v0002343
1	110494041	100195453	Omyk	NC_035093.1	874	+	Ssal	NC_027311.1	1086	+	N9	51	67	OG1v0002980
1	110494043	106565114	Omyk	NC_035093.1	876	+	Ssal	NC_027311.1	1089	+	N9	27	29	OG1v0011298
1	110494045	106565112	Omyk	NC_035093.1	877	-	Ssal	NC_027311.1	1090	-	N9	91	3	OG1v0000304
1	110494042	106565113	Omyk	NC_035093.1	878	+	Ssal	NC_027311.1	1091	+	N7	29	100	OG1v0008641
1	110494046	106565111	Omyk	NC_035093.1	879	-	Ssal	NC_027311.1	1088	-	N9	17	100	OG1v0016380
1	110494047	101448010	Omyk	NC_035093.1	880	+	Ssal	NC_027311.1	1092	+	N9	31	25	OG1v0009245
1	110494048	106565108	Omyk	NC_035093.1	881	-	Ssal	NC_027311.1	1093	-	N9	37	98	OG1v0005160
1	110494049	106565109	Omyk	NC_035093.1	882	+	Ssal	NC_027311.1	1094	+	N9	73	79	OG1v0000297
1	110494050	106565107	Omyk	NC_035093.1	883	-	Ssal	NC_027311.1	1095	-	N9	63	85	OG1v0001367
1	110494052	106565106	Omyk	NC_035093.1	884	-	Ssal	NC_027311.1	1096	-	N9	33	55	OG1v0007472
1	110494053	100196684	Omyk	NC_035093.1	885	+	Ssal	NC_027311.1	1097	+	N9	45	32	OG1v0003811
1	110494054	106565105	Omyk	NC_035093.1	886	-	Ssal	NC_027311.1	1098	-	N9	21	0	OG1v0014696
1	110493206	106565103	Omyk	NC_035093.1	887	-	Ssal	NC_027311.1	1099	-	N9	149	1	OG1v0000146
1	110494055	106565102	Omyk	NC_035093.1	888	-	Ssal	NC_027311.1	1100	-	N9	47	33	OG1v0003527
1	100136089	106565101	Omyk	NC_035093.1	889	+	Ssal	NC_027311.1	1101	+	N9	36	58	OG1v0002304
1	110494056	106565310	Omyk	NC_035093.1	890	-	Ssal	NC_027311.1	1102	-	N9	33	2	OG1v0008029
1	110493208	106565100	Omyk	NC_035093.1	891	-	Ssal	NC_027311.1	1103	-	N9	33	37	OG1v0006789
1	110494057	106565097	Omyk	NC_035093.1	892	-	Ssal	NC_027311.1	1104	-	N9	29	100	OG1v0010301
1	110494058	106565096	Omyk	NC_035093.1	893	-	Ssal	NC_027311.1	1105	-	N9	33	96	OG1v0006728
1	110494059	106565095	Omyk	NC_035093.1	894	+	Ssal	NC_027311.1	1106	+	N9	27	11	OG1v0008206
1	110494060	106565094	Omyk	NC_035093.1	895	+	Ssal	NC_027311.1	1107	+	N8	34	79	OG1v0005490
1	110494061	106565309	Omyk	NC_035093.1	896	+	Ssal	NC_027311.1	1108	+	N9	33	42	OG1v0007389
1	110494062	106565093	Omyk	NC_035093.1	897	+	Ssal	NC_027311.1	1109	+	N9	68	63	OG1v0000980
1	110494063	106565092	Omyk	NC_035093.1	898	+	Ssal	NC_027311.1	1110	+	N8	40	0	OG1v0004217
1	110494066	106565091	Omyk	NC_035093.1	899	+	Ssal	NC_027311.1	1111	+	N9	268	86	OG1v0000024
1	110494065	106565089	Omyk	NC_035093.1	900	-	Ssal	NC_027311.1	1112	-	N9	310	42	OG1v0000024
1	100301636	106565088	Omyk	NC_035093.1	901	+	Ssal	NC_027311.1	1113	+	N9	33	95	OG1v0009377
1	110494069	106565086	Omyk	NC_035093.1	904	-	Ssal	NC_027311.1	1116	-	N9	45	77	OG1v0003775
1	110494070	106565325	Omyk	NC_035093.1	905	+	Ssal	NC_027311.1	1119	+	N9	17	59	OG1v0015746
1	110494072	106565326	Omyk	NC_035093.1	906	+	Ssal	NC_027311.1	1120	+	N9	31	21	OG1v0008859
1	110494073	106565327	Omyk	NC_035093.1	907	+	Ssal	NC_027311.1	1122	+	N9	97	90	OG1v0000408
1	110494075	106565328	Omyk	NC_035093.1	909	+	Ssal	NC_027311.1	1123	+	N9	21	65	OG1v0012276
1	110494076	106565329	Omyk	NC_035093.1	910	+	Ssal	NC_027311.1	1124	+	N8	82	51	OG1v0000607
1	110494079	106565330	Omyk	NC_035093.1	911	-	Ssal	NC_027311.1	1125	-	N9	62	92	OG1v0001476
1	110494080	106565331	Omyk	NC_035093.1	912	+	Ssal	NC_027311.1	1126	+	N9	24	0	OG1v0012678
1	110494082	106565332	Omyk	NC_035093.1	913	+	Ssal	NC_027311.1	1127	+	N9	13	33	OG1v0016874
1	110494083	106565334	Omyk	NC_035093.1	914	+	Ssal	NC_027311.1	1128	+	N9	13	72	OG1v0016751
1	110494085	106565335	Omyk	NC_035093.1	915	-	Ssal	NC_027311.1	1129	-	N9	106	4	OG1v0000237
1	110494086	106565337	Omyk	NC_035093.1	917	+	Ssal	NC_027311.1	1131	+	N9	65	53	OG1v0001189
1	110494088	106565339	Omyk	NC_035093.1	918	+	Ssal	NC_027311.1	1133	+	N9	37	71	OG1v0005192
1	110494087	106565338	Omyk	NC_035093.1	919	-	Ssal	NC_027311.1	1134	-	N9	47	100	OG1v0001323
1	110494089	106565340	Omyk	NC_035093.1	920	-	Ssal	NC_027311.1	1135	-	N9	61	100	OG1v0001559
1	110493210	106565341	Omyk	NC_035093.1	921	+	Ssal	NC_027311.1	1136	+	N9	61	65	OG1v0001489
1	110494090	106565498	Omyk	NC_035093.1	922	+	Ssal	NC_027311.1	1137	+	N9	65	59	OG1v0001241
1	110494091	106565342	Omyk	NC_035093.1	923	-	Ssal	NC_027311.1	1138	-	N9	42	57	OG1v0002733
1	110494092	100196537	Omyk	NC_035093.1	924	-	Ssal	NC_027311.1	1139	-	N9	31	75	OG1v0009223
1	110493211	106565499	Omyk	NC_035093.1	925	+	Ssal	NC_027311.1	1140	+	N9	25	21	OG1v0011941
1	110494093	106565343	Omyk	NC_035093.1	926	+	Ssal	NC_027311.1	1141	+	N9	239	9	OG1v0000053
1	110494097	106565346	Omyk	NC_035093.1	930	-	Ssal	NC_027311.1	1144	-	N9	35	98	OG1v0005977
1	110494100	106565348	Omyk	NC_035093.1	931	+	Ssal	NC_027311.1	1145	+	N9	65	37	OG1v0001125
1	110494098	100196383	Omyk	NC_035093.1	932	+	Ssal	NC_027311.1	1146	+	N9	33	97	OG1v0008096
1	110494099	106565347	Omyk	NC_035093.1	933	-	Ssal	NC_027311.1	1147	-	N8	30	76	OG1v0008666
1	110494101	106565349	Omyk	NC_035093.1	934	-	Ssal	NC_027311.1	1148	-	N8	32	46	OG1v0007939
1	110494102	100196771	Omyk	NC_035093.1	935	+	Ssal	NC_027311.1	1149	+	N9	30	28	OG1v0009722
1	110494103	106565350	Omyk	NC_035093.1	936	+	Ssal	NC_027311.1	1150	+	N9	20	6	OG1v0014873
1	110494106	106565352	Omyk	NC_035093.1	937	-	Ssal	NC_027311.1	1152	-	N9	29	45	OG1v0009604
1	110494107	100196839	Omyk	NC_035093.1	938	-	Ssal	NC_027311.1	1153	-	N9	35	47	OG1v0005538
1	110494108	106565354	Omyk	NC_035093.1	939	+	Ssal	NC_027311.1	1154	+	N8	19	100	OG1v0014158
1	110494109	106565355	Omyk	NC_035093.1	940	+	Ssal	NC_027311.1	1155	+	N9	19	79	OG1v0015177
1	110494111	106565357	Omyk	NC_035093.1	941	-	Ssal	NC_027311.1	1156	-	N9	23	58	OG1v0013897
1	110494110	106565356	Omyk	NC_035093.1	942	+	Ssal	NC_027311.1	1157	+	N9	33	6	OG1v0008036
1	100136652	100286416	Omyk	NC_035093.1	943	-	Ssal	NC_027311.1	1158	-	N9	33	4	OG1v0007986
1	110494112	106565358	Omyk	NC_035093.1	944	+	Ssal	NC_027311.1	1159	+	N9	33	6	OG1v0007137
1	110494125	106565359	Omyk	NC_035093.1	945	+	Ssal	NC_027311.1	1160	+	N9	201	57	OG1v0000053
1	110494140	106565501	Omyk	NC_035093.1	946	-	Ssal	NC_027311.1	1161	-	N9	35	42	OG1v0006574
1	110494130	106565361	Omyk	NC_035093.1	947	+	Ssal	NC_027311.1	1162	+	N9	97	68	OG1v0000174
1	110494117	106565360	Omyk	NC_035093.1	948	+	Ssal	NC_027311.1	1163	+	N9	47	31	OG1v0000880
1	110494116	106565362	Omyk	NC_035093.1	949	-	Ssal	NC_027311.1	1164	-	N9	21	100	OG1v0014128
1	110494135	106565502	Omyk	NC_035093.1	950	-	Ssal	NC_027311.1	1165	-	N9	36	2	OG1v0003037
1	110494138	106565363	Omyk	NC_035093.1	951	-	Ssal	NC_027311.1	1166	-	N9	21	0	OG1v0014628
1	110494123	106565364	Omyk	NC_035093.1	952	+	Ssal	NC_027311.1	1168	+	N9	18	99	OG1v0015734
1	110494124	106565366	Omyk	NC_035093.1	953	-	Ssal	NC_027311.1	1169	-	N9	31	88	OG1v0008504
1	110494119	106565505	Omyk	NC_035093.1	954	+	Ssal	NC_027311.1	1170	+	N9	59	5	OG1v0000775
1	110494132	106565486	Omyk	NC_035093.1	955	-	Ssal	NC_027311.1	1171	-	N9	51	92	OG1v0002888
1	110494115	106565367	Omyk	NC_035093.1	956	-	Ssal	NC_027311.1	1172	-	N9	354	76	OG1v0000018
1	110494126	106565370	Omyk	NC_035093.1	958	+	Ssal	NC_027311.1	1174	+	N9	35	21	OG1v0005829
1	110494128	106565371	Omyk	NC_035093.1	959	-	Ssal	NC_027311.1	1175	-	N7	74	65	OG1v0000263
1	110493219	106565506	Omyk	NC_035093.1	960	-	Ssal	NC_027311.1	1178	-	N9	6	100	OG1v0018857
1	110493220	106565372	Omyk	NC_035093.1	961	+	Ssal	NC_027311.1	1179	+	N9	29	18	OG1v0009873
1	110494113	106565373	Omyk	NC_035093.1	962	+	Ssal	NC_027311.1	1180	+	N9	31	100	OG1v0008163
1	110494139	100196342	Omyk	NC_035093.1	963	+	Ssal	NC_027311.1	1181	+	N7	31	95	OG1v0007976
1	110493221	106565375	Omyk	NC_035093.1	964	+	Ssal	NC_027311.1	1182	+	N9	11	40	OG1v0017336
1	110494133	106565377	Omyk	NC_035093.1	965	+	Ssal	NC_027311.1	1184	+	N9	33	25	OG1v0007698
1	110494141	106565378	Omyk	NC_035093.1	966	+	Ssal	NC_027311.1	1185	+	N9	46	35	OG1v0002440
1	110494120	106565379	Omyk	NC_035093.1	967	-	Ssal	NC_027311.1	1187	-	N8	65	79	OG1v0001183
1	110494118	106565381	Omyk	NC_035093.1	968	-	Ssal	NC_027311.1	1188	-	N9	33	48	OG1v0006999
1	110494121	106565382	Omyk	NC_035093.1	969	-	Ssal	NC_027311.1	1189	-	N9	41	21	OG1v0004238
1	110494137	106565384	Omyk	NC_035093.1	971	-	Ssal	NC_027311.1	1191	-	N9	30	61	OG1v0006450
1	110494136	106565490	Omyk	NC_035093.1	972	-	Ssal	NC_027311.1	1192	-	N7	40	99	OG1v0002141
1	110494129	106565491	Omyk	NC_035093.1	973	-	Ssal	NC_027311.1	1193	-	N8	89	41	OG1v0000510
1	110494134	106565385	Omyk	NC_035093.1	974	+	Ssal	NC_027311.1	1194	+	N9	40	63	OG1v0002409
1	110494131	106565386	Omyk	NC_035093.1	975	+	Ssal	NC_027311.1	1195	+	N9	42	65	OG1v0002681
1	110494143	106565389	Omyk	NC_035093.1	976	+	Ssal	NC_027311.1	1196	+	N9	29	52	OG1v0010238
1	110494144	106565388	Omyk	NC_035093.1	977	+	Ssal	NC_027311.1	1197	+	N9	109	5	OG1v0000311
1	110494145	106565387	Omyk	NC_035093.1	978	-	Ssal	NC_027311.1	1198	-	N9	23	98	OG1v0012740
1	110494146	106565391	Omyk	NC_035093.1	979	+	Ssal	NC_027311.1	1199	+	N9	49	97	OG1v0001443
1	110494147	106565507	Omyk	NC_035093.1	980	+	Ssal	NC_027311.1	1200	+	N9	19	99	OG1v0015012
1	110494148	106565392	Omyk	NC_035093.1	981	-	Ssal	NC_027311.1	1201	-	N9	35	36	OG1v0006293
1	110494149	106565393	Omyk	NC_035093.1	982	-	Ssal	NC_027311.1	1202	-	N9	21	24	OG1v0014479
1	110494151	106565395	Omyk	NC_035093.1	983	+	Ssal	NC_027311.1	1203	+	N9	29	100	OG1v0009916
1	110494152	106565396	Omyk	NC_035093.1	984	+	Ssal	NC_027311.1	1204	+	N9	35	65	OG1v0006197
1	110494155	106565397	Omyk	NC_035093.1	985	-	Ssal	NC_027311.1	1205	-	N9	27	0	OG1v0011027
1	110494153	100194956	Omyk	NC_035093.1	986	+	Ssal	NC_027311.1	1206	+	N9	23	96	OG1v0012934
1	110494154	106565398	Omyk	NC_035093.1	987	-	Ssal	NC_027311.1	1207	-	N9	35	20	OG1v0006113
1	110494156	106565399	Omyk	NC_035093.1	988	-	Ssal	NC_027311.1	1208	-	N9	53	85	OG1v0000961
1	110494157	106565400	Omyk	NC_035093.1	989	-	Ssal	NC_027311.1	1209	-	N9	33	58	OG1v0007524
1	110494159	100306830	Omyk	NC_035093.1	990	+	Ssal	NC_027311.1	1211	+	N9	23	42	OG1v0011296
1	110494164	106565403	Omyk	NC_035093.1	991	-	Ssal	NC_027311.1	1212	-	N9	31	33	OG1v0009258
1	110494162	106565402	Omyk	NC_035093.1	992	+	Ssal	NC_027311.1	1213	+	N9	15	49	OG1v0016512
1	110494165	106565404	Omyk	NC_035093.1	993	-	Ssal	NC_027311.1	1214	-	N9	20	55	OG1v0015533
1	110494163	100306749	Omyk	NC_035093.1	994	+	Ssal	NC_027311.1	1215	+	N9	33	53	OG1v0007553
1	110494161	106565401	Omyk	NC_035093.1	995	-	Ssal	NC_027311.1	1216	-	N9	37	84	OG1v0004933
1	110494166	106565405	Omyk	NC_035093.1	996	+	Ssal	NC_027311.1	1217	+	N9	31	82	OG1v0008670
1	110494167	106565407	Omyk	NC_035093.1	997	-	Ssal	NC_027311.1	1218	-	N9	16	99	OG1v0015856
1	110494169	106565406	Omyk	NC_035093.1	998	-	Ssal	NC_027311.1	1219	-	N9	57	14	OG1v0002013
1	110494170	106565409	Omyk	NC_035093.1	999	-	Ssal	NC_027311.1	1220	-	N9	38	56	OG1v0002545
1	110494171	106565410	Omyk	NC_035093.1	1000	-	Ssal	NC_027311.1	1221	-	N8	59	45	OG1v0001854
1	110494172	106565411	Omyk	NC_035093.1	1001	+	Ssal	NC_027311.1	1222	+	N9	29	31	OG1v0010151
1	110494173	106565408	Omyk	NC_035093.1	1002	-	Ssal	NC_027311.1	1223	-	N9	63	44	OG1v0001301
1	110494174	106565412	Omyk	NC_035093.1	1003	+	Ssal	NC_027311.1	1224	+	N7	41	100	OG1v0004087
1	110494176	106565415	Omyk	NC_035093.1	1004	-	Ssal	NC_027311.1	1225	-	N9	37	48	OG1v0005256
1	110493224	106565414	Omyk	NC_035093.1	1005	-	Ssal	NC_027311.1	1226	-	N9	27	1	OG1v0004218
1	110494177	106565416	Omyk	NC_035093.1	1006	+	Ssal	NC_027311.1	1227	+	N9	61	47	OG1v0001558
1	110494178	106565417	Omyk	NC_035093.1	1007	-	Ssal	NC_027311.1	1228	-	N9	43	11	OG1v0004038
1	110493225	106565493	Omyk	NC_035093.1	1008	+	Ssal	NC_027311.1	1229	+	N9	37	81	OG1v0005112
1	110494180	106565419	Omyk	NC_035093.1	1009	+	Ssal	NC_027311.1	1230	+	N9	54	100	OG1v0000906
1	110494181	100195514	Omyk	NC_035093.1	1010	+	Ssal	NC_027311.1	1231	+	N9	19	86	OG1v0014998
1	110494182	106565421	Omyk	NC_035093.1	1011	+	Ssal	NC_027311.1	1232	+	N9	91	84	OG1v0000499
1	101268928	106565420	Omyk	NC_035093.1	1012	+	Ssal	NC_027311.1	1233	+	N9	57	96	OG1v0001596
1	110494183	106565422	Omyk	NC_035093.1	1013	+	Ssal	NC_027311.1	1234	+	N9	31	98	OG1v0009249
1	110494185	106565423	Omyk	NC_035093.1	1014	+	Ssal	NC_027311.1	1235	+	N9	74	100	OG1v0000764
1	110494186	106565425	Omyk	NC_035093.1	1015	+	Ssal	NC_027311.1	1236	+	N9	29	35	OG1v0009672
1	100136231	106565426	Omyk	NC_035093.1	1016	-	Ssal	NC_027311.1	1237	-	N9	49	79	OG1v0003241
1	110494188	106565427	Omyk	NC_035093.1	1017	-	Ssal	NC_027311.1	1238	-	N9	37	35	OG1v0005166
1	100135867	106565428	Omyk	NC_035093.1	1019	+	Ssal	NC_027311.1	1239	+	N9	57	99	OG1v0002154
1	100301681	100195647	Omyk	NC_035093.1	1020	-	Ssal	NC_027311.1	1240	-	N9	48	73	OG1v0003029
1	110494189	106565429	Omyk	NC_035093.1	1021	+	Ssal	NC_027311.1	1241	+	N9	59	38	OG1v0001879
1	110494190	106565431	Omyk	NC_035093.1	1022	+	Ssal	NC_027311.1	1242	+	N9	31	100	OG1v0008348
1	110494191	100196653	Omyk	NC_035093.1	1023	+	Ssal	NC_027311.1	1243	+	N9	43	71	OG1v0002411
1	110494192	106565510	Omyk	NC_035093.1	1024	-	Ssal	NC_027311.1	1244	-	N9	19	84	OG1v0014042
1	110494193	106565432	Omyk	NC_035093.1	1025	-	Ssal	NC_027311.1	1245	-	N9	48	33	OG1v0001295
1	110494194	106565433	Omyk	NC_035093.1	1026	-	Ssal	NC_027311.1	1246	-	N9	25	74	OG1v0012293
1	110494206	106565435	Omyk	NC_035093.1	1027	+	Ssal	NC_027311.1	1247	+	N9	33	25	OG1v0007529
1	110494210	106565436	Omyk	NC_035093.1	1028	-	Ssal	NC_027311.1	1248	-	N9	46	81	OG1v0001901
1	110494209	106565437	Omyk	NC_035093.1	1029	-	Ssal	NC_027311.1	1249	-	N9	37	88	OG1v0005173
1	110494197	106565496	Omyk	NC_035093.1	1030	+	Ssal	NC_027311.1	1250	+	N9	49	98	OG1v0001324
1	110494204	106565439	Omyk	NC_035093.1	1031	-	Ssal	NC_027311.1	1251	-	N9	278	56	OG1v0000022
1	110494199	106565440	Omyk	NC_035093.1	1034	+	Ssal	NC_027311.1	1253	+	N9	27	99	OG1v0008745
1	110494196	106565441	Omyk	NC_035093.1	1035	+	Ssal	NC_027311.1	1254	+	N9	23	94	OG1v0012429
1	110494208	106565442	Omyk	NC_035093.1	1036	+	Ssal	NC_027311.1	1255	+	N9	51	37	OG1v0000991
1	110494201	106565443	Omyk	NC_035093.1	1037	-	Ssal	NC_027311.1	1256	-	N9	44	69	OG1v0002900
1	110494200	106565444	Omyk	NC_035093.1	1038	-	Ssal	NC_027311.1	1257	-	N9	29	100	OG1v0009758
1	110494198	106565446	Omyk	NC_035093.1	1039	-	Ssal	NC_027311.1	1258	-	N9	35	91	OG1v0005920
1	110494207	106565447	Omyk	NC_035093.1	1041	-	Ssal	NC_027311.1	1259	-	N9	99	53	OG1v0000396
1	110494214	106565448	Omyk	NC_035093.1	1042	+	Ssal	NC_027311.1	1260	+	N9	31	75	OG1v0009012
1	110494215	106565449	Omyk	NC_035093.1	1043	+	Ssal	NC_027311.1	1261	+	N9	48	17	OG1v0001512
1	110494216	106565451	Omyk	NC_035093.1	1044	-	Ssal	NC_027311.1	1263	-	N7	36	93	OG1v0002633
1	110494217	101448059	Omyk	NC_035093.1	1045	-	Ssal	NC_027311.1	1264	-	N9	63	84	OG1v0001438
1	110494218	106565452	Omyk	NC_035093.1	1046	+	Ssal	NC_027311.1	1265	+	N9	41	88	OG1v0004033
1	110494219	106565453	Omyk	NC_035093.1	1047	-	Ssal	NC_027311.1	1266	-	N8	30	9	OG1v0009360
1	110494220	106565455	Omyk	NC_035093.1	1048	+	Ssal	NC_027311.1	1267	+	N9	49	46	OG1v0001249
1	110494223	106565458	Omyk	NC_035093.1	1049	-	Ssal	NC_027311.1	1268	-	N9	27	55	OG1v0004382
1	110494224	106565459	Omyk	NC_035093.1	1050	-	Ssal	NC_027311.1	1269	-	N9	86	12	OG1v0000371
1	110494226	100194450	Omyk	NC_035093.1	1051	-	Ssal	NC_027311.1	1270	-	N9	48	72	OG1v0002983
1	110494227	100196592	Omyk	NC_035093.1	1052	-	Ssal	NC_027311.1	1271	-	N9	53	17	OG1v0002714
1	110494228	100196638	Omyk	NC_035093.1	1053	-	Ssal	NC_027311.1	1272	-	N8	45	73	OG1v0003277
1	110494229	100194449	Omyk	NC_035093.1	1054	-	Ssal	NC_027311.1	1273	-	N8	48	85	OG1v0002702
1	110494230	100194448	Omyk	NC_035093.1	1055	-	Ssal	NC_027311.1	1274	-	N9	47	11	OG1v0003551
1	110494231	100194447	Omyk	NC_035093.1	1056	-	Ssal	NC_027311.1	1275	-	N9	13	58	OG1v0016942
1	110494232	106565461	Omyk	NC_035093.1	1057	-	Ssal	NC_027311.1	1276	-	N9	53	67	OG1v0002676
1	110494234	106565462	Omyk	NC_035093.1	1059	-	Ssal	NC_027311.1	1279	-	N9	107	60	OG1v0000108
1	110494235	106565463	Omyk	NC_035093.1	1060	+	Ssal	NC_027311.1	1280	+	N9	29	70	OG1v0009673
1	110494237	106565464	Omyk	NC_035093.1	1061	-	Ssal	NC_027311.1	1282	-	N9	88	36	OG1v0000372
1	110494239	106565466	Omyk	NC_035093.1	1062	+	Ssal	NC_027311.1	1283	+	N9	57	69	OG1v0001923
1	110494240	106565469	Omyk	NC_035093.1	1064	-	Ssal	NC_027311.1	1284	-	N9	27	100	OG1v0010405
1	110494242	106565472	Omyk	NC_035093.1	1065	-	Ssal	NC_027311.1	1285	-	N9	33	73	OG1v0007247
1	110494243	106565512	Omyk	NC_035093.1	1066	-	Ssal	NC_027311.1	1286	-	N9	16	97	OG1v0015135
1	100136832	106565474	Omyk	NC_035093.1	1067	+	Ssal	NC_027311.1	1287	+	N9	54	34	OG1v0002255
1	110495179	106565475	Omyk	NC_035093.1	1068	-	Ssal	NC_027311.1	1288	-	N9	34	100	OG1v0007711
1	110494245	100195106	Omyk	NC_035093.1	1070	-	Ssal	NC_027311.1	1289	-	N9	23	75	OG1v0013233
1	110494246	106565476	Omyk	NC_035093.1	1071	+	Ssal	NC_027311.1	1290	+	N9	63	100	OG1v0000476
1	110494249	106565477	Omyk	NC_035093.1	1072	+	Ssal	NC_027311.1	1291	+	N9	29	98	OG1v0010331
1	110494248	106565478	Omyk	NC_035093.1	1073	-	Ssal	NC_027311.1	1292	-	N9	34	4	OG1v0004223
1	110494250	106565597	Omyk	NC_035093.1	1074	+	Ssal	NC_027311.1	1293	+	N9	16	100	OG1v0015468
1	110493229	106565594	Omyk	NC_035093.1	1075	-	Ssal	NC_027311.1	1294	-	N9	245	2	OG1v0000051
1	110494251	106565596	Omyk	NC_035093.1	1076	+	Ssal	NC_027311.1	1295	+	N7	47	76	OG1v0003273
1	100136310	106565593	Omyk	NC_035093.1	1077	-	Ssal	NC_027311.1	1296	-	N9	35	96	OG1v0006280
1	110493230	106565592	Omyk	NC_035093.1	1078	-	Ssal	NC_027311.1	1297	-	N9	137	2	OG1v0000164
1	110494253	106565590	Omyk	NC_035093.1	1079	-	Ssal	NC_027311.1	1298	-	N9	69	74	OG1v0000979
1	110494254	106565589	Omyk	NC_035093.1	1080	-	Ssal	NC_027311.1	1299	-	N9	67	100	OG1v0001057
1	110494255	106565587	Omyk	NC_035093.1	1081	+	Ssal	NC_027311.1	1300	+	N9	34	5	OG1v0003635
1	110494256	106565588	Omyk	NC_035093.1	1082	+	Ssal	NC_027311.1	1301	+	N9	35	90	OG1v0005524
1	110494257	106565586	Omyk	NC_035093.1	1083	-	Ssal	NC_027311.1	1302	-	N9	63	72	OG1v0001323
1	110494258	106565585	Omyk	NC_035093.1	1084	-	Ssal	NC_027311.1	1303	-	N9	47	42	OG1v0001559
1	110494261	100196621	Omyk	NC_035093.1	1085	-	Ssal	NC_027311.1	1304	-	N9	23	89	OG1v0012994
1	110494259	106565584	Omyk	NC_035093.1	1086	+	Ssal	NC_027311.1	1305	+	N9	21	22	OG1v0014790
1	110494262	106565583	Omyk	NC_035093.1	1087	+	Ssal	NC_027311.1	1306	+	N9	48	90	OG1v0001489
1	110494263	106565582	Omyk	NC_035093.1	1088	+	Ssal	NC_027311.1	1307	+	N9	35	12	OG1v0006056
1	110494264	106565581	Omyk	NC_035093.1	1089	+	Ssal	NC_027311.1	1308	+	N9	52	67	OG1v0001241
1	110494265	106565580	Omyk	NC_035093.1	1090	-	Ssal	NC_027311.1	1309	-	N9	50	2	OG1v0002733
1	110494266	106565579	Omyk	NC_035093.1	1091	-	Ssal	NC_027311.1	1310	-	N9	12	100	OG1v0017301
1	110495180	106565578	Omyk	NC_035093.1	1092	-	Ssal	NC_027311.1	1311	-	N9	15	93	OG1v0015521
1	110494267	106565611	Omyk	NC_035093.1	1093	-	Ssal	NC_027311.1	1312	-	N9	27	72	OG1v0010776
1	110495181	106565577	Omyk	NC_035093.1	1094	-	Ssal	NC_027311.1	1313	-	N9	28	80	OG1v0010689
1	110494268	106565576	Omyk	NC_035093.1	1095	-	Ssal	NC_027311.1	1314	-	N9	84	28	OG1v0000408
1	110494271	106565575	Omyk	NC_035093.1	1096	-	Ssal	NC_027311.1	1315	-	N9	45	57	OG1v0003236
1	110494269	106565573	Omyk	NC_035093.1	1097	-	Ssal	NC_027311.1	1316	-	N9	23	76	OG1v0012414
1	110494270	100380707	Omyk	NC_035093.1	1098	-	Ssal	NC_027311.1	1317	-	N9	35	92	OG1v0005504
1	110494273	106565570	Omyk	NC_035093.1	1099	-	Ssal	NC_027311.1	1318	-	N9	46	4	OG1v0002400
1	110494274	106565571	Omyk	NC_035093.1	1100	+	Ssal	NC_027311.1	1319	+	N9	32	92	OG1v0009322
1	110494275	106565569	Omyk	NC_035093.1	1101	+	Ssal	NC_027311.1	1320	+	N9	51	94	OG1v0002823
1	110494279	106565568	Omyk	NC_035093.1	1103	+	Ssal	NC_027311.1	1321	+	N9	63	76	OG1v0001361
1	110494281	100217348	Omyk	NC_035093.1	1104	+	Ssal	NC_027311.1	1322	+	N9	167	79	OG1v0000115
1	110494280	106565604	Omyk	NC_035093.1	1105	-	Ssal	NC_027311.1	1323	-	N7	15	90	OG1v0016071
1	110494282	106565567	Omyk	NC_035093.1	1106	+	Ssal	NC_027311.1	1324	+	N9	63	75	OG1v0001413
1	110493231	106565565	Omyk	NC_035093.1	1107	+	Ssal	NC_027311.1	1325	+	N9	41	6	OG1v0004146
1	110494283	106565563	Omyk	NC_035093.1	1108	+	Ssal	NC_027311.1	1326	+	N9	25	82	OG1v0012263
1	110494284	106565564	Omyk	NC_035093.1	1111	+	Ssal	NC_027311.1	1328	+	N9	48	36	OG1v0001565
1	100135961	106565561	Omyk	NC_035093.1	1112	+	Ssal	NC_027311.1	1329	+	N9	56	50	OG1v0000983
1	110494288	106565560	Omyk	NC_035093.1	1113	+	Ssal	NC_027311.1	1330	+	N9	38	2	OG1v0003021
1	110494289	106565559	Omyk	NC_035093.1	1114	+	Ssal	NC_027311.1	1332	+	N9	19	100	OG1v0015123
1	110494290	106565558	Omyk	NC_035093.1	1115	+	Ssal	NC_027311.1	1333	+	N9	91	40	OG1v0000492
1	110494292	106565557	Omyk	NC_035093.1	1116	+	Ssal	NC_027311.1	1334	+	N9	99	33	OG1v0000275
1	110494296	106565555	Omyk	NC_035093.1	1117	-	Ssal	NC_027311.1	1335	-	N9	65	16	OG1v0001273
1	110494294	106565554	Omyk	NC_035093.1	1118	-	Ssal	NC_027311.1	1336	-	N9	19	41	OG1v0015281
1	110494293	106565552	Omyk	NC_035093.1	1119	-	Ssal	NC_027311.1	1337	-	N9	85	8	OG1v0000327
1	110494298	106565551	Omyk	NC_035093.1	1120	+	Ssal	NC_027311.1	1338	+	N9	23	6	OG1v0010821
1	110494299	106565550	Omyk	NC_035093.1	1121	+	Ssal	NC_027311.1	1339	+	N9	63	47	OG1v0001372
1	110494300	100195318	Omyk	NC_035093.1	1122	+	Ssal	NC_027311.1	1341	+	N9	35	95	OG1v0005994
1	110494301	106565546	Omyk	NC_035093.1	1123	-	Ssal	NC_027311.1	1342	-	N9	18	76	OG1v0016069
1	110494302	106565545	Omyk	NC_035093.1	1124	-	Ssal	NC_027311.1	1344	-	N9	77	25	OG1v0000485
1	110494304	106565544	Omyk	NC_035093.1	1125	-	Ssal	NC_027311.1	1345	-	N9	61	99	OG1v0001474
1	100136596	100194496	Omyk	NC_035093.1	1126	+	Ssal	NC_027311.1	1346	+	N9	17	40	OG1v0015899
1	110494306	106565541	Omyk	NC_035093.1	1127	-	Ssal	NC_027311.1	1347	-	N9	27	100	OG1v0010579
1	110494307	100380306	Omyk	NC_035093.1	1128	-	Ssal	NC_027311.1	1348	-	N9	25	71	OG1v0012119
1	110494308	106565540	Omyk	NC_035093.1	1129	+	Ssal	NC_027311.1	1349	+	N9	46	50	OG1v0002110
1	110494309	106565600	Omyk	NC_035093.1	1130	-	Ssal	NC_027311.1	1350	-	N7	25	90	OG1v0010760
1	110494315	106565538	Omyk	NC_035093.1	1131	-	Ssal	NC_027311.1	1351	-	N9	43	92	OG1v0002090
1	110494311	106565537	Omyk	NC_035093.1	1132	-	Ssal	NC_027311.1	1352	-	N9	67	1	OG1v0001030
1	110494317	106565535	Omyk	NC_035093.1	1133	+	Ssal	NC_027311.1	1353	+	N9	35	72	OG1v0006537
1	110494312	106565533	Omyk	NC_035093.1	1134	-	Ssal	NC_027311.1	1354	-	N9	60	83	OG1v0001201
1	110494314	106565532	Omyk	NC_035093.1	1135	+	Ssal	NC_027311.1	1355	+	N9	47	77	OG1v0003452
1	110494318	100195178	Omyk	NC_035093.1	1136	+	Ssal	NC_027311.1	1356	+	N9	31	0	OG1v0009226
1	100136666	106565531	Omyk	NC_035093.1	1137	+	Ssal	NC_027311.1	1357	+	N9	97	99	OG1v0000410
1	110494313	106565530	Omyk	NC_035093.1	1138	-	Ssal	NC_027311.1	1358	-	N9	61	82	OG1v0001550
1	110493235	106565607	Omyk	NC_035093.1	1139	-	Ssal	NC_027311.1	1359	-	N9	43	37	OG1v0002058
1	110494319	106565529	Omyk	NC_035093.1	1140	+	Ssal	NC_027311.1	1360	+	N9	64	100	OG1v0000905
1	110495185	106565606	Omyk	NC_035093.1	1141	-	Ssal	NC_027311.1	1361	-	N9	13	100	OG1v0016831
1	110494320	106565528	Omyk	NC_035093.1	1142	-	Ssal	NC_027311.1	1362	-	N9	53	92	OG1v0002598
1	110494321	106565526	Omyk	NC_035093.1	1144	+	Ssal	NC_027311.1	1364	+	N9	57	86	OG1v0002083
1	110494322	106565525	Omyk	NC_035093.1	1145	+	Ssal	NC_027311.1	1366	+	N9	29	100	OG1v0010820
1	110494323	100270812	Omyk	NC_035093.1	1146	+	Ssal	NC_027311.1	1367	+	N9	21	86	OG1v0014133
1	110494325	106565522	Omyk	NC_035093.1	1147	-	Ssal	NC_027311.1	1368	-	N9	49	90	OG1v0003190
1	110494326	106565520	Omyk	NC_035093.1	1148	-	Ssal	NC_027311.1	1370	-	N9	25	96	OG1v0012295
1	110494327	106565519	Omyk	NC_035093.1	1149	+	Ssal	NC_027311.1	1371	+	N9	23	78	OG1v0013451
1	110494328	106565518	Omyk	NC_035093.1	1150	+	Ssal	NC_027311.1	1372	+	N8	48	0	OG1v0001124
1	110494329	106565517	Omyk	NC_035093.1	1151	-	Ssal	NC_027311.1	1373	-	N9	79	94	OG1v0000677
1	110494331	106565516	Omyk	NC_035093.1	1152	-	Ssal	NC_027311.1	1374	-	N9	48	3	OG1v0001883
1	110494332	106565515	Omyk	NC_035093.1	1153	+	Ssal	NC_027311.1	1375	+	N9	129	40	OG1v0000188
1	110494334	106565679	Omyk	NC_035093.1	1154	+	Ssal	NC_027311.1	1382	+	N9	20	96	OG1v0012656
1	110494335	106565678	Omyk	NC_035093.1	1155	+	Ssal	NC_027311.1	1383	+	N9	23	100	OG1v0012372
1	110494338	100195781	Omyk	NC_035093.1	1156	+	Ssal	NC_027311.1	1384	+	N7	29	51	OG1v0009263
1	110494337	106565677	Omyk	NC_035093.1	1157	+	Ssal	NC_027311.1	1385	+	N9	37	45	OG1v0005155
1	110494336	106565676	Omyk	NC_035093.1	1158	-	Ssal	NC_027311.1	1386	-	N9	28	96	OG1v0011226
1	110494340	106565674	Omyk	NC_035093.1	1159	+	Ssal	NC_027311.1	1387	+	N9	33	95	OG1v0007331
1	110494341	106565672	Omyk	NC_035093.1	1160	+	Ssal	NC_027311.1	1389	+	N9	55	100	OG1v0002270
1	110494343	106565671	Omyk	NC_035093.1	1161	-	Ssal	NC_027311.1	1390	-	N9	53	91	OG1v0002535
1	110494344	106565670	Omyk	NC_035093.1	1162	+	Ssal	NC_027311.1	1391	+	N9	54	30	OG1v0000917
1	110494345	106565669	Omyk	NC_035093.1	1163	-	Ssal	NC_027311.1	1392	-	N9	106	18	OG1v0000115
1	110494346	106565668	Omyk	NC_035093.1	1164	-	Ssal	NC_027311.1	1393	-	N9	35	98	OG1v0006003
1	110494347	106565667	Omyk	NC_035093.1	1165	+	Ssal	NC_027311.1	1394	+	N9	57	99	OG1v0002104
1	110494348	106565663	Omyk	NC_035093.1	1166	-	Ssal	NC_027311.1	1395	-	N9	37	84	OG1v0004880
1	110494349	106565665	Omyk	NC_035093.1	1167	+	Ssal	NC_027311.1	1396	+	N9	58	10	OG1v0000777
1	110494351	106565666	Omyk	NC_035093.1	1168	-	Ssal	NC_027311.1	1397	-	N9	9	98	OG1v0017705
1	110494350	106565664	Omyk	NC_035093.1	1169	-	Ssal	NC_027311.1	1398	-	N9	52	1	OG1v0001048
1	110494352	106565661	Omyk	NC_035093.1	1170	-	Ssal	NC_027311.1	1399	-	N9	81	97	OG1v0000322
1	110494353	106565658	Omyk	NC_035093.1	1171	+	Ssal	NC_027311.1	1400	+	N9	56	31	OG1v0001125
1	110494354	106565657	Omyk	NC_035093.1	1172	+	Ssal	NC_027311.1	1401	+	N9	27	46	OG1v0009238
1	110494355	106565656	Omyk	NC_035093.1	1173	+	Ssal	NC_027311.1	1402	+	N9	51	100	OG1v0002903
1	110494356	106565655	Omyk	NC_035093.1	1174	-	Ssal	NC_027311.1	1403	-	N9	35	2	OG1v0005749
1	110494359	100195854	Omyk	NC_035093.1	1175	-	Ssal	NC_027311.1	1404	-	N9	25	5	OG1v0012042
1	110494357	100195291	Omyk	NC_035093.1	1176	+	Ssal	NC_027311.1	1405	+	N9	23	72	OG1v0013032
1	110494361	106565654	Omyk	NC_035093.1	1177	+	Ssal	NC_027311.1	1406	+	N9	35	71	OG1v0005569
1	110494360	106565652	Omyk	NC_035093.1	1178	-	Ssal	NC_027311.1	1407	-	N9	58	93	OG1v0000507
1	110494362	106565651	Omyk	NC_035093.1	1179	-	Ssal	NC_027311.1	1408	-	N9	34	69	OG1v0006353
1	110494364	106565650	Omyk	NC_035093.1	1180	+	Ssal	NC_027311.1	1409	+	N9	45	29	OG1v0003867
1	110494365	100286497	Omyk	NC_035093.1	1181	+	Ssal	NC_027311.1	1410	+	N9	37	2	OG1v0005295
1	110494366	106565648	Omyk	NC_035093.1	1182	+	Ssal	NC_027311.1	1411	+	N9	23	38	OG1v0011128
1	110494367	106565647	Omyk	NC_035093.1	1183	+	Ssal	NC_027311.1	1412	+	N9	61	13	OG1v0001551
1	110494368	106565646	Omyk	NC_035093.1	1184	+	Ssal	NC_027311.1	1413	+	N9	13	99	OG1v0016817
1	110495186	106565690	Omyk	NC_035093.1	1185	-	Ssal	NC_027311.1	1414	-	N9	17	97	OG1v0015769
1	110494369	106565645	Omyk	NC_035093.1	1186	+	Ssal	NC_027311.1	1415	+	N9	27	55	OG1v0011021
1	110494370	100194568	Omyk	NC_035093.1	1187	+	Ssal	NC_027311.1	1416	+	N9	35	51	OG1v0006534
1	110494371	106565644	Omyk	NC_035093.1	1188	+	Ssal	NC_027311.1	1417	+	N9	45	45	OG1v0003837
1	110494372	100380396	Omyk	NC_035093.1	1189	-	Ssal	NC_027311.1	1418	-	N9	39	56	OG1v0003827
1	110494373	106565643	Omyk	NC_035093.1	1190	-	Ssal	NC_027311.1	1419	-	N9	23	81	OG1v0013828
1	110494374	100196665	Omyk	NC_035093.1	1191	+	Ssal	NC_027311.1	1420	+	N9	44	12	OG1v0003549
1	110494375	100196274	Omyk	NC_035093.1	1192	+	Ssal	NC_027311.1	1421	+	N9	33	19	OG1v0008135
1	110494376	106565640	Omyk	NC_035093.1	1193	-	Ssal	NC_027311.1	1422	-	N9	55	100	OG1v0002199
1	110494377	106565639	Omyk	NC_035093.1	1194	-	Ssal	NC_027311.1	1423	-	N9	35	6	OG1v0006380
1	110494378	106565638	Omyk	NC_035093.1	1195	+	Ssal	NC_027311.1	1425	+	N9	23	9	OG1v0012523
1	100301799	100196488	Omyk	NC_035093.1	1196	-	Ssal	NC_027311.1	1426	-	N9	23	45	OG1v0013743
1	110494379	106565637	Omyk	NC_035093.1	1197	+	Ssal	NC_027311.1	1427	+	N9	29	35	OG1v0006951
1	110494380	106565636	Omyk	NC_035093.1	1198	+	Ssal	NC_027311.1	1428	+	N9	33	24	OG1v0007904
1	110494381	106565635	Omyk	NC_035093.1	1199	-	Ssal	NC_027311.1	1429	-	N9	421	12	OG1v0000015
1	110494382	106565634	Omyk	NC_035093.1	1200	+	Ssal	NC_027311.1	1430	+	N9	29	100	OG1v0010948
1	110494383	106565632	Omyk	NC_035093.1	1201	+	Ssal	NC_027311.1	1431	+	N9	19	98	OG1v0012886
1	110494384	106565633	Omyk	NC_035093.1	1202	+	Ssal	NC_027311.1	1432	+	N9	26	100	OG1v0011800
1	110494386	106565630	Omyk	NC_035093.1	1203	+	Ssal	NC_027311.1	1433	+	N9	29	91	OG1v0009801
1	110494388	106565628	Omyk	NC_035093.1	1204	-	Ssal	NC_027311.1	1434	-	N9	43	64	OG1v0004003
1	110494387	106565629	Omyk	NC_035093.1	1205	-	Ssal	NC_027311.1	1435	-	N7	30	52	OG1v0009769
1	110494390	106565626	Omyk	NC_035093.1	1206	+	Ssal	NC_027311.1	1436	+	N9	35	10	OG1v0006184
1	110494391	106565625	Omyk	NC_035093.1	1207	+	Ssal	NC_027311.1	1437	+	N9	32	100	OG1v0008597
1	110494394	106565623	Omyk	NC_035093.1	1208	+	Ssal	NC_027311.1	1438	+	N9	67	30	OG1v0000915
1	110494392	106565622	Omyk	NC_035093.1	1209	-	Ssal	NC_027311.1	1439	-	N9	37	87	OG1v0004950
1	110494395	106565620	Omyk	NC_035093.1	1210	-	Ssal	NC_027311.1	1440	-	N9	29	24	OG1v0010256
1	100500791	100136577	Omyk	NC_035093.1	1221	-	Ssal	NC_027311.1	1450	-	N8	112	0	OG1v0000160
1	110494409	106565699	Omyk	NC_035093.1	1222	-	Ssal	NC_027311.1	1451	-	N9	95	16	OG1v0000245
1	110494410	106565693	Omyk	NC_035093.1	1223	+	Ssal	NC_027311.1	1448	+	N9	27	37	OG1v0008886
1	110494413	106565701	Omyk	NC_035093.1	1224	-	Ssal	NC_027311.1	1452	-	N9	24	0	OG1v0011979
1	110494414	106565700	Omyk	NC_035093.1	1225	-	Ssal	NC_027311.1	1453	-	N9	35	95	OG1v0005694
1	110494416	106565959	Omyk	NC_035093.1	1226	-	Ssal	NC_027311.1	1454	-	N9	35	100	OG1v0005590
1	110494417	106565918	Omyk	NC_035093.1	1227	+	Ssal	NC_027311.1	1455	+	N9	35	4	OG1v0006012
1	110494418	106565917	Omyk	NC_035093.1	1228	-	Ssal	NC_027311.1	1456	-	N7	9	0	OG1v0017339
1	110494419	106565916	Omyk	NC_035093.1	1229	-	Ssal	NC_027311.1	1457	-	N9	30	51	OG1v0005282
1	100884158	100136928	Omyk	NC_035093.1	1230	+	Ssal	NC_027311.1	1458	+	N9	67	27	OG1v0000466
1	110494422	100286560	Omyk	NC_035093.1	1231	+	Ssal	NC_027311.1	1459	+	N9	35	35	OG1v0006540
1	110494420	106565914	Omyk	NC_035093.1	1232	+	Ssal	NC_027311.1	1460	+	N9	131	93	OG1v0000175
1	110494423	106565913	Omyk	NC_035093.1	1233	-	Ssal	NC_027311.1	1461	-	N9	57	77	OG1v0000682
1	110494424	100194670	Omyk	NC_035093.1	1234	+	Ssal	NC_027311.1	1462	+	N9	27	71	OG1v0010887
1	110494425	106565911	Omyk	NC_035093.1	1235	-	Ssal	NC_027311.1	1463	-	N9	35	36	OG1v0006422
1	110494426	106565910	Omyk	NC_035093.1	1236	+	Ssal	NC_027311.1	1464	+	N9	52	55	OG1v0001212
1	110494427	106565909	Omyk	NC_035093.1	1237	+	Ssal	NC_027311.1	1465	+	N9	33	6	OG1v0007228
1	110494428	106565958	Omyk	NC_035093.1	1238	-	Ssal	NC_027311.1	1466	-	N9	27	57	OG1v0011315
1	110494430	106565957	Omyk	NC_035093.1	1239	-	Ssal	NC_027311.1	1467	+	N9	45	37	OG1v0003593
1	110494431	106565908	Omyk	NC_035093.1	1240	-	Ssal	NC_027311.1	1469	-	N6	106	0	OG1v0000186
1	110494433	106565907	Omyk	NC_035093.1	1241	+	Ssal	NC_027311.1	1471	+	N9	35	77	OG1v0005947
1	110494434	106565906	Omyk	NC_035093.1	1242	+	Ssal	NC_027311.1	1472	+	N9	33	4	OG1v0007595
1	110494435	106565905	Omyk	NC_035093.1	1243	+	Ssal	NC_027311.1	1473	+	N9	25	1	OG1v0012123
1	110494437	106565904	Omyk	NC_035093.1	1244	+	Ssal	NC_027311.1	1474	+	N9	59	39	OG1v0001911
1	110494438	106565902	Omyk	NC_035093.1	1245	+	Ssal	NC_027311.1	1475	+	N9	81	0	OG1v0000221
1	110494439	106565901	Omyk	NC_035093.1	1246	+	Ssal	NC_027311.1	1476	+	N9	46	77	OG1v0003354
1	110494440	106565900	Omyk	NC_035093.1	1247	+	Ssal	NC_027311.1	1477	+	N9	50	15	OG1v0001211
1	110494442	106565897	Omyk	NC_035093.1	1248	+	Ssal	NC_027311.1	1478	+	N9	35	95	OG1v0005644
1	110494443	106565899	Omyk	NC_035093.1	1249	-	Ssal	NC_027311.1	1479	-	N9	19	10	OG1v0015266
1	110494444	100380445	Omyk	NC_035093.1	1250	+	Ssal	NC_027311.1	1480	+	N9	47	28	OG1v0001860
1	110494446	106565894	Omyk	NC_035093.1	1252	-	Ssal	NC_027311.1	1482	-	N8	249	46	OG1v0000015
1	110493241	106565891	Omyk	NC_035093.1	1253	+	Ssal	NC_027311.1	1483	+	N9	51	88	OG1v0002864
1	110495187	106565893	Omyk	NC_035093.1	1254	-	Ssal	NC_027311.1	1484	-	N9	27	59	OG1v0010777
1	110495188	106565952	Omyk	NC_035093.1	1255	+	Ssal	NC_027311.1	1485	+	N9	49	59	OG1v0003315
1	110494447	106565890	Omyk	NC_035093.1	1256	-	Ssal	NC_027311.1	1486	-	N9	93	42	OG1v0000324
1	110494448	106565889	Omyk	NC_035093.1	1258	+	Ssal	NC_027311.1	1488	+	N9	31	69	OG1v0008384
1	110494450	106565887	Omyk	NC_035093.1	1259	+	Ssal	NC_027311.1	1489	+	N9	37	82	OG1v0004785
1	110494452	106565886	Omyk	NC_035093.1	1260	+	Ssal	NC_027311.1	1490	+	N9	35	72	OG1v0005792
1	110494453	106565884	Omyk	NC_035093.1	1261	+	Ssal	NC_027311.1	1491	+	N9	29	76	OG1v0007491
1	110494455	106565951	Omyk	NC_035093.1	1262	-	Ssal	NC_027311.1	1493	-	N9	63	84	OG1v0001360
1	110494456	106565882	Omyk	NC_035093.1	1263	-	Ssal	NC_027311.1	1494	-	N9	33	99	OG1v0007729
1	110494457	100380455	Omyk	NC_035093.1	1264	-	Ssal	NC_027311.1	1495	-	N7	41	100	OG1v0001774
1	110494459	106565881	Omyk	NC_035093.1	1265	-	Ssal	NC_027311.1	1496	-	N9	33	95	OG1v0007071
1	110495189	106565880	Omyk	NC_035093.1	1266	-	Ssal	NC_027311.1	1497	-	N9	104	100	OG1v0000283
1	110494460	106565879	Omyk	NC_035093.1	1267	+	Ssal	NC_027311.1	1498	+	N9	113	37	OG1v0000283
1	110494461	106565878	Omyk	NC_035093.1	1268	+	Ssal	NC_027311.1	1499	+	N9	75	14	OG1v0000762
1	101268937	106565877	Omyk	NC_035093.1	1269	+	Ssal	NC_027311.1	1500	+	N9	49	50	OG1v0001254
1	110494463	106565874	Omyk	NC_035093.1	1270	-	Ssal	NC_027311.1	1501	-	N9	151	34	OG1v0000141
1	110494466	106565872	Omyk	NC_035093.1	1271	-	Ssal	NC_027311.1	1502	-	N9	61	2	OG1v0001479
1	110494470	100380857	Omyk	NC_035093.1	1272	+	Ssal	NC_027311.1	1504	+	N6	31	100	OG1v0003974
1	110494467	106565868	Omyk	NC_035093.1	1274	-	Ssal	NC_027311.1	1506	-	N7	48	36	OG1v0001332
1	110494474	106565867	Omyk	NC_035093.1	1275	-	Ssal	NC_027311.1	1507	-	N9	63	84	OG1v0001368
1	110494475	106565865	Omyk	NC_035093.1	1276	+	Ssal	NC_027311.1	1508	+	N9	37	51	OG1v0004870
1	110494476	106565864	Omyk	NC_035093.1	1277	+	Ssal	NC_027311.1	1509	+	N9	15	76	OG1v0016511
1	110494477	106565863	Omyk	NC_035093.1	1278	-	Ssal	NC_027311.1	1510	-	N9	25	99	OG1v0009668
1	110494479	106565861	Omyk	NC_035093.1	1279	+	Ssal	NC_027311.1	1511	+	N9	35	69	OG1v0005846
1	110494481	100306723	Omyk	NC_035093.1	1280	+	Ssal	NC_027311.1	1513	+	N9	29	47	OG1v0010250
1	110494480	106565859	Omyk	NC_035093.1	1281	-	Ssal	NC_027311.1	1514	-	N9	33	90	OG1v0006939
1	110494482	106565858	Omyk	NC_035093.1	1282	+	Ssal	NC_027311.1	1515	+	N9	121	49	OG1v0000237
1	110494483	106565857	Omyk	NC_035093.1	1283	-	Ssal	NC_027311.1	1516	-	N9	24	100	OG1v0013533
1	110494486	100196563	Omyk	NC_035093.1	1285	-	Ssal	NC_027311.1	1518	-	N6	18	4	OG1v0014664
1	110494487	106565854	Omyk	NC_035093.1	1286	+	Ssal	NC_027311.1	1519	+	N9	46	79	OG1v0001476
1	110494488	106565853	Omyk	NC_035093.1	1287	+	Ssal	NC_027311.1	1520	+	N9	21	2	OG1v0014674
1	110494489	106565852	Omyk	NC_035093.1	1288	-	Ssal	NC_027311.1	1521	-	N9	35	61	OG1v0006038
1	110494490	106565851	Omyk	NC_035093.1	1290	+	Ssal	NC_027311.1	1523	+	N9	18	95	OG1v0015688
1	110494491	106565848	Omyk	NC_035093.1	1291	+	Ssal	NC_027311.1	1524	+	N9	33	57	OG1v0007761
1	100137062	100194889	Omyk	NC_035093.1	1292	+	Ssal	NC_027311.1	1525	+	N9	53	4	OG1v0001528
1	110494494	106565845	Omyk	NC_035093.1	1296	+	Ssal	NC_027311.1	1529	+	N9	35	71	OG1v0005577
1	110494497	106565847	Omyk	NC_035093.1	1297	-	Ssal	NC_027311.1	1530	-	N9	35	43	OG1v0006136
1	110494495	106565846	Omyk	NC_035093.1	1298	+	Ssal	NC_027311.1	1531	+	N9	21	79	OG1v0014288
1	110494498	106565843	Omyk	NC_035093.1	1299	-	Ssal	NC_027311.1	1532	-	N9	35	76	OG1v0005560
1	110493245	106565842	Omyk	NC_035093.1	1300	-	Ssal	NC_027311.1	1533	-	N9	59	51	OG1v0001690
1	110494499	106565841	Omyk	NC_035093.1	1301	-	Ssal	NC_027311.1	1534	-	N8	44	88	OG1v0002215
1	110494503	106565839	Omyk	NC_035093.1	1302	+	Ssal	NC_027311.1	1535	+	N6	20	96	OG1v0013542
1	110494502	106565931	Omyk	NC_035093.1	1303	-	Ssal	NC_027311.1	1536	-	N9	31	100	OG1v0008267
1	110494504	106565838	Omyk	NC_035093.1	1304	+	Ssal	NC_027311.1	1537	+	N9	35	100	OG1v0005802
1	110493246	106565837	Omyk	NC_035093.1	1305	+	Ssal	NC_027311.1	1538	+	N9	39	50	OG1v0004588
1	110493247	106565836	Omyk	NC_035093.1	1306	-	Ssal	NC_027311.1	1539	-	N9	28	100	OG1v0008762
1	110494505	106565835	Omyk	NC_035093.1	1307	+	Ssal	NC_027311.1	1540	+	N9	34	3	OG1v0005276
1	110494507	106565831	Omyk	NC_035093.1	1308	-	Ssal	NC_027311.1	1542	-	N9	25	34	OG1v0011597
1	110494506	106565830	Omyk	NC_035093.1	1309	-	Ssal	NC_027311.1	1543	-	N9	27	48	OG1v0010441
1	110494508	106565828	Omyk	NC_035093.1	1310	+	Ssal	NC_027311.1	1544	+	N9	47	100	OG1v0001474
1	110494510	106565827	Omyk	NC_035093.1	1311	+	Ssal	NC_027311.1	1545	+	N9	91	12	OG1v0000485
1	110494511	106565826	Omyk	NC_035093.1	1312	+	Ssal	NC_027311.1	1546	+	N9	33	88	OG1v0006917
1	110494512	106565824	Omyk	NC_035093.1	1313	+	Ssal	NC_027311.1	1547	+	N9	35	25	OG1v0006292
1	110494513	106565822	Omyk	NC_035093.1	1314	+	Ssal	NC_027311.1	1548	+	N7	35	100	OG1v0004868
1	110494514	106565821	Omyk	NC_035093.1	1315	-	Ssal	NC_027311.1	1549	-	N9	50	73	OG1v0001372
1	110494515	106565820	Omyk	NC_035093.1	1316	-	Ssal	NC_027311.1	1550	-	N9	29	97	OG1v0007180
1	110494516	106565818	Omyk	NC_035093.1	1317	+	Ssal	NC_027311.1	1551	+	N9	71	49	OG1v0000327
1	110494518	106565817	Omyk	NC_035093.1	1318	-	Ssal	NC_027311.1	1552	-	N9	32	64	OG1v0005071
1	110494520	106565815	Omyk	NC_035093.1	1319	+	Ssal	NC_027311.1	1553	+	N9	51	4	OG1v0001273
1	110494521	106565814	Omyk	NC_035093.1	1320	-	Ssal	NC_027311.1	1554	-	N9	113	85	OG1v0000275
1	110494522	106565813	Omyk	NC_035093.1	1321	-	Ssal	NC_027311.1	1555	-	N9	80	87	OG1v0000492
1	110494524	106565812	Omyk	NC_035093.1	1322	-	Ssal	NC_027311.1	1556	-	N9	24	0	OG1v0011323
1	110494525	106565811	Omyk	NC_035093.1	1323	+	Ssal	NC_027311.1	1557	+	N9	23	48	OG1v0012763
1	110494526	106565809	Omyk	NC_035093.1	1324	-	Ssal	NC_027311.1	1558	-	N9	51	68	OG1v0003021
1	100136621	100195187	Omyk	NC_035093.1	1325	-	Ssal	NC_027311.1	1559	-	N9	69	3	OG1v0000983
1	110494527	106565807	Omyk	NC_035093.1	1326	-	Ssal	NC_027311.1	1560	-	N9	61	99	OG1v0001565
1	110494530	106565949	Omyk	NC_035093.1	1327	-	Ssal	NC_027311.1	1561	-	N9	25	98	OG1v0010324
1	110495190	106565948	Omyk	NC_035093.1	1328	-	Ssal	NC_027311.1	1563	-	N9	13	39	OG1v0016892
1	110494531	106565806	Omyk	NC_035093.1	1329	-	Ssal	NC_027311.1	1564	-	N9	35	67	OG1v0005934
1	110494532	106565803	Omyk	NC_035093.1	1330	-	Ssal	NC_027311.1	1565	-	N9	41	100	OG1v0004223
1	110494534	106565805	Omyk	NC_035093.1	1331	-	Ssal	NC_027311.1	1566	-	N9	40	62	OG1v0002707
1	110494536	106565804	Omyk	NC_035093.1	1332	+	Ssal	NC_027311.1	1567	+	N9	55	100	OG1v0002071
1	110494535	106565947	Omyk	NC_035093.1	1333	-	Ssal	NC_027311.1	1568	-	N9	16	84	OG1v0015454
1	110494537	106565802	Omyk	NC_035093.1	1334	+	Ssal	NC_027311.1	1569	+	N9	55	81	OG1v0002422
1	110494539	106565801	Omyk	NC_035093.1	1335	+	Ssal	NC_027311.1	1570	+	N9	40	3	OG1v0002244
1	110494541	106565798	Omyk	NC_035093.1	1336	-	Ssal	NC_027311.1	1571	-	N9	45	85	OG1v0002236
1	110495191	106565946	Omyk	NC_035093.1	1337	-	Ssal	NC_027311.1	1572	-	N9	57	99	OG1v0002114
1	110494542	106565797	Omyk	NC_035093.1	1338	+	Ssal	NC_027311.1	1573	+	N7	75	0	OG1v0000693
1	110494545	106565795	Omyk	NC_035093.1	1340	-	Ssal	NC_027311.1	1575	-	N9	35	49	OG1v0005339
1	110494546	106565794	Omyk	NC_035093.1	1341	-	Ssal	NC_027311.1	1576	-	N9	47	97	OG1v0001485
1	110494547	106565793	Omyk	NC_035093.1	1342	+	Ssal	NC_027311.1	1577	+	N9	50	96	OG1v0001294
1	110494548	106565791	Omyk	NC_035093.1	1343	-	Ssal	NC_027311.1	1578	-	N7	41	69	OG1v0001664
1	110493252	106565788	Omyk	NC_035093.1	1345	+	Ssal	NC_027311.1	1580	+	N9	59	100	OG1v0001704
1	110494551	106565785	Omyk	NC_035093.1	1346	+	Ssal	NC_027311.1	1581	+	N9	51	100	OG1v0002800
1	110494552	106565784	Omyk	NC_035093.1	1347	+	Ssal	NC_027311.1	1582	+	N9	53	17	OG1v0002653
1	110493253	106565927	Omyk	NC_035093.1	1348	+	Ssal	NC_027311.1	1583	+	N9	61	34	OG1v0001628
1	110494553	106565783	Omyk	NC_035093.1	1349	+	Ssal	NC_027311.1	1584	+	N9	40	100	OG1v0002543
1	110494556	100195450	Omyk	NC_035093.1	1350	-	Ssal	NC_027311.1	1585	-	N9	55	31	OG1v0002401
1	110494557	106565945	Omyk	NC_035093.1	1351	+	Ssal	NC_027311.1	1586	+	N9	17	59	OG1v0015941
1	110494558	106565781	Omyk	NC_035093.1	1352	+	Ssal	NC_027311.1	1587	+	N9	25	48	OG1v0009607
1	110494561	106565779	Omyk	NC_035093.1	1353	+	Ssal	NC_027311.1	1588	+	N9	77	71	OG1v0000541
1	110494559	106565778	Omyk	NC_035093.1	1354	-	Ssal	NC_027311.1	1589	-	N9	27	94	OG1v0010475
1	110494562	106565780	Omyk	NC_035093.1	1355	+	Ssal	NC_027311.1	1590	+	N9	35	51	OG1v0005876
1	110494563	106565776	Omyk	NC_035093.1	1356	-	Ssal	NC_027311.1	1591	-	N9	27	2	OG1v0011273
1	110494564	106565775	Omyk	NC_035093.1	1357	+	Ssal	NC_027311.1	1592	+	N9	25	100	OG1v0009519
1	110494565	106565774	Omyk	NC_035093.1	1358	+	Ssal	NC_027311.1	1593	+	N9	49	59	OG1v0001430
1	110494566	100194738	Omyk	NC_035093.1	1359	-	Ssal	NC_027311.1	1594	-	N9	39	37	OG1v0004610
1	110494567	106565771	Omyk	NC_035093.1	1360	-	Ssal	NC_027311.1	1595	-	N9	53	88	OG1v0002468
1	100135984	100136941	Omyk	NC_035093.1	1361	+	Ssal	NC_027311.1	1596	+	N8	14	82	OG1v0016231
1	110493256	106565770	Omyk	NC_035093.1	1362	+	Ssal	NC_027311.1	1597	+	N9	55	100	OG1v0002360
1	110494569	106565769	Omyk	NC_035093.1	1364	+	Ssal	NC_027311.1	1599	+	N9	25	67	OG1v0011555
1	110494570	106565767	Omyk	NC_035093.1	1365	+	Ssal	NC_027311.1	1600	+	N9	29	95	OG1v0009792
1	110494571	106565764	Omyk	NC_035093.1	1366	+	Ssal	NC_027311.1	1601	+	N9	37	20	OG1v0004262
1	110494572	106565762	Omyk	NC_035093.1	1367	+	Ssal	NC_027311.1	1602	+	N9	27	80	OG1v0010478
1	110494577	106565760	Omyk	NC_035093.1	1368	+	Ssal	NC_027311.1	1603	+	N9	51	66	OG1v0002859
1	110494575	106565759	Omyk	NC_035093.1	1369	+	Ssal	NC_027311.1	1604	+	N9	19	89	OG1v0014784
1	110494574	106565758	Omyk	NC_035093.1	1370	+	Ssal	NC_027311.1	1605	+	N9	145	77	OG1v0000063
1	110494578	106565757	Omyk	NC_035093.1	1371	+	Ssal	NC_027311.1	1607	+	N9	23	100	OG1v0012901
1	110494579	106565756	Omyk	NC_035093.1	1372	+	Ssal	NC_027311.1	1608	+	N9	42	66	OG1v0002209
1	110494580	106565755	Omyk	NC_035093.1	1373	+	Ssal	NC_027311.1	1609	+	N9	66	59	OG1v0000650
1	110494581	106565754	Omyk	NC_035093.1	1374	-	Ssal	NC_027311.1	1610	-	N9	53	100	OG1v0001981
1	110494583	106565753	Omyk	NC_035093.1	1375	-	Ssal	NC_027311.1	1611	-	N9	94	11	OG1v0000297
1	110494585	106565749	Omyk	NC_035093.1	1376	-	Ssal	NC_027311.1	1613	-	N9	74	24	OG1v0000476
1	110494587	106565748	Omyk	NC_035093.1	1377	-	Ssal	NC_027311.1	1614	-	N9	21	32	OG1v0014473
1	110494588	106565747	Omyk	NC_035093.1	1378	-	Ssal	NC_027311.1	1615	-	N9	44	100	OG1v0002255
1	110495193	106565942	Omyk	NC_035093.1	1379	-	Ssal	NC_027311.1	1616	-	N9	57	63	OG1v0002110
1	110494589	106565745	Omyk	NC_035093.1	1380	-	Ssal	NC_027311.1	1617	-	N9	23	94	OG1v0013108
1	110494591	106565744	Omyk	NC_035093.1	1382	-	Ssal	NC_027311.1	1619	-	N9	42	97	OG1v0001710
1	110494592	106565743	Omyk	NC_035093.1	1383	+	Ssal	NC_027311.1	1620	+	N6	43	98	OG1v0001074
1	110494594	106565742	Omyk	NC_035093.1	1384	-	Ssal	NC_027311.1	1621	-	N9	43	4	OG1v0004023
1	110494595	106565741	Omyk	NC_035093.1	1385	+	Ssal	NC_027311.1	1622	+	N9	19	13	OG1v0015035
1	110494596	106565737	Omyk	NC_035093.1	1386	-	Ssal	NC_027311.1	1624	-	N6	25	89	OG1v0007099
1	110494597	106565735	Omyk	NC_035093.1	1387	-	Ssal	NC_027311.1	1625	-	N9	37	0	OG1v0002997
1	110494598	106565734	Omyk	NC_035093.1	1388	+	Ssal	NC_027311.1	1626	+	N9	61	33	OG1v0001591
1	110494599	106565733	Omyk	NC_035093.1	1390	-	Ssal	NC_027311.1	1627	-	N9	77	16	OG1v0000751
1	110494601	106565732	Omyk	NC_035093.1	1391	+	Ssal	NC_027311.1	1628	+	N9	33	99	OG1v0007421
1	110494602	106565731	Omyk	NC_035093.1	1392	+	Ssal	NC_027311.1	1629	+	N9	65	37	OG1v0001225
1	110494603	106565923	Omyk	NC_035093.1	1393	-	Ssal	NC_027311.1	1630	-	N9	37	55	OG1v0004840
1	110494605	106565730	Omyk	NC_035093.1	1394	-	Ssal	NC_027311.1	1631	-	N9	54	100	OG1v0002507
1	110494606	106565729	Omyk	NC_035093.1	1395	+	Ssal	NC_027311.1	1632	+	N9	55	71	OG1v0002214
1	110494607	106565728	Omyk	NC_035093.1	1396	+	Ssal	NC_027311.1	1633	+	N9	23	54	OG1v0013921
1	110494608	106565727	Omyk	NC_035093.1	1397	+	Ssal	NC_027311.1	1634	+	N9	40	20	OG1v0003922
1	110494609	106565726	Omyk	NC_035093.1	1398	-	Ssal	NC_027311.1	1635	-	N9	23	77	OG1v0013905
1	100135802	106565723	Omyk	NC_035093.1	1401	+	Ssal	NC_027311.1	1637	+	N9	39	46	OG1v0004754
1	110494616	106565722	Omyk	NC_035093.1	1402	-	Ssal	NC_027311.1	1638	-	N9	35	75	OG1v0005754
1	110494615	106565720	Omyk	NC_035093.1	1403	-	Ssal	NC_027311.1	1639	-	N9	37	80	OG1v0004941
1	110494617	106565721	Omyk	NC_035093.1	1404	+	Ssal	NC_027311.1	1640	+	N9	15	39	OG1v0016291
1	110494618	106565719	Omyk	NC_035093.1	1405	-	Ssal	NC_027311.1	1641	-	N9	29	1	OG1v0010155
1	110494619	106565716	Omyk	NC_035093.1	1406	-	Ssal	NC_027311.1	1642	-	N6	28	89	OG1v0004581
1	110493262	106565715	Omyk	NC_035093.1	1407	-	Ssal	NC_027311.1	1643	-	N9	31	62	OG1v0008401
1	110494620	106565713	Omyk	NC_035093.1	1409	-	Ssal	NC_027311.1	1644	-	N9	66	28	OG1v0000428
1	110494622	106565714	Omyk	NC_035093.1	1411	+	Ssal	NC_027311.1	1645	+	N9	25	67	OG1v0008571
1	110494623	106565711	Omyk	NC_035093.1	1413	-	Ssal	NC_027311.1	1647	-	N9	29	100	OG1v0006970
1	110494625	106565710	Omyk	NC_035093.1	1414	-	Ssal	NC_027311.1	1648	-	N9	33	17	OG1v0006996
1	110494627	106565937	Omyk	NC_035093.1	1415	+	Ssal	NC_027311.1	1649	+	N9	25	99	OG1v0011691
1	110494628	106565709	Omyk	NC_035093.1	1416	+	Ssal	NC_027311.1	1650	+	N9	31	39	OG1v0008772
1	110494629	106565708	Omyk	NC_035093.1	1417	+	Ssal	NC_027311.1	1651	+	N9	32	98	OG1v0005037
1	110494630	106565707	Omyk	NC_035093.1	1418	-	Ssal	NC_027311.1	1652	-	N9	25	2	OG1v0009914
1	110494631	106565706	Omyk	NC_035093.1	1419	+	Ssal	NC_027311.1	1653	+	N9	47	98	OG1v0001571
1	110494632	106565705	Omyk	NC_035093.1	1420	+	Ssal	NC_027311.1	1654	+	N9	39	95	OG1v0004759
1	110494635	106565704	Omyk	NC_035093.1	1421	+	Ssal	NC_027311.1	1655	+	N9	44	100	OG1v0003840
1	110494637	106565962	Omyk	NC_035093.1	1422	+	Ssal	NC_027311.1	1656	+	N9	63	69	OG1v0001345
1	110493265	106565960	Omyk	NC_035093.1	1423	+	Ssal	NC_027311.1	1657	+	N9	35	69	OG1v0005370
1	110494641	106565967	Omyk	NC_035093.1	1425	+	Ssal	NC_027311.1	1662	+	N9	49	30	OG1v0001626
1	110494642	106565969	Omyk	NC_035093.1	1426	+	Ssal	NC_027311.1	1663	+	N9	29	31	OG1v0009605
1	110494643	106565970	Omyk	NC_035093.1	1427	-	Ssal	NC_027311.1	1664	-	N9	46	46	OG1v0001797
1	110494644	106565971	Omyk	NC_035093.1	1428	+	Ssal	NC_027311.1	1665	+	N9	27	95	OG1v0010433
1	110494645	106565972	Omyk	NC_035093.1	1429	-	Ssal	NC_027311.1	1666	-	N9	37	41	OG1v0004955
1	110494648	106565977	Omyk	NC_035093.1	1430	+	Ssal	NC_027311.1	1667	+	N9	33	50	OG1v0008065
1	110494647	106565974	Omyk	NC_035093.1	1431	-	Ssal	NC_027311.1	1668	-	N9	21	4	OG1v0014255
1	110494652	106565979	Omyk	NC_035093.1	1432	+	Ssal	NC_027311.1	1670	+	N9	42	26	OG1v0002164
1	110494651	106565978	Omyk	NC_035093.1	1433	-	Ssal	NC_027311.1	1671	-	N9	23	74	OG1v0013322
1	110494650	100195496	Omyk	NC_035093.1	1434	+	Ssal	NC_027311.1	1672	+	N9	26	47	OG1v0010846
1	110494653	106565980	Omyk	NC_035093.1	1435	+	Ssal	NC_027311.1	1673	+	N9	51	60	OG1v0002946
1	100305304	100195772	Omyk	NC_035093.1	1436	+	Ssal	NC_027311.1	1674	+	N9	48	34	OG1v0001667
1	110494654	106565981	Omyk	NC_035093.1	1437	+	Ssal	NC_027311.1	1675	+	N7	41	100	OG1v0001779
1	110494655	106565982	Omyk	NC_035093.1	1438	+	Ssal	NC_027311.1	1676	+	N9	21	84	OG1v0014323
1	110493268	106566000	Omyk	NC_035093.1	1439	+	Ssal	NC_027311.1	1678	+	N9	47	99	OG1v0003371
1	110493269	106566002	Omyk	NC_035093.1	1440	-	Ssal	NC_027311.1	1679	-	N9	25	55	OG1v0010109
1	110494656	106566001	Omyk	NC_035093.1	1441	+	Ssal	NC_027311.1	1680	+	N9	33	72	OG1v0007055
1	110494659	106565998	Omyk	NC_035093.1	1443	-	Ssal	NC_027311.1	1682	-	N9	30	63	OG1v0010182
1	110494661	106565997	Omyk	NC_035093.1	1444	+	Ssal	NC_027311.1	1684	+	N9	155	87	OG1v0000113
1	110494662	106565996	Omyk	NC_035093.1	1445	+	Ssal	NC_027311.1	1685	+	N8	66	89	OG1v0001084
1	110494663	100196476	Omyk	NC_035093.1	1446	-	Ssal	NC_027311.1	1686	-	N8	22	91	OG1v0013855
1	110494664	100196428	Omyk	NC_035093.1	1447	-	Ssal	NC_027311.1	1687	-	N8	31	36	OG1v0009282
1	110494665	106565995	Omyk	NC_035093.1	1448	-	Ssal	NC_027311.1	1688	-	N9	33	99	OG1v0006980
1	110493270	106565994	Omyk	NC_035093.1	1449	+	Ssal	NC_027311.1	1689	+	N9	48	100	OG1v0001712
1	110494666	106566004	Omyk	NC_035093.1	1450	-	Ssal	NC_027311.1	1690	-	N9	15	100	OG1v0016186
1	110494667	106565993	Omyk	NC_035093.1	1451	-	Ssal	NC_027311.1	1691	-	N9	39	1	OG1v0004612
1	110495196	106565991	Omyk	NC_035093.1	1452	+	Ssal	NC_027311.1	1692	+	N9	25	93	OG1v0011950
1	110494679	106565990	Omyk	NC_035093.1	1453	+	Ssal	NC_027311.1	1694	+	N9	111	17	OG1v0000297
1	110494676	106565989	Omyk	NC_035093.1	1454	-	Ssal	NC_027311.1	1696	-	N9	67	36	OG1v0000917
1	110494673	106565988	Omyk	NC_035093.1	1455	-	Ssal	NC_027311.1	1697	-	N9	41	87	OG1v0001981
1	110494668	106565987	Omyk	NC_035093.1	1456	-	Ssal	NC_027311.1	1698	-	N9	27	99	OG1v0010412
1	110494675	106565986	Omyk	NC_035093.1	1457	-	Ssal	NC_027311.1	1699	-	N9	81	87	OG1v0000650
1	110494671	106566065	Omyk	NC_035093.1	1460	+	Ssal	NC_027311.1	1701	+	N9	58	0	OG1v0000514
1	110494678	106566067	Omyk	NC_035093.1	1461	-	Ssal	NC_027311.1	1703	-	N9	50	2	OG1v0001413
1	110494677	106566064	Omyk	NC_035093.1	1462	-	Ssal	NC_027311.1	1704	-	N9	149	0	OG1v0000115
1	110494672	100380672	Omyk	NC_035093.1	1464	-	Ssal	NC_027311.1	1707	-	N9	44	48	OG1v0002823
1	100135925	106566059	Omyk	NC_035093.1	1466	-	Ssal	NC_027311.1	1709	-	N9	54	29	OG1v0001274
1	110493271	106566056	Omyk	NC_035093.1	1467	+	Ssal	NC_027311.1	1710	+	N9	28	51	OG1v0008261
1	110494685	106566055	Omyk	NC_035093.1	1468	+	Ssal	NC_027311.1	1711	+	N9	26	75	OG1v0010154
1	110494686	106566054	Omyk	NC_035093.1	1469	+	Ssal	NC_027311.1	1712	+	N9	35	100	OG1v0005723
1	110494687	106566053	Omyk	NC_035093.1	1470	+	Ssal	NC_027311.1	1713	+	N9	26	100	OG1v0010134
1	110494688	106566052	Omyk	NC_035093.1	1471	+	Ssal	NC_027311.1	1714	+	N9	65	81	OG1v0000635
1	110494689	106566051	Omyk	NC_035093.1	1472	-	Ssal	NC_027311.1	1716	-	N9	37	63	OG1v0005146
1	110494690	106566049	Omyk	NC_035093.1	1473	-	Ssal	NC_027311.1	1717	-	N9	83	99	OG1v0000233
1	110494691	106566048	Omyk	NC_035093.1	1474	+	Ssal	NC_027311.1	1718	+	N9	33	89	OG1v0007328
1	110494692	106566047	Omyk	NC_035093.1	1475	+	Ssal	NC_027311.1	1719	+	N9	41	5	OG1v0004313
1	110494693	106566045	Omyk	NC_035093.1	1476	-	Ssal	NC_027311.1	1720	-	N9	69	77	OG1v0000974
1	110494694	106566046	Omyk	NC_035093.1	1477	+	Ssal	NC_027311.1	1721	+	N9	89	57	OG1v0000529
1	110494696	106566044	Omyk	NC_035093.1	1478	+	Ssal	NC_027311.1	1724	+	N9	109	71	OG1v0000298
1	110494698	106566043	Omyk	NC_035093.1	1479	+	Ssal	NC_027311.1	1725	+	N9	51	87	OG1v0002906
1	110494699	106566041	Omyk	NC_035093.1	1480	-	Ssal	NC_027311.1	1726	-	N9	57	62	OG1v0002007
1	110494701	106566040	Omyk	NC_035093.1	1482	+	Ssal	NC_027311.1	1727	+	N9	33	83	OG1v0007667
1	110494702	106566039	Omyk	NC_035093.1	1483	-	Ssal	NC_027311.1	1728	-	N9	45	79	OG1v0003829
1	110494703	106566038	Omyk	NC_035093.1	1485	+	Ssal	NC_027311.1	1731	+	N9	127	25	OG1v0000181
1	110494705	106566037	Omyk	NC_035093.1	1486	+	Ssal	NC_027311.1	1732	+	N7	52	29	OG1v0002606
1	110494706	106566035	Omyk	NC_035093.1	1487	+	Ssal	NC_027311.1	1733	+	N9	26	17	OG1v0012264
1	110494708	106566034	Omyk	NC_035093.1	1488	+	Ssal	NC_027311.1	1734	+	N9	25	68	OG1v0012284
1	110494709	106566033	Omyk	NC_035093.1	1489	-	Ssal	NC_027311.1	1735	-	N9	7	98	OG1v0018229
1	110494710	106566032	Omyk	NC_035093.1	1490	-	Ssal	NC_027311.1	1736	-	N9	65	71	OG1v0001129
1	110495198	106566076	Omyk	NC_035093.1	1491	-	Ssal	NC_027311.1	1737	-	N9	42	90	OG1v0003784
1	110494713	106566029	Omyk	NC_035093.1	1494	+	Ssal	NC_027311.1	1740	+	N9	32	0	OG1v0005924
1	110494715	106566028	Omyk	NC_035093.1	1495	+	Ssal	NC_027311.1	1741	+	N9	77	22	OG1v0000217
1	110494716	106566027	Omyk	NC_035093.1	1496	+	Ssal	NC_027311.1	1742	+	N9	47	99	OG1v0003411
1	110493275	106566024	Omyk	NC_035093.1	1499	+	Ssal	NC_027311.1	1745	+	N7	39	31	OG1v0004156
1	110494718	106566023	Omyk	NC_035093.1	1500	+	Ssal	NC_027311.1	1746	+	N9	50	100	OG1v0002600
1	110494719	106566022	Omyk	NC_035093.1	1501	+	Ssal	NC_027311.1	1747	+	N9	23	59	OG1v0013985
1	110494720	106566021	Omyk	NC_035093.1	1502	-	Ssal	NC_027311.1	1748	-	N9	29	36	OG1v0010216
1	110494721	106566020	Omyk	NC_035093.1	1503	-	Ssal	NC_027311.1	1749	-	N9	9	2	OG1v0017485
1	110493276	106566018	Omyk	NC_035093.1	1504	-	Ssal	NC_027311.1	1750	-	N9	103	0	OG1v0000339
1	110494722	100194677	Omyk	NC_035093.1	1505	-	Ssal	NC_027311.1	1751	-	N9	98	44	OG1v0000339
1	110494724	106566017	Omyk	NC_035093.1	1506	-	Ssal	NC_027311.1	1752	-	N9	86	35	OG1v0000339
1	110494723	106566016	Omyk	NC_035093.1	1507	-	Ssal	NC_027311.1	1753	-	N9	80	96	OG1v0000339
1	110494726	106566015	Omyk	NC_035093.1	1508	-	Ssal	NC_027311.1	1754	-	N9	192	61	OG1v0000063
1	100305314	106566013	Omyk	NC_035093.1	1509	+	Ssal	NC_027311.1	1755	+	N9	53	65	OG1v0002727
1	100301793	106566014	Omyk	NC_035093.1	1510	-	Ssal	NC_027311.1	1756	-	N9	48	90	OG1v0002176
1	110494727	106566012	Omyk	NC_035093.1	1511	+	Ssal	NC_027311.1	1757	+	N9	71	51	OG1v0000790
1	110494728	106566011	Omyk	NC_035093.1	1512	-	Ssal	NC_027311.1	1758	-	N9	48	95	OG1v0001850
1	110494729	106566010	Omyk	NC_035093.1	1513	-	Ssal	NC_027311.1	1759	-	N9	51	84	OG1v0001255
1	110494732	106566008	Omyk	NC_035093.1	1514	-	Ssal	NC_027311.1	1760	-	N9	275	3	OG1v0000024
1	110494730	106566007	Omyk	NC_035093.1	1515	-	Ssal	NC_027311.1	1761	-	N9	9	36	OG1v0017590
1	110494731	106566009	Omyk	NC_035093.1	1516	-	Ssal	NC_027311.1	1762	-	N9	7	73	OG1v0018396
1	110494733	106566096	Omyk	NC_035093.1	1517	-	Ssal	NC_027311.1	1764	-	N9	67	32	OG1v0001099
1	110494734	106566095	Omyk	NC_035093.1	1518	+	Ssal	NC_027311.1	1765	+	N9	39	39	OG1v0004114
1	110494735	106566094	Omyk	NC_035093.1	1519	+	Ssal	NC_027311.1	1766	+	N9	41	73	OG1v0004254
1	110494736	106566093	Omyk	NC_035093.1	1520	+	Ssal	NC_027311.1	1767	+	N9	31	91	OG1v0008403
1	110494738	100306731	Omyk	NC_035093.1	1522	+	Ssal	NC_027311.1	1768	+	N9	21	46	OG1v0014540
1	110494739	106566092	Omyk	NC_035093.1	1523	-	Ssal	NC_027311.1	1769	-	N9	17	7	OG1v0015840
1	110494740	106566091	Omyk	NC_035093.1	1524	+	Ssal	NC_027311.1	1770	+	N9	90	2	OG1v0000265
1	110494741	106566090	Omyk	NC_035093.1	1525	+	Ssal	NC_027311.1	1771	+	N9	35	85	OG1v0005660
1	110494743	106566086	Omyk	NC_035093.1	1528	+	Ssal	NC_027311.1	1773	+	N8	70	1	OG1v0000876
1	110494744	106566087	Omyk	NC_035093.1	1529	-	Ssal	NC_027311.1	1774	-	N9	21	99	OG1v0014760
1	110494746	106566088	Omyk	NC_035093.1	1530	+	Ssal	NC_027311.1	1775	+	N9	7	95	OG1v0018211
1	110494747	106566085	Omyk	NC_035093.1	1531	+	Ssal	NC_027311.1	1776	+	N9	29	60	OG1v0009856
1	110494749	106566083	Omyk	NC_035093.1	1532	+	Ssal	NC_027311.1	1777	+	N9	11	96	OG1v0017189
1	110494750	106566084	Omyk	NC_035093.1	1533	+	Ssal	NC_027311.1	1778	+	N9	61	96	OG1v0001673
1	110494753	106566082	Omyk	NC_035093.1	1535	+	Ssal	NC_027311.1	1780	+	N9	41	63	OG1v0004336
1	110494754	106566081	Omyk	NC_035093.1	1536	-	Ssal	NC_027311.1	1781	-	N9	18	80	OG1v0016045
1	110494755	106566080	Omyk	NC_035093.1	1537	+	Ssal	NC_027311.1	1782	+	N6	90	100	OG1v0000302
1	110493278	106566100	Omyk	NC_035093.1	1539	+	Ssal	NC_027311.1	1783	+	N9	30	48	OG1v0009448
1	110493280	106566113	Omyk	NC_035093.1	1541	+	Ssal	NC_027311.1	1785	+	N9	9	95	OG1v0018537
1	110494760	106566103	Omyk	NC_035093.1	1544	-	Ssal	NC_027311.1	1786	-	N9	23	7	OG1v0010271
1	110494761	106566106	Omyk	NC_035093.1	1545	+	Ssal	NC_027311.1	1787	+	N9	7	100	OG1v0019308
1	110494762	106566105	Omyk	NC_035093.1	1546	+	Ssal	NC_027311.1	1788	+	N9	77	15	OG1v0000595
1	110493283	106566114	Omyk	NC_035093.1	1547	+	Ssal	NC_027311.1	1789	+	N9	35	0	OG1v0006366
1	110494763	106566107	Omyk	NC_035093.1	1548	+	Ssal	NC_027311.1	1790	+	N9	65	30	OG1v0001282
1	110494764	106566108	Omyk	NC_035093.1	1549	+	Ssal	NC_027311.1	1791	+	N8	48	12	OG1v0001214
1	110494765	106566109	Omyk	NC_035093.1	1550	+	Ssal	NC_027311.1	1792	+	N9	186	37	OG1v0000029
1	110494766	106566111	Omyk	NC_035093.1	1551	+	Ssal	NC_027311.1	1793	+	N9	71	21	OG1v0000929
1	110494767	100196609	Omyk	NC_035093.1	1552	+	Ssal	NC_027311.1	1794	+	N9	45	8	OG1v0001234
1	110494768	106566112	Omyk	NC_035093.1	1553	-	Ssal	NC_027311.1	1795	-	N9	67	43	OG1v0001072
1	110494769	106566115	Omyk	NC_035093.1	1554	-	Ssal	NC_027311.1	1796	-	N7	33	0	OG1v0005303
1	110494771	106566122	Omyk	NC_035093.1	1555	+	Ssal	NC_027311.1	1801	+	N9	29	12	OG1v0007888
1	110494772	106566125	Omyk	NC_035093.1	1556	+	Ssal	NC_027311.1	1802	+	N9	39	1	OG1v0002448
1	110494773	106566120	Omyk	NC_035093.1	1557	-	Ssal	NC_027311.1	1803	-	N9	51	11	OG1v0002895
1	110494775	106566119	Omyk	NC_035093.1	1558	-	Ssal	NC_027311.1	1804	-	N9	48	37	OG1v0001918
1	110494776	106566127	Omyk	NC_035093.1	1559	-	Ssal	NC_027311.1	1807	+	N8	30	48	OG1v0008858
1	110493285	106566129	Omyk	NC_035093.1	1561	+	Ssal	NC_027311.1	1814	+	N9	33	12	OG1v0006745
1	110494777	106566131	Omyk	NC_035093.1	1562	+	Ssal	NC_027311.1	1815	+	N9	23	100	OG1v0013918
1	110493286	106566136	Omyk	NC_035093.1	1563	-	Ssal	NC_027311.1	1816	-	N9	31	25	OG1v0009110
1	110494778	106566135	Omyk	NC_035093.1	1564	+	Ssal	NC_027311.1	1817	+	N7	33	72	OG1v0005535
1	110494779	106566144	Omyk	NC_035093.1	1565	-	Ssal	NC_027311.1	1821	-	N9	37	92	OG1v0005219
1	110494784	106566142	Omyk	NC_035093.1	1566	-	Ssal	NC_027311.1	1818	-	N8	33	71	OG1v0007504
1	110494785	106566146	Omyk	NC_035093.1	1567	+	Ssal	NC_027311.1	1824	+	N8	36	2	OG1v0003137
1	110494787	106566158	Omyk	NC_035093.1	1570	-	Ssal	NC_027311.1	1830	-	N9	92	0	OG1v0000305
1	110494789	106566155	Omyk	NC_035093.1	1571	-	Ssal	NC_027311.1	1832	-	N9	31	64	OG1v0006610
1	110495201	106566162	Omyk	NC_035093.1	1573	+	Ssal	NC_027311.1	1834	+	N9	19	15	OG1v0015347
1	110494790	106566152	Omyk	NC_035093.1	1574	+	Ssal	NC_027311.1	1835	+	N9	18	24	OG1v0015516
1	110493288	106566166	Omyk	NC_035093.1	1577	-	Ssal	NC_027311.1	1837	-	N9	48	2	OG1v0000888
1	110494793	106566167	Omyk	NC_035093.1	1578	-	Ssal	NC_027311.1	1839	-	N6	21	76	OG1v0010344
1	110494794	106566168	Omyk	NC_035093.1	1579	-	Ssal	NC_027311.1	1840	-	N9	25	0	OG1v0011784
1	110493290	106566170	Omyk	NC_035093.1	1580	+	Ssal	NC_027311.1	1842	+	N9	52	100	OG1v0002525
1	110494796	100194880	Omyk	NC_035093.1	1581	-	Ssal	NC_027311.1	1843	-	N9	84	8	OG1v0000309
1	110494798	106566173	Omyk	NC_035093.1	1584	-	Ssal	NC_027311.1	1845	-	N9	21	9	OG1v0014801
1	110495202	106566175	Omyk	NC_035093.1	1585	+	Ssal	NC_027311.1	1846	+	N8	12	92	OG1v0016829
1	110494799	106566174	Omyk	NC_035093.1	1586	-	Ssal	NC_027311.1	1847	-	N9	25	85	OG1v0011533
1	110494800	106566176	Omyk	NC_035093.1	1587	+	Ssal	NC_027311.1	1848	+	N9	37	69	OG1v0004956
1	110493291	106566143	Omyk	NC_035093.1	1588	-	Ssal	NC_027311.1	1819	-	N9	23	5	OG1v0012782
1	110494812	106566184	Omyk	NC_035093.1	1598	+	Ssal	NC_027311.1	1854	+	N9	27	72	OG1v0010941
1	110493295	106566198	Omyk	NC_035093.1	1599	-	Ssal	NC_027311.1	1855	-	N9	31	0	OG1v0009365
1	110493296	100380341	Omyk	NC_035093.1	1600	-	Ssal	NC_027311.1	1856	-	N9	33	92	OG1v0006906
1	110494815	106566187	Omyk	NC_035093.1	1601	+	Ssal	NC_027311.1	1858	+	N9	35	0	OG1v0006635
1	100305223	106566188	Omyk	NC_035093.1	1602	+	Ssal	NC_027311.1	1859	+	N9	36	85	OG1v0006318
1	110493297	106566189	Omyk	NC_035093.1	1603	+	Ssal	NC_027311.1	1860	+	N6	16	100	OG1v0013088
1	110494816	106566192	Omyk	NC_035093.1	1604	-	Ssal	NC_027311.1	1861	-	N9	50	3	OG1v0003206
1	110494817	100136539	Omyk	NC_035093.1	1605	-	Ssal	NC_027311.1	1863	-	N9	63	52	OG1v0000373
1	110493299	106566196	Omyk	NC_035093.1	1607	-	Ssal	NC_027311.1	1865	-	N9	62	0	OG1v0001543
1	110494823	106566211	Omyk	NC_035093.1	1611	-	Ssal	NC_027311.1	1874	-	N9	31	81	OG1v0010164
1	110494822	106566210	Omyk	NC_035093.1	1612	-	Ssal	NC_027311.1	1873	-	N9	29	96	OG1v0009557
1	110493302	106566212	Omyk	NC_035093.1	1613	-	Ssal	NC_027311.1	1875	-	N9	44	3	OG1v0002198
1	110493303	106566213	Omyk	NC_035093.1	1614	-	Ssal	NC_027311.1	1876	-	N9	34	7	OG1v0003254
1	110494825	106566214	Omyk	NC_035093.1	1615	-	Ssal	NC_027311.1	1877	-	N9	65	6	OG1v0001182
1	110493304	106566225	Omyk	NC_035093.1	1618	+	Ssal	NC_027311.1	1884	+	N9	39	67	OG1v0004603
1	110494829	106566223	Omyk	NC_035093.1	1619	+	Ssal	NC_027311.1	1885	+	N9	35	96	OG1v0006210
1	110494831	106566219	Omyk	NC_035093.1	1621	-	Ssal	NC_027311.1	1881	-	N9	9	66	OG1v0017656
1	110494834	106566230	Omyk	NC_035093.1	1624	-	Ssal	NC_027311.1	1890	-	N9	36	74	OG1v0006634
1	110494836	106566241	Omyk	NC_035093.1	1625	-	Ssal	NC_027311.1	1894	-	N9	82	99	OG1v0000441
1	110494837	106566237	Omyk	NC_035093.1	1626	+	Ssal	NC_027311.1	1898	+	N9	38	100	OG1v0003983
1	110494838	106566244	Omyk	NC_035093.1	1627	+	Ssal	NC_027311.1	1899	+	N9	31	16	OG1v0008681
1	110493307	106566246	Omyk	NC_035093.1	1628	+	Ssal	NC_027311.1	1900	+	N6	70	2	OG1v0000687
1	110494841	106566251	Omyk	NC_035093.1	1631	+	Ssal	NC_027311.1	1904	+	N9	64	0	OG1v0001137
1	110494849	106566252	Omyk	NC_035093.1	1632	-	Ssal	NC_027311.1	1905	-	N9	38	48	OG1v0003782
1	110494848	106566255	Omyk	NC_035093.1	1633	-	Ssal	NC_027311.1	1906	-	N6	27	74	OG1v0005122
1	110494844	106566258	Omyk	NC_035093.1	1634	-	Ssal	NC_027311.1	1908	-	N9	41	0	OG1v0004204
1	110493309	106566266	Omyk	NC_035093.1	1639	-	Ssal	NC_027311.1	1913	-	N9	39	0	OG1v0004595
1	110494845	106566270	Omyk	NC_035093.1	1641	+	Ssal	NC_027311.1	1915	+	N6	20	100	OG1v0013104
1	110494846	106566275	Omyk	NC_035093.1	1646	-	Ssal	NC_027311.1	1920	-	N9	33	94	OG1v0007479
1	110494858	106566283	Omyk	NC_035093.1	1648	-	Ssal	NC_027311.1	1924	-	N8	53	1	OG1v0002433
1	110494864	106566281	Omyk	NC_035093.1	1651	-	Ssal	NC_027311.1	1923	-	N9	29	77	OG1v0010053
527	109892295	110536906	Okis	NC_034179.1	0	+	Omyk	NC_035088.1	61	+	N9	54	2	OG1v0000586
527	109892294	101268972	Okis	NC_034179.1	1	-	Omyk	NC_035088.1	62	-	N9	11	20	OG1v0017143
527	109892292	110536907	Okis	NC_034179.1	2	+	Omyk	NC_035088.1	63	+	N9	83	100	OG1v0000586
527	109892297	110536910	Okis	NC_034179.1	3	+	Omyk	NC_035088.1	65	+	N9	23	64	OG1v0012715
527	109892298	110536911	Okis	NC_034179.1	4	+	Omyk	NC_035088.1	66	+	N9	26	100	OG1v0009662
527	109892299	110536912	Okis	NC_034179.1	5	+	Omyk	NC_035088.1	67	+	N9	17	100	OG1v0016508
527	109893611	110536914	Okis	NC_034179.1	6	-	Omyk	NC_035088.1	68	-	N9	39	0	OG1v0004407
527	109892300	100136343	Okis	NC_034179.1	7	-	Omyk	NC_035088.1	70	-	N9	23	72	OG1v0010178
527	109892303	110536915	Okis	NC_034179.1	10	-	Omyk	NC_035088.1	72	-	N9	25	100	OG1v0011330
527	109892306	110536777	Okis	NC_034179.1	11	+	Omyk	NC_035088.1	73	+	N9	127	0	OG1v0000211
527	109893613	110536917	Okis	NC_034179.1	12	-	Omyk	NC_035088.1	74	-	N9	23	90	OG1v0012659
527	109892032	110536919	Okis	NC_034179.1	13	-	Omyk	NC_035088.1	75	-	N9	23	95	OG1v0013765
527	109893615	100135980	Okis	NC_034179.1	15	-	Omyk	NC_035088.1	77	-	N9	136	51	OG1v0000118
527	109893616	110536922	Okis	NC_034179.1	16	+	Omyk	NC_035088.1	78	+	N9	20	97	OG1v0015110
527	109892307	110536923	Okis	NC_034179.1	17	+	Omyk	NC_035088.1	79	+	N9	33	44	OG1v0004259
527	109893618	110536924	Okis	NC_034179.1	18	+	Omyk	NC_035088.1	80	+	N9	41	67	OG1v0002178
527	109892033	110536925	Okis	NC_034179.1	19	+	Omyk	NC_035088.1	81	+	N9	60	100	OG1v0000497
527	109892034	110536926	Okis	NC_034179.1	20	-	Omyk	NC_035088.1	82	-	N9	21	17	OG1v0014661
527	109893619	110536928	Okis	NC_034179.1	21	+	Omyk	NC_035088.1	83	+	N9	23	6	OG1v0012431
527	109892308	110536931	Okis	NC_034179.1	22	+	Omyk	NC_035088.1	86	+	N9	26	0	OG1v0010462
527	109892309	110536933	Okis	NC_034179.1	24	-	Omyk	NC_035088.1	87	-	N9	40	98	OG1v0001963
527	109892310	100136609	Okis	NC_034179.1	25	+	Omyk	NC_035088.1	88	+	N9	25	100	OG1v0011526
527	109892312	110536779	Okis	NC_034179.1	26	+	Omyk	NC_035088.1	89	+	N9	23	13	OG1v0012930
527	109892311	110536935	Okis	NC_034179.1	27	-	Omyk	NC_035088.1	90	-	N9	23	34	OG1v0012881
527	109892313	110536936	Okis	NC_034179.1	28	-	Omyk	NC_035088.1	91	-	N9	23	52	OG1v0013210
527	109892035	110536938	Okis	NC_034179.1	29	-	Omyk	NC_035088.1	92	-	N9	24	100	OG1v0013508
527	109892314	110536939	Okis	NC_034179.1	30	-	Omyk	NC_035088.1	94	-	N6	20	100	OG1v0012587
527	109892315	100305330	Okis	NC_034179.1	31	-	Omyk	NC_035088.1	95	-	N9	17	43	OG1v0015910
527	109893621	110536941	Okis	NC_034179.1	32	+	Omyk	NC_035088.1	96	+	N9	21	93	OG1v0014407
527	109892036	110536942	Okis	NC_034179.1	33	-	Omyk	NC_035088.1	97	-	N9	21	5	OG1v0014819
527	109893622	110536943	Okis	NC_034179.1	34	-	Omyk	NC_035088.1	98	-	N9	28	33	OG1v0007172
527	109893623	110536944	Okis	NC_034179.1	35	+	Omyk	NC_035088.1	99	+	N9	7	0	OG1v0018473
527	109892316	110536946	Okis	NC_034179.1	36	+	Omyk	NC_035088.1	101	+	N8	6	0	OG1v0018390
527	109892318	110536950	Okis	NC_034179.1	39	-	Omyk	NC_035088.1	103	-	N9	36	0	OG1v0004237
527	109892319	110536951	Okis	NC_034179.1	40	-	Omyk	NC_035088.1	104	-	N9	26	40	OG1v0011300
527	109892320	110536952	Okis	NC_034179.1	41	+	Omyk	NC_035088.1	106	+	N9	30	100	OG1v0005663
527	109892037	110536953	Okis	NC_034179.1	42	-	Omyk	NC_035088.1	107	-	N9	27	89	OG1v0011040
527	109892323	110536954	Okis	NC_034179.1	43	-	Omyk	NC_035088.1	108	-	N9	15	7	OG1v0016497
527	109892324	110536955	Okis	NC_034179.1	44	-	Omyk	NC_035088.1	109	-	N9	30	97	OG1v0006214
527	109892325	110536956	Okis	NC_034179.1	45	-	Omyk	NC_035088.1	110	-	N9	92	85	OG1v0000295
527	109892326	110536958	Okis	NC_034179.1	46	-	Omyk	NC_035088.1	111	-	N9	30	99	OG1v0005417
527	109892327	110536959	Okis	NC_034179.1	47	-	Omyk	NC_035088.1	112	-	N9	30	85	OG1v0006315
527	109892328	110536961	Okis	NC_034179.1	48	+	Omyk	NC_035088.1	113	+	N9	27	97	OG1v0009344
527	109892331	110536966	Okis	NC_034179.1	51	+	Omyk	NC_035088.1	116	+	N9	26	100	OG1v0009336
527	109892332	110536967	Okis	NC_034179.1	52	-	Omyk	NC_035088.1	117	-	N9	28	2	OG1v0008141
527	109893626	110536969	Okis	NC_034179.1	53	+	Omyk	NC_035088.1	118	+	N9	36	0	OG1v0004081
527	109892333	110536968	Okis	NC_034179.1	56	-	Omyk	NC_035088.1	119	-	N9	31	0	OG1v0004813
527	109892334	110536971	Okis	NC_034179.1	57	-	Omyk	NC_035088.1	120	-	N9	32	7	OG1v0005044
527	109892039	110536973	Okis	NC_034179.1	58	+	Omyk	NC_035088.1	121	+	N9	24	79	OG1v0010194
527	109892335	110536972	Okis	NC_034179.1	59	-	Omyk	NC_035088.1	122	-	N9	49	93	OG1v0003068
527	109892336	110536975	Okis	NC_034179.1	60	-	Omyk	NC_035088.1	123	-	N6	6	0	OG1v0018358
527	109892338	110536977	Okis	NC_034179.1	61	+	Omyk	NC_035088.1	124	+	N9	30	42	OG1v0006473
527	109892343	110536978	Okis	NC_034179.1	62	-	Omyk	NC_035088.1	125	-	N9	30	85	OG1v0006206
527	109892339	110536979	Okis	NC_034179.1	67	+	Omyk	NC_035088.1	126	+	N9	21	100	OG1v0014130
527	109892344	110536980	Okis	NC_034179.1	68	+	Omyk	NC_035088.1	127	+	N9	33	0	OG1v0008053
527	109892345	100136079	Okis	NC_034179.1	69	-	Omyk	NC_035088.1	128	-	N9	37	28	OG1v0005132
527	109893630	110536983	Okis	NC_034179.1	72	+	Omyk	NC_035088.1	129	+	N9	23	0	OG1v0012785
527	109892347	110536785	Okis	NC_034179.1	73	-	Omyk	NC_035088.1	130	-	N9	27	95	OG1v0008542
527	109893631	110536786	Okis	NC_034179.1	74	-	Omyk	NC_035088.1	131	-	N9	39	97	OG1v0002843
527	109892348	110536787	Okis	NC_034179.1	75	-	Omyk	NC_035088.1	132	-	N9	6	100	OG1v0018833
527	109892349	110536984	Okis	NC_034179.1	76	+	Omyk	NC_035088.1	133	+	N9	27	60	OG1v0008422
527	109893632	110536788	Okis	NC_034179.1	77	-	Omyk	NC_035088.1	134	-	N9	66	7	OG1v0000892
527	109892350	110536985	Okis	NC_034179.1	78	-	Omyk	NC_035088.1	135	-	N9	37	100	OG1v0002749
527	109893633	110536789	Okis	NC_034179.1	79	-	Omyk	NC_035088.1	136	-	N9	26	100	OG1v0009506
527	109892043	110536986	Okis	NC_034179.1	80	-	Omyk	NC_035088.1	137	-	N9	15	94	OG1v0016427
527	109892044	110536988	Okis	NC_034179.1	81	-	Omyk	NC_035088.1	138	-	N9	46	77	OG1v0002917
527	109892353	110536990	Okis	NC_034179.1	82	-	Omyk	NC_035088.1	139	-	N9	30	72	OG1v0007968
527	109892354	110536991	Okis	NC_034179.1	83	+	Omyk	NC_035088.1	140	+	N9	30	59	OG1v0007958
527	109892045	110536992	Okis	NC_034179.1	84	-	Omyk	NC_035088.1	141	-	N9	44	56	OG1v0001395
527	109892355	110536993	Okis	NC_034179.1	86	+	Omyk	NC_035088.1	142	+	N9	25	83	OG1v0011973
527	109892356	110536994	Okis	NC_034179.1	87	+	Omyk	NC_035088.1	144	+	N9	35	60	OG1v0006212
527	109892357	110536995	Okis	NC_034179.1	88	-	Omyk	NC_035088.1	143	-	N9	46	99	OG1v0003796
527	109892359	110536997	Okis	NC_034179.1	90	-	Omyk	NC_035088.1	146	-	N9	46	11	OG1v0001216
527	109892360	110537000	Okis	NC_034179.1	91	-	Omyk	NC_035088.1	148	-	N9	64	91	OG1v0000909
527	109892362	110536790	Okis	NC_034179.1	92	+	Omyk	NC_035088.1	149	+	N9	43	49	OG1v0003885
527	109892363	110537001	Okis	NC_034179.1	93	-	Omyk	NC_035088.1	150	-	N9	56	72	OG1v0001541
527	109892364	110537002	Okis	NC_034179.1	94	+	Omyk	NC_035088.1	151	+	N9	31	47	OG1v0006320
527	109892365	110537003	Okis	NC_034179.1	95	-	Omyk	NC_035088.1	152	-	N9	37	100	OG1v0002954
527	109892366	110537004	Okis	NC_034179.1	96	-	Omyk	NC_035088.1	155	-	N9	30	77	OG1v0006791
527	109892367	110537005	Okis	NC_034179.1	98	-	Omyk	NC_035088.1	156	-	N9	32	100	OG1v0005447
527	109892370	110537006	Okis	NC_034179.1	99	+	Omyk	NC_035088.1	157	+	N9	41	24	OG1v0002391
527	109892372	110537007	Okis	NC_034179.1	100	+	Omyk	NC_035088.1	158	+	N7	40	100	OG1v0003603
527	109892369	100136685	Okis	NC_034179.1	101	+	Omyk	NC_035088.1	159	+	N9	32	2	OG1v0005139
527	109892373	110537008	Okis	NC_034179.1	102	-	Omyk	NC_035088.1	160	-	N9	23	98	OG1v0012422
527	109892374	110536793	Okis	NC_034179.1	103	+	Omyk	NC_035088.1	161	+	N9	28	100	OG1v0006845
527	109892375	110537009	Okis	NC_034179.1	104	-	Omyk	NC_035088.1	162	-	N9	47	34	OG1v0001107
527	109892046	110537010	Okis	NC_034179.1	105	-	Omyk	NC_035088.1	163	-	N9	28	90	OG1v0007197
527	109892376	110537014	Okis	NC_034179.1	107	-	Omyk	NC_035088.1	164	-	N9	63	77	OG1v0001112
527	109892377	110537013	Okis	NC_034179.1	108	-	Omyk	NC_035088.1	165	-	N9	14	100	OG1v0016647
527	109892048	110537017	Okis	NC_034179.1	111	-	Omyk	NC_035088.1	167	-	N9	25	65	OG1v0011107
527	109892381	110537018	Okis	NC_034179.1	112	+	Omyk	NC_035088.1	168	+	N9	9	81	OG1v0017582
527	109892383	110537019	Okis	NC_034179.1	114	+	Omyk	NC_035088.1	169	+	N9	46	15	OG1v0002778
527	109892050	110537020	Okis	NC_034179.1	115	-	Omyk	NC_035088.1	170	-	N9	29	66	OG1v0009915
527	109892385	110537021	Okis	NC_034179.1	117	-	Omyk	NC_035088.1	172	-	N9	30	94	OG1v0005341
527	109893636	110536794	Okis	NC_034179.1	118	+	Omyk	NC_035088.1	173	+	N9	24	79	OG1v0009618
527	109892389	110537025	Okis	NC_034179.1	119	-	Omyk	NC_035088.1	174	-	N9	32	45	OG1v0004897
527	109892390	100136130	Okis	NC_034179.1	120	+	Omyk	NC_035088.1	175	+	N9	25	100	OG1v0012725
527	109892391	110537028	Okis	NC_034179.1	121	-	Omyk	NC_035088.1	176	-	N9	44	59	OG1v0003258
527	109892393	110537029	Okis	NC_034179.1	122	+	Omyk	NC_035088.1	177	+	N6	34	63	OG1v0001673
527	109892396	100135965	Okis	NC_034179.1	124	+	Omyk	NC_035088.1	182	+	N9	74	54	OG1v0000496
527	109892397	110537035	Okis	NC_034179.1	125	-	Omyk	NC_035088.1	183	-	N8	71	49	OG1v0000748
527	109892399	110537036	Okis	NC_034179.1	126	-	Omyk	NC_035088.1	184	-	N9	50	78	OG1v0002235
527	109892400	110537037	Okis	NC_034179.1	127	-	Omyk	NC_035088.1	185	-	N9	23	55	OG1v0011111
527	109892401	110537038	Okis	NC_034179.1	128	+	Omyk	NC_035088.1	186	+	N9	17	95	OG1v0014746
527	109892403	110537040	Okis	NC_034179.1	129	-	Omyk	NC_035088.1	187	-	N6	28	96	OG1v0006241
527	109892405	110537042	Okis	NC_034179.1	130	-	Omyk	NC_035088.1	188	-	N9	119	98	OG1v0000103
527	109892404	110537041	Okis	NC_034179.1	131	-	Omyk	NC_035088.1	189	-	N9	160	45	OG1v0000103
527	109892406	110536798	Okis	NC_034179.1	132	-	Omyk	NC_035088.1	190	-	N9	43	58	OG1v0001812
527	109892408	110537047	Okis	NC_034179.1	134	-	Omyk	NC_035088.1	192	-	N9	50	92	OG1v0002353
527	109892409	110537048	Okis	NC_034179.1	135	-	Omyk	NC_035088.1	193	-	N9	43	67	OG1v0001379
527	109892410	110537049	Okis	NC_034179.1	136	-	Omyk	NC_035088.1	194	-	N9	30	65	OG1v0006094
527	109892411	110536799	Okis	NC_034179.1	137	-	Omyk	NC_035088.1	195	-	N9	60	58	OG1v0001157
527	109892412	110537050	Okis	NC_034179.1	138	+	Omyk	NC_035088.1	196	+	N9	30	60	OG1v0005738
527	109892414	110537052	Okis	NC_034179.1	139	-	Omyk	NC_035088.1	197	-	N9	28	20	OG1v0006932
527	109892052	110537055	Okis	NC_034179.1	140	+	Omyk	NC_035088.1	200	+	N9	25	100	OG1v0009861
527	109892417	110537058	Okis	NC_034179.1	141	-	Omyk	NC_035088.1	201	-	N9	25	35	OG1v0012059
527	109892416	110537057	Okis	NC_034179.1	142	+	Omyk	NC_035088.1	202	+	N9	29	100	OG1v0007206
527	109892415	110537056	Okis	NC_034179.1	143	-	Omyk	NC_035088.1	203	-	N9	24	73	OG1v0012778
527	109892418	110537059	Okis	NC_034179.1	144	-	Omyk	NC_035088.1	204	-	N9	26	100	OG1v0010197
527	109892421	110537063	Okis	NC_034179.1	145	+	Omyk	NC_035088.1	206	+	N9	37	52	OG1v0002186
527	109892420	110537062	Okis	NC_034179.1	146	-	Omyk	NC_035088.1	207	-	N9	30	79	OG1v0006085
527	109892422	110537065	Okis	NC_034179.1	147	+	Omyk	NC_035088.1	208	+	N9	30	21	OG1v0005632
527	109892427	110537070	Okis	NC_034179.1	149	+	Omyk	NC_035088.1	209	+	N9	24	57	OG1v0011026
527	109892426	110537069	Okis	NC_034179.1	150	-	Omyk	NC_035088.1	210	-	N6	24	60	OG1v0009082
527	109892425	110537068	Okis	NC_034179.1	151	+	Omyk	NC_035088.1	211	+	N9	24	92	OG1v0009995
527	109892423	110537067	Okis	NC_034179.1	152	+	Omyk	NC_035088.1	212	+	N9	25	78	OG1v0011892
527	109892428	100305243	Okis	NC_034179.1	153	-	Omyk	NC_035088.1	213	-	N9	24	14	OG1v0010251
527	109892429	110537066	Okis	NC_034179.1	154	+	Omyk	NC_035088.1	214	+	N9	17	95	OG1v0015727
527	109891711	110537064	Okis	NC_034179.1	155	+	Omyk	NC_035088.1	215	+	N9	12	100	OG1v0016923
527	109892432	110536801	Okis	NC_034179.1	156	+	Omyk	NC_035088.1	217	+	N9	99	61	OG1v0000385
527	109892433	110537072	Okis	NC_034179.1	157	+	Omyk	NC_035088.1	218	+	N9	55	100	OG1v0002557
527	109892434	110537073	Okis	NC_034179.1	158	-	Omyk	NC_035088.1	220	-	N9	25	31	OG1v0009343
527	109892435	110537077	Okis	NC_034179.1	159	-	Omyk	NC_035088.1	221	-	N9	45	60	OG1v0003024
527	109892436	110537076	Okis	NC_034179.1	160	-	Omyk	NC_035088.1	222	-	N9	30	74	OG1v0005409
527	109892437	110537078	Okis	NC_034179.1	161	+	Omyk	NC_035088.1	223	+	N9	53	66	OG1v0001845
527	109892440	110537081	Okis	NC_034179.1	162	+	Omyk	NC_035088.1	224	+	N9	24	52	OG1v0012050
527	109892439	110537079	Okis	NC_034179.1	163	-	Omyk	NC_035088.1	225	-	N9	52	79	OG1v0002748
527	109892442	110537084	Okis	NC_034179.1	164	+	Omyk	NC_035088.1	226	+	N9	30	99	OG1v0005244
527	109892441	110537082	Okis	NC_034179.1	165	+	Omyk	NC_035088.1	227	+	N9	41	82	OG1v0003322
527	109892444	110537085	Okis	NC_034179.1	166	+	Omyk	NC_035088.1	228	+	N9	59	100	OG1v0001293
527	109892054	110537086	Okis	NC_034179.1	167	-	Omyk	NC_035088.1	229	-	N9	38	94	OG1v0003005
527	109892448	110537088	Okis	NC_034179.1	168	+	Omyk	NC_035088.1	230	+	N9	37	50	OG1v0005168
527	109892447	110537087	Okis	NC_034179.1	169	-	Omyk	NC_035088.1	231	-	N9	23	100	OG1v0012813
527	109892450	110537089	Okis	NC_034179.1	170	-	Omyk	NC_035088.1	232	-	N9	43	5	OG1v0001899
527	109892449	110536802	Okis	NC_034179.1	171	+	Omyk	NC_035088.1	233	+	N9	30	33	OG1v0005805
527	109891714	110536803	Okis	NC_034179.1	172	+	Omyk	NC_035088.1	234	+	N9	51	100	OG1v0002582
527	109891715	110536804	Okis	NC_034179.1	173	+	Omyk	NC_035088.1	235	+	N9	48	0	OG1v0003147
527	109892451	110537103	Okis	NC_034179.1	176	+	Omyk	NC_035088.1	249	+	N9	30	99	OG1v0005472
527	109892453	110537108	Okis	NC_034179.1	177	-	Omyk	NC_035088.1	250	-	N9	28	68	OG1v0007965
527	109892452	110537106	Okis	NC_034179.1	178	+	Omyk	NC_035088.1	251	+	N9	16	64	OG1v0015476
527	109892454	110537109	Okis	NC_034179.1	179	-	Omyk	NC_035088.1	252	-	N9	134	8	OG1v0000172
527	109892055	100135895	Okis	NC_034179.1	180	-	Omyk	NC_035088.1	253	-	N9	30	50	OG1v0007720
527	109892455	110537111	Okis	NC_034179.1	181	+	Omyk	NC_035088.1	255	+	N9	30	78	OG1v0005951
527	109892457	100136065	Okis	NC_034179.1	182	+	Omyk	NC_035088.1	256	+	N9	28	19	OG1v0006924
527	109892057	110537112	Okis	NC_034179.1	183	+	Omyk	NC_035088.1	257	+	N9	48	49	OG1v0002601
527	109892459	110537116	Okis	NC_034179.1	185	+	Omyk	NC_035088.1	259	+	N9	22	60	OG1v0011086
527	109892458	110537115	Okis	NC_034179.1	187	+	Omyk	NC_035088.1	260	+	N9	73	100	OG1v0000722
527	109892461	110537118	Okis	NC_034179.1	188	-	Omyk	NC_035088.1	261	-	N9	30	100	OG1v0007581
527	109892462	110537119	Okis	NC_034179.1	189	-	Omyk	NC_035088.1	262	-	N9	9	8	OG1v0017930
527	109891723	110537120	Okis	NC_034179.1	190	+	Omyk	NC_035088.1	263	+	N9	24	94	OG1v0010827
527	109892463	110537121	Okis	NC_034179.1	192	-	Omyk	NC_035088.1	264	-	N9	21	39	OG1v0010629
527	109892465	100136215	Okis	NC_034179.1	193	-	Omyk	NC_035088.1	265	-	N9	28	73	OG1v0007053
527	109892059	110537123	Okis	NC_034179.1	194	-	Omyk	NC_035088.1	266	-	N9	33	81	OG1v0003832
527	109892466	110537124	Okis	NC_034179.1	195	+	Omyk	NC_035088.1	267	+	N9	53	99	OG1v0001973
527	109892467	110537126	Okis	NC_034179.1	196	-	Omyk	NC_035088.1	268	-	N9	44	63	OG1v0003109
527	109892060	110537127	Okis	NC_034179.1	197	-	Omyk	NC_035088.1	269	-	N9	21	37	OG1v0014171
527	109892468	110537128	Okis	NC_034179.1	198	+	Omyk	NC_035088.1	270	+	N9	38	19	OG1v0002791
527	109892062	110537129	Okis	NC_034179.1	199	-	Omyk	NC_035088.1	271	-	N9	56	48	OG1v0001647
527	109892469	110537130	Okis	NC_034179.1	200	-	Omyk	NC_035088.1	272	-	N9	30	99	OG1v0005510
527	109891725	110539124	Okis	NC_034179.1	201	+	Omyk	NC_035088.1	273	+	N9	26	93	OG1v0009848
527	109891727	110536809	Okis	NC_034179.1	203	-	Omyk	NC_035088.1	274	-	N9	4	NA	OG1v0020390
527	109892470	110539127	Okis	NC_034179.1	204	-	Omyk	NC_035088.1	275	-	N9	25	86	OG1v0010169
527	109892474	110537132	Okis	NC_034179.1	206	-	Omyk	NC_035088.1	277	-	N9	27	97	OG1v0010824
527	109892472	110537131	Okis	NC_034179.1	207	+	Omyk	NC_035088.1	278	+	N9	60	23	OG1v0001220
527	109892063	110537135	Okis	NC_034179.1	208	-	Omyk	NC_035088.1	279	-	N9	28	29	OG1v0007704
527	109892476	110537136	Okis	NC_034179.1	209	-	Omyk	NC_035088.1	280	-	N7	31	45	OG1v0005257
527	109892477	110537137	Okis	NC_034179.1	210	-	Omyk	NC_035088.1	281	-	N9	26	47	OG1v0008275
527	109892478	110537138	Okis	NC_034179.1	211	-	Omyk	NC_035088.1	282	-	N9	28	50	OG1v0007656
527	109892479	110537139	Okis	NC_034179.1	212	-	Omyk	NC_035088.1	283	-	N9	30	91	OG1v0006306
527	109892480	110537140	Okis	NC_034179.1	213	+	Omyk	NC_035088.1	284	+	N9	40	100	OG1v0002550
527	109892483	110537141	Okis	NC_034179.1	214	+	Omyk	NC_035088.1	285	+	N9	45	91	OG1v0003269
527	109892482	101268945	Okis	NC_034179.1	215	-	Omyk	NC_035088.1	286	-	N9	25	79	OG1v0009894
527	109892484	110537143	Okis	NC_034179.1	216	-	Omyk	NC_035088.1	287	-	N9	88	78	OG1v0000300
527	109892485	110537144	Okis	NC_034179.1	217	-	Omyk	NC_035088.1	288	-	N9	48	100	OG1v0002472
527	109892486	110537145	Okis	NC_034179.1	218	+	Omyk	NC_035088.1	289	+	N9	31	92	OG1v0008804
527	109892487	110537146	Okis	NC_034179.1	219	-	Omyk	NC_035088.1	290	-	N9	18	97	OG1v0013965
527	109892064	110537147	Okis	NC_034179.1	220	+	Omyk	NC_035088.1	291	+	N9	45	100	OG1v0003144
527	109892488	110537148	Okis	NC_034179.1	221	+	Omyk	NC_035088.1	292	+	N9	49	100	OG1v0002465
527	109892492	110539128	Okis	NC_034179.1	222	-	Omyk	NC_035088.1	293	-	N9	24	77	OG1v0010186
527	109892491	110536812	Okis	NC_034179.1	223	+	Omyk	NC_035088.1	294	+	N9	25	100	OG1v0012242
527	109892065	110537150	Okis	NC_034179.1	224	+	Omyk	NC_035088.1	295	+	N9	24	58	OG1v0009558
527	109891729	110536813	Okis	NC_034179.1	225	+	Omyk	NC_035088.1	296	+	N9	31	91	OG1v0008734
527	109892066	110537151	Okis	NC_034179.1	226	+	Omyk	NC_035088.1	297	+	N9	21	92	OG1v0012270
527	109892494	110537153	Okis	NC_034179.1	228	-	Omyk	NC_035088.1	299	-	N9	28	78	OG1v0006969
527	109891735	110537156	Okis	NC_034179.1	233	-	Omyk	NC_035088.1	302	-	N9	49	98	OG1v0002569
527	109892067	110537157	Okis	NC_034179.1	234	-	Omyk	NC_035088.1	303	-	N8	43	79	OG1v0003443
527	109892068	110537158	Okis	NC_034179.1	235	+	Omyk	NC_035088.1	304	+	N9	28	3	OG1v0007864
527	109892070	110537160	Okis	NC_034179.1	236	+	Omyk	NC_035088.1	305	+	N9	22	73	OG1v0011246
527	109892497	100305188	Okis	NC_034179.1	237	-	Omyk	NC_035088.1	306	-	N9	43	36	OG1v0004098
527	109892498	110537162	Okis	NC_034179.1	238	-	Omyk	NC_035088.1	307	-	N9	46	88	OG1v0001184
527	109892500	110537163	Okis	NC_034179.1	239	+	Omyk	NC_035088.1	308	+	N9	105	93	OG1v0000331
527	109892501	110537166	Okis	NC_034179.1	241	-	Omyk	NC_035088.1	310	-	N9	46	85	OG1v0002990
527	109892071	110537168	Okis	NC_034179.1	242	+	Omyk	NC_035088.1	311	+	N9	17	75	OG1v0015713
527	109892072	110537169	Okis	NC_034179.1	243	-	Omyk	NC_035088.1	312	-	N9	56	100	OG1v0001791
527	109892505	110537170	Okis	NC_034179.1	244	-	Omyk	NC_035088.1	313	-	N9	34	93	OG1v0004540
527	109892073	110537172	Okis	NC_034179.1	245	-	Omyk	NC_035088.1	315	-	N9	19	22	OG1v0015387
527	109892074	110537173	Okis	NC_034179.1	247	-	Omyk	NC_035088.1	316	-	N9	43	79	OG1v0001638
527	109892506	110537175	Okis	NC_034179.1	248	+	Omyk	NC_035088.1	317	+	N9	60	1	OG1v0001267
527	109892076	110537176	Okis	NC_034179.1	249	-	Omyk	NC_035088.1	318	-	N9	26	65	OG1v0009159
527	109892517	110537177	Okis	NC_034179.1	250	-	Omyk	NC_035088.1	319	-	N9	29	99	OG1v0007307
527	109892524	110539130	Okis	NC_034179.1	252	-	Omyk	NC_035088.1	320	-	N9	22	26	OG1v0011291
527	109892510	110537178	Okis	NC_034179.1	253	-	Omyk	NC_035088.1	321	-	N9	39	94	OG1v0004522
527	109891740	110536817	Okis	NC_034179.1	254	-	Omyk	NC_035088.1	322	-	N9	88	73	OG1v0000463
527	109892508	110537179	Okis	NC_034179.1	255	+	Omyk	NC_035088.1	323	+	N9	17	99	OG1v0014750
527	109892513	110537180	Okis	NC_034179.1	256	+	Omyk	NC_035088.1	324	+	N9	25	73	OG1v0011632
527	109892511	110537182	Okis	NC_034179.1	257	-	Omyk	NC_035088.1	325	-	N8	18	100	OG1v0015055
527	109892519	110537183	Okis	NC_034179.1	258	+	Omyk	NC_035088.1	326	+	N9	76	99	OG1v0000629
527	109892512	110537185	Okis	NC_034179.1	259	+	Omyk	NC_035088.1	327	+	N9	20	100	OG1v0013966
527	109891742	110537186	Okis	NC_034179.1	260	+	Omyk	NC_035088.1	328	+	N9	56	13	OG1v0001511
527	109892507	110537187	Okis	NC_034179.1	261	+	Omyk	NC_035088.1	329	+	N9	94	93	OG1v0000394
527	109892522	110537190	Okis	NC_034179.1	262	+	Omyk	NC_035088.1	331	+	N9	30	61	OG1v0006304
527	109892525	100329201	Okis	NC_034179.1	263	-	Omyk	NC_035088.1	332	-	N9	40	87	OG1v0004110
527	109892523	110537192	Okis	NC_034179.1	264	+	Omyk	NC_035088.1	333	+	N9	31	2	OG1v0009207
527	109892521	110537191	Okis	NC_034179.1	265	-	Omyk	NC_035088.1	334	-	N9	30	56	OG1v0006417
527	109892516	110537195	Okis	NC_034179.1	266	+	Omyk	NC_035088.1	335	+	N9	31	68	OG1v0008702
527	109892527	110537193	Okis	NC_034179.1	267	+	Omyk	NC_035088.1	336	+	N9	32	87	OG1v0004990
527	109892528	110537198	Okis	NC_034179.1	268	-	Omyk	NC_035088.1	337	-	N9	28	77	OG1v0006707
527	109892530	110537199	Okis	NC_034179.1	269	+	Omyk	NC_035088.1	338	+	N9	26	35	OG1v0009179
527	109892529	110537200	Okis	NC_034179.1	270	-	Omyk	NC_035088.1	339	-	N9	28	85	OG1v0007654
527	109892531	110537201	Okis	NC_034179.1	271	+	Omyk	NC_035088.1	340	+	N9	31	85	OG1v0008218
527	109892533	110537204	Okis	NC_034179.1	272	-	Omyk	NC_035088.1	341	-	N9	45	11	OG1v0001434
527	109892077	110537202	Okis	NC_034179.1	273	-	Omyk	NC_035088.1	342	-	N9	55	100	OG1v0001831
527	109891743	110537205	Okis	NC_034179.1	274	-	Omyk	NC_035088.1	343	-	N9	55	67	OG1v0001839
527	109892535	110537206	Okis	NC_034179.1	276	-	Omyk	NC_035088.1	344	-	N9	54	43	OG1v0001773
527	109892078	110537207	Okis	NC_034179.1	277	+	Omyk	NC_035088.1	345	+	N9	23	77	OG1v0013992
527	109892079	110537208	Okis	NC_034179.1	278	+	Omyk	NC_035088.1	346	+	N9	35	48	OG1v0003472
527	109891744	110537209	Okis	NC_034179.1	279	+	Omyk	NC_035088.1	347	+	N9	53	33	OG1v0002750
527	109892537	110537210	Okis	NC_034179.1	280	+	Omyk	NC_035088.1	348	+	N9	18	0	OG1v0013906
527	109892080	110537211	Okis	NC_034179.1	281	-	Omyk	NC_035088.1	349	-	N9	50	93	OG1v0000993
527	109892081	110537212	Okis	NC_034179.1	282	-	Omyk	NC_035088.1	350	-	N9	51	29	OG1v0002912
527	109892538	110537213	Okis	NC_034179.1	283	-	Omyk	NC_035088.1	351	-	N9	30	100	OG1v0006239
527	109892539	110537214	Okis	NC_034179.1	284	+	Omyk	NC_035088.1	352	+	N9	20	82	OG1v0012226
527	109893608	110537215	Okis	NC_034179.1	285	-	Omyk	NC_035088.1	353	-	N6	50	77	OG1v0002271
527	109891745	110539131	Okis	NC_034179.1	288	+	Omyk	NC_035088.1	354	+	N9	22	39	OG1v0010812
527	109892542	110537216	Okis	NC_034179.1	289	+	Omyk	NC_035088.1	355	+	N9	58	79	OG1v0000891
527	109892082	110539132	Okis	NC_034179.1	290	+	Omyk	NC_035088.1	358	+	N9	19	77	OG1v0015239
527	109892545	110537219	Okis	NC_034179.1	292	-	Omyk	NC_035088.1	360	-	N9	22	43	OG1v0014558
527	109892546	110537220	Okis	NC_034179.1	293	-	Omyk	NC_035088.1	361	-	N9	49	93	OG1v0003074
527	109891748	110537222	Okis	NC_034179.1	294	-	Omyk	NC_035088.1	362	-	N9	102	76	OG1v0000169
527	109892547	110537223	Okis	NC_034179.1	297	-	Omyk	NC_035088.1	363	-	N9	14	94	OG1v0015930
527	109891751	110536821	Okis	NC_034179.1	298	+	Omyk	NC_035088.1	364	+	N7	52	60	OG1v0002163
527	109892548	110537224	Okis	NC_034179.1	299	-	Omyk	NC_035088.1	365	-	N9	50	19	OG1v0001355
527	109892550	110537225	Okis	NC_034179.1	300	-	Omyk	NC_035088.1	366	-	N9	57	0	OG1v0002066
527	109891752	110537228	Okis	NC_034179.1	301	+	Omyk	NC_035088.1	367	+	N6	16	52	OG1v0015305
527	109892086	110537229	Okis	NC_034179.1	302	+	Omyk	NC_035088.1	369	+	N9	51	93	OG1v0002781
527	109891753	110536822	Okis	NC_034179.1	303	-	Omyk	NC_035088.1	370	-	N7	164	4	OG1v0000067
527	109892552	110536823	Okis	NC_034179.1	306	+	Omyk	NC_035088.1	371	+	N9	47	73	OG1v0003352
527	109892551	110537230	Okis	NC_034179.1	307	-	Omyk	NC_035088.1	372	-	N9	61	52	OG1v0001469
527	109892555	110537232	Okis	NC_034179.1	309	-	Omyk	NC_035088.1	373	-	N9	40	90	OG1v0002561
527	109891756	110537233	Okis	NC_034179.1	310	-	Omyk	NC_035088.1	374	-	N9	29	2	OG1v0009096
527	109892556	110537234	Okis	NC_034179.1	311	-	Omyk	NC_035088.1	375	-	N9	53	88	OG1v0002475
527	109892557	110537235	Okis	NC_034179.1	312	-	Omyk	NC_035088.1	376	-	N9	42	21	OG1v0003992
527	109892559	110537237	Okis	NC_034179.1	313	+	Omyk	NC_035088.1	378	+	N9	61	90	OG1v0001521
527	109892560	110537238	Okis	NC_034179.1	314	+	Omyk	NC_035088.1	379	+	N9	52	100	OG1v0000942
527	109892561	110537241	Okis	NC_034179.1	317	-	Omyk	NC_035088.1	381	-	N9	21	66	OG1v0014616
527	109892090	100301685	Okis	NC_034179.1	318	-	Omyk	NC_035088.1	382	-	N9	69	100	OG1v0000662
527	109892562	110537242	Okis	NC_034179.1	319	-	Omyk	NC_035088.1	383	-	N9	61	78	OG1v0001497
527	109891759	110537244	Okis	NC_034179.1	320	-	Omyk	NC_035088.1	384	-	N9	52	100	OG1v0002797
527	109891760	110537246	Okis	NC_034179.1	321	-	Omyk	NC_035088.1	386	-	N9	59	89	OG1v0001677
527	109891761	110536826	Okis	NC_034179.1	322	-	Omyk	NC_035088.1	387	-	N9	41	57	OG1v0003871
527	109892563	110537248	Okis	NC_034179.1	323	+	Omyk	NC_035088.1	388	+	N9	50	93	OG1v0001786
527	109892566	110537249	Okis	NC_034179.1	324	+	Omyk	NC_035088.1	389	+	N9	21	92	OG1v0014813
527	109892567	110537250	Okis	NC_034179.1	325	+	Omyk	NC_035088.1	390	+	N9	59	47	OG1v0001707
527	109892568	100136627	Okis	NC_034179.1	326	+	Omyk	NC_035088.1	391	+	N9	74	1	OG1v0000749
527	109892569	110537252	Okis	NC_034179.1	327	+	Omyk	NC_035088.1	392	+	N9	43	100	OG1v0003883
527	109892570	110537254	Okis	NC_034179.1	328	-	Omyk	NC_035088.1	394	-	N9	13	100	OG1v0016475
527	109891763	110537256	Okis	NC_034179.1	329	+	Omyk	NC_035088.1	395	+	N9	23	16	OG1v0013934
527	109892571	110537258	Okis	NC_034179.1	330	+	Omyk	NC_035088.1	396	+	N9	48	10	OG1v0003488
527	109891764	110537261	Okis	NC_034179.1	331	-	Omyk	NC_035088.1	397	-	N9	33	100	OG1v0007127
527	109892091	110537260	Okis	NC_034179.1	332	+	Omyk	NC_035088.1	398	+	N9	51	26	OG1v0002799
527	109891766	110536828	Okis	NC_034179.1	333	-	Omyk	NC_035088.1	399	-	N9	128	95	OG1v0000126
527	109892573	110537263	Okis	NC_034179.1	334	-	Omyk	NC_035088.1	400	-	N9	23	84	OG1v0012662
527	109892574	110537265	Okis	NC_034179.1	335	-	Omyk	NC_035088.1	401	-	N9	35	79	OG1v0006034
527	109892575	110537266	Okis	NC_034179.1	336	-	Omyk	NC_035088.1	402	-	N9	15	52	OG1v0016258
527	109892576	110537267	Okis	NC_034179.1	337	+	Omyk	NC_035088.1	403	+	N9	28	92	OG1v0011183
527	109892577	110537268	Okis	NC_034179.1	338	+	Omyk	NC_035088.1	404	+	N9	78	84	OG1v0000681
527	109892580	110537269	Okis	NC_034179.1	339	+	Omyk	NC_035088.1	405	+	N6	22	55	OG1v0008842
527	109892581	110537270	Okis	NC_034179.1	340	+	Omyk	NC_035088.1	406	+	N9	33	76	OG1v0006819
527	109892582	110537271	Okis	NC_034179.1	341	+	Omyk	NC_035088.1	407	+	N9	29	97	OG1v0010281
527	109892092	110537272	Okis	NC_034179.1	342	-	Omyk	NC_035088.1	408	-	N9	29	97	OG1v0009922
527	109892585	110537274	Okis	NC_034179.1	343	-	Omyk	NC_035088.1	409	-	N9	53	26	OG1v0002138
527	109892584	110537273	Okis	NC_034179.1	344	-	Omyk	NC_035088.1	410	-	N9	39	93	OG1v0004634
527	109891767	110537276	Okis	NC_034179.1	345	-	Omyk	NC_035088.1	411	-	N9	27	56	OG1v0010889
527	109892093	110537277	Okis	NC_034179.1	346	-	Omyk	NC_035088.1	412	-	N9	43	0	OG1v0004054
527	109892094	110537278	Okis	NC_034179.1	347	-	Omyk	NC_035088.1	413	-	N9	26	32	OG1v0008824
527	109892586	110537279	Okis	NC_034179.1	348	+	Omyk	NC_035088.1	414	+	N9	40	65	OG1v0002371
527	109892587	110537281	Okis	NC_034179.1	349	-	Omyk	NC_035088.1	415	-	N9	23	84	OG1v0013661
527	109891768	110537284	Okis	NC_034179.1	350	+	Omyk	NC_035088.1	416	+	N9	25	77	OG1v0011483
527	109892588	110537282	Okis	NC_034179.1	351	-	Omyk	NC_035088.1	417	-	N9	121	20	OG1v0000229
527	109892589	110537285	Okis	NC_034179.1	352	-	Omyk	NC_035088.1	418	-	N9	27	42	OG1v0009119
527	109892590	110537286	Okis	NC_034179.1	353	+	Omyk	NC_035088.1	419	+	N9	33	40	OG1v0006973
527	109892591	100135788	Okis	NC_034179.1	354	-	Omyk	NC_035088.1	420	-	N9	33	99	OG1v0006919
527	109892592	110537287	Okis	NC_034179.1	355	+	Omyk	NC_035088.1	421	+	N9	23	66	OG1v0014001
527	109892593	110537292	Okis	NC_034179.1	356	-	Omyk	NC_035088.1	422	-	N9	104	25	OG1v0000129
527	109892594	110537294	Okis	NC_034179.1	357	+	Omyk	NC_035088.1	423	+	N9	23	0	OG1v0012838
527	109892595	110537293	Okis	NC_034179.1	358	-	Omyk	NC_035088.1	424	-	N9	31	85	OG1v0008334
527	109891769	110537295	Okis	NC_034179.1	359	-	Omyk	NC_035088.1	425	-	N9	13	22	OG1v0016704
527	109892597	110537298	Okis	NC_034179.1	360	+	Omyk	NC_035088.1	426	+	N9	33	100	OG1v0006870
527	109892598	110537300	Okis	NC_034179.1	361	+	Omyk	NC_035088.1	427	+	N9	41	91	OG1v0004265
527	109892599	110537301	Okis	NC_034179.1	362	-	Omyk	NC_035088.1	428	-	N9	39	67	OG1v0005274
527	109892600	110537302	Okis	NC_034179.1	363	+	Omyk	NC_035088.1	429	+	N9	69	68	OG1v0000949
527	109892602	110537304	Okis	NC_034179.1	364	+	Omyk	NC_035088.1	430	+	N9	102	84	OG1v0000111
527	109892603	110537307	Okis	NC_034179.1	366	-	Omyk	NC_035088.1	433	-	N9	33	13	OG1v0006850
527	109892097	110537308	Okis	NC_034179.1	367	-	Omyk	NC_035088.1	434	-	N9	27	4	OG1v0010873
527	109892606	110537310	Okis	NC_034179.1	369	+	Omyk	NC_035088.1	436	+	N9	24	1	OG1v0008059
527	109891771	110537311	Okis	NC_034179.1	370	+	Omyk	NC_035088.1	437	+	N9	76	95	OG1v0000456
527	109892607	110537313	Okis	NC_034179.1	372	+	Omyk	NC_035088.1	439	+	N7	34	11	OG1v0006526
527	109892609	110537314	Okis	NC_034179.1	373	+	Omyk	NC_035088.1	440	+	N9	28	17	OG1v0010937
527	109892610	100135786	Okis	NC_034179.1	374	-	Omyk	NC_035088.1	441	-	N9	39	83	OG1v0004572
527	109892611	110537315	Okis	NC_034179.1	375	-	Omyk	NC_035088.1	442	-	N9	93	100	OG1v0000303
527	109892612	110536832	Okis	NC_034179.1	377	+	Omyk	NC_035088.1	443	+	N9	43	66	OG1v0004129
527	109892613	110537316	Okis	NC_034179.1	378	+	Omyk	NC_035088.1	444	+	N9	35	0	OG1v0005890
527	109892614	110537317	Okis	NC_034179.1	379	+	Omyk	NC_035088.1	445	+	N9	57	100	OG1v0002053
527	109892099	110537318	Okis	NC_034179.1	380	+	Omyk	NC_035088.1	446	+	N9	23	65	OG1v0013825
527	109892615	110537320	Okis	NC_034179.1	381	+	Omyk	NC_035088.1	448	+	N9	49	94	OG1v0003201
527	109892617	110537321	Okis	NC_034179.1	382	+	Omyk	NC_035088.1	449	+	N9	14	98	OG1v0016758
527	109891775	110539135	Okis	NC_034179.1	383	+	Omyk	NC_035088.1	450	+	N9	29	61	OG1v0009827
527	109892101	110537323	Okis	NC_034179.1	384	-	Omyk	NC_035088.1	451	-	N9	22	82	OG1v0011707
527	109892102	110537324	Okis	NC_034179.1	385	+	Omyk	NC_035088.1	452	+	N9	63	84	OG1v0001440
527	109892619	110537325	Okis	NC_034179.1	386	+	Omyk	NC_035088.1	453	+	N9	89	13	OG1v0000532
527	109892620	110537326	Okis	NC_034179.1	387	-	Omyk	NC_035088.1	454	-	N9	45	100	OG1v0002021
527	109891776	110536833	Okis	NC_034179.1	388	+	Omyk	NC_035088.1	455	+	N9	92	100	OG1v0000498
527	109892621	110537327	Okis	NC_034179.1	389	-	Omyk	NC_035088.1	456	-	N9	26	99	OG1v0009885
527	109892623	100136329	Okis	NC_034179.1	390	+	Omyk	NC_035088.1	457	+	N9	77	33	OG1v0000399
527	109892622	110537328	Okis	NC_034179.1	391	-	Omyk	NC_035088.1	458	-	N9	23	48	OG1v0013386
527	109892624	110537329	Okis	NC_034179.1	392	+	Omyk	NC_035088.1	459	+	N9	66	100	OG1v0000400
527	109892103	110537331	Okis	NC_034179.1	393	+	Omyk	NC_035088.1	460	+	N9	55	9	OG1v0002132
527	109892625	110537332	Okis	NC_034179.1	394	+	Omyk	NC_035088.1	461	+	N9	27	66	OG1v0010818
527	109892626	110537333	Okis	NC_034179.1	395	-	Omyk	NC_035088.1	462	-	N9	9	88	OG1v0017737
527	109892627	110537334	Okis	NC_034179.1	396	+	Omyk	NC_035088.1	463	+	N9	21	68	OG1v0014797
527	109892104	110537335	Okis	NC_034179.1	397	-	Omyk	NC_035088.1	464	-	N9	26	100	OG1v0009681
527	109892628	110537336	Okis	NC_034179.1	398	+	Omyk	NC_035088.1	465	+	N9	79	48	OG1v0000704
527	109892629	110537338	Okis	NC_034179.1	399	+	Omyk	NC_035088.1	466	+	N9	35	39	OG1v0006519
527	109892632	110537341	Okis	NC_034179.1	400	+	Omyk	NC_035088.1	467	+	N9	28	97	OG1v0007097
527	109892633	110537342	Okis	NC_034179.1	401	-	Omyk	NC_035088.1	468	-	N9	33	86	OG1v0007879
527	109892635	110537343	Okis	NC_034179.1	402	+	Omyk	NC_035088.1	469	+	N9	45	24	OG1v0002170
527	109892636	110537344	Okis	NC_034179.1	403	+	Omyk	NC_035088.1	470	+	N9	45	95	OG1v0001635
527	109891778	110537345	Okis	NC_034179.1	404	+	Omyk	NC_035088.1	471	+	N9	54	49	OG1v0002041
527	109891780	110539136	Okis	NC_034179.1	405	+	Omyk	NC_035088.1	473	+	N9	13	49	OG1v0016827
527	109891781	110537346	Okis	NC_034179.1	406	-	Omyk	NC_035088.1	474	-	N9	48	100	OG1v0001938
527	109892639	110537347	Okis	NC_034179.1	407	+	Omyk	NC_035088.1	475	+	N9	50	100	OG1v0001158
527	109892638	110537349	Okis	NC_034179.1	408	-	Omyk	NC_035088.1	476	-	N9	20	100	OG1v0015198
527	109892641	100136739	Okis	NC_034179.1	409	+	Omyk	NC_035088.1	477	+	N9	27	0	OG1v0011066
527	109892642	110537351	Okis	NC_034179.1	410	-	Omyk	NC_035088.1	479	-	N9	101	9	OG1v0000367
527	109892644	110537352	Okis	NC_034179.1	412	-	Omyk	NC_035088.1	480	-	N9	29	63	OG1v0007838
527	109892645	110537353	Okis	NC_034179.1	413	-	Omyk	NC_035088.1	481	-	N9	27	100	OG1v0010743
527	109892646	110537354	Okis	NC_034179.1	414	-	Omyk	NC_035088.1	482	-	N9	28	89	OG1v0008964
527	109892647	110537355	Okis	NC_034179.1	415	-	Omyk	NC_035088.1	483	-	N9	33	90	OG1v0007147
527	109891782	110537357	Okis	NC_034179.1	416	-	Omyk	NC_035088.1	484	-	N9	68	95	OG1v0000932
527	109892649	110537358	Okis	NC_034179.1	417	-	Omyk	NC_035088.1	485	-	N9	47	99	OG1v0003372
527	109892650	101268925	Okis	NC_034179.1	418	+	Omyk	NC_035088.1	486	+	N9	43	66	OG1v0003416
527	109892655	110537360	Okis	NC_034179.1	419	+	Omyk	NC_035088.1	487	+	N9	114	96	OG1v0000271
527	109892652	110537361	Okis	NC_034179.1	420	+	Omyk	NC_035088.1	488	+	N9	35	70	OG1v0005385
527	109892656	110537362	Okis	NC_034179.1	421	-	Omyk	NC_035088.1	489	-	N8	115	15	OG1v0000087
527	109892657	110537363	Okis	NC_034179.1	422	-	Omyk	NC_035088.1	490	-	N9	25	95	OG1v0011457
527	109892658	110537364	Okis	NC_034179.1	423	+	Omyk	NC_035088.1	491	+	N9	96	87	OG1v0000166
527	109892660	110537367	Okis	NC_034179.1	424	+	Omyk	NC_035088.1	492	+	N9	50	56	OG1v0001624
527	109891783	110537366	Okis	NC_034179.1	425	-	Omyk	NC_035088.1	493	-	N9	38	97	OG1v0002502
527	109892661	110537368	Okis	NC_034179.1	426	+	Omyk	NC_035088.1	494	+	N9	67	17	OG1v0000421
527	109892662	110537369	Okis	NC_034179.1	427	+	Omyk	NC_035088.1	495	+	N9	35	55	OG1v0005359
527	109891784	110537370	Okis	NC_034179.1	428	+	Omyk	NC_035088.1	496	+	N9	16	5	OG1v0015787
527	109892663	110537372	Okis	NC_034179.1	429	-	Omyk	NC_035088.1	497	-	N9	69	31	OG1v0000959
527	109892664	110537373	Okis	NC_034179.1	430	-	Omyk	NC_035088.1	498	-	N9	72	34	OG1v0000528
527	109892666	110537374	Okis	NC_034179.1	431	-	Omyk	NC_035088.1	499	-	N9	57	100	OG1v0002217
527	109891785	110536837	Okis	NC_034179.1	432	+	Omyk	NC_035088.1	500	+	N9	4	NA	OG1v0020391
527	109892667	110537375	Okis	NC_034179.1	433	+	Omyk	NC_035088.1	501	+	N9	54	100	OG1v0002660
527	109891787	110536839	Okis	NC_034179.1	435	-	Omyk	NC_035088.1	504	-	N9	30	82	OG1v0004826
527	109892669	110537380	Okis	NC_034179.1	436	+	Omyk	NC_035088.1	505	+	N9	45	32	OG1v0003789
527	109892670	110536840	Okis	NC_034179.1	437	+	Omyk	NC_035088.1	506	+	N9	37	93	OG1v0004848
527	109891788	110536842	Okis	NC_034179.1	438	-	Omyk	NC_035088.1	507	-	N9	8	100	OG1v0018133
527	109891789	110536843	Okis	NC_034179.1	439	+	Omyk	NC_035088.1	508	+	N9	205	100	OG1v0000036
527	109892672	110537381	Okis	NC_034179.1	440	+	Omyk	NC_035088.1	509	+	N9	35	46	OG1v0006102
527	109892674	110537382	Okis	NC_034179.1	441	+	Omyk	NC_035088.1	510	+	N9	39	84	OG1v0004494
527	109892673	110537384	Okis	NC_034179.1	442	-	Omyk	NC_035088.1	511	-	N9	49	8	OG1v0003244
527	109891790	110537385	Okis	NC_034179.1	443	+	Omyk	NC_035088.1	512	+	N9	25	32	OG1v0008003
527	109891791	110537386	Okis	NC_034179.1	444	+	Omyk	NC_035088.1	513	+	N9	39	100	OG1v0004894
527	109892675	110537387	Okis	NC_034179.1	445	+	Omyk	NC_035088.1	514	+	N9	36	43	OG1v0004674
527	109892676	110537388	Okis	NC_034179.1	446	+	Omyk	NC_035088.1	515	+	N9	23	33	OG1v0012931
527	109892677	110537404	Okis	NC_034179.1	447	+	Omyk	NC_035088.1	516	+	N9	30	57	OG1v0006886
527	109892678	110537391	Okis	NC_034179.1	448	+	Omyk	NC_035088.1	517	+	N9	89	64	OG1v0000239
527	109892679	110537401	Okis	NC_034179.1	449	-	Omyk	NC_035088.1	518	-	N9	139	93	OG1v0000113
527	109892680	110537399	Okis	NC_034179.1	450	+	Omyk	NC_035088.1	519	+	N9	25	85	OG1v0012272
527	109892682	110537395	Okis	NC_034179.1	451	+	Omyk	NC_035088.1	520	+	N9	31	96	OG1v0008305
527	109892107	110537403	Okis	NC_034179.1	452	+	Omyk	NC_035088.1	521	+	N9	17	29	OG1v0015870
527	109891792	110537393	Okis	NC_034179.1	453	+	Omyk	NC_035088.1	522	+	N9	20	93	OG1v0012459
527	109892684	110537397	Okis	NC_034179.1	455	-	Omyk	NC_035088.1	523	-	N9	34	36	OG1v0004619
527	109891793	110537392	Okis	NC_034179.1	456	+	Omyk	NC_035088.1	524	+	N9	29	91	OG1v0009482
527	109892109	110537400	Okis	NC_034179.1	457	+	Omyk	NC_035088.1	525	+	N9	27	92	OG1v0010899
527	109892110	110537402	Okis	NC_034179.1	458	-	Omyk	NC_035088.1	526	-	N9	23	53	OG1v0011281
527	109892685	110537396	Okis	NC_034179.1	459	-	Omyk	NC_035088.1	527	-	N9	35	76	OG1v0005796
527	109892686	110537406	Okis	NC_034179.1	460	-	Omyk	NC_035088.1	528	-	N9	55	34	OG1v0002393
527	109892690	110537409	Okis	NC_034179.1	461	+	Omyk	NC_035088.1	529	+	N9	28	95	OG1v0007395
527	109892691	110537410	Okis	NC_034179.1	462	-	Omyk	NC_035088.1	530	-	N9	52	100	OG1v0000919
527	109892692	110537411	Okis	NC_034179.1	463	-	Omyk	NC_035088.1	531	-	N9	41	34	OG1v0004364
527	109892693	100335038	Okis	NC_034179.1	464	+	Omyk	NC_035088.1	532	+	N9	71	69	OG1v0000912
527	109892694	110537412	Okis	NC_034179.1	465	-	Omyk	NC_035088.1	533	-	N9	13	57	OG1v0016718
527	109892698	110537417	Okis	NC_034179.1	466	-	Omyk	NC_035088.1	535	-	N9	47	4	OG1v0003028
527	109892696	110537416	Okis	NC_034179.1	467	+	Omyk	NC_035088.1	536	+	N9	60	85	OG1v0001442
527	109892695	110537415	Okis	NC_034179.1	468	-	Omyk	NC_035088.1	537	-	N9	24	89	OG1v0014032
527	109892111	110537418	Okis	NC_034179.1	469	-	Omyk	NC_035088.1	538	-	N9	17	25	OG1v0015972
527	109892112	110537419	Okis	NC_034179.1	470	-	Omyk	NC_035088.1	539	-	N9	21	70	OG1v0011964
527	109892699	110537420	Okis	NC_034179.1	471	-	Omyk	NC_035088.1	540	-	N9	101	81	OG1v0000364
527	109892700	100526662	Okis	NC_034179.1	472	+	Omyk	NC_035088.1	541	+	N9	51	33	OG1v0002321
527	109892701	110537421	Okis	NC_034179.1	473	+	Omyk	NC_035088.1	542	+	N9	32	100	OG1v0008816
527	109892702	110537422	Okis	NC_034179.1	474	-	Omyk	NC_035088.1	543	-	N9	33	95	OG1v0007079
527	109891795	110536845	Okis	NC_034179.1	475	+	Omyk	NC_035088.1	544	+	N9	21	96	OG1v0015540
527	109891796	110537424	Okis	NC_034179.1	476	+	Omyk	NC_035088.1	546	+	N9	193	19	OG1v0000037
527	109892113	110537425	Okis	NC_034179.1	478	-	Omyk	NC_035088.1	547	-	N9	75	94	OG1v0000786
527	109892703	110537426	Okis	NC_034179.1	479	-	Omyk	NC_035088.1	548	-	N9	37	100	OG1v0004782
527	109892704	110537427	Okis	NC_034179.1	480	+	Omyk	NC_035088.1	549	+	N9	41	70	OG1v0004301
527	109891799	110537430	Okis	NC_034179.1	481	+	Omyk	NC_035088.1	550	+	N9	11	37	OG1v0017362
527	109892706	110536847	Okis	NC_034179.1	482	+	Omyk	NC_035088.1	551	+	N9	9	57	OG1v0017784
527	109892705	110537429	Okis	NC_034179.1	483	-	Omyk	NC_035088.1	552	-	N9	30	77	OG1v0004519
527	109892707	110537432	Okis	NC_034179.1	484	-	Omyk	NC_035088.1	553	-	N9	18	91	OG1v0013885
527	109892708	110537431	Okis	NC_034179.1	485	+	Omyk	NC_035088.1	554	+	N9	34	32	OG1v0003586
527	109892115	110537434	Okis	NC_034179.1	486	+	Omyk	NC_035088.1	556	+	N9	7	91	OG1v0018525
527	109892709	110537435	Okis	NC_034179.1	487	-	Omyk	NC_035088.1	557	-	N9	49	91	OG1v0001464
527	109892116	110537436	Okis	NC_034179.1	488	-	Omyk	NC_035088.1	558	-	N9	27	98	OG1v0008675
527	109892117	110537437	Okis	NC_034179.1	489	-	Omyk	NC_035088.1	559	-	N9	11	94	OG1v0017064
527	109892118	100135803	Okis	NC_034179.1	490	-	Omyk	NC_035088.1	560	-	N9	45	0	OG1v0004019
527	109892119	110537438	Okis	NC_034179.1	491	-	Omyk	NC_035088.1	561	-	N9	33	51	OG1v0007803
527	109892710	110537440	Okis	NC_034179.1	492	-	Omyk	NC_035088.1	562	-	N9	32	13	OG1v0003514
527	109892711	110537441	Okis	NC_034179.1	493	-	Omyk	NC_035088.1	563	-	N9	65	15	OG1v0001233
527	109892712	110537443	Okis	NC_034179.1	494	-	Omyk	NC_035088.1	565	-	N9	57	100	OG1v0001530
527	109892713	110537445	Okis	NC_034179.1	495	+	Omyk	NC_035088.1	566	+	N9	30	100	OG1v0009497
527	109892714	110537446	Okis	NC_034179.1	496	+	Omyk	NC_035088.1	567	+	N9	20	12	OG1v0010833
527	109892715	110537448	Okis	NC_034179.1	497	+	Omyk	NC_035088.1	568	+	N9	33	99	OG1v0006802
527	109891800	110536848	Okis	NC_034179.1	498	-	Omyk	NC_035088.1	569	-	N9	23	24	OG1v0013947
527	109891801	110539140	Okis	NC_034179.1	499	-	Omyk	NC_035088.1	570	-	N9	29	90	OG1v0010041
527	109891802	110537450	Okis	NC_034179.1	500	+	Omyk	NC_035088.1	571	+	N9	29	63	OG1v0009457
527	109892717	110537452	Okis	NC_034179.1	502	+	Omyk	NC_035088.1	573	+	N9	29	57	OG1v0009960
527	109892718	100301871	Okis	NC_034179.1	503	+	Omyk	NC_035088.1	574	+	N9	35	99	OG1v0005691
527	109892719	110537455	Okis	NC_034179.1	504	+	Omyk	NC_035088.1	575	+	N9	27	77	OG1v0010619
527	109891803	110537454	Okis	NC_034179.1	505	+	Omyk	NC_035088.1	576	+	N9	31	60	OG1v0008400
527	109891804	110537457	Okis	NC_034179.1	506	+	Omyk	NC_035088.1	577	+	N9	31	15	OG1v0008910
527	109892722	110537458	Okis	NC_034179.1	507	-	Omyk	NC_035088.1	578	-	N9	33	59	OG1v0007068
527	109892723	110537459	Okis	NC_034179.1	508	-	Omyk	NC_035088.1	579	-	N9	33	87	OG1v0004326
527	109892124	110537460	Okis	NC_034179.1	509	-	Omyk	NC_035088.1	580	-	N9	45	87	OG1v0003214
527	109892725	110537461	Okis	NC_034179.1	510	+	Omyk	NC_035088.1	581	+	N9	61	41	OG1v0001568
527	109891805	110536849	Okis	NC_034179.1	511	-	Omyk	NC_035088.1	582	-	N9	35	0	OG1v0005536
527	109892726	110537463	Okis	NC_034179.1	512	+	Omyk	NC_035088.1	583	+	N9	33	28	OG1v0007981
527	109892730	110537466	Okis	NC_034179.1	513	-	Omyk	NC_035088.1	584	-	N9	35	83	OG1v0006487
527	109892729	110537465	Okis	NC_034179.1	514	+	Omyk	NC_035088.1	585	+	N9	31	100	OG1v0008447
527	109892727	110537464	Okis	NC_034179.1	515	+	Omyk	NC_035088.1	586	+	N9	27	19	OG1v0009507
527	109892731	110537467	Okis	NC_034179.1	516	+	Omyk	NC_035088.1	587	+	N9	35	100	OG1v0006943
527	109892732	110537469	Okis	NC_034179.1	518	+	Omyk	NC_035088.1	588	+	N9	37	95	OG1v0004679
527	109892734	100305176	Okis	NC_034179.1	519	+	Omyk	NC_035088.1	589	+	N9	41	89	OG1v0004368
527	109892126	110537470	Okis	NC_034179.1	520	+	Omyk	NC_035088.1	590	+	N9	39	32	OG1v0005113
527	109891806	110537471	Okis	NC_034179.1	521	-	Omyk	NC_035088.1	591	-	N9	33	86	OG1v0006769
527	109892735	110537472	Okis	NC_034179.1	523	-	Omyk	NC_035088.1	592	-	N9	23	16	OG1v0012453
527	109892737	110537476	Okis	NC_034179.1	524	+	Omyk	NC_035088.1	594	+	N9	35	100	OG1v0006067
527	109892738	110537477	Okis	NC_034179.1	525	-	Omyk	NC_035088.1	595	-	N9	51	1	OG1v0001208
527	109892128	110537480	Okis	NC_034179.1	526	+	Omyk	NC_035088.1	597	+	N9	25	29	OG1v0012112
527	109892129	110537484	Okis	NC_034179.1	527	+	Omyk	NC_035088.1	599	+	N9	33	25	OG1v0007682
527	109892741	110537486	Okis	NC_034179.1	528	-	Omyk	NC_035088.1	600	-	N9	31	21	OG1v0007884
527	109892742	110537482	Okis	NC_034179.1	529	-	Omyk	NC_035088.1	601	-	N9	35	34	OG1v0005755
527	109892743	110537485	Okis	NC_034179.1	530	-	Omyk	NC_035088.1	602	-	N9	23	87	OG1v0013400
527	109892744	110537487	Okis	NC_034179.1	531	+	Omyk	NC_035088.1	603	+	N9	34	100	OG1v0005675
527	109892747	110537488	Okis	NC_034179.1	532	-	Omyk	NC_035088.1	604	-	N9	35	26	OG1v0006520
527	109892746	110537489	Okis	NC_034179.1	533	+	Omyk	NC_035088.1	605	+	N9	39	55	OG1v0004470
527	109892130	110537491	Okis	NC_034179.1	534	+	Omyk	NC_035088.1	606	+	N9	33	51	OG1v0007618
527	109892748	110537493	Okis	NC_034179.1	535	-	Omyk	NC_035088.1	607	-	N9	25	25	OG1v0012154
527	109892751	110537494	Okis	NC_034179.1	536	-	Omyk	NC_035088.1	608	-	N9	37	71	OG1v0004774
527	109892749	110538889	Okis	NC_034179.1	537	+	Omyk	NC_035088.1	609	+	N9	21	4	OG1v0014481
527	109892132	110537495	Okis	NC_034179.1	538	-	Omyk	NC_035088.1	610	-	N9	31	69	OG1v0009273
527	109891811	110537497	Okis	NC_034179.1	540	+	Omyk	NC_035088.1	612	+	N9	45	0	OG1v0002612
527	109892134	110537499	Okis	NC_034179.1	541	-	Omyk	NC_035088.1	613	-	N9	35	27	OG1v0006623
527	109892753	110537498	Okis	NC_034179.1	542	+	Omyk	NC_035088.1	614	+	N9	25	80	OG1v0011656
527	109892754	110537500	Okis	NC_034179.1	543	-	Omyk	NC_035088.1	615	-	N9	33	98	OG1v0007183
527	109892755	110537502	Okis	NC_034179.1	544	+	Omyk	NC_035088.1	616	+	N9	29	100	OG1v0010759
527	109892757	110537504	Okis	NC_034179.1	545	-	Omyk	NC_035088.1	617	-	N9	45	93	OG1v0002074
527	109892759	110537507	Okis	NC_034179.1	546	+	Omyk	NC_035088.1	618	+	N9	19	90	OG1v0015013
527	109892760	110537508	Okis	NC_034179.1	547	-	Omyk	NC_035088.1	619	-	N9	53	91	OG1v0002698
527	109892761	110537509	Okis	NC_034179.1	549	-	Omyk	NC_035088.1	620	-	N9	48	100	OG1v0001763
527	109892136	110537510	Okis	NC_034179.1	550	-	Omyk	NC_035088.1	621	-	N9	19	55	OG1v0015480
527	109892762	110537511	Okis	NC_034179.1	551	+	Omyk	NC_035088.1	622	+	N9	35	100	OG1v0005901
527	109892763	110537512	Okis	NC_034179.1	552	+	Omyk	NC_035088.1	623	+	N9	54	100	OG1v0002688
527	109892764	110537514	Okis	NC_034179.1	553	+	Omyk	NC_035088.1	625	+	N9	23	86	OG1v0013701
527	109892766	110537515	Okis	NC_034179.1	554	+	Omyk	NC_035088.1	626	+	N9	31	20	OG1v0009024
527	109892768	110538890	Okis	NC_034179.1	556	+	Omyk	NC_035088.1	627	+	N9	27	100	OG1v0010453
527	109892769	110537516	Okis	NC_034179.1	557	-	Omyk	NC_035088.1	628	-	N9	35	83	OG1v0005734
527	109892770	110537517	Okis	NC_034179.1	558	-	Omyk	NC_035088.1	629	-	N9	57	50	OG1v0000886
527	109892771	110537518	Okis	NC_034179.1	560	-	Omyk	NC_035088.1	630	-	N9	39	69	OG1v0004723
527	109892772	110537519	Okis	NC_034179.1	561	+	Omyk	NC_035088.1	631	+	N9	72	82	OG1v0000520
527	109891814	110537520	Okis	NC_034179.1	562	+	Omyk	NC_035088.1	632	+	N9	31	57	OG1v0009108
527	109892774	110537521	Okis	NC_034179.1	563	-	Omyk	NC_035088.1	633	-	N9	36	59	OG1v0005859
527	109892775	110537522	Okis	NC_034179.1	564	-	Omyk	NC_035088.1	634	-	N9	29	42	OG1v0009549
527	109892139	110537523	Okis	NC_034179.1	565	-	Omyk	NC_035088.1	635	-	N9	11	94	OG1v0017310
527	109892776	110537524	Okis	NC_034179.1	566	-	Omyk	NC_035088.1	636	-	N9	37	97	OG1v0005000
527	109892141	110537526	Okis	NC_034179.1	567	+	Omyk	NC_035088.1	637	+	N9	35	53	OG1v0006268
527	109892778	110537527	Okis	NC_034179.1	568	-	Omyk	NC_035088.1	638	-	N9	35	46	OG1v0005545
527	109892779	110537528	Okis	NC_034179.1	569	+	Omyk	NC_035088.1	639	+	N9	101	93	OG1v0000357
527	109892780	110537529	Okis	NC_034179.1	570	-	Omyk	NC_035088.1	640	-	N9	33	65	OG1v0007914
527	109892781	100136158	Okis	NC_034179.1	571	+	Omyk	NC_035088.1	641	+	N9	43	10	OG1v0004107
527	109892782	110537530	Okis	NC_034179.1	572	+	Omyk	NC_035088.1	642	+	N9	27	17	OG1v0011154
527	109892783	110537531	Okis	NC_034179.1	573	+	Omyk	NC_035088.1	643	+	N9	37	80	OG1v0005084
527	109892784	110537533	Okis	NC_034179.1	574	+	Omyk	NC_035088.1	645	+	N9	35	12	OG1v0005503
527	109892785	110537534	Okis	NC_034179.1	575	-	Omyk	NC_035088.1	646	-	N9	23	81	OG1v0013548
527	109892787	110537535	Okis	NC_034179.1	576	+	Omyk	NC_035088.1	647	+	N9	35	100	OG1v0005937
527	109891815	110537536	Okis	NC_034179.1	577	+	Omyk	NC_035088.1	648	+	N9	78	44	OG1v0000710
527	109892788	100136717	Okis	NC_034179.1	578	-	Omyk	NC_035088.1	649	-	N9	16	100	OG1v0016312
527	109892789	110538892	Okis	NC_034179.1	579	+	Omyk	NC_035088.1	650	+	N9	51	2	OG1v0002766
527	109892790	110537537	Okis	NC_034179.1	581	+	Omyk	NC_035088.1	651	+	N9	45	81	OG1v0003694
527	109892791	110537538	Okis	NC_034179.1	582	-	Omyk	NC_035088.1	652	-	N9	10	100	OG1v0017630
527	109892793	110537539	Okis	NC_034179.1	583	+	Omyk	NC_035088.1	653	+	N6	40	87	OG1v0001865
527	109892792	110537541	Okis	NC_034179.1	584	+	Omyk	NC_035088.1	655	+	N9	31	98	OG1v0008939
527	109892795	110537543	Okis	NC_034179.1	585	+	Omyk	NC_035088.1	657	+	N9	39	2	OG1v0002893
527	109892796	110537545	Okis	NC_034179.1	586	+	Omyk	NC_035088.1	658	+	N9	35	92	OG1v0005531
527	109892797	110537546	Okis	NC_034179.1	587	-	Omyk	NC_035088.1	659	-	N9	30	97	OG1v0005766
527	109892798	110537547	Okis	NC_034179.1	588	-	Omyk	NC_035088.1	660	-	N9	35	17	OG1v0006466
527	109892800	110537548	Okis	NC_034179.1	589	+	Omyk	NC_035088.1	661	+	N9	35	64	OG1v0006218
527	109892143	110539143	Okis	NC_034179.1	590	-	Omyk	NC_035088.1	662	-	N9	31	66	OG1v0009253
527	109892801	110537549	Okis	NC_034179.1	591	-	Omyk	NC_035088.1	663	-	N9	65	98	OG1v0001166
527	109892802	110537550	Okis	NC_034179.1	592	-	Omyk	NC_035088.1	664	-	N9	28	46	OG1v0009074
527	109892803	110537551	Okis	NC_034179.1	593	-	Omyk	NC_035088.1	665	-	N9	30	42	OG1v0007445
527	109892804	100301746	Okis	NC_034179.1	594	-	Omyk	NC_035088.1	666	-	N9	26	3	OG1v0012177
527	109892805	110537552	Okis	NC_034179.1	595	+	Omyk	NC_035088.1	667	+	N9	57	77	OG1v0001968
527	109892806	110537553	Okis	NC_034179.1	596	-	Omyk	NC_035088.1	668	-	N9	56	97	OG1v0001527
527	109892808	110537554	Okis	NC_034179.1	597	+	Omyk	NC_035088.1	669	+	N9	49	33	OG1v0003191
527	109892809	110537555	Okis	NC_034179.1	598	-	Omyk	NC_035088.1	670	-	N9	25	8	OG1v0012038
527	109892810	110537556	Okis	NC_034179.1	599	+	Omyk	NC_035088.1	671	+	N9	57	97	OG1v0002408
527	109892811	110537557	Okis	NC_034179.1	600	-	Omyk	NC_035088.1	672	-	N9	3	NA	OG1v0023582
527	109892812	110537558	Okis	NC_034179.1	601	+	Omyk	NC_035088.1	673	+	N9	35	89	OG1v0005591
527	109892813	110537559	Okis	NC_034179.1	602	-	Omyk	NC_035088.1	674	-	N9	29	75	OG1v0009594
527	109892815	110537560	Okis	NC_034179.1	603	+	Omyk	NC_035088.1	675	+	N9	33	13	OG1v0007744
527	109892817	110537561	Okis	NC_034179.1	604	+	Omyk	NC_035088.1	676	+	N9	31	82	OG1v0009229
527	109892816	110537562	Okis	NC_034179.1	605	+	Omyk	NC_035088.1	677	+	N9	27	35	OG1v0010976
527	109892818	110537563	Okis	NC_034179.1	606	+	Omyk	NC_035088.1	678	+	N9	17	48	OG1v0015637
527	109892819	110537564	Okis	NC_034179.1	607	-	Omyk	NC_035088.1	679	-	N9	31	21	OG1v0008748
527	109892820	110537565	Okis	NC_034179.1	608	+	Omyk	NC_035088.1	680	+	N9	29	49	OG1v0010325
527	109892144	110537566	Okis	NC_034179.1	609	-	Omyk	NC_035088.1	681	-	N9	35	33	OG1v0006220
527	109892821	110537567	Okis	NC_034179.1	610	+	Omyk	NC_035088.1	682	+	N9	37	79	OG1v0005087
527	109892822	110537568	Okis	NC_034179.1	611	-	Omyk	NC_035088.1	683	-	N9	53	15	OG1v0002253
527	109892825	110537571	Okis	NC_034179.1	613	-	Omyk	NC_035088.1	685	-	N9	27	61	OG1v0010394
527	109892826	110537572	Okis	NC_034179.1	614	+	Omyk	NC_035088.1	686	+	N9	25	0	OG1v0011647
527	109891819	110537573	Okis	NC_034179.1	615	-	Omyk	NC_035088.1	687	-	N9	36	98	OG1v0006643
527	109892827	110537574	Okis	NC_034179.1	616	+	Omyk	NC_035088.1	688	+	N9	29	16	OG1v0010279
527	109892828	110537575	Okis	NC_034179.1	617	-	Omyk	NC_035088.1	689	-	N9	59	40	OG1v0001902
527	109892830	110537578	Okis	NC_034179.1	618	-	Omyk	NC_035088.1	690	-	N9	35	99	OG1v0006037
527	109892829	110537577	Okis	NC_034179.1	619	+	Omyk	NC_035088.1	691	+	N9	23	56	OG1v0013093
527	109891820	110537576	Okis	NC_034179.1	620	-	Omyk	NC_035088.1	692	-	N9	41	2	OG1v0004171
527	109892833	110537579	Okis	NC_034179.1	621	-	Omyk	NC_035088.1	693	-	N9	95	71	OG1v0000450
527	109892831	110537580	Okis	NC_034179.1	622	-	Omyk	NC_035088.1	694	-	N9	33	91	OG1v0006893
527	109892147	110537582	Okis	NC_034179.1	624	+	Omyk	NC_035088.1	695	+	N9	19	64	OG1v0015193
527	109892834	110537584	Okis	NC_034179.1	625	+	Omyk	NC_035088.1	696	+	N9	39	100	OG1v0002263
527	109892148	110537592	Okis	NC_034179.1	627	+	Omyk	NC_035088.1	698	+	N9	23	67	OG1v0012863
527	109892841	110537598	Okis	NC_034179.1	628	-	Omyk	NC_035088.1	700	-	N9	59	97	OG1v0001766
527	109892842	110537600	Okis	NC_034179.1	629	-	Omyk	NC_035088.1	701	-	N9	27	78	OG1v0010900
527	109892843	110537599	Okis	NC_034179.1	630	-	Omyk	NC_035088.1	702	-	N9	53	63	OG1v0002662
527	109892845	110537601	Okis	NC_034179.1	631	-	Omyk	NC_035088.1	703	-	N9	13	68	OG1v0016309
527	109893609	110538894	Okis	NC_034179.1	633	-	Omyk	NC_035088.1	704	-	N9	15	89	OG1v0016177
527	109892848	110537602	Okis	NC_034179.1	634	-	Omyk	NC_035088.1	705	-	N9	27	87	OG1v0011153
527	109892847	110537604	Okis	NC_034179.1	635	-	Omyk	NC_035088.1	706	-	N9	27	0	OG1v0010506
527	109892850	110537605	Okis	NC_034179.1	636	-	Omyk	NC_035088.1	707	-	N9	35	98	OG1v0005633
527	109892851	110537606	Okis	NC_034179.1	637	-	Omyk	NC_035088.1	708	-	N9	25	98	OG1v0011602
527	109892852	110537607	Okis	NC_034179.1	638	-	Omyk	NC_035088.1	709	-	N9	33	100	OG1v0006783
527	109891822	110538895	Okis	NC_034179.1	639	+	Omyk	NC_035088.1	710	+	N9	28	100	OG1v0009840
527	109891823	110538896	Okis	NC_034179.1	640	+	Omyk	NC_035088.1	711	+	N9	25	95	OG1v0011719
527	109892853	110537608	Okis	NC_034179.1	641	-	Omyk	NC_035088.1	713	-	N8	31	34	OG1v0008445
527	109892854	110537610	Okis	NC_034179.1	642	-	Omyk	NC_035088.1	714	-	N9	57	79	OG1v0001961
527	109892856	110537612	Okis	NC_034179.1	643	+	Omyk	NC_035088.1	715	+	N9	45	100	OG1v0002064
527	109892857	110537613	Okis	NC_034179.1	644	-	Omyk	NC_035088.1	716	-	N9	32	66	OG1v0005170
527	109892859	110537616	Okis	NC_034179.1	645	+	Omyk	NC_035088.1	717	+	N9	27	55	OG1v0011197
527	109892858	110537614	Okis	NC_034179.1	646	-	Omyk	NC_035088.1	718	-	N9	35	99	OG1v0005358
527	109891824	110538897	Okis	NC_034179.1	647	-	Omyk	NC_035088.1	719	-	N9	53	90	OG1v0001029
527	109892862	110537617	Okis	NC_034179.1	648	+	Omyk	NC_035088.1	721	+	N9	37	100	OG1v0006227
527	109892864	110537618	Okis	NC_034179.1	649	+	Omyk	NC_035088.1	722	+	N9	54	98	OG1v0002667
527	109892863	110537619	Okis	NC_034179.1	650	+	Omyk	NC_035088.1	723	+	N9	33	18	OG1v0007519
527	109892865	110537620	Okis	NC_034179.1	651	-	Omyk	NC_035088.1	724	-	N9	48	100	OG1v0001574
527	109892150	110537621	Okis	NC_034179.1	652	-	Omyk	NC_035088.1	725	-	N9	31	95	OG1v0008603
527	109892866	110537623	Okis	NC_034179.1	653	+	Omyk	NC_035088.1	726	+	N9	27	41	OG1v0010415
527	109892867	110537624	Okis	NC_034179.1	654	-	Omyk	NC_035088.1	727	-	N9	33	36	OG1v0006810
527	109892869	110537625	Okis	NC_034179.1	655	-	Omyk	NC_035088.1	728	-	N9	23	69	OG1v0013868
527	109892870	110537627	Okis	NC_034179.1	656	+	Omyk	NC_035088.1	729	+	N9	29	70	OG1v0009754
527	109891825	110537628	Okis	NC_034179.1	657	+	Omyk	NC_035088.1	730	+	N9	35	83	OG1v0006022
527	109892871	110537630	Okis	NC_034179.1	658	+	Omyk	NC_035088.1	731	+	N9	26	100	OG1v0009935
527	109891826	110539146	Okis	NC_034179.1	660	+	Omyk	NC_035088.1	734	+	N9	88	86	OG1v0000402
527	109892151	110537635	Okis	NC_034179.1	661	+	Omyk	NC_035088.1	735	+	N9	31	92	OG1v0010090
527	109892874	110537636	Okis	NC_034179.1	662	+	Omyk	NC_035088.1	736	+	N9	181	44	OG1v0000053
527	109892873	100135841	Okis	NC_034179.1	663	-	Omyk	NC_035088.1	737	-	N9	158	99	OG1v0000117
527	109892875	110537637	Okis	NC_034179.1	664	-	Omyk	NC_035088.1	738	-	N9	25	54	OG1v0011704
527	109892876	100135842	Okis	NC_034179.1	665	+	Omyk	NC_035088.1	739	+	N9	166	100	OG1v0000117
527	109892877	110537638	Okis	NC_034179.1	666	+	Omyk	NC_035088.1	740	+	N9	33	76	OG1v0007414
527	109892878	110537639	Okis	NC_034179.1	667	-	Omyk	NC_035088.1	741	-	N9	270	58	OG1v0000041
527	109892879	110537640	Okis	NC_034179.1	668	-	Omyk	NC_035088.1	742	-	N9	33	100	OG1v0006859
527	109892880	110537641	Okis	NC_034179.1	669	+	Omyk	NC_035088.1	743	+	N9	25	41	OG1v0011408
527	109892881	100305332	Okis	NC_034179.1	670	+	Omyk	NC_035088.1	744	+	N9	21	74	OG1v0014399
527	109892882	110537642	Okis	NC_034179.1	671	-	Omyk	NC_035088.1	745	-	N9	35	98	OG1v0005561
527	109892154	110537644	Okis	NC_034179.1	672	+	Omyk	NC_035088.1	746	+	N9	52	99	OG1v0002956
527	109892884	110537648	Okis	NC_034179.1	673	+	Omyk	NC_035088.1	747	+	N9	35	43	OG1v0006070
527	109892883	110537647	Okis	NC_034179.1	674	-	Omyk	NC_035088.1	748	-	N9	25	85	OG1v0012260
527	109892886	110537649	Okis	NC_034179.1	675	-	Omyk	NC_035088.1	749	-	N9	43	20	OG1v0002032
527	109892887	110537650	Okis	NC_034179.1	676	-	Omyk	NC_035088.1	750	-	N9	85	20	OG1v0000598
527	109892888	110537651	Okis	NC_034179.1	677	+	Omyk	NC_035088.1	751	+	N9	122	35	OG1v0000190
527	109891827	110537653	Okis	NC_034179.1	678	-	Omyk	NC_035088.1	752	-	N9	52	71	OG1v0001329
527	109892889	110537654	Okis	NC_034179.1	679	-	Omyk	NC_035088.1	753	-	N9	50	18	OG1v0001317
527	109892890	110537655	Okis	NC_034179.1	680	-	Omyk	NC_035088.1	754	-	N9	48	2	OG1v0001659
527	109891828	110538901	Okis	NC_034179.1	681	-	Omyk	NC_035088.1	755	-	N9	31	100	OG1v0008518
527	109892900	110537656	Okis	NC_034179.1	682	-	Omyk	NC_035088.1	756	-	N9	52	35	OG1v0000926
527	109892899	110537657	Okis	NC_034179.1	683	-	Omyk	NC_035088.1	757	-	N9	23	9	OG1v0013626
527	109892896	110537659	Okis	NC_034179.1	684	-	Omyk	NC_035088.1	758	-	N9	53	0	OG1v0001549
527	109892897	110537660	Okis	NC_034179.1	685	+	Omyk	NC_035088.1	759	+	N9	27	76	OG1v0010972
527	109892903	110537661	Okis	NC_034179.1	686	-	Omyk	NC_035088.1	760	-	N9	325	47	OG1v0000028
527	109891830	110539147	Okis	NC_034179.1	687	-	Omyk	NC_035088.1	761	-	N9	29	93	OG1v0007944
527	109892895	110537662	Okis	NC_034179.1	688	+	Omyk	NC_035088.1	763	+	N9	54	96	OG1v0001741
527	109892898	110537664	Okis	NC_034179.1	689	+	Omyk	NC_035088.1	764	+	N9	42	4	OG1v0002150
527	109891833	110537665	Okis	NC_034179.1	690	+	Omyk	NC_035088.1	765	+	N9	24	94	OG1v0009435
527	109892894	110537666	Okis	NC_034179.1	692	+	Omyk	NC_035088.1	766	+	N9	42	58	OG1v0002296
527	109892904	110537668	Okis	NC_034179.1	693	-	Omyk	NC_035088.1	767	-	N9	48	100	OG1v0003339
527	109892893	110537669	Okis	NC_034179.1	694	-	Omyk	NC_035088.1	768	-	N9	43	87	OG1v0002272
527	109892902	110537670	Okis	NC_034179.1	695	+	Omyk	NC_035088.1	769	+	N9	41	19	OG1v0002438
527	109892906	110537671	Okis	NC_034179.1	696	-	Omyk	NC_035088.1	770	-	N9	54	72	OG1v0001736
527	109892907	110537672	Okis	NC_034179.1	697	+	Omyk	NC_035088.1	771	+	N9	38	24	OG1v0002936
527	109892910	110537674	Okis	NC_034179.1	699	-	Omyk	NC_035088.1	773	-	N9	143	100	OG1v0000087
527	109892911	110537675	Okis	NC_034179.1	700	-	Omyk	NC_035088.1	774	-	N9	63	58	OG1v0001425
527	109892155	110537676	Okis	NC_034179.1	701	-	Omyk	NC_035088.1	775	-	N9	59	91	OG1v0001856
527	109891835	110537678	Okis	NC_034179.1	703	-	Omyk	NC_035088.1	776	-	N9	21	100	OG1v0014782
527	109892914	110537682	Okis	NC_034179.1	705	-	Omyk	NC_035088.1	778	-	N9	50	98	OG1v0001825
527	109892912	110538902	Okis	NC_034179.1	706	-	Omyk	NC_035088.1	779	-	N9	32	100	OG1v0008167
527	109892916	110537684	Okis	NC_034179.1	707	-	Omyk	NC_035088.1	780	-	N9	26	100	OG1v0011717
527	109892157	110537685	Okis	NC_034179.1	708	+	Omyk	NC_035088.1	781	+	N8	110	6	OG1v0000245
527	109891836	110537686	Okis	NC_034179.1	709	+	Omyk	NC_035088.1	782	+	N9	126	0	OG1v0000160
527	109892917	110537687	Okis	NC_034179.1	710	-	Omyk	NC_035088.1	783	-	N9	35	16	OG1v0006360
527	109892158	110537688	Okis	NC_034179.1	711	+	Omyk	NC_035088.1	784	+	N9	59	80	OG1v0001756
527	109892918	110537689	Okis	NC_034179.1	712	+	Omyk	NC_035088.1	785	+	N9	57	99	OG1v0001569
527	109892919	110537690	Okis	NC_034179.1	713	+	Omyk	NC_035088.1	786	+	N9	69	52	OG1v0000976
527	109892920	110537691	Okis	NC_034179.1	714	-	Omyk	NC_035088.1	787	-	N9	9	100	OG1v0018217
527	109892159	110537692	Okis	NC_034179.1	715	+	Omyk	NC_035088.1	788	+	N9	11	16	OG1v0017266
527	109892160	110537693	Okis	NC_034179.1	716	+	Omyk	NC_035088.1	789	+	N9	35	94	OG1v0006109
527	109892921	110538903	Okis	NC_034179.1	717	+	Omyk	NC_035088.1	790	+	N9	61	54	OG1v0001475
527	109892161	110537695	Okis	NC_034179.1	718	-	Omyk	NC_035088.1	791	-	N9	27	92	OG1v0010930
527	109892923	110537696	Okis	NC_034179.1	719	+	Omyk	NC_035088.1	792	+	N9	27	77	OG1v0008805
527	109892924	110537697	Okis	NC_034179.1	720	-	Omyk	NC_035088.1	793	-	N9	33	42	OG1v0007673
527	109892925	110537698	Okis	NC_034179.1	721	-	Omyk	NC_035088.1	794	-	N9	35	100	OG1v0007111
527	109892926	110537699	Okis	NC_034179.1	722	-	Omyk	NC_035088.1	795	-	N9	31	100	OG1v0008256
527	109892927	110537700	Okis	NC_034179.1	723	-	Omyk	NC_035088.1	796	-	N9	27	100	OG1v0009653
527	109892930	110537701	Okis	NC_034179.1	724	-	Omyk	NC_035088.1	797	-	N9	35	87	OG1v0005520
527	109892928	110537702	Okis	NC_034179.1	725	-	Omyk	NC_035088.1	798	-	N9	33	58	OG1v0006839
527	109892931	110537704	Okis	NC_034179.1	726	+	Omyk	NC_035088.1	799	+	N9	31	100	OG1v0010033
527	109892932	110537705	Okis	NC_034179.1	727	+	Omyk	NC_035088.1	800	+	N9	35	97	OG1v0005739
527	109892934	110537706	Okis	NC_034179.1	728	-	Omyk	NC_035088.1	801	-	N9	35	57	OG1v0005455
527	109892936	110537707	Okis	NC_034179.1	729	+	Omyk	NC_035088.1	802	+	N7	278	96	OG1v0000024
527	109892163	110537708	Okis	NC_034179.1	730	+	Omyk	NC_035088.1	803	+	N9	57	37	OG1v0000552
527	109891838	110538905	Okis	NC_034179.1	731	+	Omyk	NC_035088.1	804	+	N9	42	4	OG1v0001985
527	109891839	110537709	Okis	NC_034179.1	732	+	Omyk	NC_035088.1	805	+	N9	65	96	OG1v0001391
527	109892937	110537710	Okis	NC_034179.1	733	+	Omyk	NC_035088.1	806	+	N9	61	45	OG1v0001503
527	109892165	110537711	Okis	NC_034179.1	734	+	Omyk	NC_035088.1	807	+	N9	46	99	OG1v0002033
527	109892938	110537712	Okis	NC_034179.1	735	+	Omyk	NC_035088.1	808	+	N9	31	42	OG1v0008784
527	109891840	110538906	Okis	NC_034179.1	736	-	Omyk	NC_035088.1	809	-	N9	29	49	OG1v0010242
527	109891841	110537713	Okis	NC_034179.1	737	+	Omyk	NC_035088.1	810	+	N9	143	50	OG1v0000158
527	109892939	110537714	Okis	NC_034179.1	738	-	Omyk	NC_035088.1	811	-	N9	124	96	OG1v0000210
527	109892940	110537715	Okis	NC_034179.1	740	+	Omyk	NC_035088.1	812	+	N9	27	13	OG1v0011085
527	109892944	110537717	Okis	NC_034179.1	741	-	Omyk	NC_035088.1	813	-	N9	33	99	OG1v0009099
527	109892943	110537721	Okis	NC_034179.1	742	+	Omyk	NC_035088.1	814	+	N9	19	25	OG1v0015120
527	109892941	110537718	Okis	NC_034179.1	743	-	Omyk	NC_035088.1	815	-	N9	81	74	OG1v0000652
527	109892945	110537723	Okis	NC_034179.1	744	-	Omyk	NC_035088.1	816	-	N9	35	98	OG1v0005471
527	109892946	110537724	Okis	NC_034179.1	745	+	Omyk	NC_035088.1	817	+	N9	80	82	OG1v0000599
527	109892947	110537725	Okis	NC_034179.1	746	-	Omyk	NC_035088.1	818	-	N9	113	47	OG1v0000273
527	109892166	110537726	Okis	NC_034179.1	747	+	Omyk	NC_035088.1	819	+	N9	67	21	OG1v0001102
527	109892948	110537727	Okis	NC_034179.1	748	-	Omyk	NC_035088.1	820	-	N9	88	21	OG1v0000474
527	109892950	110537728	Okis	NC_034179.1	749	+	Omyk	NC_035088.1	821	+	N9	128	32	OG1v0000147
527	109892951	110537730	Okis	NC_034179.1	750	+	Omyk	NC_035088.1	822	+	N9	27	3	OG1v0009250
527	109892953	110537731	Okis	NC_034179.1	751	+	Omyk	NC_035088.1	824	+	N9	98	81	OG1v0000122
527	109892954	110537732	Okis	NC_034179.1	752	+	Omyk	NC_035088.1	825	+	N9	33	45	OG1v0007216
527	109891843	110537733	Okis	NC_034179.1	753	+	Omyk	NC_035088.1	826	+	N9	33	48	OG1v0006953
527	109892955	110537734	Okis	NC_034179.1	754	-	Omyk	NC_035088.1	827	-	N9	35	99	OG1v0005430
527	109892956	110537736	Okis	NC_034179.1	755	-	Omyk	NC_035088.1	828	-	N9	33	74	OG1v0006831
527	109892958	100135950	Okis	NC_034179.1	756	+	Omyk	NC_035088.1	830	+	N9	35	53	OG1v0006321
527	109892168	110537738	Okis	NC_034179.1	757	-	Omyk	NC_035088.1	831	-	N9	75	85	OG1v0000585
527	109892960	110537739	Okis	NC_034179.1	758	-	Omyk	NC_035088.1	832	-	N9	35	65	OG1v0006194
527	109892961	110537740	Okis	NC_034179.1	759	+	Omyk	NC_035088.1	833	+	N9	33	69	OG1v0007256
527	109891844	110537741	Okis	NC_034179.1	760	-	Omyk	NC_035088.1	835	-	N9	212	100	OG1v0000053
527	109892170	110537742	Okis	NC_034179.1	761	+	Omyk	NC_035088.1	836	+	N9	24	45	OG1v0010513
527	109892962	110537744	Okis	NC_034179.1	762	+	Omyk	NC_035088.1	837	+	N8	104	50	OG1v0000140
527	109892963	110537746	Okis	NC_034179.1	763	+	Omyk	NC_035088.1	839	+	N9	31	100	OG1v0008325
527	109892965	110537747	Okis	NC_034179.1	764	-	Omyk	NC_035088.1	841	-	N9	31	88	OG1v0008310
527	109891846	110537750	Okis	NC_034179.1	765	-	Omyk	NC_035088.1	842	-	N9	13	23	OG1v0016715
527	109892171	110537751	Okis	NC_034179.1	766	-	Omyk	NC_035088.1	843	-	N9	147	37	OG1v0000148
527	109892966	110537754	Okis	NC_034179.1	767	+	Omyk	NC_035088.1	844	+	N9	57	16	OG1v0002065
527	109892967	110537753	Okis	NC_034179.1	768	+	Omyk	NC_035088.1	845	+	N9	150	55	OG1v0000102
527	109892968	110537755	Okis	NC_034179.1	769	+	Omyk	NC_035088.1	846	+	N9	30	81	OG1v0007352
527	109892970	110537758	Okis	NC_034179.1	770	+	Omyk	NC_035088.1	847	+	N9	17	0	OG1v0016249
527	109892969	110537756	Okis	NC_034179.1	771	-	Omyk	NC_035088.1	848	-	N9	132	45	OG1v0000168
527	109892971	110537759	Okis	NC_034179.1	772	-	Omyk	NC_035088.1	849	-	N9	27	93	OG1v0010414
527	109892972	110537760	Okis	NC_034179.1	773	-	Omyk	NC_035088.1	850	-	N9	33	100	OG1v0006826
527	109892973	110537761	Okis	NC_034179.1	774	-	Omyk	NC_035088.1	851	-	N9	29	22	OG1v0007995
527	109892974	110537762	Okis	NC_034179.1	775	+	Omyk	NC_035088.1	852	+	N9	83	98	OG1v0000430
527	109891847	110537763	Okis	NC_034179.1	776	-	Omyk	NC_035088.1	853	+	N9	30	23	OG1v0007383
527	109892172	110537764	Okis	NC_034179.1	778	+	Omyk	NC_035088.1	854	+	N9	21	100	OG1v0015208
527	109892977	110537765	Okis	NC_034179.1	779	+	Omyk	NC_035088.1	855	+	N9	55	22	OG1v0002412
527	109892978	110537767	Okis	NC_034179.1	780	-	Omyk	NC_035088.1	856	-	N9	31	16	OG1v0008991
527	109892979	110537768	Okis	NC_034179.1	781	+	Omyk	NC_035088.1	857	+	N9	27	6	OG1v0011224
527	109892980	110537769	Okis	NC_034179.1	782	-	Omyk	NC_035088.1	858	-	N9	61	98	OG1v0001518
527	109892981	110537770	Okis	NC_034179.1	783	-	Omyk	NC_035088.1	859	-	N9	35	44	OG1v0006390
527	109892173	110537771	Okis	NC_034179.1	784	+	Omyk	NC_035088.1	860	+	N9	43	59	OG1v0003748
527	109892982	110537772	Okis	NC_034179.1	785	-	Omyk	NC_035088.1	861	-	N9	35	100	OG1v0008004
527	109892983	110537773	Okis	NC_034179.1	786	-	Omyk	NC_035088.1	862	-	N9	25	16	OG1v0011438
527	109892984	110537774	Okis	NC_034179.1	787	+	Omyk	NC_035088.1	863	+	N9	37	89	OG1v0004844
527	109892174	110537776	Okis	NC_034179.1	788	+	Omyk	NC_035088.1	864	+	N9	31	86	OG1v0008956
527	109892987	100653462	Okis	NC_034179.1	789	-	Omyk	NC_035088.1	865	-	N9	5	0	OG1v0019235
527	109892985	110537777	Okis	NC_034179.1	790	-	Omyk	NC_035088.1	866	-	N9	25	45	OG1v0011364
527	109892175	100301661	Okis	NC_034179.1	791	+	Omyk	NC_035088.1	867	+	N9	31	83	OG1v0008737
527	109892176	110537778	Okis	NC_034179.1	792	-	Omyk	NC_035088.1	868	-	N9	37	13	OG1v0005204
527	109892177	110537779	Okis	NC_034179.1	793	-	Omyk	NC_035088.1	869	-	N9	33	18	OG1v0007954
527	109892988	110537780	Okis	NC_034179.1	794	-	Omyk	NC_035088.1	870	-	N9	53	42	OG1v0002555
527	109891849	110538908	Okis	NC_034179.1	795	+	Omyk	NC_035088.1	871	+	N9	4	NA	OG1v0020316
527	109892990	100305302	Okis	NC_034179.1	796	-	Omyk	NC_035088.1	872	-	N9	44	12	OG1v0002708
527	109892991	110537781	Okis	NC_034179.1	797	-	Omyk	NC_035088.1	873	-	N9	35	96	OG1v0005679
527	109892992	110537783	Okis	NC_034179.1	798	-	Omyk	NC_035088.1	874	-	N9	23	48	OG1v0013168
527	109892993	110537784	Okis	NC_034179.1	799	+	Omyk	NC_035088.1	875	+	N7	142	83	OG1v0000079
527	109892994	110537785	Okis	NC_034179.1	800	-	Omyk	NC_035088.1	876	-	N9	37	100	OG1v0004839
527	109892178	110537786	Okis	NC_034179.1	801	-	Omyk	NC_035088.1	877	-	N9	18	98	OG1v0015435
527	109892995	110537787	Okis	NC_034179.1	802	-	Omyk	NC_035088.1	878	-	N9	58	98	OG1v0001526
527	109892997	110537789	Okis	NC_034179.1	803	-	Omyk	NC_035088.1	880	-	N9	53	36	OG1v0001190
527	109892179	110537791	Okis	NC_034179.1	804	+	Omyk	NC_035088.1	881	+	N9	37	83	OG1v0005152
527	109892998	110537792	Okis	NC_034179.1	805	-	Omyk	NC_035088.1	882	-	N9	50	90	OG1v0001401
527	109892999	110537793	Okis	NC_034179.1	806	-	Omyk	NC_035088.1	883	-	N9	23	84	OG1v0013605
527	109893000	100136153	Okis	NC_034179.1	807	+	Omyk	NC_035088.1	884	+	N9	63	75	OG1v0001383
527	109891851	110537795	Okis	NC_034179.1	808	+	Omyk	NC_035088.1	885	+	N9	42	36	OG1v0003969
527	109893001	110537794	Okis	NC_034179.1	809	+	Omyk	NC_035088.1	886	+	N9	48	92	OG1v0001740
527	109893002	110537796	Okis	NC_034179.1	810	+	Omyk	NC_035088.1	887	+	N9	31	8	OG1v0009163
527	109892180	110537798	Okis	NC_034179.1	812	-	Omyk	NC_035088.1	889	-	N9	55	45	OG1v0002352
527	109893005	110537799	Okis	NC_034179.1	813	-	Omyk	NC_035088.1	890	-	N9	55	3	OG1v0002316
527	109893006	110537800	Okis	NC_034179.1	814	+	Omyk	NC_035088.1	891	+	N9	44	25	OG1v0002100
527	109893007	110537801	Okis	NC_034179.1	815	+	Omyk	NC_035088.1	892	+	N9	95	47	OG1v0000412
527	109893008	110537802	Okis	NC_034179.1	816	+	Omyk	NC_035088.1	893	+	N9	56	100	OG1v0002314
527	109891852	110537804	Okis	NC_034179.1	817	-	Omyk	NC_035088.1	894	-	N7	25	99	OG1v0010998
527	109892184	110537805	Okis	NC_034179.1	818	-	Omyk	NC_035088.1	896	-	N9	69	0	OG1v0000996
527	109892185	110537807	Okis	NC_034179.1	819	+	Omyk	NC_035088.1	897	+	N9	65	100	OG1v0001369
527	109893011	110537809	Okis	NC_034179.1	820	+	Omyk	NC_035088.1	898	+	N9	33	4	OG1v0007670
527	109893010	110537808	Okis	NC_034179.1	821	-	Omyk	NC_035088.1	899	-	N9	35	1	OG1v0005700
527	109893012	110537810	Okis	NC_034179.1	822	+	Omyk	NC_035088.1	900	+	N9	29	45	OG1v0008031
527	109892186	110537811	Okis	NC_034179.1	823	-	Omyk	NC_035088.1	901	-	N9	51	44	OG1v0002928
527	109893013	110537813	Okis	NC_034179.1	824	-	Omyk	NC_035088.1	902	-	N9	29	100	OG1v0009639
527	109893014	100301869	Okis	NC_034179.1	825	-	Omyk	NC_035088.1	903	-	N9	24	22	OG1v0013865
527	109893015	110537814	Okis	NC_034179.1	826	-	Omyk	NC_035088.1	904	-	N9	50	74	OG1v0001231
527	109893017	110537815	Okis	NC_034179.1	827	+	Omyk	NC_035088.1	905	+	N9	59	27	OG1v0001676
527	109892187	110537817	Okis	NC_034179.1	828	+	Omyk	NC_035088.1	906	+	N9	12	67	OG1v0017296
527	109893019	110537818	Okis	NC_034179.1	829	-	Omyk	NC_035088.1	907	-	N9	158	7	OG1v0000111
527	109892188	100136702	Okis	NC_034179.1	830	+	Omyk	NC_035088.1	908	+	N9	55	6	OG1v0002437
527	109893020	110537819	Okis	NC_034179.1	831	-	Omyk	NC_035088.1	909	-	N9	161	56	OG1v0000087
527	109893021	110537820	Okis	NC_034179.1	832	-	Omyk	NC_035088.1	911	-	N9	53	92	OG1v0001097
527	109893022	110537823	Okis	NC_034179.1	833	+	Omyk	NC_035088.1	912	+	N9	57	99	OG1v0000601
527	109893023	110538909	Okis	NC_034179.1	834	+	Omyk	NC_035088.1	913	+	N9	37	84	OG1v0004822
527	109893024	110537824	Okis	NC_034179.1	835	+	Omyk	NC_035088.1	914	+	N9	23	62	OG1v0012358
527	109893025	110537826	Okis	NC_034179.1	836	+	Omyk	NC_035088.1	915	+	N9	129	2	OG1v0000100
527	109891854	110537829	Okis	NC_034179.1	837	+	Omyk	NC_035088.1	916	+	N9	33	42	OG1v0007340
527	109893026	110537827	Okis	NC_034179.1	838	-	Omyk	NC_035088.1	917	-	N9	33	21	OG1v0007515
527	109893028	110537832	Okis	NC_034179.1	840	+	Omyk	NC_035088.1	918	+	N9	35	86	OG1v0006337
527	109891855	110537833	Okis	NC_034179.1	841	+	Omyk	NC_035088.1	919	+	N6	30	0	OG1v0007230
527	109891857	110537834	Okis	NC_034179.1	843	+	Omyk	NC_035088.1	920	+	N9	48	0	OG1v0001033
527	109893029	100136601	Okis	NC_034179.1	844	+	Omyk	NC_035088.1	922	+	N9	36	77	OG1v0005250
527	109893030	100136198	Okis	NC_034179.1	845	-	Omyk	NC_035088.1	923	-	N9	84	100	OG1v0000377
527	109893031	110537836	Okis	NC_034179.1	846	-	Omyk	NC_035088.1	924	-	N9	35	99	OG1v0006646
527	109893032	110537838	Okis	NC_034179.1	847	+	Omyk	NC_035088.1	925	+	N9	35	82	OG1v0006639
527	109893033	110537840	Okis	NC_034179.1	848	+	Omyk	NC_035088.1	927	+	N9	29	65	OG1v0010295
527	109891858	110537841	Okis	NC_034179.1	849	+	Omyk	NC_035088.1	928	+	N9	31	100	OG1v0010284
527	109893035	110537843	Okis	NC_034179.1	850	+	Omyk	NC_035088.1	929	+	N9	63	99	OG1v0000802
527	109893036	110537844	Okis	NC_034179.1	851	+	Omyk	NC_035088.1	930	+	N9	33	89	OG1v0007119
527	109893037	110537845	Okis	NC_034179.1	852	-	Omyk	NC_035088.1	931	-	N9	59	3	OG1v0001906
527	109893039	110537846	Okis	NC_034179.1	853	+	Omyk	NC_035088.1	932	+	N9	28	100	OG1v0008412
527	109893042	110537848	Okis	NC_034179.1	854	+	Omyk	NC_035088.1	933	+	N9	39	31	OG1v0004721
527	109893041	110537849	Okis	NC_034179.1	855	-	Omyk	NC_035088.1	934	-	N9	25	100	OG1v0010356
527	109893043	110539152	Okis	NC_034179.1	856	-	Omyk	NC_035088.1	953	-	N9	26	69	OG1v0009393
527	109893045	110537865	Okis	NC_034179.1	859	+	Omyk	NC_035088.1	954	+	N9	24	82	OG1v0014033
527	109891860	110538919	Okis	NC_034179.1	861	+	Omyk	NC_035088.1	955	+	N9	54	89	OG1v0000643
527	109893046	110537866	Okis	NC_034179.1	862	-	Omyk	NC_035088.1	956	-	N9	27	71	OG1v0009042
527	109891861	110537867	Okis	NC_034179.1	864	+	Omyk	NC_035088.1	957	+	N9	56	69	OG1v0001333
527	109893050	110537868	Okis	NC_034179.1	865	+	Omyk	NC_035088.1	958	+	N9	34	100	OG1v0006200
527	109893051	110537870	Okis	NC_034179.1	866	+	Omyk	NC_035088.1	959	+	N9	28	47	OG1v0008790
527	109891863	110537871	Okis	NC_034179.1	867	+	Omyk	NC_035088.1	960	+	N9	42	100	OG1v0003754
527	109893052	110537872	Okis	NC_034179.1	868	-	Omyk	NC_035088.1	961	-	N9	107	39	OG1v0000326
527	109893053	110537874	Okis	NC_034179.1	869	-	Omyk	NC_035088.1	962	-	N8	22	61	OG1v0013279
527	109891864	110537873	Okis	NC_034179.1	870	+	Omyk	NC_035088.1	963	+	N9	27	2	OG1v0008306
527	109893054	110537875	Okis	NC_034179.1	871	+	Omyk	NC_035088.1	964	+	N9	19	93	OG1v0015162
527	109893055	110537876	Okis	NC_034179.1	872	+	Omyk	NC_035088.1	965	+	N9	23	100	OG1v0012939
527	109893056	110537878	Okis	NC_034179.1	873	+	Omyk	NC_035088.1	966	+	N9	23	68	OG1v0013655
527	109893057	110537879	Okis	NC_034179.1	874	+	Omyk	NC_035088.1	967	+	N9	27	69	OG1v0010443
527	109893062	100301668	Okis	NC_034179.1	875	+	Omyk	NC_035088.1	968	+	N9	23	95	OG1v0010155
527	109893060	110537884	Okis	NC_034179.1	876	+	Omyk	NC_035088.1	969	+	N9	23	23	OG1v0013611
527	109891865	110537880	Okis	NC_034179.1	877	-	Omyk	NC_035088.1	970	-	N9	15	43	OG1v0016423
527	109893058	110537881	Okis	NC_034179.1	878	-	Omyk	NC_035088.1	971	-	N9	27	99	OG1v0011755
527	109893063	110537886	Okis	NC_034179.1	879	+	Omyk	NC_035088.1	972	+	N9	14	29	OG1v0016881
527	109893065	110537888	Okis	NC_034179.1	880	+	Omyk	NC_035088.1	973	+	N9	67	25	OG1v0001127
527	109893059	110537883	Okis	NC_034179.1	881	+	Omyk	NC_035088.1	974	+	N9	40	40	OG1v0002948
527	109893061	110537885	Okis	NC_034179.1	882	+	Omyk	NC_035088.1	975	+	N9	26	77	OG1v0012025
527	109893064	110537887	Okis	NC_034179.1	883	+	Omyk	NC_035088.1	976	+	N9	23	100	OG1v0014640
527	109893067	110538921	Okis	NC_034179.1	884	-	Omyk	NC_035088.1	977	-	N9	30	49	OG1v0006762
527	109893070	110537892	Okis	NC_034179.1	885	-	Omyk	NC_035088.1	978	-	N9	34	40	OG1v0005233
527	109893068	110537891	Okis	NC_034179.1	886	+	Omyk	NC_035088.1	979	+	N9	39	15	OG1v0004477
527	109893071	110537893	Okis	NC_034179.1	887	-	Omyk	NC_035088.1	980	-	N9	23	84	OG1v0013407
527	109893072	110537894	Okis	NC_034179.1	888	-	Omyk	NC_035088.1	981	-	N9	31	33	OG1v0006545
527	109893073	110537895	Okis	NC_034179.1	889	-	Omyk	NC_035088.1	982	-	N9	27	57	OG1v0011157
527	109893074	110537897	Okis	NC_034179.1	890	+	Omyk	NC_035088.1	983	+	N9	50	100	OG1v0001019
527	109893076	110537899	Okis	NC_034179.1	891	-	Omyk	NC_035088.1	984	-	N9	148	45	OG1v0000143
527	109893077	110537900	Okis	NC_034179.1	892	+	Omyk	NC_035088.1	986	+	N9	77	58	OG1v0000472
527	109893078	110537901	Okis	NC_034179.1	893	-	Omyk	NC_035088.1	987	-	N9	33	18	OG1v0007326
527	109893081	110537902	Okis	NC_034179.1	895	-	Omyk	NC_035088.1	988	-	N9	66	53	OG1v0000413
527	109893082	110537903	Okis	NC_034179.1	896	+	Omyk	NC_035088.1	989	+	N9	57	3	OG1v0001966
527	109892197	110537904	Okis	NC_034179.1	897	+	Omyk	NC_035088.1	990	+	N9	23	100	OG1v0013039
527	109893083	110537905	Okis	NC_034179.1	898	+	Omyk	NC_035088.1	991	+	N9	53	4	OG1v0001004
527	109892198	110537906	Okis	NC_034179.1	899	+	Omyk	NC_035088.1	992	+	N9	25	0	OG1v0012075
527	109891866	110538923	Okis	NC_034179.1	900	+	Omyk	NC_035088.1	993	+	N6	45	45	OG1v0000941
527	109891867	110537907	Okis	NC_034179.1	902	-	Omyk	NC_035088.1	994	-	N9	23	33	OG1v0012707
527	109891868	110537908	Okis	NC_034179.1	903	+	Omyk	NC_035088.1	995	+	N9	29	96	OG1v0006733
527	109893086	110539078	Okis	NC_034179.1	904	+	Omyk	NC_035088.1	996	+	N9	69	100	OG1v0000830
527	109893109	110539110	Okis	NC_034179.1	906	+	Omyk	NC_035088.1	998	+	N9	22	39	OG1v0014598
527	109893115	110539099	Okis	NC_034179.1	907	+	Omyk	NC_035088.1	999	+	N9	23	31	OG1v0013449
527	109893112	110539096	Okis	NC_034179.1	908	-	Omyk	NC_035088.1	1000	-	N9	28	89	OG1v0008978
527	109893117	110538924	Okis	NC_034179.1	909	+	Omyk	NC_035088.1	1001	+	N6	25	100	OG1v0009053
527	109893104	110539091	Okis	NC_034179.1	910	+	Omyk	NC_035088.1	1002	+	N9	25	3	OG1v0013212
527	109893119	110539104	Okis	NC_034179.1	911	-	Omyk	NC_035088.1	1003	-	N9	29	1	OG1v0010082
527	109893103	110539090	Okis	NC_034179.1	912	-	Omyk	NC_035088.1	1004	-	N9	17	40	OG1v0014295
527	109893095	110539086	Okis	NC_034179.1	913	-	Omyk	NC_035088.1	1005	-	N9	15	79	OG1v0015644
527	109891869	110539083	Okis	NC_034179.1	914	+	Omyk	NC_035088.1	1006	+	N9	37	57	OG1v0004963
[truncated: 769,025 more rows]
