# Supplementary material for: The structural variation landscape in 492 Atlantic salmon genomes
Source: Nat Commun. 2020 Oct 14;11:5176. doi: 10.1038/s41467-020-18972-x (PMC7560756; doi:10.1038/s41467-020-18972-x)
Supplement: Supplementary file 20 — Supplementary Data 17 [file 41467_2020_18972_MOESM20_ESM.zip › salmonid_synteny-master/pipeline_results/2019-03/speciesMeta.yaml]

preWGD: Eluc
postWGD:
- Tthy
- Hhuc
- Salp
- Okis
- Omyk
- Ssal
inputFiles:
  Tthy:
    common_name: Grayling
    scientific_name: Thymallus_thymallus
    source: local
    protein_fasta: /local/genome/references/Thymallus_thymallus/2018-CEES/Tthy2_maker_filter2_proteins.fasta
    cds_fasta: /mnt/users/garethg/species_data/Tthy/Tthy.cds.fa
    gff: /local/genome/references/Thymallus_thymallus/2018-CEES/Maker_filtered_m_filter2.gff
  Hhuc:
    common_name: Danube_salmon
    scientific_name: Hucho_hucho
    source: local
    protein_fasta: /local/genome/references/Hucho_hucho/hucho.cds.pep
    cds_fasta: /mnt/users/garethg/species_data/Hucho_hucho/hucho.cds.fa
    gff: /local/genome/references/Hucho_hucho/transcripts.fasta.transdecoder.genome.gff3
  
  #### ensembl genomes ####
  
  Hsap:
    common_name: Human
    scientific_name: Homo_sapiens
    source: ensembl
    protein_fasta: ftp://ftp.ensembl.org/pub/release-92/fasta/homo_sapiens/pep/Homo_sapiens.GRCh38.pep.all.fa.gz
    cds_fasta: ftp://ftp.ensembl.org/pub/release-92/fasta/homo_sapiens/cds/Homo_sapiens.GRCh38.cds.all.fa.gz
    gff: ftp://ftp.ensembl.org/pub/release-92/gff3/homo_sapiens/Homo_sapiens.GRCh38.92.gff3.gz
  Mmus:
    common_name: Mouse
    scientific_name: Mus_musculus
    source: ensembl
    protein_fasta: ftp://ftp.ensembl.org/pub/release-92/fasta/mus_musculus/pep/Mus_musculus.GRCm38.pep.all.fa.gz
    cds_fasta: ftp://ftp.ensembl.org/pub/release-92/fasta/mus_musculus/cds/Mus_musculus.GRCm38.cds.all.fa.gz
    gff: ftp://ftp.ensembl.org/pub/release-92/gff3/mus_musculus/Mus_musculus.GRCm38.92.gff3.gz
  Drer:
    common_name: Zebrafish
    scientific_name: Danio_rerio
    source: ensembl
    protein_fasta: ftp://ftp.ensembl.org/pub/release-92/fasta/danio_rerio/pep/Danio_rerio.GRCz11.pep.all.fa.gz
    cds_fasta: ftp://ftp.ensembl.org/pub/release-92/fasta/danio_rerio/cds/Danio_rerio.GRCz11.cds.all.fa.gz
    gff: ftp://ftp.ensembl.org/pub/release-92/gff3/danio_rerio/Danio_rerio.GRCz11.92.gff3.gz
  Gacu:
    common_name: Stickleback
    scientific_name: Gasterosteus_aculeatus
    source: ensembl
    protein_fasta: ftp://ftp.ensembl.org/pub/release-92/fasta/gasterosteus_aculeatus/pep/Gasterosteus_aculeatus.BROADS1.pep.all.fa.gz
    cds_fasta: ftp://ftp.ensembl.org/pub/release-92/fasta/gasterosteus_aculeatus/cds/Gasterosteus_aculeatus.BROADS1.cds.all.fa.gz
    gff: ftp://ftp.ensembl.org/pub/release-92/gff3/gasterosteus_aculeatus/Gasterosteus_aculeatus.BROADS1.92.gff3.gz
  Olat:
    common_name: Medaka
    scientific_name: Oryzias_latipes
    source: ensembl
    protein_fasta: ftp://ftp.ensembl.org/pub/release-92/fasta/oryzias_latipes/pep/Oryzias_latipes.MEDAKA1.pep.all.fa.gz
    cds_fasta: ftp://ftp.ensembl.org/pub/release-92/fasta/oryzias_latipes/cds/Oryzias_latipes.MEDAKA1.cds.all.fa.gz
    gff: ftp://ftp.ensembl.org/pub/release-92/gff3/oryzias_latipes/Oryzias_latipes.MEDAKA1.92.gff3.gz
  Locu:
    common_name: Spotted_Gar
    scientific_name: Lepisosteus_oculatus
    source: ensembl
    protein_fasta: ftp://ftp.ensembl.org/pub/release-92/fasta/lepisosteus_oculatus/pep/Lepisosteus_oculatus.LepOcu1.pep.all.fa.gz
    cds_fasta: ftp://ftp.ensembl.org/pub/release-92/fasta/lepisosteus_oculatus/cds/Lepisosteus_oculatus.LepOcu1.cds.all.fa.gz
    gff: ftp://ftp.ensembl.org/pub/release-92/gff3/lepisosteus_oculatus/Lepisosteus_oculatus.LepOcu1.92.gff3.gz

  #### ncbi genomes ####
  
  Ssal:
    common_name: Salmon_atlantic
    scientific_name: Salmo_salar
    source: ncbi
    protein_fasta: ftp://ftp.ncbi.nlm.nih.gov/genomes/all/GCF/000/233/375/GCF_000233375.1_ICSASG_v2/GCF_000233375.1_ICSASG_v2_protein.faa.gz
    cds_fasta: ftp://ftp.ncbi.nlm.nih.gov/genomes/all/GCF/000/233/375/GCF_000233375.1_ICSASG_v2/GCF_000233375.1_ICSASG_v2_cds_from_genomic.fna.gz
    gff: ftp://ftp.ncbi.nlm.nih.gov/genomes/all/GCF/000/233/375/GCF_000233375.1_ICSASG_v2/GCF_000233375.1_ICSASG_v2_genomic.gff.gz
  Omyk:
    common_name: Rainbow_trout
    scientific_name: Oncorhynchus_mykiss
    source: ncbi
    protein_fasta: ftp://ftp.ncbi.nlm.nih.gov/genomes/all/GCF/002/163/495/GCF_002163495.1_Omyk_1.0/GCF_002163495.1_Omyk_1.0_protein.faa.gz
    cds_fasta: ftp://ftp.ncbi.nlm.nih.gov/genomes/all/GCF/002/163/495/GCF_002163495.1_Omyk_1.0/GCF_002163495.1_Omyk_1.0_cds_from_genomic.fna.gz
    gff: ftp://ftp.ncbi.nlm.nih.gov/genomes/all/GCF/002/163/495/GCF_002163495.1_Omyk_1.0/GCF_002163495.1_Omyk_1.0_genomic.gff.gz
  Eluc:
    common_name: Northern_pike
    scientific_name: Esox_lucius
    source: ncbi
    protein_fasta: ftp://ftp.ncbi.nlm.nih.gov/genomes/all/GCF/000/721/915/GCF_000721915.3_Eluc_V3/GCF_000721915.3_Eluc_V3_protein.faa.gz
    cds_fasta: ftp://ftp.ncbi.nlm.nih.gov/genomes/all/GCF/000/721/915/GCF_000721915.3_Eluc_V3/GCF_000721915.3_Eluc_V3_cds_from_genomic.fna.gz
    gff: ftp://ftp.ncbi.nlm.nih.gov/genomes/all/GCF/000/721/915/GCF_000721915.3_Eluc_V3/GCF_000721915.3_Eluc_V3_genomic.gff.gz
  Okis:
    common_name: Salmon_coho
    scientific_name: Oncorhynchus_kisutch
    source: ncbi
    protein_fasta: ftp://ftp.ncbi.nlm.nih.gov/genomes/all/GCF/002/021/735/GCF_002021735.1_Okis_V1/GCF_002021735.1_Okis_V1_protein.faa.gz
    cds_fasta: ftp://ftp.ncbi.nlm.nih.gov/genomes/all/GCF/002/021/735/GCF_002021735.1_Okis_V1/GCF_002021735.1_Okis_V1_cds_from_genomic.fna.gz
    gff: ftp://ftp.ncbi.nlm.nih.gov/genomes/all/GCF/002/021/735/GCF_002021735.1_Okis_V1/GCF_002021735.1_Okis_V1_genomic.gff.gz
  Salp:
    common_name: Arctic_char
    scientific_name: Salvelinus_alpinus
    source: ncbi
    protein_fasta: ftp://ftp.ncbi.nlm.nih.gov/genomes/all/GCF/002/910/315/GCF_002910315.2_ASM291031v2/GCF_002910315.2_ASM291031v2_protein.faa.gz
    cds_fasta: ftp://ftp.ncbi.nlm.nih.gov/genomes/all/GCF/002/910/315/GCF_002910315.2_ASM291031v2/GCF_002910315.2_ASM291031v2_cds_from_genomic.fna.gz
    gff: ftp://ftp.ncbi.nlm.nih.gov/genomes/all/GCF/002/910/315/GCF_002910315.2_ASM291031v2/GCF_002910315.2_ASM291031v2_genomic.gff.gz
