# Supplementary material for: The structural variation landscape in 492 Atlantic salmon genomes
Source: Nat Commun. 2020 Oct 14;11:5176. doi: 10.1038/s41467-020-18972-x (PMC7560756; doi:10.1038/s41467-020-18972-x)
Supplement: Supplementary file 21 — Supplementary Data 18 [file 41467_2020_18972_MOESM21_ESM.zip]

Archive with 26 entries (23 files):
- atlantic_salmon_sv_ohnolog_analyses-master/
- atlantic_salmon_sv_ohnolog_analyses-master/README.md
- atlantic_salmon_sv_ohnolog_analyses-master/SVs_DUPs_and_ATAC.Rmd
- atlantic_salmon_sv_ohnolog_analyses-master/SVs_DUPs_and_ATAC.html
- atlantic_salmon_sv_ohnolog_analyses-master/atlantic_salmon_sv_ohnolog_analyses.Rproj
- atlantic_salmon_sv_ohnolog_analyses-master/data/
- atlantic_salmon_sv_ohnolog_analyses-master/data/FT-B.narrowPeak_replicates.txt
- atlantic_salmon_sv_ohnolog_analyses-master/data/SVs_bedformat.txt
- atlantic_salmon_sv_ohnolog_analyses-master/data/Supplementary_data_2.txt
- atlantic_salmon_sv_ohnolog_analyses-master/data/Supplementary_data_6.txt
- atlantic_salmon_sv_ohnolog_analyses-master/data/high_impact_SVs.txt
- atlantic_salmon_sv_ohnolog_analyses-master/results/
- atlantic_salmon_sv_ohnolog_analyses-master/results/ATAC_brain.bed
- atlantic_salmon_sv_ohnolog_analyses-master/results/ATAC_brain_transcript_overlaps.bed
- atlantic_salmon_sv_ohnolog_analyses-master/results/Results_SV_overlap_allgenes_fisher.txt
- atlantic_salmon_sv_ohnolog_analyses-master/results/Results_SV_overlap_singlegenes_fisher.txt
- atlantic_salmon_sv_ohnolog_analyses-master/results/SVs_nonredundant_geneoverlap.txt
- atlantic_salmon_sv_ohnolog_analyses-master/results/SVs_overlap.txt
- atlantic_salmon_sv_ohnolog_analyses-master/results/SVs_redundancyfiltered.bed
- atlantic_salmon_sv_ohnolog_analyses-master/results/SVs_removed_redundant.txt
- atlantic_salmon_sv_ohnolog_analyses-master/results/boxplot_expression_levels.pdf
- atlantic_salmon_sv_ohnolog_analyses-master/results/closest_transcripts_ATAC_brain.bed
- atlantic_salmon_sv_ohnolog_analyses-master/results/intersect_transcripts_ATAC_brain_with_SVs.bed
- atlantic_salmon_sv_ohnolog_analyses-master/results/number_SVs_overlap.txt
- atlantic_salmon_sv_ohnolog_analyses-master/results/resample_expression_correlation.pdf
- atlantic_salmon_sv_ohnolog_analyses-master/results/transcripts_proteins.bed
