# Supplementary material for: The structural variation landscape in 492 Atlantic salmon genomes
Source: Nat Commun. 2020 Oct 14;11:5176. doi: 10.1038/s41467-020-18972-x (PMC7560756; doi:10.1038/s41467-020-18972-x)
Supplement: Supplementary file 21 — Supplementary Data 18 [file 41467_2020_18972_MOESM21_ESM.zip › atlantic_salmon_sv_ohnolog_analyses-master/README.md]

This repository holds analyses of structural variation in Salmo salar. Code is produced by Simen. 
