# Supplementary material for: The structural variation landscape in 492 Atlantic salmon genomes
Source: Nat Commun. 2020 Oct 14;11:5176. doi: 10.1038/s41467-020-18972-x (PMC7560756; doi:10.1038/s41467-020-18972-x)
Supplement: Supplementary file 21 — Supplementary Data 18 [file 41467_2020_18972_MOESM21_ESM.zip › atlantic_salmon_sv_ohnolog_analyses-master/SVs_DUPs_and_ATAC.Rmd]

---
title: "SV analyses - DUPs and ATAC"
author: "Simen & Teshome"
date: "spring 2020" 
output:
  html_document:
    toc: true
    theme: yeti
    code_folding: hide
    number_sections: false
editor_options: 
  chunk_output_type: console
---

<style>
.info { background-color:aliceblue; }
.task { background-color:lightpink; }
blockquote { font-size: 20px; }
/* https://rpubs.com/stevepowell99/floating-css */
#TOC {
  position: fixed;
  left: 0;
  top: 0;
  width: 250px;
  height: 100%;
  overflow: auto;
  background-color: #dddddd;
}
body {
  max-width: 100%;
  margin: auto;
  margin-left: 260px;
  line-height: 20px;
}
.show {
  display: block !important;
}
</style>


```{r setup, include=FALSE}


# DO: make results folder where all results are written into....

knitr::opts_chunk$set(echo = TRUE)


# CRAN packages
library(tidyverse)

# git packages
#install_git('https://gitlab.com/sandve-lab/salmonfisher')
library(salmonfisher)


#percentage function
get.perc = function(x, y){
  round(100*(x/y), 2)
}

# Source table with dups from "defining duplicates" gitlab project
library(repmis)
source_data("https://gitlab.com/sandve-lab/defining_duplicates/-/raw/master/data/table_Atlantic_salmon_dups_and_singletons.Rdata")


DUPSINtbl$gene1 <- as.character(DUPSINtbl$gene1)
DUPSINtbl$gene2 <- as.character(DUPSINtbl$gene2)


```

<div class="info">

**The document contains the following analyses:**  

  * Analyses of Ss4R duplicates and their propensity to be tagged by an SV  

<br>

</div>

## The data:

  
  In the following analyses we use the `Supplementary_data_2` data. 

```{r read_SV_data}
SuppData2 <- read_tsv("data/Supplementary_data_2.txt")
SuppData6 <- read_tsv("data/Supplementary_data_6.txt")

unique.sup6 <- paste(SuppData6$Chromosome, SuppData6$Start, SuppData6$End, sep = '_')
unique.sup2 <- paste(SuppData2$Chromosome, SuppData2$Start, SuppData2$End, sep='_')
SuppData2$FST <- SuppData6$UniqueID[match(unique.sup2, unique.sup6)]

SVs <- data.frame(unique.sup2, select(SuppData2, c(1:8, 502)))
SVs <- as_tibble(SVs)
colnames(SVs) <- c('unique.ID', 'chrom', 'start', 'end', 'size.bp', 'type', 'snpeff.annot', 'snpeff.impact', 'closest.gene', 'FST')
SVs$start <- as.integer(SVs$start)
SVs$end <- as.integer(SVs$end)


```

This file contains the full list of validated SVs  (`r nrow(SVs)`). There are `r length(unique(SVs$type))` diffreent types of SVs definded:

```{r table_SV_classes, include=TRUE}
table(SVs$type)
```


## Removing redundancy in the SV features
By inspecting the data I found that different SV-features overlapped eachoter. This likely represent redundancy in the SV calling and should possibly be removed from the data. See example below..where three SV features overlap extensively and is likely the same SV. 

  
  Therefore to make a non-redundant set of SVs we used `bedtools intersect` to identify SVs that overlapped other SVs.  

  
```{r SV_identify_all_redundancy}

# using bedttol to intersect features...

SVs <- SVs %>% arrange(chrom, start)
write_tsv(SVs[,c(2:4,1)], path = "data/SVs_bedformat.txt", col_names = F)


system('bedtools intersect -wa -wb -a /Users/srsand/Dropbox/Work/Projects/SVs_Dan_Teshome/atlantic_salmon_sv_ohnolog_analyses/data/SVs_bedformat.txt -b /Users/srsand/Dropbox/Work/Projects/SVs_Dan_Teshome/atlantic_salmon_sv_ohnolog_analyses/data/SVs_bedformat.txt -sorted > /Users/srsand/Dropbox/Work/Projects/SVs_Dan_Teshome/atlantic_salmon_sv_ohnolog_analyses/results/SVs_overlap.txt')

system('bedtools intersect -a /Users/srsand/Dropbox/Work/Projects/SVs_Dan_Teshome/atlantic_salmon_sv_ohnolog_analyses/data/SVs_bedformat.txt -b /Users/srsand/Dropbox/Work/Projects/SVs_Dan_Teshome/atlantic_salmon_sv_ohnolog_analyses/data/SVs_bedformat.txt -sorted -c > /Users/srsand/Dropbox/Work/Projects/SVs_Dan_Teshome/atlantic_salmon_sv_ohnolog_analyses/results/number_SVs_overlap.txt')

SV_intersectresults <- read_tsv("results/SVs_overlap.txt", col_names = F)
SV_overlapnumber <- read_tsv("results/number_SVs_overlap.txt", col_names = F)


# make some plots
par(mfrow=c(1,3))
barplot(table((SV_overlapnumber$X5-1))[-1], main="Overlapping SV features to other SVs", xlab="Number of overlaps with non-self (e.g. other) SV features")

SV_intersectresults$length_a <- SV_intersectresults$X3-SV_intersectresults$X2
SV_intersectresults <- SV_intersectresults %>% arrange(desc(length_a)) 

redundant_length <- filter(SVs, SVs$unique.ID %in% filter(SV_overlapnumber, X5>1)$X4) %>% mutate(SV.length=end-start) %>% select(SV.length)

NONredundant_length <- filter(SVs, SVs$unique.ID %in% filter(SV_overlapnumber, X5==1)$X4) %>% mutate(SV.length=end-start) %>% select(SV.length)

boxplot(list(redundant=redundant_length$SV.length, NONredundant=NONredundant_length$SV.length), outline=F, ylab='length SV bp')

barplot(table(filter(SVs, SVs$unique.ID %in% filter(SV_overlapnumber, X5>1)$X4)$type), ylab="Number of SVs", xlab="class of SV")

SVs_nooverlap <- filter(SVs, !unique.ID %in% SV_intersectresults$X8[which(duplicated(SV_intersectresults$X4))])
SVs_removed_overlapping <- SVs$unique.ID[! SVs$unique.ID %in% SVs_nooverlap$unique.ID]

SVs <- SVs_nooverlap


# write results to bed
writeLines(as.character(SVs_removed_overlapping), con = 'results/SVs_removed_redundant.txt')
SVs_nooverlap_bed <- SVs_nooverlap %>% select(chrom, start, end, unique.ID)
write_tsv(SVs_nooverlap_bed, path = 'results/SVs_redundancyfiltered.bed', col_names = F)


```

Finally we made a non-redundant set of SV calls. This data contains `r nrow(SVs_nooverlap)` SVs. For each SV that overlapped one or more other SV features, we retained the longest SV. 


## Make a list of SVs that overlap genes 


For each SV-feature the FST between wild and aquaculture salmon has been calculated.  


```{r crosstab_ss4r_overlap, include=F, echo=F}

all.genes <- salmonfisher::fish_annotation()
transcript_bed <- select(all.genes, chromosome, transcript_start, transcript_end, gene_id, transcript_id, strand)
transcript_bed <- transcript_bed[transcript_bed$chromosome %in% grep('ssa', unique(transcript_bed$chromosome), value=T),]
transcript_bed <- transcript_bed[complete.cases(transcript_bed), ]
transcript_bed <- transcript_bed %>% arrange(chromosome, transcript_start)
write_tsv(transcript_bed, 
           'results/transcripts_proteins.bed', col_names = F)


system('bedtools intersect -wa -wb -a /Users/srsand/Dropbox/Work/Projects/SVs_Dan_Teshome/atlantic_salmon_sv_ohnolog_analyses/results/SVs_redundancyfiltered.bed -b /Users/srsand/Dropbox/Work/Projects/SVs_Dan_Teshome/atlantic_salmon_sv_ohnolog_analyses/results/transcripts_proteins.bed  > /Users/srsand/Dropbox/Work/Projects/SVs_Dan_Teshome/atlantic_salmon_sv_ohnolog_analyses/results/SVs_nonredundant_geneoverlap.txt')

gene_SV_overlap <- read_tsv('results/SVs_nonredundant_geneoverlap.txt', col_names = F)

#length(unique(paste0(gene_SV_overlap$X1, gene_SV_overlap$X2, gene_SV_overlap$X3)))

gene_SV_overlaps <- lapply(unique(gene_SV_overlap$X4), function(i) {
  overlapgenes <- paste(unique(gene_SV_overlap$X8[gene_SV_overlap$X4 %in% i]), collapse=';')
  nb.overlapgenes <- length(unique(gene_SV_overlap$X8[gene_SV_overlap$X4 %in% i]))
  c(overlapgenes, nb.overlapgenes)
  }
)

gene_SV_overlaps.df <- data.frame(sv_id = as.character(unique(gene_SV_overlap$X4)),
            overlapgenes= as.character(sapply(gene_SV_overlaps, '[', 1)), 
            nb.overlaps= as.numeric(sapply(gene_SV_overlaps, '[', 2)), stringsAsFactors = F)

SVs$overlapgenes <- gene_SV_overlaps.df$overlapgenes[match(SVs$unique.ID, gene_SV_overlaps.df$sv_id)]
SVs$nb.overlapgenes <- gene_SV_overlaps.df$nb.overlaps[match(SVs$unique.ID, gene_SV_overlaps.df$sv_id)]
SVs$nb.overlapgenes[is.na(SVs$nb.overlapgenes)] <- 0
SVs$nb.overlapgenes <- as.numeric(SVs$nb.overlapgenes)
all.genes.overlapped <- as.character(na.omit(unlist(sapply(as.character(SVs$overlapgenes), strsplit, ';'))))

# adding SVs with high impact
high_impact <- read_tsv('data/high_impact_SVs.txt')
SVs$high_impact <- SVs$unique.ID %in% paste(high_impact$Chr, high_impact$Start, high_impact$End, sep = '_')

```

By intersecting the `r nrow(SVs)` SV features with genes from the NCBI RefSeq annotation we identified `r sum(SVs$nb.overlapgenes>0)` SVs overlpapping one or more genes. In total, `r sum(SVs$nb.overlapgenes)` genes were overlapped by an SV. When an SV overlapped a gene, the most common case was overlap of a single gene (`r sum(SVs$nb.overlapgenes==1)` SVs), however the most extreme overlapped `r max(SVs$nb.overlapgenes)` genes. 


```{r barplot_genes_overlapped, include=T}

par(mfrow=c(1,1))
nb.overlapgenes <- SVs$nb.overlapgenes
nb.overlapgenes[nb.overlapgenes>10]<-10
barplot(table(nb.overlapgenes)[-1], names.arg = c(1:9, '>10'), xlab = 'No. genes overlapped (including UTRs, CDS, introns)', ylab = 'Number of Svs')

```


## Overlap between ss4R dups and SVs

To test the idea that many ss4r dups evolve under neutral evolution and can thus tolerate more mutations, including being incvolved in more SVs, we counted how many SVs (and what type) overlapped ss4r genes. We started with SVs overlapping one gene only.

```{r arrange_dupstable_longformat}

# all dups and singletons in one table
dups_gather <- data.frame(type=DUPSINtbl$type, gene_id = DUPSINtbl$gene1)
gene2 <- na.omit(DUPSINtbl$gene2)
dups_gather <- rbind(dups_gather, data.frame(type='ss4r', gene_id=gene2))
dups_gather <- dups_gather[!duplicated(dups_gather$gene_id),] 


```

###Only SVs overlapping sinlge genes
```{r SV_ss4r_overlap}


# overlap test

## check this...

test_overlaps = function(overlaps.testset=overlapgenes_all$overlapgenes, universe=dups_gather){
    SV_overlap <- gsub('.*\\:|\")', '', unlist(strsplit(as.character(overlaps.testset), split = ';')))
    tab_SV <- table(universe$type[universe$gene_id %in% SV_overlap])
    tab_rest <- universe[! universe$gene_id %in% overlaps.testset,]
    tab_rest <- table(tab_rest$type)  
    test.tab = rbind(tab_rest, tab_SV)
    fish.test <- fisher.test(test.tab)    
    l = list(test.tab, fish.test)
    names(l) <- c('tab', 'res')
    l
}

# making results table
make_table = function(tab = test.tab.SVoverlap_any, fish.res = fish.test_any, rowname=''){
        df = data.frame(single.SV=tab[2,1], dup.SV =tab[2,2], single.No.SV=tab[1,1], dup.No.SV = tab[1,2], p.value=fish.res$p.value, oddsratio = round(fish.res$estimate, 2), CI = paste(round(fish.res$conf.int,2), collapse = '-'))
        rownames(df) <- rowname
      df        
}


SV_geneoverlap <- SVs %>% filter(nb.overlapgenes == 1) %>% select(overlapgenes)
SV_geneoverlap_DEL <- SVs %>% filter(type=='<DEL>', nb.overlapgenes == 1) %>% select(overlapgenes)
SV_geneoverlap_DUP <- SVs %>% filter(type=='<DUP>', nb.overlapgenes == 1) %>% select(overlapgenes)
SV_geneoverlap_HIGH <- SVs %>% filter(snpeff.impact == 'HIGH' , nb.overlapgenes == 1) %>% select(overlapgenes)
SV_geneoverlap_HIGH_IMPACT <- SVs %>% filter(high_impact==T, nb.overlapgenes == 1) %>% select(overlapgenes)


SV =  test_overlaps(SV_geneoverlap$overlapgenes, dups_gather)
SV_dup = test_overlaps(SV_geneoverlap_DUP$overlapgenes, dups_gather)
SV_del = test_overlaps(SV_geneoverlap_DEL$overlapgenes, dups_gather)
SV_high = test_overlaps(SV_geneoverlap_HIGH$overlapgenes, dups_gather)
SV_high_impacts = test_overlaps(SV_geneoverlap_HIGH_IMPACT$overlapgenes, dups_gather)

tab_single <- rbind(make_table(SV$tab, SV$res , rowname = 'All_SVs'),
      make_table(SV_del$tab, SV_del$res, rowname = 'DEL_SVs'),
      make_table(SV_dup$tab, SV_dup$res , rowname = 'DUP_SVs'),
      make_table(SV_high$tab, SV_high$res, rowname = 'HIGH_impact_snpeff_SVs'),
      make_table(SV_high_impacts$tab, SV_high_impacts$res, rowname = 'HIGH_impact_DAN_curation_SVs'))

percent_dups_overlapped_single <- round(tab_single$dup.SV/(tab_single$single.SV+tab_single$dup.SV), 3)*100    
write_tsv(tab_single, 'results/Results_SV_overlap_singlegenes_fisher.txt', col_names = T)
tab_single

```

  The results coearly shows that all-SVs and DEL-SVs overlap more (`r percent_dups_overlapped_single[1]` and `r percent_dups_overlapped_single[2]`), compared to the other SV-categories (`r min(percent_dups_overlapped_single[3:5])` - `r max(percent_dups_overlapped_single[3:5])`).


###SVs overlapping any number of genes

```{r overlap any genes}

overlapgenes_all <- SVs %>% filter(nb.overlapgenes >0) %>% select(overlapgenes)
overlapgenes_DUP_all <- SVs %>% filter(type == '<DUP>', nb.overlapgenes > 0) %>% select(overlapgenes)
overlapgenes_DEL_all <- SVs %>% filter(type%in%'<DEL>', nb.overlapgenes > 0) %>% select(overlapgenes)
overlapgenes_INV_all <- SVs %>% filter(type == '<INV>', nb.overlapgenes > 0) %>% select(overlapgenes)
overlapgenes_HIGH_all  <- SVs %>% filter(snpeff.impact == 'HIGH' , nb.overlapgenes >0) %>% select(overlapgenes)
overlapgenes_HIGH_IMPACT_all <- SVs %>% filter(high_impact==T, nb.overlapgenes > 0) %>% select(overlapgenes)

SV_all =  test_overlaps(overlapgenes_all$overlapgenes, dups_gather)
SV_all_dup = test_overlaps(overlapgenes_DUP_all$overlapgenes, dups_gather)
SV_all_del = test_overlaps(overlapgenes_DEL_all$overlapgenes, dups_gather)
SV_all_inv = test_overlaps(overlapgenes_INV_all$overlapgenes, dups_gather)
SV_all_high = test_overlaps(overlapgenes_HIGH_all$overlapgenes, dups_gather)
SV_all_high_impact = test_overlaps(overlapgenes_HIGH_IMPACT_all$overlapgenes, dups_gather)

## making results table:
tab_all <- rbind(make_table(SV_all$tab , SV_all$res , rowname = 'All_SVs'),
      make_table(SV_all_del$tab , SV_all_del$res , rowname = 'DEL_SVs'),
      make_table(SV_all_dup$tab , SV_all_dup$res, rowname = 'DUP_SVs'),
      make_table(SV_all_inv$tab , SV_all_inv$res, rowname = 'INV_SVs'),
      make_table(SV_all_high$tab , SV_all_high$res , rowname = 'HIGH_impact_snpeff_SVs'),
      make_table(SV_all_high_impact$tab , SV_all_high_impact$res , rowname = 'HIGH_impact_DAN_curation_SVs'))

write_tsv(tab_all, 'results/Results_SV_overlap_allgenes_fisher.txt', col_names = T)

percent_dups_overlapped <- round(tab_all$dup.SV/(tab_all$single.SV+tab_all$dup.SV), 3)*100
tab_all

```

  The results coearly shows that all-SVs and DEL-SVs overlap more (`r percent_dups_overlapped[1]` and `r percent_dups_overlapped[2]`), compared to the other SV-categories (`r min(percent_dups_overlapped[3:5])` - `r max(percent_dups_overlapped[3:5])`).

## Does domestication act on Ss4Rs ?
```{r fst_ss4r, include=T}

SVs_fst <- SVs[!is.na(SVs$FST),] # removing SVs not included in FST test
SVs_fst$FST <- gsub('lier-.*', '', SVs_fst$FST)

SVs_fst_low  <- SVs_fst %>% filter(FST == 'Non-out') %>% select(overlapgenes)
SVs_fst_high <- SVs_fst %>% filter(FST == 'Out') %>% select(overlapgenes)

dups_gather_lowfst <- dups_gather %>% filter(gene_id %in% gsub('.*\\:', '', unlist(strsplit(na.omit(SVs_fst_low$overlapgenes), ';'))))

dups_gather_highfst <- dups_gather %>% filter(gene_id %in% gsub('.*\\:', '', unlist(strsplit(na.omit(SVs_fst_high$overlapgenes), ';'))))

test.table.ss4r_fstgroups <- rbind(table(dups_gather_lowfst$type), table(dups_gather_highfst$type))
rownames(test.table.ss4r_fstgroups) <- c('Non-outliers', 'Outliers')
test.ss4r_fstgroups = fisher.test(test.table.ss4r_fstgroups)


percent_dupoverlap_fst <- test.table.ss4r_fstgroups[,2]/(test.table.ss4r_fstgroups[,2]+test.table.ss4r_fstgroups[,1])
percent_dupoverlap_fst <- round(percent_dupoverlap_fst, 3)*100
test.table.ss4r_fstgroups

```

  To check if the SVs with different allele frequency in domestic and wild were enriched in Ss4R (hypothesis: dups are targets for domestication bottlenecks/selection) we used a fisher test to compare distributions of singletons/dups in SVs with high (outliers) vs low FST values (non-outliers). These distributinos were not identical (p-value = `r round(test.ss4r_fstgroups$p.value, 2)`, proportion outliers overlapping dups = `r percent_dupoverlap_fst[2]`%, proportion non-outliers overlapping dups =  `r percent_dupoverlap_fst[1]`%, suggesting a slight bias in allele frequency shift for SVs that overlap Ss4R duplicates.


### Association between SV-ssr4 overlap and divergence in expression levels

#### Dup-pairs where one copy is overlapped by an SV has *decreased correlation*

```{r ss4r_genes_expression_divergence }

# Subset the ss4r table to ohnologs where one has a deletion and the other has 'nothing'
ss4r <- filter(DUPSINtbl, type=='ss4r')

ss4r$tagged_by_SV_1 <- ss4r$gene1 %in% SVs$overlapgenes
ss4r$tagged_by_SV_2 <- ss4r$gene2 %in% SVs$overlapgenes

table_dupoverlap <- table(paste(ss4r$tagged_by_SV_1, ss4r$tagged_by_SV_2))
table_dupoverlap[2] <- table_dupoverlap[2] + table_dupoverlap[3]
table_dupoverlap <- table_dupoverlap[-3]
names(table_dupoverlap) <- c('none overlap', 'one overlap', 'both overlapped')
ss4r$idx.oneSV <- paste(ss4r$tagged_by_SV_1, ss4r$tagged_by_SV_2) %in% c('FALSE TRUE', 'TRUE FALSE')


# for each pair of DUPS, calculate spearman correlation distance for tissue expression
tissuepanel_raw <- salmonfisher::fish_expression()
tissuepanel_raw <- tissuepanel_raw[!is.na(rowSums(tissuepanel_raw[,-1])),] # remove genes with NA observations in gene expressino table & sd == 0
tissuepanel_raw <- tissuepanel_raw[which(rowSums(tissuepanel_raw[,-1]) > 0), ] # remove genes with zero expression


## duplicate divergence : correlation
expr.sums <- data.frame(gene_id = tissuepanel_raw$gene_id, sum=rowSums(tissuepanel_raw[,-1]))
ss4r$sum_dup1 <- expr.sums$sum[match(ss4r$gene1, expr.sums$gene_id)]
ss4r$sum_dup2 <- expr.sums$sum[match(ss4r$gene2, expr.sums$gene_id)]

dup.dist = c()

for(i in 1:nrow(ss4r)){
  #print(i)
  
  # cor dist
  idx1 <- which(tissuepanel_raw$gene_id %in% ss4r$gene1[i])
  idx2 <- which(tissuepanel_raw$gene_id %in% ss4r$gene2[i])
  
  if(length(c(idx1, idx2))!=2) {dup.dist[i] <- NA}
  if(length(c(idx1, idx2))==2){
  dup.dist[i] <- cor(as.numeric(tissuepanel_raw[idx1,-1]), as.numeric(tissuepanel_raw[idx2,-1]), method = 'spearman', use = "pairwise.complete.obs")
  }
  
}

ss4r$dup.dist <- dup.dist

# make plot of expression level difference of ohnologs affected with SV minus the other one...

# produce Plot for correlatoin resampling 
resamp_dist <- unlist(lapply(1:1000, function(i) median(sample(ss4r$dup.dist, sum(ss4r$idx.oneSV), replace = F), na.rm=T)))
# max(unlist(resamp_dist))
# min(unlist(resamp_dist))
resamp.p <- sum(unlist(resamp_dist) <=  median(ss4r$dup.dist[ss4r$idx.oneSV],na.rm = T))/1000
observed.corr.median <- median(ss4r$dup.dist[ss4r$idx.oneSV], na.rm = T)


par(mfrow=c(1,1))
hist(resamp_dist, breaks = 20, main="Resampled spearman corrs.", xlab = 'Spearman correlation', xlim = c(0.665, 0.79))
abline(v=observed.corr.median, col='darkred')
text(x=0.67, y=100, labels = 'median cor\n SV-ss4r ', col='darkred', pos = 4)
legend('topright', bty='n', legend = paste0("Test\n SVs-ss4r < random \n(P = ", resamp.p, ")"))

```

```{r plot_resampltest}
pdf('results/resample_expression_correlation.pdf')
par(mfrow=c(1,1))
hist(resamp_dist, breaks = 20, main="Resampled spearman corrs.", xlab = 'Spearman correlation', xlim = c(0.665, 0.79))
abline(v=observed.corr.median, col='darkred')
text(x=0.67, y=100, labels = 'median cor\n SV-ss4r ', col='darkred', pos = 4)
legend('topright', bty='n', legend = paste0("Test\n SVs-ss4r < random \n(P = ", resamp.p, ")"))
dev.off()
```

  We tested if duplicate pairs (*one copy was overlapped by an SV and its ohnolog partner was not*) were particurarly divergent in tissue expression. We first calculated correlation  (spearman) distances between all duplicate pairs across 15 tissues (RNA-seq) and performed a resampling test to test if dups affected by SVs also had diverged more in tissue expression regulation. Indeed, the median expression correlation between dups where ONE copy overlapped with an SV was significatly lower (corr = `r median(ss4r$dup.dist[ss4r$idx.oneSV],na.rm = T)`) compared to random pairs of ohnologs (resampling P-value = `r resamp.p`).
  
  
  
#### Expression levels are lower for ss4r genes associated with SVs

```{r expression_levels}

dup.sum.list = sapply(1:nrow(ss4r),function(x) NULL)
idx.overlapped = c()
for(i in 1:nrow(ss4r)){ # 
  #print(i)
  if(ss4r$idx.oneSV[i] %in% F) { dup.sum.list[[i]] <- NULL }
  if(ss4r$idx.oneSV[i] %in% T) { 
    idx.overlapped <- which(c(ss4r$tagged_by_SV_1[i], ss4r$tagged_by_SV_2[i]))
      if(idx.overlapped == 1) { dup.sum.list[[i]] <- c(ss4r$sum_dup2[i], ss4r$sum_dup1[i])}
      if(idx.overlapped == 2) { dup.sum.list[[i]] <- c(ss4r$sum_dup1[i], ss4r$sum_dup2[i]) }
  }
}

dup.sum.list_for_del <- dup.sum.list
dup.sum.list <- dup.sum.list %>% discard(is.null)

wilcox.diff = wilcox.test(x = sapply(dup.sum.list, '[[', 1), y = sapply(dup.sum.list, '[[', 2), paired = T, alternative = 'greater')


```


  Expression levels are positively correlated with purifying selection pressure. We therefore tested if ohnologs overlapped by SVs have lower expression levels. We used a paired  wilcoxon test to see if (within ohnolog oairs) SVs overlapped the copy with lowest expression. This was the case (P = `r round(wilcox.diff$p.value, 7)`).  
    
  We then extracted the expression levels (sum across all tissues) and plotted this for ss4r pairs (red colour) for which one copy was overlapped by an SV, and compared it to ohnologs where none of the dups was tagged by an SV. We did this both for all types of SVs (first figure), and then only deletions. 


```{r SV_dels_effect_expression_level}

##
log.ohnolog_SV_notaffected <- log10(sapply(dup.sum.list, '[[', 1))
log.ohnolog_SV_affected <- log10(sapply(dup.sum.list, '[[', 2))
ohnolog_noSV <- c(ss4r$sum_dup1[paste(ss4r$tagged_by_SV_1, ss4r$tagged_by_SV_2) %in% 'FALSE FALSE'],
  ss4r$sum_dup2[paste(ss4r$tagged_by_SV_1, ss4r$tagged_by_SV_2) %in% 'FALSE FALSE'])
log.ohnolog_noSV <- log10(ohnolog_noSV)

par(mfrow=c(1,2))
boxplot(list(SV.affected = log.ohnolog_SV_affected, 
             SV.not.affected = log.ohnolog_SV_notaffected,
             noSVoverlap = log.ohnolog_noSV), 
            col=c(alpha('darkred', 0.5), alpha('darkred', 0.25), 'white'), ylab='log10(sum tissue expression)', ylim=c(-2,6), main=paste0('ALL SV types\n', 'affected pairs=',length(log.ohnolog_SV_notaffected)))

wilcox.test.all <- wilcox.test(sapply(dup.sum.list, '[[', 2),
              ohnolog_noSV, 'less')

segments(x0=2, x1=3, y0=5.4)
segments(y0=5, y1=5.4, x0=2)
segments(y0=5, y1=5.4, x0=3)
text(x=2.5, y=5.7, labels = paste0('P = ', round(wilcox.test.all$p.value, 25)))


# identifying which pairs from dup_sum_list that represents deletions only...

del.overlapgenes <- SVs %>% filter(type == "<DEL>") %>% select(overlapgenes) 
gene1_deloverlap = ss4r$gene1 %in% del.overlapgenes$overlapgenes
gene2_deloverlap = ss4r$gene2 %in% del.overlapgenes$overlapgenes
idx.del.overlaps_oneSV <- which((gene1_deloverlap | gene2_deloverlap)  & ss4r$idx.oneSV) # 
dup.sum.list_for_del_filt <- dup.sum.list_for_del[idx.del.overlaps_oneSV]

log.ohnolog_SV_notaffected_del <- log10(sapply(dup.sum.list_for_del_filt, '[[', 1))
log.ohnolog_SV_affected_del <- log10(sapply(dup.sum.list_for_del_filt, '[[', 2))
ohnolog_noSV <- c(ss4r$sum_dup1[paste(ss4r$tagged_by_SV_1, ss4r$tagged_by_SV_2) %in% 'FALSE FALSE'],
                  ss4r$sum_dup2[paste(ss4r$tagged_by_SV_1, ss4r$tagged_by_SV_2) %in% 'FALSE FALSE'])
log.ohnolog_noSV <- log10(ohnolog_noSV)

boxplot(list(SV.affected_del = log.ohnolog_SV_affected_del, 
             SV.not.affected_del = log.ohnolog_SV_notaffected_del,
             noSVoverlap = log.ohnolog_noSV), 
            col=c(alpha('darkred', 0.5), alpha('darkred', 0.25), 'white'), ylab='log10(sum tissue expression)', ylim=c(-2, 6), main=paste0('DEL SV types\n', 'affected pairs =',length(log.ohnolog_SV_notaffected_del)))

wilcox.test.del <- wilcox.test(sapply(dup.sum.list_for_del_filt, '[[', 2),
              ohnolog_noSV, 'less')

segments(x0=2, x1=3, y0=5.4)
segments(y0=5, y1=5.4, x0=2)
segments(y0=5, y1=5.4, x0=3)
text(x=2.5, y=5.7, labels = paste0('P = ', round(wilcox.test.del$p.value, 25)))


```


```{r print_plot_box}

pdf('results/boxplot_expression_levels.pdf', width = 12, height = 8)


par(mfrow=c(1,2))
boxplot(list(SV.affected = log.ohnolog_SV_affected, 
             SV.not.affected = log.ohnolog_SV_notaffected,
             noSVoverlap = log.ohnolog_noSV), 
            col=c(alpha('darkred', 0.5), alpha('darkred', 0.25), 'white'), ylab='log10(sum tissue expression)', ylim=c(-2,6), main=paste0('ALL SV types\n', 'affected pairs=',length(log.ohnolog_SV_notaffected)))

wilcox.test.all <- wilcox.test(sapply(dup.sum.list, '[[', 2),
              ohnolog_noSV, 'less')

segments(x0=2, x1=3, y0=5.4)
segments(y0=5, y1=5.4, x0=2)
segments(y0=5, y1=5.4, x0=3)
text(x=2.5, y=5.7, labels = paste0('P = ', round(wilcox.test.all$p.value, 25)))


boxplot(list(SV.affected_del = log.ohnolog_SV_affected_del, 
             SV.not.affected_del = log.ohnolog_SV_notaffected_del,
             noSVoverlap = log.ohnolog_noSV), 
            col=c(alpha('darkred', 0.5), alpha('darkred', 0.25), 'white'), ylab='log10(sum tissue expression)', ylim=c(-2, 6), main=paste0('DEL SV types\n', 'affected pairs =',length(log.ohnolog_SV_notaffected_del)))

wilcox.test.del <- wilcox.test(sapply(dup.sum.list_for_del_filt, '[[', 2),
              ohnolog_noSV, 'less')

segments(x0=2, x1=3, y0=5.4)
segments(y0=5, y1=5.4, x0=2)
segments(y0=5, y1=5.4, x0=3)
text(x=2.5, y=5.7, labels = paste0('P = ', round(wilcox.test.del$p.value, 25)))


dev.off()
```

## SV overlap with ATAC
  
  We find that SVs with high FSTs are enriched for putative effects on brain functions. We therefore tested if SVs also were enriched for potential effect on brain gene expression by affecting cis-regulator elements (defined as ATAC-peaks). 
  
  To do this we first identified genes with strong brain biased expression, since these are most likely to be impacted by selection pressure on cognitive abilities.
    
```{r brain_genes, include=T}

tissuepanel <- tissuepanel_raw

CV <- function(mean, sd){
      (sd/mean)*100
}

max.expression <- apply(tissuepanel[,-1], 1, function(i){
          dat <- i
          dat[is.na(i)] <- 0
          max(dat)>=1
      } 
      )

tissuepanel <- tissuepanel[which(max.expression),]


# brain must be top 3
brain_top <- apply(tissuepanel[,-1], 1, function(i) 1 %in% order(i, decreasing = T)[1:3])
tissuepanel <- tissuepanel[which(brain_top),]

```
    
  We only considered genes that had an expression of >=1 TPM in minimum one tissue and where brain was among the tissues with top 3 highest expression level (`r nrow(tissuepanel)` genes).

```{r pheatmap, include=T}
library(pheatmap)

pheatmap::pheatmap(tissuepanel[,-1], scale = 'row', cluster_rows = T, show_rownames = F)

```

   Next we used an ATAC-peak data from brains of adult salmon to test if HIGH-FST SVs overlapped  peaks (i.e. putative CREs) in highly brain biased genes more than expected by chance (all SVs used to test for FST outliers).


```{r overlap_PromoterBrainATAC, echo=FALSE}

atac <- read_tsv('data/FT-B.narrowPeak_replicates.txt', col_names = F)

atac <-  atac[substr(atac$X1, 1, 3) %in% 'ssa',]
atac <- atac %>% filter(X9 >= 2) # this filters on -log10(qvalue) = q <= 0.01


write_tsv(atac[,1:4], 'results/ATAC_brain.bed', col_names = F)


# use bedtools closest to identify ATAC peaks -3000/+200 from TSS
system('bedtools closest -wa -wb -D a -a /Users/srsand/Dropbox/Work/Projects/SVs_Dan_Teshome/atlantic_salmon_sv_ohnolog_analyses/results/transcripts_proteins.bed -b /Users/srsand/Dropbox/Work/Projects/SVs_Dan_Teshome/atlantic_salmon_sv_ohnolog_analyses/results/ATAC_brain.bed > /Users/srsand/Dropbox/Work/Projects/SVs_Dan_Teshome/atlantic_salmon_sv_ohnolog_analyses/results/closest_transcripts_ATAC_brain.bed')

closest_transcript <- read.table('results/closest_transcripts_ATAC_brain.bed', sep = "\t")

closest_transcript <- closest_transcript[closest_transcript$V11 >= -3000 & closest_transcript$V11 <= 3000,]

closest_transcript <- select(closest_transcript, V7, V8, V9, V10, V11, V4, V1, V2, V3, V6)

write_tsv(closest_transcript, 'results/ATAC_brain_transcript_overlaps.bed', col_names = F)

system('bedtools intersect -wa -wb -a /Users/srsand/Dropbox/Work/Projects/SVs_Dan_Teshome/atlantic_salmon_sv_ohnolog_analyses/results/ATAC_brain_transcript_overlaps.bed -b /Users/srsand/Dropbox/Work/Projects/SVs_Dan_Teshome/atlantic_salmon_sv_ohnolog_analyses/results/SVs_nonredundant_geneoverlap.txt > /Users/srsand/Dropbox/Work/Projects/SVs_Dan_Teshome/atlantic_salmon_sv_ohnolog_analyses/results/intersect_transcripts_ATAC_brain_with_SVs.bed')

intersect_transcript_ATAC_SV <- read.table('results/intersect_transcripts_ATAC_brain_with_SVs.bed', sep = "\t")

unique_peaks_overlapSV <- length(unique(intersect_transcript_ATAC_SV$V4)) # 4779 unique peaks ..
unique_SVs_overlapPeaks <- length(unique(intersect_transcript_ATAC_SV$V14)) # ..overlaps 1149 unique SVs
genes_with_ATAC_and_SV <- length(unique(intersect_transcript_ATAC_SV$V6)) # 1753 genes overlapped by peaks (+3000 / -3000)


# Make a new collumn in the SV df that indicate if a SV peak overlap a promoter region ATAC-peak
SVs$ATACpromoter <- SVs$unique.ID %in% unique(intersect_transcript_ATAC_SV$V14)

SV_CREs <- SVs$ATACpromoter

SVs <- SVs %>% filter(FST != 'NA') # remove SVs not in the FST analyses

SVs.fst <- substr(SVs$FST, 1,3) %in% 'Out'
SVs_CRE_FST <- SVs$ATACpromoter[SVs.fst]

```

  Out of a total of `r length(SV_CREs)` SVs, we found that `r sum(SV_CREs)` SVs overlapped putative CREs (ATAC peaks) in genes (-3000bp downstream and +3000bp upstream genes).
  
  
 In all furhter analyses, `r nrow(SVs)` SVs which was used to test FST outliers between domesticated and wild salmon were used. Out of these `r nrow(SVs)` SVs, `r get.perc(sum(SVs$ATACpromoter), nrow(SVs))`%  (`r sum(SVs$ATACpromoter)`) overlapped a putative brain-CRE.  

  
Only a slightly higher proportion of (`r get.perc(sum(SVs_CRE_FST), length(SVs_CRE_FST))`%, out of `r length(SVs_CRE_FST)`) overlapped brain CREs. To test if outlier FST-SVs were significantly enriched for SVs overlapping brain CREs we used a fisher exact test on counts.  
 
  

```{r check_ATAC_brainexpressed_overlap_highFST, include=T}

# table : brain_ATAC in promoters  : is this comparison OK?

SVs_fst_ATAC <- SVs$FST[SVs$ATACpromoter %in% T] # table(SVs$ATACpromoter %in% T)
SVs_fst_NoATAC <- SVs$FST[SVs$ATACpromoter %in% F]

tab_promoters <- rbind(table(gsub('lier.*', '',SVs_fst_ATAC)),
                        table(gsub('lier.*', '', SVs_fst_NoATAC)))

rownames(tab_promoters) <- c('promoter_ATAC_SVs', 'SVs_no_ATAC')
test.tab.promoters <- fisher.test(tab_promoters)
tab_promoters

# table brain_ATAC_brainexpressed in promoters

SVs_fst_ATAC_brainexpression <- SVs %>% filter(ATACpromoter) %>% filter(overlapgenes %in% tissuepanel$gene_id) %>% select(FST)

SVs_fst_NOT_atac_brainexpressed <- SVs %>% as_tibble() %>% filter(! FST %in% SVs_fst_ATAC_brainexpression$FST) %>%  select(FST)

# table : SVs ovelapping brain_ATAC in promoters  
tab_promoters_brainexpressed <- rbind(table(gsub('lier.*', '', SVs_fst_ATAC_brainexpression$FST)),
                                      table(gsub('lier.*', '', SVs_fst_NOT_atac_brainexpressed$FST)))

rownames(tab_promoters_brainexpressed) <- c('Brainexpressed_promoter_ATAC_SVs', 'Other_SVs')
test.tab.promoters_brainexpressed <- fisher.test(tab_promoters_brainexpressed)
tab_promoters_brainexpressed

```

   This test was not significant for outlier FST-SVs (p-value = `r round(test.tab.promoters$p.value, 2)`), nor when subsetting for SVs (FST-outliers) overlapping CREs in genes with highly brain biased expression (N = `r nrow(tissuepanel)`) (p-value = `r round(test.tab.promoters_brainexpressed$p.value, 2)`). 

####ATAC-SV overlap for outliers: FST-pvalue < = 0.05

```{r ATAC-FST_pvaluecutoff}

SVs$pvalue <- SuppData6$`P-value`[match(SVs$FST, SuppData6$UniqueID)]
SVs_pvalue <- SVs[!SVs$pvalue %in% NA, ]


res <- SVs_pvalue %>% group_by(ATACpromoter, pvalue<=0.05) %>% summarize(res = n())

res <- matrix(res$res, nrow = 2, ncol = 2, byrow = T)
rownames(res) <- c('NoATAC', 'ATAC')
colnames(res) <- c('NoSig', 'Sig' )

test.tab.ATAC_FST <- fisher.test(res)

# SVs_pvalue %>% filter(pvalue>0.05)


SVs_pvalue_brain <- SVs_pvalue %>% filter(overlapgenes %in% tissuepanel$gene_id)

res_brain <- SVs_pvalue_brain %>% group_by(ATACpromoter, pvalue<=0.05) %>% summarize(res = n())

res_brain <- matrix(res_brain$res, nrow = 2, ncol = 2, byrow = T)
rownames(res_brain) <- c('NoATAC', 'ATAC')
colnames(res_brain) <- c('NoSig', 'Sig' )

test.tab.ATAC_FST_brain <- fisher.test(res_brain)


```

<br>
We asked if FST outliers (pvalue<=0.05, N=2233) were enriched in SVs overlapping brain ATAC peaks. Computer say "NO" (Fisher exact test, P=`r round(test.tab.ATAC_FST$p.value, 2)`). Same result was seen when only using ATAC peaks overlapping gene with very 'brainy' expression patterns (Fisher exact test, P=`r round(test.tab.ATAC_FST_brain$p.value, 2)`). 


```{r}
sessionInfo()
```
