# Supplementary material for: The structural variation landscape in 492 Atlantic salmon genomes
Source: Nat Commun. 2020 Oct 14;11:5176. doi: 10.1038/s41467-020-18972-x (PMC7560756; doi:10.1038/s41467-020-18972-x)
Supplement: Supplementary file 21 — Supplementary Data 18 [file 41467_2020_18972_MOESM21_ESM.zip › atlantic_salmon_sv_ohnolog_analyses-master/data/FT-B.narrowPeak_replicates.txt]

ssa01	23991	24186	peak_0	1000	.	277.910553	5.227921	3.600213	113
ssa01	43498	43698	peak_1	1000	.	428.515930	6.190435	4.490360	124
ssa01	61193	61448	peak_2	1000	.	528.111450	6.455200	4.736088	124
ssa01	61800	62337	peak_3	1000	.	3211.406006	13.788941	11.602886	309
ssa01	83616	86046	peak_4	1000	.	17329.564453	26.844992	23.831816	2005
ssa01	196470	196695	peak_5	1000	.	1126.621094	10.406103	8.426191	91
ssa01	197679	198137	peak_6	1000	.	1209.309082	9.756508	7.817445	323
ssa01	198241	199101	peak_7	1000	.	4887.380371	19.083761	16.579666	565
ssa01	202033	202231	peak_8	1000	.	240.798370	4.590941	3.013922	139
ssa01	211270	211498	peak_9	1000	.	461.233826	5.990233	4.304856	130
ssa01	217813	218156	peak_10	1000	.	724.005005	6.369576	4.656611	155
ssa01	280029	280205	peak_11	789	.	138.896652	4.394663	2.834051	131
ssa01	287355	287569	peak_12	1000	.	293.754120	5.083554	3.467051	53
ssa01	288300	288481	peak_13	724	.	130.970627	4.325554	2.770599	63
ssa01	303743	304114	peak_14	1000	.	4773.055664	24.545244	21.693222	181
ssa01	326467	327148	peak_15	1000	.	5237.536133	17.516752	15.108095	401
ssa01	431758	432171	peak_16	1000	.	2358.904785	11.426164	9.382881	321
ssa01	502102	502410	peak_17	1000	.	787.131653	8.048614	6.219961	155
ssa01	546846	546954	peak_18	238	.	25.682974	3.335534	1.869508	50
ssa01	547320	547383	peak_19	502	.	31.627886	3.591012	2.101134	34
ssa01	547521	547641	peak_20	1000	.	152.764328	4.946629	3.340915	65
ssa01	563321	566266	peak_21	1000	.	30627.732422	32.316467	28.849140	1729
ssa01	670738	670922	peak_22	1000	.	437.829468	6.181602	4.482207	103
ssa01	753499	754003	peak_23	1000	.	4914.671387	21.824640	19.150631	146
ssa01	765871	766123	peak_24	1000	.	950.052307	8.789563	6.912311	148
ssa01	773082	773205	peak_25	1000	.	124.248566	4.557775	2.983652	73
ssa01	811532	811672	peak_26	803	.	112.354935	4.245754	2.697703	63
ssa01	837529	837628	peak_27	573	.	56.759289	3.894625	2.377271	76
ssa01	837806	837910	peak_28	359	.	37.384789	3.394479	1.923011	78
ssa01	854591	854751	peak_29	1000	.	166.780930	4.863369	3.264297	61
ssa01	866086	867041	peak_30	1000	.	7004.822266	24.127438	21.303783	817
ssa01	896374	897179	peak_31	1000	.	6266.894043	25.603205	22.678232	183
ssa01	902773	902988	peak_32	1000	.	1324.002808	11.576273	9.523784	127
ssa01	926259	926417	peak_33	833	.	131.655655	4.205306	2.660789	81
ssa01	969804	969955	peak_34	1000	.	370.312012	6.779595	5.037521	74
ssa01	970599	970768	peak_35	1000	.	431.296478	6.206789	4.505541	98
ssa01	971346	971715	peak_36	804	.	296.611237	4.795008	3.201541	76
ssa01	1068156	1068237	peak_37	486	.	39.346725	3.594748	2.104519	43
ssa01	1068447	1068783	peak_38	1000	.	2122.089844	13.875214	11.684020	136
ssa01	1070130	1070464	peak_39	268	.	89.579048	3.593840	2.103670	283
ssa01	1070999	1071097	peak_40	528	.	51.710087	3.567178	2.079365	66
ssa01	1073934	1074536	peak_41	1000	.	1761.735962	9.418949	7.501282	499
ssa01	1077117	1078287	peak_42	1000	.	8772.842773	18.854774	16.364731	690
ssa01	1079882	1080183	peak_43	1000	.	1031.184937	8.654065	6.785679	179
ssa01	1082300	1083167	peak_44	1000	.	4865.740723	15.326735	13.048852	437
ssa01	1112710	1112929	peak_45	1000	.	1048.471558	9.615992	7.685795	140
ssa01	1164733	1164985	peak_46	1000	.	1539.490479	12.452532	10.346799	128
ssa01	1205144	1205407	peak_47	1000	.	1419.418945	11.244751	9.212648	83
ssa01	1206041	1206193	peak_48	1000	.	328.452759	5.986957	4.301826	78
ssa01	1206400	1206642	peak_49	1000	.	1479.467285	12.248198	10.154890	137
ssa01	1206809	1207841	peak_50	1000	.	14250.241211	31.166136	27.805237	497
ssa01	1246618	1246892	peak_51	690	.	189.016479	4.401440	2.840183	143
ssa01	1256412	1256536	peak_52	1000	.	127.227280	4.709775	3.123191	38
ssa01	1262041	1262579	peak_53	1000	.	2242.471436	10.225356	8.256777	180
ssa01	1262769	1262856	peak_54	262	.	22.816776	3.176143	1.725907	58
ssa01	1263127	1263789	peak_55	1000	.	3437.751953	15.982083	13.665150	160
ssa01	1284503	1286445	peak_56	1000	.	11783.067383	27.808523	24.723944	485
ssa01	1322463	1323795	peak_57	1000	.	7825.238281	16.549698	14.198946	474
ssa01	1336434	1337303	peak_58	1000	.	14811.674805	38.769497	34.511688	456
ssa01	1337630	1338784	peak_59	1000	.	6743.603516	23.048388	20.295664	720
ssa01	1385573	1385826	peak_60	1000	.	823.080261	8.603540	6.738452	123
ssa01	1389792	1389971	peak_61	1000	.	305.343231	5.535884	3.884482	84
ssa01	1395745	1396262	peak_62	1000	.	5058.175781	19.396805	16.873503	304
ssa01	1449690	1449872	peak_63	1000	.	348.800720	5.574106	3.919807	105
ssa01	1453627	1454076	peak_64	1000	.	1312.320557	9.604653	7.675170	166
ssa01	1499725	1501513	peak_65	1000	.	21574.085938	35.129692	31.368866	659
ssa01	1524653	1524956	peak_66	349	.	105.678299	4.019966	2.491488	231
ssa01	1541483	1541632	peak_67	1000	.	195.044495	5.079309	3.463192	95
ssa01	1664683	1664857	peak_68	621	.	107.993576	4.191321	2.648085	75
ssa01	1680087	1680264	peak_69	1000	.	539.483826	7.870119	6.053323	92
ssa01	1680977	1681971	peak_70	1000	.	8245.351562	23.545353	20.760483	178
ssa01	1682134	1682401	peak_71	1000	.	518.167847	6.562922	4.836107	199
ssa01	1684982	1685447	peak_72	1000	.	1759.598022	11.169595	9.142124	175
ssa01	1685583	1685697	peak_73	958	.	109.234787	4.413254	2.850982	74
ssa01	1688724	1688929	peak_74	1000	.	410.991455	5.972905	4.288770	59
ssa01	1700336	1700422	peak_75	662	.	56.909626	3.777448	2.270511	47
ssa01	1700796	1701006	peak_76	1000	.	1048.757324	9.800642	7.858770	101
ssa01	1711665	1712054	peak_77	1000	.	924.727295	7.544604	5.749663	193
ssa01	1722398	1722627	peak_78	1000	.	516.909119	6.885902	5.136315	142
ssa01	1723395	1723549	peak_79	1000	.	202.696014	4.514316	2.943631	36
ssa01	1724146	1724398	peak_80	1000	.	380.814240	5.289360	3.656788	104
ssa01	1732051	1732226	peak_81	549	.	96.048637	3.772817	2.266287	80
ssa01	1734783	1735233	peak_82	1000	.	1242.576782	8.659621	6.790869	292
ssa01	1744534	1744655	peak_83	555	.	67.195190	3.677506	2.179634	53
ssa01	1754430	1754800	peak_84	1000	.	478.326355	6.158743	4.461040	271
ssa01	1755142	1755499	peak_85	1000	.	1077.683105	8.970763	7.081768	189
ssa01	1758957	1759085	peak_86	469	.	60.011093	3.738779	2.235163	77
ssa01	1763948	1764199	peak_87	1000	.	769.132385	8.305199	6.459616	94
ssa01	1774014	1774093	peak_88	376	.	29.709728	3.293767	1.832045	15
ssa01	1775427	1775735	peak_89	1000	.	2407.976562	16.372263	14.032061	170
ssa01	1775897	1776828	peak_90	1000	.	4290.385254	18.841757	16.352512	187
ssa01	1776940	1777001	peak_91	376	.	22.943521	3.370462	1.901211	37
ssa01	1778406	1779109	peak_92	1000	.	2283.753906	12.748503	10.624854	347
ssa01	1781712	1781863	peak_93	473	.	71.404327	3.709389	2.208743	99
ssa01	1789464	1789864	peak_94	1000	.	2342.094727	14.917485	12.664060	283
ssa01	1794750	1795041	peak_95	1000	.	1116.098511	9.102063	7.204594	166
ssa01	1811502	1811713	peak_96	1000	.	235.086563	4.675585	3.091707	128
ssa01	1826298	1826670	peak_97	1000	.	1747.848267	12.719952	10.598026	143
ssa01	1827417	1828051	peak_98	1000	.	3411.999023	13.534302	11.363453	317
ssa01	1832910	1833378	peak_99	1000	.	2167.431396	12.000696	9.922380	364
ssa01	1943849	1944427	peak_100	1000	.	6622.892090	23.657806	20.865469	187
ssa01	1946445	1946886	peak_101	1000	.	446.351624	5.673552	4.011678	59
ssa01	1955889	1957719	peak_102	1000	.	21049.609375	29.543196	26.320927	1481
ssa01	1959946	1960318	peak_103	1000	.	782.583374	6.441334	4.723229	153
ssa01	2018309	2018436	peak_104	680	.	86.344772	3.712099	2.211223	82
ssa01	2052737	2053615	peak_105	1000	.	6656.559570	21.021450	18.397942	687
ssa01	2201410	2201636	peak_106	1000	.	1174.924561	9.675875	7.741884	66
ssa01	2284706	2285419	peak_107	1000	.	3765.189453	19.890305	17.336674	295
ssa01	2291087	2292228	peak_108	1000	.	6184.860352	16.315443	13.978613	401
ssa01	2304270	2304476	peak_109	1000	.	659.036438	6.781920	5.039667	79
ssa01	2309671	2309884	peak_110	1000	.	264.653748	5.317612	3.682913	95
ssa01	2313817	2314116	peak_111	1000	.	1041.756348	8.930040	7.043672	154
ssa01	2333678	2333911	peak_112	1000	.	471.178833	6.037864	4.348986	103
ssa01	2334445	2334777	peak_113	762	.	252.872238	5.239518	3.610906	136
ssa01	2342740	2343607	peak_114	1000	.	11754.467773	37.163040	33.141899	396
ssa01	2344198	2344459	peak_115	551	.	143.904541	4.329291	2.774038	181
ssa01	2346556	2346870	peak_116	1000	.	888.214417	7.699307	5.893924	208
ssa01	2362269	2362556	peak_117	1000	.	470.731293	5.874924	4.198087	69
ssa01	2372678	2372866	peak_118	743	.	139.761154	4.288526	2.736935	74
ssa01	2375458	2375750	peak_119	1000	.	438.184875	6.092076	4.399249	138
ssa01	2393252	2393430	peak_120	776	.	138.091415	4.384079	2.824377	62
ssa01	2408318	2408626	peak_121	1000	.	1021.643311	8.233573	6.392709	115
ssa01	2429883	2430098	peak_122	1000	.	450.234711	6.522414	4.798535	108
ssa01	2432903	2432993	peak_123	676	.	60.856373	3.780751	2.273540	77
ssa01	2439458	2439796	peak_124	1000	.	1485.208862	10.147688	8.183977	185
ssa01	2489722	2489820	peak_125	270	.	26.421244	3.405624	1.933086	24
ssa01	2513166	2513411	peak_126	1000	.	1104.382446	9.703755	7.768003	98
ssa01	2516179	2516375	peak_127	1000	.	241.633362	5.380198	3.740696	68
ssa01	2516779	2516890	peak_128	508	.	56.393230	3.791475	2.283364	78
ssa01	2535303	2535574	peak_129	1000	.	2070.418701	14.081197	11.877683	134
ssa01	2547439	2547849	peak_130	1000	.	1807.408813	10.406368	8.426443	245
ssa01	2555515	2555803	peak_131	1000	.	325.648376	5.105031	3.486801	127
ssa01	2579345	2580690	peak_132	1000	.	17031.521484	29.166391	25.975063	711
ssa01	2580843	2580932	peak_133	576	.	51.308403	3.645144	2.150091	40
ssa01	2581146	2581325	peak_134	1000	.	263.424286	5.342638	3.705947	98
ssa01	2581452	2581738	peak_135	1000	.	540.094116	6.394716	4.679924	127
ssa01	2583375	2583698	peak_136	986	.	318.549225	4.834658	3.238006	241
ssa01	2583830	2584444	peak_137	1000	.	4585.380371	19.365931	16.844500	348
ssa01	2585561	2585978	peak_138	1000	.	3588.632324	15.684982	13.385763	139
ssa01	2586315	2586551	peak_139	1000	.	845.650024	8.265088	6.422165	88
ssa01	2588520	2589149	peak_140	1000	.	9924.017578	33.430649	29.853954	415
ssa01	2591741	2592297	peak_141	1000	.	5599.489258	20.986792	18.365452	284
ssa01	2593300	2593861	peak_142	1000	.	1867.412109	9.683784	7.749289	153
ssa01	2593967	2594238	peak_143	1000	.	301.955444	5.546645	3.894450	94
ssa01	2603615	2603921	peak_144	1000	.	503.574402	6.132613	4.436777	189
ssa01	2605132	2605365	peak_145	1000	.	1417.310425	11.037718	9.018391	105
ssa01	2617925	2618277	peak_146	1000	.	361.101227	5.183171	3.558821	184
ssa01	2626384	2626518	peak_147	684	.	91.598824	3.900505	2.382586	78
ssa01	2628259	2629365	peak_148	1000	.	6225.329102	22.879467	20.137770	803
ssa01	2630944	2631293	peak_149	1000	.	1423.525513	10.816238	8.810696	155
ssa01	2631924	2632239	peak_150	1000	.	1102.329468	9.443578	7.524325	154
ssa01	2637605	2638074	peak_151	1000	.	2619.097656	11.984948	9.907595	260
ssa01	2638791	2638916	peak_152	294	.	36.790592	3.398500	1.926622	82
ssa01	2686744	2687157	peak_153	1000	.	2119.368896	11.952891	9.877481	219
ssa01	2687949	2688408	peak_154	1000	.	885.952087	6.999799	5.242345	102
ssa01	2697681	2698068	peak_155	1000	.	2934.510254	16.237833	13.905646	183
ssa01	2727552	2727752	peak_156	1000	.	235.188293	4.999627	3.389824	106
ssa01	2733956	2734077	peak_157	528	.	63.929569	3.751968	2.247142	43
ssa01	2737975	2738198	peak_158	1000	.	418.332703	6.020298	4.332774	80
ssa01	2738979	2739082	peak_159	520	.	53.530430	3.619994	2.127492	27
ssa01	2771271	2771472	peak_160	1000	.	310.125732	5.492979	3.844833	118
ssa01	2789687	2789853	peak_161	872	.	144.721436	4.514437	2.943739	103
ssa01	2809283	2809732	peak_162	1000	.	450.431091	5.342295	3.705644	336
ssa01	2814049	2814156	peak_163	298	.	31.925186	3.179991	1.729315	82
ssa01	2815826	2816032	peak_164	1000	.	711.453552	7.834662	6.020195	117
ssa01	2830409	2830964	peak_165	1000	.	3602.929688	17.309401	14.913175	272
ssa01	2833865	2834366	peak_166	1000	.	3382.740479	18.744747	16.261438	301
ssa01	2835441	2835639	peak_167	1000	.	609.598083	7.325408	5.545465	104
ssa01	2844952	2845422	peak_168	1000	.	748.082947	7.375326	5.591976	154
ssa01	2847782	2849007	peak_169	1000	.	6448.654297	14.983043	12.725676	801
ssa01	2872331	2872869	peak_170	1000	.	3372.832031	16.962051	14.586643	283
ssa01	2873814	2874158	peak_171	831	.	285.910645	4.635993	3.055485	279
ssa01	2874290	2874432	peak_172	804	.	114.143669	4.221045	2.675040	51
ssa01	2888922	2889157	peak_173	1000	.	708.544556	7.989738	6.164988	103
ssa01	2935538	2935643	peak_174	404	.	42.412769	3.452270	1.975080	85
ssa01	2956689	2956884	peak_175	1000	.	483.207733	6.429950	4.712656	121
ssa01	2957171	2957405	peak_176	1000	.	408.680725	6.422044	4.705286	80
ssa01	2992440	2993778	peak_177	1000	.	10688.224609	24.771765	21.904379	462
ssa01	2993910	2994033	peak_178	553	.	68.080254	3.887467	2.370781	75
ssa01	3000261	3000418	peak_179	1000	.	211.562134	5.108110	3.489609	118
ssa01	3001980	3002133	peak_180	875	.	133.906708	4.436620	2.872502	66
ssa01	3003180	3003405	peak_181	1000	.	1193.758789	10.517702	8.530775	133
ssa01	3005698	3006311	peak_182	1000	.	4441.308594	23.724537	20.927773	327
ssa01	3014508	3015739	peak_183	1000	.	11141.983398	31.336731	27.960472	549
ssa01	3041414	3041682	peak_184	1000	.	380.168823	6.395147	4.680324	187
ssa01	3077369	3077535	peak_185	1000	.	187.570602	4.692444	3.107149	137
ssa01	3086445	3086893	peak_186	1000	.	4744.710449	20.016296	17.454933	163
ssa01	3091107	3091547	peak_187	1000	.	2141.431396	13.933582	11.738899	278
ssa01	3140982	3141297	peak_188	1000	.	1160.006714	9.998101	8.043803	153
ssa01	3179164	3179273	peak_189	307	.	33.436100	3.336593	1.870449	39
ssa01	3213133	3214275	peak_190	1000	.	8361.506836	20.672049	18.070328	777
ssa01	3223026	3223286	peak_191	1000	.	347.827393	5.643544	3.984012	91
ssa01	3223412	3223582	peak_192	1000	.	305.031799	5.863187	4.187260	73
ssa01	3230265	3230520	peak_193	1000	.	455.415771	6.061344	4.370728	175
ssa01	3238763	3239460	peak_194	1000	.	4780.687500	18.222630	15.771183	163
ssa01	3239655	3240031	peak_195	1000	.	657.189270	7.878921	6.061507	63
ssa01	3240455	3240752	peak_196	1000	.	3419.044678	21.312162	18.670462	121
ssa01	3241384	3241482	peak_197	811	.	79.471313	3.964921	2.441273	73
ssa01	3241634	3241769	peak_198	1000	.	365.670868	6.702495	4.965811	44
ssa01	3241873	3242813	peak_199	1000	.	11974.266602	34.176426	30.522404	521
ssa01	3250195	3250293	peak_200	204	.	20.009010	3.126489	1.680789	68
ssa01	3250889	3251089	peak_201	536	.	107.265434	4.080578	2.546841	35
ssa01	3256074	3256441	peak_202	1000	.	3281.765137	17.368763	14.968975	172
ssa01	3266290	3266658	peak_203	1000	.	3442.130371	19.984226	17.424816	273
ssa01	3266824	3267573	peak_204	1000	.	6994.957031	25.536745	22.616447	379
ssa01	3274185	3274458	peak_205	1000	.	944.051575	8.812029	6.933335	170
ssa01	3303815	3304009	peak_206	1000	.	748.927795	8.969384	7.080482	91
ssa01	3304473	3306231	peak_207	1000	.	17493.568359	30.816515	27.486973	543
ssa01	3323117	3323272	peak_208	784	.	121.547104	4.244430	2.696507	58
ssa01	3372613	3372687	peak_209	307	.	22.688187	3.291897	1.830304	36
ssa01	3373202	3374487	peak_210	1000	.	9081.821289	18.698236	16.217777	708
ssa01	3410947	3411220	peak_211	1000	.	915.489685	8.488286	6.630717	166
ssa01	3421596	3421725	peak_212	727	.	93.834229	4.118382	2.581382	61
ssa01	3426056	3426358	peak_213	1000	.	983.430420	8.520939	6.661205	143
ssa01	3428528	3428626	peak_214	270	.	26.480682	3.449005	1.972214	88
ssa01	3428764	3429366	peak_215	1000	.	1825.950317	10.320976	8.346390	421
ssa01	3433324	3433473	peak_216	1000	.	331.258392	6.009854	4.323059	48
ssa01	3439095	3439269	peak_217	588	.	102.227310	4.070464	2.537658	122
ssa01	3442380	3442774	peak_218	1000	.	1976.604370	12.235667	10.143127	155
ssa01	3453626	3453730	peak_219	468	.	48.668606	3.697434	2.197792	62
ssa01	3455428	3455584	peak_220	1000	.	298.272797	6.145839	4.449082	78
ssa01	3491769	3492731	peak_221	1000	.	12701.553711	35.147980	31.385010	567
ssa01	3498771	3499555	peak_222	1000	.	6346.761230	24.137653	21.313335	506
ssa01	3499954	3500025	peak_223	353	.	25.076471	3.350553	1.883088	40
ssa01	3505025	3505163	peak_224	1000	.	157.615952	4.845892	3.248264	81
ssa01	3505324	3506282	peak_225	1000	.	5645.116699	15.887341	13.576015	540
ssa01	3511055	3511389	peak_226	1000	.	1032.678345	8.118752	6.285453	75
ssa01	3527398	3527570	peak_227	613	.	105.448921	4.027665	2.498486	69
ssa01	3554862	3555043	peak_228	1000	.	213.632462	4.724894	3.137133	61
ssa01	3581803	3582015	peak_229	809	.	171.464844	4.382065	2.822516	115
ssa01	3583404	3585547	peak_230	1000	.	26251.031250	32.640190	29.141617	1411
ssa01	3596031	3596466	peak_231	1000	.	2585.985840	16.376993	14.036512	182
ssa01	3596943	3597204	peak_232	764	.	199.513092	4.776011	3.183990	130
ssa01	3597498	3597621	peak_233	181	.	22.247669	3.187780	1.736383	61
ssa01	3632928	3633117	peak_234	1000	.	477.992432	6.800469	5.056926	85
ssa01	3633274	3633635	peak_235	1000	.	645.497742	6.392022	4.677419	284
ssa01	3647239	3647437	peak_236	1000	.	840.790405	9.351147	7.437768	96
ssa01	3647547	3647647	peak_237	1000	.	108.944359	4.230158	2.683382	71
ssa01	3659449	3659786	peak_238	1000	.	599.470581	7.448602	5.660205	134
ssa01	3677436	3678071	peak_239	836	.	531.031250	5.276965	3.645290	84
ssa01	3680925	3681265	peak_240	1000	.	961.599915	8.775325	6.899011	205
ssa01	3688236	3688444	peak_241	609	.	126.750000	4.053622	2.522063	165
ssa01	3695342	3695532	peak_242	1000	.	555.408264	7.370690	5.587650	92
ssa01	3700204	3700837	peak_243	1000	.	5390.625488	21.610113	18.949791	229
ssa01	3702341	3702767	peak_244	1000	.	2288.070557	13.403207	11.240200	256
ssa01	3705597	3706209	peak_245	1000	.	3896.089844	17.884245	15.453363	489
ssa01	3721758	3722260	peak_246	1000	.	1403.540283	9.774439	7.834217	351
ssa01	3723686	3723864	peak_247	1000	.	373.536072	6.451693	4.732850	106
ssa01	3725637	3726194	peak_248	1000	.	2057.152344	9.979794	8.026627	211
ssa01	3742517	3742970	peak_249	1000	.	1083.188477	8.347650	6.499271	354
ssa01	3763864	3764023	peak_250	703	.	111.797142	4.156015	2.615736	62
ssa01	3764157	3764367	peak_251	1000	.	633.013428	7.847529	6.032234	117
ssa01	3767095	3767278	peak_252	1000	.	354.393829	6.055871	4.365626	69
ssa01	3768215	3768349	peak_253	997	.	133.626801	4.318886	2.764616	67
ssa01	3768550	3770811	peak_254	1000	.	21417.742188	25.230680	22.331791	757
ssa01	3797299	3797502	peak_255	943	.	191.504150	4.642667	3.061592	115
ssa01	3803878	3804523	peak_256	1000	.	3171.254395	14.835057	12.586565	220
ssa01	3893913	3894115	peak_257	1000	.	718.176392	7.508191	5.715754	99
ssa01	3900115	3900369	peak_258	1000	.	368.441803	5.453787	3.808623	179
ssa01	3904604	3904720	peak_259	602	.	69.852188	3.812638	2.302572	68
ssa01	3905000	3905651	peak_260	1000	.	8355.774414	25.697306	22.765781	320
ssa01	3907114	3907434	peak_261	1000	.	346.865417	5.299349	3.666086	244
ssa01	3931002	3931212	peak_262	1000	.	307.525452	5.241772	3.612965	85
ssa01	3951848	3952233	peak_263	1000	.	2885.331543	14.784605	12.539108	169
ssa01	3952808	3952891	peak_264	391	.	32.469666	3.534204	2.049493	58
ssa01	3958123	3958370	peak_265	1000	.	811.117065	8.545445	6.684129	131
ssa01	3961903	3962014	peak_266	409	.	45.416630	3.566786	2.079017	58
ssa01	3962256	3962500	peak_267	1000	.	302.623535	5.418324	3.775850	136
ssa01	3965070	3965187	peak_268	544	.	63.666889	3.840980	2.328227	77
ssa01	3966125	3966294	peak_269	1000	.	275.404877	5.688735	4.025756	73
ssa01	3989782	3989947	peak_270	622	.	102.644463	3.994075	2.467954	69
ssa01	3990198	3991178	peak_271	1000	.	3358.944580	14.058784	11.856605	715
ssa01	3995041	3995340	peak_272	1000	.	942.751770	7.497624	5.705878	214
ssa01	4004826	4005009	peak_273	1000	.	275.195557	5.588652	3.933226	90
ssa01	4015249	4015716	peak_274	913	.	426.533997	5.583425	3.928407	182
ssa01	4022266	4022509	peak_275	1000	.	804.552673	8.916812	7.031332	160
ssa01	4022611	4022824	peak_276	437	.	93.108345	4.232918	2.685902	43
ssa01	4052641	4052831	peak_277	1000	.	389.410828	6.113325	4.418911	92
ssa01	4053052	4053367	peak_278	1000	.	1883.503052	13.142629	10.995255	116
ssa01	4055459	4056316	peak_279	1000	.	4555.468750	15.298389	13.022181	401
ssa01	4062331	4062516	peak_280	1000	.	355.671082	5.420166	3.777552	105
ssa01	4091590	4091972	peak_281	1000	.	397.977051	5.245895	3.616745	74
ssa01	4095234	4095560	peak_282	1000	.	778.996765	8.680427	6.810285	96
ssa01	4111875	4112103	peak_283	1000	.	1294.658569	10.625772	8.632107	161
ssa01	4129420	4129957	peak_284	1000	.	2402.897705	11.349968	9.311384	408
ssa01	4130601	4131161	peak_285	959	.	536.767395	4.986053	3.377318	298
ssa01	4132576	4133847	peak_286	1000	.	9122.036133	19.285915	16.769396	909
ssa01	4139647	4140482	peak_287	1000	.	4961.081543	18.685997	16.206289	497
ssa01	4141065	4141193	peak_288	1000	.	322.184235	6.676898	4.941990	58
ssa01	4141302	4141455	peak_289	1000	.	318.351410	6.413673	4.697469	63
ssa01	4143412	4143972	peak_290	1000	.	3022.051270	13.544028	11.372593	424
ssa01	4151974	4152095	peak_291	692	.	83.672836	3.896213	2.378752	94
ssa01	4152894	4153863	peak_292	1000	.	5540.125977	19.191784	16.681074	529
ssa01	4154094	4154415	peak_293	1000	.	900.262085	8.165658	6.329282	134
ssa01	4158606	4159095	peak_294	1000	.	2336.278076	12.241846	10.148930	128
ssa01	4164616	4164833	peak_295	1000	.	426.491913	6.333774	4.623322	124
ssa01	4174984	4175153	peak_296	1000	.	223.870758	4.473473	2.906339	31
ssa01	4176907	4177330	peak_297	1000	.	2216.664795	13.811299	11.623933	276
ssa01	4177767	4178068	peak_298	1000	.	899.708008	7.793528	5.981841	183
ssa01	4186494	4186660	peak_299	706	.	117.224083	4.054205	2.522586	77
ssa01	4197933	4198418	peak_300	1000	.	926.725403	6.628332	4.896855	210
ssa01	4264959	4265444	peak_301	363	.	176.191452	4.205791	2.661216	326
ssa01	4274132	4274288	peak_302	1000	.	225.963486	5.187884	3.563176	95
ssa01	4277123	4277330	peak_303	1000	.	734.113220	7.974690	6.150961	148
ssa01	4292977	4293473	peak_304	1000	.	1262.101807	7.278154	5.501406	415
ssa01	4295815	4296334	peak_305	1000	.	3449.203857	17.289034	14.894041	354
ssa01	4301288	4301934	peak_306	1000	.	6278.635742	27.110693	24.078232	339
ssa01	4303282	4303463	peak_307	1000	.	201.505096	4.613667	3.034887	93
ssa01	4306610	4307375	peak_308	1000	.	6311.846191	25.902578	22.956661	336
ssa01	4333103	4333333	peak_309	1000	.	1406.629517	11.469505	9.423554	159
ssa01	4335037	4335962	peak_310	1000	.	6788.106445	25.576939	22.653812	433
ssa01	4338014	4338269	peak_311	1000	.	1732.117554	13.696583	11.516036	120
ssa01	4338445	4339605	peak_312	1000	.	10454.554688	25.231104	22.332184	138
ssa01	4351741	4351900	peak_313	772	.	122.807114	4.034673	2.504830	74
ssa01	4359340	4359896	peak_314	1000	.	4109.900391	16.391415	14.050074	411
ssa01	4363725	4364229	peak_315	1000	.	3202.369629	15.045196	12.784114	225
ssa01	4373139	4373713	peak_316	1000	.	3196.099121	13.295404	11.138824	170
ssa01	4384592	4384713	peak_317	1000	.	127.547234	4.573466	2.998054	37
ssa01	4384839	4385589	peak_318	1000	.	2332.014648	11.784386	9.719231	469
ssa01	4405841	4406376	peak_319	1000	.	4406.864746	20.635893	18.036419	352
ssa01	4409688	4410514	peak_320	1000	.	9510.833008	27.514767	24.452387	508
ssa01	4410766	4411042	peak_321	1000	.	339.369751	5.697847	4.034247	71
ssa01	4424332	4424463	peak_322	682	.	89.388451	4.041365	2.510930	77
ssa01	4426199	4426394	peak_323	726	.	141.609894	4.087273	2.552907	120
ssa01	4430174	4430269	peak_324	392	.	37.243874	3.231391	1.775317	21
ssa01	4434179	4434259	peak_325	373	.	29.825499	3.296150	1.834143	19
ssa01	4434869	4435239	peak_326	1000	.	2130.097656	12.470791	10.363928	219
ssa01	4436300	4437254	peak_327	1000	.	8783.911133	29.339481	26.134054	615
ssa01	4438182	4438443	peak_328	1000	.	763.787537	7.798369	5.986366	120
ssa01	4441781	4441848	peak_329	395	.	26.442566	3.445549	1.969083	29
ssa01	4442537	4442747	peak_330	865	.	181.666382	4.162308	2.621474	62
ssa01	4443081	4443240	peak_331	1000	.	248.163147	5.204027	3.578032	57
ssa01	4448533	4448619	peak_332	263	.	22.649889	3.306690	1.843587	41
ssa01	4448750	4448936	peak_333	377	.	70.030350	3.718988	2.217369	77
ssa01	4449685	4450250	peak_334	1000	.	12553.850586	39.128342	34.815258	202
ssa01	4454299	4454908	peak_335	1000	.	3635.999512	16.944651	14.570293	236
ssa01	4459682	4460233	peak_336	1000	.	3584.071533	19.227606	16.714699	363
ssa01	4466487	4466607	peak_337	553	.	66.387962	3.804621	2.295251	49
ssa01	4468880	4469867	peak_338	1000	.	8200.763672	31.388323	28.007435	777
ssa01	4470111	4470947	peak_339	1000	.	10329.530273	37.552883	33.477100	301
ssa01	4471631	4471901	peak_340	1000	.	1440.374023	11.284832	9.250263	129
ssa01	4472057	4472312	peak_341	1000	.	1425.224487	11.185468	9.156998	99
ssa01	4480434	4481904	peak_342	1000	.	12843.590820	32.125843	28.676615	473
ssa01	4483223	4483395	peak_343	244	.	42.011120	3.455153	1.977708	40
ssa01	4483544	4483736	peak_344	526	.	101.082382	3.789419	2.281458	118
ssa01	4483879	4484045	peak_345	1000	.	231.055664	5.409311	3.767579	84
ssa01	4488334	4488594	peak_346	1000	.	1025.252441	9.624200	7.693474	132
ssa01	4489191	4489519	peak_347	1000	.	3801.361816	21.389797	18.743259	153
ssa01	4491397	4491519	peak_348	1000	.	124.401459	4.719186	3.131904	37
ssa01	4492252	4492381	peak_349	474	.	61.183559	3.616144	2.124022	87
ssa01	4496617	4496791	peak_350	1000	.	185.500946	5.010828	3.400046	86
ssa01	4496953	4498178	peak_351	1000	.	12822.660156	30.742199	27.419117	814
ssa01	4500172	4500332	peak_352	553	.	88.467377	3.692243	2.193122	92
ssa01	4500701	4500888	peak_353	1000	.	407.921448	6.414527	4.698271	98
ssa01	4501189	4501541	peak_354	1000	.	4415.412598	23.732677	20.935362	184
ssa01	4515059	4515497	peak_355	1000	.	1446.166870	10.714263	8.715060	98
ssa01	4516796	4517351	peak_356	1000	.	3760.258789	19.287357	16.770748	218
ssa01	4525764	4526197	peak_357	1000	.	4268.034668	23.029377	20.277885	302
ssa01	4528545	4530907	peak_358	1000	.	19257.515625	28.561575	25.418892	1321
ssa01	4531125	4531594	peak_359	1000	.	894.948364	6.872392	5.123782	216
ssa01	4532473	4532944	peak_360	1000	.	1321.375244	7.697693	5.892410	263
ssa01	4549619	4549922	peak_361	630	.	190.849838	4.872846	3.273066	75
ssa01	4550083	4550234	peak_362	841	.	126.942795	4.154282	2.614120	65
ssa01	4550745	4550962	peak_363	1000	.	575.483643	7.431005	5.643822	139
ssa01	4551828	4552661	peak_364	1000	.	4858.122559	16.185671	13.856615	300
ssa01	4554289	4554797	peak_365	1000	.	1413.818237	11.076385	9.054672	97
ssa01	4556248	4557056	peak_366	1000	.	5386.808105	17.501804	15.094027	615
ssa01	4565151	4565357	peak_367	455	.	93.722343	3.833622	2.321564	135
ssa01	4565778	4566203	peak_368	1000	.	3854.562744	21.743433	19.074627	189
ssa01	4566848	4568562	peak_369	1000	.	14681.515625	28.828350	25.664347	772
ssa01	4570853	4571081	peak_370	1000	.	447.122498	6.332275	4.621941	103
ssa01	4571921	4572077	peak_371	1000	.	242.426086	5.261253	3.630866	80
ssa01	4576493	4577322	peak_372	1000	.	10147.764648	24.758167	21.891718	331
ssa01	4578276	4578587	peak_373	1000	.	992.888306	7.819729	6.006259	207
ssa01	4585051	4585672	peak_374	1000	.	2624.696533	13.389674	11.227472	153
ssa01	4586717	4587108	peak_375	1000	.	1266.923340	8.358068	6.509013	102
ssa01	4649842	4649961	peak_376	526	.	62.542191	3.749648	2.245003	94
ssa01	4650095	4650396	peak_377	1000	.	1372.998657	10.044354	8.087159	140
ssa01	4657706	4657984	peak_378	1000	.	2667.108154	16.675755	14.317481	173
ssa01	4658107	4658169	peak_379	352	.	21.849247	3.541570	2.056174	36
ssa01	4658593	4659082	peak_380	1000	.	3064.114746	17.527145	15.117868	157
ssa01	4662467	4663106	peak_381	1000	.	2825.946289	12.504515	10.395609	267
ssa01	4678638	4678823	peak_382	1000	.	276.634277	5.667626	4.006180	92
ssa01	4692200	4692595	peak_383	1000	.	4183.875000	20.762863	18.155523	239
ssa01	4694357	4694639	peak_384	1000	.	675.878052	6.709542	4.972372	220
ssa01	4778765	4779053	peak_385	1000	.	373.151855	4.918040	3.314693	179
ssa01	4779730	4780344	peak_386	1000	.	8086.738770	29.211479	26.016500	444
ssa01	4783131	4783405	peak_387	261	.	71.438972	3.565589	2.077928	121
ssa01	4786464	4786875	peak_388	1000	.	944.044800	8.095161	6.263451	277
ssa01	4802340	4802447	peak_389	872	.	93.258575	4.310730	2.757150	55
ssa01	4802786	4802869	peak_390	827	.	68.647980	4.152949	2.612871	49
ssa01	4802972	4803115	peak_391	1000	.	294.089325	6.120131	4.425209	78
ssa01	4803428	4804162	peak_392	1000	.	5772.574707	17.562107	15.150737	418
ssa01	4805848	4805953	peak_393	287	.	30.152962	3.325618	1.860500	67
ssa01	4811230	4811349	peak_394	542	.	64.555290	3.506130	2.024139	99
ssa01	4813176	4813571	peak_395	1000	.	2092.709473	11.026508	9.007843	211
ssa01	4814069	4814278	peak_396	1000	.	342.872162	6.003737	4.317386	102
ssa01	4827201	4827607	peak_397	1000	.	1155.543579	7.308132	5.529402	271
ssa01	4830694	4831149	peak_398	1000	.	557.078369	5.961578	4.278336	278
ssa01	4834474	4834704	peak_399	859	.	197.583725	4.457213	2.891436	84
ssa01	4845049	4845649	peak_400	1000	.	2352.013672	9.899035	7.950967	461
ssa01	4856194	4856619	peak_401	1000	.	832.155701	8.241217	6.399826	116
ssa01	4857650	4858095	peak_402	1000	.	1229.822510	9.568194	7.641035	207
ssa01	4859817	4860382	peak_403	1000	.	1959.391846	10.587441	8.596174	348
ssa01	4860504	4861809	peak_404	1000	.	11434.583984	33.300880	29.737299	1113
ssa01	4861994	4862259	peak_405	163	.	43.148045	3.254864	1.796706	228
ssa01	4868220	4868891	peak_406	1000	.	2298.733887	11.652974	9.595789	259
ssa01	4899092	4900201	peak_407	1000	.	8141.245605	25.179010	22.283697	843
ssa01	4901374	4901456	peak_408	365	.	29.893377	3.405624	1.933086	54
ssa01	4907822	4908191	peak_409	1000	.	1465.970459	11.319396	9.282694	279
ssa01	4914119	4914211	peak_410	371	.	34.125526	3.431449	1.956391	69
ssa01	4914445	4914569	peak_411	1000	.	259.468781	5.922696	4.242308	85
ssa01	4914676	4915679	peak_412	1000	.	4587.796387	17.037766	14.657794	680
ssa01	4923930	4924596	peak_413	1000	.	3816.617920	15.073543	12.810768	505
ssa01	4930705	4930970	peak_414	563	.	149.211472	4.178594	2.636397	207
ssa01	4953071	4953199	peak_415	774	.	99.130867	4.169328	2.627917	61
ssa01	4954796	4955193	peak_416	1000	.	1154.154419	9.257548	7.350131	299
ssa01	4957670	4957883	peak_417	1000	.	436.879456	6.146721	4.449899	74
ssa01	4989485	4989962	peak_418	1000	.	1836.855957	11.114258	9.090197	308
ssa01	5013744	5013998	peak_419	1000	.	417.396790	5.548124	3.895831	131
ssa01	5044979	5045343	peak_420	778	.	283.305115	4.623610	3.044062	141
ssa01	5049564	5049704	peak_421	451	.	63.182289	3.581870	2.092792	72
ssa01	5050073	5050305	peak_422	547	.	126.795662	4.233399	2.686355	44
ssa01	5080619	5081035	peak_423	1000	.	1143.272217	9.971534	8.018881	201
ssa01	5083608	5083766	peak_424	658	.	103.903397	3.827889	2.316356	49
ssa01	5131976	5132222	peak_425	1000	.	314.626862	5.192856	3.567733	99
ssa01	5132930	5133471	peak_426	1000	.	1642.079346	8.776815	6.900403	474
ssa01	5140054	5140834	peak_427	1000	.	5053.062500	17.254995	14.862053	680
ssa01	5140940	5141028	peak_428	407	.	35.850624	3.498930	2.017584	58
ssa01	5169270	5169583	peak_429	546	.	170.769028	4.185713	2.643033	109
ssa01	5169761	5170056	peak_430	1000	.	312.639618	4.920183	3.316687	170
ssa01	5181646	5182222	peak_431	1000	.	2313.399902	13.118256	10.972338	251
ssa01	5184960	5185187	peak_432	1000	.	1220.852417	10.111502	8.150061	143
ssa01	5188574	5189542	peak_433	1000	.	10414.963867	21.238365	18.601246	326
ssa01	5192581	5192711	peak_434	333	.	43.315388	3.685132	2.186598	38
ssa01	5214672	5214885	peak_435	1000	.	757.837769	7.681538	5.877365	94
ssa01	5215579	5215703	peak_436	1000	.	139.588028	4.829657	3.233449	79
ssa01	5215826	5216023	peak_437	1000	.	408.596924	6.234557	4.531361	108
ssa01	5216359	5216421	peak_438	389	.	24.146887	3.297701	1.835505	40
ssa01	5220047	5220256	peak_439	1000	.	384.451447	5.611228	3.954091	95
ssa01	5273465	5273564	peak_440	209	.	20.696150	3.147417	1.699685	60
ssa01	5280215	5280673	peak_441	1000	.	3984.087402	17.613371	15.198923	197
ssa01	5284235	5285154	peak_442	1000	.	8322.610352	28.751806	25.593966	408
ssa01	5308580	5309297	peak_443	1000	.	5062.623535	17.650520	15.233829	368
ssa01	5314626	5315562	peak_444	1000	.	8961.401367	27.647318	24.574888	492
ssa01	5320101	5320190	peak_445	273	.	24.327562	3.392499	1.921272	57
ssa01	5321044	5321163	peak_446	482	.	57.415329	3.837879	2.325445	50
ssa01	5321544	5321733	peak_447	1000	.	388.001190	6.600160	4.870725	98
ssa01	5328954	5329155	peak_448	1000	.	642.366211	7.645498	5.843712	103
ssa01	5329667	5329967	peak_449	1000	.	1088.733032	8.318393	6.471966	97
ssa01	5345162	5345387	peak_450	1000	.	1469.534790	12.184183	10.094759	133
ssa01	5350057	5350318	peak_451	1000	.	459.284332	5.771459	4.102355	142
ssa01	5412671	5413138	peak_452	1000	.	474.951019	6.141651	4.445177	234
ssa01	5443299	5443450	peak_453	732	.	110.568031	4.142184	2.602941	64
ssa01	5443880	5444351	peak_454	1000	.	3365.373535	15.596710	13.302752	250
ssa01	5444976	5445887	peak_455	1000	.	5959.804199	22.920959	20.176559	640
ssa01	5454657	5455720	peak_456	1000	.	3945.943604	13.780889	11.595322	350
ssa01	5461975	5462156	peak_457	203	.	36.716675	3.418011	1.944191	92
ssa01	5476750	5476966	peak_458	1000	.	583.813721	6.997387	5.240102	138
ssa01	5482431	5482988	peak_459	1000	.	1403.954102	11.078870	9.056993	423
ssa01	5484165	5484270	peak_460	616	.	64.670364	3.666796	2.169776	66
ssa01	5486150	5486355	peak_461	1000	.	689.516541	7.556938	5.761194	76
ssa01	5497420	5497584	peak_462	561	.	92.021889	3.776991	2.270097	56
ssa01	5503702	5504130	peak_463	1000	.	2655.724609	16.264439	13.930654	267
ssa01	5510120	5510187	peak_464	313	.	20.971571	3.401878	1.929679	24
ssa01	5510345	5510527	peak_465	207	.	37.691700	3.292669	1.831003	95
ssa01	5512963	5513656	peak_466	1000	.	5573.091797	17.519096	15.110298	375
ssa01	5513788	5514823	peak_467	1000	.	18213.025391	40.621040	36.059464	432
ssa01	5517804	5518702	peak_468	1000	.	9867.008789	23.202721	20.440018	342
ssa01	5519514	5519766	peak_469	1000	.	1397.459961	11.936119	9.861733	86
ssa01	5526545	5527002	peak_470	1000	.	526.669373	5.845868	4.171247	59
ssa01	5527131	5527292	peak_471	1000	.	469.047333	7.443137	5.655122	72
ssa01	5542765	5542924	peak_472	1000	.	175.635513	4.668694	3.085413	92
ssa01	5544242	5544518	peak_473	687	.	189.691452	4.576047	3.000416	108
ssa01	5556734	5557030	peak_474	439	.	130.068085	4.046231	2.515385	207
ssa01	5557672	5558173	peak_475	1000	.	958.475403	6.744129	5.004527	196
ssa01	5558485	5558684	peak_476	232	.	46.135239	3.469229	1.990695	37
ssa01	5563640	5564354	peak_477	1000	.	3869.875000	17.722425	15.301390	614
ssa01	5603936	5604515	peak_478	1000	.	2004.951904	11.813008	9.746091	446
ssa01	5654392	5654544	peak_479	896	.	136.212982	4.463870	2.897505	65
ssa01	5685248	5686199	peak_480	1000	.	6083.858398	23.359911	20.587105	168
ssa01	5693715	5694079	peak_481	1000	.	959.885925	9.126728	7.227688	112
ssa01	5696605	5698289	peak_482	1000	.	14734.553711	30.978605	27.634632	461
ssa01	5703820	5703955	peak_483	267	.	36.026211	3.373796	1.904274	77
ssa01	5705301	5705516	peak_484	1000	.	666.193420	7.876741	6.059487	106
ssa01	5716760	5717118	peak_485	1000	.	712.094482	7.649535	5.847476	243
ssa01	5723421	5723786	peak_486	905	.	330.460388	5.416016	3.773704	94
ssa01	5725309	5725411	peak_487	448	.	45.707642	3.586690	2.097199	30
ssa01	5735659	5735865	peak_488	1000	.	215.855072	4.786719	3.193874	139
ssa01	5749656	5749850	peak_489	1000	.	257.569489	5.073730	3.458071	100
ssa01	5750821	5751039	peak_490	1000	.	331.260590	5.461545	3.815826	151
ssa01	5769648	5769803	peak_491	1000	.	318.383606	5.200850	3.575093	83
ssa01	5806329	5806502	peak_492	1000	.	175.434708	4.698721	3.112972	73
ssa01	5808835	5808950	peak_493	784	.	90.209953	4.172197	2.630513	45
ssa01	5850848	5850939	peak_494	664	.	60.433266	3.882146	2.365894	60
ssa01	5851048	5851282	peak_495	1000	.	1024.798706	10.325360	8.350492	96
ssa01	5916676	5917152	peak_496	1000	.	995.417236	6.185691	4.485965	307
ssa01	5990225	5990573	peak_497	1000	.	541.417480	6.201443	4.500571	131
ssa01	5991115	5991866	peak_498	1000	.	3724.436035	12.556499	10.444464	538
ssa01	5992214	5992355	peak_499	806	.	113.593369	4.059322	2.527302	48
ssa01	5993110	5993919	peak_500	1000	.	3197.216309	13.431215	11.266537	423
ssa01	5994587	5994798	peak_501	719	.	151.671616	4.196284	2.652583	98
ssa01	5997892	5998285	peak_502	1000	.	3223.280518	16.892618	14.521374	238
ssa01	5999935	6000715	peak_503	1000	.	8318.417969	25.244822	22.344952	242
ssa01	6005451	6005750	peak_504	1000	.	1003.502991	9.452342	7.532528	117
ssa01	6008275	6008468	peak_505	965	.	186.304794	5.086986	3.470222	93
ssa01	6021333	6021531	peak_506	1000	.	216.934036	4.684201	3.099611	136
ssa01	6092037	6092480	peak_507	1000	.	3813.127197	16.398384	14.056633	172
ssa01	6094257	6095469	peak_508	1000	.	1440.465576	6.021625	4.334012	470
ssa01	6105480	6106458	peak_509	1000	.	8185.318359	26.321289	23.345751	590
ssa01	6106797	6106910	peak_510	617	.	69.708069	3.862719	2.348038	87
ssa01	6107472	6107559	peak_511	417	.	36.265965	3.565377	2.077744	72
ssa01	6107681	6107800	peak_512	876	.	104.259003	4.280287	2.729455	54
ssa01	6226654	6226823	peak_513	1000	.	174.056625	4.653721	3.071717	121
ssa01	6245887	6246058	peak_514	740	.	126.576904	4.121095	2.583871	110
ssa01	6246654	6246978	peak_515	1000	.	1247.192871	9.220374	7.315347	150
ssa01	6247105	6249172	peak_516	1000	.	24836.525391	36.750435	32.785366	610
ssa01	6275115	6275213	peak_517	335	.	32.858921	3.319863	1.855366	59
ssa01	6277256	6277660	peak_518	1000	.	3179.922852	15.731378	13.429388	207
ssa01	6281294	6281384	peak_519	481	.	43.268822	3.813763	2.303574	60
ssa01	6281575	6282789	peak_520	1000	.	3244.728516	9.312724	7.401812	451
ssa01	6284624	6284721	peak_521	465	.	45.089504	3.380054	1.909971	37
ssa01	6287385	6287655	peak_522	1000	.	1925.890381	14.056437	11.854399	151
ssa01	6317234	6317890	peak_523	1000	.	3889.047607	16.255125	13.921899	361
ssa01	6326858	6326950	peak_524	343	.	31.535782	3.385813	1.915207	43
ssa01	6441895	6442128	peak_525	1000	.	817.424622	8.091004	6.259566	83
ssa01	6479698	6479914	peak_526	1000	.	476.056610	6.886796	5.137129	83
ssa01	6616789	6616985	peak_527	1000	.	395.234711	6.388459	4.674131	71
ssa01	6625937	6626135	peak_528	1000	.	1035.430786	9.645895	7.713788	117
ssa01	6708476	6709096	peak_529	1000	.	4298.094727	20.530521	17.937593	508
ssa01	6712917	6714327	peak_530	1000	.	7836.791016	16.666735	14.309011	501
ssa01	6714433	6714533	peak_531	312	.	31.168358	3.624908	2.131848	80
ssa01	6728143	6729388	peak_532	1000	.	9751.330078	30.303520	27.018023	894
ssa01	6733671	6734297	peak_533	1000	.	3010.713867	16.855673	14.486647	351
ssa01	6736857	6737315	peak_534	1000	.	3744.952637	19.073393	16.569931	345
ssa01	6740317	6740818	peak_535	1000	.	4224.728516	17.227736	14.836422	161
ssa01	6742768	6743216	peak_536	1000	.	1422.256714	7.812644	5.999668	310
ssa01	6743944	6744067	peak_537	823	.	101.203499	4.138530	2.599615	53
ssa01	6744510	6744953	peak_538	1000	.	706.183105	7.178851	5.409001	246
ssa01	6747658	6747846	peak_539	1000	.	306.077026	5.636817	3.977833	90
ssa01	6763508	6763721	peak_540	770	.	163.983154	4.730425	3.142252	73
ssa01	6764810	6764951	peak_541	547	.	77.175728	3.718179	2.216662	97
ssa01	6765318	6765773	peak_542	1000	.	710.719788	6.502772	4.780278	347
ssa01	6766021	6766412	peak_543	674	.	263.682556	5.065475	3.450454	257
ssa01	6785879	6786174	peak_544	381	.	112.524895	4.216118	2.670620	152
ssa01	6789411	6789961	peak_545	1000	.	1163.940063	9.424940	7.506894	222
ssa01	6791256	6791472	peak_546	1000	.	320.437439	5.752032	4.084291	122
ssa01	6791934	6792010	peak_547	321	.	24.400488	3.212591	1.758492	45
ssa01	6795316	6796146	peak_548	907	.	752.454346	6.087012	4.394586	177
ssa01	6798488	6799134	peak_549	1000	.	9778.269531	33.948807	30.318726	170
ssa01	6800209	6800306	peak_550	296	.	28.713634	3.410847	1.937808	81
ssa01	6800775	6800986	peak_551	1000	.	638.840454	7.948057	6.126040	111
ssa01	6803105	6804234	peak_552	1000	.	4272.911133	15.688333	13.388920	494
ssa01	6809844	6809999	peak_553	512	.	79.288727	3.883028	2.366685	46
ssa01	6811163	6811690	peak_554	1000	.	770.637634	6.749520	5.009516	427
ssa01	6812101	6812994	peak_555	1000	.	3552.645264	13.462414	11.295887	800
ssa01	6813168	6813631	peak_556	1000	.	4545.126465	23.530685	20.746786	136
ssa01	6815180	6815951	peak_557	1000	.	7906.193848	27.837355	24.750608	529
ssa01	6821334	6821490	peak_558	456	.	71.191757	3.805273	2.295834	76
ssa01	6824597	6825023	peak_559	1000	.	3478.757812	17.593271	15.180033	266
ssa01	6828340	6828506	peak_560	1000	.	247.877731	5.087670	3.470855	107
ssa01	6830358	6831469	peak_561	1000	.	15668.432617	39.029270	34.731510	695
ssa01	6832486	6832641	peak_562	1000	.	290.679108	5.682305	4.019814	64
ssa01	6832751	6833238	peak_563	1000	.	525.584839	5.617476	3.959955	180
ssa01	6833529	6834301	peak_564	1000	.	8712.507812	25.800035	22.861311	195
ssa01	6834607	6834830	peak_565	990	.	220.859314	4.572008	2.996717	114
ssa01	6837922	6838596	peak_566	1000	.	4532.939941	15.534725	13.244453	363
ssa01	6842873	6843128	peak_567	1000	.	709.481567	7.728334	5.921017	162
ssa01	6850507	6851657	peak_568	1000	.	10167.434570	27.615551	24.545551	219
ssa01	6852421	6852613	peak_569	1000	.	1033.232178	10.051929	8.094245	106
ssa01	6860768	6860971	peak_570	1000	.	359.852325	5.598148	3.941975	76
ssa01	6863582	6863758	peak_571	1000	.	398.514954	6.288478	4.581334	90
ssa01	6874672	6874759	peak_572	407	.	35.433315	3.618179	2.125881	66
ssa01	6889825	6890156	peak_573	1000	.	1161.327148	9.309965	7.399229	187
ssa01	6926651	6927654	peak_574	1000	.	5855.843750	15.814558	13.507578	831
ssa01	6928099	6928554	peak_575	1000	.	7035.752441	26.262968	23.291588	112
ssa01	6929412	6929893	peak_576	1000	.	1039.100952	7.028555	5.269052	301
ssa01	6930678	6930917	peak_577	926	.	221.232849	4.745400	3.155964	94
ssa01	6952278	6952532	peak_578	1000	.	1065.702515	9.768018	7.828214	129
ssa01	6953768	6953902	peak_579	870	.	116.536896	4.273760	2.723498	87
ssa01	6961764	6962004	peak_580	1000	.	558.030396	6.948799	5.194863	151
ssa01	6963393	6964304	peak_581	1000	.	5041.358398	23.633018	20.842344	303
ssa01	6967456	6967591	peak_582	771	.	104.146217	4.100558	2.565130	83
ssa01	7010219	7010421	peak_583	1000	.	874.221619	9.265617	7.357715	97
ssa01	7014747	7014983	peak_584	1000	.	1457.663208	11.383503	9.342861	99
ssa01	7081551	7081751	peak_585	288	.	57.682381	3.570801	2.082731	74
ssa01	7086632	7086956	peak_586	1000	.	1743.060425	12.134346	10.047937	119
ssa01	7087259	7087624	peak_587	1000	.	705.379150	8.040393	6.212301	81
ssa01	7088681	7088820	peak_588	444	.	61.707943	3.818201	2.307610	79
ssa01	7089006	7089193	peak_589	1000	.	395.563171	6.078848	4.386995	91
ssa01	7091040	7091270	peak_590	1000	.	395.506622	5.686959	4.024117	139
ssa01	7098197	7098470	peak_591	1000	.	2483.016113	16.221510	13.890303	116
ssa01	7120290	7121402	peak_592	1000	.	6793.763184	19.081699	16.577728	556
ssa01	7135269	7135460	peak_593	1000	.	477.831940	6.648327	4.915470	97
ssa01	7146853	7147220	peak_594	1000	.	2164.970947	12.657344	10.539220	220
ssa01	7147322	7147557	peak_595	1000	.	567.826050	6.768604	5.027280	100
ssa01	7155430	7155788	peak_596	1000	.	458.248138	6.270663	4.564741	261
ssa01	7238168	7238354	peak_597	1000	.	469.415985	6.529586	4.805163	50
ssa01	7263865	7264100	peak_598	437	.	102.792244	4.147604	2.607918	53
ssa01	7351770	7351979	peak_599	1000	.	1177.568115	10.645814	8.650867	96
ssa01	7432764	7432849	peak_600	456	.	38.727837	3.559434	2.072283	19
ssa01	7469037	7469217	peak_601	698	.	125.636787	3.907994	2.389419	73
ssa01	7472124	7472327	peak_602	271	.	55.055912	3.350798	1.883329	42
ssa01	7496129	7496316	peak_603	1000	.	587.460876	7.325877	5.545901	89
ssa01	7505558	7505935	peak_604	1000	.	2234.046387	13.782046	11.596414	180
ssa01	7508156	7508662	peak_605	1000	.	3315.199951	18.097507	15.653652	209
ssa01	7524027	7524595	peak_606	1000	.	3017.283203	14.816313	12.568929	367
ssa01	7526605	7526806	peak_607	1000	.	940.072815	9.325706	7.413971	103
ssa01	7526976	7527199	peak_608	1000	.	934.268677	9.755187	7.816207	94
ssa01	7531183	7531364	peak_609	1000	.	319.614502	5.762444	4.093989	93
ssa01	7558293	7558626	peak_610	1000	.	1746.061157	12.698378	10.577784	162
ssa01	7558900	7559288	peak_611	1000	.	1891.355591	14.408141	12.185074	112
ssa01	7590740	7590989	peak_612	1000	.	1467.114380	11.153379	9.126896	51
ssa01	7595160	7595238	peak_613	387	.	30.184483	3.280539	1.819936	27
ssa01	7595343	7595632	peak_614	1000	.	1637.415161	11.787260	9.721928	139
ssa01	7600175	7600840	peak_615	1000	.	6259.494141	23.975338	21.161850	378
ssa01	7602459	7603621	peak_616	1000	.	5964.175781	17.134193	14.748465	280
ssa01	7605105	7606218	peak_617	1000	.	8737.896484	24.756998	21.890640	343
ssa01	7634735	7634940	peak_618	1000	.	634.744446	6.862417	5.114524	59
ssa01	7636224	7636396	peak_619	259	.	44.585926	3.281593	1.820899	129
ssa01	7636542	7637390	peak_620	1000	.	6822.663086	18.053373	15.612203	251
ssa01	7655128	7655385	peak_621	1000	.	417.296509	6.472054	4.751698	160
ssa01	7657935	7658170	peak_622	1000	.	466.128235	6.326987	4.617060	93
ssa01	7658309	7659474	peak_623	1000	.	3636.729980	12.379511	10.278227	474
ssa01	7667838	7668486	peak_624	1000	.	2329.312500	11.019862	9.001603	440
ssa01	7670219	7670654	peak_625	1000	.	1950.915527	11.937267	9.862812	235
ssa01	7672789	7673427	peak_626	1000	.	2176.371582	10.317482	8.343122	133
ssa01	7673931	7674182	peak_627	1000	.	2051.887695	14.134427	11.927731	94
ssa01	7679003	7679136	peak_628	772	.	102.740204	3.926892	2.406613	42
ssa01	7723080	7723989	peak_629	1000	.	9724.658203	32.679848	29.177446	372
ssa01	7724183	7724333	peak_630	933	.	139.989517	4.360114	2.802499	80
ssa01	7741206	7741821	peak_631	1000	.	6366.434082	27.123249	24.089886	252
ssa01	7742143	7742978	peak_632	1000	.	6102.242188	26.238403	23.268753	174
ssa01	7743081	7743156	peak_633	584	.	43.809811	3.704118	2.203924	50
ssa01	7747068	7747253	peak_634	453	.	83.883530	3.984923	2.459548	90
ssa01	7749653	7750000	peak_635	1000	.	1539.546143	10.583547	8.592527	186
ssa01	7750161	7751511	peak_636	1000	.	17825.966797	35.022083	31.273663	1014
ssa01	7751694	7752147	peak_637	1000	.	4229.775879	19.405878	16.882019	195
ssa01	7752690	7753316	peak_638	1000	.	2487.617676	12.292898	10.196862	328
ssa01	7753567	7753698	peak_639	662	.	86.689293	4.307121	2.753847	66
ssa01	7754458	7754957	peak_640	1000	.	959.404785	8.852223	6.970922	403
ssa01	7755132	7755602	peak_641	1000	.	2474.714355	12.761094	10.636705	82
ssa01	7759239	7761464	peak_642	1000	.	17180.615234	30.845806	27.513702	1280
ssa01	7761799	7762244	peak_643	1000	.	1841.903687	11.016218	8.998192	309
ssa01	7766044	7766328	peak_644	1000	.	2548.878418	16.707764	14.347582	162
ssa01	7766437	7766850	peak_645	1000	.	579.921204	7.128788	5.362367	326
ssa01	7767757	7767888	peak_646	334	.	43.772507	3.607213	2.115822	74
ssa01	7771994	7772391	peak_647	1000	.	1849.066895	10.325405	8.350534	176
ssa01	7778235	7778464	peak_648	872	.	199.607422	4.590690	3.013739	89
ssa01	7781424	7781684	peak_649	1000	.	1355.511719	11.240029	9.208216	108
ssa01	7784613	7785123	peak_650	1000	.	1777.058105	11.479430	9.432877	103
ssa01	7804679	7804779	peak_651	349	.	34.907562	3.557622	2.070673	84
ssa01	7809528	7810050	peak_652	1000	.	6386.468262	27.137465	24.103094	333
ssa01	7810183	7810620	peak_653	1000	.	2898.352295	13.948030	11.752464	184
ssa01	7818880	7819378	peak_654	1000	.	3233.903076	17.974838	15.538456	380
ssa01	7834968	7835143	peak_655	524	.	91.639816	3.918098	2.398595	113
ssa01	7835256	7835501	peak_656	1000	.	254.333374	4.931269	3.326821	83
ssa01	7837089	7837586	peak_657	780	.	387.616302	5.006256	3.395858	351
ssa01	7837729	7838047	peak_658	396	.	126.001427	3.830992	2.319132	86
ssa01	7838562	7839313	peak_659	1000	.	1666.073853	7.230408	5.456975	216
ssa01	7840173	7841483	peak_660	1000	.	15767.496094	35.280548	31.501883	338
ssa01	7841716	7842078	peak_661	1000	.	1425.863037	10.568787	8.578693	253
ssa01	7842545	7843943	peak_662	1000	.	9514.794922	22.937456	20.191975	918
ssa01	7845423	7845676	peak_663	1000	.	1471.366821	11.616574	9.561610	153
ssa01	7847895	7848186	peak_664	512	.	148.901672	4.420713	2.857852	87
ssa01	7850571	7851094	peak_665	1000	.	4685.628906	18.855131	16.365067	303
ssa01	7851318	7851483	peak_666	1000	.	171.309174	4.378822	2.819607	87
ssa01	7855256	7855461	peak_667	1000	.	607.943115	7.302990	5.524607	98
ssa01	7855611	7856026	peak_668	1000	.	920.663147	8.371715	6.521791	116
ssa01	7858459	7858667	peak_669	844	.	175.587677	4.033715	2.503940	175
ssa01	7861238	7862356	peak_670	1000	.	14548.006836	29.598539	26.371643	682
ssa01	7871218	7871420	peak_671	579	.	116.881981	3.996743	2.470358	72
ssa01	7875493	7875867	peak_672	1000	.	1021.826172	8.402856	6.550861	142
ssa01	7879701	7880082	peak_673	1000	.	946.539795	7.987318	6.162735	135
ssa01	7880271	7880442	peak_674	1000	.	212.592682	4.857583	3.258953	88
ssa01	7884234	7884407	peak_675	1000	.	173.438644	4.464783	2.898349	64
ssa01	7888754	7889092	peak_676	1000	.	2739.680908	16.040264	13.719878	175
ssa01	7889204	7889405	peak_677	1000	.	666.080750	8.335406	6.487843	94
ssa01	7890609	7891058	peak_678	1000	.	1863.868530	11.090436	9.067852	206
ssa01	7892622	7893454	peak_679	1000	.	4935.606445	16.995346	14.617907	274
ssa01	7894497	7895727	peak_680	1000	.	6898.718750	21.156361	18.524376	131
ssa01	7896901	7897104	peak_681	698	.	141.699280	4.542365	2.969472	125
ssa01	7899026	7899612	peak_682	1000	.	2234.046631	10.879886	8.870354	331
ssa01	7911785	7912382	peak_683	1000	.	803.192444	5.862462	4.186598	112
ssa01	7913481	7914522	peak_684	1000	.	5121.010742	16.868229	14.498451	793
ssa01	7957157	7957463	peak_685	1000	.	1093.093872	8.246673	6.404944	164
ssa01	8004457	8004625	peak_686	1000	.	179.431610	4.370223	2.811762	50
ssa01	8057014	8057496	peak_687	1000	.	2717.571777	15.184855	12.915421	179
ssa01	8059861	8059976	peak_688	438	.	50.425678	3.828653	2.317003	45
ssa01	8060114	8060529	peak_689	1000	.	1987.164307	11.507743	9.459437	185
ssa01	8066678	8066760	peak_690	492	.	40.339046	3.683586	2.185161	48
ssa01	8071809	8072376	peak_691	1000	.	6715.358887	26.325459	23.349617	183
ssa01	8073678	8073842	peak_692	1000	.	276.742767	5.542741	3.890862	108
ssa01	8076000	8076237	peak_693	1000	.	560.908752	6.500124	4.777828	112
ssa01	8085361	8085855	peak_694	1000	.	1455.768066	8.155678	6.319972	349
ssa01	8093049	8093146	peak_695	307	.	29.826071	3.274539	1.814640	73
ssa01	8094264	8094364	peak_696	222	.	22.244137	3.337126	1.870867	30
ssa01	8100138	8100255	peak_697	282	.	33.014969	3.572215	2.084052	87
ssa01	8102953	8104969	peak_698	1000	.	28114.472656	42.484322	37.551781	416
ssa01	8105283	8105381	peak_699	394	.	38.643986	3.521529	2.038054	27
ssa01	8105852	8106066	peak_700	1000	.	957.193848	10.038532	8.081702	98
ssa01	8114567	8114955	peak_701	1000	.	823.012939	8.725288	6.852209	200
ssa01	8115214	8115414	peak_702	1000	.	534.266174	7.386321	5.602173	112
ssa01	8137904	8138876	peak_703	1000	.	2990.764893	14.008390	11.809210	295
ssa01	8141655	8141901	peak_704	1000	.	1968.087280	14.373559	12.152557	96
ssa01	8157148	8157497	peak_705	1000	.	377.178162	5.787103	4.116843	159
ssa01	8180764	8181152	peak_706	1000	.	769.527832	6.905454	5.154550	196
ssa01	8195084	8195270	peak_707	1000	.	262.196472	5.115273	3.496220	87
ssa01	8198514	8198701	peak_708	1000	.	248.400391	4.975935	3.368009	127
ssa01	8199255	8199446	peak_709	1000	.	456.608185	6.135875	4.439799	133
ssa01	8206084	8206481	peak_710	1000	.	4482.297852	20.319052	17.739199	218
ssa01	8209873	8210462	peak_711	1000	.	2839.660889	16.108019	13.783581	126
ssa01	8215185	8215757	peak_712	1000	.	2540.995605	12.107410	10.022605	360
ssa01	8229997	8230118	peak_713	1000	.	229.972443	5.412073	3.770082	116
ssa01	8238950	8239710	peak_714	1000	.	5597.758789	16.086691	13.763539	586
ssa01	8271877	8272023	peak_715	382	.	55.758152	3.399037	1.927072	112
ssa01	8272509	8272765	peak_716	1000	.	283.204193	4.937150	3.332211	109
ssa01	8276471	8276720	peak_717	1000	.	409.604034	5.745269	4.078071	149
ssa01	8277889	8278241	peak_718	1000	.	585.495850	6.196234	4.495728	202
ssa01	8297249	8297526	peak_719	1000	.	352.169861	5.129813	3.509688	97
ssa01	8310824	8311431	peak_720	1000	.	1071.095215	8.401797	6.549874	144
ssa01	8317856	8318188	peak_721	905	.	300.461792	5.152151	3.530318	109
ssa01	8318582	8318696	peak_722	572	.	65.260963	3.914148	2.394981	69
ssa01	8322126	8322369	peak_723	1000	.	632.958496	7.346529	5.565077	123
ssa01	8323004	8323221	peak_724	1000	.	395.711884	5.763251	4.094737	45
ssa01	8336195	8336492	peak_725	747	.	221.905548	5.135851	3.515279	190
ssa01	8336769	8336868	peak_726	730	.	72.254166	3.802287	2.293188	74
ssa01	8338773	8338857	peak_727	245	.	20.567194	3.313055	1.849217	44
ssa01	8347336	8347479	peak_728	679	.	97.152512	4.141068	2.601911	62
ssa01	8359336	8359575	peak_729	1000	.	529.512451	6.417523	4.701045	179
ssa01	8363125	8363335	peak_730	1000	.	300.484863	5.095914	3.478487	84
ssa01	8370820	8371229	peak_731	1000	.	1441.547363	9.362151	7.448096	317
ssa01	8371426	8372342	peak_732	1000	.	4051.100830	16.388596	14.047420	764
ssa01	8380731	8380942	peak_733	909	.	191.760056	4.213733	2.668416	124
ssa01	8381049	8381185	peak_734	905	.	123.016251	4.219326	2.673511	72
ssa01	8385487	8385675	peak_735	1000	.	844.838074	8.727969	6.854717	95
ssa01	8392296	8392546	peak_736	1000	.	983.136536	8.893057	7.009076	112
ssa01	8392655	8392738	peak_737	674	.	55.947224	3.869099	2.353901	34
ssa01	8392967	8393131	peak_738	919	.	150.739166	4.733462	3.145016	76
ssa01	8421941	8422070	peak_739	681	.	87.884575	3.950335	2.427825	90
ssa01	8430332	8430698	peak_740	1000	.	1244.519531	11.000548	8.983504	264
ssa01	8436812	8436875	peak_741	515	.	32.476112	3.540594	2.055283	44
ssa01	8436990	8437116	peak_742	1000	.	232.174026	5.919443	4.239300	67
ssa01	8437224	8437376	peak_743	1000	.	332.218506	6.566476	4.839422	67
ssa01	8440630	8441117	peak_744	1000	.	2487.397461	14.757128	12.513258	148
ssa01	8441321	8441464	peak_745	1000	.	224.488358	5.453534	3.808376	84
ssa01	8443866	8444119	peak_746	1000	.	704.930237	7.184702	5.414444	134
ssa01	8450440	8450619	peak_747	1000	.	373.406189	6.186362	4.486587	81
ssa01	8453236	8453316	peak_748	442	.	35.386314	3.775932	2.269112	24
ssa01	8453476	8453721	peak_749	1000	.	430.060272	5.748848	4.081367	73
ssa01	8453825	8453876	peak_750	427	.	21.785370	3.493844	2.013022	20
ssa01	8457523	8458076	peak_751	1000	.	1886.082153	12.349917	10.250433	303
ssa01	8461448	8462019	peak_752	1000	.	1101.183716	7.735496	5.927719	133
ssa01	8463294	8463578	peak_753	1000	.	2223.136963	15.565356	13.273256	151
ssa01	8474099	8474696	peak_754	1000	.	3068.812500	14.465764	12.239252	118
ssa01	8478797	8479650	peak_755	1000	.	5854.552246	25.093452	22.204039	507
ssa01	8485274	8486061	peak_756	1000	.	3105.030029	14.781662	12.536343	470
ssa01	8486287	8486440	peak_757	1000	.	163.114288	4.585353	3.008861	67
ssa01	8492597	8492877	peak_758	1000	.	1144.333130	9.101830	7.204375	180
ssa01	8496870	8497132	peak_759	1000	.	572.561157	6.869321	5.120944	162
ssa01	8500927	8501934	peak_760	1000	.	5052.936523	18.812645	16.325184	722
ssa01	8503712	8503904	peak_761	343	.	65.900421	3.754465	2.249421	71
ssa01	8504243	8504441	peak_762	933	.	184.822266	4.555600	2.981617	93
ssa01	8506047	8506183	peak_763	477	.	64.929955	3.545404	2.059591	39
ssa01	8506861	8507031	peak_764	781	.	132.710220	4.221154	2.675136	94
ssa01	8508755	8508835	peak_765	322	.	25.731503	3.451632	1.974511	41
ssa01	8518388	8518579	peak_766	1000	.	311.720886	5.443392	3.798970	121
ssa01	8518939	8519171	peak_767	1000	.	664.587708	7.709922	5.903797	98
ssa01	8532603	8532860	peak_768	1000	.	546.112854	6.024879	4.336997	81
ssa01	8546913	8547093	peak_769	1000	.	219.773346	5.064209	3.449265	65
ssa01	8554097	8554188	peak_770	647	.	58.885475	3.887153	2.370525	60
ssa01	8554322	8554423	peak_771	1000	.	137.305588	4.736406	3.147723	26
ssa01	8554688	8557063	peak_772	1000	.	28003.865234	38.094158	33.937634	1558
ssa01	8570901	8572464	peak_773	1000	.	17108.789062	40.117706	35.644154	210
ssa01	8576380	8576482	peak_774	677	.	69.057732	3.768271	2.262112	12
ssa01	8577598	8578082	peak_775	1000	.	1280.378784	9.328693	7.416765	336
ssa01	8580385	8580541	peak_776	1000	.	166.034363	4.451492	2.886212	92
ssa01	8581806	8582129	peak_777	1000	.	892.621643	7.861488	6.045279	95
ssa01	8586386	8586486	peak_778	711	.	71.147156	3.887389	2.370717	40
ssa01	8586615	8586744	peak_779	1000	.	219.771545	5.348442	3.711278	52
ssa01	8602497	8602871	peak_780	1000	.	1145.221436	9.804541	7.862424	267
ssa01	8615779	8616342	peak_781	1000	.	2645.483887	13.607462	11.432247	307
ssa01	8623261	8624091	peak_782	1000	.	8284.834961	30.955851	27.613953	363
ssa01	8632965	8633328	peak_783	1000	.	527.337952	5.416544	3.774194	292
ssa01	8633579	8634058	peak_784	1000	.	1481.334839	10.171958	8.206734	196
ssa01	8661390	8661489	peak_785	677	.	67.021683	3.921831	2.402003	65
ssa01	8661676	8662570	peak_786	1000	.	3422.065674	11.878038	9.807153	500
ssa01	8685711	8686129	peak_787	1000	.	3692.084473	19.409807	16.885706	131
ssa01	8710935	8711349	peak_788	1000	.	3906.820557	18.594604	16.120451	182
ssa01	8711527	8711699	peak_789	916	.	157.527588	4.485423	2.917160	119
ssa01	8713401	8713495	peak_790	506	.	47.580044	3.558825	2.071718	37
ssa01	8714835	8715205	peak_791	1000	.	1101.478149	9.538335	7.613062	105
ssa01	8717114	8717414	peak_792	1000	.	981.983887	7.993891	6.168851	147
ssa01	8718342	8718471	peak_793	535	.	68.957016	3.719259	2.217612	91
ssa01	8719707	8719963	peak_794	1000	.	986.834961	9.021112	7.128873	152
ssa01	8727831	8728209	peak_795	1000	.	2812.812012	16.472996	14.126797	225
ssa01	8730432	8730634	peak_796	1000	.	1283.006104	10.987726	8.971470	99
ssa01	8732989	8733898	peak_797	1000	.	3675.981689	12.085544	10.002077	426
ssa01	8736852	8736932	peak_798	269	.	21.540367	3.589888	2.100122	53
ssa01	8737049	8737265	peak_799	1000	.	506.477783	7.245779	5.471318	88
ssa01	8764641	8765909	peak_800	1000	.	5428.515625	14.437966	12.213106	923
ssa01	8769120	8769262	peak_801	1000	.	183.475616	4.895074	3.293639	60
ssa01	8770171	8770749	peak_802	1000	.	1160.402588	7.764044	5.954291	105
ssa01	8786335	8786587	peak_803	1000	.	802.945984	8.226024	6.385663	139
ssa01	8789515	8789834	peak_804	1000	.	2095.660889	12.973459	10.836302	164
ssa01	8793080	8793502	peak_805	1000	.	2289.924316	14.865882	12.615534	234
ssa01	8794145	8794245	peak_806	694	.	69.350151	3.882017	2.365768	41
ssa01	8795819	8795995	peak_807	1000	.	367.682648	6.181527	4.482141	97
ssa01	8806784	8807195	peak_808	1000	.	1360.857788	9.709665	7.773554	273
ssa01	8808075	8808212	peak_809	537	.	73.574936	3.777823	2.270859	99
ssa01	8808402	8809315	peak_810	1000	.	3383.815918	14.233382	12.020752	528
ssa01	8810842	8811008	peak_811	982	.	163.010345	4.614067	3.035259	85
ssa01	8811249	8811592	peak_812	1000	.	497.836365	6.371499	4.658409	119
ssa01	8812802	8813166	peak_813	632	.	229.955261	4.454786	2.889218	302
ssa01	8837145	8837328	peak_814	1000	.	281.773560	5.378205	3.738850	94
ssa01	8841231	8841333	peak_815	801	.	81.659943	4.051545	2.520184	38
ssa01	8846771	8846865	peak_816	267	.	25.122097	3.346168	1.879138	88
ssa01	8859913	8860004	peak_817	295	.	26.862206	3.409841	1.936887	31
ssa01	8867109	8867259	peak_818	895	.	134.233353	4.305134	2.752068	74
ssa01	8879610	8879753	peak_819	1000	.	249.792511	5.513140	3.863403	52
ssa01	8880204	8880383	peak_820	1000	.	369.173096	5.822495	4.149491	75
ssa01	8882523	8882731	peak_821	581	.	120.932518	4.065076	2.532670	73
ssa01	8892846	8893110	peak_822	511	.	134.919632	4.064732	2.532340	96
ssa01	8894911	8895132	peak_823	869	.	192.100189	4.634237	3.053874	123
ssa01	8915589	8915737	peak_824	946	.	139.961624	4.531871	2.959830	82
ssa01	8917246	8917353	peak_825	206	.	22.086668	3.225238	1.769900	16
ssa01	8919044	8919264	peak_826	1000	.	804.691345	8.567480	6.704692	123
ssa01	8920214	8920472	peak_827	1000	.	506.221954	6.061094	4.370487	79
ssa01	8923089	8923296	peak_828	1000	.	887.408081	8.872211	6.989616	103
ssa01	8932729	8932923	peak_829	1000	.	457.707611	6.752181	5.011989	94
ssa01	8933094	8934139	peak_830	1000	.	7857.994141	23.437155	20.659378	416
ssa01	8962991	8963728	peak_831	1000	.	5318.518555	18.757257	16.273193	363
ssa01	8970663	8970795	peak_832	710	.	93.725845	4.274721	2.724368	64
ssa01	8998067	8998205	peak_833	621	.	85.645271	3.945341	2.423240	41
ssa01	9001681	9001839	peak_834	511	.	80.746964	4.136317	2.597622	84
ssa01	9002304	9003043	peak_835	1000	.	2752.151855	12.326303	10.228238	273
ssa01	9013671	9014218	peak_836	1000	.	3322.414062	14.260218	12.045975	326
ssa01	9014681	9015035	peak_837	1000	.	1736.632446	11.810530	9.743764	163
ssa01	9015418	9015724	peak_838	1000	.	1550.784424	11.963238	9.887192	141
ssa01	9017653	9017794	peak_839	319	.	44.971851	3.597339	2.106900	68
ssa01	9020581	9020681	peak_840	575	.	57.491127	3.935561	2.414397	64
ssa01	9020949	9021042	peak_841	287	.	26.655224	3.277118	1.816901	57
ssa01	9052247	9052606	peak_842	1000	.	447.377350	6.855721	5.108316	95
ssa01	9064447	9064632	peak_843	1000	.	405.398682	6.449636	4.730977	93
ssa01	9072723	9073024	peak_844	1000	.	778.204224	7.410903	5.625050	158
ssa01	9073242	9073873	peak_845	1000	.	2938.636963	15.860146	13.550453	495
ssa01	9081726	9082722	peak_846	1000	.	6068.712402	25.029039	22.144051	230
ssa01	9083957	9084213	peak_847	1000	.	606.200500	7.331795	5.551390	148
ssa01	9098512	9098799	peak_848	1000	.	544.506775	6.511290	4.788191	132
ssa01	9099281	9099827	peak_849	1000	.	5642.574219	25.843420	22.901676	255
ssa01	9124914	9125735	peak_850	1000	.	12517.283203	37.366764	33.317066	434
ssa01	9127018	9127200	peak_851	1000	.	249.500641	5.096417	3.478930	79
ssa01	9128365	9128454	peak_852	498	.	44.329487	3.557648	2.070697	30
ssa01	9138733	9139202	peak_853	1000	.	2299.991211	14.873492	12.622681	141
ssa01	9159115	9159497	peak_854	1000	.	738.327393	8.630467	6.763575	270
ssa01	9161062	9161226	peak_855	1000	.	196.127487	4.769966	3.178433	79
ssa01	9163392	9164812	peak_856	1000	.	27120.117188	39.732807	35.324432	415
ssa01	9167417	9169031	peak_857	1000	.	19514.927734	38.044952	33.895649	413
ssa01	9169157	9169283	peak_858	1000	.	147.680557	4.862949	3.263914	63
ssa01	9169755	9169896	peak_859	1000	.	152.775528	4.466948	2.900286	55
ssa01	9172252	9172642	peak_860	1000	.	1879.251587	11.278034	9.243881	173
ssa01	9174107	9174533	peak_861	1000	.	791.297180	5.763927	4.095362	198
ssa01	9178448	9178538	peak_862	737	.	66.368027	3.922148	2.402286	34
ssa01	9178728	9179442	peak_863	1000	.	8185.600586	26.948084	23.927444	393
ssa01	9181561	9181730	peak_864	1000	.	198.590042	4.793383	3.200027	77
ssa01	9187426	9187953	peak_865	1000	.	5091.515137	21.874926	19.197708	167
ssa01	9193587	9193716	peak_866	545	.	70.284294	4.106697	2.570762	37
ssa01	9195078	9195280	peak_867	1000	.	516.962097	7.886073	6.068194	126
ssa01	9197088	9197189	peak_868	959	.	96.905830	4.044574	2.513865	60
ssa01	9203112	9203503	peak_869	1000	.	1961.585571	13.188241	11.038093	172
ssa01	9218981	9219410	peak_870	1000	.	758.884033	6.558546	4.832014	303
ssa01	9222454	9222693	peak_871	1000	.	599.281799	7.367598	5.584765	124
ssa01	9226826	9227320	peak_872	1000	.	3638.990967	18.617743	16.142187	118
ssa01	9259705	9259834	peak_873	839	.	108.212105	4.260896	2.711660	52
ssa01	9262771	9263430	peak_874	1000	.	8515.554688	29.253843	26.055405	308
ssa01	9263724	9263923	peak_875	1000	.	286.764893	5.097186	3.479608	99
ssa01	9267231	9267332	peak_876	286	.	28.861961	3.220475	1.765505	35
ssa01	9271537	9271712	peak_877	1000	.	200.592728	4.837674	3.240741	92
ssa01	9285093	9285551	peak_878	1000	.	1217.325439	8.443165	6.588535	291
ssa01	9285753	9285956	peak_879	1000	.	317.665863	5.962626	4.279302	111
ssa01	9286327	9286905	peak_880	1000	.	2528.363770	11.868114	9.797841	330
ssa01	9300747	9301249	peak_881	1000	.	999.182922	7.229385	5.456027	370
ssa01	9305493	9305767	peak_882	1000	.	718.572571	7.252227	5.477330	192
ssa01	9306590	9307382	peak_883	1000	.	5069.757324	15.584097	13.290889	136
ssa01	9311266	9312744	peak_884	1000	.	8561.080078	26.789650	23.780439	1092
ssa01	9312856	9313302	peak_885	1000	.	1085.038940	7.919219	6.099173	82
ssa01	9314066	9315100	peak_886	1000	.	14643.347656	34.390396	30.713482	400
ssa01	9317804	9317985	peak_887	881	.	159.486389	4.646696	3.065336	58
ssa01	9327851	9328175	peak_888	1000	.	923.644531	7.751635	5.942744	181
ssa01	9341724	9341847	peak_889	568	.	69.890976	3.844891	2.331738	52
ssa01	9341954	9342512	peak_890	1000	.	2789.020752	13.193892	11.043412	343
ssa01	9343418	9343808	peak_891	1000	.	1804.395020	13.978255	11.780893	270
ssa01	9345150	9346215	peak_892	1000	.	6688.719238	26.817713	23.806515	388
ssa01	9346370	9346483	peak_893	929	.	104.952255	4.270369	2.720340	62
ssa01	9351910	9352672	peak_894	1000	.	5443.787598	18.123652	15.678224	619
ssa01	9353581	9353659	peak_895	364	.	28.416817	3.411900	1.938728	53
ssa01	9392789	9392945	peak_896	324	.	50.495495	3.749208	2.244598	26
ssa01	9406176	9406334	peak_897	457	.	72.271812	3.653862	2.157928	25
ssa01	9423273	9423507	peak_898	1000	.	518.619202	6.759336	5.018599	130
ssa01	9428720	9428899	peak_899	1000	.	411.593262	6.023205	4.335469	62
ssa01	9434899	9435085	peak_900	1000	.	534.300232	6.260760	4.555583	97
ssa01	9451733	9451963	peak_901	1000	.	434.301361	6.525394	4.801275	114
ssa01	9464734	9465101	peak_902	416	.	152.664642	4.128252	2.590275	274
ssa01	9474188	9474446	peak_903	1000	.	323.216431	5.261286	3.630889	120
ssa01	9485830	9486463	peak_904	1000	.	1363.534668	7.211915	5.439746	158
ssa01	9487542	9487947	peak_905	1000	.	1330.428589	9.458811	7.538605	167
ssa01	9488117	9488448	peak_906	1000	.	946.592224	7.733158	5.925529	106
ssa01	9508258	9508640	peak_907	885	.	337.937927	5.359300	3.721276	198
ssa01	9524854	9525068	peak_908	319	.	68.186890	3.727404	2.224983	148
ssa01	9525575	9526131	peak_909	1000	.	1838.465454	14.031062	11.830534	291
ssa01	9532574	9533619	peak_910	1000	.	6971.516602	25.876978	22.932884	397
ssa01	9534708	9534835	peak_911	950	.	120.615944	4.381962	2.822419	74
ssa01	9536306	9536397	peak_912	283	.	25.736429	3.294694	1.832829	51
ssa01	9539005	9539142	peak_913	474	.	64.991074	3.911990	2.393093	99
ssa01	9542811	9543235	peak_914	1000	.	1430.912109	10.624165	8.630598	226
ssa01	9550014	9550287	peak_915	1000	.	1661.268677	11.628712	9.573021	101
ssa01	9553410	9553517	peak_916	693	.	74.169289	3.825998	2.314657	40
ssa01	9554140	9554229	peak_917	433	.	38.535999	3.434112	1.958777	52
ssa01	9556904	9557154	peak_918	1000	.	1476.334839	12.095615	10.011532	92
ssa01	9557412	9557656	peak_919	1000	.	923.924866	8.810924	6.932299	115
ssa01	9558038	9559137	peak_920	1000	.	12615.358398	30.284075	27.000214	370
ssa01	9567976	9568051	peak_921	557	.	41.802670	3.696802	2.197220	12
ssa01	9568313	9568385	peak_922	423	.	30.445206	3.528347	2.044224	29
ssa01	9568680	9569222	peak_923	1000	.	899.483948	6.743253	5.003701	443
ssa01	9569450	9569598	peak_924	435	.	64.374008	3.622760	2.129961	132
ssa01	9575327	9575600	peak_925	543	.	148.154541	4.309510	2.756033	192
ssa01	9578476	9579454	peak_926	1000	.	7101.054199	23.473619	20.693468	789
ssa01	9582396	9582495	peak_927	266	.	26.286219	3.205493	1.752244	36
ssa01	9584083	9584804	peak_928	1000	.	5542.721680	24.019091	21.202667	174
ssa01	9585568	9585669	peak_929	286	.	28.894560	3.457655	1.979933	34
ssa01	9585929	9586108	peak_930	646	.	115.631393	4.231790	2.684888	126
ssa01	9599628	9599781	peak_931	1000	.	238.087601	5.191476	3.566485	50
ssa01	9606416	9606691	peak_932	1000	.	1715.447144	12.978113	10.840678	157
ssa01	9624474	9624640	peak_933	1000	.	206.477356	4.667399	3.084249	66
ssa01	9632217	9633990	peak_934	1000	.	20441.212891	37.621120	33.535435	939
ssa01	9634147	9634293	peak_935	426	.	62.260288	3.571757	2.083652	85
ssa01	9634406	9634806	peak_936	701	.	280.317657	5.183040	3.558692	153
ssa01	9635278	9635442	peak_937	947	.	155.253464	4.370461	2.811972	80
ssa01	9636484	9636581	peak_938	245	.	23.803391	3.229158	1.773336	36
ssa01	9637222	9637740	peak_939	1000	.	1988.216187	11.499557	9.451749	313
ssa01	9647137	9647819	peak_940	1000	.	4688.601562	15.533960	13.243736	352
ssa01	9648862	9649179	peak_941	1000	.	3138.348877	19.550125	17.017376	97
ssa01	9669833	9670128	peak_942	1000	.	364.663330	5.257667	3.627574	148
ssa01	9672684	9672780	peak_943	219	.	20.987509	3.434734	1.959292	20
ssa01	9675699	9675845	peak_944	304	.	44.323483	3.513440	2.030802	85
ssa01	9681522	9681636	peak_945	1000	.	150.160278	4.927600	3.323455	47
ssa01	9681741	9681975	peak_946	1000	.	980.089722	8.911283	7.026150	113
ssa01	9686385	9686607	peak_947	1000	.	231.194092	4.497497	2.928252	168
ssa01	9689703	9689842	peak_948	1000	.	226.894501	5.460988	3.815313	39
ssa01	9690170	9690711	peak_949	1000	.	1211.420410	7.856245	6.040372	370
ssa01	9698694	9699411	peak_950	1000	.	6712.421875	22.223465	19.524042	313
ssa01	9701839	9702057	peak_951	1000	.	891.682739	9.325536	7.413810	103
ssa01	9706942	9707244	peak_952	1000	.	585.567932	6.187740	4.487854	218
ssa01	9713735	9714171	peak_953	1000	.	1589.118530	10.386568	8.407863	273
ssa01	9725058	9725213	peak_954	998	.	154.679703	4.332561	2.777035	83
ssa01	9727268	9727469	peak_955	581	.	116.825462	4.139908	2.600875	35
ssa01	9728034	9728311	peak_956	1000	.	727.612610	7.139156	5.372013	158
ssa01	9739161	9739349	peak_957	1000	.	288.861633	5.416351	3.774014	76
ssa01	9751087	9751548	peak_958	1000	.	1860.890625	11.828892	9.761013	137
ssa01	9761390	9761943	peak_959	1000	.	4774.589844	19.089401	16.584963	281
ssa01	9764920	9765089	peak_960	1000	.	233.262268	4.837674	3.240741	80
ssa01	9766716	9767319	peak_961	1000	.	2740.779785	11.187493	9.158895	310
ssa01	9773491	9773627	peak_962	834	.	113.433975	4.360805	2.803126	53
ssa01	9785291	9785533	peak_963	1000	.	268.594696	5.152547	3.530684	95
ssa01	9788203	9788455	peak_964	1000	.	682.054443	7.296213	5.518242	107
ssa01	9792995	9793667	peak_965	1000	.	2709.083252	11.623364	9.567988	466
ssa01	9793785	9794128	peak_966	1000	.	2221.064941	13.805736	11.618694	163
ssa01	9801667	9802045	peak_967	1000	.	1449.541870	12.058950	9.977110	279
ssa01	9804418	9804807	peak_968	1000	.	781.482300	7.390936	5.606480	140
ssa01	9804909	9805002	peak_969	465	.	43.241932	3.577360	2.088706	44
ssa01	9805915	9806147	peak_970	1000	.	983.898376	9.755780	7.816761	122
ssa01	9817330	9817740	peak_971	1000	.	5398.997070	24.149101	21.324017	158
ssa01	9821560	9822312	peak_972	1000	.	8157.515625	22.604916	19.880924	370
ssa01	9825474	9825803	peak_973	1000	.	1104.140259	9.276344	7.367758	179
ssa01	9827100	9827249	peak_974	1000	.	189.477600	5.093851	3.476578	53
ssa01	9827792	9828379	peak_975	1000	.	1462.032349	8.770467	6.894468	192
ssa01	9828592	9829268	peak_976	1000	.	3424.748047	12.426833	10.322666	127
ssa01	9831217	9831702	peak_977	1000	.	695.974182	5.663931	4.002828	173
ssa01	9839567	9839684	peak_978	838	.	98.008781	4.123000	2.585567	65
ssa01	9851368	9852015	peak_979	1000	.	2143.685547	12.970433	10.833455	475
ssa01	9853321	9853759	peak_980	1000	.	1636.214722	11.094578	9.071720	174
ssa01	9853975	9854665	peak_981	1000	.	7374.446289	23.155088	20.395451	237
ssa01	9856972	9857147	peak_982	1000	.	410.124756	6.646875	4.914118	91
ssa01	9857259	9857398	peak_983	1000	.	170.427246	4.727220	3.139314	61
ssa01	9859952	9860482	peak_984	1000	.	1213.792847	7.390003	5.605607	395
ssa01	9861538	9861867	peak_985	1000	.	933.379761	8.789914	6.912636	143
ssa01	9867280	9867647	peak_986	1000	.	541.312622	5.880592	4.203345	275
ssa01	9868738	9869980	peak_987	1000	.	6677.802734	15.695241	13.395412	349
ssa01	9981806	9981905	peak_988	382	.	37.816288	3.454671	1.977248	57
ssa01	9984306	9984559	peak_989	1000	.	757.865112	7.754582	5.945510	108
ssa01	9985015	9985770	peak_990	1000	.	1854.511597	10.840090	8.833073	327
ssa01	9992634	9993130	peak_991	1000	.	1199.582764	8.887859	7.004211	180
ssa01	9993509	9993602	peak_992	454	.	42.229485	3.559303	2.072160	15
ssa01	9993796	9994408	peak_993	1000	.	2158.119141	13.472044	11.304924	474
ssa01	9995419	9995929	peak_994	1000	.	1097.097046	6.425670	4.708656	417
ssa01	9996401	9996511	peak_995	546	.	60.054302	4.102059	2.566483	55
ssa01	9997512	9998645	peak_996	1000	.	7862.833008	23.928720	21.118347	520
ssa01	9998854	10000363	peak_997	1000	.	6402.168457	14.733188	12.490743	798
ssa01	10000828	10000921	peak_998	458	.	42.634155	3.605413	2.114191	44
ssa01	10001232	10001326	peak_999	500	.	46.957794	3.844818	2.331676	47
ssa01	10004137	10004244	peak_1000	814	.	87.080750	3.979346	2.454457	34
ssa01	10004478	10006398	peak_1001	1000	.	10652.081055	29.113886	25.926788	736
ssa01	10020864	10022492	peak_1002	1000	.	15218.080078	28.589077	25.444204	1063
ssa01	10025561	10025945	peak_1003	1000	.	1715.659180	13.141996	10.994657	158
ssa01	10040378	10040720	peak_1004	782	.	267.570190	4.744986	3.155583	215
ssa01	10056407	10056657	peak_1005	1000	.	473.229462	6.129857	4.434196	111
ssa01	10060258	10060481	peak_1006	1000	.	1279.476929	10.783868	8.780356	144
ssa01	10069809	10070383	peak_1007	1000	.	5622.640137	21.763760	19.093643	304
ssa01	10070498	10070592	peak_1008	934	.	87.842392	4.404083	2.842592	52
ssa01	10070886	10071232	peak_1009	1000	.	974.288147	10.278281	8.306373	251
ssa01	10071447	10071672	peak_1010	1000	.	1218.228760	11.331007	9.293601	92
ssa01	10083331	10084689	peak_1011	1000	.	13141.029297	24.762991	21.896208	627
ssa01	10103556	10104619	peak_1012	1000	.	12365.437500	27.826645	24.740692	368
ssa01	10109863	10110019	peak_1013	182	.	28.458729	3.351145	1.883617	24
ssa01	10110258	10110728	peak_1014	1000	.	2178.458496	12.593575	10.479321	171
ssa01	10121905	10121999	peak_1015	243	.	22.805965	3.177076	1.726727	47
ssa01	10122930	10123806	peak_1016	1000	.	4232.873535	16.896275	14.524809	690
ssa01	10133240	10133435	peak_1017	556	.	108.484718	4.142184	2.602941	120
ssa01	10135884	10136380	peak_1018	1000	.	1004.269165	6.265769	4.560243	77
ssa01	10137148	10137654	peak_1019	1000	.	1117.937744	8.015099	6.188651	362
ssa01	10143649	10143830	peak_1020	638	.	115.388062	4.012059	2.484251	99
ssa01	10144521	10144602	peak_1021	408	.	33.078358	3.644252	2.149331	29
ssa01	10144836	10145063	peak_1022	1000	.	1147.815063	11.148476	9.122288	106
ssa01	10147454	10148140	peak_1023	1000	.	1908.405029	10.036892	8.080160	109
ssa01	10154940	10155116	peak_1024	1000	.	264.147461	5.597482	3.941358	95
ssa01	10158851	10159335	peak_1025	1000	.	3587.606445	14.554384	12.322580	246
ssa01	10170991	10171231	peak_1026	1000	.	978.726746	8.722402	6.849517	148
ssa01	10171971	10172268	peak_1027	1000	.	1413.494629	11.693721	9.634058	153
ssa01	10173478	10174171	peak_1028	1000	.	3300.120361	15.976121	13.659538	396
ssa01	10174365	10174645	peak_1029	1000	.	1619.720215	11.919814	9.846416	141
ssa01	10176380	10177162	peak_1030	1000	.	15676.653320	39.409348	35.052444	467
ssa01	10177471	10177735	peak_1031	1000	.	998.796509	9.146718	7.246374	144
ssa01	10177963	10178224	peak_1032	668	.	174.225983	4.916768	3.313533	42
ssa01	10178799	10179653	peak_1033	1000	.	9323.999023	31.712973	28.302364	291
ssa01	10184488	10184935	peak_1034	1000	.	2752.787109	14.969528	12.712982	314
ssa01	10188801	10189002	peak_1035	1000	.	481.312012	6.770349	5.028893	113
ssa01	10189127	10189747	peak_1036	1000	.	2675.087646	12.844472	10.715079	429
ssa01	10190503	10190651	peak_1037	1000	.	163.635666	5.179448	3.555418	71
ssa01	10196259	10196482	peak_1038	1000	.	941.098267	9.741432	7.803281	159
ssa01	10196681	10197005	peak_1039	1000	.	3230.814697	18.987926	16.489702	178
ssa01	10209942	10210856	peak_1040	1000	.	5399.072754	15.123240	12.857496	400
ssa01	10211122	10211259	peak_1041	897	.	122.931549	4.359045	2.801520	76
ssa01	10216092	10216325	peak_1042	1000	.	534.470398	6.547660	4.821914	151
ssa01	10216855	10217166	peak_1043	884	.	274.946472	5.204500	3.578475	226
ssa01	10223888	10224017	peak_1044	728	.	93.853012	4.167578	2.626302	73
ssa01	10228103	10228502	peak_1045	1000	.	866.737061	8.872152	6.989564	109
ssa01	10241943	10242182	peak_1046	1000	.	464.598175	6.034029	4.345431	72
ssa01	10242406	10242705	peak_1047	1000	.	827.285034	8.921810	7.036004	154
ssa01	10243347	10243526	peak_1048	485	.	86.810913	4.277419	2.726819	90
ssa01	10243752	10244197	peak_1049	1000	.	454.999481	4.830166	3.233888	155
ssa01	10244416	10245198	peak_1050	1000	.	5893.954102	21.577820	18.919548	496
ssa01	10245536	10246688	peak_1051	1000	.	2707.285400	10.127588	8.165157	966
ssa01	10246999	10247077	peak_1052	374	.	29.154982	3.267109	1.807876	32
ssa01	10247199	10247416	peak_1053	969	.	210.230743	5.179627	3.555585	63
ssa01	10247754	10249000	peak_1054	1000	.	6903.887695	13.486414	11.318432	914
ssa01	10250688	10250796	peak_1055	706	.	76.272896	4.051094	2.519773	17
ssa01	10250907	10251111	peak_1056	1000	.	544.993042	7.093004	5.329034	104
ssa01	10252942	10253109	peak_1057	364	.	60.809090	3.638977	2.144576	84
ssa01	10253828	10254050	peak_1058	1000	.	581.528076	7.428204	5.641212	136
ssa01	10256188	10256535	peak_1059	1000	.	368.106445	6.333775	4.623323	90
ssa01	10256767	10256901	peak_1060	947	.	126.873421	4.645422	3.064157	76
ssa01	10257013	10257111	peak_1061	465	.	45.532280	3.832359	2.320433	85
ssa01	10259845	10260133	peak_1062	1000	.	530.966675	6.495974	4.773933	203
ssa01	10260347	10261796	peak_1063	1000	.	7597.766602	21.221956	18.585854	506
ssa01	10262782	10263360	peak_1064	1000	.	2444.440674	10.633514	8.639356	498
ssa01	10263546	10263776	peak_1065	1000	.	507.035706	6.932789	5.179967	118
ssa01	10263993	10264093	peak_1066	448	.	44.762230	3.508863	2.026660	71
ssa01	10265828	10266460	peak_1067	723	.	456.751495	5.764089	4.095510	381
ssa01	10268438	10268666	peak_1068	1000	.	391.121307	5.567056	3.913342	38
ssa01	10269511	10269668	peak_1069	756	.	118.717026	4.208907	2.664056	78
ssa01	10274560	10274958	peak_1070	1000	.	653.894897	6.316100	4.606999	116
ssa01	10275211	10277247	peak_1071	1000	.	12726.932617	18.983189	16.485256	418
ssa01	10279571	10280268	peak_1072	1000	.	3975.464600	17.555586	15.144611	532
ssa01	10281661	10281838	peak_1073	1000	.	419.099213	6.534993	4.810174	101
ssa01	10281950	10284331	peak_1074	1000	.	11134.312500	16.612904	14.258383	2155
ssa01	10286317	10286944	peak_1075	1000	.	10609.558594	38.136276	33.973560	432
ssa01	10289462	10289630	peak_1076	237	.	39.772163	3.381372	1.911148	20
ssa01	10289802	10292100	peak_1077	1000	.	23727.136719	35.402924	31.609333	1380
ssa01	10292298	10292480	peak_1078	193	.	35.089298	3.354473	1.886666	136
ssa01	10292874	10293119	peak_1079	1000	.	403.209961	5.515995	3.866053	180
ssa01	10293475	10293924	peak_1080	1000	.	788.314880	7.714385	5.907963	141
ssa01	10297040	10297376	peak_1081	349	.	117.400681	3.721736	2.219847	266
ssa01	10297618	10300482	peak_1082	1000	.	32727.152344	39.836182	35.411125	1885
ssa01	10301353	10303305	peak_1083	1000	.	14026.076172	25.758171	22.822357	829
ssa01	10303575	10303978	peak_1084	1000	.	576.483276	6.483660	4.762452	99
ssa01	10304424	10304610	peak_1085	1000	.	219.248901	4.653127	3.071208	92
ssa01	10308658	10308950	peak_1086	1000	.	601.321838	6.331946	4.621634	84
ssa01	10310113	10311693	peak_1087	1000	.	5814.945801	20.172323	17.601416	407
ssa01	10311856	10312273	peak_1088	1000	.	456.468994	6.046765	4.357201	311
ssa01	10312377	10313391	peak_1089	1000	.	5887.638672	15.444861	13.159966	258
ssa01	10317604	10319831	peak_1090	1000	.	6459.416992	11.210785	9.180773	156
ssa01	10323358	10323554	peak_1091	804	.	157.648193	4.496666	2.927487	129
ssa01	10323739	10324139	peak_1092	1000	.	402.428101	5.197633	3.572123	303
ssa01	10324240	10325703	peak_1093	1000	.	6072.179688	18.383226	15.921951	654
ssa01	10325888	10326277	peak_1094	1000	.	940.315491	7.570440	5.773759	290
ssa01	10326812	10327200	peak_1095	1000	.	730.683472	6.888146	5.138389	281
ssa01	10328560	10329052	peak_1096	1000	.	1098.183838	7.564083	5.767845	129
ssa01	10329736	10330452	peak_1097	1000	.	5664.127441	26.228361	23.259432	537
ssa01	10330585	10330716	peak_1098	1000	.	294.073578	6.375453	4.662078	50
ssa01	10330848	10331069	peak_1099	1000	.	409.740265	6.370452	4.657428	125
ssa01	10331302	10331434	peak_1100	240	.	31.636463	3.615820	2.123729	68
ssa01	10332236	10332420	peak_1101	1000	.	344.873077	6.182805	4.483311	108
ssa01	10333777	10335989	peak_1102	1000	.	8456.729492	12.348937	10.249510	615
ssa01	10337130	10337286	peak_1103	597	.	93.057091	3.828431	2.316799	75
ssa01	10337726	10337830	peak_1104	562	.	58.420105	3.687887	2.189110	60
ssa01	10337976	10338076	peak_1105	512	.	51.222858	3.499954	2.018542	28
ssa01	10339416	10341001	peak_1106	1000	.	7251.221680	15.945832	13.631041	355
ssa01	10341116	10341649	peak_1107	1000	.	2407.474365	11.285686	9.251062	149
ssa01	10341782	10342341	peak_1108	1000	.	1353.011719	10.028605	8.072393	220
ssa01	10342708	10343545	peak_1109	1000	.	1793.151733	7.565920	5.769559	407
ssa01	10343664	10345143	peak_1110	1000	.	5890.581543	13.711357	11.529937	1025
ssa01	10345388	10346608	peak_1111	1000	.	9186.450195	19.338926	16.819139	679
ssa01	10346724	10346816	peak_1112	625	.	57.462692	3.815519	2.305207	67
ssa01	10347228	10347362	peak_1113	1000	.	163.858139	4.524457	2.953066	31
ssa01	10349911	10350531	peak_1114	1000	.	2363.542236	11.931936	9.857794	462
ssa01	10350638	10350769	peak_1115	723	.	94.773148	4.114255	2.577592	41
ssa01	10350984	10352820	peak_1116	1000	.	13034.899414	26.164913	23.200489	200
ssa01	10353412	10353807	peak_1117	1000	.	1001.855835	8.385288	6.534469	188
ssa01	10353913	10357172	peak_1118	1000	.	24007.916016	38.561802	34.334988	2903
ssa01	10361844	10362325	peak_1119	1000	.	4764.974121	21.555389	18.898512	223
ssa01	10362670	10363043	peak_1120	1000	.	1252.008179	8.231544	6.390814	190
ssa01	10365684	10365785	peak_1121	240	.	24.265276	3.182596	1.731699	55
ssa01	10366025	10366187	peak_1122	1000	.	312.414764	5.713964	4.049180	66
ssa01	10373476	10374035	peak_1123	1000	.	4343.384766	18.012436	15.573755	345
ssa01	10381633	10381991	peak_1124	1000	.	1011.014404	8.585108	6.721211	143
ssa01	10382134	10382332	peak_1125	1000	.	281.678314	5.045887	3.432323	66
ssa01	10389275	10389568	peak_1126	1000	.	310.946198	5.067341	3.452181	85
ssa01	10389723	10390325	peak_1127	1000	.	1969.712158	7.935805	6.114627	551
ssa01	10415910	10416270	peak_1128	1000	.	898.291199	7.695394	5.890267	210
ssa01	10416539	10416932	peak_1129	1000	.	1539.272949	10.310571	8.336636	163
ssa01	10418292	10419032	peak_1130	1000	.	3407.209717	14.468656	12.241967	231
ssa01	10421838	10421980	peak_1131	999	.	141.911514	4.477281	2.909779	78
ssa01	10428996	10429181	peak_1132	943	.	174.417953	4.621368	3.042006	98
ssa01	10432256	10432994	peak_1133	1000	.	3195.841064	10.885190	8.875319	328
ssa01	10440646	10441368	peak_1134	1000	.	7848.878906	24.960947	22.080647	384
ssa01	10445252	10445989	peak_1135	1000	.	2906.040771	10.908559	8.897230	620
ssa01	10448618	10448701	peak_1136	335	.	27.840492	3.375065	1.905417	35
ssa01	10454718	10454837	peak_1137	901	.	107.166344	4.381898	2.822377	62
ssa01	10455148	10455868	peak_1138	1000	.	4954.961426	21.449614	18.799318	361
ssa01	10456161	10456286	peak_1139	898	.	112.198021	4.244900	2.696943	73
ssa01	10456401	10456829	peak_1140	1000	.	2536.159668	13.768636	11.583803	235
ssa01	10464470	10464546	peak_1141	397	.	30.191269	3.309151	1.845776	54
ssa01	10466196	10467049	peak_1142	1000	.	1200.625244	7.225888	5.452753	669
ssa01	10468426	10469226	peak_1143	1000	.	4801.544922	15.394007	13.112127	332
ssa01	10469811	10470092	peak_1144	1000	.	869.127747	8.383715	6.532996	178
ssa01	10474891	10475188	peak_1145	1000	.	2786.191406	16.341532	14.003147	176
ssa01	10483502	10483739	peak_1146	1000	.	610.415466	7.015142	5.256567	148
ssa01	10488052	10488467	peak_1147	1000	.	1839.269531	13.032143	10.891428	125
ssa01	10492673	10492770	peak_1148	300	.	29.062393	3.601780	2.110957	35
ssa01	10495616	10496009	peak_1149	1000	.	2269.519775	12.953502	10.817541	179
ssa01	10501952	10502095	peak_1150	912	.	130.430298	4.182429	2.639964	80
ssa01	10502212	10502316	peak_1151	444	.	46.128044	3.509939	2.027616	65
ssa01	10517604	10518063	peak_1152	1000	.	2941.659668	13.765296	11.580655	301
ssa01	10530769	10531103	peak_1153	1000	.	635.827148	7.496835	5.705145	200
ssa01	10546908	10547023	peak_1154	620	.	71.306778	3.724522	2.222333	44
ssa01	10569247	10569390	peak_1155	270	.	38.674377	3.470494	1.991796	37
ssa01	10572190	10572445	peak_1156	1000	.	604.654541	6.600716	4.871228	106
ssa01	10572896	10573664	peak_1157	1000	.	3109.715576	13.521919	11.351812	513
ssa01	10590327	10590530	peak_1158	1000	.	649.817993	8.228339	6.387826	98
ssa01	10590652	10591415	peak_1159	1000	.	1680.028198	7.382194	5.598370	638
ssa01	10592134	10592355	peak_1160	1000	.	997.342896	9.956861	8.005155	113
ssa01	10604023	10604241	peak_1161	1000	.	737.886841	8.247865	6.406055	148
ssa01	10606780	10606923	peak_1162	720	.	102.975777	4.135162	2.596562	82
ssa01	10642786	10642863	peak_1163	296	.	22.784044	3.424061	1.949646	62
ssa01	10681860	10681974	peak_1164	823	.	93.768311	4.338904	2.782944	37
ssa01	10682617	10683333	peak_1165	1000	.	4701.191895	18.342262	15.883486	505
ssa01	10687711	10688300	peak_1166	1000	.	2612.398193	12.471131	10.364246	357
ssa01	10701600	10701995	peak_1167	1000	.	2257.226807	13.620993	11.444981	147
ssa01	10707019	10707217	peak_1168	890	.	176.195847	4.940259	3.335056	89
ssa01	10707960	10708103	peak_1169	1000	.	180.781357	4.765393	3.174231	56
ssa01	10708553	10708769	peak_1170	1000	.	670.265686	7.638930	5.837595	144
ssa01	10722765	10723197	peak_1171	1000	.	2611.609131	14.477870	12.250628	141
ssa01	10730364	10731471	peak_1172	1000	.	9689.339844	29.787655	26.545122	182
ssa01	10732331	10733332	peak_1173	1000	.	10977.248047	24.844839	21.972473	336
ssa01	10735101	10735684	peak_1174	1000	.	4765.307129	17.381721	14.981161	389
ssa01	10737200	10737365	peak_1175	1000	.	172.012772	4.453248	2.887800	82
ssa01	10738356	10738604	peak_1176	1000	.	417.494293	6.059824	4.369296	157
ssa01	10741921	10742161	peak_1177	887	.	212.839737	4.944974	3.339391	75
ssa01	10751128	10751563	peak_1178	1000	.	3289.470947	19.518349	16.987551	265
ssa01	10787062	10787231	peak_1179	1000	.	424.226196	6.440796	4.722722	96
ssa01	10795605	10795743	peak_1180	476	.	65.755653	3.879719	2.363615	60
ssa01	10869984	10870160	peak_1181	1000	.	453.976654	6.832512	5.086667	89
ssa01	10871919	10872097	peak_1182	1000	.	223.408554	4.679749	3.095559	97
ssa01	10887635	10888645	peak_1183	1000	.	7282.992676	25.772619	22.835793	173
ssa01	10890011	10890483	peak_1184	1000	.	962.480591	6.965357	5.210271	271
ssa01	10896982	10897307	peak_1185	1000	.	660.823303	7.586409	5.788620	83
ssa01	10902274	10902715	peak_1186	1000	.	1705.623291	9.277657	7.368989	320
ssa01	10904009	10904151	peak_1187	802	.	113.903389	4.443833	2.879175	73
ssa01	10904355	10904991	peak_1188	1000	.	6667.640137	25.353867	22.446423	385
ssa01	10905239	10905460	peak_1189	1000	.	471.280884	6.443038	4.724823	86
ssa01	10905859	10906178	peak_1190	1000	.	793.425842	7.195563	5.424551	165
ssa01	10911195	10911462	peak_1191	1000	.	462.823242	6.124277	4.429016	177
ssa01	10913213	10913463	peak_1192	1000	.	951.671509	8.834805	6.954602	96
ssa01	10916343	10916561	peak_1193	1000	.	349.287170	5.725825	4.060098	83
ssa01	10917100	10918103	peak_1194	1000	.	6651.594238	22.585953	19.863190	639
ssa01	10919137	10919688	peak_1195	1000	.	3618.744629	15.496162	13.208204	349
ssa01	10929484	10929778	peak_1196	1000	.	759.182617	7.781742	5.970824	124
ssa01	10931008	10931168	peak_1197	1000	.	283.847900	5.723575	4.058066	93
ssa01	10931494	10931812	peak_1198	1000	.	770.498413	7.430946	5.643770	164
ssa01	10932042	10932617	peak_1199	1000	.	1876.800415	11.093995	9.071175	139
ssa01	10933041	10933526	peak_1200	1000	.	3125.505371	14.344481	12.125212	200
ssa01	10934907	10935256	peak_1201	1000	.	1283.312988	9.406452	7.489549	161
ssa01	10940718	10940998	peak_1202	1000	.	319.200043	5.249365	3.619939	66
ssa01	10944418	10944722	peak_1203	1000	.	833.312317	8.503031	6.644474	154
ssa01	10944833	10945022	peak_1204	1000	.	203.952271	4.642198	3.061174	81
ssa01	10949830	10950092	peak_1205	925	.	242.331177	4.496987	2.927786	80
ssa01	10954744	10954921	peak_1206	1000	.	225.538315	5.067433	3.452259	107
ssa01	10956521	10956629	peak_1207	565	.	61.020195	4.014626	2.486632	59
ssa01	10957659	10957841	peak_1208	1000	.	367.248108	5.803483	4.131990	89
ssa01	10963173	10964073	peak_1209	1000	.	6461.689941	19.366570	16.845098	660
ssa01	10976392	10976593	peak_1210	1000	.	1113.137329	10.261880	8.291012	113
ssa01	10986993	10988271	peak_1211	1000	.	10235.203125	29.417473	26.205582	777
ssa01	10995504	10995602	peak_1212	287	.	28.143253	3.153717	1.705375	27
ssa01	11004067	11004312	peak_1213	1000	.	824.794312	8.926522	7.040402	82
ssa01	11089308	11089434	peak_1214	664	.	83.707268	3.975122	2.450634	64
ssa01	11100743	11101099	peak_1215	1000	.	1539.898926	11.312445	9.276164	118
ssa01	11105981	11106069	peak_1216	640	.	56.339737	3.674011	2.176425	25
ssa01	11106887	11107125	peak_1217	817	.	194.389984	4.409165	2.847274	95
ssa01	11112918	11113027	peak_1218	391	.	42.580021	3.527390	2.043381	75
ssa01	11123249	11123424	peak_1219	378	.	66.199074	3.921369	2.401569	32
ssa01	11151432	11151549	peak_1220	538	.	62.983837	3.676467	2.178684	70
ssa01	11152061	11152667	peak_1221	1000	.	2734.626709	13.215026	11.063284	337
ssa01	11257704	11258053	peak_1222	1000	.	1876.874756	11.367845	9.328174	218
ssa01	11262571	11262903	peak_1223	1000	.	868.184021	7.747511	5.938903	202
ssa01	11273395	11273541	peak_1224	1000	.	256.434235	5.541027	3.889261	94
ssa01	11280748	11280912	peak_1225	864	.	141.687332	4.744790	3.155408	77
ssa01	11288767	11289149	peak_1226	1000	.	1890.276733	11.902367	9.830030	219
ssa01	11302675	11303008	peak_1227	1000	.	2009.252930	14.052009	11.850235	117
ssa01	11307073	11307264	peak_1228	1000	.	259.110443	5.177663	3.553774	87
ssa01	11308515	11310212	peak_1229	1000	.	11665.700195	22.932575	20.187410	1024
ssa01	11312779	11312933	peak_1230	1000	.	258.795044	5.103294	3.485188	80
ssa01	11313442	11313537	peak_1231	383	.	36.350998	3.558825	2.071718	34
ssa01	11313716	11314951	peak_1232	1000	.	10430.980469	32.020664	28.581409	920
ssa01	11315723	11316232	peak_1233	1000	.	1685.605225	13.082695	10.938929	249
ssa01	11316827	11316901	peak_1234	365	.	27.037514	3.538479	2.053367	56
ssa01	11317110	11318462	peak_1235	1000	.	12769.773438	27.762831	24.681734	1056
ssa01	11327840	11328737	peak_1236	1000	.	6020.313965	20.691326	18.088413	447
ssa01	11333648	11333747	peak_1237	431	.	42.630245	3.466928	1.988557	66
ssa01	11347946	11349112	peak_1238	1000	.	13361.500000	36.242973	32.343906	764
ssa01	11356414	11356729	peak_1239	1000	.	1491.854004	10.450434	8.467764	183
ssa01	11361611	11361681	peak_1240	428	.	29.937635	3.496566	2.015426	16
ssa01	11361794	11362001	peak_1241	1000	.	737.093933	8.397161	6.545548	123
ssa01	11367885	11368943	peak_1242	1000	.	7871.166016	26.182602	23.216904	273
ssa01	11373724	11374424	peak_1243	1000	.	7661.934082	26.471701	23.485340	159
ssa01	11385350	11385862	peak_1244	1000	.	728.017700	7.050580	5.289613	397
ssa01	11390004	11390405	peak_1245	1000	.	1975.206177	12.061178	9.979195	109
ssa01	11396910	11397091	peak_1246	260	.	47.026810	3.374855	1.905248	78
ssa01	11402614	11402704	peak_1247	476	.	42.884762	3.742051	2.238121	41
ssa01	11409951	11410099	peak_1248	616	.	91.147743	4.023076	2.494267	52
ssa01	11410201	11410467	peak_1249	1000	.	2065.194580	17.080000	14.697504	128
ssa01	11410568	11411170	peak_1250	1000	.	7432.634766	29.148716	25.958813	190
ssa01	11413288	11413438	peak_1251	1000	.	291.098572	5.440963	3.796719	89
ssa01	11420690	11420859	peak_1252	1000	.	206.951385	4.751823	3.161885	43
ssa01	11423601	11423706	peak_1253	646	.	67.823807	3.857882	2.343628	14
ssa01	11438283	11438587	peak_1254	922	.	280.366699	5.176144	3.552385	170
ssa01	11440984	11441190	peak_1255	931	.	191.825073	4.555326	2.981366	126
ssa01	11445745	11445951	peak_1256	1000	.	238.122925	4.638198	3.057517	62
ssa01	11489819	11490206	peak_1257	1000	.	970.154663	9.325999	7.414244	121
ssa01	11491107	11491329	peak_1258	169	.	37.521130	3.614512	2.122521	66
ssa01	11499153	11499952	peak_1259	1000	.	5988.848633	21.748447	19.079315	370
ssa01	11500310	11500551	peak_1260	491	.	118.228691	3.995860	2.469581	63
ssa01	11523825	11524187	peak_1261	1000	.	1771.890381	12.753353	10.629416	78
ssa01	11524483	11524814	peak_1262	1000	.	893.339294	7.408833	5.623108	195
ssa01	11529316	11529490	peak_1263	1000	.	450.933136	6.247695	4.543487	133
ssa01	11531311	11531732	peak_1264	1000	.	1262.168823	7.987471	6.162877	137
ssa01	11533232	11533472	peak_1265	1000	.	1017.716919	9.741329	7.803186	141
ssa01	11536061	11536269	peak_1266	1000	.	873.545715	8.993822	7.103312	136
ssa01	11536409	11536699	peak_1267	1000	.	1272.402954	10.920883	8.908779	164
ssa01	11545826	11545921	peak_1268	237	.	22.520798	3.186639	1.735311	24
ssa01	11559890	11560008	peak_1269	826	.	97.494972	4.074216	2.541101	50
ssa01	11621362	11622825	peak_1270	1000	.	10720.359375	26.060705	23.103657	837
ssa01	11622953	11623088	peak_1271	1000	.	242.408585	5.505808	3.856665	67
ssa01	11623956	11624197	peak_1272	1000	.	1238.962158	10.462926	8.479450	171
ssa01	11682212	11682921	peak_1273	1000	.	3020.914307	11.584141	9.531159	81
ssa01	11724478	11724687	peak_1274	1000	.	865.977356	8.600286	6.735401	93
ssa01	11751174	11751435	peak_1275	1000	.	648.667175	6.944932	5.191248	97
ssa01	11819449	11819547	peak_1276	946	.	92.734367	4.418409	2.855701	58
ssa01	11819648	11820332	peak_1277	1000	.	2557.830811	14.843608	12.594601	364
ssa01	11846256	11846502	peak_1278	1000	.	454.766724	6.215619	4.513763	97
ssa01	11889945	11890152	peak_1279	1000	.	416.554382	6.058374	4.367939	124
ssa01	11897411	11897802	peak_1280	1000	.	875.357849	7.675187	5.871465	153
ssa01	11899611	11899717	peak_1281	304	.	32.174187	3.542945	2.057396	54
ssa01	11944237	11944444	peak_1282	1000	.	264.622772	5.136186	3.515579	87
ssa01	11948276	11948476	peak_1283	1000	.	832.733643	8.282682	6.438591	109
ssa01	11950480	11950609	peak_1284	652	.	84.056488	3.993851	2.467761	31
ssa01	11963623	11963825	peak_1285	1000	.	794.811279	8.443830	6.589154	104
ssa01	11976269	11976640	peak_1286	1000	.	950.533203	7.424253	5.637525	216
ssa01	11993362	11993445	peak_1287	325	.	26.973898	3.362907	1.894354	31
ssa01	12008712	12008877	peak_1288	1000	.	344.061829	5.765677	4.096997	90
ssa01	12009045	12009410	peak_1289	846	.	308.833832	4.437271	2.873093	80
ssa01	12010725	12010879	peak_1290	598	.	92.023209	4.128180	2.590217	92
ssa01	12011164	12011436	peak_1291	1000	.	875.204651	7.381939	5.598126	186
ssa01	12021113	12021264	peak_1292	406	.	61.244003	3.624756	2.131708	83
ssa01	12053749	12053996	peak_1293	1000	.	317.871735	5.475010	3.828299	188
ssa01	12064185	12064417	peak_1294	1000	.	1084.755737	10.036824	8.080097	114
ssa01	12070332	12071713	peak_1295	1000	.	8634.339844	22.978441	20.230282	691
ssa01	12071986	12072086	peak_1296	538	.	53.783524	3.729908	2.227218	61
ssa01	12090602	12091014	peak_1297	1000	.	2843.531982	17.024668	14.645477	129
ssa01	12092068	12092172	peak_1298	1000	.	112.455292	4.475937	2.908529	56
ssa01	12092289	12092984	peak_1299	1000	.	5573.041992	23.039896	20.287716	365
ssa01	12096993	12097112	peak_1300	278	.	33.054325	3.188733	1.737226	65
ssa01	12101465	12101573	peak_1301	415	.	44.809464	3.474947	1.995896	86
ssa01	12104577	12105979	peak_1302	1000	.	8710.843750	23.123457	20.365868	763
ssa01	12106119	12106336	peak_1303	705	.	153.082626	4.276280	2.725789	147
ssa01	12119615	12119786	peak_1304	1000	.	376.771606	6.241922	4.538183	106
ssa01	12134747	12135021	peak_1305	1000	.	366.173859	5.827751	4.154348	140
ssa01	12139899	12141526	peak_1306	1000	.	13387.039062	26.787210	23.778179	473
ssa01	12141629	12141799	peak_1307	1000	.	428.301117	7.147215	5.379500	88
ssa01	12162323	12162485	peak_1308	1000	.	220.381195	5.103129	3.485034	92
ssa01	12166052	12166285	peak_1309	1000	.	1647.753784	13.185423	11.035446	105
ssa01	12177621	12177790	peak_1310	847	.	143.061661	4.199285	2.655307	98
ssa01	12191982	12192278	peak_1311	957	.	283.253998	4.804139	3.210009	213
ssa01	12219852	12220062	peak_1312	1000	.	237.257767	4.937538	3.332555	120
ssa01	12225222	12225357	peak_1313	618	.	83.394249	4.027574	2.498396	63
ssa01	12233038	12233357	peak_1314	1000	.	1080.733643	8.766910	6.891138	101
ssa01	12253920	12254096	peak_1315	1000	.	505.733673	6.713644	4.976209	88
ssa01	12258170	12258560	peak_1316	1000	.	1675.501831	10.819340	8.813618	148
ssa01	12283505	12283802	peak_1317	1000	.	679.416687	7.455859	5.666962	136
ssa01	12305654	12305763	peak_1318	206	.	22.475988	3.189011	1.737428	47
ssa01	12340336	12340451	peak_1319	492	.	56.610004	3.678353	2.180394	79
ssa01	12347629	12347767	peak_1320	1000	.	143.288605	4.475636	2.908285	82
ssa01	12349596	12349896	peak_1321	975	.	292.535370	5.563081	3.909658	112
ssa01	12356953	12357766	peak_1322	1000	.	2249.506836	11.204572	9.174944	151
ssa01	12364898	12365516	peak_1323	1000	.	2001.676025	8.900257	7.015835	521
ssa01	12398155	12398248	peak_1324	353	.	32.869900	3.534703	2.049951	75
ssa01	12407956	12408066	peak_1325	1000	.	121.191772	4.762828	3.171878	58
ssa01	12408191	12408361	peak_1326	1000	.	420.685272	6.640788	4.908471	77
ssa01	12409190	12409473	peak_1327	1000	.	1414.223755	10.831472	8.825003	176
ssa01	12424766	12424948	peak_1328	1000	.	710.545044	7.787966	5.976648	107
ssa01	12425597	12425757	peak_1329	579	.	92.624542	3.933254	2.412330	61
ssa01	12436405	12436570	peak_1330	913	.	150.644623	4.387788	2.827773	88
ssa01	12437842	12438261	peak_1331	1000	.	1805.096191	13.528444	11.357950	118
ssa01	12475850	12476160	peak_1332	181	.	55.982971	3.653975	2.158027	50
ssa01	12495859	12496073	peak_1333	1000	.	1510.970459	12.366420	10.265926	101
ssa01	12503699	12503853	peak_1334	1000	.	187.644791	4.856531	3.258009	45
ssa01	12511144	12511225	peak_1335	380	.	30.753298	3.440004	1.964040	45
ssa01	12548459	12548579	peak_1336	935	.	112.213066	4.223923	2.677688	49
ssa01	12559876	12560129	peak_1337	1000	.	308.638855	5.037240	3.424314	87
ssa01	12561199	12561375	peak_1338	1000	.	176.766617	4.418204	2.855516	95
ssa01	12570594	12570962	peak_1339	1000	.	831.509644	7.013861	5.255383	165
ssa01	12573272	12573748	peak_1340	1000	.	2056.803223	12.446222	10.340872	309
ssa01	12579488	12579663	peak_1341	960	.	168.034973	4.813560	3.218669	97
ssa01	12647148	12647416	peak_1342	1000	.	914.141418	7.996032	6.170850	175
ssa01	12647865	12648441	peak_1343	1000	.	5682.256836	22.201229	19.503220	228
ssa01	12675690	12676100	peak_1344	1000	.	1470.476562	10.315282	8.341068	192
ssa01	12677806	12678005	peak_1345	1000	.	205.750214	4.610981	3.032417	145
ssa01	12704642	12704757	peak_1346	580	.	66.754829	3.960505	2.437256	54
ssa01	12704866	12705058	peak_1347	1000	.	259.276978	5.583665	3.928631	92
ssa01	12716150	12716442	peak_1348	1000	.	553.917786	6.635334	4.903392	93
ssa01	12729092	12729319	peak_1349	1000	.	474.736664	6.488293	4.766789	147
ssa01	12732328	12732740	peak_1350	887	.	365.292206	5.414118	3.771965	119
ssa01	12736365	12736489	peak_1351	500	.	62.024620	3.644948	2.149906	77
ssa01	12737562	12737978	peak_1352	1000	.	3535.331787	17.698151	15.278577	171
ssa01	12738530	12738850	peak_1353	1000	.	1484.522095	11.445517	9.401061	139
ssa01	12740433	12740634	peak_1354	702	.	141.003586	4.209505	2.664608	60
ssa01	12742378	12742675	peak_1355	1000	.	878.318604	8.971488	7.082446	133
ssa01	12753244	12753370	peak_1356	734	.	92.523819	4.156675	2.616328	77
ssa01	12762258	12762365	peak_1357	557	.	59.603241	3.692643	2.193466	50
ssa01	12782227	12782984	peak_1358	1000	.	5334.313477	15.705465	13.405030	549
ssa01	12783350	12783914	peak_1359	1000	.	3015.156250	15.972566	13.656193	161
ssa01	12809993	12810070	peak_1360	343	.	26.441795	3.278834	1.818462	63
ssa01	12810224	12810810	peak_1361	223	.	130.414886	3.766746	2.260697	390
ssa01	12816295	12816799	peak_1362	1000	.	1896.537231	12.175779	10.086863	174
ssa01	12836909	12837018	peak_1363	325	.	35.429024	3.449454	1.972575	6
ssa01	12846981	12847081	peak_1364	389	.	38.944668	3.458809	1.980999	49
ssa01	12847942	12848032	peak_1365	229	.	20.617645	3.332959	1.867146	47
ssa01	12848368	12849183	peak_1366	1000	.	2167.479248	9.815733	7.872912	252
ssa01	12856911	12857121	peak_1367	1000	.	285.141266	5.429989	3.786599	116
ssa01	12857255	12857399	peak_1368	1000	.	160.717987	4.878478	3.278330	57
ssa01	12865833	12866024	peak_1369	904	.	172.571976	4.763473	3.172460	80
ssa01	12882824	12883307	peak_1370	1000	.	3522.210938	15.543400	13.252609	323
ssa01	12883653	12884262	peak_1371	1000	.	4682.623535	18.156355	15.708939	391
ssa01	12884559	12885647	peak_1372	1000	.	7893.712891	22.734629	20.002279	466
ssa01	12885898	12886092	peak_1373	1000	.	293.305389	5.650394	3.990360	94
ssa01	12888285	12888661	peak_1374	1000	.	3276.358643	18.781218	16.295694	144
ssa01	12892507	12892970	peak_1375	1000	.	883.389343	7.331881	5.551473	157
ssa01	12893205	12893490	peak_1376	1000	.	951.057617	8.694976	6.823907	137
ssa01	12903666	12904183	peak_1377	1000	.	3047.673340	14.950074	12.694687	255
ssa01	12915358	12915531	peak_1378	982	.	169.858826	5.129298	3.509208	74
ssa01	12915644	12916245	peak_1379	1000	.	5275.000977	17.485844	15.079006	244
ssa01	12956998	12957332	peak_1380	1000	.	984.962402	7.963136	6.140147	158
ssa01	12972464	12972943	peak_1381	1000	.	629.991150	6.244101	4.540202	177
ssa01	12974516	12974720	peak_1382	1000	.	286.744507	5.251691	3.622046	124
ssa01	13002935	13003639	peak_1383	1000	.	4301.502930	16.112680	13.787970	401
ssa01	13004175	13005015	peak_1384	1000	.	4892.653320	17.353245	14.954387	508
ssa01	13054722	13055128	peak_1385	871	.	353.570282	5.388226	3.748134	277
ssa01	13056577	13056798	peak_1386	1000	.	342.451569	5.320814	3.685867	97
ssa01	13059458	13059792	peak_1387	781	.	260.713043	4.845735	3.248127	240
ssa01	13089674	13090118	peak_1388	1000	.	1184.473999	8.023097	6.196154	226
ssa01	13095398	13095676	peak_1389	1000	.	1017.121033	8.888190	7.004520	143
ssa01	13101507	13102060	peak_1390	1000	.	782.194946	7.440010	5.652223	423
ssa01	13114229	13114381	peak_1391	618	.	93.918846	3.859717	2.345282	49
ssa01	13114609	13114758	peak_1392	223	.	33.175083	3.286317	1.825214	97
ssa01	13117638	13117822	peak_1393	1000	.	257.374634	5.237471	3.609032	98
ssa01	13124626	13124804	peak_1394	1000	.	261.172577	5.079399	3.463269	80
ssa01	13149317	13149647	peak_1395	545	.	179.755142	3.910715	2.391905	89
ssa01	13162498	13162700	peak_1396	997	.	201.466064	4.566859	2.991964	96
ssa01	13164991	13165174	peak_1397	1000	.	338.612061	5.502072	3.853219	94
ssa01	13166465	13167243	peak_1398	1000	.	8126.018555	21.914616	19.234861	586
ssa01	13208768	13209412	peak_1399	1000	.	2432.976074	13.271399	11.116276	480
ssa01	13210211	13210947	peak_1400	1000	.	9589.860352	30.380873	27.088875	290
ssa01	13211763	13211916	peak_1401	179	.	27.401279	3.309566	1.846151	96
ssa01	13218970	13219074	peak_1402	396	.	41.151199	3.694366	2.195014	69
ssa01	13219254	13219452	peak_1403	490	.	97.093979	4.054463	2.522825	148
ssa01	13220690	13220815	peak_1404	569	.	71.116196	3.840604	2.327875	85
ssa01	13228058	13228324	peak_1405	1000	.	462.713531	6.340428	4.629514	191
ssa01	13236804	13237438	peak_1406	1000	.	2604.339355	13.052681	10.910713	201
ssa01	13240156	13240313	peak_1407	1000	.	180.806732	4.790648	3.197484	78
ssa01	13240418	13240927	peak_1408	1000	.	2068.873779	13.060862	10.918407	338
ssa01	13242026	13242712	peak_1409	1000	.	1332.132202	8.063149	6.233512	574
ssa01	13243723	13243883	peak_1410	915	.	146.354004	4.758452	3.167887	72
ssa01	13249667	13249920	peak_1411	1000	.	963.085510	8.619914	6.753724	98
ssa01	13251584	13252024	peak_1412	1000	.	1651.295532	9.810922	7.868414	88
ssa01	13255872	13256652	peak_1413	1000	.	2069.885254	12.361090	10.260919	437
ssa01	13256965	13257086	peak_1414	636	.	76.967888	3.841732	2.328929	71
ssa01	13257603	13257703	peak_1415	240	.	23.968254	3.418162	1.944339	46
ssa01	13264167	13264523	peak_1416	1000	.	2238.604980	13.015848	10.876121	223
ssa01	13277415	13277874	peak_1417	1000	.	2036.786621	11.675211	9.616690	260
ssa01	13279390	13279847	peak_1418	1000	.	2538.602783	14.253216	12.039387	342
ssa01	13284978	13285217	peak_1419	1000	.	422.729309	6.240782	4.537131	77
ssa01	13285970	13286501	peak_1420	1000	.	1914.742310	9.571340	7.643979	329
ssa01	13287044	13287398	peak_1421	1000	.	905.433350	7.256824	5.481613	146
ssa01	13298428	13298576	peak_1422	766	.	113.310730	4.493852	2.924926	62
ssa01	13299220	13299420	peak_1423	828	.	165.532089	4.502549	2.932869	126
ssa01	13317527	13318471	peak_1424	1000	.	7795.191406	22.082550	19.392122	502
ssa01	13339286	13340397	peak_1425	1000	.	4712.202148	13.342790	11.183380	367
ssa01	13340849	13341409	peak_1426	1000	.	1666.990967	10.572556	8.582228	436
ssa01	13351363	13351782	peak_1427	1000	.	1701.495239	12.246216	10.153025	170
ssa01	13353915	13354050	peak_1428	450	.	60.736652	3.902629	2.384540	29
ssa01	13359286	13359425	peak_1429	198	.	27.516531	3.329791	1.864292	112
ssa01	13362144	13362317	peak_1430	964	.	166.766556	4.590921	3.013909	81
ssa01	13373998	13374126	peak_1431	701	.	89.740150	4.090333	2.555736	40
ssa01	13374437	13374809	peak_1432	726	.	270.092896	4.442833	2.878236	200
ssa01	13375059	13375267	peak_1433	1000	.	211.264145	4.907001	3.304537	76
ssa01	13375757	13376362	peak_1434	1000	.	2940.677246	14.887512	12.635876	187
ssa01	13378277	13378918	peak_1435	1000	.	5924.729004	19.639988	17.101700	217
ssa01	13379481	13379629	peak_1436	642	.	95.008293	3.978979	2.454134	58
ssa01	13386721	13386962	peak_1437	1000	.	1510.761230	12.510722	10.401449	142
ssa01	13388434	13389016	peak_1438	1000	.	2931.562256	13.862592	11.672157	471
ssa01	13389750	13390607	peak_1439	1000	.	6738.506836	20.172874	17.601933	599
ssa01	13394741	13394914	peak_1440	1000	.	258.124481	4.951132	3.345058	81
ssa01	13403682	13404940	peak_1441	1000	.	10435.157227	24.928619	22.050533	140
ssa01	13405655	13406136	peak_1442	1000	.	737.182983	6.854068	5.106776	169
ssa01	13408386	13408574	peak_1443	875	.	164.442123	4.708524	3.122054	133
ssa01	13416770	13416934	peak_1444	1000	.	198.868591	4.859507	3.260743	92
ssa01	13417166	13417386	peak_1445	876	.	192.741348	4.392292	2.831871	116
ssa01	13417501	13417747	peak_1446	1000	.	284.797272	4.642901	3.061806	52
ssa01	13421068	13422135	peak_1447	1000	.	6082.428223	18.478678	16.011581	904
ssa01	13423157	13423404	peak_1448	1000	.	392.376434	6.041018	4.351881	139
ssa01	13423796	13424939	peak_1449	1000	.	4202.005859	16.529186	14.179655	854
ssa01	13426208	13426669	peak_1450	1000	.	4512.889160	21.424734	18.776018	298
ssa01	13430395	13431473	peak_1451	1000	.	5982.286621	18.961681	16.465065	515
ssa01	13431594	13431899	peak_1452	1000	.	2440.333008	15.944454	13.629747	148
ssa01	13462377	13462679	peak_1453	1000	.	641.983826	6.703531	4.966769	141
ssa01	13467819	13468101	peak_1454	1000	.	2169.048828	14.026695	11.826431	126
ssa01	13468545	13468803	peak_1455	1000	.	819.704407	8.288381	6.443898	123
ssa01	13469088	13469668	peak_1456	1000	.	1986.649414	13.400909	11.238045	123
ssa01	13577549	13577890	peak_1457	1000	.	870.611816	8.928700	7.042423	234
ssa01	13587945	13588097	peak_1458	540	.	82.098427	3.864559	2.349747	74
ssa01	13608406	13608728	peak_1459	565	.	182.025131	4.588941	3.012115	221
ssa01	13617436	13617542	peak_1460	536	.	56.858322	3.541567	2.056172	69
ssa01	13618101	13618654	peak_1461	1000	.	2024.148682	10.767115	8.764633	362
ssa01	13619528	13620120	peak_1462	1000	.	4726.114746	18.918461	16.424501	341
ssa01	13634287	13634395	peak_1463	573	.	61.843483	3.617736	2.125479	93
ssa01	13639282	13639666	peak_1464	1000	.	1095.575195	8.193120	6.354920	131
ssa01	13639911	13640445	peak_1465	1000	.	3876.151123	14.982516	12.725182	119
ssa01	13641412	13641583	peak_1466	621	.	106.130569	4.167153	2.625919	93
ssa01	13641815	13642057	peak_1467	1000	.	433.412109	5.684630	4.021971	77
ssa01	13647018	13647168	peak_1468	640	.	95.928108	3.737393	2.233913	94
ssa01	13648180	13648553	peak_1469	1000	.	874.402161	6.545313	4.819731	296
ssa01	13649306	13649470	peak_1470	1000	.	209.729721	5.205028	3.578952	85
ssa01	13650381	13651088	peak_1471	1000	.	4251.709473	19.177416	16.667580	310
ssa01	13651574	13651930	peak_1472	1000	.	361.881592	5.448899	3.804089	234
ssa01	13660467	13660874	peak_1473	1000	.	4034.606934	20.936876	18.318670	140
ssa01	13660978	13661635	peak_1474	1000	.	4654.817383	18.856400	16.366261	356
ssa01	13662107	13662277	peak_1475	474	.	80.526810	3.614445	2.122460	135
ssa01	13663597	13663822	peak_1476	252	.	56.744671	3.336226	1.870108	31
ssa01	13664517	13664778	peak_1477	1000	.	420.339539	6.096637	4.403490	161
ssa01	13666678	13667147	peak_1478	1000	.	1226.218750	8.538287	6.677443	125
ssa01	13671284	13671912	peak_1479	1000	.	2733.747803	10.037688	8.080910	405
ssa01	13677321	13677461	peak_1480	1000	.	169.043365	4.696019	3.110477	77
ssa01	13678056	13678431	peak_1481	1000	.	1169.543945	9.512874	7.589229	137
ssa01	13679939	13680100	peak_1482	1000	.	233.582016	4.811491	3.216754	36
ssa01	13685631	13685778	peak_1483	1000	.	1031.363281	10.704985	8.706363	80
ssa01	13718869	13719435	peak_1484	1000	.	1943.893188	9.996943	8.042724	253
ssa01	13720449	13720925	peak_1485	1000	.	2291.619141	13.733180	11.550444	150
ssa01	13727310	13727838	peak_1486	1000	.	736.751404	6.534116	4.809371	369
ssa01	13728992	13729284	peak_1487	1000	.	617.970703	6.722977	4.984869	159
ssa01	13745943	13746143	peak_1488	687	.	137.490891	4.532146	2.960085	89
ssa01	13754848	13755115	peak_1489	922	.	246.064774	5.000704	3.390799	94
ssa01	13764607	13764991	peak_1490	584	.	224.388931	5.113413	3.494497	223
ssa01	13780379	13780904	peak_1491	1000	.	4157.942383	19.115503	16.609459	185
ssa01	13788641	13788821	peak_1492	826	.	148.690262	4.546818	2.973563	93
ssa01	13790188	13790384	peak_1493	1000	.	468.870148	6.617900	4.887156	97
ssa01	13790662	13790851	peak_1494	1000	.	387.401886	5.889904	4.211917	91
ssa01	13804417	13804963	peak_1495	1000	.	656.839111	5.852592	4.177420	455
ssa01	13805728	13806039	peak_1496	1000	.	780.045166	8.224922	6.384637	88
ssa01	13810376	13810795	peak_1497	1000	.	835.903931	7.503268	5.711162	97
ssa01	13813165	13813244	peak_1498	433	.	34.230183	3.614512	2.122521	15
ssa01	13813457	13813583	peak_1499	531	.	66.936218	3.854046	2.340121	85
ssa01	13814248	13814353	peak_1500	398	.	41.820389	3.586829	2.097300	49
ssa01	13815551	13815946	peak_1501	1000	.	2904.056885	15.400615	13.118343	222
ssa01	13832986	13833471	peak_1502	1000	.	627.217590	6.306468	4.598018	117
ssa01	13843740	13844043	peak_1503	1000	.	1087.461914	8.963273	7.074775	185
ssa01	13874816	13875183	peak_1504	739	.	271.086304	4.788776	3.195748	293
ssa01	13877884	13877998	peak_1505	906	.	103.253990	4.163356	2.622413	63
ssa01	13881760	13882017	peak_1506	1000	.	303.651215	4.915256	3.312113	184
ssa01	13882339	13882775	peak_1507	1000	.	2191.440430	11.838149	9.769712	133
ssa01	13884490	13884842	peak_1508	160	.	56.367413	3.718500	2.216940	78
ssa01	13885013	13885683	peak_1509	1000	.	5804.688965	18.468725	16.002230	422
ssa01	13886435	13886750	peak_1510	1000	.	1096.173340	9.184726	7.281968	74
ssa01	13888157	13888591	peak_1511	1000	.	3249.705322	16.047415	13.726604	290
ssa01	13892653	13894397	peak_1512	1000	.	23810.015625	29.442682	26.228716	933
ssa01	13895131	13895574	peak_1513	1000	.	3527.748779	17.235069	14.843318	174
ssa01	13895831	13896258	peak_1514	1000	.	925.726868	7.043149	5.282698	163
ssa01	13896925	13897275	peak_1515	1000	.	1116.583740	9.544846	7.619149	238
ssa01	13902983	13903165	peak_1516	1000	.	413.447845	6.273408	4.567301	87
ssa01	13905790	13906740	peak_1517	1000	.	14442.161133	36.152092	32.264595	473
ssa01	13907404	13907588	peak_1518	948	.	174.473831	4.861757	3.262842	125
ssa01	13909430	13910100	peak_1519	1000	.	8658.721680	27.494801	24.433949	283
ssa01	13911030	13911580	peak_1520	1000	.	1954.249634	11.628115	9.572459	431
ssa01	13911776	13913330	peak_1521	1000	.	6401.285156	13.713023	11.531504	903
ssa01	13913458	13913613	peak_1522	1000	.	399.271851	6.912955	5.161557	84
ssa01	13913917	13914338	peak_1523	1000	.	1410.686157	9.429590	7.511233	310
ssa01	13914450	13914664	peak_1524	403	.	86.170883	4.300028	2.747374	49
ssa01	13915130	13915428	peak_1525	1000	.	516.742493	6.467425	4.747433	206
ssa01	13917144	13917601	peak_1526	1000	.	587.862427	5.353626	3.716066	180
ssa01	13918202	13918573	peak_1527	1000	.	1269.179565	8.572533	6.709421	190
ssa01	13918827	13919250	peak_1528	1000	.	1750.319702	11.222473	9.191729	113
ssa01	13919530	13919756	peak_1529	1000	.	507.082428	6.345510	4.634223	93
ssa01	13921551	13921889	peak_1530	1000	.	2876.418945	17.417942	15.015223	172
ssa01	13922595	13922680	peak_1531	238	.	20.269184	3.223811	1.768560	20
ssa01	13923335	13924746	peak_1532	1000	.	15665.640625	39.539913	35.162437	409
ssa01	13924876	13925216	peak_1533	1000	.	1284.594604	10.029058	8.072815	159
ssa01	13926589	13926808	peak_1534	1000	.	1781.869751	13.439700	11.274513	119
ssa01	13929046	13929469	peak_1535	1000	.	843.492493	6.931922	5.179174	112
ssa01	13933426	13933626	peak_1536	110	.	22.069561	3.271765	1.812147	134
ssa01	13933922	13934525	peak_1537	722	.	435.068268	5.315790	3.681246	511
ssa01	13935602	13935810	peak_1538	975	.	202.876953	4.569829	2.994707	137
ssa01	13937348	13937734	peak_1539	1000	.	1278.342285	9.280520	7.371662	150
ssa01	13941061	13941317	peak_1540	1000	.	591.184387	7.012579	5.254192	115
ssa01	13941663	13941920	peak_1541	1000	.	2426.625732	15.779518	13.474631	83
ssa01	13944242	13944346	peak_1542	504	.	52.460678	3.601780	2.110957	26
ssa01	13947226	13947335	peak_1543	564	.	61.490459	3.998469	2.471923	60
ssa01	13982009	13982646	peak_1544	1000	.	1989.497192	10.390211	8.411297	163
ssa01	13991163	13991769	peak_1545	1000	.	5161.139648	18.285482	15.830190	361
ssa01	13994313	13994882	peak_1546	1000	.	2945.645752	14.976454	12.719490	391
ssa01	13997429	13997620	peak_1547	599	.	114.384033	4.093170	2.558378	58
ssa01	13997767	13998403	peak_1548	1000	.	635.788574	6.872365	5.123765	479
ssa01	14005079	14005278	peak_1549	1000	.	1087.166992	10.059321	8.101154	92
ssa01	14009175	14009511	peak_1550	1000	.	3231.295898	17.725367	15.304153	184
ssa01	14012736	14012892	peak_1551	1000	.	159.006866	4.753799	3.163643	82
ssa01	14012998	14013093	peak_1552	475	.	45.080788	3.565534	2.077885	41
ssa01	14014096	14015071	peak_1553	1000	.	9952.042969	26.339403	23.362541	491
ssa01	14015744	14015876	peak_1554	822	.	108.463432	4.191321	2.648085	42
ssa01	14016430	14016695	peak_1555	1000	.	792.050293	8.065546	6.235752	172
ssa01	14017370	14017791	peak_1556	1000	.	1245.660156	8.113909	6.280928	330
ssa01	14026513	14026701	peak_1557	1000	.	306.742493	5.757549	4.089415	118
ssa01	14026902	14027099	peak_1558	1000	.	526.963379	7.146049	5.378405	88
ssa01	14035239	14035893	peak_1559	1000	.	5229.306152	19.208483	16.696758	376
ssa01	14040774	14041126	peak_1560	1000	.	454.385864	6.012115	4.325150	233
ssa01	14045030	14045432	peak_1561	1000	.	2658.439697	17.332024	14.934429	108
ssa01	14049047	14049649	peak_1562	1000	.	3896.539795	19.989698	17.429955	433
ssa01	14050867	14051168	peak_1563	1000	.	879.708313	8.315874	6.469622	104
ssa01	14051311	14051545	peak_1564	1000	.	359.819275	6.450238	4.731528	150
ssa01	14056930	14057092	peak_1565	1000	.	277.745697	5.671232	4.009534	55
ssa01	14060483	14060722	peak_1566	1000	.	1035.550659	9.866593	7.920565	140
ssa01	14061406	14061531	peak_1567	261	.	32.609772	3.339743	1.873297	89
ssa01	14062113	14063384	peak_1568	1000	.	8749.656250	24.018887	21.202478	395
ssa01	14065692	14066096	peak_1569	1000	.	2572.359131	16.600424	14.246647	258
ssa01	14077661	14077813	peak_1570	1000	.	298.688385	5.706119	4.041930	76
ssa01	14080142	14080974	peak_1571	1000	.	992.468018	6.245731	4.541684	361
ssa01	14090019	14090450	peak_1572	1000	.	1230.846924	9.633009	7.701726	321
ssa01	14090698	14091122	peak_1573	1000	.	1297.678955	8.030087	6.202663	204
ssa01	14094468	14094580	peak_1574	956	.	107.111328	4.500746	2.931202	73
ssa01	14094719	14095063	peak_1575	1000	.	728.971375	6.624482	4.893279	83
ssa01	14098708	14098847	peak_1576	241	.	33.449356	3.455359	1.977881	89
ssa01	14099604	14100204	peak_1577	1000	.	626.905884	5.952812	4.270224	73
ssa01	14107364	14107814	peak_1578	1000	.	2015.620972	12.524973	10.414843	222
ssa01	14108147	14108314	peak_1579	737	.	123.016533	4.238144	2.690696	60
ssa01	14108485	14108796	peak_1580	1000	.	1420.328369	10.384598	8.406014	153
ssa01	14108944	14109432	peak_1581	1000	.	1672.879272	9.916787	7.967600	253
ssa01	14115584	14116289	peak_1582	1000	.	3627.446533	15.910850	13.598131	453
ssa01	14121787	14124034	peak_1583	1000	.	20120.929688	42.305084	37.413986	1795
ssa01	14128943	14129534	peak_1584	1000	.	1727.130859	12.269010	10.174450	321
ssa01	14135684	14135861	peak_1585	880	.	155.842361	4.646714	3.065349	69
ssa01	14138443	14138930	peak_1586	1000	.	782.777100	7.055470	5.294155	146
ssa01	14146899	14147458	peak_1587	1000	.	1029.065186	7.562874	5.766726	437
ssa01	14151703	14151876	peak_1588	938	.	162.244843	4.697262	3.111627	41
ssa01	14153921	14154070	peak_1589	369	.	54.967777	3.558443	2.071402	66
ssa01	14155549	14156056	peak_1590	1000	.	4398.275879	19.307524	16.789665	123
ssa01	14156181	14156336	peak_1591	1000	.	228.841751	5.392541	3.752067	77
ssa01	14160860	14161208	peak_1592	1000	.	613.421692	5.486786	3.839134	72
ssa01	14180171	14180348	peak_1593	1000	.	244.156570	5.058732	3.444230	84
ssa01	14180653	14181042	peak_1594	1000	.	1288.323853	10.890635	8.880413	229
ssa01	14181194	14181377	peak_1595	264	.	48.274483	3.800601	2.291664	92
ssa01	14190708	14191043	peak_1596	1000	.	676.925232	6.300285	4.592313	231
ssa01	14194216	14194454	peak_1597	1000	.	618.368652	7.357026	5.574916	100
ssa01	14194916	14195166	peak_1598	1000	.	344.670746	5.262233	3.631742	59
ssa01	14207017	14207333	peak_1599	1000	.	436.232727	5.562472	3.909101	195
ssa01	14208850	14209079	peak_1600	842	.	192.920776	4.424483	2.861331	95
ssa01	14209325	14209523	peak_1601	1000	.	301.379456	5.345601	3.708632	71
ssa01	14211191	14211311	peak_1602	789	.	94.733955	4.304866	2.751824	61
ssa01	14212658	14212906	peak_1603	1000	.	457.895966	5.817773	4.145160	138
ssa01	14213694	14213815	peak_1604	333	.	40.322102	3.391320	1.920185	40
ssa01	14218134	14218254	peak_1605	1000	.	124.998367	3.989779	2.464025	96
ssa01	14250276	14250383	peak_1606	632	.	67.622025	3.906214	2.387786	28
ssa01	14266599	14266771	peak_1607	1000	.	222.273605	4.913477	3.310490	41
ssa01	14269670	14269840	peak_1608	489	.	83.108078	4.091799	2.557116	110
ssa01	14271065	14271290	peak_1609	1000	.	796.652710	8.748034	6.873507	76
ssa01	14274263	14274694	peak_1610	1000	.	1766.162109	13.134542	10.987646	327
ssa01	14281772	14281949	peak_1611	1000	.	484.471710	7.370069	5.587071	82
ssa01	14282092	14282186	peak_1612	253	.	23.797274	3.313401	1.849549	69
ssa01	14283444	14283645	peak_1613	1000	.	389.491943	5.671074	4.009383	87
ssa01	14292404	14292866	peak_1614	1000	.	1030.002075	7.869192	6.052462	284
ssa01	14295707	14295935	peak_1615	1000	.	421.635742	5.750408	4.082810	67
ssa01	14300892	14301325	peak_1616	1000	.	5530.653320	23.739183	20.941439	202
ssa01	14302261	14302427	peak_1617	1000	.	182.521545	4.282279	2.731277	82
ssa01	14310739	14310945	peak_1618	1000	.	207.750488	4.591378	3.014312	151
ssa01	14312578	14312797	peak_1619	1000	.	327.780212	5.426633	3.783536	124
ssa01	14312954	14313438	peak_1620	899	.	435.119690	5.038832	3.425813	165
ssa01	14316351	14316536	peak_1621	1000	.	279.802124	5.894211	4.215936	111
ssa01	14322958	14323129	peak_1622	985	.	168.467804	4.758112	3.167571	95
ssa01	14323238	14323318	peak_1623	535	.	42.807343	3.518786	2.035559	21
ssa01	14323573	14324426	peak_1624	1000	.	5219.518066	16.203037	13.872948	476
ssa01	14335987	14336476	peak_1625	1000	.	3244.600098	14.649558	12.412073	362
ssa01	14345048	14347041	peak_1626	1000	.	13500.776367	33.308807	29.744463	468
ssa01	14350049	14350721	peak_1627	1000	.	6841.619141	21.247887	18.610178	111
ssa01	14352051	14352436	peak_1628	1000	.	1210.341064	11.487805	9.440734	92
ssa01	14352977	14354571	peak_1629	1000	.	16110.555664	37.905933	33.777718	1186
ssa01	14355025	14355275	peak_1630	786	.	196.595093	4.320776	2.766352	45
ssa01	14355523	14355781	peak_1631	1000	.	722.957703	7.631581	5.830779	166
ssa01	14364146	14364307	peak_1632	1000	.	406.416992	6.528535	4.804188	101
ssa01	14365011	14365218	peak_1633	1000	.	824.777527	8.351748	6.503098	138
ssa01	14367609	14368667	peak_1634	1000	.	4055.136719	9.881350	7.934370	421
ssa01	14370946	14372392	peak_1635	1000	.	8211.568359	19.073587	16.570114	357
ssa01	14374217	14374659	peak_1636	1000	.	1235.351440	9.433333	7.514740	203
ssa01	14377718	14377839	peak_1637	869	.	105.138168	4.331890	2.776431	68
ssa01	14377972	14378230	peak_1638	1000	.	713.617188	7.568149	5.771627	160
ssa01	14380677	14381233	peak_1639	1000	.	1678.829712	12.261681	10.167551	308
ssa01	14382956	14384180	peak_1640	1000	.	6740.220215	19.330887	16.811592	185
ssa01	14398031	14398331	peak_1641	1000	.	1738.377930	13.031594	10.890913	195
ssa01	14404515	14405223	peak_1642	1000	.	6068.711426	26.318327	23.342999	183
ssa01	14425187	14425455	peak_1643	1000	.	1314.869263	10.678113	8.681160	131
ssa01	14436046	14436263	peak_1644	1000	.	1298.592651	10.973354	8.957978	118
ssa01	14462771	14462987	peak_1645	1000	.	1086.467163	10.320747	8.346174	134
ssa01	14485863	14485993	peak_1646	520	.	67.651932	3.766744	2.260697	74
ssa01	14497079	14497242	peak_1647	754	.	122.827477	4.339066	2.783089	85
ssa01	14498371	14499153	peak_1648	1000	.	4295.013672	19.224825	16.712095	172
ssa01	14505704	14506349	peak_1649	1000	.	1922.938965	9.220063	7.315057	462
ssa01	14507838	14508278	peak_1650	1000	.	526.485901	5.482318	3.835011	337
ssa01	14511026	14512020	peak_1651	1000	.	17378.460938	39.104122	34.794743	523
ssa01	14513378	14513716	peak_1652	518	.	175.107742	4.298141	2.745679	282
ssa01	14514084	14514192	peak_1653	770	.	83.119858	4.212726	2.667500	58
ssa01	14521197	14522014	peak_1654	1000	.	13074.275391	38.937885	34.654442	363
ssa01	14522250	14523119	peak_1655	1000	.	17174.656250	40.069023	35.603878	449
ssa01	14525116	14525412	peak_1656	1000	.	2398.572266	15.609536	13.314814	170
ssa01	14529272	14529790	peak_1657	1000	.	3594.555176	16.901644	14.529859	340
ssa01	14529914	14530805	peak_1658	1000	.	8928.177734	26.090326	23.131186	287
ssa01	14531945	14532513	peak_1659	1000	.	4093.780029	19.279797	16.763666	437
ssa01	14533922	14534783	peak_1660	1000	.	11065.013672	35.661358	31.835577	423
ssa01	14534923	14536221	peak_1661	1000	.	10359.888672	27.645954	24.573626	401
ssa01	14540253	14540712	peak_1662	371	.	170.196457	4.449825	2.884695	403
ssa01	14540833	14541020	peak_1663	509	.	95.128693	3.947023	2.424800	125
ssa01	14541639	14541793	peak_1664	1000	.	194.001740	4.557813	2.983685	76
ssa01	14542206	14543165	peak_1665	1000	.	12269.387695	39.257664	34.924454	650
ssa01	14546449	14546870	peak_1666	1000	.	2867.931885	17.209026	14.818831	156
ssa01	14560126	14561232	peak_1667	1000	.	16756.376953	34.243080	30.582077	379
ssa01	14561930	14562629	peak_1668	1000	.	11824.721680	34.021019	30.383461	205
ssa01	14563101	14563587	peak_1669	1000	.	4513.255371	23.501085	20.719124	145
ssa01	14564747	14565233	peak_1670	1000	.	509.408569	6.627231	4.895829	248
ssa01	14566656	14566844	peak_1671	1000	.	309.730103	5.433442	3.789773	95
ssa01	14568698	14568985	peak_1672	1000	.	1127.473267	8.773694	6.897490	117
ssa01	14570338	14570923	peak_1673	1000	.	5669.367188	24.179159	21.352043	229
ssa01	14571112	14571616	peak_1674	1000	.	4495.360352	25.121923	22.230570	310
ssa01	14574749	14574987	peak_1675	1000	.	630.959778	6.739789	5.000485	81
ssa01	14575331	14575561	peak_1676	1000	.	438.940002	6.760212	5.019408	131
ssa01	14575714	14575958	peak_1677	1000	.	1398.919800	12.425739	10.321639	177
ssa01	14576063	14577162	peak_1678	1000	.	7865.183594	22.975979	20.227980	764
ssa01	14608341	14608738	peak_1679	1000	.	445.226105	5.585007	3.929867	89
ssa01	14631691	14631851	peak_1680	966	.	154.581665	4.525713	2.954221	48
ssa01	14648770	14649142	peak_1681	1000	.	890.079102	8.227062	6.386637	233
ssa01	14652294	14652480	peak_1682	1000	.	1030.254761	10.463905	8.480367	96
ssa01	14653552	14654424	peak_1683	1000	.	5596.673828	22.005510	19.319962	323
ssa01	14654917	14656293	peak_1684	1000	.	7724.242676	20.481764	17.891865	544
ssa01	14656455	14656675	peak_1685	843	.	185.386078	4.541194	2.968415	150
ssa01	14664840	14664939	peak_1686	463	.	45.855274	3.434875	1.959403	43
ssa01	14665105	14665474	peak_1687	1000	.	743.631470	6.892753	5.142710	76
ssa01	14670242	14670551	peak_1688	1000	.	1757.873169	12.147661	10.060441	181
ssa01	14673699	14674064	peak_1689	1000	.	915.726868	7.209256	5.437285	94
ssa01	14679518	14679703	peak_1690	374	.	69.239433	3.869800	2.354533	36
ssa01	14681994	14682258	peak_1691	1000	.	525.882324	6.596611	4.867417	154
ssa01	14696370	14696457	peak_1692	493	.	42.920666	3.768481	2.262310	73
ssa01	14699671	14700435	peak_1693	1000	.	3770.569580	13.738207	11.555188	582
ssa01	14701534	14702047	peak_1694	1000	.	1708.764648	10.985880	8.969730	318
ssa01	14708278	14708511	peak_1695	831	.	193.571762	4.770615	3.179026	137
ssa01	14709489	14709686	peak_1696	1000	.	608.526672	7.353997	5.572070	66
ssa01	14715608	14715750	peak_1697	454	.	64.479012	3.988638	2.462966	98
ssa01	14727535	14727703	peak_1698	617	.	103.625099	3.944570	2.422546	86
ssa01	14740720	14740920	peak_1699	1000	.	1273.859009	11.105378	9.081856	99
ssa01	14745882	14746276	peak_1700	1000	.	2445.033936	16.202230	13.872188	144
ssa01	14750474	14751232	peak_1701	1000	.	4779.033203	17.197639	14.808121	416
ssa01	14754199	14754375	peak_1702	1000	.	589.438232	8.338709	6.490919	91
ssa01	14754512	14756169	peak_1703	1000	.	12748.046875	29.715839	26.479223	1269
ssa01	14769462	14769675	peak_1704	1000	.	297.681335	5.167877	3.544795	151
ssa01	14778202	14778313	peak_1705	324	.	35.992043	3.422317	1.948137	48
ssa01	14781048	14781157	peak_1706	265	.	28.904461	3.797615	2.288969	53
ssa01	14784503	14784715	peak_1707	841	.	178.299576	4.404177	2.842677	79
ssa01	14786486	14787353	peak_1708	1000	.	8526.389648	28.120966	25.012611	546
ssa01	14796272	14796760	peak_1709	1000	.	4231.782715	22.957615	20.210823	313
ssa01	14809006	14810604	peak_1710	1000	.	15918.478516	35.796772	31.954472	1121
ssa01	14810814	14811218	peak_1711	1000	.	1563.321533	11.726020	9.664405	304
ssa01	14824051	14824235	peak_1712	1000	.	765.426514	8.689591	6.818862	94
ssa01	14825041	14825684	peak_1713	1000	.	5203.036133	24.710598	21.847389	346
ssa01	14828076	14829131	peak_1714	1000	.	8736.398438	22.765909	20.031557	343
ssa01	14829263	14830109	peak_1715	1000	.	2117.896729	9.071405	7.175929	753
ssa01	14830324	14830807	peak_1716	1000	.	2076.259521	11.605366	9.551104	276
ssa01	14831491	14831678	peak_1717	1000	.	558.139709	7.261395	5.485824	117
ssa01	14832273	14832347	peak_1718	340	.	25.143753	3.455153	1.977708	31
ssa01	14832600	14833203	peak_1719	1000	.	915.775574	7.343664	5.562424	348
ssa01	14833577	14834204	peak_1720	1000	.	2218.942139	11.440831	9.396651	343
ssa01	14836802	14837002	peak_1721	975	.	194.911072	4.619015	3.039803	156
ssa01	14840143	14840749	peak_1722	1000	.	5401.596191	18.868795	16.377899	311
ssa01	14853667	14853983	peak_1723	1000	.	1419.017822	11.403256	9.361401	147
ssa01	14855199	14855603	peak_1724	1000	.	993.106750	9.266459	7.358507	272
ssa01	14862119	14862242	peak_1725	1000	.	164.128357	4.687980	3.103073	98
ssa01	14862348	14862545	peak_1726	1000	.	316.781525	5.880207	4.202996	87
ssa01	14863509	14863981	peak_1727	1000	.	3018.557373	15.636365	13.340034	259
ssa01	14871587	14871793	peak_1728	1000	.	208.302826	4.716222	3.129199	69
ssa01	14871990	14872367	peak_1729	1000	.	997.686279	9.332003	7.419871	290
ssa01	14873045	14873243	peak_1730	1000	.	639.616821	7.917274	6.097352	119
ssa01	14873657	14873874	peak_1731	1000	.	403.057220	6.097787	4.404541	109
ssa01	14880701	14881985	peak_1732	1000	.	16173.041016	27.708002	24.631014	422
ssa01	14883622	14884302	peak_1733	1000	.	1785.873291	8.372060	6.522115	433
ssa01	14891154	14892004	peak_1734	1000	.	9539.473633	29.421490	26.209270	479
ssa01	14892552	14893116	peak_1735	1000	.	1998.783325	10.681514	8.684336	254
ssa01	14893525	14893984	peak_1736	1000	.	3079.701904	15.131025	12.864820	163
ssa01	14896412	14896900	peak_1737	1000	.	2407.391602	12.872888	10.741798	351
ssa01	14898562	14898988	peak_1738	1000	.	654.465698	5.453377	3.808231	142
ssa01	14899105	14899327	peak_1739	1000	.	403.497101	6.227892	4.525170	86
ssa01	14906583	14908239	peak_1740	1000	.	10778.018555	20.394224	17.809746	961
ssa01	14908644	14909408	peak_1741	1000	.	7284.604004	24.235121	21.404217	117
ssa01	14918919	14919784	peak_1742	1000	.	6554.293945	23.786259	20.985344	250
ssa01	14926003	14926702	peak_1743	1000	.	3805.123047	15.633859	13.337683	367
ssa01	14926842	14927303	peak_1744	1000	.	1669.979004	10.317099	8.342764	245
ssa01	14930379	14930861	peak_1745	1000	.	1830.266968	12.651256	10.533493	264
ssa01	14940351	14940753	peak_1746	1000	.	565.037781	6.782666	5.040365	278
ssa01	14941263	14941709	peak_1747	1000	.	2957.829834	14.410542	12.187326	205
ssa01	14942383	14942655	peak_1748	1000	.	652.312927	7.018130	5.259363	155
ssa01	14948523	14948875	peak_1749	1000	.	633.356628	7.337091	5.556304	99
ssa01	14950013	14951002	peak_1750	1000	.	4754.889648	17.653448	15.236574	793
ssa01	14955764	14956278	peak_1751	1000	.	1010.686035	5.930308	4.249426	98
ssa01	14967700	14968027	peak_1752	1000	.	560.013794	6.244265	4.540341	185
ssa01	14971080	14971218	peak_1753	422	.	58.304062	3.678608	2.180639	36
ssa01	14971722	14972642	peak_1754	1000	.	3373.137207	14.008783	11.809578	137
ssa01	14974351	14974793	peak_1755	1000	.	1114.873047	9.022371	7.130049	268
ssa01	14976249	14976790	peak_1756	1000	.	4588.574707	16.288673	13.953428	246
ssa01	14978626	14979794	peak_1757	1000	.	2170.819580	6.928113	5.175646	833
ssa01	14982654	14982821	peak_1758	1000	.	184.332016	4.725862	3.138032	82
ssa01	14990641	14991055	peak_1759	1000	.	1142.310547	7.305849	5.527276	204
ssa01	14992890	14992988	peak_1760	327	.	32.022167	3.437170	1.961521	22
ssa01	15008471	15009012	peak_1761	1000	.	1959.851807	11.088468	9.066009	227
ssa01	15009218	15009349	peak_1762	1000	.	141.399277	4.680809	3.096517	40
ssa01	15014260	15014337	peak_1763	319	.	24.572554	3.271578	1.812015	34
ssa01	15026540	15027178	peak_1764	1000	.	1284.780884	7.048586	5.287760	129
ssa01	15049423	15050964	peak_1765	1000	.	14094.633789	30.048447	26.784380	1130
ssa01	15061815	15061926	peak_1766	601	.	66.722755	3.780751	2.273540	43
ssa01	15081456	15081567	peak_1767	748	.	83.015762	4.028178	2.498962	56
ssa01	15085596	15085866	peak_1768	1000	.	613.475037	7.293740	5.515943	200
ssa01	15086123	15086632	peak_1769	1000	.	896.119812	6.509373	4.786423	136
ssa01	15089070	15089421	peak_1770	1000	.	3757.083252	20.035656	17.473104	198
ssa01	15095795	15096392	peak_1771	1000	.	4681.534180	22.488621	19.772074	310
ssa01	15097938	15098214	peak_1772	1000	.	467.000061	5.907795	4.228485	193
ssa01	15101866	15101949	peak_1773	252	.	20.953838	3.237447	1.780751	53
ssa01	15113309	15113848	peak_1774	1000	.	2886.891602	16.688368	14.329340	102
ssa01	15130611	15131021	peak_1775	1000	.	3224.566650	19.723291	17.179905	108
ssa01	15134068	15135051	peak_1776	1000	.	12352.629883	26.649832	23.650743	656
ssa01	15137501	15137581	peak_1777	321	.	25.676109	3.330464	1.864899	46
ssa01	15145508	15145755	peak_1778	1000	.	1644.647949	12.036323	9.955847	151
ssa01	15147592	15147971	peak_1779	1000	.	554.359070	6.629060	4.897534	250
ssa01	15160371	15160556	peak_1780	1000	.	281.069946	5.445297	3.800728	97
ssa01	15161010	15161170	peak_1781	285	.	45.636810	3.417512	1.943741	51
ssa01	15161470	15162585	peak_1782	1000	.	8132.232422	22.217810	19.518747	1015
ssa01	15163964	15164163	peak_1783	1000	.	458.008667	6.338949	4.628137	112
ssa01	15166039	15166404	peak_1784	1000	.	2477.717773	14.228743	12.016392	205
ssa01	15167769	15167923	peak_1785	1000	.	190.817368	4.643720	3.062569	62
ssa01	15170760	15172094	peak_1786	1000	.	12538.529297	31.039766	27.690311	468
ssa01	15173497	15173772	peak_1787	1000	.	574.714111	7.438211	5.650543	127
ssa01	15193424	15193495	peak_1788	366	.	26.019169	3.447773	1.971108	15
ssa01	15194056	15194260	peak_1789	1000	.	756.413635	8.000207	6.174747	123
ssa01	15194829	15194995	peak_1790	441	.	73.165512	3.745165	2.240966	65
ssa01	15206132	15207408	peak_1791	1000	.	11287.554688	31.312311	27.938290	356
ssa01	15207729	15207869	peak_1792	931	.	130.392029	4.466730	2.900101	56
ssa01	15215592	15215665	peak_1793	353	.	25.795155	3.394084	1.922654	37
ssa01	15237228	15237445	peak_1794	1000	.	672.956787	8.229528	6.388932	97
ssa01	15260676	15260878	peak_1795	1000	.	837.331665	9.075088	7.179370	89
ssa01	15314464	15314660	peak_1796	1000	.	318.608978	5.381702	3.742065	93
ssa01	15321655	15322705	peak_1797	1000	.	3005.609863	14.076381	11.873156	786
ssa01	15322843	15322907	peak_1798	322	.	20.596067	3.201952	1.748986	42
ssa01	15343585	15343731	peak_1799	1000	.	208.951508	4.901913	3.299898	63
ssa01	15346737	15347804	peak_1800	1000	.	9226.851562	33.795128	30.181133	477
ssa01	15349227	15350123	peak_1801	1000	.	5239.854492	18.372206	15.911602	667
ssa01	15358635	15358772	peak_1802	715	.	97.897606	3.973382	2.449040	69
ssa01	15358938	15359460	peak_1803	850	.	443.483582	5.417925	3.775471	427
ssa01	15360201	15360371	peak_1804	637	.	108.270958	4.019818	2.491343	70
ssa01	15364485	15365491	peak_1805	1000	.	11395.801758	27.560898	24.495014	417
ssa01	15365607	15365722	peak_1806	232	.	26.686962	3.538388	2.053336	34
ssa01	15366720	15366970	peak_1807	1000	.	273.807770	5.051919	3.437949	132
ssa01	15367737	15368399	peak_1808	1000	.	3295.053467	16.663687	14.306146	283
ssa01	15368681	15368844	peak_1809	1000	.	311.286621	6.191690	4.491507	74
ssa01	15369031	15370467	peak_1810	1000	.	14252.970703	25.201994	22.305103	471
ssa01	15372640	15372878	peak_1811	1000	.	405.497406	5.938124	4.256668	162
ssa01	15382225	15382707	peak_1812	1000	.	3875.480469	20.289280	17.711239	339
ssa01	15386152	15386238	peak_1813	473	.	40.715134	3.539107	2.053930	30
ssa01	15403011	15403216	peak_1814	1000	.	560.320312	7.036317	5.276301	107
ssa01	15409188	15409389	peak_1815	629	.	126.429810	4.014261	2.486307	136
ssa01	15455904	15456317	peak_1816	1000	.	1598.298950	10.320009	8.345481	252
ssa01	15465946	15466644	peak_1817	1000	.	5261.083008	19.302118	16.784595	231
ssa01	15470715	15471244	peak_1818	1000	.	1438.740845	9.224755	7.319445	323
ssa01	15471537	15471637	peak_1819	401	.	40.127579	3.434112	1.958777	61
ssa01	15475219	15475401	peak_1820	1000	.	656.121582	8.192398	6.354245	93
ssa01	15483513	15484064	peak_1821	1000	.	1075.923096	8.593247	6.728827	377
ssa01	15497292	15497542	peak_1822	1000	.	1327.042114	10.720848	8.721230	137
ssa01	15526761	15527004	peak_1823	1000	.	480.056519	6.492202	4.770423	64
ssa01	15527564	15527719	peak_1824	642	.	99.511330	4.122692	2.585309	45
ssa01	15546837	15547004	peak_1825	1000	.	217.252426	5.297501	3.664389	96
ssa01	15561444	15561671	peak_1826	1000	.	319.405090	5.300923	3.667521	131
ssa01	15620411	15620860	peak_1827	942	.	422.958893	5.427122	3.783987	120
ssa01	15621276	15621395	peak_1828	728	.	86.677376	3.971082	2.446916	52
ssa01	15629000	15629404	peak_1829	1000	.	1543.417114	10.094870	8.134487	254
ssa01	15631196	15631368	peak_1830	1000	.	181.401917	4.427665	2.864221	73
ssa01	15631894	15632440	peak_1831	1000	.	2288.011475	13.271060	11.115957	340
ssa01	15651248	15651411	peak_1832	1000	.	166.347168	4.575810	3.000196	74
ssa01	15666954	15667364	peak_1833	1000	.	1878.202271	13.339845	11.180616	281
ssa01	15678794	15678961	peak_1834	1000	.	323.538818	5.409327	3.767593	66
ssa01	15685062	15685922	peak_1835	1000	.	4891.670898	17.673382	15.255302	583
ssa01	15694127	15694320	peak_1836	735	.	141.868149	4.585554	3.009029	61
ssa01	15723772	15724125	peak_1837	1000	.	860.886292	7.364892	5.582247	254
ssa01	15730836	15731028	peak_1838	1000	.	258.957245	4.818915	3.223579	104
ssa01	15733791	15734101	peak_1839	1000	.	1239.172974	9.905087	7.956650	188
ssa01	15762722	15762831	peak_1840	1000	.	128.255524	4.728071	3.140098	57
ssa01	15762956	15763053	peak_1841	648	.	62.880775	3.833606	2.321551	81
ssa01	15769449	15771064	peak_1842	1000	.	17696.957031	37.052261	33.046356	388
ssa01	15783017	15783209	peak_1843	1000	.	226.144058	4.950504	3.344504	114
ssa01	15783316	15783548	peak_1844	1000	.	825.622620	8.013399	6.187051	62
ssa01	15791459	15791698	peak_1845	1000	.	581.944519	7.072261	5.309764	79
ssa01	15816577	15816650	peak_1846	371	.	27.047451	3.557505	2.070590	57
ssa01	15816841	15818248	peak_1847	1000	.	9049.345703	15.715200	13.414179	543
ssa01	15830758	15832094	peak_1848	1000	.	14261.807617	26.263197	23.291798	597
ssa01	15832470	15833660	peak_1849	1000	.	8319.319336	27.455624	24.397760	626
ssa01	15835942	15836149	peak_1850	1000	.	417.352692	6.388328	4.674006	104
ssa01	15838761	15838968	peak_1851	1000	.	215.576553	4.936189	3.331328	91
ssa01	15842461	15842677	peak_1852	802	.	173.230011	4.492293	2.923504	55
ssa01	15842799	15842963	peak_1853	1000	.	166.405792	5.025222	3.413278	89
ssa01	15846642	15846982	peak_1854	316	.	107.538811	3.582676	2.093559	175
ssa01	15847232	15847392	peak_1855	752	.	120.243011	4.257267	2.708311	75
ssa01	15847963	15848432	peak_1856	1000	.	1280.317993	8.975614	7.086297	336
ssa01	15849316	15849436	peak_1857	516	.	61.934898	3.794690	2.286324	82
ssa01	15849824	15850834	peak_1858	1000	.	16299.526367	33.800686	30.186150	231
ssa01	15851382	15851911	peak_1859	1000	.	1218.338989	8.352369	6.503674	126
ssa01	15857210	15857660	peak_1860	1000	.	547.215576	6.850876	5.103816	176
ssa01	15858126	15859717	peak_1861	1000	.	10135.887695	30.578613	27.269636	1355
ssa01	15860947	15861980	peak_1862	1000	.	5581.837891	17.988813	15.551580	774
ssa01	15862688	15863072	peak_1863	1000	.	1172.705688	8.594165	6.729688	156
ssa01	15864218	15864676	peak_1864	1000	.	862.236572	6.570072	4.842772	243
ssa01	15865321	15866008	peak_1865	1000	.	1891.796265	11.266976	9.233492	365
ssa01	15872325	15872951	peak_1866	1000	.	1776.076660	8.326591	6.479627	451
ssa01	15873750	15873860	peak_1867	795	.	87.433205	3.997726	2.471257	40
ssa01	15876769	15877866	peak_1868	1000	.	2898.277588	9.963878	8.011724	826
ssa01	15881204	15881436	peak_1869	1000	.	622.277405	7.364487	5.581882	116
ssa01	15882142	15882863	peak_1870	1000	.	2046.377441	7.701935	5.896370	593
ssa01	15884389	15884527	peak_1871	730	.	100.699440	4.068069	2.535438	60
ssa01	15890006	15890298	peak_1872	785	.	229.337234	4.362042	2.804276	61
ssa01	15905436	15905629	peak_1873	1000	.	193.716904	4.692426	3.107131	106
ssa01	15905809	15906440	peak_1874	1000	.	3090.523926	14.971685	12.715008	337
ssa01	15906856	15906955	peak_1875	1000	.	101.634888	4.443136	2.878529	84
ssa01	15907073	15907287	peak_1876	1000	.	226.189377	4.931717	3.327240	94
ssa01	15911006	15911184	peak_1877	1000	.	297.034119	5.719542	4.054341	90
ssa01	15911459	15911554	peak_1878	479	.	45.490025	3.634722	2.140687	37
ssa01	15916775	15917467	peak_1879	1000	.	1943.583252	11.965406	9.889221	270
ssa01	15918296	15919055	peak_1880	1000	.	3469.521484	13.088003	10.943913	260
ssa01	15920106	15920320	peak_1881	1000	.	601.069580	6.925382	5.173111	53
ssa01	15923358	15923674	peak_1882	1000	.	1127.648193	9.514435	7.590696	115
ssa01	15924233	15924336	peak_1883	351	.	36.160137	3.471887	1.993079	39
ssa01	15924445	15924617	peak_1884	757	.	130.172791	4.337831	2.781929	89
ssa01	15933990	15934237	peak_1885	1000	.	456.325745	6.453017	4.734074	107
ssa01	15934853	15935297	peak_1886	1000	.	1740.031982	11.951715	9.876383	153
ssa01	15935986	15936527	peak_1887	368	.	199.243958	4.651917	3.070053	381
ssa01	15938567	15938681	peak_1888	221	.	25.182575	3.305485	1.842552	87
ssa01	15938871	15938958	peak_1889	358	.	31.159901	3.314322	1.850368	59
ssa01	15940003	15941035	peak_1890	1000	.	3439.447998	14.182698	11.973084	96
ssa01	15946144	15946248	peak_1891	619	.	64.357430	3.625881	2.132705	49
ssa01	15946593	15947082	peak_1892	1000	.	835.666016	6.587845	4.859297	292
ssa01	15947665	15948381	peak_1893	1000	.	5494.804688	21.253681	18.615608	326
ssa01	15948715	15949295	peak_1894	1000	.	1471.417969	9.959629	8.007748	446
ssa01	15952174	15952397	peak_1895	292	.	65.030136	3.533758	2.049099	59
ssa01	15955518	15955772	peak_1896	1000	.	531.053162	6.511693	4.788561	89
ssa01	15956316	15956762	peak_1897	1000	.	1339.151611	9.602593	7.673235	159
ssa01	15957406	15957789	peak_1898	1000	.	1742.205444	11.488405	9.441298	219
ssa01	15959648	15959984	peak_1899	1000	.	755.297791	7.722212	5.915282	86
ssa01	15965517	15965674	peak_1900	1000	.	180.610321	4.640000	3.059156	90
ssa01	15973694	15973867	peak_1901	716	.	123.876572	4.136390	2.597688	141
ssa01	15974326	15974631	peak_1902	1000	.	1591.554688	10.760388	8.758324	160
ssa01	15976458	15976714	peak_1903	1000	.	330.464203	5.133064	3.512691	75
ssa01	15977341	15977516	peak_1904	918	.	160.686737	4.265980	2.716333	121
ssa01	15990119	15990615	peak_1905	1000	.	3596.779053	13.183687	11.033812	296
ssa01	15992658	15993597	peak_1906	1000	.	12152.178711	30.408550	27.114216	270
ssa01	16003526	16004981	peak_1907	1000	.	13852.746094	29.324684	26.120489	508
ssa01	16013186	16013549	peak_1908	1000	.	1933.692017	12.016348	9.937093	169
ssa01	16019032	16019315	peak_1909	1000	.	1244.258667	10.285242	8.312876	158
ssa01	16025184	16025699	peak_1910	1000	.	2009.890137	11.444674	9.400267	224
ssa01	16026501	16026652	peak_1911	657	.	99.209702	3.971734	2.447500	45
ssa01	16027128	16027585	peak_1912	1000	.	1201.825684	8.548288	6.686792	196
ssa01	16027908	16028199	peak_1913	1000	.	835.807495	8.638300	6.770919	146
ssa01	16030721	16030939	peak_1914	1000	.	358.201172	5.908572	4.229208	106
ssa01	16032292	16032680	peak_1915	1000	.	1430.971069	10.234037	8.264915	246
ssa01	16033080	16033162	peak_1916	250	.	20.468294	3.235299	1.778722	56
ssa01	16037433	16037818	peak_1917	992	.	381.750824	5.891824	4.213684	85
ssa01	16051060	16051404	peak_1918	402	.	138.422073	4.036560	2.506568	236
ssa01	16054942	16055366	peak_1919	1000	.	1918.179443	10.167459	8.202517	288
ssa01	16061323	16061669	peak_1920	1000	.	3388.095459	18.457777	15.991957	185
ssa01	16061803	16062491	peak_1921	1000	.	7897.860352	25.325378	22.419910	159
ssa01	16062823	16063709	peak_1922	1000	.	7111.775879	24.735695	21.870777	168
ssa01	16066547	16067645	peak_1923	1000	.	4569.507812	17.097521	14.713984	175
ssa01	16071274	16071504	peak_1924	1000	.	385.346893	5.738408	4.071743	96
ssa01	16071619	16072019	peak_1925	1000	.	2746.304932	15.492129	13.204411	162
ssa01	16081583	16081901	peak_1926	310	.	98.615021	3.832477	2.320518	273
ssa01	16087817	16088218	peak_1927	1000	.	3035.254395	15.911407	13.598656	170
ssa01	16092946	16093685	peak_1928	1000	.	4432.608398	16.033665	13.713668	151
ssa01	16099177	16099451	peak_1929	1000	.	618.055054	6.771507	5.029972	99
ssa01	16099670	16099878	peak_1930	1000	.	291.171021	5.546678	3.894478	92
ssa01	16115460	16115559	peak_1931	588	.	58.186596	3.866603	2.351612	51
ssa01	16128930	16129140	peak_1932	1000	.	353.373932	5.640580	3.981286	73
ssa01	16130818	16130989	peak_1933	873	.	149.220657	4.175011	2.633122	136
ssa01	16131686	16131790	peak_1934	286	.	29.753153	3.188745	1.737226	28
ssa01	16132730	16133876	peak_1935	1000	.	5786.187988	22.840288	20.101152	600
ssa01	16136868	16137038	peak_1936	270	.	45.923244	3.618103	2.125813	85
ssa01	16169132	16169345	peak_1937	862	.	183.564804	4.438482	2.874197	53
ssa01	16188411	16188512	peak_1938	676	.	68.258606	4.050388	2.519121	60
ssa01	16204336	16204699	peak_1939	1000	.	375.941437	5.923933	4.243475	276
ssa01	16206872	16206999	peak_1940	681	.	86.467728	3.804529	2.295171	55
ssa01	16217161	16217690	peak_1941	1000	.	1457.331909	8.058753	6.229409	255
ssa01	16231196	16231470	peak_1942	1000	.	1094.271729	9.483484	7.561713	88
ssa01	16234571	16234878	peak_1943	322	.	98.701569	3.818162	2.307599	71
ssa01	16237069	16237306	peak_1944	1000	.	336.844025	5.532477	3.881330	81
ssa01	16237421	16238090	peak_1945	1000	.	1027.911743	6.380838	4.667073	331
ssa01	16246012	16246131	peak_1946	411	.	48.923115	3.673083	2.175574	74
ssa01	16291670	16291858	peak_1947	481	.	90.472321	3.844701	2.331568	108
ssa01	16300044	16300860	peak_1948	1000	.	4959.659180	18.011486	15.572861	456
ssa01	16301433	16301533	peak_1949	272	.	27.182055	3.227268	1.771687	72
ssa01	16315285	16315455	peak_1950	1000	.	191.656311	4.837194	3.240312	121
ssa01	16318142	16319481	peak_1951	1000	.	5377.585938	12.157257	10.069470	1221
ssa01	16319923	16320098	peak_1952	702	.	122.770538	4.239783	2.692229	78
ssa01	16323480	16323844	peak_1953	620	.	225.572418	4.829288	3.233121	33
ssa01	16324084	16324245	peak_1954	1000	.	277.853302	6.007152	4.320574	75
ssa01	16368727	16369256	peak_1955	1000	.	1271.747314	9.002587	7.111530	193
ssa01	16387049	16387597	peak_1956	1000	.	2944.016602	13.458830	11.292510	142
ssa01	16390930	16391590	peak_1957	1000	.	4706.285645	18.477766	16.010727	367
ssa01	16391943	16392240	peak_1958	1000	.	1140.374512	9.197943	7.294313	158
ssa01	16392603	16392815	peak_1959	1000	.	1514.023804	12.127028	10.041061	134
ssa01	16398153	16398564	peak_1960	1000	.	586.244812	5.942114	4.260327	316
ssa01	16418399	16419243	peak_1961	1000	.	4760.398438	13.801688	11.614886	541
ssa01	16422030	16422432	peak_1962	1000	.	2210.956543	12.785548	10.659681	215
ssa01	16428663	16429029	peak_1963	1000	.	1436.332886	11.159102	9.132275	277
ssa01	16429976	16430136	peak_1964	971	.	155.293045	4.595104	3.017751	107
ssa01	16432690	16432869	peak_1965	1000	.	324.593903	5.643422	3.983903	78
ssa01	16437725	16437918	peak_1966	619	.	119.484886	3.942749	2.420901	147
ssa01	16443010	16443978	peak_1967	1000	.	10576.896484	29.762535	26.522112	565
ssa01	16444277	16444382	peak_1968	484	.	50.805573	3.466253	1.987928	76
ssa01	16445405	16445590	peak_1969	936	.	173.190475	4.509123	2.938882	110
ssa01	16446348	16446519	peak_1970	1000	.	331.526520	5.750237	4.082651	70
ssa01	16446868	16447036	peak_1971	1000	.	467.726837	6.628904	4.897392	74
ssa01	16448271	16448506	peak_1972	287	.	67.509521	3.493013	2.012264	121
ssa01	16464390	16464820	peak_1973	1000	.	1521.373291	8.367925	6.518252	72
ssa01	16465020	16465239	peak_1974	1000	.	492.924744	6.402116	4.686767	124
ssa01	16465706	16466180	peak_1975	1000	.	6020.921875	23.873182	21.066477	320
ssa01	16473424	16473515	peak_1976	285	.	25.953888	3.324085	1.859143	51
ssa01	16486784	16486909	peak_1977	909	.	113.657600	4.166081	2.624956	42
ssa01	16517548	16517815	peak_1978	1000	.	273.541901	4.640461	3.059578	124
ssa01	16519870	16520039	peak_1979	714	.	120.613037	4.262727	2.713347	86
ssa01	16521547	16522930	peak_1980	1000	.	7733.387207	22.183262	19.486410	1070
ssa01	16525224	16525895	peak_1981	1000	.	6102.486816	26.229090	23.260109	316
ssa01	16526391	16526589	peak_1982	1000	.	426.535431	6.123495	4.428288	106
ssa01	16529699	16530175	peak_1983	1000	.	4179.290039	23.004604	20.254742	276
ssa01	16545724	16545803	peak_1984	366	.	28.949074	3.230432	1.774467	67
ssa01	16546713	16546892	peak_1985	1000	.	236.322632	4.935523	3.330713	94
ssa01	16556591	16556980	peak_1986	1000	.	919.421448	9.419336	7.501647	249
ssa01	16557341	16557744	peak_1987	1000	.	923.994019	7.501386	5.709399	315
ssa01	16559652	16560038	peak_1988	1000	.	913.093506	7.307091	5.528433	141
ssa01	16561483	16561590	peak_1989	930	.	99.467857	4.192353	2.649004	72
ssa01	16567051	16567219	peak_1990	1000	.	229.866852	4.898642	3.296911	78
ssa01	16567356	16567497	peak_1991	551	.	77.755920	3.853021	2.339219	78
ssa01	16567670	16567874	peak_1992	553	.	112.773354	4.212684	2.667469	89
ssa01	16568204	16568613	peak_1993	1000	.	1779.613770	12.377266	10.276122	157
ssa01	16573896	16574393	peak_1994	1000	.	1218.266846	8.020418	6.193641	197
ssa01	16574917	16575011	peak_1995	328	.	30.827988	3.442669	1.966508	26
ssa01	16580107	16580987	peak_1996	1000	.	2828.598145	11.533216	9.483353	361
ssa01	16593991	16595105	peak_1997	1000	.	7420.333496	24.932631	22.054276	347
ssa01	16595603	16597329	peak_1998	1000	.	21286.957031	34.606236	30.904963	1041
ssa01	16598936	16599552	peak_1999	1000	.	4386.057129	20.913391	18.296625	138
[truncated: 300,194 more rows]
