# Supplementary material for: The structural variation landscape in 492 Atlantic salmon genomes
Source: Nat Commun. 2020 Oct 14;11:5176. doi: 10.1038/s41467-020-18972-x (PMC7560756; doi:10.1038/s41467-020-18972-x)
Supplement: Supplementary file 21 — Supplementary Data 18 [file 41467_2020_18972_MOESM21_ESM.zip › atlantic_salmon_sv_ohnolog_analyses-master/data/SVs_bedformat.txt]

ssa01	847314	850318	ssa01_847314_850318
ssa01	966240	966574	ssa01_966240_966574
ssa01	1023640	1024131	ssa01_1023640_1024131
ssa01	1034125	1034593	ssa01_1034125_1034593
ssa01	1095641	1095782	ssa01_1095641_1095782
ssa01	1134800	1135267	ssa01_1134800_1135267
ssa01	1280312	1280879	ssa01_1280312_1280879
ssa01	1406552	1407326	ssa01_1406552_1407326
ssa01	1453815	1454106	ssa01_1453815_1454106
ssa01	1589888	1589999	ssa01_1589888_1589999
ssa01	2191968	2192092	ssa01_2191968_2192092
ssa01	2294395	2294908	ssa01_2294395_2294908
ssa01	2349575	2351051	ssa01_2349575_2351051
ssa01	2403704	2403991	ssa01_2403704_2403991
ssa01	2508275	2508402	ssa01_2508275_2508402
ssa01	2578315	2579171	ssa01_2578315_2579171
ssa01	2870698	2872483	ssa01_2870698_2872483
ssa01	2996256	2996414	ssa01_2996256_2996414
ssa01	3030216	3034561	ssa01_3030216_3034561
ssa01	3034885	3035310	ssa01_3034885_3035310
ssa01	3128877	3129422	ssa01_3128877_3129422
ssa01	3181333	3185921	ssa01_3181333_3185921
ssa01	3209166	3209693	ssa01_3209166_3209693
ssa01	3740446	3741186	ssa01_3740446_3741186
ssa01	3772066	3774645	ssa01_3772066_3774645
ssa01	3793618	3793760	ssa01_3793618_3793760
ssa01	3909001	3909380	ssa01_3909001_3909380
ssa01	4266749	4267227	ssa01_4266749_4267227
ssa01	4402887	4403078	ssa01_4402887_4403078
ssa01	4559440	4562355	ssa01_4559440_4562355
ssa01	4700123	4700257	ssa01_4700123_4700257
ssa01	5028487	5029686	ssa01_5028487_5029686
ssa01	5148964	5149135	ssa01_5148964_5149135
ssa01	5407948	5408095	ssa01_5407948_5408095
ssa01	5421212	5421422	ssa01_5421212_5421422
ssa01	5432388	5432509	ssa01_5432388_5432509
ssa01	5432588	5433362	ssa01_5432588_5433362
ssa01	5498253	5502908	ssa01_5498253_5502908
ssa01	5499249	5500252	ssa01_5499249_5500252
ssa01	5575702	5579407	ssa01_5575702_5579407
ssa01	5594845	5594955	ssa01_5594845_5594955
ssa01	5639070	5649317	ssa01_5639070_5649317
ssa01	5663382	5665651	ssa01_5663382_5665651
ssa01	6386481	6387319	ssa01_6386481_6387319
ssa01	6473873	6474003	ssa01_6473873_6474003
ssa01	6642048	6643288	ssa01_6642048_6643288
ssa01	6658004	6712046	ssa01_6658004_6712046
ssa01	6658149	6712205	ssa01_6658149_6712205
ssa01	6804023	6808245	ssa01_6804023_6808245
ssa01	6813682	6827664	ssa01_6813682_6827664
ssa01	7039815	7041469	ssa01_7039815_7041469
ssa01	7045715	7046209	ssa01_7045715_7046209
ssa01	7226021	7227176	ssa01_7226021_7227176
ssa01	7375337	7375903	ssa01_7375337_7375903
ssa01	7724996	7739550	ssa01_7724996_7739550
ssa01	7772909	7775084	ssa01_7772909_7775084
ssa01	7823999	7824303	ssa01_7823999_7824303
ssa01	7847338	7848432	ssa01_7847338_7848432
ssa01	8010716	8012808	ssa01_8010716_8012808
ssa01	8111162	8112972	ssa01_8111162_8112972
ssa01	8161604	8162095	ssa01_8161604_8162095
ssa01	8205970	8206123	ssa01_8205970_8206123
ssa01	8341449	8341718	ssa01_8341449_8341718
ssa01	8558250	8558520	ssa01_8558250_8558520
ssa01	8694448	8694983	ssa01_8694448_8694983
ssa01	8747106	8748263	ssa01_8747106_8748263
ssa01	8857398	8858312	ssa01_8857398_8858312
ssa01	8971514	8971755	ssa01_8971514_8971755
ssa01	9105128	9106643	ssa01_9105128_9106643
ssa01	9306757	9306912	ssa01_9306757_9306912
ssa01	9332871	9333579	ssa01_9332871_9333579
ssa01	9356987	9357543	ssa01_9356987_9357543
ssa01	9401204	9401678	ssa01_9401204_9401678
ssa01	9419923	9420777	ssa01_9419923_9420777
ssa01	9521637	9521958	ssa01_9521637_9521958
ssa01	9735463	9737091	ssa01_9735463_9737091
ssa01	9973837	9973963	ssa01_9973837_9973963
ssa01	10215079	10216301	ssa01_10215079_10216301
ssa01	10308036	10308200	ssa01_10308036_10308200
ssa01	10333041	10333274	ssa01_10333041_10333274
ssa01	10490663	10491958	ssa01_10490663_10491958
ssa01	10528901	10529735	ssa01_10528901_10529735
ssa01	10646711	10647705	ssa01_10646711_10647705
ssa01	10649694	10650564	ssa01_10649694_10650564
ssa01	10657414	10659455	ssa01_10657414_10659455
ssa01	10825893	10826970	ssa01_10825893_10826970
ssa01	11048528	11050145	ssa01_11048528_11050145
ssa01	11061219	11061506	ssa01_11061219_11061506
ssa01	11159692	11159827	ssa01_11159692_11159827
ssa01	11276906	11281862	ssa01_11276906_11281862
ssa01	11284369	11284760	ssa01_11284369_11284760
ssa01	11349236	11350518	ssa01_11349236_11350518
ssa01	11349718	11350842	ssa01_11349718_11350842
ssa01	11416267	11416386	ssa01_11416267_11416386
ssa01	11498657	11500294	ssa01_11498657_11500294
ssa01	11618896	11620892	ssa01_11618896_11620892
ssa01	11638999	11641054	ssa01_11638999_11641054
ssa01	11758189	11759721	ssa01_11758189_11759721
ssa01	11760390	11760610	ssa01_11760390_11760610
ssa01	11772456	11772597	ssa01_11772456_11772597
ssa01	11882690	11884288	ssa01_11882690_11884288
ssa01	12063628	12064226	ssa01_12063628_12064226
ssa01	12164768	12164922	ssa01_12164768_12164922
ssa01	12175692	12179254	ssa01_12175692_12179254
ssa01	12196411	12197604	ssa01_12196411_12197604
ssa01	12236466	12239136	ssa01_12236466_12239136
ssa01	12237445	12239744	ssa01_12237445_12239744
ssa01	12482592	12484009	ssa01_12482592_12484009
ssa01	12632463	12633159	ssa01_12632463_12633159
ssa01	12766360	12767792	ssa01_12766360_12767792
ssa01	12820133	12821149	ssa01_12820133_12821149
ssa01	12868631	12868888	ssa01_12868631_12868888
ssa01	13011676	13013766	ssa01_13011676_13013766
ssa01	13014427	13014530	ssa01_13014427_13014530
ssa01	13046958	13047576	ssa01_13046958_13047576
ssa01	13618844	13619668	ssa01_13618844_13619668
ssa01	13810567	13811440	ssa01_13810567_13811440
ssa01	14101441	14101947	ssa01_14101441_14101947
ssa01	14259359	14261733	ssa01_14259359_14261733
ssa01	14310355	14311517	ssa01_14310355_14311517
ssa01	14361172	14362558	ssa01_14361172_14362558
ssa01	14432334	14442285	ssa01_14432334_14442285
ssa01	14448322	15330250	ssa01_14448322_15330250
ssa01	14470114	14471571	ssa01_14470114_14471571
ssa01	14536272	14537824	ssa01_14536272_14537824
ssa01	14901217	14905433	ssa01_14901217_14905433
ssa01	14906211	14906778	ssa01_14906211_14906778
ssa01	15177232	15200594	ssa01_15177232_15200594
ssa01	15177412	15200748	ssa01_15177412_15200748
ssa01	15199395	15203016	ssa01_15199395_15203016
ssa01	15282772	15291981	ssa01_15282772_15291981
ssa01	15291871	15292043	ssa01_15291871_15292043
ssa01	15345134	15345561	ssa01_15345134_15345561
ssa01	15373116	15376384	ssa01_15373116_15376384
ssa01	15387310	15387413	ssa01_15387310_15387413
ssa01	15564724	15567501	ssa01_15564724_15567501
ssa01	15691634	15691794	ssa01_15691634_15691794
ssa01	15701803	15703342	ssa01_15701803_15703342
ssa01	15780765	15781522	ssa01_15780765_15781522
ssa01	15843474	15844807	ssa01_15843474_15844807
ssa01	15912506	15912791	ssa01_15912506_15912791
ssa01	16304177	16305121	ssa01_16304177_16305121
ssa01	16306654	16307079	ssa01_16306654_16307079
ssa01	16350235	16351535	ssa01_16350235_16351535
ssa01	16505861	16507214	ssa01_16505861_16507214
ssa01	16531396	16531868	ssa01_16531396_16531868
ssa01	16571699	17227095	ssa01_16571699_17227095
ssa01	16619007	16625294	ssa01_16619007_16625294
ssa01	16621671	16623976	ssa01_16621671_16623976
ssa01	16662820	16662923	ssa01_16662820_16662923
ssa01	16709163	16711823	ssa01_16709163_16711823
ssa01	16715165	16716386	ssa01_16715165_16716386
ssa01	16766726	16766881	ssa01_16766726_16766881
ssa01	16795442	16795759	ssa01_16795442_16795759
ssa01	16849860	16851954	ssa01_16849860_16851954
ssa01	16892899	16896158	ssa01_16892899_16896158
ssa01	17074435	17074711	ssa01_17074435_17074711
ssa01	17159205	17160662	ssa01_17159205_17160662
ssa01	17267330	17268471	ssa01_17267330_17268471
ssa01	17854670	17855118	ssa01_17854670_17855118
ssa01	17913365	17921347	ssa01_17913365_17921347
ssa01	18103165	18103903	ssa01_18103165_18103903
ssa01	18217966	18219173	ssa01_18217966_18219173
ssa01	18234087	18234241	ssa01_18234087_18234241
ssa01	18357404	18361903	ssa01_18357404_18361903
ssa01	18377381	18378557	ssa01_18377381_18378557
ssa01	18404207	18404476	ssa01_18404207_18404476
ssa01	18440345	18445455	ssa01_18440345_18445455
ssa01	18554930	18555157	ssa01_18554930_18555157
ssa01	18651909	18652153	ssa01_18651909_18652153
ssa01	18801690	18803335	ssa01_18801690_18803335
ssa01	18862457	18864691	ssa01_18862457_18864691
ssa01	18868347	18869052	ssa01_18868347_18869052
ssa01	18942457	18948868	ssa01_18942457_18948868
ssa01	19281432	19282065	ssa01_19281432_19282065
ssa01	19419827	19420048	ssa01_19419827_19420048
ssa01	19558362	19558935	ssa01_19558362_19558935
ssa01	19874413	19874775	ssa01_19874413_19874775
ssa01	20271341	20271551	ssa01_20271341_20271551
ssa01	20297973	20300385	ssa01_20297973_20300385
ssa01	20343386	20346539	ssa01_20343386_20346539
ssa01	20649114	20649292	ssa01_20649114_20649292
ssa01	20836276	20837711	ssa01_20836276_20837711
ssa01	20995151	20995528	ssa01_20995151_20995528
ssa01	21052770	21497676	ssa01_21052770_21497676
ssa01	21262579	21263566	ssa01_21262579_21263566
ssa01	21275986	21280638	ssa01_21275986_21280638
ssa01	21344208	21344338	ssa01_21344208_21344338
ssa01	21352168	21357177	ssa01_21352168_21357177
ssa01	21502566	21503290	ssa01_21502566_21503290
ssa01	21642831	21643394	ssa01_21642831_21643394
ssa01	21656973	21657224	ssa01_21656973_21657224
ssa01	21685481	21689341	ssa01_21685481_21689341
ssa01	21718680	21720033	ssa01_21718680_21720033
ssa01	22114682	22114829	ssa01_22114682_22114829
ssa01	22133204	22133611	ssa01_22133204_22133611
ssa01	22195026	22195289	ssa01_22195026_22195289
ssa01	22293343	22293618	ssa01_22293343_22293618
ssa01	22317580	22317726	ssa01_22317580_22317726
ssa01	22468412	22471577	ssa01_22468412_22471577
ssa01	22501026	22502656	ssa01_22501026_22502656
ssa01	22516186	22516348	ssa01_22516186_22516348
ssa01	22595263	22596594	ssa01_22595263_22596594
ssa01	22771821	22773288	ssa01_22771821_22773288
ssa01	22908478	22910443	ssa01_22908478_22910443
ssa01	22916339	22916473	ssa01_22916339_22916473
ssa01	23396737	23399412	ssa01_23396737_23399412
ssa01	23531147	23531251	ssa01_23531147_23531251
ssa01	23605154	23605771	ssa01_23605154_23605771
ssa01	23678900	23681831	ssa01_23678900_23681831
ssa01	24153682	24154501	ssa01_24153682_24154501
ssa01	24223742	24224458	ssa01_24223742_24224458
ssa01	24287771	24288984	ssa01_24287771_24288984
ssa01	24388805	24389848	ssa01_24388805_24389848
ssa01	24498831	24501086	ssa01_24498831_24501086
ssa01	24656424	24658409	ssa01_24656424_24658409
ssa01	24982618	24983042	ssa01_24982618_24983042
ssa01	24992569	24992702	ssa01_24992569_24992702
ssa01	25090465	25091193	ssa01_25090465_25091193
ssa01	25459350	25459756	ssa01_25459350_25459756
ssa01	25906213	25908227	ssa01_25906213_25908227
ssa01	26006274	26006682	ssa01_26006274_26006682
ssa01	26075357	26075491	ssa01_26075357_26075491
ssa01	26795404	26795694	ssa01_26795404_26795694
ssa01	26864775	26865606	ssa01_26864775_26865606
ssa01	26926011	26926551	ssa01_26926011_26926551
ssa01	26929816	26931140	ssa01_26929816_26931140
ssa01	26953476	26955649	ssa01_26953476_26955649
ssa01	27016417	27017230	ssa01_27016417_27017230
ssa01	27469270	27469680	ssa01_27469270_27469680
ssa01	27595701	27600766	ssa01_27595701_27600766
ssa01	27605807	27607412	ssa01_27605807_27607412
ssa01	27654377	27655459	ssa01_27654377_27655459
ssa01	27683281	27684450	ssa01_27683281_27684450
ssa01	27743245	27744008	ssa01_27743245_27744008
ssa01	27838076	27839278	ssa01_27838076_27839278
ssa01	27941485	27941692	ssa01_27941485_27941692
ssa01	28142335	28143398	ssa01_28142335_28143398
ssa01	28144516	28145385	ssa01_28144516_28145385
ssa01	28162564	28163354	ssa01_28162564_28163354
ssa01	28300379	28300534	ssa01_28300379_28300534
ssa01	28355939	28357434	ssa01_28355939_28357434
ssa01	28383148	28385040	ssa01_28383148_28385040
ssa01	28384824	28385001	ssa01_28384824_28385001
ssa01	28408623	28410084	ssa01_28408623_28410084
ssa01	28471413	28471858	ssa01_28471413_28471858
ssa01	28527169	28531149	ssa01_28527169_28531149
ssa01	28554678	28555139	ssa01_28554678_28555139
ssa01	28579120	28581251	ssa01_28579120_28581251
ssa01	28927611	28928135	ssa01_28927611_28928135
ssa01	29036959	29037320	ssa01_29036959_29037320
ssa01	29215143	29215280	ssa01_29215143_29215280
ssa01	29265582	29267024	ssa01_29265582_29267024
ssa01	29343511	29344016	ssa01_29343511_29344016
ssa01	29426380	29427987	ssa01_29426380_29427987
ssa01	29430152	29431638	ssa01_29430152_29431638
ssa01	29540099	31031518	ssa01_29540099_31031518
ssa01	29540216	31031517	ssa01_29540216_31031517
ssa01	29540372	31031346	ssa01_29540372_31031346
ssa01	29745674	29748621	ssa01_29745674_29748621
ssa01	29967032	29967596	ssa01_29967032_29967596
ssa01	29967806	29970382	ssa01_29967806_29970382
ssa01	30013792	30014598	ssa01_30013792_30014598
ssa01	30109078	30109393	ssa01_30109078_30109393
ssa01	30257356	30258296	ssa01_30257356_30258296
ssa01	30301091	30303230	ssa01_30301091_30303230
ssa01	30610969	30611767	ssa01_30610969_30611767
ssa01	30616177	30617035	ssa01_30616177_30617035
ssa01	30749979	30750208	ssa01_30749979_30750208
ssa01	31217647	31292649	ssa01_31217647_31292649
ssa01	31217766	31292622	ssa01_31217766_31292622
ssa01	31217998	31292441	ssa01_31217998_31292441
ssa01	31289587	31290513	ssa01_31289587_31290513
ssa01	31401816	31402747	ssa01_31401816_31402747
ssa01	31504919	31505465	ssa01_31504919_31505465
ssa01	31569257	31573330	ssa01_31569257_31573330
ssa01	31597358	31597458	ssa01_31597358_31597458
ssa01	31678234	31679967	ssa01_31678234_31679967
ssa01	31736313	31736482	ssa01_31736313_31736482
ssa01	31840295	31841412	ssa01_31840295_31841412
ssa01	31883300	31884196	ssa01_31883300_31884196
ssa01	32108943	32525774	ssa01_32108943_32525774
ssa01	32173312	32173604	ssa01_32173312_32173604
ssa01	32173785	32174729	ssa01_32173785_32174729
ssa01	32176759	32177463	ssa01_32176759_32177463
ssa01	32226848	32229155	ssa01_32226848_32229155
ssa01	32270411	32280892	ssa01_32270411_32280892
ssa01	32357898	32358692	ssa01_32357898_32358692
ssa01	32366365	32368575	ssa01_32366365_32368575
ssa01	32658679	32662443	ssa01_32658679_32662443
ssa01	32737481	32737976	ssa01_32737481_32737976
ssa01	32817673	32819938	ssa01_32817673_32819938
ssa01	32856975	32858887	ssa01_32856975_32858887
ssa01	32900238	32907425	ssa01_32900238_32907425
ssa01	32911429	32911671	ssa01_32911429_32911671
ssa01	32926825	32927521	ssa01_32926825_32927521
ssa01	32954723	32955011	ssa01_32954723_32955011
ssa01	32995882	32996211	ssa01_32995882_32996211
ssa01	33062346	33062842	ssa01_33062346_33062842
ssa01	33156745	33157446	ssa01_33156745_33157446
ssa01	33222160	33225854	ssa01_33222160_33225854
ssa01	33460878	33461075	ssa01_33460878_33461075
ssa01	33462953	33463172	ssa01_33462953_33463172
ssa01	33568833	33569133	ssa01_33568833_33569133
ssa01	33579627	33580202	ssa01_33579627_33580202
ssa01	33714602	33715102	ssa01_33714602_33715102
ssa01	33737820	33741067	ssa01_33737820_33741067
ssa01	33852357	33852610	ssa01_33852357_33852610
ssa01	33877272	33885894	ssa01_33877272_33885894
ssa01	34011725	34012329	ssa01_34011725_34012329
ssa01	34578162	34578352	ssa01_34578162_34578352
ssa01	34748460	34748619	ssa01_34748460_34748619
ssa01	34763619	34763968	ssa01_34763619_34763968
ssa01	34841593	34841973	ssa01_34841593_34841973
ssa01	35162206	35162319	ssa01_35162206_35162319
ssa01	35433877	35435313	ssa01_35433877_35435313
ssa01	35492817	35527034	ssa01_35492817_35527034
ssa01	35701790	35702868	ssa01_35701790_35702868
ssa01	35726507	35909379	ssa01_35726507_35909379
ssa01	35727070	35909525	ssa01_35727070_35909525
ssa01	35998427	36001975	ssa01_35998427_36001975
ssa01	36013357	36013534	ssa01_36013357_36013534
ssa01	36048154	36060384	ssa01_36048154_36060384
ssa01	36088092	36089327	ssa01_36088092_36089327
ssa01	36129547	36130197	ssa01_36129547_36130197
ssa01	36168310	36169212	ssa01_36168310_36169212
ssa01	36299341	36299486	ssa01_36299341_36299486
ssa01	36318739	36319302	ssa01_36318739_36319302
ssa01	36453717	36454735	ssa01_36453717_36454735
ssa01	36514998	36515210	ssa01_36514998_36515210
ssa01	36596844	36596990	ssa01_36596844_36596990
ssa01	36834244	36834810	ssa01_36834244_36834810
ssa01	36885772	36886287	ssa01_36885772_36886287
ssa01	36930096	36933998	ssa01_36930096_36933998
ssa01	36931671	36931956	ssa01_36931671_36931956
ssa01	37300460	37308038	ssa01_37300460_37308038
ssa01	37380744	37380891	ssa01_37380744_37380891
ssa01	37398840	37402362	ssa01_37398840_37402362
ssa01	37466974	37468901	ssa01_37466974_37468901
ssa01	37477904	37478524	ssa01_37477904_37478524
ssa01	37670893	37671933	ssa01_37670893_37671933
ssa01	37697009	37698397	ssa01_37697009_37698397
ssa01	37921007	37921206	ssa01_37921007_37921206
ssa01	37961967	37962280	ssa01_37961967_37962280
ssa01	38249134	38249241	ssa01_38249134_38249241
ssa01	38371371	38371488	ssa01_38371371_38371488
ssa01	38390218	38392945	ssa01_38390218_38392945
ssa01	38417193	38417312	ssa01_38417193_38417312
ssa01	38534900	38537371	ssa01_38534900_38537371
ssa01	38617152	38617450	ssa01_38617152_38617450
ssa01	38744938	38745364	ssa01_38744938_38745364
ssa01	38819905	38822432	ssa01_38819905_38822432
ssa01	38886323	38886461	ssa01_38886323_38886461
ssa01	39108197	39109386	ssa01_39108197_39109386
ssa01	39193142	39196450	ssa01_39193142_39196450
ssa01	39193143	39196377	ssa01_39193143_39196377
ssa01	39256385	39257184	ssa01_39256385_39257184
ssa01	39313105	39313973	ssa01_39313105_39313973
ssa01	39336189	39337828	ssa01_39336189_39337828
ssa01	39427124	39427258	ssa01_39427124_39427258
ssa01	39492671	39513622	ssa01_39492671_39513622
ssa01	39619598	39621659	ssa01_39619598_39621659
ssa01	39646558	39647625	ssa01_39646558_39647625
ssa01	39677419	39679246	ssa01_39677419_39679246
ssa01	39721504	39724047	ssa01_39721504_39724047
ssa01	39885541	39887159	ssa01_39885541_39887159
ssa01	39940559	39940788	ssa01_39940559_39940788
ssa01	40012215	40014905	ssa01_40012215_40014905
ssa01	40037229	40037366	ssa01_40037229_40037366
ssa01	40093042	40093565	ssa01_40093042_40093565
ssa01	40752218	40752421	ssa01_40752218_40752421
ssa01	40771907	40773061	ssa01_40771907_40773061
ssa01	41177943	41179036	ssa01_41177943_41179036
ssa01	41193656	41195302	ssa01_41193656_41195302
ssa01	41466724	41468057	ssa01_41466724_41468057
ssa01	41489666	41489863	ssa01_41489666_41489863
ssa01	41608498	41608846	ssa01_41608498_41608846
ssa01	41750039	41751496	ssa01_41750039_41751496
ssa01	41826750	41829288	ssa01_41826750_41829288
ssa01	41869496	41869644	ssa01_41869496_41869644
ssa01	41966133	41966810	ssa01_41966133_41966810
ssa01	42063015	42063205	ssa01_42063015_42063205
ssa01	42071208	42071769	ssa01_42071208_42071769
ssa01	42089969	42090415	ssa01_42089969_42090415
ssa01	42118363	42119248	ssa01_42118363_42119248
ssa01	42140886	42141316	ssa01_42140886_42141316
ssa01	42242337	42242895	ssa01_42242337_42242895
ssa01	42261450	42263583	ssa01_42261450_42263583
ssa01	42310722	42311304	ssa01_42310722_42311304
ssa01	42447509	42448718	ssa01_42447509_42448718
ssa01	42491743	42495208	ssa01_42491743_42495208
ssa01	42574182	42574290	ssa01_42574182_42574290
ssa01	42797923	42799907	ssa01_42797923_42799907
ssa01	42952713	42957148	ssa01_42952713_42957148
ssa01	43051910	43053606	ssa01_43051910_43053606
ssa01	43127284	43129796	ssa01_43127284_43129796
ssa01	43135164	43136491	ssa01_43135164_43136491
ssa01	43418740	43418915	ssa01_43418740_43418915
ssa01	43425458	43426306	ssa01_43425458_43426306
ssa01	43457165	43457396	ssa01_43457165_43457396
ssa01	43460024	43462014	ssa01_43460024_43462014
ssa01	43599094	43599308	ssa01_43599094_43599308
ssa01	43648584	43649272	ssa01_43648584_43649272
ssa01	43659622	43660037	ssa01_43659622_43660037
ssa01	43672060	43672476	ssa01_43672060_43672476
ssa01	43675050	43677129	ssa01_43675050_43677129
ssa01	43819870	43820245	ssa01_43819870_43820245
ssa01	43925600	43929569	ssa01_43925600_43929569
ssa01	43966006	43966569	ssa01_43966006_43966569
ssa01	44125571	44126735	ssa01_44125571_44126735
ssa01	44299215	44299425	ssa01_44299215_44299425
ssa01	44318536	44319870	ssa01_44318536_44319870
ssa01	44355186	44357422	ssa01_44355186_44357422
ssa01	44396497	44399124	ssa01_44396497_44399124
ssa01	44510863	44511386	ssa01_44510863_44511386
ssa01	44578538	44580568	ssa01_44578538_44580568
ssa01	44746924	44747054	ssa01_44746924_44747054
ssa01	44855779	44856828	ssa01_44855779_44856828
ssa01	45120939	45121089	ssa01_45120939_45121089
ssa01	45393426	45393567	ssa01_45393426_45393567
ssa01	45418685	45419064	ssa01_45418685_45419064
ssa01	45464727	45465345	ssa01_45464727_45465345
ssa01	45835829	45836326	ssa01_45835829_45836326
ssa01	46123671	46125124	ssa01_46123671_46125124
ssa01	46145977	46146429	ssa01_46145977_46146429
ssa01	46383871	46384065	ssa01_46383871_46384065
ssa01	46513649	46513826	ssa01_46513649_46513826
ssa01	46662170	46662453	ssa01_46662170_46662453
ssa01	46704341	46709990	ssa01_46704341_46709990
ssa01	46943317	46944162	ssa01_46943317_46944162
ssa01	47200393	47202366	ssa01_47200393_47202366
ssa01	47205384	47205769	ssa01_47205384_47205769
ssa01	47397494	47399951	ssa01_47397494_47399951
ssa01	47459521	47470013	ssa01_47459521_47470013
ssa01	47569105	47569370	ssa01_47569105_47569370
ssa01	47686521	47689373	ssa01_47686521_47689373
ssa01	47723527	47724415	ssa01_47723527_47724415
ssa01	47840343	47840480	ssa01_47840343_47840480
ssa01	47854260	47856405	ssa01_47854260_47856405
ssa01	47865719	47866215	ssa01_47865719_47866215
ssa01	47935056	47940136	ssa01_47935056_47940136
ssa01	47938294	47938395	ssa01_47938294_47938395
ssa01	47941304	47941953	ssa01_47941304_47941953
ssa01	48016761	48017216	ssa01_48016761_48017216
ssa01	48036524	48037297	ssa01_48036524_48037297
ssa01	48057017	48057207	ssa01_48057017_48057207
ssa01	48073658	48074195	ssa01_48073658_48074195
ssa01	48094672	48094868	ssa01_48094672_48094868
ssa01	48284985	48285166	ssa01_48284985_48285166
ssa01	48390061	48391586	ssa01_48390061_48391586
ssa01	48471521	48471669	ssa01_48471521_48471669
ssa01	48490517	48490717	ssa01_48490517_48490717
ssa01	48744101	48744277	ssa01_48744101_48744277
ssa01	48808416	49693261	ssa01_48808416_49693261
ssa01	48835794	48835961	ssa01_48835794_48835961
ssa01	49076970	49077425	ssa01_49076970_49077425
ssa01	49088393	49088589	ssa01_49088393_49088589
ssa01	49107324	49108697	ssa01_49107324_49108697
ssa01	49286164	49286479	ssa01_49286164_49286479
ssa01	49401815	49402592	ssa01_49401815_49402592
ssa01	49455113	49455578	ssa01_49455113_49455578
ssa01	49515220	49518465	ssa01_49515220_49518465
ssa01	49523343	49524100	ssa01_49523343_49524100
ssa01	49531604	49533970	ssa01_49531604_49533970
ssa01	49607425	49609020	ssa01_49607425_49609020
ssa01	49716078	49716724	ssa01_49716078_49716724
ssa01	49766647	49766958	ssa01_49766647_49766958
ssa01	49776399	49777520	ssa01_49776399_49777520
ssa01	49868453	49871469	ssa01_49868453_49871469
ssa01	50090387	50090585	ssa01_50090387_50090585
ssa01	50188162	50188961	ssa01_50188162_50188961
ssa01	50356257	50356843	ssa01_50356257_50356843
ssa01	50501259	50503779	ssa01_50501259_50503779
ssa01	50607953	50610849	ssa01_50607953_50610849
ssa01	50705468	50705665	ssa01_50705468_50705665
ssa01	50708970	50709626	ssa01_50708970_50709626
ssa01	50733880	50734063	ssa01_50733880_50734063
ssa01	50736629	50796575	ssa01_50736629_50796575
ssa01	50792140	50792484	ssa01_50792140_50792484
ssa01	50917963	50918063	ssa01_50917963_50918063
ssa01	51082620	51082842	ssa01_51082620_51082842
ssa01	51134598	51198397	ssa01_51134598_51198397
ssa01	51142976	51143193	ssa01_51142976_51143193
ssa01	51195317	51196414	ssa01_51195317_51196414
ssa01	51245067	51245520	ssa01_51245067_51245520
ssa01	51292764	51293640	ssa01_51292764_51293640
ssa01	51297983	51298228	ssa01_51297983_51298228
ssa01	51298807	51299010	ssa01_51298807_51299010
ssa01	51316234	51324283	ssa01_51316234_51324283
ssa01	51326476	51328123	ssa01_51326476_51328123
ssa01	51344263	51347162	ssa01_51344263_51347162
ssa01	51481604	51482377	ssa01_51481604_51482377
ssa01	51555233	51555920	ssa01_51555233_51555920
ssa01	51555259	51555761	ssa01_51555259_51555761
ssa01	51590894	51591028	ssa01_51590894_51591028
ssa01	51623884	51624019	ssa01_51623884_51624019
ssa01	51740722	51741491	ssa01_51740722_51741491
ssa01	51960477	51979111	ssa01_51960477_51979111
ssa01	52082617	52086667	ssa01_52082617_52086667
ssa01	52193394	52193662	ssa01_52193394_52193662
ssa01	52289610	52289726	ssa01_52289610_52289726
ssa01	52309928	52312425	ssa01_52309928_52312425
ssa01	52409245	52410972	ssa01_52409245_52410972
ssa01	52414694	52415978	ssa01_52414694_52415978
ssa01	52430659	52431695	ssa01_52430659_52431695
ssa01	52463326	52464912	ssa01_52463326_52464912
ssa01	52505858	52507059	ssa01_52505858_52507059
ssa01	52705933	52706165	ssa01_52705933_52706165
ssa01	52899414	52899958	ssa01_52899414_52899958
ssa01	52963736	52965646	ssa01_52963736_52965646
ssa01	53229610	54031283	ssa01_53229610_54031283
ssa01	53229771	54031477	ssa01_53229771_54031477
ssa01	53328827	53329109	ssa01_53328827_53329109
ssa01	53390588	53390710	ssa01_53390588_53390710
ssa01	53474534	53475068	ssa01_53474534_53475068
ssa01	53519865	53543521	ssa01_53519865_53543521
ssa01	53865485	53867094	ssa01_53865485_53867094
ssa01	53873994	53874106	ssa01_53873994_53874106
ssa01	53962273	53962473	ssa01_53962273_53962473
ssa01	54172436	54175461	ssa01_54172436_54175461
ssa01	54188554	54188690	ssa01_54188554_54188690
ssa01	54351692	54351859	ssa01_54351692_54351859
ssa01	54385666	54387363	ssa01_54385666_54387363
ssa01	54569195	54569361	ssa01_54569195_54569361
ssa01	54590690	54590908	ssa01_54590690_54590908
ssa01	54630800	54631492	ssa01_54630800_54631492
ssa01	54658220	54669326	ssa01_54658220_54669326
ssa01	54689776	54691781	ssa01_54689776_54691781
ssa01	54735134	54762976	ssa01_54735134_54762976
ssa01	55034769	55035346	ssa01_55034769_55035346
ssa01	55109913	55110265	ssa01_55109913_55110265
ssa01	55136356	55136481	ssa01_55136356_55136481
ssa01	55200360	55201903	ssa01_55200360_55201903
ssa01	55310811	55311522	ssa01_55310811_55311522
ssa01	55357393	55361047	ssa01_55357393_55361047
ssa01	55366060	55366350	ssa01_55366060_55366350
ssa01	55668919	55670915	ssa01_55668919_55670915
ssa01	55994936	55997768	ssa01_55994936_55997768
ssa01	56079342	56080301	ssa01_56079342_56080301
ssa01	56177141	56180381	ssa01_56177141_56180381
ssa01	56317852	56317955	ssa01_56317852_56317955
ssa01	56346285	56562339	ssa01_56346285_56562339
ssa01	56478588	56478856	ssa01_56478588_56478856
ssa01	56584997	56586007	ssa01_56584997_56586007
ssa01	56625808	56625999	ssa01_56625808_56625999
ssa01	56757946	56758283	ssa01_56757946_56758283
ssa01	56868077	56869881	ssa01_56868077_56869881
ssa01	56891014	56891901	ssa01_56891014_56891901
ssa01	56960858	56961346	ssa01_56960858_56961346
ssa01	57026528	57026791	ssa01_57026528_57026791
ssa01	57035413	57035684	ssa01_57035413_57035684
ssa01	57044760	57044895	ssa01_57044760_57044895
ssa01	57076680	57076876	ssa01_57076680_57076876
ssa01	57080884	57081261	ssa01_57080884_57081261
ssa01	57190788	57190936	ssa01_57190788_57190936
ssa01	57228842	57229265	ssa01_57228842_57229265
ssa01	57315515	57315728	ssa01_57315515_57315728
ssa01	57383544	57383976	ssa01_57383544_57383976
ssa01	57408726	57409059	ssa01_57408726_57409059
ssa01	57431360	57431796	ssa01_57431360_57431796
ssa01	57501439	57502040	ssa01_57501439_57502040
ssa01	57527570	57527774	ssa01_57527570_57527774
ssa01	57546890	57547563	ssa01_57546890_57547563
ssa01	57575720	57577457	ssa01_57575720_57577457
ssa01	57611505	57611614	ssa01_57611505_57611614
ssa01	57768601	57769904	ssa01_57768601_57769904
ssa01	57800296	57800656	ssa01_57800296_57800656
ssa01	58125693	58128456	ssa01_58125693_58128456
ssa01	58133605	58134761	ssa01_58133605_58134761
ssa01	58146417	58146542	ssa01_58146417_58146542
ssa01	58182545	58182772	ssa01_58182545_58182772
ssa01	58249734	58250888	ssa01_58249734_58250888
ssa01	58304782	58305112	ssa01_58304782_58305112
ssa01	58306262	58307273	ssa01_58306262_58307273
ssa01	58335410	58337840	ssa01_58335410_58337840
ssa01	58379267	58380613	ssa01_58379267_58380613
ssa01	58443506	58443897	ssa01_58443506_58443897
ssa01	58447821	58450799	ssa01_58447821_58450799
ssa01	58460871	58461610	ssa01_58460871_58461610
ssa01	58523944	58527038	ssa01_58523944_58527038
ssa01	58633779	58635161	ssa01_58633779_58635161
ssa01	58836384	58836625	ssa01_58836384_58836625
ssa01	58851709	58853545	ssa01_58851709_58853545
ssa01	59148303	59159850	ssa01_59148303_59159850
ssa01	59170742	59171317	ssa01_59170742_59171317
ssa01	59256086	59257281	ssa01_59256086_59257281
ssa01	59266729	59268382	ssa01_59266729_59268382
ssa01	59532044	59535556	ssa01_59532044_59535556
ssa01	59749169	59749364	ssa01_59749169_59749364
ssa01	60043549	60045095	ssa01_60043549_60045095
ssa01	60066666	60066966	ssa01_60066666_60066966
ssa01	60122702	60123023	ssa01_60122702_60123023
ssa01	60243430	60243993	ssa01_60243430_60243993
ssa01	60367805	60368480	ssa01_60367805_60368480
ssa01	60370410	60371454	ssa01_60370410_60371454
ssa01	60378166	60379795	ssa01_60378166_60379795
ssa01	60385119	60386764	ssa01_60385119_60386764
ssa01	60436337	60438943	ssa01_60436337_60438943
ssa01	60475848	60476517	ssa01_60475848_60476517
ssa01	60538936	60539550	ssa01_60538936_60539550
ssa01	60559520	60560007	ssa01_60559520_60560007
ssa01	60643519	60643658	ssa01_60643519_60643658
ssa01	60695575	60697095	ssa01_60695575_60697095
ssa01	60824585	60825168	ssa01_60824585_60825168
ssa01	60841438	60844631	ssa01_60841438_60844631
ssa01	60974057	60974163	ssa01_60974057_60974163
ssa01	61021274	61021931	ssa01_61021274_61021931
ssa01	61021429	61021931	ssa01_61021429_61021931
ssa01	61205683	61205830	ssa01_61205683_61205830
ssa01	61222258	61225719	ssa01_61222258_61225719
ssa01	61311257	61311498	ssa01_61311257_61311498
ssa01	61324249	61324674	ssa01_61324249_61324674
ssa01	61359088	61360311	ssa01_61359088_61360311
ssa01	61402839	61404772	ssa01_61402839_61404772
ssa01	61496236	61496355	ssa01_61496236_61496355
ssa01	61628795	61628943	ssa01_61628795_61628943
ssa01	61714272	61723522	ssa01_61714272_61723522
ssa01	61927380	61934371	ssa01_61927380_61934371
ssa01	62190575	62191190	ssa01_62190575_62191190
ssa01	62500731	62502508	ssa01_62500731_62502508
ssa01	62698986	62703138	ssa01_62698986_62703138
ssa01	62817910	62819150	ssa01_62817910_62819150
ssa01	62937040	62939460	ssa01_62937040_62939460
ssa01	63004488	63005727	ssa01_63004488_63005727
ssa01	63017268	63017441	ssa01_63017268_63017441
ssa01	63042294	63043107	ssa01_63042294_63043107
ssa01	63072912	63074045	ssa01_63072912_63074045
ssa01	63123406	63123534	ssa01_63123406_63123534
ssa01	63144553	63144821	ssa01_63144553_63144821
ssa01	63257086	63258465	ssa01_63257086_63258465
ssa01	63351815	63352919	ssa01_63351815_63352919
ssa01	63438468	63438674	ssa01_63438468_63438674
ssa01	63501434	63502059	ssa01_63501434_63502059
ssa01	63535038	63537095	ssa01_63535038_63537095
ssa01	63596341	63599468	ssa01_63596341_63599468
ssa01	63713469	63713703	ssa01_63713469_63713703
ssa01	63723476	63724569	ssa01_63723476_63724569
ssa01	63764042	63764902	ssa01_63764042_63764902
ssa01	63808519	63809953	ssa01_63808519_63809953
ssa01	63812636	63812850	ssa01_63812636_63812850
ssa01	64010598	64012148	ssa01_64010598_64012148
ssa01	64052715	64053379	ssa01_64052715_64053379
ssa01	64104587	64109363	ssa01_64104587_64109363
ssa01	64159835	64161376	ssa01_64159835_64161376
ssa01	64193280	64193646	ssa01_64193280_64193646
ssa01	64255781	64256379	ssa01_64255781_64256379
ssa01	64267604	64269210	ssa01_64267604_64269210
ssa01	64279358	64279961	ssa01_64279358_64279961
ssa01	64424459	64428782	ssa01_64424459_64428782
ssa01	64425767	64427285	ssa01_64425767_64427285
ssa01	64509653	64509929	ssa01_64509653_64509929
ssa01	64521532	64521982	ssa01_64521532_64521982
ssa01	64559837	64561420	ssa01_64559837_64561420
ssa01	64819166	64819881	ssa01_64819166_64819881
ssa01	65123443	65125977	ssa01_65123443_65125977
ssa01	65145331	65147330	ssa01_65145331_65147330
ssa01	65297425	65297552	ssa01_65297425_65297552
ssa01	65303736	65306269	ssa01_65303736_65306269
ssa01	65494302	65498310	ssa01_65494302_65498310
ssa01	65700205	65704151	ssa01_65700205_65704151
ssa01	65715234	65715424	ssa01_65715234_65715424
ssa01	65882931	65884099	ssa01_65882931_65884099
ssa01	66089568	66094526	ssa01_66089568_66094526
ssa01	66096248	66099885	ssa01_66096248_66099885
ssa01	66136438	66137851	ssa01_66136438_66137851
ssa01	66221332	66222677	ssa01_66221332_66222677
ssa01	66305655	66306271	ssa01_66305655_66306271
ssa01	66370387	66371223	ssa01_66370387_66371223
ssa01	66377115	66377323	ssa01_66377115_66377323
ssa01	66392760	66393949	ssa01_66392760_66393949
ssa01	66567757	66567987	ssa01_66567757_66567987
ssa01	66583966	66584381	ssa01_66583966_66584381
ssa01	66687493	66687994	ssa01_66687493_66687994
ssa01	66759585	66761325	ssa01_66759585_66761325
ssa01	66783489	66784179	ssa01_66783489_66784179
ssa01	66871493	66875648	ssa01_66871493_66875648
ssa01	66975022	66979315	ssa01_66975022_66979315
ssa01	67072981	67074553	ssa01_67072981_67074553
ssa01	67119949	67121206	ssa01_67119949_67121206
ssa01	67149754	67160235	ssa01_67149754_67160235
ssa01	67227566	67230688	ssa01_67227566_67230688
ssa01	67301793	67308047	ssa01_67301793_67308047
ssa01	67472912	67473173	ssa01_67472912_67473173
ssa01	67739301	67739800	ssa01_67739301_67739800
ssa01	67799313	67799422	ssa01_67799313_67799422
ssa01	67964366	67964478	ssa01_67964366_67964478
ssa01	68062233	68063833	ssa01_68062233_68063833
ssa01	68147716	68150263	ssa01_68147716_68150263
ssa01	68350219	68350325	ssa01_68350219_68350325
ssa01	68364374	68364574	ssa01_68364374_68364574
ssa01	68501290	68503053	ssa01_68501290_68503053
ssa01	68994145	68995685	ssa01_68994145_68995685
ssa01	69196570	69197377	ssa01_69196570_69197377
ssa01	69374559	69375953	ssa01_69374559_69375953
ssa01	69379644	69380988	ssa01_69379644_69380988
ssa01	69404964	69435078	ssa01_69404964_69435078
ssa01	69426595	69427825	ssa01_69426595_69427825
ssa01	69593816	69594335	ssa01_69593816_69594335
ssa01	69643628	69643999	ssa01_69643628_69643999
ssa01	69722087	69722210	ssa01_69722087_69722210
ssa01	69726621	69727168	ssa01_69726621_69727168
ssa01	69806559	69807319	ssa01_69806559_69807319
ssa01	69884142	69885639	ssa01_69884142_69885639
ssa01	70008077	70008307	ssa01_70008077_70008307
ssa01	70186243	70187888	ssa01_70186243_70187888
ssa01	70187815	70187930	ssa01_70187815_70187930
ssa01	70314853	70314961	ssa01_70314853_70314961
ssa01	70351729	70351837	ssa01_70351729_70351837
ssa01	70435804	70437643	ssa01_70435804_70437643
ssa01	70510543	70511863	ssa01_70510543_70511863
ssa01	70522126	70523243	ssa01_70522126_70523243
ssa01	70548202	70548424	ssa01_70548202_70548424
ssa01	70690859	70691104	ssa01_70690859_70691104
ssa01	70966622	70968974	ssa01_70966622_70968974
ssa01	70995404	70995743	ssa01_70995404_70995743
ssa01	71184165	71691201	ssa01_71184165_71691201
ssa01	71411629	71412218	ssa01_71411629_71412218
ssa01	71543178	71546009	ssa01_71543178_71546009
ssa01	71677232	71679143	ssa01_71677232_71679143
ssa01	72088697	72090963	ssa01_72088697_72090963
ssa01	72423098	72424799	ssa01_72423098_72424799
ssa01	72696804	72697814	ssa01_72696804_72697814
ssa01	72843149	72845057	ssa01_72843149_72845057
ssa01	72843539	72843848	ssa01_72843539_72843848
ssa01	72913778	72914062	ssa01_72913778_72914062
ssa01	72957188	72963257	ssa01_72957188_72963257
ssa01	73091363	73091532	ssa01_73091363_73091532
ssa01	73691567	73739358	ssa01_73691567_73739358
ssa01	73712108	73713310	ssa01_73712108_73713310
ssa01	73756421	73756776	ssa01_73756421_73756776
ssa01	73775244	73788786	ssa01_73775244_73788786
ssa01	73895701	73896122	ssa01_73895701_73896122
ssa01	74044937	74060977	ssa01_74044937_74060977
ssa01	74326554	74326901	ssa01_74326554_74326901
ssa01	74388059	74390443	ssa01_74388059_74390443
ssa01	74583915	74584158	ssa01_74583915_74584158
ssa01	74769530	74900365	ssa01_74769530_74900365
ssa01	74769551	74900147	ssa01_74769551_74900147
ssa01	74769754	74900146	ssa01_74769754_74900146
ssa01	74926486	74926644	ssa01_74926486_74926644
ssa01	74963801	74979767	ssa01_74963801_74979767
ssa01	74977282	74979548	ssa01_74977282_74979548
ssa01	75457964	75458202	ssa01_75457964_75458202
ssa01	75463554	75465488	ssa01_75463554_75465488
ssa01	75668260	75696802	ssa01_75668260_75696802
ssa01	75737871	75738310	ssa01_75737871_75738310
ssa01	75740459	75740669	ssa01_75740459_75740669
ssa01	75751904	75752190	ssa01_75751904_75752190
ssa01	76584887	76585927	ssa01_76584887_76585927
ssa01	76818524	76818648	ssa01_76818524_76818648
ssa01	76829045	76829887	ssa01_76829045_76829887
ssa01	77237268	77237920	ssa01_77237268_77237920
ssa01	77388010	77391498	ssa01_77388010_77391498
ssa01	77938164	77938611	ssa01_77938164_77938611
ssa01	78032383	78033523	ssa01_78032383_78033523
ssa01	78058379	78059071	ssa01_78058379_78059071
ssa01	78135698	78136457	ssa01_78135698_78136457
ssa01	78319373	78319658	ssa01_78319373_78319658
ssa01	78420182	78421634	ssa01_78420182_78421634
ssa01	78451430	78453373	ssa01_78451430_78453373
ssa01	78536346	78539131	ssa01_78536346_78539131
ssa01	78548734	78551106	ssa01_78548734_78551106
ssa01	78850813	78850956	ssa01_78850813_78850956
ssa01	78931358	78931543	ssa01_78931358_78931543
ssa01	79332061	79338544	ssa01_79332061_79338544
ssa01	79357927	79359713	ssa01_79357927_79359713
ssa01	79375469	79375636	ssa01_79375469_79375636
ssa01	79522469	79522867	ssa01_79522469_79522867
ssa01	79541376	79541774	ssa01_79541376_79541774
ssa01	79654727	79658566	ssa01_79654727_79658566
ssa01	79681737	79682769	ssa01_79681737_79682769
ssa01	79689269	79690647	ssa01_79689269_79690647
ssa01	79773999	79782113	ssa01_79773999_79782113
ssa01	80001228	80001919	ssa01_80001228_80001919
ssa01	80042069	80043496	ssa01_80042069_80043496
ssa01	80044863	80045015	ssa01_80044863_80045015
ssa01	80168800	80171843	ssa01_80168800_80171843
ssa01	80188360	80189701	ssa01_80188360_80189701
ssa01	80427205	80427358	ssa01_80427205_80427358
ssa01	80459792	80460999	ssa01_80459792_80460999
ssa01	80463718	80463950	ssa01_80463718_80463950
ssa01	80533583	80534120	ssa01_80533583_80534120
ssa01	80698227	80702986	ssa01_80698227_80702986
ssa01	80931900	80934115	ssa01_80931900_80934115
ssa01	81015414	81028396	ssa01_81015414_81028396
ssa01	81327043	81327555	ssa01_81327043_81327555
ssa01	81352728	81353585	ssa01_81352728_81353585
ssa01	81376319	81377321	ssa01_81376319_81377321
ssa01	81995118	81995276	ssa01_81995118_81995276
ssa01	82008124	82008286	ssa01_82008124_82008286
ssa01	82019233	82021731	ssa01_82019233_82021731
ssa01	82101265	82102063	ssa01_82101265_82102063
ssa01	82186965	82187313	ssa01_82186965_82187313
ssa01	82205762	82207656	ssa01_82205762_82207656
ssa01	82401634	82401776	ssa01_82401634_82401776
ssa01	82413644	82413750	ssa01_82413644_82413750
ssa01	82415006	82416597	ssa01_82415006_82416597
ssa01	82438316	82438657	ssa01_82438316_82438657
ssa01	82514366	82515952	ssa01_82514366_82515952
ssa01	82519395	82520914	ssa01_82519395_82520914
ssa01	82537311	82537650	ssa01_82537311_82537650
ssa01	82583999	82585129	ssa01_82583999_82585129
ssa01	82659188	82660213	ssa01_82659188_82660213
ssa01	82693665	82693950	ssa01_82693665_82693950
ssa01	82812273	82812705	ssa01_82812273_82812705
ssa01	82814614	82814728	ssa01_82814614_82814728
ssa01	82831092	82831903	ssa01_82831092_82831903
ssa01	82901069	82902416	ssa01_82901069_82902416
ssa01	83197240	83197344	ssa01_83197240_83197344
ssa01	83392409	83395830	ssa01_83392409_83395830
ssa01	83407111	83407681	ssa01_83407111_83407681
ssa01	83472539	83473832	ssa01_83472539_83473832
ssa01	83482225	83482456	ssa01_83482225_83482456
ssa01	83495347	83495973	ssa01_83495347_83495973
ssa01	83885704	83886358	ssa01_83885704_83886358
ssa01	83932355	83933266	ssa01_83932355_83933266
ssa01	84104285	84105443	ssa01_84104285_84105443
ssa01	84107757	84108027	ssa01_84107757_84108027
ssa01	84294045	84294687	ssa01_84294045_84294687
ssa01	84463379	84463892	ssa01_84463379_84463892
ssa01	84479740	84492344	ssa01_84479740_84492344
ssa01	84520901	84523368	ssa01_84520901_84523368
ssa01	84602802	84602941	ssa01_84602802_84602941
ssa01	84759974	84761659	ssa01_84759974_84761659
ssa01	84840255	84842444	ssa01_84840255_84842444
ssa01	84861605	84862262	ssa01_84861605_84862262
ssa01	84889002	84890181	ssa01_84889002_84890181
ssa01	85273001	85273467	ssa01_85273001_85273467
ssa01	85335972	85337588	ssa01_85335972_85337588
ssa01	85423084	85423941	ssa01_85423084_85423941
ssa01	85589698	85592997	ssa01_85589698_85592997
ssa01	85778972	85779090	ssa01_85778972_85779090
ssa01	86250005	86258949	ssa01_86250005_86258949
ssa01	86320216	86320585	ssa01_86320216_86320585
ssa01	86443396	86443670	ssa01_86443396_86443670
ssa01	86913204	86913765	ssa01_86913204_86913765
ssa01	86960594	86961458	ssa01_86960594_86961458
ssa01	87270225	87273617	ssa01_87270225_87273617
ssa01	88344777	88345692	ssa01_88344777_88345692
ssa01	88439814	88440519	ssa01_88439814_88440519
ssa01	88445218	88445781	ssa01_88445218_88445781
ssa01	88837239	88838992	ssa01_88837239_88838992
ssa01	89041945	89070651	ssa01_89041945_89070651
ssa01	89063742	89067666	ssa01_89063742_89067666
ssa01	89131697	89132015	ssa01_89131697_89132015
ssa01	89132012	89134449	ssa01_89132012_89134449
ssa01	89167694	89168318	ssa01_89167694_89168318
ssa01	89356847	89357555	ssa01_89356847_89357555
ssa01	89365712	89367294	ssa01_89365712_89367294
ssa01	89422180	89423457	ssa01_89422180_89423457
ssa01	89503843	89505938	ssa01_89503843_89505938
ssa01	89524558	89528718	ssa01_89524558_89528718
ssa01	89671244	89672362	ssa01_89671244_89672362
ssa01	89677798	89678123	ssa01_89677798_89678123
ssa01	89774540	89783029	ssa01_89774540_89783029
ssa01	90045505	90049113	ssa01_90045505_90049113
ssa01	90121549	90122068	ssa01_90121549_90122068
ssa01	90303175	90305266	ssa01_90303175_90305266
ssa01	90401791	90402688	ssa01_90401791_90402688
ssa01	90440689	90441395	ssa01_90440689_90441395
ssa01	90440748	90441395	ssa01_90440748_90441395
ssa01	90492323	90496462	ssa01_90492323_90496462
ssa01	90619285	90619431	ssa01_90619285_90619431
ssa01	90711841	90713404	ssa01_90711841_90713404
ssa01	90767390	90792561	ssa01_90767390_90792561
ssa01	90767603	90792246	ssa01_90767603_90792246
ssa01	90767701	90792093	ssa01_90767701_90792093
ssa01	90767839	90792025	ssa01_90767839_90792025
ssa01	90826699	90828540	ssa01_90826699_90828540
ssa01	90840644	90840868	ssa01_90840644_90840868
ssa01	90918684	90918808	ssa01_90918684_90918808
ssa01	90942652	90942816	ssa01_90942652_90942816
ssa01	90999099	91001260	ssa01_90999099_91001260
ssa01	91010322	91011546	ssa01_91010322_91011546
ssa01	91090683	91093419	ssa01_91090683_91093419
ssa01	91152276	91153268	ssa01_91152276_91153268
ssa01	91162399	91166545	ssa01_91162399_91166545
ssa01	91328666	91329196	ssa01_91328666_91329196
ssa01	91625860	91626059	ssa01_91625860_91626059
ssa01	91742919	91744315	ssa01_91742919_91744315
ssa01	91766996	91769307	ssa01_91766996_91769307
ssa01	91784230	91786029	ssa01_91784230_91786029
ssa01	91815582	91817528	ssa01_91815582_91817528
ssa01	91992002	91992614	ssa01_91992002_91992614
ssa01	92016817	92017958	ssa01_92016817_92017958
ssa01	92074647	92075102	ssa01_92074647_92075102
ssa01	92111756	92111937	ssa01_92111756_92111937
ssa01	92140142	92140800	ssa01_92140142_92140800
ssa01	92160452	92160634	ssa01_92160452_92160634
ssa01	92549518	92550015	ssa01_92549518_92550015
ssa01	92685281	92686690	ssa01_92685281_92686690
ssa01	92877097	92882266	ssa01_92877097_92882266
ssa01	93007403	93007796	ssa01_93007403_93007796
ssa01	93101139	93102246	ssa01_93101139_93102246
ssa01	93332378	93332817	ssa01_93332378_93332817
ssa01	93395993	93398577	ssa01_93395993_93398577
ssa01	93399517	93400860	ssa01_93399517_93400860
ssa01	93584024	93584370	ssa01_93584024_93584370
ssa01	93591268	93591381	ssa01_93591268_93591381
ssa01	93785067	93786451	ssa01_93785067_93786451
ssa01	94093456	94095333	ssa01_94093456_94095333
ssa01	94185816	94186557	ssa01_94185816_94186557
ssa01	94221941	94222427	ssa01_94221941_94222427
ssa01	94230294	94231580	ssa01_94230294_94231580
ssa01	94295340	94295571	ssa01_94295340_94295571
ssa01	94353868	94354169	ssa01_94353868_94354169
ssa01	94443802	94443963	ssa01_94443802_94443963
ssa01	94817379	94817482	ssa01_94817379_94817482
ssa01	94828015	94828140	ssa01_94828015_94828140
ssa01	95031211	95047986	ssa01_95031211_95047986
ssa01	95065475	95067906	ssa01_95065475_95067906
ssa01	95256008	95257840	ssa01_95256008_95257840
ssa01	95289070	95289965	ssa01_95289070_95289965
ssa01	95357053	95357362	ssa01_95357053_95357362
ssa01	95366350	95367245	ssa01_95366350_95367245
ssa01	95406618	95415084	ssa01_95406618_95415084
ssa01	95502015	95502516	ssa01_95502015_95502516
ssa01	95602917	95603056	ssa01_95602917_95603056
ssa01	95723691	95723900	ssa01_95723691_95723900
ssa01	95753047	95754938	ssa01_95753047_95754938
ssa01	95762909	95766890	ssa01_95762909_95766890
ssa01	95929576	95929839	ssa01_95929576_95929839
ssa01	96026060	96026332	ssa01_96026060_96026332
ssa01	96110793	96111343	ssa01_96110793_96111343
ssa01	96223810	96224013	ssa01_96223810_96224013
ssa01	96292864	96292977	ssa01_96292864_96292977
ssa01	96381951	96382842	ssa01_96381951_96382842
ssa01	96431318	96433897	ssa01_96431318_96433897
ssa01	96460689	96460801	ssa01_96460689_96460801
ssa01	96723680	96725877	ssa01_96723680_96725877
ssa01	96823054	96824390	ssa01_96823054_96824390
ssa01	96835969	96837368	ssa01_96835969_96837368
ssa01	97006078	97007110	ssa01_97006078_97007110
ssa01	97028643	97028824	ssa01_97028643_97028824
ssa01	97120851	97122032	ssa01_97120851_97122032
ssa01	97147244	97147951	ssa01_97147244_97147951
ssa01	97484015	97487969	ssa01_97484015_97487969
ssa01	97536935	97537276	ssa01_97536935_97537276
ssa01	97845338	97845649	ssa01_97845338_97845649
ssa01	98063175	98064133	ssa01_98063175_98064133
ssa01	98188114	98196320	ssa01_98188114_98196320
ssa01	98404978	98406892	ssa01_98404978_98406892
ssa01	98537387	98538205	ssa01_98537387_98538205
ssa01	98614748	98615524	ssa01_98614748_98615524
ssa01	98617064	98617720	ssa01_98617064_98617720
ssa01	98619079	98619446	ssa01_98619079_98619446
ssa01	98933968	98936952	ssa01_98933968_98936952
ssa01	98975940	98986398	ssa01_98975940_98986398
ssa01	99093975	99095585	ssa01_99093975_99095585
ssa01	99097743	99097879	ssa01_99097743_99097879
ssa01	99128094	99128478	ssa01_99128094_99128478
ssa01	99236089	99236220	ssa01_99236089_99236220
ssa01	99262841	99263436	ssa01_99262841_99263436
ssa01	99506807	99514129	ssa01_99506807_99514129
ssa01	100689510	100689660	ssa01_100689510_100689660
ssa01	100995897	100997451	ssa01_100995897_100997451
ssa01	101236112	101238070	ssa01_101236112_101238070
ssa01	102099935	102104010	ssa01_102099935_102104010
ssa01	102185372	102188592	ssa01_102185372_102188592
ssa01	102220153	102220477	ssa01_102220153_102220477
ssa01	102337634	102339438	ssa01_102337634_102339438
ssa01	103172303	103177846	ssa01_103172303_103177846
ssa01	103261600	103263561	ssa01_103261600_103263561
ssa01	104050654	104050784	ssa01_104050654_104050784
ssa01	104106576	104107504	ssa01_104106576_104107504
ssa01	104307160	104308725	ssa01_104307160_104308725
ssa01	104345173	104345340	ssa01_104345173_104345340
ssa01	104491003	104491877	ssa01_104491003_104491877
ssa01	104755174	104755987	ssa01_104755174_104755987
ssa01	104804054	104804607	ssa01_104804054_104804607
ssa01	104933810	104934207	ssa01_104933810_104934207
ssa01	105000219	105000496	ssa01_105000219_105000496
ssa01	105238905	105240455	ssa01_105238905_105240455
ssa01	105488137	105488491	ssa01_105488137_105488491
ssa01	105655777	105656861	ssa01_105655777_105656861
ssa01	105950738	105954835	ssa01_105950738_105954835
ssa01	105957590	105965260	ssa01_105957590_105965260
ssa01	106079410	106079618	ssa01_106079410_106079618
ssa01	106425847	106426131	ssa01_106425847_106426131
ssa01	107698775	107699095	ssa01_107698775_107699095
ssa01	108126648	108126898	ssa01_108126648_108126898
ssa01	108262120	108262283	ssa01_108262120_108262283
ssa01	108291292	108294931	ssa01_108291292_108294931
ssa01	108291559	108292323	ssa01_108291559_108292323
ssa01	108360952	108362323	ssa01_108360952_108362323
ssa01	108957504	108957655	ssa01_108957504_108957655
ssa01	109021304	109024961	ssa01_109021304_109024961
ssa01	109078342	109078519	ssa01_109078342_109078519
ssa01	109414640	109414979	ssa01_109414640_109414979
ssa01	109474597	109477270	ssa01_109474597_109477270
ssa01	109499853	109499982	ssa01_109499853_109499982
ssa01	109757218	109758248	ssa01_109757218_109758248
ssa01	109800916	109801214	ssa01_109800916_109801214
ssa01	109838302	109853903	ssa01_109838302_109853903
ssa01	109902664	109903233	ssa01_109902664_109903233
ssa01	109952546	109958890	ssa01_109952546_109958890
ssa01	109969391	109970018	ssa01_109969391_109970018
ssa01	110195824	110196313	ssa01_110195824_110196313
ssa01	110344101	110344305	ssa01_110344101_110344305
ssa01	110414711	110416163	ssa01_110414711_110416163
ssa01	110450851	110452174	ssa01_110450851_110452174
ssa01	110541684	110542069	ssa01_110541684_110542069
ssa01	110834796	110835155	ssa01_110834796_110835155
ssa01	111078621	111078767	ssa01_111078621_111078767
ssa01	111224542	111224661	ssa01_111224542_111224661
ssa01	111231286	111231790	ssa01_111231286_111231790
ssa01	111257489	111258929	ssa01_111257489_111258929
ssa01	112078331	112081762	ssa01_112078331_112081762
ssa01	112170151	112183310	ssa01_112170151_112183310
ssa01	112184197	112185276	ssa01_112184197_112185276
ssa01	112267571	112267767	ssa01_112267571_112267767
ssa01	112287318	112287491	ssa01_112287318_112287491
ssa01	112340361	112341391	ssa01_112340361_112341391
ssa01	112606780	112610320	ssa01_112606780_112610320
ssa01	112687049	112687896	ssa01_112687049_112687896
ssa01	112716160	112716440	ssa01_112716160_112716440
ssa01	112855823	112855958	ssa01_112855823_112855958
ssa01	112934659	112934824	ssa01_112934659_112934824
ssa01	112984780	112984988	ssa01_112984780_112984988
ssa01	113153808	113157169	ssa01_113153808_113157169
ssa01	113199838	113200072	ssa01_113199838_113200072
ssa01	113203766	113208532	ssa01_113203766_113208532
ssa01	113283384	113283918	ssa01_113283384_113283918
ssa01	113407552	113410304	ssa01_113407552_113410304
ssa01	113411496	113411753	ssa01_113411496_113411753
ssa01	113520190	113526416	ssa01_113520190_113526416
ssa01	113752094	113754276	ssa01_113752094_113754276
ssa01	113940812	113942483	ssa01_113940812_113942483
ssa01	113978747	113984950	ssa01_113978747_113984950
ssa01	113978750	113979274	ssa01_113978750_113979274
ssa01	113989246	113990166	ssa01_113989246_113990166
ssa01	114127118	114127316	ssa01_114127118_114127316
ssa01	114214805	114215041	ssa01_114214805_114215041
ssa01	114215778	114216082	ssa01_114215778_114216082
ssa01	114315320	114315969	ssa01_114315320_114315969
ssa01	114389852	114390450	ssa01_114389852_114390450
ssa01	114534789	114535807	ssa01_114534789_114535807
ssa01	114936708	114938329	ssa01_114936708_114938329
ssa01	115032520	115033398	ssa01_115032520_115033398
ssa01	115061714	115061865	ssa01_115061714_115061865
ssa01	115229777	115230046	ssa01_115229777_115230046
ssa01	115338049	115338500	ssa01_115338049_115338500
ssa01	115414028	115414196	ssa01_115414028_115414196
ssa01	115606438	115611299	ssa01_115606438_115611299
ssa01	115619093	115620544	ssa01_115619093_115620544
ssa01	115867457	115868878	ssa01_115867457_115868878
ssa01	116056224	116057054	ssa01_116056224_116057054
ssa01	116230493	116235641	ssa01_116230493_116235641
ssa01	116673558	116675453	ssa01_116673558_116675453
ssa01	116754933	116756143	ssa01_116754933_116756143
ssa01	117063586	117065314	ssa01_117063586_117065314
ssa01	117380313	117380696	ssa01_117380313_117380696
ssa01	117502043	117502159	ssa01_117502043_117502159
ssa01	117692078	117693811	ssa01_117692078_117693811
ssa01	117824432	117824615	ssa01_117824432_117824615
ssa01	118388001	118388336	ssa01_118388001_118388336
ssa01	118418873	118419440	ssa01_118418873_118419440
ssa01	118689006	118689133	ssa01_118689006_118689133
ssa01	119014375	119014537	ssa01_119014375_119014537
ssa01	119171782	119172778	ssa01_119171782_119172778
ssa01	119218376	119218705	ssa01_119218376_119218705
ssa01	119338895	119339077	ssa01_119338895_119339077
ssa01	119414286	119414517	ssa01_119414286_119414517
ssa01	119422295	119426839	ssa01_119422295_119426839
ssa01	119433545	119433683	ssa01_119433545_119433683
ssa01	119769668	119770019	ssa01_119769668_119770019
ssa01	119905301	119906185	ssa01_119905301_119906185
ssa01	119969377	119970076	ssa01_119969377_119970076
ssa01	120194607	120199055	ssa01_120194607_120199055
ssa01	120273437	120274380	ssa01_120273437_120274380
ssa01	120354821	120356264	ssa01_120354821_120356264
ssa01	120788139	120788336	ssa01_120788139_120788336
ssa01	120804201	120806447	ssa01_120804201_120806447
ssa01	121018351	121018487	ssa01_121018351_121018487
ssa01	121133925	121134357	ssa01_121133925_121134357
ssa01	121291329	121291880	ssa01_121291329_121291880
ssa01	121433259	121434450	ssa01_121433259_121434450
ssa01	121506507	121506853	ssa01_121506507_121506853
ssa01	121549799	121552596	ssa01_121549799_121552596
ssa01	121550853	121551275	ssa01_121550853_121551275
ssa01	121828016	121828753	ssa01_121828016_121828753
ssa01	121894518	121896048	ssa01_121894518_121896048
ssa01	122154707	122158215	ssa01_122154707_122158215
ssa01	122285446	122286085	ssa01_122285446_122286085
ssa01	122522902	122523305	ssa01_122522902_122523305
ssa01	122812883	122815952	ssa01_122812883_122815952
ssa01	122888414	122891346	ssa01_122888414_122891346
ssa01	122892982	122895610	ssa01_122892982_122895610
ssa01	123229226	123229377	ssa01_123229226_123229377
ssa01	123240736	123241472	ssa01_123240736_123241472
ssa01	123426266	123427517	ssa01_123426266_123427517
ssa01	123619891	123620667	ssa01_123619891_123620667
ssa01	123788123	123790204	ssa01_123788123_123790204
ssa01	123810951	123811255	ssa01_123810951_123811255
ssa01	123957366	123957474	ssa01_123957366_123957474
ssa01	123997424	123997536	ssa01_123997424_123997536
ssa01	123997667	124000215	ssa01_123997667_124000215
ssa01	124077870	124081627	ssa01_124077870_124081627
ssa01	124122117	124122872	ssa01_124122117_124122872
ssa01	124173869	124174634	ssa01_124173869_124174634
ssa01	124185293	124185685	ssa01_124185293_124185685
ssa01	124329415	124330004	ssa01_124329415_124330004
ssa01	124388627	124389069	ssa01_124388627_124389069
ssa01	124459652	124463337	ssa01_124459652_124463337
ssa01	124463098	124464689	ssa01_124463098_124464689
ssa01	124483331	124484625	ssa01_124483331_124484625
ssa01	124500254	124505363	ssa01_124500254_124505363
ssa01	124608120	124609806	ssa01_124608120_124609806
ssa01	124739293	124739567	ssa01_124739293_124739567
ssa01	124820040	124820213	ssa01_124820040_124820213
ssa01	124905288	124905426	ssa01_124905288_124905426
ssa01	124970779	124972464	ssa01_124970779_124972464
ssa01	125014806	125014932	ssa01_125014806_125014932
ssa01	125017675	125018139	ssa01_125017675_125018139
ssa01	125037854	125041976	ssa01_125037854_125041976
ssa01	125043622	125044575	ssa01_125043622_125044575
ssa01	125123315	125123466	ssa01_125123315_125123466
ssa01	125357658	125357865	ssa01_125357658_125357865
ssa01	125552094	125552398	ssa01_125552094_125552398
ssa01	125588747	125590191	ssa01_125588747_125590191
ssa01	125616202	125616308	ssa01_125616202_125616308
ssa01	125650076	125650931	ssa01_125650076_125650931
ssa01	125718172	125722762	ssa01_125718172_125722762
ssa01	125768457	125768982	ssa01_125768457_125768982
ssa01	125859868	125860803	ssa01_125859868_125860803
ssa01	125927455	125928665	ssa01_125927455_125928665
ssa01	125993234	125994875	ssa01_125993234_125994875
ssa01	126091912	126092488	ssa01_126091912_126092488
ssa01	126171291	126177537	ssa01_126171291_126177537
ssa01	126475882	126478733	ssa01_126475882_126478733
ssa01	126559078	126564245	ssa01_126559078_126564245
ssa01	126599298	126601034	ssa01_126599298_126601034
ssa01	126841553	126842242	ssa01_126841553_126842242
ssa01	126846919	126847046	ssa01_126846919_126847046
ssa01	126978566	126978675	ssa01_126978566_126978675
ssa01	127053258	127057995	ssa01_127053258_127057995
ssa01	127081734	127081909	ssa01_127081734_127081909
ssa01	127450971	127452283	ssa01_127450971_127452283
ssa01	127601777	127601895	ssa01_127601777_127601895
ssa01	127869445	127869605	ssa01_127869445_127869605
ssa01	127946760	127948125	ssa01_127946760_127948125
ssa01	128278974	128281958	ssa01_128278974_128281958
ssa01	128541160	128553314	ssa01_128541160_128553314
ssa01	128670569	128670719	ssa01_128670569_128670719
ssa01	128770738	128773565	ssa01_128770738_128773565
ssa01	128783082	128785170	ssa01_128783082_128785170
ssa01	128993605	128996758	ssa01_128993605_128996758
ssa01	128998191	128998585	ssa01_128998191_128998585
ssa01	129185200	129185376	ssa01_129185200_129185376
ssa01	129264622	129266723	ssa01_129264622_129266723
ssa01	129313876	129314314	ssa01_129313876_129314314
ssa01	129367039	129370311	ssa01_129367039_129370311
ssa01	129511396	129512831	ssa01_129511396_129512831
ssa01	129524996	129525130	ssa01_129524996_129525130
ssa01	129546258	129547260	ssa01_129546258_129547260
ssa01	129635949	129636054	ssa01_129635949_129636054
ssa01	129658790	129659025	ssa01_129658790_129659025
ssa01	129838452	129842816	ssa01_129838452_129842816
ssa01	129883239	129883788	ssa01_129883239_129883788
ssa01	129913583	129919129	ssa01_129913583_129919129
ssa01	129944286	129945500	ssa01_129944286_129945500
ssa01	130320945	130326408	ssa01_130320945_130326408
ssa01	130333202	130334506	ssa01_130333202_130334506
ssa01	130385793	130387339	ssa01_130385793_130387339
ssa01	130490178	130495691	ssa01_130490178_130495691
ssa01	130588559	130589052	ssa01_130588559_130589052
ssa01	130622844	130623036	ssa01_130622844_130623036
ssa01	130674308	130675027	ssa01_130674308_130675027
ssa01	130713063	130713315	ssa01_130713063_130713315
ssa01	130853069	130855561	ssa01_130853069_130855561
ssa01	130945288	130945894	ssa01_130945288_130945894
ssa01	130962010	130963381	ssa01_130962010_130963381
ssa01	131025971	131029715	ssa01_131025971_131029715
ssa01	131104169	131106834	ssa01_131104169_131106834
ssa01	131130635	131130940	ssa01_131130635_131130940
ssa01	131260927	131261218	ssa01_131260927_131261218
ssa01	131291096	131291451	ssa01_131291096_131291451
ssa01	131347296	131347701	ssa01_131347296_131347701
ssa01	131364250	131364453	ssa01_131364250_131364453
ssa01	131582103	131583478	ssa01_131582103_131583478
ssa01	131617069	131617450	ssa01_131617069_131617450
ssa01	131682036	131683409	ssa01_131682036_131683409
ssa01	131757041	131784999	ssa01_131757041_131784999
ssa01	131833628	131834654	ssa01_131833628_131834654
ssa01	131908324	131908521	ssa01_131908324_131908521
ssa01	132078177	132078359	ssa01_132078177_132078359
ssa01	132113115	132113507	ssa01_132113115_132113507
ssa01	132224821	132225908	ssa01_132224821_132225908
ssa01	132414607	132418786	ssa01_132414607_132418786
ssa01	132558562	132558973	ssa01_132558562_132558973
ssa01	132580110	132580741	ssa01_132580110_132580741
ssa01	132591927	132593104	ssa01_132591927_132593104
ssa01	132619033	132621945	ssa01_132619033_132621945
ssa01	132957219	132958124	ssa01_132957219_132958124
ssa01	133108572	133108820	ssa01_133108572_133108820
ssa01	133177541	133177996	ssa01_133177541_133177996
ssa01	133417181	133417942	ssa01_133417181_133417942
ssa01	133422823	133423000	ssa01_133422823_133423000
ssa01	133539213	133544816	ssa01_133539213_133544816
ssa01	133727022	133731878	ssa01_133727022_133731878
ssa01	133838109	133839549	ssa01_133838109_133839549
ssa01	133964944	133968699	ssa01_133964944_133968699
ssa01	134110054	134115839	ssa01_134110054_134115839
ssa01	134133679	134135725	ssa01_134133679_134135725
ssa01	134216403	134216731	ssa01_134216403_134216731
ssa01	134332402	134335283	ssa01_134332402_134335283
ssa01	134577173	134577915	ssa01_134577173_134577915
ssa01	134639511	134639655	ssa01_134639511_134639655
ssa01	134670996	134671887	ssa01_134670996_134671887
ssa01	134906423	134908636	ssa01_134906423_134908636
ssa01	134995807	134996559	ssa01_134995807_134996559
ssa01	135148482	135151382	ssa01_135148482_135151382
ssa01	135190699	135191278	ssa01_135190699_135191278
ssa01	135244027	135246012	ssa01_135244027_135246012
ssa01	135280110	135283821	ssa01_135280110_135283821
ssa01	135398426	135399103	ssa01_135398426_135399103
ssa01	135438465	135439476	ssa01_135438465_135439476
ssa01	135761137	135762332	ssa01_135761137_135762332
ssa01	135792463	135796046	ssa01_135792463_135796046
ssa01	135823974	135825103	ssa01_135823974_135825103
ssa01	135856385	135857707	ssa01_135856385_135857707
ssa01	135869012	135869127	ssa01_135869012_135869127
ssa01	136320964	136321301	ssa01_136320964_136321301
ssa01	136342483	136344686	ssa01_136342483_136344686
ssa01	136467494	136473432	ssa01_136467494_136473432
ssa01	136610044	136637421	ssa01_136610044_136637421
ssa01	136933746	136953856	ssa01_136933746_136953856
ssa01	136978841	136979093	ssa01_136978841_136979093
ssa01	137001760	137002295	ssa01_137001760_137002295
ssa01	137014828	137015922	ssa01_137014828_137015922
ssa01	137320877	137321053	ssa01_137320877_137321053
ssa01	137726012	137738706	ssa01_137726012_137738706
ssa01	137730173	137731492	ssa01_137730173_137731492
ssa01	137743888	137744013	ssa01_137743888_137744013
ssa01	137828235	137829605	ssa01_137828235_137829605
ssa01	137850631	137851502	ssa01_137850631_137851502
ssa01	137851494	137852197	ssa01_137851494_137852197
ssa01	137902558	137906704	ssa01_137902558_137906704
ssa01	138167638	138167945	ssa01_138167638_138167945
ssa01	138199004	138200844	ssa01_138199004_138200844
ssa01	138223929	138224268	ssa01_138223929_138224268
ssa01	138249182	138251735	ssa01_138249182_138251735
ssa01	138264370	138265147	ssa01_138264370_138265147
ssa01	138327597	138327774	ssa01_138327597_138327774
ssa01	138377636	138377771	ssa01_138377636_138377771
ssa01	138591208	138593784	ssa01_138591208_138593784
ssa01	138596133	138596790	ssa01_138596133_138596790
ssa01	138658113	138659139	ssa01_138658113_138659139
ssa01	138765279	138773869	ssa01_138765279_138773869
ssa01	138775369	138775497	ssa01_138775369_138775497
ssa01	138904108	138904315	ssa01_138904108_138904315
ssa01	139020139	139020850	ssa01_139020139_139020850
ssa01	139134527	139150200	ssa01_139134527_139150200
ssa01	139270237	139270662	ssa01_139270237_139270662
ssa01	139338027	139338684	ssa01_139338027_139338684
ssa01	139396990	139398014	ssa01_139396990_139398014
ssa01	139401744	139403193	ssa01_139401744_139403193
ssa01	139450972	139451748	ssa01_139450972_139451748
ssa01	139460578	139461067	ssa01_139460578_139461067
ssa01	139757133	139757624	ssa01_139757133_139757624
ssa01	139810776	139811294	ssa01_139810776_139811294
ssa01	139910596	139912045	ssa01_139910596_139912045
ssa01	139921510	139923271	ssa01_139921510_139923271
ssa01	140079772	140080346	ssa01_140079772_140080346
ssa01	140228738	140229428	ssa01_140228738_140229428
ssa01	140418488	140418768	ssa01_140418488_140418768
ssa01	140421178	140421490	ssa01_140421178_140421490
ssa01	140424339	140424447	ssa01_140424339_140424447
ssa01	140505991	140506153	ssa01_140505991_140506153
ssa01	140558388	140558499	ssa01_140558388_140558499
ssa01	140565021	140565870	ssa01_140565021_140565870
ssa01	141345399	141346742	ssa01_141345399_141346742
ssa01	141558077	141558399	ssa01_141558077_141558399
ssa01	141717678	141718400	ssa01_141717678_141718400
ssa01	141875277	141877315	ssa01_141875277_141877315
ssa01	142047911	142048105	ssa01_142047911_142048105
ssa01	142050998	142051104	ssa01_142050998_142051104
ssa01	142291206	142309971	ssa01_142291206_142309971
ssa01	142387088	142389009	ssa01_142387088_142389009
ssa01	142687466	142688576	ssa01_142687466_142688576
ssa01	142817683	142818096	ssa01_142817683_142818096
ssa01	142923367	142925334	ssa01_142923367_142925334
ssa01	143114021	143116151	ssa01_143114021_143116151
ssa01	143179515	143181086	ssa01_143179515_143181086
ssa01	143455309	143463302	ssa01_143455309_143463302
ssa01	143457804	143458277	ssa01_143457804_143458277
ssa01	143549757	143551536	ssa01_143549757_143551536
ssa01	144392328	144392451	ssa01_144392328_144392451
ssa01	144526666	144528202	ssa01_144526666_144528202
ssa01	144978697	144980587	ssa01_144978697_144980587
ssa01	145135128	145135937	ssa01_145135128_145135937
ssa01	145161950	145163380	ssa01_145161950_145163380
ssa01	145215516	145217318	ssa01_145215516_145217318
ssa01	145277091	145277288	ssa01_145277091_145277288
ssa01	145278008	145278218	ssa01_145278008_145278218
ssa01	145300625	145301626	ssa01_145300625_145301626
ssa01	145328419	145330231	ssa01_145328419_145330231
ssa01	145467986	145469502	ssa01_145467986_145469502
ssa01	145485741	145486272	ssa01_145485741_145486272
ssa01	145589441	145589595	ssa01_145589441_145589595
ssa01	145599357	145599465	ssa01_145599357_145599465
ssa01	145824223	145824337	ssa01_145824223_145824337
ssa01	145835990	145836442	ssa01_145835990_145836442
ssa01	146194480	146195157	ssa01_146194480_146195157
ssa01	146379487	146379589	ssa01_146379487_146379589
ssa01	146380046	146382695	ssa01_146380046_146382695
ssa01	146381157	146383405	ssa01_146381157_146383405
ssa01	146381735	146385605	ssa01_146381735_146385605
ssa01	146469666	146474093	ssa01_146469666_146474093
ssa01	146473107	146473517	ssa01_146473107_146473517
ssa01	146658343	146658587	ssa01_146658343_146658587
ssa01	146888124	146888491	ssa01_146888124_146888491
ssa01	147328029	147332422	ssa01_147328029_147332422
ssa01	147346604	147347061	ssa01_147346604_147347061
ssa01	147579954	147585360	ssa01_147579954_147585360
ssa01	147637116	147637265	ssa01_147637116_147637265
ssa01	147641956	147642712	ssa01_147641956_147642712
ssa01	147810913	147811494	ssa01_147810913_147811494
ssa01	147837525	147839360	ssa01_147837525_147839360
ssa01	147838666	147839095	ssa01_147838666_147839095
ssa01	147876882	147878420	ssa01_147876882_147878420
ssa01	147880428	147881887	ssa01_147880428_147881887
ssa01	148017807	148019372	ssa01_148017807_148019372
ssa01	148017808	148019274	ssa01_148017808_148019274
ssa01	148025161	148026623	ssa01_148025161_148026623
ssa01	148029271	148033912	ssa01_148029271_148033912
ssa01	148036588	148040462	ssa01_148036588_148040462
ssa01	148120397	148121055	ssa01_148120397_148121055
ssa01	148292591	148292826	ssa01_148292591_148292826
ssa01	148407964	148411299	ssa01_148407964_148411299
ssa01	148467000	148467126	ssa01_148467000_148467126
ssa01	148661512	148661675	ssa01_148661512_148661675
ssa01	148834825	148834960	ssa01_148834825_148834960
ssa01	148846045	148846204	ssa01_148846045_148846204
ssa01	149012094	149012561	ssa01_149012094_149012561
ssa01	149043767	149044543	ssa01_149043767_149044543
ssa01	149261350	149261575	ssa01_149261350_149261575
ssa01	149415806	149458148	ssa01_149415806_149458148
ssa01	149415990	149458076	ssa01_149415990_149458076
ssa01	149647292	149647423	ssa01_149647292_149647423
ssa01	149648573	149648737	ssa01_149648573_149648737
ssa01	149765969	149768477	ssa01_149765969_149768477
ssa01	150040357	150040567	ssa01_150040357_150040567
ssa01	150329071	150331371	ssa01_150329071_150331371
ssa01	150464813	150465880	ssa01_150464813_150465880
ssa01	150485741	150487271	ssa01_150485741_150487271
ssa01	150488150	150488770	ssa01_150488150_150488770
ssa01	150711269	150713040	ssa01_150711269_150713040
ssa01	150780005	150780297	ssa01_150780005_150780297
ssa01	150809810	150811756	ssa01_150809810_150811756
ssa01	150867985	150869725	ssa01_150867985_150869725
ssa01	151210933	151220683	ssa01_151210933_151220683
ssa01	151228902	151242853	ssa01_151228902_151242853
ssa01	151246513	151286085	ssa01_151246513_151286085
ssa01	151325205	151326265	ssa01_151325205_151326265
ssa01	151344492	151346287	ssa01_151344492_151346287
ssa01	151568342	151569400	ssa01_151568342_151569400
ssa01	151621260	151621930	ssa01_151621260_151621930
ssa01	151655832	151657114	ssa01_151655832_151657114
ssa01	151675415	151676930	ssa01_151675415_151676930
ssa01	151809958	151810075	ssa01_151809958_151810075
ssa01	151894419	151894627	ssa01_151894419_151894627
ssa01	152002794	152002900	ssa01_152002794_152002900
ssa01	152020979	152021101	ssa01_152020979_152021101
ssa01	152107521	152107675	ssa01_152107521_152107675
ssa01	152270593	152270723	ssa01_152270593_152270723
ssa01	152333564	152334064	ssa01_152333564_152334064
ssa01	152387315	152387482	ssa01_152387315_152387482
ssa01	152679196	152679300	ssa01_152679196_152679300
ssa01	152799155	152799365	ssa01_152799155_152799365
ssa01	153093887	153094064	ssa01_153093887_153094064
ssa01	153574825	153575527	ssa01_153574825_153575527
ssa01	153680505	153680831	ssa01_153680505_153680831
ssa01	153752772	153752977	ssa01_153752772_153752977
ssa01	153832519	153832910	ssa01_153832519_153832910
ssa01	153860917	153861044	ssa01_153860917_153861044
ssa01	154045425	154046170	ssa01_154045425_154046170
ssa01	154046324	154046492	ssa01_154046324_154046492
ssa01	154106243	154106722	ssa01_154106243_154106722
ssa01	154222224	154222515	ssa01_154222224_154222515
ssa01	154312941	154313621	ssa01_154312941_154313621
ssa01	154617841	154618064	ssa01_154617841_154618064
ssa01	154866764	154867200	ssa01_154866764_154867200
ssa01	155095197	155096338	ssa01_155095197_155096338
ssa01	155113811	155113920	ssa01_155113811_155113920
ssa01	155128949	155131510	ssa01_155128949_155131510
ssa01	155342472	155345966	ssa01_155342472_155345966
ssa01	155607674	155608848	ssa01_155607674_155608848
ssa01	155656290	155657357	ssa01_155656290_155657357
ssa01	156415573	156415783	ssa01_156415573_156415783
ssa01	156803987	156804224	ssa01_156803987_156804224
ssa01	156887263	156887960	ssa01_156887263_156887960
ssa01	157055268	157064514	ssa01_157055268_157064514
ssa01	157484095	157484265	ssa01_157484095_157484265
ssa01	157613639	157613742	ssa01_157613639_157613742
ssa01	157635509	157636804	ssa01_157635509_157636804
ssa01	157665037	157669134	ssa01_157665037_157669134
ssa01	157727265	157727504	ssa01_157727265_157727504
ssa01	157886779	157887327	ssa01_157886779_157887327
ssa01	157983745	157984114	ssa01_157983745_157984114
ssa01	158019104	158020821	ssa01_158019104_158020821
ssa01	158052654	158054344	ssa01_158052654_158054344
ssa01	158064552	158065278	ssa01_158064552_158065278
ssa01	158286253	158286490	ssa01_158286253_158286490
ssa01	158523365	158523826	ssa01_158523365_158523826
ssa01	158574913	158576039	ssa01_158574913_158576039
ssa01	158741395	158745594	ssa01_158741395_158745594
ssa01	158823506	158823662	ssa01_158823506_158823662
ssa02	104175	104841	ssa02_104175_104841
ssa02	323056	323418	ssa02_323056_323418
ssa02	1136087	1136288	ssa02_1136087_1136288
ssa02	1550682	1554026	ssa02_1550682_1554026
ssa02	1550686	1554041	ssa02_1550686_1554041
ssa02	3436320	3437525	ssa02_3436320_3437525
ssa02	5606835	5608905	ssa02_5606835_5608905
ssa02	6259513	6260156	ssa02_6259513_6260156
ssa02	6550646	6552776	ssa02_6550646_6552776
ssa02	6668070	6669295	ssa02_6668070_6669295
ssa02	6763879	6765685	ssa02_6763879_6765685
ssa02	7117276	8410828	ssa02_7117276_8410828
ssa02	7121808	8402720	ssa02_7121808_8402720
ssa02	7215558	7216419	ssa02_7215558_7216419
ssa02	7946929	7947243	ssa02_7946929_7947243
ssa02	8013588	8013996	ssa02_8013588_8013996
ssa02	8126353	8128123	ssa02_8126353_8128123
ssa02	8188202	8196336	ssa02_8188202_8196336
ssa02	8431558	8434338	ssa02_8431558_8434338
ssa02	8516699	8519076	ssa02_8516699_8519076
ssa02	8847286	8853462	ssa02_8847286_8853462
ssa02	8847315	8853881	ssa02_8847315_8853881
ssa02	9003255	9003568	ssa02_9003255_9003568
ssa02	9305266	9306480	ssa02_9305266_9306480
ssa02	9603165	9613902	ssa02_9603165_9613902
ssa02	9734634	9735041	ssa02_9734634_9735041
ssa02	9987367	9988291	ssa02_9987367_9988291
ssa02	10184928	10186343	ssa02_10184928_10186343
ssa02	10399105	10399708	ssa02_10399105_10399708
ssa02	10652779	10652975	ssa02_10652779_10652975
ssa02	10738394	10741603	ssa02_10738394_10741603
ssa02	10787738	10788396	ssa02_10787738_10788396
ssa02	11033925	11036434	ssa02_11033925_11036434
ssa02	11292510	11294487	ssa02_11292510_11294487
ssa02	11576383	11578459	ssa02_11576383_11578459
ssa02	11635543	11636414	ssa02_11635543_11636414
ssa02	11650379	11651655	ssa02_11650379_11651655
ssa02	11787410	11789999	ssa02_11787410_11789999
ssa02	12355962	12356781	ssa02_12355962_12356781
ssa02	13006233	13008093	ssa02_13006233_13008093
ssa02	13081361	13082048	ssa02_13081361_13082048
ssa02	13132996	13135069	ssa02_13132996_13135069
ssa02	13138777	13139187	ssa02_13138777_13139187
ssa02	13168001	13170223	ssa02_13168001_13170223
ssa02	13226001	13227430	ssa02_13226001_13227430
ssa02	13524471	13529093	ssa02_13524471_13529093
ssa02	13691075	13691315	ssa02_13691075_13691315
ssa02	13730803	13731263	ssa02_13730803_13731263
ssa02	14072415	14072597	ssa02_14072415_14072597
ssa02	14091988	14093164	ssa02_14091988_14093164
ssa02	14293231	14293387	ssa02_14293231_14293387
ssa02	14298012	14298149	ssa02_14298012_14298149
ssa02	14461527	14464715	ssa02_14461527_14464715
ssa02	14464791	14470357	ssa02_14464791_14470357
ssa02	14720264	14720779	ssa02_14720264_14720779
ssa02	14993939	14995984	ssa02_14993939_14995984
ssa02	15000550	15001182	ssa02_15000550_15001182
ssa02	15025155	15087058	ssa02_15025155_15087058
ssa02	15235867	15237300	ssa02_15235867_15237300
ssa02	15295014	15295648	ssa02_15295014_15295648
ssa02	15507544	15509615	ssa02_15507544_15509615
ssa02	15616224	15618415	ssa02_15616224_15618415
ssa02	15617107	15625047	ssa02_15617107_15625047
ssa02	15660554	15660663	ssa02_15660554_15660663
ssa02	15872055	15872451	ssa02_15872055_15872451
ssa02	15925566	15925735	ssa02_15925566_15925735
ssa02	16061820	16062125	ssa02_16061820_16062125
ssa02	16154764	16158933	ssa02_16154764_16158933
ssa02	16343497	16343741	ssa02_16343497_16343741
ssa02	16367940	16368043	ssa02_16367940_16368043
ssa02	16387787	16392658	ssa02_16387787_16392658
ssa02	16537608	16549506	ssa02_16537608_16549506
ssa02	16763729	16767094	ssa02_16763729_16767094
ssa02	17087295	17088596	ssa02_17087295_17088596
ssa02	17100648	17101129	ssa02_17100648_17101129
ssa02	17107317	17107487	ssa02_17107317_17107487
ssa02	17204317	17204637	ssa02_17204317_17204637
ssa02	17215343	17216272	ssa02_17215343_17216272
ssa02	17273971	17274129	ssa02_17273971_17274129
ssa02	17500076	17500246	ssa02_17500076_17500246
ssa02	17509349	17509476	ssa02_17509349_17509476
ssa02	17658187	17658577	ssa02_17658187_17658577
ssa02	17664117	17664720	ssa02_17664117_17664720
ssa02	17782861	17782969	ssa02_17782861_17782969
ssa02	17826536	17829860	ssa02_17826536_17829860
ssa02	17876181	17876798	ssa02_17876181_17876798
ssa02	17933751	17933989	ssa02_17933751_17933989
ssa02	17937199	17937510	ssa02_17937199_17937510
ssa02	18129794	18129958	ssa02_18129794_18129958
ssa02	18224286	18224427	ssa02_18224286_18224427
ssa02	18544104	18552485	ssa02_18544104_18552485
ssa02	18594731	18595318	ssa02_18594731_18595318
ssa02	18768424	18777322	ssa02_18768424_18777322
ssa02	18798439	18799108	ssa02_18798439_18799108
ssa02	19214139	19214338	ssa02_19214139_19214338
ssa02	19605643	19607885	ssa02_19605643_19607885
ssa02	19665280	19665391	ssa02_19665280_19665391
ssa02	19869348	19869717	ssa02_19869348_19869717
ssa02	20156301	20157826	ssa02_20156301_20157826
ssa02	20161991	20162328	ssa02_20161991_20162328
ssa02	20196476	20197630	ssa02_20196476_20197630
ssa02	20202426	20204331	ssa02_20202426_20204331
ssa02	20210603	20212070	ssa02_20210603_20212070
ssa02	20224496	20224735	ssa02_20224496_20224735
ssa02	20235588	20236250	ssa02_20235588_20236250
ssa02	20452376	20455544	ssa02_20452376_20455544
ssa02	20468309	20552092	ssa02_20468309_20552092
ssa02	20468523	20552361	ssa02_20468523_20552361
ssa02	20529129	20529945	ssa02_20529129_20529945
ssa02	20549401	20549845	ssa02_20549401_20549845
ssa02	20606865	20606987	ssa02_20606865_20606987
ssa02	20723674	20810296	ssa02_20723674_20810296
ssa02	20731569	20732475	ssa02_20731569_20732475
ssa02	20801315	20801897	ssa02_20801315_20801897
ssa02	20832905	20834625	ssa02_20832905_20834625
ssa02	20961794	20962282	ssa02_20961794_20962282
ssa02	20999407	21014340	ssa02_20999407_21014340
ssa02	21095658	21097115	ssa02_21095658_21097115
ssa02	21307526	21307988	ssa02_21307526_21307988
ssa02	21382743	21382962	ssa02_21382743_21382962
ssa02	21707371	21708519	ssa02_21707371_21708519
ssa02	21842481	21843000	ssa02_21842481_21843000
ssa02	21844880	21845032	ssa02_21844880_21845032
ssa02	21932330	21935944	ssa02_21932330_21935944
ssa02	21933349	21935327	ssa02_21933349_21935327
ssa02	21955820	21956693	ssa02_21955820_21956693
ssa02	22108324	22109552	ssa02_22108324_22109552
ssa02	22288679	22289007	ssa02_22288679_22289007
ssa02	22310382	22310524	ssa02_22310382_22310524
ssa02	22425810	22426418	ssa02_22425810_22426418
ssa02	22464677	22464947	ssa02_22464677_22464947
ssa02	22746389	22746981	ssa02_22746389_22746981
ssa02	22833841	22834545	ssa02_22833841_22834545
ssa02	22927115	22927254	ssa02_22927115_22927254
ssa02	22969415	22969685	ssa02_22969415_22969685
ssa02	23141504	23143200	ssa02_23141504_23143200
ssa02	23250510	23250687	ssa02_23250510_23250687
ssa02	23323194	23323314	ssa02_23323194_23323314
ssa02	23619551	23622389	ssa02_23619551_23622389
ssa02	24150319	24151637	ssa02_24150319_24151637
ssa02	24175847	24202491	ssa02_24175847_24202491
ssa02	24462732	24464810	ssa02_24462732_24464810
ssa02	24462799	24464265	ssa02_24462799_24464265
ssa02	24634039	24638686	ssa02_24634039_24638686
ssa02	24847226	24847505	ssa02_24847226_24847505
ssa02	25257894	25258062	ssa02_25257894_25258062
ssa02	25337136	25337404	ssa02_25337136_25337404
ssa02	25444005	25445156	ssa02_25444005_25445156
ssa02	25506740	25506886	ssa02_25506740_25506886
ssa02	25809352	25810020	ssa02_25809352_25810020
ssa02	25834825	25835749	ssa02_25834825_25835749
ssa02	26031966	26044946	ssa02_26031966_26044946
ssa02	26068587	26068956	ssa02_26068587_26068956
ssa02	26074413	26074834	ssa02_26074413_26074834
ssa02	26413813	26413987	ssa02_26413813_26413987
ssa02	26778695	26778931	ssa02_26778695_26778931
ssa02	26804688	26806016	ssa02_26804688_26806016
ssa02	27297364	27299633	ssa02_27297364_27299633
ssa02	27674067	27674766	ssa02_27674067_27674766
ssa02	27914022	27914390	ssa02_27914022_27914390
ssa02	28146653	28146756	ssa02_28146653_28146756
ssa02	28301818	28302234	ssa02_28301818_28302234
ssa02	28464986	28469383	ssa02_28464986_28469383
ssa02	28465125	28469364	ssa02_28465125_28469364
ssa02	28484602	28484735	ssa02_28484602_28484735
ssa02	28493312	28493708	ssa02_28493312_28493708
ssa02	28512100	28512233	ssa02_28512100_28512233
ssa02	28559439	28560733	ssa02_28559439_28560733
ssa02	28650759	28650920	ssa02_28650759_28650920
ssa02	28766090	28766250	ssa02_28766090_28766250
ssa02	28902914	28905724	ssa02_28902914_28905724
ssa02	28919641	28919850	ssa02_28919641_28919850
ssa02	28948612	28950259	ssa02_28948612_28950259
ssa02	29011342	29011587	ssa02_29011342_29011587
ssa02	29052917	29054134	ssa02_29052917_29054134
ssa02	29113430	29115648	ssa02_29113430_29115648
ssa02	29168012	29168510	ssa02_29168012_29168510
ssa02	29211844	29214975	ssa02_29211844_29214975
ssa02	29661564	29661837	ssa02_29661564_29661837
ssa02	29810475	29818870	ssa02_29810475_29818870
ssa02	29854318	29854591	ssa02_29854318_29854591
ssa02	30101397	30102622	ssa02_30101397_30102622
ssa02	30450689	30452466	ssa02_30450689_30452466
ssa02	30783226	30789958	ssa02_30783226_30789958
ssa02	31029298	31029926	ssa02_31029298_31029926
ssa02	31187445	31191562	ssa02_31187445_31191562
ssa02	31195517	31197334	ssa02_31195517_31197334
ssa02	31260739	31261892	ssa02_31260739_31261892
ssa02	31422778	31423473	ssa02_31422778_31423473
ssa02	31707986	31708287	ssa02_31707986_31708287
ssa02	31717140	31717435	ssa02_31717140_31717435
ssa02	32008940	32009161	ssa02_32008940_32009161
ssa02	32044961	32045560	ssa02_32044961_32045560
ssa02	32131224	32131620	ssa02_32131224_32131620
ssa02	32203963	32204068	ssa02_32203963_32204068
ssa02	32258188	32258508	ssa02_32258188_32258508
ssa02	32418086	32420884	ssa02_32418086_32420884
ssa02	32851683	32853447	ssa02_32851683_32853447
ssa02	33024494	33024815	ssa02_33024494_33024815
ssa02	33214184	33216368	ssa02_33214184_33216368
ssa02	33242990	33243163	ssa02_33242990_33243163
ssa02	33356910	33357038	ssa02_33356910_33357038
ssa02	33474336	33474465	ssa02_33474336_33474465
ssa02	33485272	33485488	ssa02_33485272_33485488
ssa02	33697302	33697409	ssa02_33697302_33697409
ssa02	34004244	34004394	ssa02_34004244_34004394
ssa02	34057110	34057269	ssa02_34057110_34057269
ssa02	34076637	34080355	ssa02_34076637_34080355
ssa02	34108901	34109592	ssa02_34108901_34109592
ssa02	34217122	34217335	ssa02_34217122_34217335
ssa02	34343894	34344165	ssa02_34343894_34344165
ssa02	34381190	34381442	ssa02_34381190_34381442
ssa02	34813723	34814042	ssa02_34813723_34814042
ssa02	34890938	34893067	ssa02_34890938_34893067
ssa02	34982673	34983221	ssa02_34982673_34983221
ssa02	34988075	34988263	ssa02_34988075_34988263
ssa02	34996502	34996997	ssa02_34996502_34996997
ssa02	35093865	35094769	ssa02_35093865_35094769
ssa02	35103207	35104516	ssa02_35103207_35104516
ssa02	35123128	35123266	ssa02_35123128_35123266
ssa02	35256531	35256927	ssa02_35256531_35256927
ssa02	35795817	35797054	ssa02_35795817_35797054
ssa02	35798212	35799455	ssa02_35798212_35799455
ssa02	36574787	36574931	ssa02_36574787_36574931
ssa02	36684211	36684497	ssa02_36684211_36684497
ssa02	36814648	36815733	ssa02_36814648_36815733
ssa02	36858714	36860625	ssa02_36858714_36860625
ssa02	36859087	36859843	ssa02_36859087_36859843
ssa02	36867992	36869791	ssa02_36867992_36869791
ssa02	36952541	36953501	ssa02_36952541_36953501
ssa02	37001386	37002158	ssa02_37001386_37002158
ssa02	37001769	37003710	ssa02_37001769_37003710
ssa02	37395239	37400043	ssa02_37395239_37400043
ssa02	37422717	37423621	ssa02_37422717_37423621
ssa02	37483535	37486616	ssa02_37483535_37486616
ssa02	37529688	37532047	ssa02_37529688_37532047
ssa02	37556014	37556198	ssa02_37556014_37556198
ssa02	37762989	37763234	ssa02_37762989_37763234
ssa02	37784819	37788233	ssa02_37784819_37788233
ssa02	37888718	37890424	ssa02_37888718_37890424
ssa02	37900675	37902394	ssa02_37900675_37902394
ssa02	37939096	37939583	ssa02_37939096_37939583
ssa02	38022891	38023073	ssa02_38022891_38023073
ssa02	38090141	38090572	ssa02_38090141_38090572
ssa02	38233604	38234721	ssa02_38233604_38234721
ssa02	38874763	38877471	ssa02_38874763_38877471
ssa02	38899689	38901507	ssa02_38899689_38901507
ssa02	38954045	38954190	ssa02_38954045_38954190
ssa02	39062327	39065360	ssa02_39062327_39065360
ssa02	39238458	39238729	ssa02_39238458_39238729
ssa02	39345485	39348919	ssa02_39345485_39348919
ssa02	39505224	39506003	ssa02_39505224_39506003
ssa02	39531437	39531597	ssa02_39531437_39531597
ssa02	39966346	39970055	ssa02_39966346_39970055
ssa02	40943673	40944624	ssa02_40943673_40944624
ssa02	41061633	41064930	ssa02_41061633_41064930
ssa02	41901436	41901540	ssa02_41901436_41901540
ssa02	41980787	41982093	ssa02_41980787_41982093
ssa02	42432929	42434679	ssa02_42432929_42434679
ssa02	42545147	42548065	ssa02_42545147_42548065
ssa02	42545306	42548047	ssa02_42545306_42548047
ssa02	42557831	42559156	ssa02_42557831_42559156
ssa02	42585013	42588348	ssa02_42585013_42588348
ssa02	42813405	42815409	ssa02_42813405_42815409
ssa02	42833581	42833835	ssa02_42833581_42833835
ssa02	42841843	42842162	ssa02_42841843_42842162
ssa02	42866709	42867278	ssa02_42866709_42867278
ssa02	42942083	42942770	ssa02_42942083_42942770
ssa02	42981585	42982399	ssa02_42981585_42982399
ssa02	43089526	43090862	ssa02_43089526_43090862
ssa02	43100355	43100549	ssa02_43100355_43100549
ssa02	43313674	43314884	ssa02_43313674_43314884
ssa02	43439159	43443361	ssa02_43439159_43443361
ssa02	43581204	43582499	ssa02_43581204_43582499
ssa02	43681177	43685173	ssa02_43681177_43685173
ssa02	43946356	43946470	ssa02_43946356_43946470
ssa02	43992982	43994163	ssa02_43992982_43994163
ssa02	44375715	44728446	ssa02_44375715_44728446
ssa02	44375866	44728302	ssa02_44375866_44728302
ssa02	44447165	44450746	ssa02_44447165_44450746
ssa02	44468191	44468319	ssa02_44468191_44468319
ssa02	44659838	44663224	ssa02_44659838_44663224
ssa02	44770357	44771192	ssa02_44770357_44771192
ssa02	44831574	44833758	ssa02_44831574_44833758
ssa02	44854829	44854974	ssa02_44854829_44854974
ssa02	44877287	44877631	ssa02_44877287_44877631
ssa02	44914084	44914903	ssa02_44914084_44914903
ssa02	44959768	44960483	ssa02_44959768_44960483
ssa02	45190534	45190801	ssa02_45190534_45190801
ssa02	45262292	45262645	ssa02_45262292_45262645
ssa02	45263653	45264691	ssa02_45263653_45264691
ssa02	45382391	45383406	ssa02_45382391_45383406
ssa02	45482073	45482833	ssa02_45482073_45482833
ssa02	45504996	45505838	ssa02_45504996_45505838
ssa02	45507769	45507929	ssa02_45507769_45507929
ssa02	45802255	45803690	ssa02_45802255_45803690
ssa02	45901833	45902651	ssa02_45901833_45902651
ssa02	45905818	45955169	ssa02_45905818_45955169
ssa02	45905881	45955320	ssa02_45905881_45955320
ssa02	45905936	45955297	ssa02_45905936_45955297
ssa02	45908466	45910689	ssa02_45908466_45910689
ssa02	45936827	45937427	ssa02_45936827_45937427
ssa02	46083610	46084105	ssa02_46083610_46084105
ssa02	46267831	46268008	ssa02_46267831_46268008
ssa02	46283508	46287107	ssa02_46283508_46287107
ssa02	46303667	46304088	ssa02_46303667_46304088
ssa02	46413023	46413427	ssa02_46413023_46413427
ssa02	46430924	46431113	ssa02_46430924_46431113
ssa02	46657206	46658154	ssa02_46657206_46658154
ssa02	46753238	46753396	ssa02_46753238_46753396
ssa02	46832745	46842361	ssa02_46832745_46842361
ssa02	46961211	46962037	ssa02_46961211_46962037
ssa02	46970078	46970498	ssa02_46970078_46970498
ssa02	47035985	47036212	ssa02_47035985_47036212
ssa02	47268131	47276557	ssa02_47268131_47276557
ssa02	47843338	47844148	ssa02_47843338_47844148
ssa02	47860346	47882597	ssa02_47860346_47882597
ssa02	47931673	47931826	ssa02_47931673_47931826
ssa02	48004658	48005300	ssa02_48004658_48005300
ssa02	48032712	48046889	ssa02_48032712_48046889
ssa02	48078093	48078717	ssa02_48078093_48078717
ssa02	48135110	48136105	ssa02_48135110_48136105
ssa02	48194311	48195017	ssa02_48194311_48195017
ssa02	48216470	48221225	ssa02_48216470_48221225
ssa02	48536314	48537292	ssa02_48536314_48537292
ssa02	48622503	48623503	ssa02_48622503_48623503
ssa02	48773068	48774687	ssa02_48773068_48774687
ssa02	48845719	48846156	ssa02_48845719_48846156
ssa02	49185042	49185517	ssa02_49185042_49185517
ssa02	49196435	49197937	ssa02_49196435_49197937
ssa02	49250669	49250939	ssa02_49250669_49250939
ssa02	49424803	49425387	ssa02_49424803_49425387
ssa02	49638713	49639142	ssa02_49638713_49639142
ssa02	49876025	49877459	ssa02_49876025_49877459
ssa02	49983208	49985323	ssa02_49983208_49985323
ssa02	50004072	50004940	ssa02_50004072_50004940
ssa02	50096833	50098668	ssa02_50096833_50098668
ssa02	50347132	50347381	ssa02_50347132_50347381
ssa02	50505444	50505912	ssa02_50505444_50505912
ssa02	50579753	50580936	ssa02_50579753_50580936
ssa02	50708905	50710243	ssa02_50708905_50710243
ssa02	50708998	50711552	ssa02_50708998_50711552
ssa02	50781465	50783808	ssa02_50781465_50783808
ssa02	50879772	50880053	ssa02_50879772_50880053
ssa02	50928938	50929483	ssa02_50928938_50929483
ssa02	51100854	51101165	ssa02_51100854_51101165
ssa02	51103332	51103610	ssa02_51103332_51103610
ssa02	51310100	51310765	ssa02_51310100_51310765
ssa02	51358762	51359773	ssa02_51358762_51359773
ssa02	51412100	51414374	ssa02_51412100_51414374
ssa02	51645286	51646458	ssa02_51645286_51646458
ssa02	51722200	51724872	ssa02_51722200_51724872
ssa02	51783108	51783912	ssa02_51783108_51783912
ssa02	51816869	51816969	ssa02_51816869_51816969
ssa02	52055053	52059643	ssa02_52055053_52059643
ssa02	52133775	52135391	ssa02_52133775_52135391
ssa02	52296989	52298545	ssa02_52296989_52298545
ssa02	52395232	52395411	ssa02_52395232_52395411
ssa02	52529613	52529858	ssa02_52529613_52529858
ssa02	52612349	52612622	ssa02_52612349_52612622
ssa02	52726400	52726695	ssa02_52726400_52726695
ssa02	52856105	53380187	ssa02_52856105_53380187
ssa02	52856212	53380309	ssa02_52856212_53380309
ssa02	53709245	53709915	ssa02_53709245_53709915
ssa02	53843380	53849136	ssa02_53843380_53849136
ssa02	54190869	54191304	ssa02_54190869_54191304
ssa02	54458658	54458905	ssa02_54458658_54458905
ssa02	54734392	54736170	ssa02_54734392_54736170
ssa02	55721269	55721405	ssa02_55721269_55721405
ssa02	55832793	55832921	ssa02_55832793_55832921
ssa02	55834169	55836938	ssa02_55834169_55836938
ssa02	56320724	56320986	ssa02_56320724_56320986
ssa02	56446099	56446213	ssa02_56446099_56446213
ssa02	56556176	56556599	ssa02_56556176_56556599
ssa02	56597816	56598246	ssa02_56597816_56598246
ssa02	56883803	56884153	ssa02_56883803_56884153
ssa02	57034782	57034926	ssa02_57034782_57034926
ssa02	57158680	57159392	ssa02_57158680_57159392
ssa02	57222970	57223142	ssa02_57222970_57223142
ssa02	57448048	57448859	ssa02_57448048_57448859
ssa02	57455036	57455370	ssa02_57455036_57455370
ssa02	57461938	57466416	ssa02_57461938_57466416
ssa02	57524245	57532803	ssa02_57524245_57532803
ssa02	57531438	57532165	ssa02_57531438_57532165
ssa02	57550124	57551045	ssa02_57550124_57551045
ssa02	57594189	57596012	ssa02_57594189_57596012
ssa02	57696896	57697029	ssa02_57696896_57697029
ssa02	58471814	58471960	ssa02_58471814_58471960
ssa02	58506389	58506601	ssa02_58506389_58506601
ssa02	58659288	58659696	ssa02_58659288_58659696
ssa02	58743127	58745482	ssa02_58743127_58745482
ssa02	59374297	59374440	ssa02_59374297_59374440
ssa02	60110900	60111649	ssa02_60110900_60111649
ssa02	60121452	60121554	ssa02_60121452_60121554
ssa02	60378682	60379133	ssa02_60378682_60379133
ssa02	60379799	60384703	ssa02_60379799_60384703
ssa02	60545737	60545965	ssa02_60545737_60545965
ssa02	61165517	61165855	ssa02_61165517_61165855
ssa02	61256739	61256860	ssa02_61256739_61256860
ssa02	61415303	61415446	ssa02_61415303_61415446
ssa02	61980027	61995246	ssa02_61980027_61995246
ssa02	61983173	61989893	ssa02_61983173_61989893
ssa02	62393816	62396214	ssa02_62393816_62396214
ssa02	62514989	62515824	ssa02_62514989_62515824
ssa02	64936509	64937066	ssa02_64936509_64937066
ssa02	65022966	65027019	ssa02_65022966_65027019
ssa02	65181583	65182663	ssa02_65181583_65182663
ssa02	65284464	65285257	ssa02_65284464_65285257
ssa02	65701647	65702752	ssa02_65701647_65702752
ssa02	66422801	66425316	ssa02_66422801_66425316
ssa02	66425671	66426732	ssa02_66425671_66426732
ssa02	66542096	66553968	ssa02_66542096_66553968
ssa02	66801408	66801914	ssa02_66801408_66801914
ssa02	67343352	67343649	ssa02_67343352_67343649
ssa02	67502299	67503913	ssa02_67502299_67503913
ssa02	67913748	67914428	ssa02_67913748_67914428
ssa02	67976367	67977376	ssa02_67976367_67977376
ssa02	67981344	67981910	ssa02_67981344_67981910
ssa02	68284175	68284548	ssa02_68284175_68284548
ssa02	68331079	68331586	ssa02_68331079_68331586
ssa02	68444796	68445081	ssa02_68444796_68445081
ssa02	68626147	68627632	ssa02_68626147_68627632
ssa02	68852253	68853323	ssa02_68852253_68853323
ssa02	69146046	69146370	ssa02_69146046_69146370
ssa02	69832935	69842939	ssa02_69832935_69842939
ssa02	69909732	69911244	ssa02_69909732_69911244
ssa02	69930034	69930204	ssa02_69930034_69930204
ssa02	70407914	70409142	ssa02_70407914_70409142
ssa02	70780055	70780417	ssa02_70780055_70780417
ssa02	71004895	71008315	ssa02_71004895_71008315
ssa02	71062440	71062708	ssa02_71062440_71062708
ssa02	71084026	71084550	ssa02_71084026_71084550
ssa02	71251004	71251137	ssa02_71251004_71251137
ssa02	71486801	71487839	ssa02_71486801_71487839
ssa02	71521904	71523796	ssa02_71521904_71523796
ssa02	71623025	71650717	ssa02_71623025_71650717
ssa02	71623173	71650907	ssa02_71623173_71650907
ssa02	71864874	71865151	ssa02_71864874_71865151
ssa02	72135804	72136010	ssa02_72135804_72136010
ssa02	72449628	72450529	ssa02_72449628_72450529
ssa02	72472172	72472699	ssa02_72472172_72472699
ssa02	72640909	72641342	ssa02_72640909_72641342
ssa03	243586	244048	ssa03_243586_244048
ssa03	669882	670651	ssa03_669882_670651
ssa03	1044753	1046186	ssa03_1044753_1046186
ssa03	1109229	1109356	ssa03_1109229_1109356
ssa03	1171310	1172629	ssa03_1171310_1172629
ssa03	1284311	1284786	ssa03_1284311_1284786
ssa03	2352508	2354308	ssa03_2352508_2354308
ssa03	2367939	2370358	ssa03_2367939_2370358
ssa03	2371585	2371866	ssa03_2371585_2371866
ssa03	2425705	2425889	ssa03_2425705_2425889
ssa03	2564481	2564647	ssa03_2564481_2564647
ssa03	2779896	2780324	ssa03_2779896_2780324
ssa03	2887095	2890991	ssa03_2887095_2890991
ssa03	2902854	2903299	ssa03_2902854_2903299
ssa03	3041263	3041562	ssa03_3041263_3041562
ssa03	3294876	3294993	ssa03_3294876_3294993
ssa03	3317152	3317376	ssa03_3317152_3317376
ssa03	3424146	3424350	ssa03_3424146_3424350
ssa03	3522676	3526377	ssa03_3522676_3526377
ssa03	3722811	3722923	ssa03_3722811_3722923
ssa03	3868656	3871793	ssa03_3868656_3871793
ssa03	3884955	3885360	ssa03_3884955_3885360
ssa03	4020660	4020983	ssa03_4020660_4020983
ssa03	4048535	4050993	ssa03_4048535_4050993
ssa03	4099835	4100515	ssa03_4099835_4100515
ssa03	4130737	4132832	ssa03_4130737_4132832
ssa03	4174130	4174579	ssa03_4174130_4174579
ssa03	4260236	4260372	ssa03_4260236_4260372
ssa03	4292249	4293020	ssa03_4292249_4293020
ssa03	4410443	4410971	ssa03_4410443_4410971
ssa03	4416992	4423285	ssa03_4416992_4423285
ssa03	4512367	4515772	ssa03_4512367_4515772
ssa03	4515590	4516948	ssa03_4515590_4516948
ssa03	4558027	4558338	ssa03_4558027_4558338
ssa03	4774650	4775037	ssa03_4774650_4775037
ssa03	5016893	5017657	ssa03_5016893_5017657
ssa03	5087173	5089963	ssa03_5087173_5089963
ssa03	5202361	5210703	ssa03_5202361_5210703
ssa03	5207136	5207597	ssa03_5207136_5207597
ssa03	5433680	5436015	ssa03_5433680_5436015
ssa03	5499098	5514127	ssa03_5499098_5514127
ssa03	5505194	5505304	ssa03_5505194_5505304
ssa03	5621134	5621382	ssa03_5621134_5621382
ssa03	5725248	5725402	ssa03_5725248_5725402
ssa03	5858242	5858769	ssa03_5858242_5858769
ssa03	5908707	5908988	ssa03_5908707_5908988
ssa03	6133522	6133982	ssa03_6133522_6133982
ssa03	6135268	6135574	ssa03_6135268_6135574
ssa03	6176757	6177896	ssa03_6176757_6177896
ssa03	6187674	6188000	ssa03_6187674_6188000
ssa03	6267805	6268891	ssa03_6267805_6268891
ssa03	6396704	6396832	ssa03_6396704_6396832
ssa03	6488544	6489224	ssa03_6488544_6489224
ssa03	6545002	6546043	ssa03_6545002_6546043
ssa03	6778610	6780316	ssa03_6778610_6780316
ssa03	7039453	7039674	ssa03_7039453_7039674
ssa03	7161931	7162879	ssa03_7161931_7162879
ssa03	7227673	7231122	ssa03_7227673_7231122
ssa03	7240301	7240882	ssa03_7240301_7240882
ssa03	7300164	7300418	ssa03_7300164_7300418
ssa03	7363387	7363613	ssa03_7363387_7363613
ssa03	7489858	7490637	ssa03_7489858_7490637
ssa03	7494139	7495402	ssa03_7494139_7495402
ssa03	7510679	7511120	ssa03_7510679_7511120
ssa03	7550354	7550944	ssa03_7550354_7550944
ssa03	7626579	7627136	ssa03_7626579_7627136
ssa03	7651886	7652305	ssa03_7651886_7652305
ssa03	7872675	7873499	ssa03_7872675_7873499
ssa03	8146674	8148857	ssa03_8146674_8148857
ssa03	8244045	8248147	ssa03_8244045_8248147
ssa03	8268894	8269068	ssa03_8268894_8269068
ssa03	8283888	8284326	ssa03_8283888_8284326
ssa03	8458916	8459091	ssa03_8458916_8459091
ssa03	8474654	8474968	ssa03_8474654_8474968
ssa03	8756252	8757378	ssa03_8756252_8757378
ssa03	9014944	9015054	ssa03_9014944_9015054
ssa03	9047435	9047832	ssa03_9047435_9047832
ssa03	9057751	9058362	ssa03_9057751_9058362
ssa03	9069881	9070151	ssa03_9069881_9070151
ssa03	9112864	9113728	ssa03_9112864_9113728
ssa03	9236663	9237082	ssa03_9236663_9237082
ssa03	9242114	9242277	ssa03_9242114_9242277
ssa03	9430397	9431049	ssa03_9430397_9431049
ssa03	9566762	9566989	ssa03_9566762_9566989
ssa03	9941689	9942061	ssa03_9941689_9942061
ssa03	10390936	10396631	ssa03_10390936_10396631
ssa03	10565399	10565683	ssa03_10565399_10565683
ssa03	10929688	10929996	ssa03_10929688_10929996
ssa03	11057682	11057918	ssa03_11057682_11057918
ssa03	11340112	11340295	ssa03_11340112_11340295
ssa03	11374730	11379372	ssa03_11374730_11379372
ssa03	11414276	11415892	ssa03_11414276_11415892
ssa03	11591217	11593759	ssa03_11591217_11593759
ssa03	11662927	11663832	ssa03_11662927_11663832
ssa03	11764754	11769840	ssa03_11764754_11769840
ssa03	11943057	11944251	ssa03_11943057_11944251
ssa03	11997332	11997933	ssa03_11997332_11997933
ssa03	12137983	12138254	ssa03_12137983_12138254
ssa03	12193979	12225423	ssa03_12193979_12225423
ssa03	12295867	12296800	ssa03_12295867_12296800
ssa03	12631696	12632079	ssa03_12631696_12632079
ssa03	12894325	12894758	ssa03_12894325_12894758
ssa03	13036802	13037048	ssa03_13036802_13037048
ssa03	13449935	13452923	ssa03_13449935_13452923
ssa03	13454103	13455600	ssa03_13454103_13455600
ssa03	13768231	13768367	ssa03_13768231_13768367
ssa03	13810306	13810479	ssa03_13810306_13810479
ssa03	13819408	13821145	ssa03_13819408_13821145
ssa03	13964473	13964669	ssa03_13964473_13964669
ssa03	14262044	14266731	ssa03_14262044_14266731
ssa03	14327811	14328018	ssa03_14327811_14328018
ssa03	14374248	14377093	ssa03_14374248_14377093
ssa03	14374257	14375645	ssa03_14374257_14375645
ssa03	14510069	14513147	ssa03_14510069_14513147
ssa03	14517125	14517650	ssa03_14517125_14517650
ssa03	14531874	14534352	ssa03_14531874_14534352
ssa03	14762772	14763956	ssa03_14762772_14763956
ssa03	14807741	14809107	ssa03_14807741_14809107
ssa03	14881081	14881287	ssa03_14881081_14881287
ssa03	14901803	14904983	ssa03_14901803_14904983
ssa03	14949482	14950019	ssa03_14949482_14950019
ssa03	15074369	15074479	ssa03_15074369_15074479
ssa03	15157973	15158590	ssa03_15157973_15158590
ssa03	15318124	15318617	ssa03_15318124_15318617
ssa03	15328504	15339296	ssa03_15328504_15339296
ssa03	15382527	15383863	ssa03_15382527_15383863
ssa03	15531355	15531821	ssa03_15531355_15531821
ssa03	15559989	15562282	ssa03_15559989_15562282
ssa03	15964175	15966071	ssa03_15964175_15966071
ssa03	16229553	16229742	ssa03_16229553_16229742
ssa03	16289802	16290066	ssa03_16289802_16290066
ssa03	16306033	16306694	ssa03_16306033_16306694
ssa03	16416861	16419721	ssa03_16416861_16419721
ssa03	16447594	16450135	ssa03_16447594_16450135
ssa03	16541812	16542019	ssa03_16541812_16542019
ssa03	16567530	16568070	ssa03_16567530_16568070
ssa03	16599151	16599292	ssa03_16599151_16599292
ssa03	16833821	16838960	ssa03_16833821_16838960
ssa03	17181333	17188522	ssa03_17181333_17188522
ssa03	17283987	17285254	ssa03_17283987_17285254
ssa03	17364732	17366223	ssa03_17364732_17366223
ssa03	17388834	17388999	ssa03_17388834_17388999
ssa03	17477328	17479571	ssa03_17477328_17479571
ssa03	17634430	17634627	ssa03_17634430_17634627
ssa03	17642364	17644262	ssa03_17642364_17644262
ssa03	17701996	17702972	ssa03_17701996_17702972
ssa03	17726691	17730084	ssa03_17726691_17730084
ssa03	17829393	17830894	ssa03_17829393_17830894
ssa03	18024666	18025197	ssa03_18024666_18025197
ssa03	18151575	18151741	ssa03_18151575_18151741
[truncated: 13,616 more rows]
