# Supplementary material for: The structural variation landscape in 492 Atlantic salmon genomes
Source: Nat Commun. 2020 Oct 14;11:5176. doi: 10.1038/s41467-020-18972-x (PMC7560756; doi:10.1038/s41467-020-18972-x)
Supplement: Supplementary file 21 — Supplementary Data 18 [file 41467_2020_18972_MOESM21_ESM.zip › atlantic_salmon_sv_ohnolog_analyses-master/data/high_impact_SVs.txt]

Chr	Start	End	Deletion_size_(bp)	Snpeff_annotation	Putative_Impact	Gene_affected	Protein_product	Deletion_impact_on_protein_coding_exons
ssa01	3181333	3185921	4588	exon_loss_variant	HIGH	LOC106599381	tandem_C2_domains_nuclear_protein-like	Exons_6,_7_&_8_of_11_deleted
ssa01	8010716	8012808	2092	exon_loss_variant	HIGH	LOC106609486	uncharacterized_LOC106609486	Exons_1_&_2_of_5_deleted_exon_3_within_deletion
ssa01	10646711	10647705	994	exon_loss_variant	HIGH	LOC106561950	parkin_coregulated_gene_protein_homolog	Exons_1_&_2_of_2_deleted
ssa01	12175692	12179254	3562	exon_loss_variant	HIGH	LOC106565054	5'-nucleotidase-like	Exons_1,_2_,_3,_&_4_of_8_deleted
ssa01	15291871	15292043	172	frameshift_variant&splice_acceptor_variant&splice_region_variant&intron_variant	HIGH	LOC106569455	GTPase_IMAP_family_member_8-like	Exon_3_of_7_within_deletion
ssa01	27683281	27684450	1169	frameshift_variant&splice_acceptor_variant&splice_region_variant&intron_variant	HIGH	LOC106599102	nesprin-2-like	Exon_22_of_Large_number_of_exons(>50)_deleted
ssa01	32357898	32358692	794	exon_loss_variant&splice_donor_variant&splice_region_variant&intron_variant	HIGH	LOC106600833	mucin-5AC-like	Exon_6_of_6_deleted
ssa01	38534900	38537371	2471	exon_loss_variant	HIGH	LOC106602505	cation_channel_sperm_associated_auxiliary_subunit_beta	Exons_11_&_12_of_26_deleted
ssa01	41826750	41829288	2538	exon_loss_variant	HIGH	LOC106603381	uncharacterized_LOC106603381	Exons_27,_28,_&_29_of_41_exons_deleted
ssa01	52414694	52415978	1284	exon_loss_variant&splice_donor_variant&splice_region_variant&intron_variant	HIGH	LOC106604177	THADA_armadillo_repeat_containing	Exon_1_of_13_deleted
ssa01	54689776	54691781	2005	exon_loss_variant	HIGH	LOC106605994	ninein-like_protein	Exons_19,_&_20_of_24_deleted_
ssa01	55668919	55670915	1996	exon_loss_variant&splice_acceptor_variant&splice_donor_variant&splice_region_variant&intron_variant	HIGH	LOC106606289	F-box/WD_repeat-containing_protein_4-like	Exon_4_of_5_deleted
ssa01	56177141	56180381	3240	exon_loss_variant	HIGH	LOC106606442	Golgi-specific_brefeldin_A-resistance_guanine_nucleotide_exchange_factor_1-like	Exons_34,_35,_&_36_of_39_deleted
ssa01	63072912	63074045	1133	exon_loss_variant	HIGH	LOC106607406	disintegrin_and_metalloproteinase_domain-containing_protein_12-like	Exon_15_of_23_deleted_exons_14,_&_16_within_deletion
ssa01	63123406	63123534	128	splice_acceptor_variant&splice_region_variant&disruptive_inframe_deletion&intron_variant	HIGH	LOC106605675	erythroid_differentiation_regulatory_factor_1	Exon_7_of_11_within_deletion
ssa01	65494302	65498310	4008	exon_loss_variant&splice_acceptor_variant&splice_donor_variant&splice_region_variant&intron_variant	HIGH	LOC106605685_	formin-2-like	Exon_5_of_17_deleted
ssa01	75457964	75458202	238	frameshift_variant&splice_acceptor_variant&splice_region_variant&intron_variant	HIGH	LOC106609704	BRICHOS_domain-containing_protein_5-like	Exon_3_of_7_within_deletion
ssa01	76584887	76585927	1040	exon_loss_variant	HIGH	LOC106609984	cytochrome_b-c1_complex_subunit_2,_mitochondrial-like	Exons_12,_13,_&_14_of_14_deleted
ssa01	90045505	90049113	3608	exon_loss_variant	HIGH	LOC106613026	CREB3_regulatory_factor-like	Exons_3,_4,_5,_6,_7,_&_8_of_8_deleted
ssa01	98537387	98538205	818	exon_loss_variant&splice_acceptor_variant&splice_donor_variant&splice_region_variant&intron_variant	HIGH	LOC106611756	dual_specificity_phosphatase_DUPD1-like	Exon_2_of_3_deleted
ssa01	98614748	98615524	776	frameshift_variant&splice_donor_variant&splice_region_variant&intron_variant	HIGH	LOC106611737	voltage-dependent_anion-selective_channel_protein_2-like	Exon_4_of_7_deleted_(also_separate_deletion_of_exon_7)
ssa01	109838302	109853903	15601	exon_loss_variant	HIGH	LOC106561439	endoplasmic_reticulum_metallopeptidase_1	Exons_6,_7,_8,_&_9_of_16_deleted
ssa01	128993605	128996758	3153	transcript_ablation	HIGH	LOC106566832	adhesive_plaque_matrix_protein-like	Exon_1_of_1_deleted
ssa01	129511396	129512831	1435	frameshift_variant&stop_lost&3_prime_UTR_truncation&exon_loss_variant&splice_region_variant	HIGH	LOC106566635	zinc_finger_protein_771-like	Exon_4_within_deletion
ssa01	135280110	135283821	3711	exon_loss_variant	HIGH	LOC106567836	synaptic_vesicle_glycoprotein_2C	Exons_2,_&_3_of_3_deleted
ssa01	144978697	144980587	1890	exon_loss_variant	HIGH	LOC106570081	allograft_inflammatory_factor_1-like	Exon_20_of_~40_deleted;_exons_19,_&_21_within_deletion
ssa01	148036588	148040462	3874	exon_loss_variant	HIGH	LOC106571217	uncharacterized	Exons_1,_2,_3,_&_4_of_10_deleted
ssa01	150809810	150811756	1946	bidirectional_gene_fusion	HIGH	LOC106571748	splicing_factor_3A_subunit_2-like	Exon_1_of_1_within_deletion
ssa01	158823506	158823662	156	exon_loss_variant&splice_region_variant	HIGH	LOC100286680	INTS3_and_NABP_interacting_protein	Exon_5_of_5_deleted
ssa02	8188202	8196336	8134	gene_fusion	HIGH	LOC106575420	tuftelin-like	Multiple_exons_deleted_-_potentially_two_gene_models_that_should_be_one_(LOC106575489)
ssa02	11787410	11789999	2589	exon_loss_variant	HIGH	LOC106577219	leukocyte_receptor_cluster_member_1_homolog	Exons_1,_2,_&_3_of_4_deleted
ssa02	20210603	20212070	1467	exon_loss_variant&splice_donor_variant&splice_region_variant&intron_variant	HIGH	LOC106579919	aromatic-L-amino-acid_decarboxylase-like	Exon_1_of_13_deleted
ssa02	20606865	20606987	122	frameshift_variant&splice_acceptor_variant&splice_region_variant&intron_variant	HIGH	LOC106579645	uncharacterized	Exon_5_of_11_within_deletion
ssa02	21095658	21097115	1457	frameshift_variant	HIGH	LOC106580151	mediator_of_DNA_damage_checkpoint_protein_1-like	Exon_1_and_2_of_8_within_deletion
ssa02	21955820	21956693	873	frameshift_variant&start_lost&splice_region_variant	HIGH	LOC106580557	potassium_voltage-gated_channel_subfamily_V_member_1-like	Exon_1_of_2_within_deletion
ssa02	24462732	24464810	2078	exon_loss_variant	HIGH	LOC106581372	uncharacterized	Whole_gene_Single_exon_deleted
ssa02	26031966	26044946	12980	exon_loss_variant	HIGH	LOC106582184	thrombospondin_type-1_domain-containing_protein_7A-like	Exons_3-11_of_27_deleted
ssa02	34076637	34080355	3718	exon_loss_variant	HIGH	LOC106581760	melanin-concentrating_hormone_receptor_2-like	Exons_4,_&_5_of_5_deleted
ssa02	44831574	44833758	2184	exon_loss_variant&splice_region_variant	HIGH	LOC106588570	Trichohyalin-like	Exon_1_of_4_deleted
ssa02	45905818	45955169	49351	gene_fusion	HIGH	LOC106588084	integrin_alpha-L-like	Exons_1-27_of_30_deleted
ssa02	46753238	46753396	158	frameshift_variant	HIGH	LOC106587602	neuroblast_differentiation-associated_protein_AHNAK-like	Exon_4_of_4_within_deletion
ssa02	46832745	46842361	9616	exon_loss_variant	HIGH	LOC106587549	uncharacterized	Exon_5_of_5_deleted,_exon_4_within_deletion
ssa02	51645286	51646458	1172	frameshift_variant&splice_acceptor_variant&splice_region_variant&intron_variant	HIGH	LOC100286439	stromal_membrane-associated_protein_1	Exon_2_of_10_within_deletion
ssa02	51722200	51724872	2672	exon_loss_variant	HIGH	LOC106588744	solute_carrier_family_2,_facilitated_glucose_transporter_member_9-like	Exons_1,_&_2_of_12_deleted
ssa02	68331079	68331586	507	frameshift_variant	HIGH	LOC106594248	noelin-2-like	Exon_3_of_3_within_deletion
ssa02	71521904	71523796	1892	exon_loss_variant	HIGH	LOC106595461	putative_RNA_exonuclease_NEF-sp	Exon_6_of_8_within_deletion
ssa03	8244045	8248147	4102	exon_loss_variant	HIGH	LOC106598169	ATPase,_Na+/K+_transporting,_beta_3_polypeptide	Exons_3,_4,_&_5_of_7_deleted
ssa03	10390936	10396631	5695	exon_loss_variant&splice_region_variant	HIGH	LOC106598727	ankyrin-3-like	Exon_1_of_11_deleted
ssa03	11943057	11944251	1194	exon_loss_variant&splice_acceptor_variant&splice_donor_variant&splice_region_variant&intron_variant	HIGH	LOC106598874	CMRF35-like_molecule_9	Exon_5_of_6_deleted
ssa03	16833821	16838960	5139	bidirectional_gene_fusion	HIGH	LOC106599582	carbonic_anhydrase-related_protein-like	Exons_1,_&_2_of_9_deleted
ssa03	24425918	24426550	632	exon_loss_variant	HIGH	LOC106599341	carbonic_anhydrase-like	Exon_7_of_7_deleted
ssa03	42728229	42729592	1363	exon_loss_variant&splice_acceptor_variant&splice_donor_variant&splice_region_variant&intron_variant	HIGH	LOC106600594	muscleblind-like_protein_1	Exon_9_of_10_deleted
ssa03	44506099	44507851	1752	frameshift_variant&stop_lost&splice_region_variant	HIGH	LOC106600530	uncharacterized	Exon_9_of_9_within_deletion
ssa03	47713164	47727303	14139	exon_loss_variant	HIGH	LOC106600618	BEN_domain-containing_protein_4-like	Exons_1-5_of_8_deleted
ssa03	52913405	52915517	2112	exon_loss_variant	HIGH	LOC100136523	thyroid_hormone_receptor_alpha	Exons_1_&_2_of_7_deleted
ssa03	53320369	53321677	1308	exon_loss_variant	HIGH	LOC106600933	heme-binding_protein_2-like	Exons_6_&_7_of_7_deleted
ssa03	55993570	55997085	3515	exon_loss_variant&splice_region_variant	HIGH	LOC100194757	Globoside_alpha-1,3-N-acetylgalactosaminyltransferase_1	Exon_5_of_5_deleted
ssa03	56395514	56396654	1140	frameshift_variant&start_lost&splice_region_variant	HIGH	LOC106600859	retinoic_acid_receptor_alpha-B	Exon_1_of_7_deleted_(isoform)
ssa03	81026624	81035375	8751	exon_loss_variant&splice_acceptor_variant&splice_donor_variant&splice_region_variant&intron_variant	HIGH	LOC106601779	cytoplasmic_phosphatidylinositol_transfer_protein_1-like	Exon_4_of_8_deleted
ssa03	81157097	81158426	1329	exon_loss_variant	HIGH	LOC106601782	hexosaminidase_D-like	Exon_4_of_12_deleted_Exon_3_within_deletion
ssa03	81158371	81159010	639	exon_loss_variant&splice_acceptor_variant&splice_donor_variant&splice_region_variant&intron_variant	HIGH	LOC106601782	hexosaminidase_D-like	Exon_5_of_12_deleted
ssa03	83379479	83382624	3145	exon_loss_variant	HIGH	LOC106601847	nuclear_GTPase_SLIP-GC-like	Exons_17,_18,_&_19_of_28_deleted
ssa03	87277060	87278145	1085	exon_loss_variant&splice_acceptor_variant&splice_donor_variant&splice_region_variant&intron_variant	HIGH	LOC106601944	poly_[ADP-ribose]_polymerase_14-like	Exon_3_of_5_deleted
ssa04	4743378	4745812	2434	exon_loss_variant	HIGH	LOC106602188	zinc_finger_and_SCAN_domain-containing_protein_12-like	Several_exons_deleted_(Cigene_prediction)
ssa04	11152021	11166650	14629	transcript_ablation	HIGH	LOC106602386	heart-_and_neural_crest_derivatives-expressed_protein_2-like	Whole_exon_deletion
ssa04	14442355	14451287	8932	exon_loss_variant&splice_region_variant	HIGH	LOC106602438	zinc_finger_protein_ZFP69-like	Exon_1_of_3_deleted
ssa04	15821032	15821248	216	exon_loss_variant&splice_region_variant	HIGH	LOC106602595	bifunctional_UDP-N-acetylglucosamine_2-epimerase/N-acetylmannosamine_kinase-like	Exon_1_of_13_deleted
ssa04	18241523	18242298	775	exon_loss_variant	HIGH	LOC106602519	oocyte_zinc_finger_protein_XlCOF6.1-like	Exons_1,_&_2_of_4_deleted
ssa04	19494035	19495291	1256	exon_loss_variant&splice_region_variant	HIGH	LOC106602684	butyrophilin_subfamily_1_member_A1-like	Exon_10_of_10_deleted
ssa04	23076616	23080180	3564	exon_loss_variant	HIGH	LOC106602740	dentin_sialophosphoprotein-like	Exon_8_of_8_deleted
ssa04	25106903	25107483	580	frameshift_variant&start_lost	HIGH	LOC106602819	integrin_alpha-X-like	Exon_28_of_28_deleted_exon_27_within_deletion
ssa04	33772841	33774956	2115	exon_loss_variant	HIGH	LOC106602984	pecanex-like_protein_1	Exon_7_within_deletion,_exons_8,9,10,11_&_12_of_large_number_of_exons_(>30)_deleted_
ssa04	35130240	35133582	3342	bidirectional_gene_fusion	HIGH	LOC106603177	thiosulfate_sulfurtransferase/rhodanese-like_domain-containing_protein_1	Exon_4_of_4_deleted,_fuses_to_start_of_Cystatin_b_(LOC106603058)
ssa04	35244461	35244969	508	splice_donor_variant&splice_region_variant&conservative_inframe_deletion&intron_variant	HIGH	LOC106603064	pyruvate_dehydrogenase_E1_component_subunit_alpha,_mitochondrial-like	Exon_3_of_14_within_deletion
ssa04	35977638	35979746	2108	frameshift_variant&start_lost	HIGH	LOC106603097	voltage-gated_potassium_channel_subunit_beta-3-like	Exon_15_of_15_within_deletion
ssa04	40966983	40967378	395	frameshift_variant&splice_acceptor_variant&splice_region_variant&intron_variant	HIGH	LOC106603270	T-box_transcription_factor_TBX2b-like	Exon_6_of_7_within_deletion
ssa04	79508442	79508583	141	splice_acceptor_variant&splice_region_variant&conservative_inframe_deletion&intron_variant	HIGH	LOC100194543	high-mobility_group_box_1	Exon_1_of_4_within_deletion
ssa04	80626868	80628296	1428	frameshift_variant&stop_lost&3_prime_UTR_truncation&exon_loss_variant&splice_region_variant	HIGH	LOC106604039	UDP-glucuronosyltransferase_2C1-like	Exon_1_of_4_within_deletion
ssa05	6220308	6221606	1298	exon_loss_variant&splice_donor_variant&splice_region_variant&intron_variant	HIGH	LOC106604169	uncharacterized	Exon_2_of_2_deleted
ssa05	14023439	14023680	241	frameshift_variant&splice_acceptor_variant&splice_region_variant&intron_variant	HIGH	LOC106604351	tyrosine-protein_kinase_ITK/TSK-like	Exon_8_of_9_within_deletion
ssa05	15198382	15200443	2061	exon_loss_variant&splice_region_variant	HIGH	LOC106604415	microfibril-associated_glycoprotein_4-like	Exon_1_of_6_deleted_(isoform_1_specific)
ssa05	18296763	18300588	3825	exon_loss_variant	HIGH	LOC106604428	uncharacterized	Exons_1,_2,_&_3_of_5_deleted_Exon_4_within_deletion
ssa05	18314729	18316358	1629	exon_loss_variant&splice_donor_variant&splice_region_variant&intron_variant	HIGH	LOC106604427	uncharacterized	Exon_4_of_4_deleted
ssa05	23514943	23515100	157	frameshift_variant	HIGH	LOC106604548	phosphatidylinositol_glycan_anchor_biosynthesis_class_G	Exon_1_of_8_within_deletion
ssa05	29459708	29461594	1886	exon_loss_variant	HIGH	LOC106604634	TBC1_domain_family_member_2A-like	Exons_2_&_3_16_deleted
ssa05	30067450	30068109	659	frameshift_variant&splice_acceptor_variant&splice_region_variant&intron_variant	HIGH	LOC106604650	myeloid_zinc_finger_1-like	Single_exon_within_deletion
ssa05	32072375	32072477	102	splice_donor_variant&splice_region_variant&disruptive_inframe_deletion&intron_variant	HIGH	LOC106604694	alpha-1,3-mannosyl-glycoprotein_4-beta-N-acetylglucosaminyltransferase_B-like	Exon_14_of_14_within_deletion
ssa05	40911909	40912580	671	start_lost&splice_region_variant&conservative_inframe_deletion	HIGH	LOC106604946	fibroblast_growth_factor_receptor-like_1	Exon_5_of_5_within_deletion
ssa05	45023290	45024512	1222	start_lost&splice_region_variant&conservative_inframe_deletion	HIGH	LOC106605007	membrane_progestin_receptor_alpha-B-like	Single_exon_deleted
ssa05	46159705	46167368	7663	exon_loss_variant	HIGH	LOC106605029	kelch-like_protein_32	Exons_1_&_2_of_10_deleted
ssa05	46165218	46165580	362	exon_loss_variant&splice_acceptor_variant&splice_donor_variant&splice_region_variant&intron_variant	HIGH	LOC106605029	kelch-like_protein_32	Exon_2_of_10_deleted
ssa05	53068275	53072365	4090	exon_loss_variant	HIGH	LOC106605184	uncharacterized	Exon_4_of_4_deleted
ssa05	53470964	53471995	1031	exon_loss_variant	HIGH	LOC106605163	protein_NLRC3-like	Exons_2_,_&_3_of_8_deleted_exons_1,_&_4_within_deletion
ssa05	54138796	54139132	336	frameshift_variant&splice_acceptor_variant&splice_region_variant&intron_variant	HIGH	LOC106605196	zona_pellucida_sperm-binding_protein_3-like	Exon_3_of_9_deleted
ssa05	54309807	54312584	2777	exon_loss_variant	HIGH	LOC106605214	large_proline-rich_protein_BAG6-like	Several_exons_deleted_(Cigene_prediction)
ssa05	54636527	54636950	423	frameshift_variant	HIGH	LOC106605194	von_Willebrand_factor_D_and_EGF_domains	Exons_19,_&_20_of_29_within_deletion
ssa05	59503458	59504103	645	exon_loss_variant&splice_region_variant	HIGH	LOC106605440	uncharacterized	Exon_4_of_4_deleted_(isoform_2_specific)
ssa05	60647505	60647623	118	exon_loss_variant&splice_acceptor_variant&splice_donor_variant&splice_region_variant&intron_variant	HIGH	LOC106605399	dynein_heavy_chain_5,_axonemal-like	Exon_12_of_many_number_of_exons_(>50)_deleted
ssa05	60902058	60903810	1752	exon_loss_variant&splice_region_variant	HIGH	LOC106605407	tubulin_beta_chain-like	Exon_5_of_5_deleted
ssa05	63450364	63452293	1929	exon_loss_variant	HIGH	LOC106605509	toll-like_receptor_13	Exons_1,_2,_3,_&_4_of_10_deleted
ssa05	75525945	75529279	3334	exon_loss_variant	HIGH	LOC106606036	mutS_protein_homolog_5-like	Exons_1,_&_2_of_3_deleted
ssa05	77949150	77949927	777	exon_loss_variant&splice_donor_variant&splice_region_variant&intron_variant	HIGH	LOC106606117	GMP_reductase_1-like	Exon_7_of_7_deleted
ssa06	1183047	1185009	1962	bidirectional_gene_fusion	HIGH	LOC106606225	acyl-CoA_synthetase_family_member_2,_mitochondrial-like	Exon_4_and_5_out_of_5_deleted
ssa06	3487249	3501153	13904	transcript_ablation	HIGH	LOC106606288	zinc_finger_protein_239-like	Exons_3,_&_4_of_4_deleted
ssa06	8862225	8863861	1636	exon_loss_variant&splice_acceptor_variant&splice_donor_variant&splice_region_variant&intron_variant	HIGH	LOC106606440	guanine_nucleotide-binding_protein_G(o)_subunit_alpha-like	Exon_3_of_10_deleted
ssa06	13867357	13867990	633	exon_loss_variant	HIGH	LOC106606552	NACHT,_LRR_and_PYD_domains-containing_protein_1-like	Exons_5,_&_6_of_11_deleted
ssa06	21297050	21298789	1739	exon_loss_variant&splice_acceptor_variant&splice_donor_variant&splice_region_variant&intron_variant	HIGH	LOC106606774	calcium-binding_mitochondrial_carrier_protein_SCaMC-3-like	Exon_8_of_9_deleted
ssa06	38123234	38123760	526	frameshift_variant&splice_donor_variant&splice_region_variant&intron_variant	HIGH	LOC100306871	2,3-cyclic-nucleotide_3-phosphodiesterase	Exon_1_of_3_within_deletion
ssa06	46613550	46616471	2921	exon_loss_variant	HIGH	LOC106607580	uncharacterized	Exons_6,_7,_8,_of_9_deleted
ssa06	56841631	56843553	1922	exon_loss_variant	HIGH	LOC106607911	piggyBac_transposable_element-derived_protein_4-like	Exon_1_of_2_within_deletion_exon_2_deleted
ssa07	1207628	1208871	1243	exon_loss_variant	HIGH	LOC106608430	toll-like_receptor_2	Exons_12,_&_13_of_15_deleted
ssa07	23677912	23678623	711	exon_loss_variant	HIGH	LOC106608904	uncharacterized	Exon_4_of_4_deleted;_Exon_3_within_deletion
ssa07	24577329	24581234	3905	exon_loss_variant&splice_region_variant	HIGH	LOC106609024	apolipoprotein_L3-like	Exon_5_of_5_deleted
ssa07	25506575	25512748	6173	exon_loss_variant	HIGH	LOC106608913	basement_membrane-specific_heparan_sulfate_proteoglycan_core_protein-like	Exons_7,_8,_&_9_of_15_deleted;_Exon_10_within_deletion
ssa07	30628810	30630826	2016	exon_loss_variant	HIGH	LOC106609154	WAS/WASL-interacting_protein_family_member_3-like	One_exon_deleted,_Cigene_prediction
ssa07	30935876	30937920	2044	exon_loss_variant&splice_donor_variant&splice_region_variant&intron_variant	HIGH	LOC106609088	bromodomain-containing_protein_1-like	Exon_1_of_10_deleted
ssa07	34529161	34530339	1178	exon_loss_variant&splice_region_variant	HIGH	LOC106609240	aldose_reductase-like	Exon_1_of_10_deleted
ssa07	38074205	38074908	703	splice_donor_variant&5_prime_UTR_truncation&exon_loss_variant&splice_region_variant&intron_variant	HIGH	LOC106609317	tubulin--tyrosine_ligase-like_protein_12	No_exon_deletions
ssa07	44463897	44464021	124	frameshift_variant	HIGH	LOC106609484	nuclear_factor_7,_ovary-like	Deletion_affecting_single_whole_cds_exon
ssa07	45059984	45061207	1223	exon_loss_variant	HIGH	LOC106609489	bile_acid-CoA:amino_acid_N-acyltransferase-like	Exons_1,_2,_&_3_of_6_deleted
ssa07	46145510	46147318	1808	exon_loss_variant	HIGH	LOC106609539	high-affinity_choline_transporter_1-like	Exons_3,_4,_&_5_of_8_deleted;_Exons_2,_&_6_within_deletion
ssa08	3122194	3122784	590	frameshift_variant	HIGH	LOC106609952	mucin-2-like	Deletion_affecting_single_whole_cds_exon
ssa08	8107150	8108494	1344	exon_loss_variant&splice_acceptor_variant&splice_donor_variant&splice_region_variant&intron_variant	HIGH	LOC106610085	uncharacterized	Exon_2_of_7_deleted
ssa08	8491085	8495212	4127	exon_loss_variant	HIGH	LOC106610072	zinc_finger_protein_329-like	Exon_2_&_3_of_4
ssa08	14179801	14180672	871	stop_lost&splice_region_variant&conservative_inframe_deletion	HIGH	LOC106610212	nephronectin-like	Exon_5_of_5_deleted
ssa08	16783433	16785713	2280	exon_loss_variant&splice_region_variant	HIGH	LOC106610272	acidic_leucine-rich_nuclear_phosphoprotein_32_family_member_B-like	Exon_1_of_7_deleted
ssa08	24139543	24141226	1683	exon_loss_variant	HIGH	LOC106610492	interferon-induced_very_large_GTPase_1-like	Exon_2,_&_3_of_11_deleted_
ssa08	24490146	24491265	1119	exon_loss_variant	HIGH	LOC106610505	von_Willebrand_factor_A_domain-containing_protein_7-like	Exon_1_of_13_deleted;_Exon_2_within_deletion
ssa09	6800705	6801934	1229	exon_loss_variant&splice_acceptor_variant&3_prime_UTR_truncation&exon_loss_variant&splice_region_variant&intron_variant	HIGH	LOC106610651	doublecortin_domain_containing_2B	Exon_7_of_7_deleted_(isoform_2)
ssa09	7200185	7212562	12377	exon_loss_variant&splice_region_variant	HIGH	LOC106610660	ribosomal_protein_S6_kinase_2_alpha-like	Exon_1_of_9_deleted
ssa09	9352327	9357057	4730	frameshift_variant&start_lost	HIGH	LOC106610648	5-hydroxytryptamine_receptor_1E-like	Exon_2_of_2_within_deletion
ssa09	11867410	11877047	9637	exon_loss_variant	HIGH	LOC106610712	ADP-dependent_glucokinase-like	Exons_1,_2,_3,_&_4_of_6_deleted
ssa09	13416748	13417322	574	frameshift_variant&stop_lost	HIGH	LOC106610746	potassium_channel_tetramerization_domain_containing_3	Exon_1_of_19_within_deletion
ssa09	13887296	13887756	460	exon_loss_variant	HIGH	LOC106610740	isoleucine--tRNA_ligase,_mitochondrial-like	Exon_4_of_10_deleted;_Exon_3_within_deletion
ssa09	21316069	21334841	18772	transcript_ablation	HIGH	LOC106610928	uncharacterized	Single_exon_deletion
ssa09	22128399	22131221	2822	exon_loss_variant	HIGH	LOC106611054	ribosomal_protein_S6_kinase-like_1	Exons_5,_6,_&_7_of_10_deleted;_Exon_8_within_deletion
ssa09	25532724	25536342	3618	splice_acceptor_variant&splice_region_variant&conservative_inframe_deletion&intron_variant	HIGH	LOC106610918	potassium_voltage-gated_channel_subfamily_H_member_5-like	Exon_10_of_10_within_deletion
ssa09	27573999	27575718	1719	exon_loss_variant	HIGH	LOC106611107	lysocardiolipin_acyltransferase_1-like	Exons_9,_&_10_of_10_deleted
ssa09	27832549	27832854	305	frameshift_variant&splice_donor_variant&splice_region_variant&intron_variant	HIGH	LOC106611105	phospholipase_DDHD1-like	Exon_1_of_13_within_deletion
ssa09	30303448	30304228	780	exon_loss_variant	HIGH	LOC106611163	stathmin-4-like	One_exon_deleted,_Cigene_prediction
ssa09	31174779	31175372	593	exon_loss_variant&splice_acceptor_variant&splice_donor_variant&splice_region_variant&intron_variant	HIGH	LOC106610746	tetratricopeptide_repeat_domain_7B	Exon_16_of_18_deleted
ssa09	33225006	33226285	1279	gene_fusion	HIGH	LOC106611204	uncharacterized	Whole_gene_deleted_(2_exons)
ssa09	45483705	45491172	7467	exon_loss_variant	HIGH	LOC106611426	presenilin-1-like	Exons_1-6_out_of_11_deleted
ssa09	52248871	52251426	2555	exon_loss_variant&splice_acceptor_variant&splice_donor_variant&splice_region_variant&intron_variant	HIGH	LOC106611533	short_transient_receptor_potential_channel_3-like	Exon_3_out_of_13_deleted_(isoform_1_specific)
ssa09	55455618	55457594	1976	exon_loss_variant	HIGH	LOC106611582	ankyrin_repeat_and_SOCS_box_protein_5-like	Exons_2,_3,_4,_&_5_of_7_deleted
ssa09	55526845	55527872	1027	exon_loss_variant&splice_acceptor_variant&splice_donor_variant&splice_region_variant&intron_variant	HIGH	LOC106611600	leucine-rich_repeat,_immunoglobulin-like_domain_and_transmembrane_domain-containing_protein_3	Exon_3_of_5_deleted
ssa09	56870151	56872466	2315	exon_loss_variant&splice_region_variant	HIGH	LOC106611587	leucine-rich_repeat_and_immunoglobulin-like_domain-containing_nogo_receptor-interacting_protein_2	Exon_1_of_2_deleted
ssa09	69709067	69715675	6608	exon_loss_variant&splice_acceptor_variant&splice_donor_variant&splice_region_variant&intron_variant	HIGH	LOC106611935	spondin-2-like	Exon_1_out_of_5_deleted
ssa09	71583069	71583371	302	frameshift_variant&splice_donor_variant&splice_region_variant&intron_variant	HIGH	LOC106611957	F-box_only_protein_38-like	Exon_21_of_21_within_deletion
ssa09	71637157	71638454	1297	exon_loss_variant	HIGH	LOC106611978	fibroblast_growth_factor_receptor-like_1	At_least_one_exon_deleted,_Cigene_prediction
ssa09	77483657	77488086	4429	exon_loss_variant	HIGH	LOC106612098	trichohyalin-like	Exons_12,_&_13_of_14_deleted;_Exon_11_within_deletion
ssa09	94283076	94284784	1708	frameshift_variant&splice_acceptor_variant&splice_region_variant&intron_variant	HIGH	LOC100380715	v-rel_avian_reticuloendotheliosis_viral_oncogene_homolog_B_(relb)	Exon_1_of_9_within_deletion
ssa09	95115742	95118668	2926	gene_fusion	HIGH	LOC106612411	stress-associated_endoplasmic_reticulum_protein_1-like	Exon_3_of_3_deleted
ssa09	102954477	102957301	2824	exon_loss_variant&splice_region_variant	HIGH	LOC106612655	unconventional_myosin-Ic-like	Exon_1_of_32_deleted_(isoform_4/5_specific)
ssa09	109283422	109291620	8198	exon_loss_variant&splice_donor_variant&splice_region_variant&intron_variant	HIGH	LOC106612771	olfactory_receptor_11A1-like	Exon_3_of_3_deleted
ssa09	110032512	110032922	410	exon_loss_variant	HIGH	LOC106612892	DNA-directed_RNA_polymerase_II_subunit_RPB4	Exons_3,_&_4_of_4_deleted
ssa09	114377339	114377823	484	exon_loss_variant&splice_acceptor_variant&splice_donor_variant&splice_region_variant&intron_variant	HIGH	LOC106612937	multidrug_and_toxin_extrusion_protein_1-like	Exon_2_of_6_deleted
ssa09	116166904	116170045	3141	transcript_ablation	HIGH	LOC106613050	RNA-directed_DNA_polymerase_homolog	Single_exon_deletion
ssa09	116928309	116930875	2566	exon_loss_variant	HIGH	LOC106612947	Down_syndrome_cell_adhesion_molecule_homolog	Exons_2,_3,_4,_&_5_of_5_deleted
ssa09	118914171	118916090	1919	exon_loss_variant&splice_acceptor_variant&3_prime_UTR_truncation&exon_loss_variant&splice_region_variant&intron_variant	HIGH	LOC106612964	G_protein-activated_inward_rectifier_potassium_channel_4-like	Exon_3_of_3_deleted_(isoform_2_specific)
ssa10	15395206	15400237	5031	exon_loss_variant	HIGH	LOC106613992	FYN-binding_protein-like	Exons_10,11,_12,_13,_&_14_of_14_deleted
ssa10	19380515	19393266	12751	exon_loss_variant	HIGH	LOC106613754	mast_cell_protease_1A-like	Exons_1,2_3_deleted_and_4_overlapped_(out_of_5)
ssa10	32281974	32282450	476	exon_loss_variant	HIGH	LOC106560358	thiamine_transporter_2-like	Exons_2_of_5_deleted;_Exon_3_within_deletion
ssa10	37975698	38019451	43753	exon_loss_variant	HIGH	LOC106560366	exocyst_complex_component_2	Exons_6-24_of_27_deleted
ssa10	46357371	46358315	944	exon_loss_variant	HIGH	LOC106560549	complement_factor_H_related_5	Exon_6_of_9_deleted;_Exon_7_within_deletion
ssa10	66681385	66684924	3539	exon_loss_variant&splice_region_variant	HIGH	LOC106561060	transcription_factor_SOX-6-like	Exon_1_of_13_deleted_(isoform_2_specific)
ssa10	89241815	89252544	10729	bidirectional_gene_fusion	HIGH	LOC106561320	putative_adenosylhomocysteinase_3	Exon_16_of_16_deleted
ssa10	98569426	98569857	431	exon_loss_variant&splice_acceptor_variant&splice_donor_variant&splice_region_variant&intron_variant	HIGH	LOC106561446	matrix_metalloproteinase-15-like	Exon_8_of_10_deleted
ssa11	6930600	6930806	206	frameshift_variant&splice_donor_variant&splice_region_variant&intron_variant	HIGH	LOC106562022	ankyrin_repeat_and_BTB/POZ_domain-containing_protein_2-like	Exon_2_of_within_deletion
ssa11	27177565	27178001	436	frameshift_variant	HIGH	LOC106562385	bromodomain-containing_protein_7-like	Exons_3,_&_4_of_17_within_deletion
ssa11	31469727	31476475	6748	exon_loss_variant&splice_donor_variant&splice_region_variant&intron_variant	HIGH	LOC106562448	talin-2-like	Exon_30_of_30_deleted
ssa11	49127026	49127402	376	exon_loss_variant&splice_acceptor_variant&splice_donor_variant&splice_region_variant&intron_variant	HIGH	LOC106562896	mitogen-activated_protein_kinase_kinase_kinase_1-like	Exon_5_of_18_deleted
ssa11	71577868	71578123	255	frameshift_variant&splice_donor_variant&splice_region_variant&intron_variant	HIGH	LOC106563359	phospholipase_A2,_minor_isoenzyme-like	Exons_2,_&_3_of_4_within_deletion
ssa11	75896006	75899876	3870	exon_loss_variant	HIGH	LOC106563465	glucosidase_II_alpha_subunit	Exons_1-7_of_24_deleted
ssa11	76483219	76487422	4203	exon_loss_variant	HIGH	LOC106563443	leucine-rich_repeat_neuronal_protein_4-like	Single_exon_gene_with_whole_cds_deleted
ssa11	85527760	85534486	6726	exon_loss_variant	HIGH	LOC106563807	olfactory_receptor_10A4-like	Exons_3,_4,_5,_&_6_of_6_deleted
ssa12	429955	430356	401	frameshift_variant&splice_acceptor_variant&splice_region_variant&intron_variant	HIGH	LOC106563989	forkhead_box_protein_K1-like	Exon_2_of_11_within_deletion
ssa12	1459932	1460551	619	frameshift_variant&start_lost	HIGH	LOC106564020	zinc_finger_protein_883-like	Exon_1_of_2_within_deletion
ssa12	1761264	1761677	413	frameshift_variant&stop_lost	HIGH	LOC106564057	zinc_finger_protein_850-like	Exon_1_of_4_within_deletion
ssa12	20869677	20906592	36915	transcript_ablation	HIGH	LOC106564658	rhomboid-related_protein_3-like	Exons_1-7_of_8_deleted
ssa12	21083103	21084796	1693	exon_loss_variant	HIGH	LOC106564648	uncharacterized	Exons_4,_&_5_of_6_deleted
ssa12	21135995	21136279	284	exon_loss_variant&splice_region_variant	HIGH	LOC106564646	rab11_family-interacting_protein_4A-like	Exon_14_of_14_deleted
ssa12	31144695	31145761	1066	exon_loss_variant	HIGH	LOC100195282	SDE2_telomere_maintenance_homolog	Exons_4,_&_5_of_7_deleted
ssa12	45445489	45447326	1837	exon_loss_variant&splice_region_variant	HIGH	LOC106565297	uncharacterized	Exon_7_of_7_deleted
ssa12	47063910	47069164	5254	exon_loss_variant	HIGH	LOC106565310	vesicle_transport_protein_GOT1A-like	Exons_2,_3,_&_4_of_4_deleted
ssa12	55069549	55069727	178	frameshift_variant	HIGH	LOC106565475	uncharacterized	Deletion_affecting_single_whole_cds_exon
ssa12	59665713	59669072	3359	exon_loss_variant&splice_region_variant	HIGH	LOC106565661	adenosylhomocysteinase_2-like	Exon_11_of_11_deleted_(isoform_2_specific)
ssa12	82977258	82979748	2490	exon_loss_variant&splice_donor_variant&splice_region_variant&intron_variant	HIGH	LOC106566141	zinc_finger_protein_670-like	Exon_2_of_2_deleted
ssa13	6051172	6052116	944	exon_loss_variant&splice_region_variant	HIGH	LOC106566397	ragulator_complex_protein_LAMTOR5-like	Exon_5_of_5_deleted
ssa13	19300455	19300594	139	frameshift_variant	HIGH	LOC106566750	dual_specificity_protein_phosphatase_7-like	Deletion_within_exon_1_of_3_(isoform_2_specific)
ssa13	26249287	26250276	989	exon_loss_variant&splice_acceptor_variant&splice_donor_variant&splice_region_variant&intron_variant	HIGH	LOC106566922	deleted_in_malignant_brain_tumors_1_protein-like	Exon_8_of_13_deleted
ssa13	30421874	30423361	1487	exon_loss_variant&splice_acceptor_variant&splice_donor_variant&splice_region_variant&intron_variant	HIGH	LOC106566952	protein_FAM19A5-like	Exon_2_of_4_deleted
ssa13	34911795	34913557	1762	exon_loss_variant&splice_acceptor_variant&splice_donor_variant&splice_region_variant&intron_variant	HIGH	LOC106567048	limb_region_1_homolog-like_protein	Exon_11_of_13_deleted
ssa13	42398237	42401302	3065	exon_loss_variant	HIGH	LOC106567270	uncharacterized	Exons_2,_&_3_of_3_deleted
ssa13	42636656	42637877	1221	exon_loss_variant	HIGH	LOC106567279	2-epi-5-epi-valiolone_synthase-like	Exon_3_of_5_deleted;_Exon_4_within_deletion
ssa13	46288691	46293047	4356	exon_loss_variant&splice_region_variant	HIGH	LOC106567384	beta-citrylglutamate_synthase_B-like	Exon_1_of_5_deleted
ssa13	47069341	47070668	1327	exon_loss_variant	HIGH	LOC106567395_________	beta-glucuronidase-like	Exon_3_and_4_out_of_12_deleted
ssa13	67596071	67603409	7338	exon_loss_variant	HIGH	LOC100194713	ubiquitin_carboxyl-terminal_hydrolase_28	Exons_19-26_of_26_deleted
ssa13	67727871	67728525	654	stop_lost&conservative_inframe_deletion	HIGH	LOC106567719	myb-binding_protein_1A-like_protein	Exon_1_of_25_within_deletion
ssa13	72697259	72702850	5591	transcript_ablation	HIGH	LOC106567982	centromere_protein_V	Exons_1,_2,_&_3_of_3_deleted
ssa13	101357560	101359237	1677	exon_loss_variant	HIGH	LOC106568528	phospholipid-transporting_ATPase_IC-like	Exons_26,_&_27_of_27_deleted
ssa13	101472572	101473430	858	exon_loss_variant&splice_acceptor_variant&splice_region_variant&intron_variant	HIGH	LOC106568530	WD_repeat_domain_7	Exon_20_of_20_deleted
ssa13	102040270	102041373	1103	exon_loss_variant&splice_acceptor_variant&3_prime_UTR_truncation&exon_loss_variant&splice_region_variant&intron_variant	HIGH	LOC106568532	asparagine--tRNA_ligase,_cytoplasmic-like	Exon_1_of_15_deleted
ssa14	35655626	35656604	978	frameshift_variant&stop_lost&splice_region_variant	HIGH	LOC106569483_________	caspase-8-like	Exon_1_of_4_affected
ssa14	36225051	36226575	1524	exon_loss_variant	HIGH	LOC106569488	uncharacterized	Exon_3_of_4_within_deletion;_Exon_4_deleted
ssa14	36458830	36459216	386	stop_lost&splice_region_variant&conservative_inframe_deletion	HIGH	LOC106569480	C-C_motif_chemokine_4-like	Exon_3_of_3_within_deletion
ssa14	40347981	40348813	832	exon_loss_variant&splice_acceptor_variant&3_prime_UTR_truncation&exon_loss_variant&splice_region_variant&intron_variant	HIGH	LOC106569586	SLAM_family_member_5-like	Exon_4_of_4_(isoform_1_and_3)
ssa14	41880547	41882803	2256	exon_loss_variant	HIGH	LOC106569622	ran-binding_protein_3-like	Exons_2,_&_3_of_16_deleted
ssa14	44750164	44751205	1041	exon_loss_variant&splice_acceptor_variant&splice_donor_variant&splice_region_variant&intron_variant	HIGH	LOC106569714	low_density_lipoprotein_receptor_class_A_domain_containing_1	Exon_5_of_6_deleted
ssa14	47681497	47682343	846	exon_loss_variant&splice_acceptor_variant&splice_donor_variant&splice_region_variant&intron_variant	HIGH	LOC106569777	nuclear_factor_of_activated_T-cells,_cytoplasmic_1-like	Exon_6_of_10_deleted
ssa14	47743564	47744412	848	exon_loss_variant&splice_acceptor_variant&3_prime_UTR_truncation&exon_loss_variant&splice_region_variant&intron_variant	HIGH	LOC106569777	nuclear_factor_of_activated_T-cells,_cytoplasmic_1-like	Exon_10_of_10_deleted
ssa14	59802243	59804788	2545	exon_loss_variant	HIGH	LOC106569932	ATPase_family_AAA_domain-containing_protein_2-like	Exons_1,_2,_3,_&_4_of_29_deleted
ssa15	20669600	20670568	968	frameshift_variant&stop_lost&3_prime_UTR_truncation&exon_loss_variant&splice_region_variant	HIGH	LOC106571143	uncharacterized	Exon_1_of_6_within_deletion
ssa15	21831982	21836343	4361	exon_loss_variant&splice_region_variant	HIGH	LOC106571120	tumor_necrosis_factor_alpha-induced_protein_2-like	Exon_11_of_11_deleted
ssa15	24626734	24634420	7686	exon_loss_variant&splice_region_variant	HIGH	LOC106571232	TATA_box-binding_protein-associated_factor_RNA_polymerase_I_subunit_A-like	Exons_2_and_3_of_3_deleted
ssa15	64326571	64328142	1571	exon_loss_variant	HIGH	LOC106572335	DNA_(cytosine-5)-methyltransferase_3B-like	Exons_4,_&_5_of_5_deleted
ssa16	13602413	13604026	1613	exon_loss_variant	HIGH	LOC106573181	solute_carrier_family_23_member_1-like	Exon_6_of_12_deleted;_Exon_7_within_deletion
ssa16	23912484	23921336	8852	exon_loss_variant	HIGH	LOC106573426	NACHT,_LRR_and_PYD_domains-containing_protein_12-like	Exon_1-10_of_10_deleted
ssa16	26954196	26954990	794	exon_loss_variant&splice_acceptor_variant&splice_donor_variant&splice_region_variant&intron_variant	HIGH	LOC106573527	electron_transfer_flavoprotein_subunit_alpha	Exon_4_of_14_deleted
ssa16	71706430	71707130	700	exon_loss_variant&splice_acceptor_variant&splice_donor_variant&splice_region_variant&intron_variant	HIGH	LOC106574571_________	pericentrin-like	Exon_3_of_many_number_of_exons_(>40)_deleted
ssa16	83341479	83345654	4175	exon_loss_variant	HIGH	LOC106574970	mitochondrial_pyruvate_carrier_2-like	Exons_1,_2,_3,_&_4_of_5_deleted
ssa17	1089771	1090718	947	exon_loss_variant	HIGH	LOC106575145	thyrotropin_receptor-like	Exons_5,_&_6_of_7_deleted
ssa17	7381923	7382296	373	exon_loss_variant&splice_acceptor_variant&splice_donor_variant&splice_region_variant&intron_variant	HIGH	LOC106575208	centrosomal_protein_of_70_kDa-like	Exon_2_of_15_deleted
ssa17	16383406	16385963	2557	exon_loss_variant	HIGH	LOC106575466	TRAF2_and_NCK-interacting_protein_kinase-like	Exons_18,_19,_&_20_of_34_deleted
ssa17	23614399	23614961	562	exon_loss_variant	HIGH	LOC106575703	uncharacterized	Exon_1_of_7_deleted
ssa17	38658349	38659748	1399	exon_loss_variant	HIGH	LOC106576112	component_of_oligomeric_golgi_complex_5	Exons_20,_&_21_of_22_deleted
ssa17	45255011	45255252	241	exon_loss_variant&splice_donor_variant&splice_region_variant&intron_variant	HIGH	LOC106576339	Ig_mu_chain_C_region-like	Exon_4_of_4_deleted
ssa17	48059254	48066589	7335	exon_loss_variant&splice_acceptor_variant&splice_donor_variant&splice_region_variant&intron_variant	HIGH	LOC106576405	anoctamin-4-like	Exon_20_of_21_deleted
ssa17	48241970	48243347	1377	exon_loss_variant&splice_region_variant	HIGH	LOC106576436	lamin_tail_domain-containing_protein_1-like	Exon_1_of_10_deleted
ssa18	18537711	18546412	8701	transcript_ablation	HIGH	LOC106577092	interferon-induced_protein_with_tetratricopeptide_repeats_1-like	Exons_1,_&_2_of_2_deleted
ssa18	27877756	27878305	549	frameshift_variant&start_lost	HIGH	LOC106577225	neurofilament_heavy_polypeptide-like	Exon_3_of_3_within_deletion
ssa18	47630525	47631148	623	exon_loss_variant	HIGH	LOC106577703	transcription_factor_p65-like	Exon_5_of_5_deleted;_Exon_4_within_deletion
ssa18	54651125	54651570	445	exon_loss_variant	HIGH	LOC106577717	uncharacterized	Exon_1,_&_2_of_6_deleted
ssa18	54910792	54911498	706	exon_loss_variant	HIGH	LOC106577751	uncharacterized	Exon_1,_&_2_of_6_deleted
ssa18	55703600	55768687	65087	transcript_ablation	HIGH	LOC106577766	interferon-induced_very_large_GTPase_1-like	Exons_1-7_of_7_deleted
ssa18	62750167	62811646	61479	transcript_ablation	HIGH	LOC106577961	probable_E3_ubiquitin-protein_ligase_TRIML1	Whole_gene_deletion
ssa18	63113798	63115325	1527	exon_loss_variant	HIGH	LOC106577970	zinc_finger_protein_536-like	Several_exons_deleted_(Cigene_prediction)
ssa18	64338324	64339176	852	stop_lost&conservative_inframe_deletion	HIGH	LOC106578007	uncharacterized	Exon_1_of_7_within_deletion
ssa19	2891202	2893426	2224	exon_loss_variant	HIGH	LOC106578303	serine/threonine-protein_kinase_BRSK2-like	Exons_13,_&_14_of_20_deleted
ssa19	7607079	7607246	167	frameshift_variant&splice_acceptor_variant&splice_region_variant&intron_variant	HIGH	LOC106578363	uncharacterized	Exon_3_of_5_within_deletion
ssa19	19918755	19919404	649	frameshift_variant&stop_lost	HIGH	LOC106578563	uncharacterized	Exon_1_of_4_within_deletion
ssa19	29454986	29457020	2034	exon_loss_variant	HIGH	LOC106578715	tripartite_motif-containing_protein_35-like	Exons_3,_4,_5,_&_6_of_6_deleted
ssa19	32446515	32469209	22694	exon_loss_variant&splice_acceptor_variant&3_prime_UTR_truncation&exon_loss_variant&splice_region_variant&intron_variant	HIGH	LOC106578734_________	cadherin-7-like	Exon_1_of_11_deleted
ssa19	40821879	40822002	123	splice_acceptor_variant&splice_region_variant&conservative_inframe_deletion&intron_variant	HIGH	LOC106578874	RING_finger_protein_unkempt_homolog	Exon_7_of_13_within_deletion
ssa19	48447625	48451637	4012	exon_loss_variant	HIGH	LOC106579014	tumor_necrosis_factor_receptor_superfamily,_member_13B	Exon_1_of_4_deleted
ssa19	62663009	62665621	2612	frameshift_variant&start_lost&splice_region_variant	HIGH	LOC106579413	zinc_finger_protein_518A-like	Single_exon_within_deletion
ssa19	78649898	78650009	111	bidirectional_gene_fusion	HIGH	LOC106579721	bypass_of_stop_codon_protein_1-like	Exon_3_of_3_deleted
ssa20	9182739	9187919	5180	frameshift_variant&stop_lost&3_prime_UTR_truncation&exon_loss_variant&splice_region_variant	HIGH	LOC106580271	interferon-inducible_GTPase_5-like	Exon_2_of_2_deleted
ssa20	13267702	13269041	1339	exon_loss_variant	HIGH	LOC106580234	potassium_channel_tetramerization_domain_containing_10	Exons_1,_&_2_of_5_deleted
ssa20	13918651	13918768	117	splice_donor_variant&splice_region_variant&conservative_inframe_deletion&intron_variant	HIGH	LOC100380695	solute_carrier_family_28_member_3	Exon_13_of_17_within_deletion
ssa20	17541697	17545211	3514	exon_loss_variant&splice_region_variant	HIGH	LOC106580002	arrestin_domain-containing_protein_1-like	Exon_8_of_8_deleted
ssa20	30475070	30478490	3420	exon_loss_variant&splice_acceptor_variant&splice_donor_variant&splice_region_variant&intron_variant	HIGH	LOC106580444	calsenilin-like	Exon_4_out_of_6_deleted_(isoform_1_specific)
ssa20	36018853	36022569	3716	exon_loss_variant&splice_region_variant	HIGH	LOC106580531	U3_small_nucleolar_ribonucleoprotein_protein_IMP4-like	Exon_6_of_6_deleted_(isoform_1_specific)
ssa20	36507411	36509090	1679	exon_loss_variant	HIGH	LOC106580549	patatin-like_phospholipase_domain-containing_protein_7	Exon_6_of_6_deleted
ssa20	41138139	41140429	2290	exon_loss_variant&splice_acceptor_variant&splice_region_variant&intron_variant	HIGH	LOC106580695	zinc_finger_BED_domain-containing_protein_DAYSLEEPER-like	Exon_1_of_2_deleted
ssa20	49247911	49248344	433	frameshift_variant&splice_donor_variant&splice_region_variant&intron_variant	HIGH	LOC106580822	tripartite_motif-containing_protein_16-like_protein	Exon_10_of_10_within_deletion
ssa20	49324352	49325545	1193	bidirectional_gene_fusion	HIGH	LOC106580827	TRPM8_channel-associated_factor_homolog	Exon_7_of_7_deleted
ssa20	60827885	60837918	10033	exon_loss_variant&splice_acceptor_variant&splice_donor_variant&splice_region_variant&intron_variant	HIGH	LOC106581137	diacylglycerol_O-acyltransferase_2-like	Exon_9_of_9_deleted
ssa20	78407800	78414896	7096	transcript_ablation	HIGH	LOC106581482	extracellular_calcium-sensing_receptor-like	Exons_1,_2,_3,_4,_5,_&_6_of_6_deleted
ssa21	13069412	13070386	974	exon_loss_variant&splice_acceptor_variant&3_prime_UTR_truncation&exon_loss_variant&splice_region_variant&intron_variant	HIGH	LOC106581831	extracellular_calcium-sensing_receptor-like	Exon_1_of_>50_exons._Isoform_4_specific
ssa21	37051876	37052087	211	splice_donor_variant&splice_region_variant&disruptive_inframe_deletion&intron_variant	HIGH	LOC106582275_________	titin-like	One_exon_deleted_in_gene_with_>50_exons
ssa21	48667397	48669993	2596	exon_loss_variant	HIGH	LOC106582436	major_histocompatibility_complex_class_I-related_gene_protein-like	Exons_5,_6,_7,_8,_&_9_of_9_deleted
ssa21	50771195	50771315	120	exon_loss_variant&splice_acceptor_variant&splice_donor_variant&splice_region_variant&intron_variant	HIGH	LOC106582468	alkyldihydroxyacetonephosphate_synthase,_peroxisomal-like	Exon_6_of_20_deleted
ssa21	57899720	57901451	1731	exon_loss_variant&splice_acceptor_variant&splice_donor_variant&splice_region_variant&intron_variant	HIGH	LOC106582589	E3_ubiquitin-protein_ligase_MARCH4-like	Exon_3_of_4_deleted
ssa22	449530	451673	2143	exon_loss_variant&splice_region_variant	HIGH	LOC106582628	RNA-binding_protein_Raly-like	Exon_7_of_7_deleted
ssa22	17083723	17084822	1099	exon_loss_variant	HIGH	LOC106582784	tubulin_monoglycylase_TTLL3-like	Exon_1_of_5_deleted
ssa22	17841491	17841973	482	exon_loss_variant	HIGH	LOC106583042	EGF_domain-specific_O-linked_N-acetylglucosamine_transferase-like	Several_exons_deleted
ssa22	25359464	25361970	2506	exon_loss_variant	HIGH	LOC106583133	period_circadian_protein_homolog_3-like	Exons_3,_4,_5,_&_6_of_20_deleted;_Exon_7_within_deletion
ssa22	33654175	33654965	790	frameshift_variant&splice_acceptor_variant&splice_region_variant&intron_variant	HIGH	LOC106583274	uncharacterized	Exon_6_of_6_within_deletion
ssa22	35823852	35827133	3281	exon_loss_variant&splice_acceptor_variant&splice_donor_variant&splice_region_variant&intron_variant	HIGH	LOC106583572	lysyl_oxidase_homolog_2A-like	Exon_8_of_13_deleted
ssa22	37545683	37549449	3766	exon_loss_variant	HIGH	LOC100196052	FK506_binding_protein_5	Exons_3,_&_4_of_4_deleted
ssa22	38319029	38371403	52374	transcript_ablation	HIGH	LOC100196017	CD209_antigen-like_protein_D	Exons_1,_2,_3,_4,_&_5_of_5_deleted
ssa22	40200901	40206764	5863	exon_loss_variant&splice_acceptor_variant&splice_donor_variant&splice_region_variant&intron_variant	HIGH	LOC106583501	pleckstrin_homology_domain-containing_family_A_member_6-like	Exon_2_of_18_deleted
ssa22	48318662	48322139	3477	exon_loss_variant&splice_acceptor_variant&splice_donor_variant&splice_region_variant&intron_variant	HIGH	LOC106583629	plexin-B1-like	Exon_26_of_29_deleted
ssa22	49908762	49924169	15407	exon_loss_variant	HIGH	LOC106583653	E3_ubiquitin-protein_ligase_RNF213-like	Exons_19-35_of_~65_deleted
ssa22	50895569	50897623	2054	exon_loss_variant	HIGH	LOC106583669	transcription_factor_SPT20_homolog	Exons_54_&_55_of_~65_deleted
ssa22	57144087	57146168	2081	exon_loss_variant	HIGH	LOC106583741	60S_ribosomal_protein_L32-like	Exon_1_of_2_deleted;_exon_2_within_deletion
ssa23	7634366	7637470	3104	transcript_ablation	HIGH	LOC106584016	interferon-induced_protein_with_tetratricopeptide_repeats_2-like	Exons_1,_&_2_of_2_deleted
ssa23	20874040	20876171	2131	stop_lost&3_prime_UTR_truncation&exon_loss_variant&splice_region_variant&conservative_inframe_deletion	HIGH	LOC106584109	beta-sarcoglycan-like	Exon_6_of_6_within_deletion
ssa23	32095815	32120077	24262	transcript_ablation	HIGH	LOC106584428	nuclear_factor_interleukin-3-regulated_protein-like	Single_exon_deletion
ssa23	36496940	36497087	147	stop_lost&conservative_inframe_deletion	HIGH	LOC106584522	troponin_I,_fast_skeletal_muscle-like	Exon_1_of_3_within_deletion
ssa23	38873027	38873212	185	exon_loss_variant&splice_acceptor_variant&splice_donor_variant&splice_region_variant&intron_variant	HIGH	LOC106584602	trichohyalin-like	Exon_10_out_of_14_deleted
ssa23	43448327	43448665	338	splice_acceptor_variant&splice_region_variant&disruptive_inframe_deletion&intron_variant	HIGH	LOC106584717	secretory_carrier_membrane_protein_5	Exon_4_of_6_within_deletion
ssa24	5485032	5486495	1463	exon_loss_variant	HIGH	LOC106585206	trifunctional_nucleotide_phosphoesterase_protein_YfkN-like	Exons_1,_&_2_of_5_deleted
ssa24	7228911	7229780	869	exon_loss_variant	HIGH	LOC106584939	adipocyte_enhancer-binding_protein_1-like	Exons_13,_&_14_of_19_deleted
ssa24	21115929	21120031	4102	bidirectional_gene_fusion	HIGH	LOC106585549	probable_cytosolic_iron-sulfur_protein_assembly_protein_ciao1-B	Exons_2,_3,_4,_5,_6,_&_7_of_7_deleted_(also_fusion_with_3_'_of_LOC106585548)
ssa24	30479299	30480326	1027	exon_loss_variant	HIGH	LOC106585701	UPF0586_protein_C9orf41-like	Exon_4_of_4_deleted
ssa24	41463873	41464438	565	frameshift_variant&stop_lost&splice_region_variant	HIGH	LOC106585897	probable_phospholipid-transporting_ATPase_IM	Exon_27_of_27_deleted
ssa25	3625876	3635208	9332	transcript_ablation	HIGH	LOC106586044	BTB/POZ_domain-containing_protein_KCTD12-like	Single_exon_deletion
ssa25	14291184	14292065	881	exon_loss_variant&splice_acceptor_variant&splice_donor_variant&splice_region_variant&intron_variant	HIGH	LOC106586223	calcium-binding_mitochondrial_carrier_protein_Aralar1-like	Exon_7_of_17_deleted
ssa25	22022274	22024530	2256	frameshift_variant&splice_acceptor_variant&splice_region_variant&intron_variant	HIGH	LOC106586397	vesicle-trafficking_protein_SEC22a-like	Exon_5_of_6_within_deletion
ssa25	31742432	31745446	3014	exon_loss_variant	HIGH	LOC106586555	uncharacterized	Exon_3_of_4_deleted;_exon_2_within_deletion
ssa25	42430123	42431456	1333	exon_loss_variant&splice_region_variant	HIGH	LOC106586806	uncharacterized	Exon_1_of_2_deleted
ssa25	50853552	50853859	307	frameshift_variant	HIGH	LOC106586951	trichohyalin-like	Exon_6_of_9_within_deletion
ssa26	3202603	3203116	513	frameshift_variant	HIGH	LOC106587044	ankyrin_repeat_domain_34B	Exons_3,_&_4_of_4_within_deletion
ssa26	11772528	11773166	638	frameshift_variant&splice_donor_variant&splice_region_variant&intron_variant	HIGH	LOC106587168	butyrophilin-like_protein_2	Exon_13_of_14_deleted
ssa26	18153198	18153894	696	exon_loss_variant&splice_region_variant	HIGH	LOC106587206	synaptotagmin-4-like	Exon_1_of_5_deleted
ssa26	25268367	25270333	1966	exon_loss_variant	HIGH	LOC106587473	plakophilin-3-like	Exons_8,_9,_10,_11,_&_12_of_13_deleted
ssa27	5007777	5008113	336	exon_loss_variant&splice_region_variant	HIGH	LOC106588147	upstream_stimulatory_factor_2-like	Exon_1_of_5_deleted
ssa27	5153523	5157696	4173	exon_loss_variant&splice_acceptor_variant&3_prime_UTR_truncation&exon_loss_variant&splice_region_variant&intron_variant	HIGH	LOC106588241	sodium/hydrogen_exchanger_3-like	Exon_1_out_of_12_(and_another_seperate_deletion_at_exons_7-9)_
ssa27	7011230	7011472	242	frameshift_variant&splice_acceptor_variant&splice_region_variant&intron_variant	HIGH	LOC106588491	prolyl_endopeptidase-like	Exon_14_of_14_deleted
ssa27	8512978	8514603	1625	exon_loss_variant	HIGH	LOC106588452	germ_cell-specific_gene_1-like_protein	Exon_1_and_2_our_of_6_deleted
ssa27	10624363	10626283	1920	exon_loss_variant	HIGH	LOC106588377	H-2_class_I_histocompatibility_antigen,_Q10_alpha_chain-like	Exons_9-12_out_of_13_deleted
ssa27	12887770	12889188	1418	exon_loss_variant	HIGH	LOC106588306	protein_misato_homolog_1-like	Exon_1-2_deleted_and_3_overlapped,_out_of_7_exons
ssa27	15183039	15183526	487	frameshift_variant	HIGH	LOC106588549	mucin-19-like	Deletion_within_exon_6_of_6
ssa27	19377825	19380394	2569	exon_loss_variant	HIGH	LOC106588651	CTP_synthase_1-like	Exons_11-15_out_of_15_deleted
ssa27	33098548	33098946	398	start_lost&conservative_inframe_deletion	HIGH	LOC106588989	sodium-_and_chloride-dependent_GABA_transporter_1-like	Exon_1_out_of_13_affected
ssa27	42220948	42221289	341	frameshift_variant&splice_donor_variant&splice_region_variant&intron_variant	HIGH	LOC106589146	trithorax_group_protein_osa-like	Exon_3_out_of_6_affected
ssa27	43573852	43575262	1410	stop_lost&splice_region_variant&conservative_inframe_deletion	HIGH	LOC106589164	keratin-associated_protein_5-3-like	Deletion_removing_most_of_single_whole_cds_exon
ssa28	18698512	18698778	266	frameshift_variant&splice_acceptor_variant&splice_region_variant&intron_variant	HIGH	LOC106589635	putative_all-trans-retinol_13,14-reductase	Exon_7_of_11_within_deletion
ssa28	38415037	38417163	2126	exon_loss_variant	HIGH	LOC106589992	peptidyl-prolyl_cis-trans_isomerase_A-like	Exons_2,_&_3_of_7_deleted
ssa29	3208999	3210748	1749	exon_loss_variant&splice_acceptor_variant&splice_donor_variant&splice_region_variant&intron_variant	HIGH	LOC106590044	supervillin-like	Exon_2_of_40_deleted
ssa29	10955696	10961622	5926	exon_loss_variant&splice_acceptor_variant&3_prime_UTR_truncation&exon_loss_variant&splice_region_variant&intron_variant	HIGH	LOC106590120	acyl-CoA_dehydrogenase_family_member_11-like	Exon_3_of_3_deleted
ssa29	12752014	12752241	227	frameshift_variant	HIGH	LOC106590155	uncharacterized	Exon_3_of_3_within_deletion
ssa29	15009328	15011957	2629	exon_loss_variant	HIGH	LOC106590198	E3_ubiquitin/ISG15_ligase_TRIM25-like	Exons_1,_2,_3,_4,_&_5_of_10_deleted;_Exon_6_within_deletion_
ssa29	17979302	17980937	1635	exon_loss_variant	HIGH	LOC106590290	collagen_alpha-1(XXI)_chain-like	Exons_11,_12,_13,_&_14_of_29_deleted
ssa29	29026150	29031105	4955	exon_loss_variant&splice_acceptor_variant&splice_donor_variant&splice_region_variant&intron_variant	HIGH	LOC106590548	lisH_domain_and_HEAT_repeat-containing_protein_KIAA1468_homolog	Exon_2_of_12_deleted
ssa01	6658004	6712046	54042	feature_ablation	HIGH	LOC106606854	complement_component_C1q_receptor-like	Whole_single_exon_gene_deleted
