# Supplementary material for: The structural variation landscape in 492 Atlantic salmon genomes
Source: Nat Commun. 2020 Oct 14;11:5176. doi: 10.1038/s41467-020-18972-x (PMC7560756; doi:10.1038/s41467-020-18972-x)
Supplement: Supplementary file 21 — Supplementary Data 18 [file 41467_2020_18972_MOESM21_ESM.zip › atlantic_salmon_sv_ohnolog_analyses-master/results/ATAC_brain.bed]

ssa01	23991	24186	peak_0
ssa01	43498	43698	peak_1
ssa01	61193	61448	peak_2
ssa01	61800	62337	peak_3
ssa01	83616	86046	peak_4
ssa01	196470	196695	peak_5
ssa01	197679	198137	peak_6
ssa01	198241	199101	peak_7
ssa01	202033	202231	peak_8
ssa01	211270	211498	peak_9
ssa01	217813	218156	peak_10
ssa01	280029	280205	peak_11
ssa01	287355	287569	peak_12
ssa01	288300	288481	peak_13
ssa01	303743	304114	peak_14
ssa01	326467	327148	peak_15
ssa01	431758	432171	peak_16
ssa01	502102	502410	peak_17
ssa01	547320	547383	peak_19
ssa01	547521	547641	peak_20
ssa01	563321	566266	peak_21
ssa01	670738	670922	peak_22
ssa01	753499	754003	peak_23
ssa01	765871	766123	peak_24
ssa01	773082	773205	peak_25
ssa01	811532	811672	peak_26
ssa01	837529	837628	peak_27
ssa01	854591	854751	peak_29
ssa01	866086	867041	peak_30
ssa01	896374	897179	peak_31
ssa01	902773	902988	peak_32
ssa01	926259	926417	peak_33
ssa01	969804	969955	peak_34
ssa01	970599	970768	peak_35
ssa01	971346	971715	peak_36
ssa01	1068156	1068237	peak_37
ssa01	1068447	1068783	peak_38
ssa01	1070130	1070464	peak_39
ssa01	1070999	1071097	peak_40
ssa01	1073934	1074536	peak_41
ssa01	1077117	1078287	peak_42
ssa01	1079882	1080183	peak_43
ssa01	1082300	1083167	peak_44
ssa01	1112710	1112929	peak_45
ssa01	1164733	1164985	peak_46
ssa01	1205144	1205407	peak_47
ssa01	1206041	1206193	peak_48
ssa01	1206400	1206642	peak_49
ssa01	1206809	1207841	peak_50
ssa01	1246618	1246892	peak_51
ssa01	1256412	1256536	peak_52
ssa01	1262041	1262579	peak_53
ssa01	1263127	1263789	peak_55
ssa01	1284503	1286445	peak_56
ssa01	1322463	1323795	peak_57
ssa01	1336434	1337303	peak_58
ssa01	1337630	1338784	peak_59
ssa01	1385573	1385826	peak_60
ssa01	1389792	1389971	peak_61
ssa01	1395745	1396262	peak_62
ssa01	1449690	1449872	peak_63
ssa01	1453627	1454076	peak_64
ssa01	1499725	1501513	peak_65
ssa01	1524653	1524956	peak_66
ssa01	1541483	1541632	peak_67
ssa01	1664683	1664857	peak_68
ssa01	1680087	1680264	peak_69
ssa01	1680977	1681971	peak_70
ssa01	1682134	1682401	peak_71
ssa01	1684982	1685447	peak_72
ssa01	1685583	1685697	peak_73
ssa01	1688724	1688929	peak_74
ssa01	1700336	1700422	peak_75
ssa01	1700796	1701006	peak_76
ssa01	1711665	1712054	peak_77
ssa01	1722398	1722627	peak_78
ssa01	1723395	1723549	peak_79
ssa01	1724146	1724398	peak_80
ssa01	1732051	1732226	peak_81
ssa01	1734783	1735233	peak_82
ssa01	1744534	1744655	peak_83
ssa01	1754430	1754800	peak_84
ssa01	1755142	1755499	peak_85
ssa01	1758957	1759085	peak_86
ssa01	1763948	1764199	peak_87
ssa01	1775427	1775735	peak_89
ssa01	1775897	1776828	peak_90
ssa01	1778406	1779109	peak_92
ssa01	1781712	1781863	peak_93
ssa01	1789464	1789864	peak_94
ssa01	1794750	1795041	peak_95
ssa01	1811502	1811713	peak_96
ssa01	1826298	1826670	peak_97
ssa01	1827417	1828051	peak_98
ssa01	1832910	1833378	peak_99
ssa01	1943849	1944427	peak_100
ssa01	1946445	1946886	peak_101
ssa01	1955889	1957719	peak_102
ssa01	1959946	1960318	peak_103
ssa01	2018309	2018436	peak_104
ssa01	2052737	2053615	peak_105
ssa01	2201410	2201636	peak_106
ssa01	2284706	2285419	peak_107
ssa01	2291087	2292228	peak_108
ssa01	2304270	2304476	peak_109
ssa01	2309671	2309884	peak_110
ssa01	2313817	2314116	peak_111
ssa01	2333678	2333911	peak_112
ssa01	2334445	2334777	peak_113
ssa01	2342740	2343607	peak_114
ssa01	2344198	2344459	peak_115
ssa01	2346556	2346870	peak_116
ssa01	2362269	2362556	peak_117
ssa01	2372678	2372866	peak_118
ssa01	2375458	2375750	peak_119
ssa01	2393252	2393430	peak_120
ssa01	2408318	2408626	peak_121
ssa01	2429883	2430098	peak_122
ssa01	2432903	2432993	peak_123
ssa01	2439458	2439796	peak_124
ssa01	2513166	2513411	peak_126
ssa01	2516179	2516375	peak_127
ssa01	2516779	2516890	peak_128
ssa01	2535303	2535574	peak_129
ssa01	2547439	2547849	peak_130
ssa01	2555515	2555803	peak_131
ssa01	2579345	2580690	peak_132
ssa01	2580843	2580932	peak_133
ssa01	2581146	2581325	peak_134
ssa01	2581452	2581738	peak_135
ssa01	2583375	2583698	peak_136
ssa01	2583830	2584444	peak_137
ssa01	2585561	2585978	peak_138
ssa01	2586315	2586551	peak_139
ssa01	2588520	2589149	peak_140
ssa01	2591741	2592297	peak_141
ssa01	2593300	2593861	peak_142
ssa01	2593967	2594238	peak_143
ssa01	2603615	2603921	peak_144
ssa01	2605132	2605365	peak_145
ssa01	2617925	2618277	peak_146
ssa01	2626384	2626518	peak_147
ssa01	2628259	2629365	peak_148
ssa01	2630944	2631293	peak_149
ssa01	2631924	2632239	peak_150
ssa01	2637605	2638074	peak_151
ssa01	2686744	2687157	peak_153
ssa01	2687949	2688408	peak_154
ssa01	2697681	2698068	peak_155
ssa01	2727552	2727752	peak_156
ssa01	2733956	2734077	peak_157
ssa01	2737975	2738198	peak_158
ssa01	2738979	2739082	peak_159
ssa01	2771271	2771472	peak_160
ssa01	2789687	2789853	peak_161
ssa01	2809283	2809732	peak_162
ssa01	2815826	2816032	peak_164
ssa01	2830409	2830964	peak_165
ssa01	2833865	2834366	peak_166
ssa01	2835441	2835639	peak_167
ssa01	2844952	2845422	peak_168
ssa01	2847782	2849007	peak_169
ssa01	2872331	2872869	peak_170
ssa01	2873814	2874158	peak_171
ssa01	2874290	2874432	peak_172
ssa01	2888922	2889157	peak_173
ssa01	2956689	2956884	peak_175
ssa01	2957171	2957405	peak_176
ssa01	2992440	2993778	peak_177
ssa01	2993910	2994033	peak_178
ssa01	3000261	3000418	peak_179
ssa01	3001980	3002133	peak_180
ssa01	3003180	3003405	peak_181
ssa01	3005698	3006311	peak_182
ssa01	3014508	3015739	peak_183
ssa01	3041414	3041682	peak_184
ssa01	3077369	3077535	peak_185
ssa01	3086445	3086893	peak_186
ssa01	3091107	3091547	peak_187
ssa01	3140982	3141297	peak_188
ssa01	3213133	3214275	peak_190
ssa01	3223026	3223286	peak_191
ssa01	3223412	3223582	peak_192
ssa01	3230265	3230520	peak_193
ssa01	3238763	3239460	peak_194
ssa01	3239655	3240031	peak_195
ssa01	3240455	3240752	peak_196
ssa01	3241384	3241482	peak_197
ssa01	3241634	3241769	peak_198
ssa01	3241873	3242813	peak_199
ssa01	3250889	3251089	peak_201
ssa01	3256074	3256441	peak_202
ssa01	3266290	3266658	peak_203
ssa01	3266824	3267573	peak_204
ssa01	3274185	3274458	peak_205
ssa01	3303815	3304009	peak_206
ssa01	3304473	3306231	peak_207
ssa01	3323117	3323272	peak_208
ssa01	3373202	3374487	peak_210
ssa01	3410947	3411220	peak_211
ssa01	3421596	3421725	peak_212
ssa01	3426056	3426358	peak_213
ssa01	3428764	3429366	peak_215
ssa01	3433324	3433473	peak_216
ssa01	3439095	3439269	peak_217
ssa01	3442380	3442774	peak_218
ssa01	3453626	3453730	peak_219
ssa01	3455428	3455584	peak_220
ssa01	3491769	3492731	peak_221
ssa01	3498771	3499555	peak_222
ssa01	3505025	3505163	peak_224
ssa01	3505324	3506282	peak_225
ssa01	3511055	3511389	peak_226
ssa01	3527398	3527570	peak_227
ssa01	3554862	3555043	peak_228
ssa01	3581803	3582015	peak_229
ssa01	3583404	3585547	peak_230
ssa01	3596031	3596466	peak_231
ssa01	3596943	3597204	peak_232
ssa01	3632928	3633117	peak_234
ssa01	3633274	3633635	peak_235
ssa01	3647239	3647437	peak_236
ssa01	3647547	3647647	peak_237
ssa01	3659449	3659786	peak_238
ssa01	3677436	3678071	peak_239
ssa01	3680925	3681265	peak_240
ssa01	3688236	3688444	peak_241
ssa01	3695342	3695532	peak_242
ssa01	3700204	3700837	peak_243
ssa01	3702341	3702767	peak_244
ssa01	3705597	3706209	peak_245
ssa01	3721758	3722260	peak_246
ssa01	3723686	3723864	peak_247
ssa01	3725637	3726194	peak_248
ssa01	3742517	3742970	peak_249
ssa01	3763864	3764023	peak_250
ssa01	3764157	3764367	peak_251
ssa01	3767095	3767278	peak_252
ssa01	3768215	3768349	peak_253
ssa01	3768550	3770811	peak_254
ssa01	3797299	3797502	peak_255
ssa01	3803878	3804523	peak_256
ssa01	3893913	3894115	peak_257
ssa01	3900115	3900369	peak_258
ssa01	3904604	3904720	peak_259
ssa01	3905000	3905651	peak_260
ssa01	3907114	3907434	peak_261
ssa01	3931002	3931212	peak_262
ssa01	3951848	3952233	peak_263
ssa01	3952808	3952891	peak_264
ssa01	3958123	3958370	peak_265
ssa01	3961903	3962014	peak_266
ssa01	3962256	3962500	peak_267
ssa01	3965070	3965187	peak_268
ssa01	3966125	3966294	peak_269
ssa01	3989782	3989947	peak_270
ssa01	3990198	3991178	peak_271
ssa01	3995041	3995340	peak_272
ssa01	4004826	4005009	peak_273
ssa01	4015249	4015716	peak_274
ssa01	4022266	4022509	peak_275
ssa01	4022611	4022824	peak_276
ssa01	4052641	4052831	peak_277
ssa01	4053052	4053367	peak_278
ssa01	4055459	4056316	peak_279
ssa01	4062331	4062516	peak_280
ssa01	4091590	4091972	peak_281
ssa01	4095234	4095560	peak_282
ssa01	4111875	4112103	peak_283
ssa01	4129420	4129957	peak_284
ssa01	4130601	4131161	peak_285
ssa01	4132576	4133847	peak_286
ssa01	4139647	4140482	peak_287
ssa01	4141065	4141193	peak_288
ssa01	4141302	4141455	peak_289
ssa01	4143412	4143972	peak_290
ssa01	4151974	4152095	peak_291
ssa01	4152894	4153863	peak_292
ssa01	4154094	4154415	peak_293
ssa01	4158606	4159095	peak_294
ssa01	4164616	4164833	peak_295
ssa01	4174984	4175153	peak_296
ssa01	4176907	4177330	peak_297
ssa01	4177767	4178068	peak_298
ssa01	4186494	4186660	peak_299
ssa01	4197933	4198418	peak_300
ssa01	4264959	4265444	peak_301
ssa01	4274132	4274288	peak_302
ssa01	4277123	4277330	peak_303
ssa01	4292977	4293473	peak_304
ssa01	4295815	4296334	peak_305
ssa01	4301288	4301934	peak_306
ssa01	4303282	4303463	peak_307
ssa01	4306610	4307375	peak_308
ssa01	4333103	4333333	peak_309
ssa01	4335037	4335962	peak_310
ssa01	4338014	4338269	peak_311
ssa01	4338445	4339605	peak_312
ssa01	4351741	4351900	peak_313
ssa01	4359340	4359896	peak_314
ssa01	4363725	4364229	peak_315
ssa01	4373139	4373713	peak_316
ssa01	4384592	4384713	peak_317
ssa01	4384839	4385589	peak_318
ssa01	4405841	4406376	peak_319
ssa01	4409688	4410514	peak_320
ssa01	4410766	4411042	peak_321
ssa01	4424332	4424463	peak_322
ssa01	4426199	4426394	peak_323
ssa01	4434869	4435239	peak_326
ssa01	4436300	4437254	peak_327
ssa01	4438182	4438443	peak_328
ssa01	4442537	4442747	peak_330
ssa01	4443081	4443240	peak_331
ssa01	4448750	4448936	peak_333
ssa01	4449685	4450250	peak_334
ssa01	4454299	4454908	peak_335
ssa01	4459682	4460233	peak_336
ssa01	4466487	4466607	peak_337
ssa01	4468880	4469867	peak_338
ssa01	4470111	4470947	peak_339
ssa01	4471631	4471901	peak_340
ssa01	4472057	4472312	peak_341
ssa01	4480434	4481904	peak_342
ssa01	4483544	4483736	peak_344
ssa01	4483879	4484045	peak_345
ssa01	4488334	4488594	peak_346
ssa01	4489191	4489519	peak_347
ssa01	4491397	4491519	peak_348
ssa01	4492252	4492381	peak_349
ssa01	4496617	4496791	peak_350
ssa01	4496953	4498178	peak_351
ssa01	4500172	4500332	peak_352
ssa01	4500701	4500888	peak_353
ssa01	4501189	4501541	peak_354
ssa01	4515059	4515497	peak_355
ssa01	4516796	4517351	peak_356
ssa01	4525764	4526197	peak_357
ssa01	4528545	4530907	peak_358
ssa01	4531125	4531594	peak_359
ssa01	4532473	4532944	peak_360
ssa01	4549619	4549922	peak_361
ssa01	4550083	4550234	peak_362
ssa01	4550745	4550962	peak_363
ssa01	4551828	4552661	peak_364
ssa01	4554289	4554797	peak_365
ssa01	4556248	4557056	peak_366
ssa01	4565151	4565357	peak_367
ssa01	4565778	4566203	peak_368
ssa01	4566848	4568562	peak_369
ssa01	4570853	4571081	peak_370
ssa01	4571921	4572077	peak_371
ssa01	4576493	4577322	peak_372
ssa01	4578276	4578587	peak_373
ssa01	4585051	4585672	peak_374
ssa01	4586717	4587108	peak_375
ssa01	4649842	4649961	peak_376
ssa01	4650095	4650396	peak_377
ssa01	4657706	4657984	peak_378
ssa01	4658107	4658169	peak_379
ssa01	4658593	4659082	peak_380
ssa01	4662467	4663106	peak_381
ssa01	4678638	4678823	peak_382
ssa01	4692200	4692595	peak_383
ssa01	4694357	4694639	peak_384
ssa01	4778765	4779053	peak_385
ssa01	4779730	4780344	peak_386
ssa01	4783131	4783405	peak_387
ssa01	4786464	4786875	peak_388
ssa01	4802340	4802447	peak_389
ssa01	4802786	4802869	peak_390
ssa01	4802972	4803115	peak_391
ssa01	4803428	4804162	peak_392
ssa01	4811230	4811349	peak_394
ssa01	4813176	4813571	peak_395
ssa01	4814069	4814278	peak_396
ssa01	4827201	4827607	peak_397
ssa01	4830694	4831149	peak_398
ssa01	4834474	4834704	peak_399
ssa01	4845049	4845649	peak_400
ssa01	4856194	4856619	peak_401
ssa01	4857650	4858095	peak_402
ssa01	4859817	4860382	peak_403
ssa01	4860504	4861809	peak_404
ssa01	4868220	4868891	peak_406
ssa01	4899092	4900201	peak_407
ssa01	4907822	4908191	peak_409
ssa01	4914445	4914569	peak_411
ssa01	4914676	4915679	peak_412
ssa01	4923930	4924596	peak_413
ssa01	4930705	4930970	peak_414
ssa01	4953071	4953199	peak_415
ssa01	4954796	4955193	peak_416
ssa01	4957670	4957883	peak_417
ssa01	4989485	4989962	peak_418
ssa01	5013744	5013998	peak_419
ssa01	5044979	5045343	peak_420
ssa01	5049564	5049704	peak_421
ssa01	5050073	5050305	peak_422
ssa01	5080619	5081035	peak_423
ssa01	5083608	5083766	peak_424
ssa01	5131976	5132222	peak_425
ssa01	5132930	5133471	peak_426
ssa01	5140054	5140834	peak_427
ssa01	5140940	5141028	peak_428
ssa01	5169270	5169583	peak_429
ssa01	5169761	5170056	peak_430
ssa01	5181646	5182222	peak_431
ssa01	5184960	5185187	peak_432
ssa01	5188574	5189542	peak_433
ssa01	5192581	5192711	peak_434
ssa01	5214672	5214885	peak_435
ssa01	5215579	5215703	peak_436
ssa01	5215826	5216023	peak_437
ssa01	5220047	5220256	peak_439
ssa01	5280215	5280673	peak_441
ssa01	5284235	5285154	peak_442
ssa01	5308580	5309297	peak_443
ssa01	5314626	5315562	peak_444
ssa01	5321044	5321163	peak_446
ssa01	5321544	5321733	peak_447
ssa01	5328954	5329155	peak_448
ssa01	5329667	5329967	peak_449
ssa01	5345162	5345387	peak_450
ssa01	5350057	5350318	peak_451
ssa01	5412671	5413138	peak_452
ssa01	5443299	5443450	peak_453
ssa01	5443880	5444351	peak_454
ssa01	5444976	5445887	peak_455
ssa01	5454657	5455720	peak_456
ssa01	5476750	5476966	peak_458
ssa01	5482431	5482988	peak_459
ssa01	5484165	5484270	peak_460
ssa01	5486150	5486355	peak_461
ssa01	5497420	5497584	peak_462
ssa01	5503702	5504130	peak_463
ssa01	5512963	5513656	peak_466
ssa01	5513788	5514823	peak_467
ssa01	5517804	5518702	peak_468
ssa01	5519514	5519766	peak_469
ssa01	5526545	5527002	peak_470
ssa01	5527131	5527292	peak_471
ssa01	5542765	5542924	peak_472
ssa01	5544242	5544518	peak_473
ssa01	5556734	5557030	peak_474
ssa01	5557672	5558173	peak_475
ssa01	5563640	5564354	peak_477
ssa01	5603936	5604515	peak_478
ssa01	5654392	5654544	peak_479
ssa01	5685248	5686199	peak_480
ssa01	5693715	5694079	peak_481
ssa01	5696605	5698289	peak_482
ssa01	5705301	5705516	peak_484
ssa01	5716760	5717118	peak_485
ssa01	5723421	5723786	peak_486
ssa01	5725309	5725411	peak_487
ssa01	5735659	5735865	peak_488
ssa01	5749656	5749850	peak_489
ssa01	5750821	5751039	peak_490
ssa01	5769648	5769803	peak_491
ssa01	5806329	5806502	peak_492
ssa01	5808835	5808950	peak_493
ssa01	5850848	5850939	peak_494
ssa01	5851048	5851282	peak_495
ssa01	5916676	5917152	peak_496
ssa01	5990225	5990573	peak_497
ssa01	5991115	5991866	peak_498
ssa01	5992214	5992355	peak_499
ssa01	5993110	5993919	peak_500
ssa01	5994587	5994798	peak_501
ssa01	5997892	5998285	peak_502
ssa01	5999935	6000715	peak_503
ssa01	6005451	6005750	peak_504
ssa01	6008275	6008468	peak_505
ssa01	6021333	6021531	peak_506
ssa01	6092037	6092480	peak_507
ssa01	6094257	6095469	peak_508
ssa01	6105480	6106458	peak_509
ssa01	6106797	6106910	peak_510
ssa01	6107472	6107559	peak_511
ssa01	6107681	6107800	peak_512
ssa01	6226654	6226823	peak_513
ssa01	6245887	6246058	peak_514
ssa01	6246654	6246978	peak_515
ssa01	6247105	6249172	peak_516
ssa01	6277256	6277660	peak_518
ssa01	6281294	6281384	peak_519
ssa01	6281575	6282789	peak_520
ssa01	6287385	6287655	peak_522
ssa01	6317234	6317890	peak_523
ssa01	6441895	6442128	peak_525
ssa01	6479698	6479914	peak_526
ssa01	6616789	6616985	peak_527
ssa01	6625937	6626135	peak_528
ssa01	6708476	6709096	peak_529
ssa01	6712917	6714327	peak_530
ssa01	6714433	6714533	peak_531
ssa01	6728143	6729388	peak_532
ssa01	6733671	6734297	peak_533
ssa01	6736857	6737315	peak_534
ssa01	6740317	6740818	peak_535
ssa01	6742768	6743216	peak_536
ssa01	6743944	6744067	peak_537
ssa01	6744510	6744953	peak_538
ssa01	6747658	6747846	peak_539
ssa01	6763508	6763721	peak_540
ssa01	6764810	6764951	peak_541
ssa01	6765318	6765773	peak_542
ssa01	6766021	6766412	peak_543
ssa01	6785879	6786174	peak_544
ssa01	6789411	6789961	peak_545
ssa01	6791256	6791472	peak_546
ssa01	6795316	6796146	peak_548
ssa01	6798488	6799134	peak_549
ssa01	6800775	6800986	peak_551
ssa01	6803105	6804234	peak_552
ssa01	6809844	6809999	peak_553
ssa01	6811163	6811690	peak_554
ssa01	6812101	6812994	peak_555
ssa01	6813168	6813631	peak_556
ssa01	6815180	6815951	peak_557
ssa01	6821334	6821490	peak_558
ssa01	6824597	6825023	peak_559
ssa01	6828340	6828506	peak_560
ssa01	6830358	6831469	peak_561
ssa01	6832486	6832641	peak_562
ssa01	6832751	6833238	peak_563
ssa01	6833529	6834301	peak_564
ssa01	6834607	6834830	peak_565
ssa01	6837922	6838596	peak_566
ssa01	6842873	6843128	peak_567
ssa01	6850507	6851657	peak_568
ssa01	6852421	6852613	peak_569
ssa01	6860768	6860971	peak_570
ssa01	6863582	6863758	peak_571
ssa01	6874672	6874759	peak_572
ssa01	6889825	6890156	peak_573
ssa01	6926651	6927654	peak_574
ssa01	6928099	6928554	peak_575
ssa01	6929412	6929893	peak_576
ssa01	6930678	6930917	peak_577
ssa01	6952278	6952532	peak_578
ssa01	6953768	6953902	peak_579
ssa01	6961764	6962004	peak_580
ssa01	6963393	6964304	peak_581
ssa01	6967456	6967591	peak_582
ssa01	7010219	7010421	peak_583
ssa01	7014747	7014983	peak_584
ssa01	7081551	7081751	peak_585
ssa01	7086632	7086956	peak_586
ssa01	7087259	7087624	peak_587
ssa01	7088681	7088820	peak_588
ssa01	7089006	7089193	peak_589
ssa01	7091040	7091270	peak_590
ssa01	7098197	7098470	peak_591
ssa01	7120290	7121402	peak_592
ssa01	7135269	7135460	peak_593
ssa01	7146853	7147220	peak_594
ssa01	7147322	7147557	peak_595
ssa01	7155430	7155788	peak_596
ssa01	7238168	7238354	peak_597
ssa01	7263865	7264100	peak_598
ssa01	7351770	7351979	peak_599
ssa01	7432764	7432849	peak_600
ssa01	7469037	7469217	peak_601
ssa01	7496129	7496316	peak_603
ssa01	7505558	7505935	peak_604
ssa01	7508156	7508662	peak_605
ssa01	7524027	7524595	peak_606
ssa01	7526605	7526806	peak_607
ssa01	7526976	7527199	peak_608
ssa01	7531183	7531364	peak_609
ssa01	7558293	7558626	peak_610
ssa01	7558900	7559288	peak_611
ssa01	7590740	7590989	peak_612
ssa01	7595343	7595632	peak_614
ssa01	7600175	7600840	peak_615
ssa01	7602459	7603621	peak_616
ssa01	7605105	7606218	peak_617
ssa01	7634735	7634940	peak_618
ssa01	7636542	7637390	peak_620
ssa01	7655128	7655385	peak_621
ssa01	7657935	7658170	peak_622
ssa01	7658309	7659474	peak_623
ssa01	7667838	7668486	peak_624
ssa01	7670219	7670654	peak_625
ssa01	7672789	7673427	peak_626
ssa01	7673931	7674182	peak_627
ssa01	7679003	7679136	peak_628
ssa01	7723080	7723989	peak_629
ssa01	7724183	7724333	peak_630
ssa01	7741206	7741821	peak_631
ssa01	7742143	7742978	peak_632
ssa01	7743081	7743156	peak_633
ssa01	7747068	7747253	peak_634
ssa01	7749653	7750000	peak_635
ssa01	7750161	7751511	peak_636
ssa01	7751694	7752147	peak_637
ssa01	7752690	7753316	peak_638
ssa01	7753567	7753698	peak_639
ssa01	7754458	7754957	peak_640
ssa01	7755132	7755602	peak_641
ssa01	7759239	7761464	peak_642
ssa01	7761799	7762244	peak_643
ssa01	7766044	7766328	peak_644
ssa01	7766437	7766850	peak_645
ssa01	7767757	7767888	peak_646
ssa01	7771994	7772391	peak_647
ssa01	7778235	7778464	peak_648
ssa01	7781424	7781684	peak_649
ssa01	7784613	7785123	peak_650
ssa01	7804679	7804779	peak_651
ssa01	7809528	7810050	peak_652
ssa01	7810183	7810620	peak_653
ssa01	7818880	7819378	peak_654
ssa01	7834968	7835143	peak_655
ssa01	7835256	7835501	peak_656
ssa01	7837089	7837586	peak_657
ssa01	7837729	7838047	peak_658
ssa01	7838562	7839313	peak_659
ssa01	7840173	7841483	peak_660
ssa01	7841716	7842078	peak_661
ssa01	7842545	7843943	peak_662
ssa01	7845423	7845676	peak_663
ssa01	7847895	7848186	peak_664
ssa01	7850571	7851094	peak_665
ssa01	7851318	7851483	peak_666
ssa01	7855256	7855461	peak_667
ssa01	7855611	7856026	peak_668
ssa01	7858459	7858667	peak_669
ssa01	7861238	7862356	peak_670
ssa01	7871218	7871420	peak_671
ssa01	7875493	7875867	peak_672
ssa01	7879701	7880082	peak_673
ssa01	7880271	7880442	peak_674
ssa01	7884234	7884407	peak_675
ssa01	7888754	7889092	peak_676
ssa01	7889204	7889405	peak_677
ssa01	7890609	7891058	peak_678
ssa01	7892622	7893454	peak_679
ssa01	7894497	7895727	peak_680
ssa01	7896901	7897104	peak_681
ssa01	7899026	7899612	peak_682
ssa01	7911785	7912382	peak_683
ssa01	7913481	7914522	peak_684
ssa01	7957157	7957463	peak_685
ssa01	8004457	8004625	peak_686
ssa01	8057014	8057496	peak_687
ssa01	8059861	8059976	peak_688
ssa01	8060114	8060529	peak_689
ssa01	8066678	8066760	peak_690
ssa01	8071809	8072376	peak_691
ssa01	8073678	8073842	peak_692
ssa01	8076000	8076237	peak_693
ssa01	8085361	8085855	peak_694
ssa01	8100138	8100255	peak_697
ssa01	8102953	8104969	peak_698
ssa01	8105283	8105381	peak_699
ssa01	8105852	8106066	peak_700
ssa01	8114567	8114955	peak_701
ssa01	8115214	8115414	peak_702
ssa01	8137904	8138876	peak_703
ssa01	8141655	8141901	peak_704
ssa01	8157148	8157497	peak_705
ssa01	8180764	8181152	peak_706
ssa01	8195084	8195270	peak_707
ssa01	8198514	8198701	peak_708
ssa01	8199255	8199446	peak_709
ssa01	8206084	8206481	peak_710
ssa01	8209873	8210462	peak_711
ssa01	8215185	8215757	peak_712
ssa01	8229997	8230118	peak_713
ssa01	8238950	8239710	peak_714
ssa01	8272509	8272765	peak_716
ssa01	8276471	8276720	peak_717
ssa01	8277889	8278241	peak_718
ssa01	8297249	8297526	peak_719
ssa01	8310824	8311431	peak_720
ssa01	8317856	8318188	peak_721
ssa01	8318582	8318696	peak_722
ssa01	8322126	8322369	peak_723
ssa01	8323004	8323221	peak_724
ssa01	8336195	8336492	peak_725
ssa01	8336769	8336868	peak_726
ssa01	8347336	8347479	peak_728
ssa01	8359336	8359575	peak_729
ssa01	8363125	8363335	peak_730
ssa01	8370820	8371229	peak_731
ssa01	8371426	8372342	peak_732
ssa01	8380731	8380942	peak_733
ssa01	8381049	8381185	peak_734
ssa01	8385487	8385675	peak_735
ssa01	8392296	8392546	peak_736
ssa01	8392655	8392738	peak_737
ssa01	8392967	8393131	peak_738
ssa01	8421941	8422070	peak_739
ssa01	8430332	8430698	peak_740
ssa01	8436812	8436875	peak_741
ssa01	8436990	8437116	peak_742
ssa01	8437224	8437376	peak_743
ssa01	8440630	8441117	peak_744
ssa01	8441321	8441464	peak_745
ssa01	8443866	8444119	peak_746
ssa01	8450440	8450619	peak_747
ssa01	8453236	8453316	peak_748
ssa01	8453476	8453721	peak_749
ssa01	8453825	8453876	peak_750
ssa01	8457523	8458076	peak_751
ssa01	8461448	8462019	peak_752
ssa01	8463294	8463578	peak_753
ssa01	8474099	8474696	peak_754
ssa01	8478797	8479650	peak_755
ssa01	8485274	8486061	peak_756
ssa01	8486287	8486440	peak_757
ssa01	8492597	8492877	peak_758
ssa01	8496870	8497132	peak_759
ssa01	8500927	8501934	peak_760
ssa01	8503712	8503904	peak_761
ssa01	8504243	8504441	peak_762
ssa01	8506047	8506183	peak_763
ssa01	8506861	8507031	peak_764
ssa01	8518388	8518579	peak_766
ssa01	8518939	8519171	peak_767
ssa01	8532603	8532860	peak_768
ssa01	8546913	8547093	peak_769
ssa01	8554097	8554188	peak_770
ssa01	8554322	8554423	peak_771
ssa01	8554688	8557063	peak_772
ssa01	8570901	8572464	peak_773
ssa01	8576380	8576482	peak_774
ssa01	8577598	8578082	peak_775
ssa01	8580385	8580541	peak_776
ssa01	8581806	8582129	peak_777
ssa01	8586386	8586486	peak_778
ssa01	8586615	8586744	peak_779
ssa01	8602497	8602871	peak_780
ssa01	8615779	8616342	peak_781
ssa01	8623261	8624091	peak_782
ssa01	8632965	8633328	peak_783
ssa01	8633579	8634058	peak_784
ssa01	8661390	8661489	peak_785
ssa01	8661676	8662570	peak_786
ssa01	8685711	8686129	peak_787
ssa01	8710935	8711349	peak_788
ssa01	8711527	8711699	peak_789
ssa01	8713401	8713495	peak_790
ssa01	8714835	8715205	peak_791
ssa01	8717114	8717414	peak_792
ssa01	8718342	8718471	peak_793
ssa01	8719707	8719963	peak_794
ssa01	8727831	8728209	peak_795
ssa01	8730432	8730634	peak_796
ssa01	8732989	8733898	peak_797
ssa01	8736852	8736932	peak_798
ssa01	8737049	8737265	peak_799
ssa01	8764641	8765909	peak_800
ssa01	8769120	8769262	peak_801
ssa01	8770171	8770749	peak_802
ssa01	8786335	8786587	peak_803
ssa01	8789515	8789834	peak_804
ssa01	8793080	8793502	peak_805
ssa01	8794145	8794245	peak_806
ssa01	8795819	8795995	peak_807
ssa01	8806784	8807195	peak_808
ssa01	8808075	8808212	peak_809
ssa01	8808402	8809315	peak_810
ssa01	8810842	8811008	peak_811
ssa01	8811249	8811592	peak_812
ssa01	8812802	8813166	peak_813
ssa01	8837145	8837328	peak_814
ssa01	8841231	8841333	peak_815
ssa01	8867109	8867259	peak_818
ssa01	8879610	8879753	peak_819
ssa01	8880204	8880383	peak_820
ssa01	8882523	8882731	peak_821
ssa01	8892846	8893110	peak_822
ssa01	8894911	8895132	peak_823
ssa01	8915589	8915737	peak_824
ssa01	8919044	8919264	peak_826
ssa01	8920214	8920472	peak_827
ssa01	8923089	8923296	peak_828
ssa01	8932729	8932923	peak_829
ssa01	8933094	8934139	peak_830
ssa01	8962991	8963728	peak_831
ssa01	8970663	8970795	peak_832
ssa01	8998067	8998205	peak_833
ssa01	9001681	9001839	peak_834
ssa01	9002304	9003043	peak_835
ssa01	9013671	9014218	peak_836
ssa01	9014681	9015035	peak_837
ssa01	9015418	9015724	peak_838
ssa01	9017653	9017794	peak_839
ssa01	9020581	9020681	peak_840
ssa01	9052247	9052606	peak_842
ssa01	9064447	9064632	peak_843
ssa01	9072723	9073024	peak_844
ssa01	9073242	9073873	peak_845
ssa01	9081726	9082722	peak_846
ssa01	9083957	9084213	peak_847
ssa01	9098512	9098799	peak_848
ssa01	9099281	9099827	peak_849
ssa01	9124914	9125735	peak_850
ssa01	9127018	9127200	peak_851
ssa01	9128365	9128454	peak_852
ssa01	9138733	9139202	peak_853
ssa01	9159115	9159497	peak_854
ssa01	9161062	9161226	peak_855
ssa01	9163392	9164812	peak_856
ssa01	9167417	9169031	peak_857
ssa01	9169157	9169283	peak_858
ssa01	9169755	9169896	peak_859
ssa01	9172252	9172642	peak_860
ssa01	9174107	9174533	peak_861
ssa01	9178448	9178538	peak_862
ssa01	9178728	9179442	peak_863
ssa01	9181561	9181730	peak_864
ssa01	9187426	9187953	peak_865
ssa01	9193587	9193716	peak_866
ssa01	9195078	9195280	peak_867
ssa01	9197088	9197189	peak_868
ssa01	9203112	9203503	peak_869
ssa01	9218981	9219410	peak_870
ssa01	9222454	9222693	peak_871
ssa01	9226826	9227320	peak_872
ssa01	9259705	9259834	peak_873
ssa01	9262771	9263430	peak_874
ssa01	9263724	9263923	peak_875
ssa01	9271537	9271712	peak_877
ssa01	9285093	9285551	peak_878
ssa01	9285753	9285956	peak_879
ssa01	9286327	9286905	peak_880
ssa01	9300747	9301249	peak_881
ssa01	9305493	9305767	peak_882
ssa01	9306590	9307382	peak_883
ssa01	9311266	9312744	peak_884
ssa01	9312856	9313302	peak_885
ssa01	9314066	9315100	peak_886
ssa01	9317804	9317985	peak_887
ssa01	9327851	9328175	peak_888
ssa01	9341724	9341847	peak_889
ssa01	9341954	9342512	peak_890
ssa01	9343418	9343808	peak_891
ssa01	9345150	9346215	peak_892
ssa01	9346370	9346483	peak_893
ssa01	9351910	9352672	peak_894
ssa01	9392789	9392945	peak_896
ssa01	9406176	9406334	peak_897
ssa01	9423273	9423507	peak_898
ssa01	9428720	9428899	peak_899
ssa01	9434899	9435085	peak_900
ssa01	9451733	9451963	peak_901
ssa01	9464734	9465101	peak_902
ssa01	9474188	9474446	peak_903
ssa01	9485830	9486463	peak_904
ssa01	9487542	9487947	peak_905
ssa01	9488117	9488448	peak_906
ssa01	9508258	9508640	peak_907
ssa01	9524854	9525068	peak_908
ssa01	9525575	9526131	peak_909
ssa01	9532574	9533619	peak_910
ssa01	9534708	9534835	peak_911
ssa01	9539005	9539142	peak_913
ssa01	9542811	9543235	peak_914
ssa01	9550014	9550287	peak_915
ssa01	9553410	9553517	peak_916
ssa01	9556904	9557154	peak_918
ssa01	9557412	9557656	peak_919
ssa01	9558038	9559137	peak_920
ssa01	9567976	9568051	peak_921
ssa01	9568313	9568385	peak_922
ssa01	9568680	9569222	peak_923
ssa01	9569450	9569598	peak_924
ssa01	9575327	9575600	peak_925
ssa01	9578476	9579454	peak_926
ssa01	9584083	9584804	peak_928
ssa01	9585929	9586108	peak_930
ssa01	9599628	9599781	peak_931
ssa01	9606416	9606691	peak_932
ssa01	9624474	9624640	peak_933
ssa01	9632217	9633990	peak_934
ssa01	9634147	9634293	peak_935
ssa01	9634406	9634806	peak_936
ssa01	9635278	9635442	peak_937
ssa01	9637222	9637740	peak_939
ssa01	9647137	9647819	peak_940
ssa01	9648862	9649179	peak_941
ssa01	9669833	9670128	peak_942
ssa01	9675699	9675845	peak_944
ssa01	9681522	9681636	peak_945
ssa01	9681741	9681975	peak_946
ssa01	9686385	9686607	peak_947
ssa01	9689703	9689842	peak_948
ssa01	9690170	9690711	peak_949
ssa01	9698694	9699411	peak_950
ssa01	9701839	9702057	peak_951
ssa01	9706942	9707244	peak_952
ssa01	9713735	9714171	peak_953
ssa01	9725058	9725213	peak_954
ssa01	9727268	9727469	peak_955
ssa01	9728034	9728311	peak_956
ssa01	9739161	9739349	peak_957
ssa01	9751087	9751548	peak_958
ssa01	9761390	9761943	peak_959
ssa01	9764920	9765089	peak_960
ssa01	9766716	9767319	peak_961
ssa01	9773491	9773627	peak_962
ssa01	9785291	9785533	peak_963
ssa01	9788203	9788455	peak_964
ssa01	9792995	9793667	peak_965
ssa01	9793785	9794128	peak_966
ssa01	9801667	9802045	peak_967
ssa01	9804418	9804807	peak_968
ssa01	9804909	9805002	peak_969
ssa01	9805915	9806147	peak_970
ssa01	9817330	9817740	peak_971
ssa01	9821560	9822312	peak_972
ssa01	9825474	9825803	peak_973
ssa01	9827100	9827249	peak_974
ssa01	9827792	9828379	peak_975
ssa01	9828592	9829268	peak_976
ssa01	9831217	9831702	peak_977
ssa01	9839567	9839684	peak_978
ssa01	9851368	9852015	peak_979
ssa01	9853321	9853759	peak_980
ssa01	9853975	9854665	peak_981
ssa01	9856972	9857147	peak_982
ssa01	9857259	9857398	peak_983
ssa01	9859952	9860482	peak_984
ssa01	9861538	9861867	peak_985
ssa01	9867280	9867647	peak_986
ssa01	9868738	9869980	peak_987
ssa01	9984306	9984559	peak_989
ssa01	9985015	9985770	peak_990
ssa01	9992634	9993130	peak_991
ssa01	9993509	9993602	peak_992
ssa01	9993796	9994408	peak_993
ssa01	9995419	9995929	peak_994
ssa01	9996401	9996511	peak_995
ssa01	9997512	9998645	peak_996
ssa01	9998854	10000363	peak_997
ssa01	10000828	10000921	peak_998
ssa01	10001232	10001326	peak_999
ssa01	10004137	10004244	peak_1000
ssa01	10004478	10006398	peak_1001
ssa01	10020864	10022492	peak_1002
ssa01	10025561	10025945	peak_1003
ssa01	10040378	10040720	peak_1004
ssa01	10056407	10056657	peak_1005
ssa01	10060258	10060481	peak_1006
ssa01	10069809	10070383	peak_1007
ssa01	10070498	10070592	peak_1008
ssa01	10070886	10071232	peak_1009
ssa01	10071447	10071672	peak_1010
ssa01	10083331	10084689	peak_1011
ssa01	10103556	10104619	peak_1012
ssa01	10110258	10110728	peak_1014
ssa01	10122930	10123806	peak_1016
ssa01	10133240	10133435	peak_1017
ssa01	10135884	10136380	peak_1018
ssa01	10137148	10137654	peak_1019
ssa01	10143649	10143830	peak_1020
ssa01	10144521	10144602	peak_1021
ssa01	10144836	10145063	peak_1022
ssa01	10147454	10148140	peak_1023
ssa01	10154940	10155116	peak_1024
ssa01	10158851	10159335	peak_1025
ssa01	10170991	10171231	peak_1026
ssa01	10171971	10172268	peak_1027
ssa01	10173478	10174171	peak_1028
ssa01	10174365	10174645	peak_1029
ssa01	10176380	10177162	peak_1030
ssa01	10177471	10177735	peak_1031
ssa01	10177963	10178224	peak_1032
ssa01	10178799	10179653	peak_1033
ssa01	10184488	10184935	peak_1034
ssa01	10188801	10189002	peak_1035
ssa01	10189127	10189747	peak_1036
ssa01	10190503	10190651	peak_1037
ssa01	10196259	10196482	peak_1038
ssa01	10196681	10197005	peak_1039
ssa01	10209942	10210856	peak_1040
ssa01	10211122	10211259	peak_1041
ssa01	10216092	10216325	peak_1042
ssa01	10216855	10217166	peak_1043
ssa01	10223888	10224017	peak_1044
ssa01	10228103	10228502	peak_1045
ssa01	10241943	10242182	peak_1046
ssa01	10242406	10242705	peak_1047
ssa01	10243347	10243526	peak_1048
ssa01	10243752	10244197	peak_1049
ssa01	10244416	10245198	peak_1050
ssa01	10245536	10246688	peak_1051
ssa01	10247199	10247416	peak_1053
ssa01	10247754	10249000	peak_1054
ssa01	10250688	10250796	peak_1055
ssa01	10250907	10251111	peak_1056
ssa01	10252942	10253109	peak_1057
ssa01	10253828	10254050	peak_1058
ssa01	10256188	10256535	peak_1059
ssa01	10256767	10256901	peak_1060
ssa01	10257013	10257111	peak_1061
ssa01	10259845	10260133	peak_1062
ssa01	10260347	10261796	peak_1063
ssa01	10262782	10263360	peak_1064
ssa01	10263546	10263776	peak_1065
ssa01	10263993	10264093	peak_1066
ssa01	10265828	10266460	peak_1067
ssa01	10268438	10268666	peak_1068
ssa01	10269511	10269668	peak_1069
ssa01	10274560	10274958	peak_1070
ssa01	10275211	10277247	peak_1071
ssa01	10279571	10280268	peak_1072
ssa01	10281661	10281838	peak_1073
ssa01	10281950	10284331	peak_1074
ssa01	10286317	10286944	peak_1075
ssa01	10289802	10292100	peak_1077
ssa01	10292874	10293119	peak_1079
ssa01	10293475	10293924	peak_1080
ssa01	10297040	10297376	peak_1081
ssa01	10297618	10300482	peak_1082
ssa01	10301353	10303305	peak_1083
ssa01	10303575	10303978	peak_1084
ssa01	10304424	10304610	peak_1085
ssa01	10308658	10308950	peak_1086
ssa01	10310113	10311693	peak_1087
ssa01	10311856	10312273	peak_1088
ssa01	10312377	10313391	peak_1089
ssa01	10317604	10319831	peak_1090
ssa01	10323358	10323554	peak_1091
ssa01	10323739	10324139	peak_1092
ssa01	10324240	10325703	peak_1093
ssa01	10325888	10326277	peak_1094
ssa01	10326812	10327200	peak_1095
ssa01	10328560	10329052	peak_1096
ssa01	10329736	10330452	peak_1097
ssa01	10330585	10330716	peak_1098
ssa01	10330848	10331069	peak_1099
ssa01	10331302	10331434	peak_1100
ssa01	10332236	10332420	peak_1101
ssa01	10333777	10335989	peak_1102
ssa01	10337130	10337286	peak_1103
ssa01	10337726	10337830	peak_1104
ssa01	10337976	10338076	peak_1105
ssa01	10339416	10341001	peak_1106
ssa01	10341116	10341649	peak_1107
ssa01	10341782	10342341	peak_1108
ssa01	10342708	10343545	peak_1109
ssa01	10343664	10345143	peak_1110
ssa01	10345388	10346608	peak_1111
ssa01	10346724	10346816	peak_1112
ssa01	10347228	10347362	peak_1113
ssa01	10349911	10350531	peak_1114
ssa01	10350638	10350769	peak_1115
ssa01	10350984	10352820	peak_1116
ssa01	10353412	10353807	peak_1117
ssa01	10353913	10357172	peak_1118
ssa01	10361844	10362325	peak_1119
ssa01	10362670	10363043	peak_1120
ssa01	10366025	10366187	peak_1122
ssa01	10373476	10374035	peak_1123
ssa01	10381633	10381991	peak_1124
ssa01	10382134	10382332	peak_1125
ssa01	10389275	10389568	peak_1126
ssa01	10389723	10390325	peak_1127
ssa01	10415910	10416270	peak_1128
ssa01	10416539	10416932	peak_1129
ssa01	10418292	10419032	peak_1130
ssa01	10421838	10421980	peak_1131
ssa01	10428996	10429181	peak_1132
ssa01	10432256	10432994	peak_1133
ssa01	10440646	10441368	peak_1134
ssa01	10445252	10445989	peak_1135
ssa01	10454718	10454837	peak_1137
ssa01	10455148	10455868	peak_1138
ssa01	10456161	10456286	peak_1139
ssa01	10456401	10456829	peak_1140
ssa01	10466196	10467049	peak_1142
ssa01	10468426	10469226	peak_1143
ssa01	10469811	10470092	peak_1144
ssa01	10474891	10475188	peak_1145
ssa01	10483502	10483739	peak_1146
ssa01	10488052	10488467	peak_1147
ssa01	10492673	10492770	peak_1148
ssa01	10495616	10496009	peak_1149
ssa01	10501952	10502095	peak_1150
ssa01	10502212	10502316	peak_1151
ssa01	10517604	10518063	peak_1152
ssa01	10530769	10531103	peak_1153
ssa01	10546908	10547023	peak_1154
ssa01	10572190	10572445	peak_1156
ssa01	10572896	10573664	peak_1157
ssa01	10590327	10590530	peak_1158
ssa01	10590652	10591415	peak_1159
ssa01	10592134	10592355	peak_1160
ssa01	10604023	10604241	peak_1161
ssa01	10606780	10606923	peak_1162
ssa01	10681860	10681974	peak_1164
ssa01	10682617	10683333	peak_1165
ssa01	10687711	10688300	peak_1166
ssa01	10701600	10701995	peak_1167
ssa01	10707019	10707217	peak_1168
ssa01	10707960	10708103	peak_1169
ssa01	10708553	10708769	peak_1170
ssa01	10722765	10723197	peak_1171
ssa01	10730364	10731471	peak_1172
ssa01	10732331	10733332	peak_1173
ssa01	10735101	10735684	peak_1174
ssa01	10737200	10737365	peak_1175
ssa01	10738356	10738604	peak_1176
ssa01	10741921	10742161	peak_1177
ssa01	10751128	10751563	peak_1178
ssa01	10787062	10787231	peak_1179
ssa01	10795605	10795743	peak_1180
ssa01	10869984	10870160	peak_1181
ssa01	10871919	10872097	peak_1182
ssa01	10887635	10888645	peak_1183
ssa01	10890011	10890483	peak_1184
ssa01	10896982	10897307	peak_1185
ssa01	10902274	10902715	peak_1186
ssa01	10904009	10904151	peak_1187
ssa01	10904355	10904991	peak_1188
ssa01	10905239	10905460	peak_1189
ssa01	10905859	10906178	peak_1190
ssa01	10911195	10911462	peak_1191
ssa01	10913213	10913463	peak_1192
ssa01	10916343	10916561	peak_1193
ssa01	10917100	10918103	peak_1194
ssa01	10919137	10919688	peak_1195
ssa01	10929484	10929778	peak_1196
ssa01	10931008	10931168	peak_1197
ssa01	10931494	10931812	peak_1198
ssa01	10932042	10932617	peak_1199
ssa01	10933041	10933526	peak_1200
ssa01	10934907	10935256	peak_1201
ssa01	10940718	10940998	peak_1202
ssa01	10944418	10944722	peak_1203
ssa01	10944833	10945022	peak_1204
ssa01	10949830	10950092	peak_1205
ssa01	10954744	10954921	peak_1206
ssa01	10956521	10956629	peak_1207
ssa01	10957659	10957841	peak_1208
ssa01	10963173	10964073	peak_1209
ssa01	10976392	10976593	peak_1210
ssa01	10986993	10988271	peak_1211
ssa01	11004067	11004312	peak_1213
ssa01	11089308	11089434	peak_1214
ssa01	11100743	11101099	peak_1215
ssa01	11105981	11106069	peak_1216
ssa01	11106887	11107125	peak_1217
ssa01	11112918	11113027	peak_1218
ssa01	11123249	11123424	peak_1219
ssa01	11151432	11151549	peak_1220
ssa01	11152061	11152667	peak_1221
ssa01	11257704	11258053	peak_1222
ssa01	11262571	11262903	peak_1223
ssa01	11273395	11273541	peak_1224
ssa01	11280748	11280912	peak_1225
ssa01	11288767	11289149	peak_1226
ssa01	11302675	11303008	peak_1227
ssa01	11307073	11307264	peak_1228
ssa01	11308515	11310212	peak_1229
ssa01	11312779	11312933	peak_1230
ssa01	11313442	11313537	peak_1231
ssa01	11313716	11314951	peak_1232
ssa01	11315723	11316232	peak_1233
ssa01	11316827	11316901	peak_1234
ssa01	11317110	11318462	peak_1235
ssa01	11327840	11328737	peak_1236
ssa01	11347946	11349112	peak_1238
ssa01	11356414	11356729	peak_1239
ssa01	11361611	11361681	peak_1240
ssa01	11361794	11362001	peak_1241
ssa01	11367885	11368943	peak_1242
ssa01	11373724	11374424	peak_1243
ssa01	11385350	11385862	peak_1244
ssa01	11390004	11390405	peak_1245
ssa01	11402614	11402704	peak_1247
ssa01	11409951	11410099	peak_1248
ssa01	11410201	11410467	peak_1249
ssa01	11410568	11411170	peak_1250
ssa01	11413288	11413438	peak_1251
ssa01	11420690	11420859	peak_1252
ssa01	11423601	11423706	peak_1253
ssa01	11438283	11438587	peak_1254
ssa01	11440984	11441190	peak_1255
ssa01	11445745	11445951	peak_1256
ssa01	11489819	11490206	peak_1257
ssa01	11491107	11491329	peak_1258
ssa01	11499153	11499952	peak_1259
ssa01	11500310	11500551	peak_1260
ssa01	11523825	11524187	peak_1261
ssa01	11524483	11524814	peak_1262
ssa01	11529316	11529490	peak_1263
ssa01	11531311	11531732	peak_1264
ssa01	11533232	11533472	peak_1265
ssa01	11536061	11536269	peak_1266
ssa01	11536409	11536699	peak_1267
ssa01	11559890	11560008	peak_1269
ssa01	11621362	11622825	peak_1270
ssa01	11622953	11623088	peak_1271
ssa01	11623956	11624197	peak_1272
ssa01	11682212	11682921	peak_1273
ssa01	11724478	11724687	peak_1274
ssa01	11751174	11751435	peak_1275
ssa01	11819449	11819547	peak_1276
ssa01	11819648	11820332	peak_1277
ssa01	11846256	11846502	peak_1278
ssa01	11889945	11890152	peak_1279
ssa01	11897411	11897802	peak_1280
ssa01	11899611	11899717	peak_1281
ssa01	11944237	11944444	peak_1282
ssa01	11948276	11948476	peak_1283
ssa01	11950480	11950609	peak_1284
ssa01	11963623	11963825	peak_1285
ssa01	11976269	11976640	peak_1286
ssa01	12008712	12008877	peak_1288
ssa01	12009045	12009410	peak_1289
ssa01	12010725	12010879	peak_1290
ssa01	12011164	12011436	peak_1291
ssa01	12021113	12021264	peak_1292
ssa01	12053749	12053996	peak_1293
ssa01	12064185	12064417	peak_1294
ssa01	12070332	12071713	peak_1295
ssa01	12071986	12072086	peak_1296
ssa01	12090602	12091014	peak_1297
ssa01	12092068	12092172	peak_1298
ssa01	12092289	12092984	peak_1299
ssa01	12104577	12105979	peak_1302
ssa01	12106119	12106336	peak_1303
ssa01	12119615	12119786	peak_1304
ssa01	12134747	12135021	peak_1305
ssa01	12139899	12141526	peak_1306
ssa01	12141629	12141799	peak_1307
ssa01	12162323	12162485	peak_1308
ssa01	12166052	12166285	peak_1309
ssa01	12177621	12177790	peak_1310
ssa01	12191982	12192278	peak_1311
ssa01	12219852	12220062	peak_1312
ssa01	12225222	12225357	peak_1313
ssa01	12233038	12233357	peak_1314
ssa01	12253920	12254096	peak_1315
ssa01	12258170	12258560	peak_1316
ssa01	12283505	12283802	peak_1317
ssa01	12340336	12340451	peak_1319
ssa01	12347629	12347767	peak_1320
ssa01	12349596	12349896	peak_1321
ssa01	12356953	12357766	peak_1322
ssa01	12364898	12365516	peak_1323
ssa01	12398155	12398248	peak_1324
ssa01	12407956	12408066	peak_1325
ssa01	12408191	12408361	peak_1326
ssa01	12409190	12409473	peak_1327
ssa01	12424766	12424948	peak_1328
ssa01	12425597	12425757	peak_1329
ssa01	12436405	12436570	peak_1330
ssa01	12437842	12438261	peak_1331
ssa01	12475850	12476160	peak_1332
ssa01	12495859	12496073	peak_1333
ssa01	12503699	12503853	peak_1334
ssa01	12548459	12548579	peak_1336
ssa01	12559876	12560129	peak_1337
ssa01	12561199	12561375	peak_1338
ssa01	12570594	12570962	peak_1339
ssa01	12573272	12573748	peak_1340
ssa01	12579488	12579663	peak_1341
ssa01	12647148	12647416	peak_1342
ssa01	12647865	12648441	peak_1343
ssa01	12675690	12676100	peak_1344
ssa01	12677806	12678005	peak_1345
ssa01	12704642	12704757	peak_1346
ssa01	12704866	12705058	peak_1347
ssa01	12716150	12716442	peak_1348
ssa01	12729092	12729319	peak_1349
ssa01	12732328	12732740	peak_1350
ssa01	12736365	12736489	peak_1351
ssa01	12737562	12737978	peak_1352
ssa01	12738530	12738850	peak_1353
ssa01	12740433	12740634	peak_1354
ssa01	12742378	12742675	peak_1355
ssa01	12753244	12753370	peak_1356
ssa01	12762258	12762365	peak_1357
ssa01	12782227	12782984	peak_1358
ssa01	12783350	12783914	peak_1359
ssa01	12810224	12810810	peak_1361
ssa01	12816295	12816799	peak_1362
ssa01	12848368	12849183	peak_1366
ssa01	12856911	12857121	peak_1367
ssa01	12857255	12857399	peak_1368
ssa01	12865833	12866024	peak_1369
ssa01	12882824	12883307	peak_1370
ssa01	12883653	12884262	peak_1371
ssa01	12884559	12885647	peak_1372
ssa01	12885898	12886092	peak_1373
ssa01	12888285	12888661	peak_1374
ssa01	12892507	12892970	peak_1375
ssa01	12893205	12893490	peak_1376
ssa01	12903666	12904183	peak_1377
ssa01	12915358	12915531	peak_1378
ssa01	12915644	12916245	peak_1379
ssa01	12956998	12957332	peak_1380
ssa01	12972464	12972943	peak_1381
ssa01	12974516	12974720	peak_1382
ssa01	13002935	13003639	peak_1383
ssa01	13004175	13005015	peak_1384
ssa01	13054722	13055128	peak_1385
ssa01	13056577	13056798	peak_1386
ssa01	13059458	13059792	peak_1387
ssa01	13089674	13090118	peak_1388
ssa01	13095398	13095676	peak_1389
ssa01	13101507	13102060	peak_1390
ssa01	13114229	13114381	peak_1391
ssa01	13117638	13117822	peak_1393
ssa01	13124626	13124804	peak_1394
ssa01	13149317	13149647	peak_1395
ssa01	13162498	13162700	peak_1396
ssa01	13164991	13165174	peak_1397
ssa01	13166465	13167243	peak_1398
ssa01	13208768	13209412	peak_1399
ssa01	13210211	13210947	peak_1400
ssa01	13218970	13219074	peak_1402
ssa01	13219254	13219452	peak_1403
ssa01	13220690	13220815	peak_1404
ssa01	13228058	13228324	peak_1405
ssa01	13236804	13237438	peak_1406
ssa01	13240156	13240313	peak_1407
ssa01	13240418	13240927	peak_1408
ssa01	13242026	13242712	peak_1409
ssa01	13243723	13243883	peak_1410
ssa01	13249667	13249920	peak_1411
ssa01	13251584	13252024	peak_1412
ssa01	13255872	13256652	peak_1413
ssa01	13256965	13257086	peak_1414
ssa01	13264167	13264523	peak_1416
ssa01	13277415	13277874	peak_1417
ssa01	13279390	13279847	peak_1418
ssa01	13284978	13285217	peak_1419
ssa01	13285970	13286501	peak_1420
ssa01	13287044	13287398	peak_1421
ssa01	13298428	13298576	peak_1422
ssa01	13299220	13299420	peak_1423
ssa01	13317527	13318471	peak_1424
ssa01	13339286	13340397	peak_1425
ssa01	13340849	13341409	peak_1426
ssa01	13351363	13351782	peak_1427
ssa01	13353915	13354050	peak_1428
ssa01	13362144	13362317	peak_1430
ssa01	13373998	13374126	peak_1431
ssa01	13374437	13374809	peak_1432
ssa01	13375059	13375267	peak_1433
ssa01	13375757	13376362	peak_1434
ssa01	13378277	13378918	peak_1435
ssa01	13379481	13379629	peak_1436
ssa01	13386721	13386962	peak_1437
ssa01	13388434	13389016	peak_1438
ssa01	13389750	13390607	peak_1439
ssa01	13394741	13394914	peak_1440
ssa01	13403682	13404940	peak_1441
ssa01	13405655	13406136	peak_1442
ssa01	13408386	13408574	peak_1443
ssa01	13416770	13416934	peak_1444
ssa01	13417166	13417386	peak_1445
ssa01	13417501	13417747	peak_1446
ssa01	13421068	13422135	peak_1447
ssa01	13423157	13423404	peak_1448
ssa01	13423796	13424939	peak_1449
ssa01	13426208	13426669	peak_1450
ssa01	13430395	13431473	peak_1451
ssa01	13431594	13431899	peak_1452
ssa01	13462377	13462679	peak_1453
ssa01	13467819	13468101	peak_1454
ssa01	13468545	13468803	peak_1455
ssa01	13469088	13469668	peak_1456
ssa01	13577549	13577890	peak_1457
ssa01	13587945	13588097	peak_1458
ssa01	13608406	13608728	peak_1459
ssa01	13617436	13617542	peak_1460
ssa01	13618101	13618654	peak_1461
ssa01	13619528	13620120	peak_1462
ssa01	13634287	13634395	peak_1463
ssa01	13639282	13639666	peak_1464
ssa01	13639911	13640445	peak_1465
ssa01	13641412	13641583	peak_1466
ssa01	13641815	13642057	peak_1467
ssa01	13647018	13647168	peak_1468
ssa01	13648180	13648553	peak_1469
ssa01	13649306	13649470	peak_1470
ssa01	13650381	13651088	peak_1471
ssa01	13651574	13651930	peak_1472
ssa01	13660467	13660874	peak_1473
ssa01	13660978	13661635	peak_1474
ssa01	13662107	13662277	peak_1475
ssa01	13664517	13664778	peak_1477
ssa01	13666678	13667147	peak_1478
ssa01	13671284	13671912	peak_1479
ssa01	13677321	13677461	peak_1480
ssa01	13678056	13678431	peak_1481
ssa01	13679939	13680100	peak_1482
ssa01	13685631	13685778	peak_1483
ssa01	13718869	13719435	peak_1484
ssa01	13720449	13720925	peak_1485
ssa01	13727310	13727838	peak_1486
ssa01	13728992	13729284	peak_1487
ssa01	13745943	13746143	peak_1488
ssa01	13754848	13755115	peak_1489
ssa01	13764607	13764991	peak_1490
ssa01	13780379	13780904	peak_1491
ssa01	13788641	13788821	peak_1492
ssa01	13790188	13790384	peak_1493
ssa01	13790662	13790851	peak_1494
ssa01	13804417	13804963	peak_1495
ssa01	13805728	13806039	peak_1496
ssa01	13810376	13810795	peak_1497
ssa01	13813165	13813244	peak_1498
ssa01	13813457	13813583	peak_1499
ssa01	13814248	13814353	peak_1500
ssa01	13815551	13815946	peak_1501
ssa01	13832986	13833471	peak_1502
ssa01	13843740	13844043	peak_1503
ssa01	13874816	13875183	peak_1504
ssa01	13877884	13877998	peak_1505
ssa01	13881760	13882017	peak_1506
ssa01	13882339	13882775	peak_1507
ssa01	13884490	13884842	peak_1508
ssa01	13885013	13885683	peak_1509
ssa01	13886435	13886750	peak_1510
ssa01	13888157	13888591	peak_1511
ssa01	13892653	13894397	peak_1512
ssa01	13895131	13895574	peak_1513
ssa01	13895831	13896258	peak_1514
ssa01	13896925	13897275	peak_1515
ssa01	13902983	13903165	peak_1516
ssa01	13905790	13906740	peak_1517
ssa01	13907404	13907588	peak_1518
ssa01	13909430	13910100	peak_1519
ssa01	13911030	13911580	peak_1520
ssa01	13911776	13913330	peak_1521
ssa01	13913458	13913613	peak_1522
ssa01	13913917	13914338	peak_1523
ssa01	13914450	13914664	peak_1524
ssa01	13915130	13915428	peak_1525
ssa01	13917144	13917601	peak_1526
ssa01	13918202	13918573	peak_1527
ssa01	13918827	13919250	peak_1528
ssa01	13919530	13919756	peak_1529
ssa01	13921551	13921889	peak_1530
ssa01	13923335	13924746	peak_1532
ssa01	13924876	13925216	peak_1533
ssa01	13926589	13926808	peak_1534
ssa01	13929046	13929469	peak_1535
ssa01	13933922	13934525	peak_1537
ssa01	13935602	13935810	peak_1538
ssa01	13937348	13937734	peak_1539
ssa01	13941061	13941317	peak_1540
ssa01	13941663	13941920	peak_1541
ssa01	13944242	13944346	peak_1542
ssa01	13947226	13947335	peak_1543
ssa01	13982009	13982646	peak_1544
ssa01	13991163	13991769	peak_1545
ssa01	13994313	13994882	peak_1546
ssa01	13997429	13997620	peak_1547
ssa01	13997767	13998403	peak_1548
ssa01	14005079	14005278	peak_1549
ssa01	14009175	14009511	peak_1550
ssa01	14012736	14012892	peak_1551
ssa01	14012998	14013093	peak_1552
ssa01	14014096	14015071	peak_1553
ssa01	14015744	14015876	peak_1554
ssa01	14016430	14016695	peak_1555
ssa01	14017370	14017791	peak_1556
ssa01	14026513	14026701	peak_1557
ssa01	14026902	14027099	peak_1558
ssa01	14035239	14035893	peak_1559
ssa01	14040774	14041126	peak_1560
ssa01	14045030	14045432	peak_1561
ssa01	14049047	14049649	peak_1562
ssa01	14050867	14051168	peak_1563
ssa01	14051311	14051545	peak_1564
ssa01	14056930	14057092	peak_1565
ssa01	14060483	14060722	peak_1566
ssa01	14062113	14063384	peak_1568
ssa01	14065692	14066096	peak_1569
ssa01	14077661	14077813	peak_1570
ssa01	14080142	14080974	peak_1571
ssa01	14090019	14090450	peak_1572
ssa01	14090698	14091122	peak_1573
ssa01	14094468	14094580	peak_1574
ssa01	14094719	14095063	peak_1575
ssa01	14099604	14100204	peak_1577
ssa01	14107364	14107814	peak_1578
ssa01	14108147	14108314	peak_1579
ssa01	14108485	14108796	peak_1580
ssa01	14108944	14109432	peak_1581
ssa01	14115584	14116289	peak_1582
ssa01	14121787	14124034	peak_1583
ssa01	14128943	14129534	peak_1584
ssa01	14135684	14135861	peak_1585
ssa01	14138443	14138930	peak_1586
ssa01	14146899	14147458	peak_1587
ssa01	14151703	14151876	peak_1588
ssa01	14153921	14154070	peak_1589
ssa01	14155549	14156056	peak_1590
ssa01	14156181	14156336	peak_1591
ssa01	14160860	14161208	peak_1592
ssa01	14180171	14180348	peak_1593
ssa01	14180653	14181042	peak_1594
ssa01	14181194	14181377	peak_1595
ssa01	14190708	14191043	peak_1596
ssa01	14194216	14194454	peak_1597
ssa01	14194916	14195166	peak_1598
ssa01	14207017	14207333	peak_1599
ssa01	14208850	14209079	peak_1600
ssa01	14209325	14209523	peak_1601
ssa01	14211191	14211311	peak_1602
ssa01	14212658	14212906	peak_1603
ssa01	14218134	14218254	peak_1605
ssa01	14250276	14250383	peak_1606
ssa01	14266599	14266771	peak_1607
ssa01	14269670	14269840	peak_1608
ssa01	14271065	14271290	peak_1609
ssa01	14274263	14274694	peak_1610
ssa01	14281772	14281949	peak_1611
ssa01	14283444	14283645	peak_1613
ssa01	14292404	14292866	peak_1614
ssa01	14295707	14295935	peak_1615
ssa01	14300892	14301325	peak_1616
ssa01	14302261	14302427	peak_1617
ssa01	14310739	14310945	peak_1618
ssa01	14312578	14312797	peak_1619
ssa01	14312954	14313438	peak_1620
ssa01	14316351	14316536	peak_1621
ssa01	14322958	14323129	peak_1622
ssa01	14323238	14323318	peak_1623
ssa01	14323573	14324426	peak_1624
ssa01	14335987	14336476	peak_1625
ssa01	14345048	14347041	peak_1626
ssa01	14350049	14350721	peak_1627
ssa01	14352051	14352436	peak_1628
ssa01	14352977	14354571	peak_1629
ssa01	14355025	14355275	peak_1630
ssa01	14355523	14355781	peak_1631
ssa01	14364146	14364307	peak_1632
ssa01	14365011	14365218	peak_1633
ssa01	14367609	14368667	peak_1634
ssa01	14370946	14372392	peak_1635
ssa01	14374217	14374659	peak_1636
ssa01	14377718	14377839	peak_1637
ssa01	14377972	14378230	peak_1638
ssa01	14380677	14381233	peak_1639
ssa01	14382956	14384180	peak_1640
ssa01	14398031	14398331	peak_1641
ssa01	14404515	14405223	peak_1642
ssa01	14425187	14425455	peak_1643
ssa01	14436046	14436263	peak_1644
ssa01	14462771	14462987	peak_1645
ssa01	14485863	14485993	peak_1646
ssa01	14497079	14497242	peak_1647
ssa01	14498371	14499153	peak_1648
ssa01	14505704	14506349	peak_1649
ssa01	14507838	14508278	peak_1650
ssa01	14511026	14512020	peak_1651
ssa01	14513378	14513716	peak_1652
ssa01	14514084	14514192	peak_1653
ssa01	14521197	14522014	peak_1654
ssa01	14522250	14523119	peak_1655
ssa01	14525116	14525412	peak_1656
ssa01	14529272	14529790	peak_1657
ssa01	14529914	14530805	peak_1658
ssa01	14531945	14532513	peak_1659
ssa01	14533922	14534783	peak_1660
ssa01	14534923	14536221	peak_1661
ssa01	14540253	14540712	peak_1662
ssa01	14540833	14541020	peak_1663
ssa01	14541639	14541793	peak_1664
ssa01	14542206	14543165	peak_1665
ssa01	14546449	14546870	peak_1666
ssa01	14560126	14561232	peak_1667
ssa01	14561930	14562629	peak_1668
ssa01	14563101	14563587	peak_1669
ssa01	14564747	14565233	peak_1670
ssa01	14566656	14566844	peak_1671
ssa01	14568698	14568985	peak_1672
ssa01	14570338	14570923	peak_1673
ssa01	14571112	14571616	peak_1674
ssa01	14574749	14574987	peak_1675
ssa01	14575331	14575561	peak_1676
ssa01	14575714	14575958	peak_1677
ssa01	14576063	14577162	peak_1678
ssa01	14608341	14608738	peak_1679
ssa01	14631691	14631851	peak_1680
ssa01	14648770	14649142	peak_1681
ssa01	14652294	14652480	peak_1682
ssa01	14653552	14654424	peak_1683
ssa01	14654917	14656293	peak_1684
ssa01	14656455	14656675	peak_1685
ssa01	14665105	14665474	peak_1687
ssa01	14670242	14670551	peak_1688
ssa01	14673699	14674064	peak_1689
ssa01	14679518	14679703	peak_1690
ssa01	14681994	14682258	peak_1691
ssa01	14696370	14696457	peak_1692
ssa01	14699671	14700435	peak_1693
ssa01	14701534	14702047	peak_1694
ssa01	14708278	14708511	peak_1695
ssa01	14709489	14709686	peak_1696
ssa01	14715608	14715750	peak_1697
ssa01	14727535	14727703	peak_1698
ssa01	14740720	14740920	peak_1699
ssa01	14745882	14746276	peak_1700
ssa01	14750474	14751232	peak_1701
ssa01	14754199	14754375	peak_1702
ssa01	14754512	14756169	peak_1703
ssa01	14769462	14769675	peak_1704
ssa01	14781048	14781157	peak_1706
ssa01	14784503	14784715	peak_1707
ssa01	14786486	14787353	peak_1708
ssa01	14796272	14796760	peak_1709
ssa01	14809006	14810604	peak_1710
ssa01	14810814	14811218	peak_1711
ssa01	14824051	14824235	peak_1712
ssa01	14825041	14825684	peak_1713
ssa01	14828076	14829131	peak_1714
ssa01	14829263	14830109	peak_1715
ssa01	14830324	14830807	peak_1716
ssa01	14831491	14831678	peak_1717
ssa01	14832600	14833203	peak_1719
ssa01	14833577	14834204	peak_1720
ssa01	14836802	14837002	peak_1721
ssa01	14840143	14840749	peak_1722
ssa01	14853667	14853983	peak_1723
ssa01	14855199	14855603	peak_1724
ssa01	14862119	14862242	peak_1725
ssa01	14862348	14862545	peak_1726
ssa01	14863509	14863981	peak_1727
ssa01	14871587	14871793	peak_1728
ssa01	14871990	14872367	peak_1729
ssa01	14873045	14873243	peak_1730
ssa01	14873657	14873874	peak_1731
ssa01	14880701	14881985	peak_1732
ssa01	14883622	14884302	peak_1733
ssa01	14891154	14892004	peak_1734
ssa01	14892552	14893116	peak_1735
ssa01	14893525	14893984	peak_1736
ssa01	14896412	14896900	peak_1737
ssa01	14898562	14898988	peak_1738
ssa01	14899105	14899327	peak_1739
ssa01	14906583	14908239	peak_1740
ssa01	14908644	14909408	peak_1741
ssa01	14918919	14919784	peak_1742
ssa01	14926003	14926702	peak_1743
ssa01	14926842	14927303	peak_1744
ssa01	14930379	14930861	peak_1745
ssa01	14940351	14940753	peak_1746
ssa01	14941263	14941709	peak_1747
ssa01	14942383	14942655	peak_1748
ssa01	14948523	14948875	peak_1749
ssa01	14950013	14951002	peak_1750
ssa01	14955764	14956278	peak_1751
ssa01	14967700	14968027	peak_1752
ssa01	14971080	14971218	peak_1753
ssa01	14971722	14972642	peak_1754
ssa01	14974351	14974793	peak_1755
ssa01	14976249	14976790	peak_1756
ssa01	14978626	14979794	peak_1757
ssa01	14982654	14982821	peak_1758
ssa01	14990641	14991055	peak_1759
ssa01	15008471	15009012	peak_1761
ssa01	15009218	15009349	peak_1762
ssa01	15026540	15027178	peak_1764
ssa01	15049423	15050964	peak_1765
ssa01	15061815	15061926	peak_1766
ssa01	15081456	15081567	peak_1767
ssa01	15085596	15085866	peak_1768
ssa01	15086123	15086632	peak_1769
ssa01	15089070	15089421	peak_1770
ssa01	15095795	15096392	peak_1771
ssa01	15097938	15098214	peak_1772
ssa01	15113309	15113848	peak_1774
ssa01	15130611	15131021	peak_1775
ssa01	15134068	15135051	peak_1776
ssa01	15145508	15145755	peak_1778
ssa01	15147592	15147971	peak_1779
ssa01	15160371	15160556	peak_1780
ssa01	15161470	15162585	peak_1782
ssa01	15163964	15164163	peak_1783
ssa01	15166039	15166404	peak_1784
ssa01	15167769	15167923	peak_1785
ssa01	15170760	15172094	peak_1786
ssa01	15173497	15173772	peak_1787
ssa01	15194056	15194260	peak_1789
ssa01	15194829	15194995	peak_1790
ssa01	15206132	15207408	peak_1791
ssa01	15207729	15207869	peak_1792
ssa01	15237228	15237445	peak_1794
ssa01	15260676	15260878	peak_1795
ssa01	15314464	15314660	peak_1796
ssa01	15321655	15322705	peak_1797
ssa01	15343585	15343731	peak_1799
ssa01	15346737	15347804	peak_1800
ssa01	15349227	15350123	peak_1801
ssa01	15358635	15358772	peak_1802
ssa01	15358938	15359460	peak_1803
ssa01	15360201	15360371	peak_1804
ssa01	15364485	15365491	peak_1805
ssa01	15365607	15365722	peak_1806
ssa01	15366720	15366970	peak_1807
ssa01	15367737	15368399	peak_1808
ssa01	15368681	15368844	peak_1809
ssa01	15369031	15370467	peak_1810
ssa01	15372640	15372878	peak_1811
ssa01	15382225	15382707	peak_1812
ssa01	15386152	15386238	peak_1813
ssa01	15403011	15403216	peak_1814
ssa01	15409188	15409389	peak_1815
ssa01	15455904	15456317	peak_1816
ssa01	15465946	15466644	peak_1817
ssa01	15470715	15471244	peak_1818
ssa01	15475219	15475401	peak_1820
ssa01	15483513	15484064	peak_1821
ssa01	15497292	15497542	peak_1822
ssa01	15526761	15527004	peak_1823
ssa01	15527564	15527719	peak_1824
ssa01	15546837	15547004	peak_1825
ssa01	15561444	15561671	peak_1826
ssa01	15620411	15620860	peak_1827
ssa01	15621276	15621395	peak_1828
ssa01	15629000	15629404	peak_1829
ssa01	15631196	15631368	peak_1830
ssa01	15631894	15632440	peak_1831
ssa01	15651248	15651411	peak_1832
ssa01	15666954	15667364	peak_1833
ssa01	15678794	15678961	peak_1834
ssa01	15685062	15685922	peak_1835
ssa01	15694127	15694320	peak_1836
ssa01	15723772	15724125	peak_1837
ssa01	15730836	15731028	peak_1838
ssa01	15733791	15734101	peak_1839
ssa01	15762722	15762831	peak_1840
ssa01	15762956	15763053	peak_1841
ssa01	15769449	15771064	peak_1842
ssa01	15783017	15783209	peak_1843
ssa01	15783316	15783548	peak_1844
ssa01	15791459	15791698	peak_1845
ssa01	15816577	15816650	peak_1846
ssa01	15816841	15818248	peak_1847
ssa01	15830758	15832094	peak_1848
ssa01	15832470	15833660	peak_1849
ssa01	15835942	15836149	peak_1850
ssa01	15838761	15838968	peak_1851
ssa01	15842461	15842677	peak_1852
ssa01	15842799	15842963	peak_1853
ssa01	15846642	15846982	peak_1854
ssa01	15847232	15847392	peak_1855
ssa01	15847963	15848432	peak_1856
ssa01	15849316	15849436	peak_1857
ssa01	15849824	15850834	peak_1858
ssa01	15851382	15851911	peak_1859
ssa01	15857210	15857660	peak_1860
ssa01	15858126	15859717	peak_1861
ssa01	15860947	15861980	peak_1862
ssa01	15862688	15863072	peak_1863
ssa01	15864218	15864676	peak_1864
ssa01	15865321	15866008	peak_1865
ssa01	15872325	15872951	peak_1866
ssa01	15873750	15873860	peak_1867
ssa01	15876769	15877866	peak_1868
ssa01	15881204	15881436	peak_1869
ssa01	15882142	15882863	peak_1870
ssa01	15884389	15884527	peak_1871
ssa01	15890006	15890298	peak_1872
ssa01	15905436	15905629	peak_1873
ssa01	15905809	15906440	peak_1874
ssa01	15906856	15906955	peak_1875
ssa01	15907073	15907287	peak_1876
ssa01	15911006	15911184	peak_1877
ssa01	15911459	15911554	peak_1878
ssa01	15916775	15917467	peak_1879
ssa01	15918296	15919055	peak_1880
ssa01	15920106	15920320	peak_1881
ssa01	15923358	15923674	peak_1882
ssa01	15924445	15924617	peak_1884
ssa01	15933990	15934237	peak_1885
ssa01	15934853	15935297	peak_1886
ssa01	15935986	15936527	peak_1887
ssa01	15940003	15941035	peak_1890
ssa01	15946144	15946248	peak_1891
ssa01	15946593	15947082	peak_1892
ssa01	15947665	15948381	peak_1893
ssa01	15948715	15949295	peak_1894
ssa01	15952174	15952397	peak_1895
ssa01	15955518	15955772	peak_1896
ssa01	15956316	15956762	peak_1897
ssa01	15957406	15957789	peak_1898
ssa01	15959648	15959984	peak_1899
ssa01	15965517	15965674	peak_1900
ssa01	15973694	15973867	peak_1901
ssa01	15974326	15974631	peak_1902
ssa01	15976458	15976714	peak_1903
ssa01	15977341	15977516	peak_1904
ssa01	15990119	15990615	peak_1905
ssa01	15992658	15993597	peak_1906
ssa01	16003526	16004981	peak_1907
ssa01	16013186	16013549	peak_1908
ssa01	16019032	16019315	peak_1909
ssa01	16025184	16025699	peak_1910
ssa01	16026501	16026652	peak_1911
ssa01	16027128	16027585	peak_1912
ssa01	16027908	16028199	peak_1913
ssa01	16030721	16030939	peak_1914
ssa01	16032292	16032680	peak_1915
ssa01	16037433	16037818	peak_1917
ssa01	16051060	16051404	peak_1918
ssa01	16054942	16055366	peak_1919
ssa01	16061323	16061669	peak_1920
ssa01	16061803	16062491	peak_1921
ssa01	16062823	16063709	peak_1922
ssa01	16066547	16067645	peak_1923
ssa01	16071274	16071504	peak_1924
ssa01	16071619	16072019	peak_1925
ssa01	16081583	16081901	peak_1926
ssa01	16087817	16088218	peak_1927
ssa01	16092946	16093685	peak_1928
ssa01	16099177	16099451	peak_1929
ssa01	16099670	16099878	peak_1930
ssa01	16115460	16115559	peak_1931
ssa01	16128930	16129140	peak_1932
ssa01	16130818	16130989	peak_1933
ssa01	16132730	16133876	peak_1935
ssa01	16136868	16137038	peak_1936
ssa01	16169132	16169345	peak_1937
ssa01	16188411	16188512	peak_1938
ssa01	16204336	16204699	peak_1939
ssa01	16206872	16206999	peak_1940
ssa01	16217161	16217690	peak_1941
ssa01	16231196	16231470	peak_1942
ssa01	16234571	16234878	peak_1943
ssa01	16237069	16237306	peak_1944
ssa01	16237421	16238090	peak_1945
ssa01	16246012	16246131	peak_1946
ssa01	16291670	16291858	peak_1947
ssa01	16300044	16300860	peak_1948
ssa01	16315285	16315455	peak_1950
ssa01	16318142	16319481	peak_1951
ssa01	16319923	16320098	peak_1952
ssa01	16323480	16323844	peak_1953
ssa01	16324084	16324245	peak_1954
ssa01	16368727	16369256	peak_1955
ssa01	16387049	16387597	peak_1956
ssa01	16390930	16391590	peak_1957
ssa01	16391943	16392240	peak_1958
ssa01	16392603	16392815	peak_1959
ssa01	16398153	16398564	peak_1960
ssa01	16418399	16419243	peak_1961
ssa01	16422030	16422432	peak_1962
ssa01	16428663	16429029	peak_1963
ssa01	16429976	16430136	peak_1964
ssa01	16432690	16432869	peak_1965
ssa01	16437725	16437918	peak_1966
ssa01	16443010	16443978	peak_1967
ssa01	16445405	16445590	peak_1969
ssa01	16446348	16446519	peak_1970
ssa01	16446868	16447036	peak_1971
ssa01	16448271	16448506	peak_1972
ssa01	16464390	16464820	peak_1973
ssa01	16465020	16465239	peak_1974
ssa01	16465706	16466180	peak_1975
ssa01	16486784	16486909	peak_1977
ssa01	16517548	16517815	peak_1978
ssa01	16519870	16520039	peak_1979
ssa01	16521547	16522930	peak_1980
ssa01	16525224	16525895	peak_1981
ssa01	16526391	16526589	peak_1982
ssa01	16529699	16530175	peak_1983
ssa01	16546713	16546892	peak_1985
ssa01	16556591	16556980	peak_1986
ssa01	16557341	16557744	peak_1987
ssa01	16559652	16560038	peak_1988
ssa01	16561483	16561590	peak_1989
ssa01	16567051	16567219	peak_1990
ssa01	16567356	16567497	peak_1991
ssa01	16567670	16567874	peak_1992
ssa01	16568204	16568613	peak_1993
ssa01	16573896	16574393	peak_1994
ssa01	16580107	16580987	peak_1996
ssa01	16593991	16595105	peak_1997
ssa01	16595603	16597329	peak_1998
ssa01	16598936	16599552	peak_1999
ssa01	16599655	16599771	peak_2000
ssa01	16615103	16615598	peak_2001
ssa01	16615772	16615931	peak_2002
ssa01	16616120	16616302	peak_2003
ssa01	16637237	16638162	peak_2004
ssa01	16641241	16641379	peak_2005
ssa01	16645114	16645313	peak_2006
ssa01	16661677	16661832	peak_2008
ssa01	16662870	16663055	peak_2009
ssa01	16687931	16688248	peak_2010
ssa01	16692064	16692279	peak_2011
ssa01	16694115	16694562	peak_2012
ssa01	16701415	16701578	peak_2013
ssa01	16717819	16718098	peak_2014
ssa01	16734888	16735024	peak_2015
ssa01	16748865	16749087	peak_2016
ssa01	16757481	16757688	peak_2017
ssa01	16785054	16785147	peak_2018
ssa01	16793785	16794242	peak_2019
ssa01	16802345	16802782	peak_2020
ssa01	16816553	16817005	peak_2022
ssa01	16820834	16820992	peak_2023
ssa01	16825758	16826154	peak_2025
ssa01	16838497	16838652	peak_2026
ssa01	16838832	16839213	peak_2027
ssa01	16839581	16840102	peak_2028
ssa01	16840224	16840284	peak_2029
ssa01	16841059	16841360	peak_2030
ssa01	16870355	16870565	peak_2031
ssa01	16870666	16872292	peak_2032
ssa01	16874278	16875037	peak_2034
ssa01	16875661	16876289	peak_2035
ssa01	16878848	16879340	peak_2036
ssa01	16880224	16880562	peak_2037
ssa01	16880759	16881191	peak_2038
ssa01	16882022	16882491	peak_2039
ssa01	16883454	16884086	peak_2040
ssa01	16887459	16887995	peak_2041
ssa01	16896840	16897254	peak_2043
ssa01	16906415	16907081	peak_2044
ssa01	16913923	16914601	peak_2045
ssa01	16914767	16915638	peak_2046
ssa01	16918387	16918640	peak_2047
ssa01	16927992	16928193	peak_2048
ssa01	16933903	16934322	peak_2049
ssa01	16946669	16946768	peak_2050
ssa01	16946901	16948387	peak_2051
ssa01	16960818	16961164	peak_2052
ssa01	16985922	16986119	peak_2053
ssa01	16991115	16991793	peak_2054
ssa01	17060681	17060844	peak_2055
ssa01	17061008	17061492	peak_2056
ssa01	17085336	17085451	peak_2057
ssa01	17101615	17101751	peak_2058
ssa01	17102012	17102302	peak_2059
ssa01	17106224	17106403	peak_2060
ssa01	17111825	17112048	peak_2061
ssa01	17112528	17112645	peak_2062
ssa01	17115887	17116202	peak_2063
ssa01	17122605	17123151	peak_2065
ssa01	17222077	17222264	peak_2066
ssa01	17230801	17231098	peak_2067
ssa01	17239751	17239851	peak_2068
ssa01	17254708	17254844	peak_2069
ssa01	17265870	17266351	peak_2071
ssa01	17274128	17274714	peak_2072
ssa01	17276948	17277291	peak_2073
ssa01	17279237	17279470	peak_2074
ssa01	17302793	17302997	peak_2075
ssa01	17315531	17315999	peak_2076
ssa01	17316587	17316706	peak_2077
ssa01	17322492	17322706	peak_2078
ssa01	17324244	17324703	peak_2079
ssa01	17325203	17325398	peak_2080
ssa01	17336670	17336922	peak_2081
ssa01	17338179	17338361	peak_2082
ssa01	17338629	17338992	peak_2083
ssa01	17339495	17340025	peak_2084
ssa01	17352000	17352702	peak_2086
ssa01	17359774	17360058	peak_2087
ssa01	17360635	17360804	peak_2088
ssa01	17361933	17362325	peak_2089
ssa01	17366555	17367207	peak_2091
ssa01	17368198	17368638	peak_2092
ssa01	17378163	17378421	peak_2093
ssa01	17383624	17384653	peak_2094
ssa01	17389799	17390073	peak_2095
ssa01	17399340	17399576	peak_2096
ssa01	17402362	17403481	peak_2097
ssa01	17409192	17409310	peak_2098
ssa01	17415788	17415998	peak_2101
ssa01	17418310	17418783	peak_2102
ssa01	17419029	17419315	peak_2103
ssa01	17421361	17422047	peak_2104
ssa01	17422231	17422350	peak_2105
ssa01	17433732	17434693	peak_2106
ssa01	17435951	17436914	peak_2107
ssa01	17438928	17439395	peak_2108
ssa01	17441676	17442197	peak_2109
ssa01	17443237	17443614	peak_2110
ssa01	17443849	17444035	peak_2111
ssa01	17445175	17445443	peak_2112
ssa01	17445864	17446165	peak_2113
ssa01	17456001	17456143	peak_2114
ssa01	17459616	17459749	peak_2115
ssa01	17464697	17464844	peak_2116
ssa01	17466281	17466615	peak_2117
ssa01	17469406	17470890	peak_2118
ssa01	17472547	17472673	peak_2119
ssa01	17472786	17472939	peak_2120
ssa01	17479591	17480524	peak_2121
ssa01	17480707	17481373	peak_2122
ssa01	17487460	17487943	peak_2123
ssa01	17492032	17492334	peak_2124
[truncated: 285,049 more rows]
