# Supplementary material for: The structural variation landscape in 492 Atlantic salmon genomes
Source: Nat Commun. 2020 Oct 14;11:5176. doi: 10.1038/s41467-020-18972-x (PMC7560756; doi:10.1038/s41467-020-18972-x)
Supplement: Supplementary file 21 — Supplementary Data 18 [file 41467_2020_18972_MOESM21_ESM.zip › atlantic_salmon_sv_ohnolog_analyses-master/results/ATAC_brain_transcript_overlaps.bed]

ssa01	23991	24186	peak_0	0	106560212	ssa01	5501	62139	-
ssa01	43498	43698	peak_1	0	106560212	ssa01	5501	62139	-
ssa01	61193	61448	peak_2	0	106560212	ssa01	5501	62139	-
ssa01	61800	62337	peak_3	0	106560212	ssa01	5501	62139	-
ssa01	196470	196695	peak_5	0	106607996	ssa01	160437	198815	-
ssa01	197679	198137	peak_6	0	106607996	ssa01	160437	198815	-
ssa01	198241	199101	peak_7	0	106607996	ssa01	160437	198815	-
ssa01	303743	304114	peak_14	-2829	106566220	ssa01	306942	310878	+
ssa01	431758	432171	peak_16	0	106589664	ssa01	431662	432555	-
ssa01	547320	547383	peak_19	0	106601271	ssa01	546224	549216	+
ssa01	547521	547641	peak_20	0	106601271	ssa01	546224	549216	+
ssa01	563321	566266	peak_21	0	106602449	ssa01	565022	608421	+
ssa01	896374	897179	peak_31	0	106607245	ssa01	896567	951997	+
ssa01	902773	902988	peak_32	0	106607245	ssa01	896567	951997	+
ssa01	926259	926417	peak_33	0	106607245	ssa01	896567	951997	+
ssa01	969804	969955	peak_34	0	106607815	ssa01	969895	982290	+
ssa01	970599	970768	peak_35	0	106607815	ssa01	969895	982290	+
ssa01	971346	971715	peak_36	0	106607815	ssa01	969895	982290	+
ssa01	1073934	1074536	peak_41	0	106612287	ssa01	1072545	1078056	-
ssa01	1077117	1078287	peak_42	0	106612287	ssa01	1072545	1078056	-
ssa01	1112710	1112929	peak_45	0	106612874	ssa01	1092716	1115799	-
ssa01	1206809	1207841	peak_50	0	106561325	ssa01	1207728	1235951	+
ssa01	1256412	1256536	peak_52	0	106562536	ssa01	1256356	1259244	+
ssa01	1284503	1286445	peak_56	0	106563190	ssa01	1284825	1292131	+
ssa01	1336434	1337303	peak_58	0	100316613	ssa01	1336139	1346898	+
ssa01	1337630	1338784	peak_59	0	100316613	ssa01	1336139	1346898	+
ssa01	1499725	1501513	peak_65	0	106565696	ssa01	1500437	1580256	+
ssa01	1524653	1524956	peak_66	0	106565696	ssa01	1500437	1580256	+
ssa01	1541483	1541632	peak_67	0	106565696	ssa01	1500437	1580256	+
ssa01	1664683	1664857	peak_68	0	106568467	ssa01	1614959	1669305	-
ssa01	1680977	1681971	peak_70	0	106569409	ssa01	1681287	1713278	+
ssa01	1682134	1682401	peak_71	0	106569409	ssa01	1681287	1713278	+
ssa01	1684982	1685447	peak_72	0	106569409	ssa01	1681287	1713278	+
ssa01	1685583	1685697	peak_73	0	106569409	ssa01	1681287	1713278	+
ssa01	1688724	1688929	peak_74	0	106569409	ssa01	1681287	1713278	+
ssa01	1700336	1700422	peak_75	0	106569409	ssa01	1681287	1713278	+
ssa01	1700796	1701006	peak_76	0	106569409	ssa01	1681287	1713278	+
ssa01	1711665	1712054	peak_77	0	106569409	ssa01	1681287	1713278	+
ssa01	1744534	1744655	peak_83	0	106572178	ssa01	1744067	1761754	+
ssa01	1754430	1754800	peak_84	0	106572178	ssa01	1744067	1761754	+
ssa01	1755142	1755499	peak_85	0	106572178	ssa01	1744067	1761754	+
ssa01	1758957	1759085	peak_86	0	106572178	ssa01	1744067	1761754	+
ssa01	1789464	1789864	peak_94	272	106570402	ssa01	1784150	1789193	+
ssa01	1943849	1944427	peak_100	0	106571075	ssa01	1935153	1957417	-
ssa01	1946445	1946886	peak_101	0	106571075	ssa01	1935153	1957417	-
ssa01	1955889	1957719	peak_102	0	106571075	ssa01	1935153	1957417	-
ssa01	2018309	2018436	peak_104	0	106571625	ssa01	2007982	2019882	-
ssa01	2052737	2053615	peak_105	0	106574667	ssa01	2041392	2053425	-
ssa01	2201410	2201636	peak_106	0	106579027	ssa01	2194919	2207834	+
ssa01	2291087	2292228	peak_108	0	106580298	ssa01	2291366	2310655	+
ssa01	2304270	2304476	peak_109	0	106580298	ssa01	2291366	2310655	+
ssa01	2309671	2309884	peak_110	0	106580298	ssa01	2291366	2310655	+
ssa01	2333678	2333911	peak_112	0	106577842	ssa01	2333657	2343099	-
ssa01	2334445	2334777	peak_113	0	106577842	ssa01	2333657	2343099	-
ssa01	2342740	2343607	peak_114	0	106577842	ssa01	2333657	2343099	-
ssa01	2362269	2362556	peak_117	0	106582002	ssa01	2362314	2430188	+
ssa01	2372678	2372866	peak_118	0	106582002	ssa01	2362314	2430188	+
ssa01	2375458	2375750	peak_119	0	106582002	ssa01	2362314	2430188	+
ssa01	2393252	2393430	peak_120	0	106582002	ssa01	2362314	2430188	+
ssa01	2408318	2408626	peak_121	0	106582002	ssa01	2362314	2430188	+
ssa01	2429883	2430098	peak_122	0	106582002	ssa01	2362314	2430188	+
ssa01	2513166	2513411	peak_126	0	106584601	ssa01	2513090	2516492	-
ssa01	2516179	2516375	peak_127	0	106584601	ssa01	2513090	2516492	-
ssa01	2579345	2580690	peak_132	0	106586969	ssa01	2579534	2585031	+
ssa01	2580843	2580932	peak_133	0	106586969	ssa01	2579534	2585031	+
ssa01	2581146	2581325	peak_134	0	106586969	ssa01	2579534	2585031	+
ssa01	2581452	2581738	peak_135	0	106586969	ssa01	2579534	2585031	+
ssa01	2583375	2583698	peak_136	0	106586969	ssa01	2579534	2585031	+
ssa01	2583830	2584444	peak_137	0	106586969	ssa01	2579534	2585031	+
ssa01	2593967	2594238	peak_143	114	106586368	ssa01	2594351	2599114	-
ssa01	2626384	2626518	peak_147	0	106588023	ssa01	2620796	2629035	-
ssa01	2628259	2629365	peak_148	0	106588023	ssa01	2620796	2629035	-
ssa01	2727552	2727752	peak_156	0	106588528	ssa01	2706677	2811688	-
ssa01	2733956	2734077	peak_157	0	106588528	ssa01	2706677	2811688	-
ssa01	2737975	2738198	peak_158	0	106588528	ssa01	2706677	2811688	-
ssa01	2738979	2739082	peak_159	0	106588528	ssa01	2706677	2811688	-
ssa01	2771271	2771472	peak_160	0	106588528	ssa01	2706677	2811688	-
ssa01	2789687	2789853	peak_161	0	106588528	ssa01	2706677	2811688	-
ssa01	2809283	2809732	peak_162	0	106588528	ssa01	2706677	2811688	-
ssa01	2789687	2789853	peak_161	2135	106589076	ssa01	2786925	2787553	+
ssa01	2844952	2845422	peak_168	0	106590675	ssa01	2843372	2937285	+
ssa01	2847782	2849007	peak_169	0	106590675	ssa01	2843372	2937285	+
ssa01	2872331	2872869	peak_170	0	106590675	ssa01	2843372	2937285	+
ssa01	2873814	2874158	peak_171	0	106590675	ssa01	2843372	2937285	+
ssa01	2874290	2874432	peak_172	0	106590675	ssa01	2843372	2937285	+
ssa01	2888922	2889157	peak_173	0	106590675	ssa01	2843372	2937285	+
ssa01	2956689	2956884	peak_175	0	106589466	ssa01	2945708	2967422	+
ssa01	2957171	2957405	peak_176	0	106589466	ssa01	2945708	2967422	+
ssa01	2992440	2993778	peak_177	0	106592535	ssa01	2992842	2997899	+
ssa01	2993910	2994033	peak_178	0	106592535	ssa01	2992842	2997899	+
ssa01	3000261	3000418	peak_179	0	106593071	ssa01	2998344	3002162	+
ssa01	3001980	3002133	peak_180	0	106593071	ssa01	2998344	3002162	+
ssa01	3005698	3006311	peak_182	0	106594936	ssa01	3006079	3011497	+
ssa01	3014508	3015739	peak_183	0	106596643	ssa01	3011131	3014984	-
ssa01	3014508	3015739	peak_183	0	106593613	ssa01	3015035	3037474	+
ssa01	3140982	3141297	peak_188	0	106597689	ssa01	3132378	3167472	+
ssa01	3223026	3223286	peak_191	0	106598189	ssa01	3223006	3230074	+
ssa01	3223412	3223582	peak_192	0	106598189	ssa01	3223006	3230074	+
ssa01	3238763	3239460	peak_194	0	106598624	ssa01	3232632	3240618	-
ssa01	3239655	3240031	peak_195	0	106598624	ssa01	3232632	3240618	-
ssa01	3240455	3240752	peak_196	0	106598624	ssa01	3232632	3240618	-
ssa01	3250889	3251089	peak_201	0	106598856	ssa01	3249682	3267155	-
ssa01	3256074	3256441	peak_202	0	106598856	ssa01	3249682	3267155	-
ssa01	3266290	3266658	peak_203	0	106598856	ssa01	3249682	3267155	-
ssa01	3266824	3267573	peak_204	0	106598856	ssa01	3249682	3267155	-
ssa01	3303815	3304009	peak_206	0	106599105	ssa01	3292532	3304688	-
ssa01	3304473	3306231	peak_207	0	106599105	ssa01	3292532	3304688	-
ssa01	3304473	3306231	peak_207	0	106599215	ssa01	3305663	3334597	+
ssa01	3323117	3323272	peak_208	0	106599215	ssa01	3305663	3334597	+
ssa01	3373202	3374487	peak_210	0	106600159	ssa01	3372535	3374571	-
ssa01	3410947	3411220	peak_211	0	106599953	ssa01	3376095	3460302	-
ssa01	3421596	3421725	peak_212	0	106599953	ssa01	3376095	3460302	-
ssa01	3426056	3426358	peak_213	0	106599953	ssa01	3376095	3460302	-
ssa01	3428764	3429366	peak_215	0	106599953	ssa01	3376095	3460302	-
ssa01	3433324	3433473	peak_216	0	106599953	ssa01	3376095	3460302	-
ssa01	3439095	3439269	peak_217	0	106599953	ssa01	3376095	3460302	-
ssa01	3442380	3442774	peak_218	0	106599953	ssa01	3376095	3460302	-
ssa01	3453626	3453730	peak_219	0	106599953	ssa01	3376095	3460302	-
ssa01	3455428	3455584	peak_220	0	106599953	ssa01	3376095	3460302	-
ssa01	3491769	3492731	peak_221	0	106600561	ssa01	3490004	3492551	-
ssa01	3498771	3499555	peak_222	0	100194980	ssa01	3493189	3499315	-
ssa01	3505324	3506282	peak_225	0	106600624	ssa01	3505415	3511120	+
ssa01	3511055	3511389	peak_226	0	106600624	ssa01	3505415	3511120	+
ssa01	3554862	3555043	peak_228	0	106600704	ssa01	3528598	3584789	-
ssa01	3581803	3582015	peak_229	0	106600704	ssa01	3528598	3584789	-
ssa01	3583404	3585547	peak_230	0	106600704	ssa01	3528598	3584789	-
ssa01	3596031	3596466	peak_231	2077	106600776	ssa01	3592841	3593955	+
ssa01	3596943	3597204	peak_232	1560	106600501	ssa01	3598763	3611081	-
ssa01	3763864	3764023	peak_250	0	106600873	ssa01	3754149	3770443	-
ssa01	3764157	3764367	peak_251	0	106600873	ssa01	3754149	3770443	-
ssa01	3767095	3767278	peak_252	0	106600873	ssa01	3754149	3770443	-
ssa01	3768215	3768349	peak_253	0	106600873	ssa01	3754149	3770443	-
ssa01	3768550	3770811	peak_254	0	106600873	ssa01	3754149	3770443	-
ssa01	3893913	3894115	peak_257	0	106600942	ssa01	3838266	3990833	-
ssa01	3900115	3900369	peak_258	0	106600942	ssa01	3838266	3990833	-
ssa01	3904604	3904720	peak_259	0	106600942	ssa01	3838266	3990833	-
ssa01	3905000	3905651	peak_260	0	106600942	ssa01	3838266	3990833	-
ssa01	3907114	3907434	peak_261	0	106600942	ssa01	3838266	3990833	-
ssa01	3931002	3931212	peak_262	0	106600942	ssa01	3838266	3990833	-
ssa01	3951848	3952233	peak_263	0	106600942	ssa01	3838266	3990833	-
ssa01	3952808	3952891	peak_264	0	106600942	ssa01	3838266	3990833	-
ssa01	3958123	3958370	peak_265	0	106600942	ssa01	3838266	3990833	-
ssa01	3961903	3962014	peak_266	0	106600942	ssa01	3838266	3990833	-
ssa01	3962256	3962500	peak_267	0	106600942	ssa01	3838266	3990833	-
ssa01	3965070	3965187	peak_268	0	106600942	ssa01	3838266	3990833	-
ssa01	3966125	3966294	peak_269	0	106600942	ssa01	3838266	3990833	-
ssa01	3989782	3989947	peak_270	0	106600942	ssa01	3838266	3990833	-
ssa01	3990198	3991178	peak_271	0	106600942	ssa01	3838266	3990833	-
ssa01	4004826	4005009	peak_273	2083	106601090	ssa01	4007091	4012632	-
ssa01	4022611	4022824	peak_276	-397	106601474	ssa01	4023220	4041766	+
ssa01	4052641	4052831	peak_277	0	106601539	ssa01	4041565	4066850	+
ssa01	4053052	4053367	peak_278	0	106601539	ssa01	4041565	4066850	+
ssa01	4055459	4056316	peak_279	0	106601539	ssa01	4041565	4066850	+
ssa01	4062331	4062516	peak_280	0	106601539	ssa01	4041565	4066850	+
ssa01	4091590	4091972	peak_281	2437	106601755	ssa01	4078047	4089154	+
ssa01	4095234	4095560	peak_282	0	106601869	ssa01	4093874	4133715	-
ssa01	4111875	4112103	peak_283	0	106601869	ssa01	4093874	4133715	-
ssa01	4129420	4129957	peak_284	0	106601869	ssa01	4093874	4133715	-
ssa01	4130601	4131161	peak_285	0	106601869	ssa01	4093874	4133715	-
ssa01	4132576	4133847	peak_286	0	106601869	ssa01	4093874	4133715	-
ssa01	4139647	4140482	peak_287	0	106601952	ssa01	4139934	4214079	+
ssa01	4141065	4141193	peak_288	0	106601952	ssa01	4139934	4214079	+
ssa01	4141302	4141455	peak_289	0	106601952	ssa01	4139934	4214079	+
ssa01	4143412	4143972	peak_290	0	106601952	ssa01	4139934	4214079	+
ssa01	4151974	4152095	peak_291	0	106601952	ssa01	4139934	4214079	+
ssa01	4152894	4153863	peak_292	0	106601952	ssa01	4139934	4214079	+
ssa01	4154094	4154415	peak_293	0	106601952	ssa01	4139934	4214079	+
ssa01	4158606	4159095	peak_294	0	106601952	ssa01	4139934	4214079	+
ssa01	4164616	4164833	peak_295	0	106601952	ssa01	4139934	4214079	+
ssa01	4174984	4175153	peak_296	0	106601952	ssa01	4139934	4214079	+
ssa01	4176907	4177330	peak_297	0	106601952	ssa01	4139934	4214079	+
ssa01	4177767	4178068	peak_298	0	106601952	ssa01	4139934	4214079	+
ssa01	4186494	4186660	peak_299	0	106601952	ssa01	4139934	4214079	+
ssa01	4197933	4198418	peak_300	0	106601952	ssa01	4139934	4214079	+
ssa01	4264959	4265444	peak_301	0	106602195	ssa01	4260405	4273041	+
ssa01	4277123	4277330	peak_303	0	106602253	ssa01	4277140	4302047	+
ssa01	4292977	4293473	peak_304	0	106602253	ssa01	4277140	4302047	+
ssa01	4295815	4296334	peak_305	0	106602253	ssa01	4277140	4302047	+
ssa01	4301288	4301934	peak_306	0	106602253	ssa01	4277140	4302047	+
ssa01	4303282	4303463	peak_307	0	106602405	ssa01	4303236	4306903	-
ssa01	4306610	4307375	peak_308	0	106602405	ssa01	4303236	4306903	-
ssa01	4306610	4307375	peak_308	0	106602521	ssa01	4306949	4333320	+
ssa01	4333103	4333333	peak_309	0	106602521	ssa01	4306949	4333320	+
ssa01	4338445	4339605	peak_312	0	106601599	ssa01	4338543	4434915	+
ssa01	4351741	4351900	peak_313	0	106601599	ssa01	4338543	4434915	+
ssa01	4359340	4359896	peak_314	0	106601599	ssa01	4338543	4434915	+
ssa01	4363725	4364229	peak_315	0	106601599	ssa01	4338543	4434915	+
ssa01	4373139	4373713	peak_316	0	106601599	ssa01	4338543	4434915	+
ssa01	4384592	4384713	peak_317	0	106601599	ssa01	4338543	4434915	+
ssa01	4384839	4385589	peak_318	0	106601599	ssa01	4338543	4434915	+
ssa01	4405841	4406376	peak_319	0	106601599	ssa01	4338543	4434915	+
ssa01	4409688	4410514	peak_320	0	106601599	ssa01	4338543	4434915	+
ssa01	4410766	4411042	peak_321	0	106601599	ssa01	4338543	4434915	+
ssa01	4424332	4424463	peak_322	0	106601599	ssa01	4338543	4434915	+
ssa01	4426199	4426394	peak_323	0	106601599	ssa01	4338543	4434915	+
ssa01	4434869	4435239	peak_326	0	106601599	ssa01	4338543	4434915	+
ssa01	4442537	4442747	peak_330	0	106602591	ssa01	4442615	4470320	-
ssa01	4443081	4443240	peak_331	0	106602591	ssa01	4442615	4470320	-
ssa01	4448750	4448936	peak_333	0	106602591	ssa01	4442615	4470320	-
ssa01	4449685	4450250	peak_334	0	106602591	ssa01	4442615	4470320	-
ssa01	4454299	4454908	peak_335	0	106602591	ssa01	4442615	4470320	-
ssa01	4459682	4460233	peak_336	0	106602591	ssa01	4442615	4470320	-
ssa01	4466487	4466607	peak_337	0	106602591	ssa01	4442615	4470320	-
ssa01	4468880	4469867	peak_338	0	106602591	ssa01	4442615	4470320	-
ssa01	4470111	4470947	peak_339	0	106602591	ssa01	4442615	4470320	-
ssa01	4470111	4470947	peak_339	0	100196112	ssa01	4470478	4472682	+
ssa01	4471631	4471901	peak_340	0	100196112	ssa01	4470478	4472682	+
ssa01	4472057	4472312	peak_341	0	100196112	ssa01	4470478	4472682	+
ssa01	4480434	4481904	peak_342	0	100286498	ssa01	4473242	4489437	-
ssa01	4483544	4483736	peak_344	0	100286498	ssa01	4473242	4489437	-
ssa01	4483879	4484045	peak_345	0	100286498	ssa01	4473242	4489437	-
ssa01	4488334	4488594	peak_346	0	100286498	ssa01	4473242	4489437	-
ssa01	4489191	4489519	peak_347	0	100286498	ssa01	4473242	4489437	-
ssa01	4472057	4472312	peak_341	-2558	106602887	ssa01	4474869	4475454	+
ssa01	4496617	4496791	peak_350	0	100286617	ssa01	4492570	4497725	-
ssa01	4496953	4498178	peak_351	0	100286617	ssa01	4492570	4497725	-
ssa01	4496953	4498178	peak_351	0	106602745	ssa01	4498050	4500577	+
ssa01	4500172	4500332	peak_352	0	106602745	ssa01	4498050	4500577	+
ssa01	4516796	4517351	peak_356	0	106602805	ssa01	4517009	4524864	+
ssa01	4528545	4530907	peak_358	0	106602928	ssa01	4530148	4550626	+
ssa01	4531125	4531594	peak_359	0	106602928	ssa01	4530148	4550626	+
ssa01	4532473	4532944	peak_360	0	106602928	ssa01	4530148	4550626	+
ssa01	4549619	4549922	peak_361	0	106602928	ssa01	4530148	4550626	+
ssa01	4550083	4550234	peak_362	0	106602928	ssa01	4530148	4550626	+
ssa01	4551828	4552661	peak_364	0	106602985	ssa01	4551861	4557504	+
ssa01	4554289	4554797	peak_365	0	106602985	ssa01	4551861	4557504	+
ssa01	4556248	4557056	peak_366	0	106602985	ssa01	4551861	4557504	+
ssa01	4565151	4565357	peak_367	-474	106601679	ssa01	4559510	4564678	-
ssa01	4649842	4649961	peak_376	0	106603106	ssa01	4642085	4658230	-
ssa01	4650095	4650396	peak_377	0	106603106	ssa01	4642085	4658230	-
ssa01	4657706	4657984	peak_378	0	106603106	ssa01	4642085	4658230	-
ssa01	4658107	4658169	peak_379	0	106603106	ssa01	4642085	4658230	-
ssa01	4658593	4659082	peak_380	0	106603016	ssa01	4658711	4694865	+
ssa01	4662467	4663106	peak_381	0	106603016	ssa01	4658711	4694865	+
ssa01	4678638	4678823	peak_382	0	106603016	ssa01	4658711	4694865	+
ssa01	4692200	4692595	peak_383	0	106603016	ssa01	4658711	4694865	+
ssa01	4694357	4694639	peak_384	0	106603016	ssa01	4658711	4694865	+
ssa01	4694357	4694639	peak_384	252	106603056	ssa01	4694890	4702467	-
ssa01	4783131	4783405	peak_387	0	106603281	ssa01	4781641	4803475	-
ssa01	4786464	4786875	peak_388	0	106603281	ssa01	4781641	4803475	-
ssa01	4802340	4802447	peak_389	0	106603281	ssa01	4781641	4803475	-
ssa01	4802786	4802869	peak_390	0	106603281	ssa01	4781641	4803475	-
ssa01	4802972	4803115	peak_391	0	106603281	ssa01	4781641	4803475	-
ssa01	4803428	4804162	peak_392	0	106603281	ssa01	4781641	4803475	-
ssa01	4899092	4900201	peak_407	0	106603387	ssa01	4893538	4899914	-
ssa01	4923930	4924596	peak_413	0	106603467	ssa01	4916383	4924516	-
ssa01	4989485	4989962	peak_418	0	106603693	ssa01	4958970	4989636	-
ssa01	5013744	5013998	peak_419	0	106603790	ssa01	5011018	5014187	+
ssa01	5044979	5045343	peak_420	0	106603826	ssa01	5022539	5052389	+
ssa01	5049564	5049704	peak_421	0	106603826	ssa01	5022539	5052389	+
ssa01	5050073	5050305	peak_422	0	106603826	ssa01	5022539	5052389	+
ssa01	5049564	5049704	peak_421	0	106604179	ssa01	5047995	5054331	-
ssa01	5050073	5050305	peak_422	0	106604179	ssa01	5047995	5054331	-
ssa01	5080619	5081035	peak_423	0	106604359	ssa01	5080831	5120099	+
ssa01	5083608	5083766	peak_424	0	106604359	ssa01	5080831	5120099	+
ssa01	5083608	5083766	peak_424	0	106604423	ssa01	5083619	5084962	-
ssa01	5131976	5132222	peak_425	0	106604468	ssa01	5131278	5140746	-
ssa01	5132930	5133471	peak_426	0	106604468	ssa01	5131278	5140746	-
ssa01	5140054	5140834	peak_427	0	106604468	ssa01	5131278	5140746	-
ssa01	5169270	5169583	peak_429	0	106604778	ssa01	5162651	5176301	-
ssa01	5169761	5170056	peak_430	0	106604778	ssa01	5162651	5176301	-
ssa01	5184960	5185187	peak_432	0	106604852	ssa01	5182680	5191444	-
ssa01	5188574	5189542	peak_433	0	106604852	ssa01	5182680	5191444	-
ssa01	5214672	5214885	peak_435	2316	106604970	ssa01	5196123	5212357	+
ssa01	5215579	5215703	peak_436	0	106604907	ssa01	5215325	5223868	-
ssa01	5215826	5216023	peak_437	0	106604907	ssa01	5215325	5223868	-
ssa01	5220047	5220256	peak_439	0	106604907	ssa01	5215325	5223868	-
ssa01	5280215	5280673	peak_441	2500	106605022	ssa01	5231837	5277716	+
ssa01	5603936	5604515	peak_478	0	100380763	ssa01	5580320	5641953	-
ssa01	5685248	5686199	peak_480	0	106605409	ssa01	5661605	5685948	-
ssa01	5696605	5698289	peak_482	0	106605188	ssa01	5697203	5734263	+
ssa01	5705301	5705516	peak_484	0	106605188	ssa01	5697203	5734263	+
ssa01	5716760	5717118	peak_485	0	106605188	ssa01	5697203	5734263	+
ssa01	5723421	5723786	peak_486	0	106605188	ssa01	5697203	5734263	+
ssa01	5725309	5725411	peak_487	0	106605188	ssa01	5697203	5734263	+
ssa01	5735659	5735865	peak_488	0	100510784	ssa01	5735332	5737371	-
ssa01	5750821	5751039	peak_490	0	106605244	ssa01	5750421	5781059	-
ssa01	5769648	5769803	peak_491	0	106605244	ssa01	5750421	5781059	-
ssa01	5806329	5806502	peak_492	0	106605304	ssa01	5795946	5843980	+
ssa01	5808835	5808950	peak_493	0	106605304	ssa01	5795946	5843980	+
ssa01	6105480	6106458	peak_509	0	106605582	ssa01	6105238	6108696	-
ssa01	6106797	6106910	peak_510	0	106605582	ssa01	6105238	6108696	-
ssa01	6107472	6107559	peak_511	0	106605582	ssa01	6105238	6108696	-
ssa01	6107681	6107800	peak_512	0	106605582	ssa01	6105238	6108696	-
ssa01	6226654	6226823	peak_513	0	106606486	ssa01	6216063	6235265	+
ssa01	6247105	6249172	peak_516	0	106606550	ssa01	6247079	6252748	-
ssa01	6281575	6282789	peak_520	0	106606619	ssa01	6282039	6287935	+
ssa01	6287385	6287655	peak_522	0	106606619	ssa01	6282039	6287935	+
ssa01	6317234	6317890	peak_523	0	106606698	ssa01	6317328	6411933	+
ssa01	6479698	6479914	peak_526	0	106606422	ssa01	6478204	6575399	+
ssa01	6616789	6616985	peak_527	0	106606833	ssa01	6596726	6625919	+
ssa01	6708476	6709096	peak_529	0	106606907	ssa01	6693163	6708974	-
ssa01	6712917	6714327	peak_530	0	106607016	ssa01	6713631	6735672	+
ssa01	6714433	6714533	peak_531	0	106607016	ssa01	6713631	6735672	+
ssa01	6728143	6729388	peak_532	0	106607016	ssa01	6713631	6735672	+
ssa01	6733671	6734297	peak_533	0	106607016	ssa01	6713631	6735672	+
ssa01	6740317	6740818	peak_535	0	106607199	ssa01	6738028	6813466	-
ssa01	6742768	6743216	peak_536	0	106607199	ssa01	6738028	6813466	-
ssa01	6743944	6744067	peak_537	0	106607199	ssa01	6738028	6813466	-
ssa01	6744510	6744953	peak_538	0	106607199	ssa01	6738028	6813466	-
ssa01	6747658	6747846	peak_539	0	106607199	ssa01	6738028	6813466	-
ssa01	6763508	6763721	peak_540	0	106607199	ssa01	6738028	6813466	-
ssa01	6764810	6764951	peak_541	0	106607199	ssa01	6738028	6813466	-
ssa01	6765318	6765773	peak_542	0	106607199	ssa01	6738028	6813466	-
ssa01	6766021	6766412	peak_543	0	106607199	ssa01	6738028	6813466	-
ssa01	6785879	6786174	peak_544	0	106607199	ssa01	6738028	6813466	-
ssa01	6789411	6789961	peak_545	0	106607199	ssa01	6738028	6813466	-
ssa01	6791256	6791472	peak_546	0	106607199	ssa01	6738028	6813466	-
ssa01	6795316	6796146	peak_548	0	106607199	ssa01	6738028	6813466	-
ssa01	6798488	6799134	peak_549	0	106607199	ssa01	6738028	6813466	-
ssa01	6800775	6800986	peak_551	0	106607199	ssa01	6738028	6813466	-
ssa01	6803105	6804234	peak_552	0	106607199	ssa01	6738028	6813466	-
ssa01	6809844	6809999	peak_553	0	106607199	ssa01	6738028	6813466	-
ssa01	6811163	6811690	peak_554	0	106607199	ssa01	6738028	6813466	-
ssa01	6812101	6812994	peak_555	0	106607199	ssa01	6738028	6813466	-
ssa01	6813168	6813631	peak_556	0	106607199	ssa01	6738028	6813466	-
ssa01	6832751	6833238	peak_563	0	106609265	ssa01	6832730	6850175	-
ssa01	6833529	6834301	peak_564	0	106609265	ssa01	6832730	6850175	-
ssa01	6834607	6834830	peak_565	0	106609265	ssa01	6832730	6850175	-
ssa01	6837922	6838596	peak_566	0	106609265	ssa01	6832730	6850175	-
ssa01	6842873	6843128	peak_567	0	106609265	ssa01	6832730	6850175	-
ssa01	6850507	6851657	peak_568	0	100306748	ssa01	6850700	6862318	+
ssa01	6852421	6852613	peak_569	0	100306748	ssa01	6850700	6862318	+
ssa01	6860768	6860971	peak_570	0	100306748	ssa01	6850700	6862318	+
ssa01	6863582	6863758	peak_571	0	106607246	ssa01	6861899	6889954	-
ssa01	6874672	6874759	peak_572	0	106607246	ssa01	6861899	6889954	-
ssa01	6889825	6890156	peak_573	0	106607246	ssa01	6861899	6889954	-
ssa01	6926651	6927654	peak_574	0	106607310	ssa01	6902088	6927508	-
ssa01	6929412	6929893	peak_576	0	106607596	ssa01	6929271	6930982	+
ssa01	6930678	6930917	peak_577	0	106607596	ssa01	6929271	6930982	+
ssa01	6930678	6930917	peak_577	-2926	106607535	ssa01	6933842	6940038	+
ssa01	6961764	6962004	peak_580	0	106607662	ssa01	6953934	6963037	+
ssa01	6963393	6964304	peak_581	0	106607832	ssa01	6963734	7007735	+
ssa01	6967456	6967591	peak_582	0	106607832	ssa01	6963734	7007735	+
ssa01	7014747	7014983	peak_584	-1820	106609318	ssa01	7016802	7020787	+
ssa01	7120290	7121402	peak_592	0	106607934	ssa01	7115309	7121265	-
ssa01	7263865	7264100	peak_598	0	106607990	ssa01	7261334	7267427	+
ssa01	7351770	7351979	peak_599	-1358	106608011	ssa01	7341754	7350413	-
ssa01	7524027	7524595	peak_606	0	106608070	ssa01	7524155	7566192	+
ssa01	7526605	7526806	peak_607	0	106608070	ssa01	7524155	7566192	+
ssa01	7526976	7527199	peak_608	0	106608070	ssa01	7524155	7566192	+
ssa01	7531183	7531364	peak_609	0	106608070	ssa01	7524155	7566192	+
ssa01	7558293	7558626	peak_610	0	106608070	ssa01	7524155	7566192	+
ssa01	7558900	7559288	peak_611	0	106608070	ssa01	7524155	7566192	+
ssa01	7590740	7590989	peak_612	0	106608302	ssa01	7589905	7603423	-
ssa01	7595343	7595632	peak_614	0	106608302	ssa01	7589905	7603423	-
ssa01	7600175	7600840	peak_615	0	106608302	ssa01	7589905	7603423	-
ssa01	7602459	7603621	peak_616	0	106608302	ssa01	7589905	7603423	-
ssa01	7602459	7603621	peak_616	0	100306734	ssa01	7602862	7605027	+
ssa01	7605105	7606218	peak_617	0	106608228	ssa01	7605464	7617733	+
ssa01	7636542	7637390	peak_620	0	106608351	ssa01	7636894	7672047	+
ssa01	7655128	7655385	peak_621	0	106608351	ssa01	7636894	7672047	+
ssa01	7657935	7658170	peak_622	0	106608351	ssa01	7636894	7672047	+
ssa01	7658309	7659474	peak_623	0	106608351	ssa01	7636894	7672047	+
ssa01	7667838	7668486	peak_624	0	106608351	ssa01	7636894	7672047	+
ssa01	7670219	7670654	peak_625	0	106608351	ssa01	7636894	7672047	+
ssa01	7723080	7723989	peak_629	0	106608562	ssa01	7714825	7723414	-
ssa01	7742143	7742978	peak_632	0	106608717	ssa01	7742293	7745012	+
ssa01	7743081	7743156	peak_633	0	106608717	ssa01	7742293	7745012	+
ssa01	7747068	7747253	peak_634	0	106608646	ssa01	7745729	7760329	-
ssa01	7749653	7750000	peak_635	0	106608646	ssa01	7745729	7760329	-
ssa01	7750161	7751511	peak_636	0	106608646	ssa01	7745729	7760329	-
ssa01	7751694	7752147	peak_637	0	106608646	ssa01	7745729	7760329	-
ssa01	7752690	7753316	peak_638	0	106608646	ssa01	7745729	7760329	-
ssa01	7753567	7753698	peak_639	0	106608646	ssa01	7745729	7760329	-
ssa01	7754458	7754957	peak_640	0	106608646	ssa01	7745729	7760329	-
ssa01	7755132	7755602	peak_641	0	106608646	ssa01	7745729	7760329	-
ssa01	7759239	7761464	peak_642	0	106608646	ssa01	7745729	7760329	-
ssa01	7766044	7766328	peak_644	0	106608828	ssa01	7766158	7784560	+
ssa01	7766437	7766850	peak_645	0	106608828	ssa01	7766158	7784560	+
ssa01	7767757	7767888	peak_646	0	106608828	ssa01	7766158	7784560	+
ssa01	7771994	7772391	peak_647	0	106608828	ssa01	7766158	7784560	+
ssa01	7778235	7778464	peak_648	0	106608828	ssa01	7766158	7784560	+
ssa01	7781424	7781684	peak_649	0	106608828	ssa01	7766158	7784560	+
ssa01	7810183	7810620	peak_653	0	106608927	ssa01	7810377	7894295	+
ssa01	7818880	7819378	peak_654	0	106608927	ssa01	7810377	7894295	+
ssa01	7834968	7835143	peak_655	0	106608927	ssa01	7810377	7894295	+
ssa01	7835256	7835501	peak_656	0	106608927	ssa01	7810377	7894295	+
ssa01	7837089	7837586	peak_657	0	106608927	ssa01	7810377	7894295	+
ssa01	7837729	7838047	peak_658	0	106608927	ssa01	7810377	7894295	+
ssa01	7838562	7839313	peak_659	0	106608927	ssa01	7810377	7894295	+
ssa01	7840173	7841483	peak_660	0	106608927	ssa01	7810377	7894295	+
ssa01	7841716	7842078	peak_661	0	106608927	ssa01	7810377	7894295	+
ssa01	7842545	7843943	peak_662	0	106608927	ssa01	7810377	7894295	+
ssa01	7845423	7845676	peak_663	0	106608927	ssa01	7810377	7894295	+
ssa01	7847895	7848186	peak_664	0	106608927	ssa01	7810377	7894295	+
ssa01	7850571	7851094	peak_665	0	106608927	ssa01	7810377	7894295	+
ssa01	7851318	7851483	peak_666	0	106608927	ssa01	7810377	7894295	+
ssa01	7855256	7855461	peak_667	0	106608927	ssa01	7810377	7894295	+
ssa01	7855611	7856026	peak_668	0	106608927	ssa01	7810377	7894295	+
ssa01	7858459	7858667	peak_669	0	106608927	ssa01	7810377	7894295	+
ssa01	7861238	7862356	peak_670	0	106608927	ssa01	7810377	7894295	+
ssa01	7871218	7871420	peak_671	0	106608927	ssa01	7810377	7894295	+
ssa01	7875493	7875867	peak_672	0	106608927	ssa01	7810377	7894295	+
ssa01	7879701	7880082	peak_673	0	106608927	ssa01	7810377	7894295	+
ssa01	7880271	7880442	peak_674	0	106608927	ssa01	7810377	7894295	+
ssa01	7884234	7884407	peak_675	0	106608927	ssa01	7810377	7894295	+
ssa01	7888754	7889092	peak_676	0	106608927	ssa01	7810377	7894295	+
ssa01	7889204	7889405	peak_677	0	106608927	ssa01	7810377	7894295	+
ssa01	7890609	7891058	peak_678	0	106608927	ssa01	7810377	7894295	+
ssa01	7892622	7893454	peak_679	0	106608927	ssa01	7810377	7894295	+
ssa01	7957157	7957463	peak_685	0	106609420	ssa01	7956305	7957707	-
ssa01	8057014	8057496	peak_687	0	106610138	ssa01	8054188	8092160	+
ssa01	8059861	8059976	peak_688	0	106610138	ssa01	8054188	8092160	+
ssa01	8060114	8060529	peak_689	0	106610138	ssa01	8054188	8092160	+
ssa01	8066678	8066760	peak_690	0	106610138	ssa01	8054188	8092160	+
ssa01	8071809	8072376	peak_691	0	106610138	ssa01	8054188	8092160	+
ssa01	8073678	8073842	peak_692	0	106610138	ssa01	8054188	8092160	+
ssa01	8076000	8076237	peak_693	0	106610138	ssa01	8054188	8092160	+
ssa01	8085361	8085855	peak_694	0	106610138	ssa01	8054188	8092160	+
ssa01	8100138	8100255	peak_697	0	106610341	ssa01	8092426	8102699	-
ssa01	8102953	8104969	peak_698	0	106610396	ssa01	8103498	8108791	+
ssa01	8105283	8105381	peak_699	0	106610396	ssa01	8103498	8108791	+
ssa01	8105852	8106066	peak_700	0	106610396	ssa01	8103498	8108791	+
ssa01	8137904	8138876	peak_703	0	106610468	ssa01	8116446	8138247	-
ssa01	8137904	8138876	peak_703	0	106610559	ssa01	8138217	8141788	+
ssa01	8141655	8141901	peak_704	0	106610559	ssa01	8138217	8141788	+
ssa01	8180764	8181152	peak_706	0	106610665	ssa01	8176332	8372285	-
ssa01	8195084	8195270	peak_707	0	106610665	ssa01	8176332	8372285	-
ssa01	8198514	8198701	peak_708	0	106610665	ssa01	8176332	8372285	-
ssa01	8199255	8199446	peak_709	0	106610665	ssa01	8176332	8372285	-
ssa01	8206084	8206481	peak_710	0	106610665	ssa01	8176332	8372285	-
ssa01	8209873	8210462	peak_711	0	106610665	ssa01	8176332	8372285	-
ssa01	8215185	8215757	peak_712	0	106610665	ssa01	8176332	8372285	-
ssa01	8229997	8230118	peak_713	0	106610665	ssa01	8176332	8372285	-
ssa01	8238950	8239710	peak_714	0	106610665	ssa01	8176332	8372285	-
ssa01	8272509	8272765	peak_716	0	106610665	ssa01	8176332	8372285	-
ssa01	8276471	8276720	peak_717	0	106610665	ssa01	8176332	8372285	-
ssa01	8277889	8278241	peak_718	0	106610665	ssa01	8176332	8372285	-
ssa01	8297249	8297526	peak_719	0	106610665	ssa01	8176332	8372285	-
ssa01	8310824	8311431	peak_720	0	106610665	ssa01	8176332	8372285	-
ssa01	8317856	8318188	peak_721	0	106610665	ssa01	8176332	8372285	-
ssa01	8318582	8318696	peak_722	0	106610665	ssa01	8176332	8372285	-
ssa01	8322126	8322369	peak_723	0	106610665	ssa01	8176332	8372285	-
ssa01	8323004	8323221	peak_724	0	106610665	ssa01	8176332	8372285	-
ssa01	8336195	8336492	peak_725	0	106610665	ssa01	8176332	8372285	-
ssa01	8336769	8336868	peak_726	0	106610665	ssa01	8176332	8372285	-
ssa01	8347336	8347479	peak_728	0	106610665	ssa01	8176332	8372285	-
ssa01	8359336	8359575	peak_729	0	106610665	ssa01	8176332	8372285	-
ssa01	8363125	8363335	peak_730	0	106610665	ssa01	8176332	8372285	-
ssa01	8370820	8371229	peak_731	0	106610665	ssa01	8176332	8372285	-
ssa01	8371426	8372342	peak_732	0	106610665	ssa01	8176332	8372285	-
ssa01	8421941	8422070	peak_739	0	106610065	ssa01	8421809	8434536	+
ssa01	8430332	8430698	peak_740	0	106610065	ssa01	8421809	8434536	+
ssa01	8436812	8436875	peak_741	0	106610837	ssa01	8434653	8437932	+
ssa01	8436990	8437116	peak_742	0	106610837	ssa01	8434653	8437932	+
ssa01	8437224	8437376	peak_743	0	106610837	ssa01	8434653	8437932	+
ssa01	8440630	8441117	peak_744	0	100380543	ssa01	8440726	8446632	+
ssa01	8441321	8441464	peak_745	0	100380543	ssa01	8440726	8446632	+
ssa01	8443866	8444119	peak_746	0	100380543	ssa01	8440726	8446632	+
ssa01	8461448	8462019	peak_752	0	106611027	ssa01	8460605	8463445	-
ssa01	8463294	8463578	peak_753	0	106611027	ssa01	8460605	8463445	-
ssa01	8463294	8463578	peak_753	0	106610881	ssa01	8463473	8474078	+
ssa01	8474099	8474696	peak_754	0	106610936	ssa01	8474204	8480496	+
ssa01	8478797	8479650	peak_755	0	106610936	ssa01	8474204	8480496	+
ssa01	8485274	8486061	peak_756	0	106611066	ssa01	8485711	8490963	+
ssa01	8486287	8486440	peak_757	0	106611066	ssa01	8485711	8490963	+
ssa01	8496870	8497132	peak_759	0	106611292	ssa01	8494973	8501629	-
ssa01	8500927	8501934	peak_760	0	106611292	ssa01	8494973	8501629	-
ssa01	8500927	8501934	peak_760	0	106611540	ssa01	8501577	8504465	+
ssa01	8503712	8503904	peak_761	0	106611540	ssa01	8501577	8504465	+
ssa01	8504243	8504441	peak_762	0	106611540	ssa01	8501577	8504465	+
ssa01	8506047	8506183	peak_763	0	106611189	ssa01	8504577	8556207	-
ssa01	8506861	8507031	peak_764	0	106611189	ssa01	8504577	8556207	-
ssa01	8518388	8518579	peak_766	0	106611189	ssa01	8504577	8556207	-
ssa01	8518939	8519171	peak_767	0	106611189	ssa01	8504577	8556207	-
ssa01	8532603	8532860	peak_768	0	106611189	ssa01	8504577	8556207	-
ssa01	8546913	8547093	peak_769	0	106611189	ssa01	8504577	8556207	-
ssa01	8554097	8554188	peak_770	0	106611189	ssa01	8504577	8556207	-
ssa01	8554322	8554423	peak_771	0	106611189	ssa01	8504577	8556207	-
ssa01	8554688	8557063	peak_772	0	106611189	ssa01	8504577	8556207	-
ssa01	8554688	8557063	peak_772	0	106611338	ssa01	8556961	8601100	+
ssa01	8570901	8572464	peak_773	0	106611338	ssa01	8556961	8601100	+
ssa01	8576380	8576482	peak_774	0	106611338	ssa01	8556961	8601100	+
ssa01	8577598	8578082	peak_775	0	106611338	ssa01	8556961	8601100	+
ssa01	8580385	8580541	peak_776	0	106611338	ssa01	8556961	8601100	+
ssa01	8581806	8582129	peak_777	0	106611338	ssa01	8556961	8601100	+
ssa01	8586386	8586486	peak_778	0	106611338	ssa01	8556961	8601100	+
ssa01	8586615	8586744	peak_779	0	106611338	ssa01	8556961	8601100	+
ssa01	8576380	8576482	peak_774	0	106611613	ssa01	8575557	8578293	-
ssa01	8577598	8578082	peak_775	0	106611613	ssa01	8575557	8578293	-
ssa01	8632965	8633328	peak_783	0	106611653	ssa01	8632233	8633682	-
ssa01	8633579	8634058	peak_784	0	106611653	ssa01	8632233	8633682	-
ssa01	8732989	8733898	peak_797	0	106611704	ssa01	8730880	8737190	-
ssa01	8736852	8736932	peak_798	0	106611704	ssa01	8730880	8737190	-
ssa01	8737049	8737265	peak_799	0	106611704	ssa01	8730880	8737190	-
ssa01	8770171	8770749	peak_802	0	106611855	ssa01	8770131	8874373	+
ssa01	8786335	8786587	peak_803	0	106611855	ssa01	8770131	8874373	+
ssa01	8789515	8789834	peak_804	0	106611855	ssa01	8770131	8874373	+
ssa01	8793080	8793502	peak_805	0	106611855	ssa01	8770131	8874373	+
ssa01	8794145	8794245	peak_806	0	106611855	ssa01	8770131	8874373	+
ssa01	8795819	8795995	peak_807	0	106611855	ssa01	8770131	8874373	+
ssa01	8806784	8807195	peak_808	0	106611855	ssa01	8770131	8874373	+
ssa01	8808075	8808212	peak_809	0	106611855	ssa01	8770131	8874373	+
ssa01	8808402	8809315	peak_810	0	106611855	ssa01	8770131	8874373	+
ssa01	8810842	8811008	peak_811	0	106611855	ssa01	8770131	8874373	+
ssa01	8811249	8811592	peak_812	0	106611855	ssa01	8770131	8874373	+
ssa01	8812802	8813166	peak_813	0	106611855	ssa01	8770131	8874373	+
ssa01	8837145	8837328	peak_814	0	106611855	ssa01	8770131	8874373	+
ssa01	8841231	8841333	peak_815	0	106611855	ssa01	8770131	8874373	+
ssa01	8867109	8867259	peak_818	0	106611855	ssa01	8770131	8874373	+
ssa01	8882523	8882731	peak_821	0	106612142	ssa01	8882446	8884600	-
ssa01	8933094	8934139	peak_830	0	106612204	ssa01	8933771	8936070	+
ssa01	9064447	9064632	peak_843	-2141	106612269	ssa01	9061242	9062307	-
ssa01	9064447	9064632	peak_843	0	106560480	ssa01	9064008	9068831	+
ssa01	9072723	9073024	peak_844	0	106560560	ssa01	9069548	9073741	-
ssa01	9073242	9073873	peak_845	0	106560560	ssa01	9069548	9073741	-
ssa01	9081726	9082722	peak_846	0	106560243	ssa01	9081979	9093865	+
ssa01	9083957	9084213	peak_847	0	106560243	ssa01	9081979	9093865	+
ssa01	9124914	9125735	peak_850	242	106612438	ssa01	9122186	9124673	+
ssa01	9159115	9159497	peak_854	0	106613427	ssa01	9148384	9197233	-
ssa01	9161062	9161226	peak_855	0	106613427	ssa01	9148384	9197233	-
ssa01	9163392	9164812	peak_856	0	106613427	ssa01	9148384	9197233	-
ssa01	9167417	9169031	peak_857	0	106613427	ssa01	9148384	9197233	-
ssa01	9169157	9169283	peak_858	0	106613427	ssa01	9148384	9197233	-
ssa01	9169755	9169896	peak_859	0	106613427	ssa01	9148384	9197233	-
ssa01	9172252	9172642	peak_860	0	106613427	ssa01	9148384	9197233	-
ssa01	9174107	9174533	peak_861	0	106613427	ssa01	9148384	9197233	-
ssa01	9178448	9178538	peak_862	0	106613427	ssa01	9148384	9197233	-
ssa01	9178728	9179442	peak_863	0	106613427	ssa01	9148384	9197233	-
ssa01	9181561	9181730	peak_864	0	106613427	ssa01	9148384	9197233	-
ssa01	9187426	9187953	peak_865	0	106613427	ssa01	9148384	9197233	-
ssa01	9193587	9193716	peak_866	0	106613427	ssa01	9148384	9197233	-
ssa01	9195078	9195280	peak_867	0	106613427	ssa01	9148384	9197233	-
ssa01	9197088	9197189	peak_868	0	106613427	ssa01	9148384	9197233	-
ssa01	9167417	9169031	peak_857	0	106613993	ssa01	9167894	9192261	+
ssa01	9169157	9169283	peak_858	0	106613993	ssa01	9167894	9192261	+
ssa01	9169755	9169896	peak_859	0	106613993	ssa01	9167894	9192261	+
ssa01	9172252	9172642	peak_860	0	106613993	ssa01	9167894	9192261	+
ssa01	9174107	9174533	peak_861	0	106613993	ssa01	9167894	9192261	+
ssa01	9178448	9178538	peak_862	0	106613993	ssa01	9167894	9192261	+
ssa01	9178728	9179442	peak_863	0	106613993	ssa01	9167894	9192261	+
ssa01	9181561	9181730	peak_864	0	106613993	ssa01	9167894	9192261	+
ssa01	9187426	9187953	peak_865	0	106613993	ssa01	9167894	9192261	+
ssa01	9203112	9203503	peak_869	0	106613317	ssa01	9202146	9221123	+
ssa01	9218981	9219410	peak_870	0	106613317	ssa01	9202146	9221123	+
ssa01	9259705	9259834	peak_873	0	106613138	ssa01	9254715	9345493	-
ssa01	9262771	9263430	peak_874	0	106613138	ssa01	9254715	9345493	-
ssa01	9263724	9263923	peak_875	0	106613138	ssa01	9254715	9345493	-
ssa01	9271537	9271712	peak_877	0	106613138	ssa01	9254715	9345493	-
ssa01	9285093	9285551	peak_878	0	106613138	ssa01	9254715	9345493	-
ssa01	9285753	9285956	peak_879	0	106613138	ssa01	9254715	9345493	-
ssa01	9286327	9286905	peak_880	0	106613138	ssa01	9254715	9345493	-
ssa01	9300747	9301249	peak_881	0	106613138	ssa01	9254715	9345493	-
ssa01	9305493	9305767	peak_882	0	106613138	ssa01	9254715	9345493	-
ssa01	9306590	9307382	peak_883	0	106613138	ssa01	9254715	9345493	-
ssa01	9311266	9312744	peak_884	0	106613138	ssa01	9254715	9345493	-
ssa01	9312856	9313302	peak_885	0	106613138	ssa01	9254715	9345493	-
ssa01	9314066	9315100	peak_886	0	106613138	ssa01	9254715	9345493	-
ssa01	9317804	9317985	peak_887	0	106613138	ssa01	9254715	9345493	-
ssa01	9327851	9328175	peak_888	0	106613138	ssa01	9254715	9345493	-
ssa01	9341724	9341847	peak_889	0	106613138	ssa01	9254715	9345493	-
ssa01	9341954	9342512	peak_890	0	106613138	ssa01	9254715	9345493	-
ssa01	9343418	9343808	peak_891	0	106613138	ssa01	9254715	9345493	-
ssa01	9345150	9346215	peak_892	0	106613138	ssa01	9254715	9345493	-
ssa01	9345150	9346215	peak_892	0	100306780	ssa01	9345941	9352349	-
ssa01	9346370	9346483	peak_893	0	100306780	ssa01	9345941	9352349	-
ssa01	9351910	9352672	peak_894	0	100306780	ssa01	9345941	9352349	-
ssa01	9392789	9392945	peak_896	0	106613035	ssa01	9387049	9404043	+
ssa01	9423273	9423507	peak_898	0	106612959	ssa01	9421197	9517473	-
ssa01	9428720	9428899	peak_899	0	106612959	ssa01	9421197	9517473	-
ssa01	9434899	9435085	peak_900	0	106612959	ssa01	9421197	9517473	-
ssa01	9451733	9451963	peak_901	0	106612959	ssa01	9421197	9517473	-
ssa01	9464734	9465101	peak_902	0	106612959	ssa01	9421197	9517473	-
ssa01	9474188	9474446	peak_903	0	106612959	ssa01	9421197	9517473	-
ssa01	9485830	9486463	peak_904	0	106612959	ssa01	9421197	9517473	-
ssa01	9487542	9487947	peak_905	0	106612959	ssa01	9421197	9517473	-
ssa01	9488117	9488448	peak_906	0	106612959	ssa01	9421197	9517473	-
ssa01	9508258	9508640	peak_907	0	106612959	ssa01	9421197	9517473	-
ssa01	9532574	9533619	peak_910	0	106612640	ssa01	9532950	9619846	+
ssa01	9534708	9534835	peak_911	0	106612640	ssa01	9532950	9619846	+
ssa01	9539005	9539142	peak_913	0	106612640	ssa01	9532950	9619846	+
ssa01	9542811	9543235	peak_914	0	106612640	ssa01	9532950	9619846	+
ssa01	9550014	9550287	peak_915	0	106612640	ssa01	9532950	9619846	+
ssa01	9553410	9553517	peak_916	0	106612640	ssa01	9532950	9619846	+
ssa01	9556904	9557154	peak_918	0	106612640	ssa01	9532950	9619846	+
ssa01	9557412	9557656	peak_919	0	106612640	ssa01	9532950	9619846	+
ssa01	9558038	9559137	peak_920	0	106612640	ssa01	9532950	9619846	+
ssa01	9567976	9568051	peak_921	0	106612640	ssa01	9532950	9619846	+
ssa01	9568313	9568385	peak_922	0	106612640	ssa01	9532950	9619846	+
ssa01	9568680	9569222	peak_923	0	106612640	ssa01	9532950	9619846	+
ssa01	9569450	9569598	peak_924	0	106612640	ssa01	9532950	9619846	+
ssa01	9575327	9575600	peak_925	0	106612640	ssa01	9532950	9619846	+
ssa01	9578476	9579454	peak_926	0	106612640	ssa01	9532950	9619846	+
ssa01	9584083	9584804	peak_928	0	106612640	ssa01	9532950	9619846	+
ssa01	9585929	9586108	peak_930	0	106612640	ssa01	9532950	9619846	+
ssa01	9599628	9599781	peak_931	0	106612640	ssa01	9532950	9619846	+
ssa01	9606416	9606691	peak_932	0	106612640	ssa01	9532950	9619846	+
ssa01	9647137	9647819	peak_940	0	106612547	ssa01	9644617	9701961	-
ssa01	9648862	9649179	peak_941	0	106612547	ssa01	9644617	9701961	-
ssa01	9669833	9670128	peak_942	0	106612547	ssa01	9644617	9701961	-
ssa01	9675699	9675845	peak_944	0	106612547	ssa01	9644617	9701961	-
ssa01	9681522	9681636	peak_945	0	106612547	ssa01	9644617	9701961	-
ssa01	9681741	9681975	peak_946	0	106612547	ssa01	9644617	9701961	-
ssa01	9686385	9686607	peak_947	0	106612547	ssa01	9644617	9701961	-
ssa01	9689703	9689842	peak_948	0	106612547	ssa01	9644617	9701961	-
ssa01	9690170	9690711	peak_949	0	106612547	ssa01	9644617	9701961	-
ssa01	9698694	9699411	peak_950	0	106612547	ssa01	9644617	9701961	-
ssa01	9701839	9702057	peak_951	0	106612547	ssa01	9644617	9701961	-
ssa01	9713735	9714171	peak_953	0	106612499	ssa01	9712460	9739135	-
ssa01	9725058	9725213	peak_954	0	106612499	ssa01	9712460	9739135	-
ssa01	9727268	9727469	peak_955	0	106612499	ssa01	9712460	9739135	-
ssa01	9728034	9728311	peak_956	0	106612499	ssa01	9712460	9739135	-
ssa01	10020864	10022492	peak_1002	0	106560907	ssa01	10007784	10022169	-
ssa01	10056407	10056657	peak_1005	0	106560842	ssa01	10042901	10057251	+
ssa01	10069809	10070383	peak_1007	0	106560797	ssa01	10068398	10074289	+
ssa01	10070498	10070592	peak_1008	0	106560797	ssa01	10068398	10074289	+
ssa01	10070886	10071232	peak_1009	0	106560797	ssa01	10068398	10074289	+
ssa01	10071447	10071672	peak_1010	0	106560797	ssa01	10068398	10074289	+
ssa01	10083331	10084689	peak_1011	0	100196480	ssa01	10083945	10086974	+
ssa01	10256188	10256535	peak_1059	0	106561796	ssa01	10254105	10356760	-
ssa01	10256767	10256901	peak_1060	0	106561796	ssa01	10254105	10356760	-
ssa01	10257013	10257111	peak_1061	0	106561796	ssa01	10254105	10356760	-
ssa01	10259845	10260133	peak_1062	0	106561796	ssa01	10254105	10356760	-
ssa01	10260347	10261796	peak_1063	0	106561796	ssa01	10254105	10356760	-
ssa01	10262782	10263360	peak_1064	0	106561796	ssa01	10254105	10356760	-
ssa01	10263546	10263776	peak_1065	0	106561796	ssa01	10254105	10356760	-
ssa01	10263993	10264093	peak_1066	0	106561796	ssa01	10254105	10356760	-
ssa01	10265828	10266460	peak_1067	0	106561796	ssa01	10254105	10356760	-
ssa01	10268438	10268666	peak_1068	0	106561796	ssa01	10254105	10356760	-
ssa01	10269511	10269668	peak_1069	0	106561796	ssa01	10254105	10356760	-
ssa01	10274560	10274958	peak_1070	0	106561796	ssa01	10254105	10356760	-
ssa01	10275211	10277247	peak_1071	0	106561796	ssa01	10254105	10356760	-
ssa01	10279571	10280268	peak_1072	0	106561796	ssa01	10254105	10356760	-
ssa01	10281661	10281838	peak_1073	0	106561796	ssa01	10254105	10356760	-
ssa01	10281950	10284331	peak_1074	0	106561796	ssa01	10254105	10356760	-
ssa01	10286317	10286944	peak_1075	0	106561796	ssa01	10254105	10356760	-
ssa01	10289802	10292100	peak_1077	0	106561796	ssa01	10254105	10356760	-
ssa01	10292874	10293119	peak_1079	0	106561796	ssa01	10254105	10356760	-
ssa01	10293475	10293924	peak_1080	0	106561796	ssa01	10254105	10356760	-
ssa01	10297040	10297376	peak_1081	0	106561796	ssa01	10254105	10356760	-
ssa01	10297618	10300482	peak_1082	0	106561796	ssa01	10254105	10356760	-
ssa01	10301353	10303305	peak_1083	0	106561796	ssa01	10254105	10356760	-
ssa01	10303575	10303978	peak_1084	0	106561796	ssa01	10254105	10356760	-
ssa01	10304424	10304610	peak_1085	0	106561796	ssa01	10254105	10356760	-
ssa01	10308658	10308950	peak_1086	0	106561796	ssa01	10254105	10356760	-
ssa01	10310113	10311693	peak_1087	0	106561796	ssa01	10254105	10356760	-
ssa01	10311856	10312273	peak_1088	0	106561796	ssa01	10254105	10356760	-
ssa01	10312377	10313391	peak_1089	0	106561796	ssa01	10254105	10356760	-
ssa01	10317604	10319831	peak_1090	0	106561796	ssa01	10254105	10356760	-
ssa01	10323358	10323554	peak_1091	0	106561796	ssa01	10254105	10356760	-
ssa01	10323739	10324139	peak_1092	0	106561796	ssa01	10254105	10356760	-
ssa01	10324240	10325703	peak_1093	0	106561796	ssa01	10254105	10356760	-
ssa01	10325888	10326277	peak_1094	0	106561796	ssa01	10254105	10356760	-
ssa01	10326812	10327200	peak_1095	0	106561796	ssa01	10254105	10356760	-
ssa01	10328560	10329052	peak_1096	0	106561796	ssa01	10254105	10356760	-
ssa01	10329736	10330452	peak_1097	0	106561796	ssa01	10254105	10356760	-
ssa01	10330585	10330716	peak_1098	0	106561796	ssa01	10254105	10356760	-
ssa01	10330848	10331069	peak_1099	0	106561796	ssa01	10254105	10356760	-
ssa01	10331302	10331434	peak_1100	0	106561796	ssa01	10254105	10356760	-
ssa01	10332236	10332420	peak_1101	0	106561796	ssa01	10254105	10356760	-
ssa01	10333777	10335989	peak_1102	0	106561796	ssa01	10254105	10356760	-
ssa01	10337130	10337286	peak_1103	0	106561796	ssa01	10254105	10356760	-
ssa01	10337726	10337830	peak_1104	0	106561796	ssa01	10254105	10356760	-
ssa01	10337976	10338076	peak_1105	0	106561796	ssa01	10254105	10356760	-
ssa01	10339416	10341001	peak_1106	0	106561796	ssa01	10254105	10356760	-
ssa01	10341116	10341649	peak_1107	0	106561796	ssa01	10254105	10356760	-
ssa01	10341782	10342341	peak_1108	0	106561796	ssa01	10254105	10356760	-
ssa01	10342708	10343545	peak_1109	0	106561796	ssa01	10254105	10356760	-
ssa01	10343664	10345143	peak_1110	0	106561796	ssa01	10254105	10356760	-
ssa01	10345388	10346608	peak_1111	0	106561796	ssa01	10254105	10356760	-
ssa01	10346724	10346816	peak_1112	0	106561796	ssa01	10254105	10356760	-
ssa01	10347228	10347362	peak_1113	0	106561796	ssa01	10254105	10356760	-
ssa01	10349911	10350531	peak_1114	0	106561796	ssa01	10254105	10356760	-
ssa01	10350638	10350769	peak_1115	0	106561796	ssa01	10254105	10356760	-
ssa01	10350984	10352820	peak_1116	0	106561796	ssa01	10254105	10356760	-
ssa01	10353412	10353807	peak_1117	0	106561796	ssa01	10254105	10356760	-
ssa01	10353913	10357172	peak_1118	0	106561796	ssa01	10254105	10356760	-
ssa01	10381633	10381991	peak_1124	0	106561950	ssa01	10374571	10647479	-
ssa01	10382134	10382332	peak_1125	0	106561950	ssa01	10374571	10647479	-
ssa01	10389275	10389568	peak_1126	0	106561950	ssa01	10374571	10647479	-
ssa01	10389723	10390325	peak_1127	0	106561950	ssa01	10374571	10647479	-
ssa01	10415910	10416270	peak_1128	0	106561950	ssa01	10374571	10647479	-
ssa01	10416539	10416932	peak_1129	0	106561950	ssa01	10374571	10647479	-
ssa01	10418292	10419032	peak_1130	0	106561950	ssa01	10374571	10647479	-
ssa01	10421838	10421980	peak_1131	0	106561950	ssa01	10374571	10647479	-
ssa01	10428996	10429181	peak_1132	0	106561950	ssa01	10374571	10647479	-
ssa01	10432256	10432994	peak_1133	0	106561950	ssa01	10374571	10647479	-
ssa01	10440646	10441368	peak_1134	0	106561950	ssa01	10374571	10647479	-
ssa01	10445252	10445989	peak_1135	0	106561950	ssa01	10374571	10647479	-
ssa01	10454718	10454837	peak_1137	0	106561950	ssa01	10374571	10647479	-
ssa01	10455148	10455868	peak_1138	0	106561950	ssa01	10374571	10647479	-
ssa01	10456161	10456286	peak_1139	0	106561950	ssa01	10374571	10647479	-
ssa01	10456401	10456829	peak_1140	0	106561950	ssa01	10374571	10647479	-
ssa01	10466196	10467049	peak_1142	0	106561950	ssa01	10374571	10647479	-
ssa01	10468426	10469226	peak_1143	0	106561950	ssa01	10374571	10647479	-
ssa01	10469811	10470092	peak_1144	0	106561950	ssa01	10374571	10647479	-
ssa01	10474891	10475188	peak_1145	0	106561950	ssa01	10374571	10647479	-
ssa01	10483502	10483739	peak_1146	0	106561950	ssa01	10374571	10647479	-
ssa01	10488052	10488467	peak_1147	0	106561950	ssa01	10374571	10647479	-
ssa01	10492673	10492770	peak_1148	0	106561950	ssa01	10374571	10647479	-
ssa01	10495616	10496009	peak_1149	0	106561950	ssa01	10374571	10647479	-
ssa01	10501952	10502095	peak_1150	0	106561950	ssa01	10374571	10647479	-
ssa01	10502212	10502316	peak_1151	0	106561950	ssa01	10374571	10647479	-
ssa01	10517604	10518063	peak_1152	0	106561950	ssa01	10374571	10647479	-
ssa01	10530769	10531103	peak_1153	0	106561950	ssa01	10374571	10647479	-
ssa01	10546908	10547023	peak_1154	0	106561950	ssa01	10374571	10647479	-
ssa01	10572190	10572445	peak_1156	0	106561950	ssa01	10374571	10647479	-
ssa01	10572896	10573664	peak_1157	0	106561950	ssa01	10374571	10647479	-
ssa01	10590327	10590530	peak_1158	0	106561950	ssa01	10374571	10647479	-
ssa01	10590652	10591415	peak_1159	0	106561950	ssa01	10374571	10647479	-
ssa01	10592134	10592355	peak_1160	0	106561950	ssa01	10374571	10647479	-
ssa01	10604023	10604241	peak_1161	0	106561950	ssa01	10374571	10647479	-
ssa01	10606780	10606923	peak_1162	0	106561950	ssa01	10374571	10647479	-
ssa01	10751128	10751563	peak_1178	1866	106561417	ssa01	10753428	10770419	-
ssa01	10787062	10787231	peak_1179	-1844	106561476	ssa01	10782317	10785219	-
ssa01	10795605	10795743	peak_1180	578	106565703	ssa01	10794554	10795028	+
ssa01	10887635	10888645	peak_1183	0	106562166	ssa01	10887846	10949949	+
ssa01	10890011	10890483	peak_1184	0	106562166	ssa01	10887846	10949949	+
ssa01	10896982	10897307	peak_1185	0	106562166	ssa01	10887846	10949949	+
ssa01	10902274	10902715	peak_1186	0	106562166	ssa01	10887846	10949949	+
ssa01	10904009	10904151	peak_1187	0	106562166	ssa01	10887846	10949949	+
ssa01	10904355	10904991	peak_1188	0	106562166	ssa01	10887846	10949949	+
ssa01	10905239	10905460	peak_1189	0	106562166	ssa01	10887846	10949949	+
ssa01	10905859	10906178	peak_1190	0	106562166	ssa01	10887846	10949949	+
ssa01	10911195	10911462	peak_1191	0	106562166	ssa01	10887846	10949949	+
ssa01	10913213	10913463	peak_1192	0	106562166	ssa01	10887846	10949949	+
ssa01	10916343	10916561	peak_1193	0	106562166	ssa01	10887846	10949949	+
ssa01	10917100	10918103	peak_1194	0	106562166	ssa01	10887846	10949949	+
ssa01	10919137	10919688	peak_1195	0	106562166	ssa01	10887846	10949949	+
ssa01	10929484	10929778	peak_1196	0	106562166	ssa01	10887846	10949949	+
ssa01	10931008	10931168	peak_1197	0	106562166	ssa01	10887846	10949949	+
ssa01	10931494	10931812	peak_1198	0	106562166	ssa01	10887846	10949949	+
ssa01	10932042	10932617	peak_1199	0	106562166	ssa01	10887846	10949949	+
ssa01	10933041	10933526	peak_1200	0	106562166	ssa01	10887846	10949949	+
ssa01	10934907	10935256	peak_1201	0	106562166	ssa01	10887846	10949949	+
ssa01	10940718	10940998	peak_1202	0	106562166	ssa01	10887846	10949949	+
ssa01	10944418	10944722	peak_1203	0	106562166	ssa01	10887846	10949949	+
ssa01	10944833	10945022	peak_1204	0	106562166	ssa01	10887846	10949949	+
ssa01	10949830	10950092	peak_1205	0	106562166	ssa01	10887846	10949949	+
ssa01	10963173	10964073	peak_1209	0	106562352	ssa01	10958381	10987779	-
ssa01	10976392	10976593	peak_1210	0	106562352	ssa01	10958381	10987779	-
ssa01	10986993	10988271	peak_1211	0	106562352	ssa01	10958381	10987779	-
ssa01	10986993	10988271	peak_1211	-532	106562615	ssa01	10988802	11000585	+
ssa01	11089308	11089434	peak_1214	-2392	106562880	ssa01	11043586	11086917	-
ssa01	11302675	11303008	peak_1227	0	106562977	ssa01	11300438	11309543	-
ssa01	11307073	11307264	peak_1228	0	106562977	ssa01	11300438	11309543	-
ssa01	11308515	11310212	peak_1229	0	106562977	ssa01	11300438	11309543	-
ssa01	11308515	11310212	peak_1229	0	106563035	ssa01	11309889	11314595	-
ssa01	11312779	11312933	peak_1230	0	106563035	ssa01	11309889	11314595	-
ssa01	11313442	11313537	peak_1231	0	106563035	ssa01	11309889	11314595	-
ssa01	11313716	11314951	peak_1232	0	106563035	ssa01	11309889	11314595	-
ssa01	11315723	11316232	peak_1233	0	106563115	ssa01	11315684	11317616	-
ssa01	11316827	11316901	peak_1234	0	106563115	ssa01	11315684	11317616	-
ssa01	11317110	11318462	peak_1235	0	106563115	ssa01	11315684	11317616	-
ssa01	11327840	11328737	peak_1236	0	106563167	ssa01	11322295	11328337	-
ssa01	11347946	11349112	peak_1238	0	106563209	ssa01	11335811	11348772	-
ssa01	11367885	11368943	peak_1242	0	100195585	ssa01	11368244	11369904	+
ssa01	11373724	11374424	peak_1243	0	106563434	ssa01	11373878	11381193	+
ssa01	11385350	11385862	peak_1244	0	106563256	ssa01	11380526	11410584	-
ssa01	11390004	11390405	peak_1245	0	106563256	ssa01	11380526	11410584	-
ssa01	11402614	11402704	peak_1247	0	106563256	ssa01	11380526	11410584	-
ssa01	11409951	11410099	peak_1248	0	106563256	ssa01	11380526	11410584	-
ssa01	11410201	11410467	peak_1249	0	106563256	ssa01	11380526	11410584	-
ssa01	11410568	11411170	peak_1250	0	106563256	ssa01	11380526	11410584	-
ssa01	11410568	11411170	peak_1250	0	106563489	ssa01	11410809	11421776	+
ssa01	11413288	11413438	peak_1251	0	106563489	ssa01	11410809	11421776	+
ssa01	11420690	11420859	peak_1252	0	106563489	ssa01	11410809	11421776	+
ssa01	11489819	11490206	peak_1257	0	106563602	ssa01	11489930	11533192	+
ssa01	11491107	11491329	peak_1258	0	106563602	ssa01	11489930	11533192	+
ssa01	11499153	11499952	peak_1259	0	106563602	ssa01	11489930	11533192	+
ssa01	11500310	11500551	peak_1260	0	106563602	ssa01	11489930	11533192	+
ssa01	11523825	11524187	peak_1261	0	106563602	ssa01	11489930	11533192	+
ssa01	11524483	11524814	peak_1262	0	106563602	ssa01	11489930	11533192	+
ssa01	11529316	11529490	peak_1263	0	106563602	ssa01	11489930	11533192	+
ssa01	11531311	11531732	peak_1264	0	106563602	ssa01	11489930	11533192	+
ssa01	11559890	11560008	peak_1269	-1946	106564353	ssa01	11561953	11573957	+
ssa01	11976269	11976640	peak_1286	0	106564610	ssa01	11972202	11995809	+
ssa01	12064185	12064417	peak_1294	0	106564706	ssa01	12064327	12067422	+
ssa01	12070332	12071713	peak_1295	0	100379104	ssa01	12071020	12073781	+
ssa01	12071986	12072086	peak_1296	0	100379104	ssa01	12071020	12073781	+
ssa01	12090602	12091014	peak_1297	0	100380710	ssa01	12083252	12092372	-
ssa01	12092068	12092172	peak_1298	0	100380710	ssa01	12083252	12092372	-
ssa01	12092289	12092984	peak_1299	0	100380710	ssa01	12083252	12092372	-
ssa01	12104577	12105979	peak_1302	0	106564756	ssa01	12093252	12105461	-
ssa01	12139899	12141526	peak_1306	0	106564860	ssa01	12140593	12148744	+
ssa01	12141629	12141799	peak_1307	0	106564860	ssa01	12140593	12148744	+
ssa01	12177621	12177790	peak_1310	0	106565054	ssa01	12171475	12182003	-
ssa01	12219852	12220062	peak_1312	0	106565548	ssa01	12220046	12222598	+
ssa01	12258170	12258560	peak_1316	0	106565104	ssa01	12258382	12287252	+
ssa01	12283505	12283802	peak_1317	0	106565104	ssa01	12258382	12287252	+
ssa01	12340336	12340451	peak_1319	0	106565365	ssa01	12288057	12408277	-
ssa01	12347629	12347767	peak_1320	0	106565365	ssa01	12288057	12408277	-
ssa01	12349596	12349896	peak_1321	0	106565365	ssa01	12288057	12408277	-
ssa01	12356953	12357766	peak_1322	0	106565365	ssa01	12288057	12408277	-
ssa01	12364898	12365516	peak_1323	0	106565365	ssa01	12288057	12408277	-
ssa01	12398155	12398248	peak_1324	0	106565365	ssa01	12288057	12408277	-
ssa01	12407956	12408066	peak_1325	0	106565365	ssa01	12288057	12408277	-
ssa01	12408191	12408361	peak_1326	0	106565365	ssa01	12288057	12408277	-
ssa01	12424766	12424948	peak_1328	211	106565612	ssa01	12419816	12424556	+
ssa01	12436405	12436570	peak_1330	0	106565456	ssa01	12433820	12466497	+
ssa01	12437842	12438261	peak_1331	0	106565456	ssa01	12433820	12466497	+
ssa01	13162498	13162700	peak_1396	0	106565829	ssa01	13162354	13169294	+
ssa01	13164991	13165174	peak_1397	0	106565829	ssa01	13162354	13169294	+
ssa01	13166465	13167243	peak_1398	0	106565829	ssa01	13162354	13169294	+
ssa01	13264167	13264523	peak_1416	0	106565787	ssa01	13264416	13265545	+
ssa01	13388434	13389016	peak_1438	0	106566099	ssa01	13388973	13395473	+
ssa01	13389750	13390607	peak_1439	0	106566099	ssa01	13388973	13395473	+
ssa01	13394741	13394914	peak_1440	0	106566099	ssa01	13388973	13395473	+
ssa01	13403682	13404940	peak_1441	0	106566164	ssa01	13403843	13469788	+
ssa01	13405655	13406136	peak_1442	0	106566164	ssa01	13403843	13469788	+
ssa01	13408386	13408574	peak_1443	0	106566164	ssa01	13403843	13469788	+
ssa01	13416770	13416934	peak_1444	0	106566164	ssa01	13403843	13469788	+
ssa01	13417166	13417386	peak_1445	0	106566164	ssa01	13403843	13469788	+
ssa01	13417501	13417747	peak_1446	0	106566164	ssa01	13403843	13469788	+
ssa01	13421068	13422135	peak_1447	0	106566164	ssa01	13403843	13469788	+
ssa01	13423157	13423404	peak_1448	0	106566164	ssa01	13403843	13469788	+
ssa01	13423796	13424939	peak_1449	0	106566164	ssa01	13403843	13469788	+
ssa01	13426208	13426669	peak_1450	0	106566164	ssa01	13403843	13469788	+
ssa01	13430395	13431473	peak_1451	0	106566164	ssa01	13403843	13469788	+
ssa01	13431594	13431899	peak_1452	0	106566164	ssa01	13403843	13469788	+
ssa01	13462377	13462679	peak_1453	0	106566164	ssa01	13403843	13469788	+
ssa01	13467819	13468101	peak_1454	0	106566164	ssa01	13403843	13469788	+
ssa01	13468545	13468803	peak_1455	0	106566164	ssa01	13403843	13469788	+
ssa01	13469088	13469668	peak_1456	0	106566164	ssa01	13403843	13469788	+
ssa01	13905790	13906740	peak_1517	0	106569182	ssa01	13904291	13915313	-
ssa01	13907404	13907588	peak_1518	0	106569182	ssa01	13904291	13915313	-
ssa01	13909430	13910100	peak_1519	0	106569182	ssa01	13904291	13915313	-
ssa01	13911030	13911580	peak_1520	0	106569182	ssa01	13904291	13915313	-
ssa01	13911776	13913330	peak_1521	0	106569182	ssa01	13904291	13915313	-
ssa01	13913458	13913613	peak_1522	0	106569182	ssa01	13904291	13915313	-
ssa01	13913917	13914338	peak_1523	0	106569182	ssa01	13904291	13915313	-
ssa01	13914450	13914664	peak_1524	0	106569182	ssa01	13904291	13915313	-
ssa01	13915130	13915428	peak_1525	0	106569182	ssa01	13904291	13915313	-
ssa01	13923335	13924746	peak_1532	0	106566577	ssa01	13923825	13925794	+
ssa01	13924876	13925216	peak_1533	0	106566577	ssa01	13923825	13925794	+
ssa01	13929046	13929469	peak_1535	0	106566340	ssa01	13927836	14035643	-
ssa01	13933922	13934525	peak_1537	0	106566340	ssa01	13927836	14035643	-
ssa01	13935602	13935810	peak_1538	0	106566340	ssa01	13927836	14035643	-
ssa01	13937348	13937734	peak_1539	0	106566340	ssa01	13927836	14035643	-
ssa01	13941061	13941317	peak_1540	0	106566340	ssa01	13927836	14035643	-
ssa01	13941663	13941920	peak_1541	0	106566340	ssa01	13927836	14035643	-
ssa01	13944242	13944346	peak_1542	0	106566340	ssa01	13927836	14035643	-
ssa01	13947226	13947335	peak_1543	0	106566340	ssa01	13927836	14035643	-
ssa01	13982009	13982646	peak_1544	0	106566340	ssa01	13927836	14035643	-
ssa01	13991163	13991769	peak_1545	0	106566340	ssa01	13927836	14035643	-
ssa01	13994313	13994882	peak_1546	0	106566340	ssa01	13927836	14035643	-
ssa01	13997429	13997620	peak_1547	0	106566340	ssa01	13927836	14035643	-
ssa01	13997767	13998403	peak_1548	0	106566340	ssa01	13927836	14035643	-
ssa01	14005079	14005278	peak_1549	0	106566340	ssa01	13927836	14035643	-
ssa01	14009175	14009511	peak_1550	0	106566340	ssa01	13927836	14035643	-
ssa01	14012736	14012892	peak_1551	0	106566340	ssa01	13927836	14035643	-
ssa01	14012998	14013093	peak_1552	0	106566340	ssa01	13927836	14035643	-
ssa01	14014096	14015071	peak_1553	0	106566340	ssa01	13927836	14035643	-
ssa01	14015744	14015876	peak_1554	0	106566340	ssa01	13927836	14035643	-
ssa01	14016430	14016695	peak_1555	0	106566340	ssa01	13927836	14035643	-
ssa01	14017370	14017791	peak_1556	0	106566340	ssa01	13927836	14035643	-
ssa01	14026513	14026701	peak_1557	0	106566340	ssa01	13927836	14035643	-
ssa01	14026902	14027099	peak_1558	0	106566340	ssa01	13927836	14035643	-
ssa01	14035239	14035893	peak_1559	0	106566340	ssa01	13927836	14035643	-
ssa01	14035239	14035893	peak_1559	0	106566507	ssa01	14035879	14123564	-
ssa01	14040774	14041126	peak_1560	0	106566507	ssa01	14035879	14123564	-
ssa01	14045030	14045432	peak_1561	0	106566507	ssa01	14035879	14123564	-
ssa01	14049047	14049649	peak_1562	0	106566507	ssa01	14035879	14123564	-
ssa01	14050867	14051168	peak_1563	0	106566507	ssa01	14035879	14123564	-
ssa01	14051311	14051545	peak_1564	0	106566507	ssa01	14035879	14123564	-
ssa01	14056930	14057092	peak_1565	0	106566507	ssa01	14035879	14123564	-
ssa01	14060483	14060722	peak_1566	0	106566507	ssa01	14035879	14123564	-
ssa01	14062113	14063384	peak_1568	0	106566507	ssa01	14035879	14123564	-
ssa01	14065692	14066096	peak_1569	0	106566507	ssa01	14035879	14123564	-
ssa01	14077661	14077813	peak_1570	0	106566507	ssa01	14035879	14123564	-
ssa01	14080142	14080974	peak_1571	0	106566507	ssa01	14035879	14123564	-
ssa01	14090019	14090450	peak_1572	0	106566507	ssa01	14035879	14123564	-
ssa01	14090698	14091122	peak_1573	0	106566507	ssa01	14035879	14123564	-
ssa01	14094468	14094580	peak_1574	0	106566507	ssa01	14035879	14123564	-
ssa01	14094719	14095063	peak_1575	0	106566507	ssa01	14035879	14123564	-
ssa01	14099604	14100204	peak_1577	0	106566507	ssa01	14035879	14123564	-
ssa01	14107364	14107814	peak_1578	0	106566507	ssa01	14035879	14123564	-
ssa01	14108147	14108314	peak_1579	0	106566507	ssa01	14035879	14123564	-
ssa01	14108485	14108796	peak_1580	0	106566507	ssa01	14035879	14123564	-
ssa01	14108944	14109432	peak_1581	0	106566507	ssa01	14035879	14123564	-
ssa01	14115584	14116289	peak_1582	0	106566507	ssa01	14035879	14123564	-
ssa01	14121787	14124034	peak_1583	0	106566507	ssa01	14035879	14123564	-
ssa01	14128943	14129534	peak_1584	-121	106565919	ssa01	14129654	14131843	+
ssa01	14155549	14156056	peak_1590	0	106566627	ssa01	14155712	14274441	+
ssa01	14156181	14156336	peak_1591	0	106566627	ssa01	14155712	14274441	+
ssa01	14160860	14161208	peak_1592	0	106566627	ssa01	14155712	14274441	+
ssa01	14180171	14180348	peak_1593	0	106566627	ssa01	14155712	14274441	+
ssa01	14180653	14181042	peak_1594	0	106566627	ssa01	14155712	14274441	+
ssa01	14181194	14181377	peak_1595	0	106566627	ssa01	14155712	14274441	+
ssa01	14190708	14191043	peak_1596	0	106566627	ssa01	14155712	14274441	+
ssa01	14194216	14194454	peak_1597	0	106566627	ssa01	14155712	14274441	+
ssa01	14194916	14195166	peak_1598	0	106566627	ssa01	14155712	14274441	+
ssa01	14207017	14207333	peak_1599	0	106566627	ssa01	14155712	14274441	+
ssa01	14208850	14209079	peak_1600	0	106566627	ssa01	14155712	14274441	+
ssa01	14209325	14209523	peak_1601	0	106566627	ssa01	14155712	14274441	+
ssa01	14211191	14211311	peak_1602	0	106566627	ssa01	14155712	14274441	+
ssa01	14212658	14212906	peak_1603	0	106566627	ssa01	14155712	14274441	+
ssa01	14218134	14218254	peak_1605	0	106566627	ssa01	14155712	14274441	+
ssa01	14250276	14250383	peak_1606	0	106566627	ssa01	14155712	14274441	+
ssa01	14266599	14266771	peak_1607	0	106566627	ssa01	14155712	14274441	+
ssa01	14269670	14269840	peak_1608	0	106566627	ssa01	14155712	14274441	+
ssa01	14271065	14271290	peak_1609	0	106566627	ssa01	14155712	14274441	+
ssa01	14274263	14274694	peak_1610	0	106566627	ssa01	14155712	14274441	+
ssa01	14274263	14274694	peak_1610	0	106565985	ssa01	14274124	14281383	-
ssa01	14292404	14292866	peak_1614	0	106566892	ssa01	14291196	14324290	-
ssa01	14295707	14295935	peak_1615	0	106566892	ssa01	14291196	14324290	-
ssa01	14300892	14301325	peak_1616	0	106566892	ssa01	14291196	14324290	-
ssa01	14302261	14302427	peak_1617	0	106566892	ssa01	14291196	14324290	-
ssa01	14310739	14310945	peak_1618	0	106566892	ssa01	14291196	14324290	-
ssa01	14312578	14312797	peak_1619	0	106566892	ssa01	14291196	14324290	-
ssa01	14312954	14313438	peak_1620	0	106566892	ssa01	14291196	14324290	-
ssa01	14316351	14316536	peak_1621	0	106566892	ssa01	14291196	14324290	-
ssa01	14322958	14323129	peak_1622	0	106566892	ssa01	14291196	14324290	-
ssa01	14323238	14323318	peak_1623	0	106566892	ssa01	14291196	14324290	-
ssa01	14323573	14324426	peak_1624	0	106566892	ssa01	14291196	14324290	-
ssa01	14345048	14347041	peak_1626	0	100196586	ssa01	14343364	14354018	-
ssa01	14350049	14350721	peak_1627	0	100196586	ssa01	14343364	14354018	-
ssa01	14352051	14352436	peak_1628	0	100196586	ssa01	14343364	14354018	-
ssa01	14352977	14354571	peak_1629	0	100196586	ssa01	14343364	14354018	-
ssa01	14404515	14405223	peak_1642	0	106566036	ssa01	14404807	14430070	+
ssa01	14425187	14425455	peak_1643	0	106566036	ssa01	14404807	14430070	+
ssa01	14436046	14436263	peak_1644	0	106566987	ssa01	14429591	14447242	+
ssa01	14462771	14462987	peak_1645	941	106566078	ssa01	14454123	14461831	+
ssa01	14485863	14485993	peak_1646	0	106567073	ssa01	14485426	14515593	+
ssa01	14497079	14497242	peak_1647	0	106567073	ssa01	14485426	14515593	+
ssa01	14498371	14499153	peak_1648	0	106567073	ssa01	14485426	14515593	+
ssa01	14505704	14506349	peak_1649	0	106567073	ssa01	14485426	14515593	+
ssa01	14507838	14508278	peak_1650	0	106567073	ssa01	14485426	14515593	+
ssa01	14511026	14512020	peak_1651	0	106567073	ssa01	14485426	14515593	+
ssa01	14513378	14513716	peak_1652	0	106567073	ssa01	14485426	14515593	+
ssa01	14514084	14514192	peak_1653	0	106567073	ssa01	14485426	14515593	+
ssa01	14533922	14534783	peak_1660	0	106567189	ssa01	14534453	14542161	+
ssa01	14534923	14536221	peak_1661	0	106567189	ssa01	14534453	14542161	+
ssa01	14540253	14540712	peak_1662	0	106567189	ssa01	14534453	14542161	+
ssa01	14540833	14541020	peak_1663	0	106567189	ssa01	14534453	14542161	+
ssa01	14541639	14541793	peak_1664	0	106567189	ssa01	14534453	14542161	+
ssa01	14561930	14562629	peak_1668	0	106567335	ssa01	14562190	14574399	+
ssa01	14563101	14563587	peak_1669	0	106567335	ssa01	14562190	14574399	+
ssa01	14564747	14565233	peak_1670	0	106567335	ssa01	14562190	14574399	+
ssa01	14566656	14566844	peak_1671	0	106567335	ssa01	14562190	14574399	+
ssa01	14568698	14568985	peak_1672	0	106567335	ssa01	14562190	14574399	+
ssa01	14570338	14570923	peak_1673	0	106567335	ssa01	14562190	14574399	+
ssa01	14571112	14571616	peak_1674	0	106567335	ssa01	14562190	14574399	+
ssa01	14574749	14574987	peak_1675	0	106567684	ssa01	14572869	14613311	-
ssa01	14575331	14575561	peak_1676	0	106567684	ssa01	14572869	14613311	-
ssa01	14575714	14575958	peak_1677	0	106567684	ssa01	14572869	14613311	-
ssa01	14576063	14577162	peak_1678	0	106567684	ssa01	14572869	14613311	-
ssa01	14608341	14608738	peak_1679	0	106567684	ssa01	14572869	14613311	-
ssa01	14653552	14654424	peak_1683	0	106567792	ssa01	14653871	14729680	+
ssa01	14654917	14656293	peak_1684	0	106567792	ssa01	14653871	14729680	+
ssa01	14656455	14656675	peak_1685	0	106567792	ssa01	14653871	14729680	+
ssa01	14665105	14665474	peak_1687	0	106567792	ssa01	14653871	14729680	+
ssa01	14670242	14670551	peak_1688	0	106567792	ssa01	14653871	14729680	+
ssa01	14673699	14674064	peak_1689	0	106567792	ssa01	14653871	14729680	+
ssa01	14679518	14679703	peak_1690	0	106567792	ssa01	14653871	14729680	+
ssa01	14681994	14682258	peak_1691	0	106567792	ssa01	14653871	14729680	+
ssa01	14696370	14696457	peak_1692	0	106567792	ssa01	14653871	14729680	+
ssa01	14699671	14700435	peak_1693	0	106567792	ssa01	14653871	14729680	+
ssa01	14701534	14702047	peak_1694	0	106567792	ssa01	14653871	14729680	+
ssa01	14708278	14708511	peak_1695	0	106567792	ssa01	14653871	14729680	+
ssa01	14709489	14709686	peak_1696	0	106567792	ssa01	14653871	14729680	+
ssa01	14715608	14715750	peak_1697	0	106567792	ssa01	14653871	14729680	+
ssa01	14727535	14727703	peak_1698	0	106567792	ssa01	14653871	14729680	+
ssa01	14709489	14709686	peak_1696	-2217	106568139	ssa01	14711902	14713145	+
ssa01	14740720	14740920	peak_1699	0	106568224	ssa01	14733559	14755862	-
ssa01	14745882	14746276	peak_1700	0	106568224	ssa01	14733559	14755862	-
ssa01	14750474	14751232	peak_1701	0	106568224	ssa01	14733559	14755862	-
ssa01	14754199	14754375	peak_1702	0	106568224	ssa01	14733559	14755862	-
ssa01	14754512	14756169	peak_1703	0	106568224	ssa01	14733559	14755862	-
ssa01	14769462	14769675	peak_1704	0	106568712	ssa01	14769178	14787017	-
ssa01	14781048	14781157	peak_1706	0	106568712	ssa01	14769178	14787017	-
ssa01	14784503	14784715	peak_1707	0	106568712	ssa01	14769178	14787017	-
ssa01	14786486	14787353	peak_1708	0	106568712	ssa01	14769178	14787017	-
ssa01	14796272	14796760	peak_1709	581	106568847	ssa01	14795027	14795692	+
ssa01	14809006	14810604	peak_1710	0	106568770	ssa01	14797024	14810168	-
ssa01	14810814	14811218	peak_1711	0	106568883	ssa01	14810654	14825070	+
ssa01	14824051	14824235	peak_1712	0	106568883	ssa01	14810654	14825070	+
ssa01	14825041	14825684	peak_1713	0	106568883	ssa01	14810654	14825070	+
ssa01	14828076	14829131	peak_1714	0	106569018	ssa01	14828280	15011417	+
ssa01	14829263	14830109	peak_1715	0	106569018	ssa01	14828280	15011417	+
ssa01	14830324	14830807	peak_1716	0	106569018	ssa01	14828280	15011417	+
ssa01	14831491	14831678	peak_1717	0	106569018	ssa01	14828280	15011417	+
ssa01	14832600	14833203	peak_1719	0	106569018	ssa01	14828280	15011417	+
ssa01	14833577	14834204	peak_1720	0	106569018	ssa01	14828280	15011417	+
ssa01	14836802	14837002	peak_1721	0	106569018	ssa01	14828280	15011417	+
ssa01	14840143	14840749	peak_1722	0	106569018	ssa01	14828280	15011417	+
ssa01	14853667	14853983	peak_1723	0	106569018	ssa01	14828280	15011417	+
ssa01	14855199	14855603	peak_1724	0	106569018	ssa01	14828280	15011417	+
ssa01	14862119	14862242	peak_1725	0	106569018	ssa01	14828280	15011417	+
ssa01	14862348	14862545	peak_1726	0	106569018	ssa01	14828280	15011417	+
ssa01	14863509	14863981	peak_1727	0	106569018	ssa01	14828280	15011417	+
ssa01	14871587	14871793	peak_1728	0	106569018	ssa01	14828280	15011417	+
ssa01	14871990	14872367	peak_1729	0	106569018	ssa01	14828280	15011417	+
ssa01	14873045	14873243	peak_1730	0	106569018	ssa01	14828280	15011417	+
ssa01	14873657	14873874	peak_1731	0	106569018	ssa01	14828280	15011417	+
ssa01	14880701	14881985	peak_1732	0	106569018	ssa01	14828280	15011417	+
ssa01	14883622	14884302	peak_1733	0	106569018	ssa01	14828280	15011417	+
ssa01	14891154	14892004	peak_1734	0	106569018	ssa01	14828280	15011417	+
ssa01	14892552	14893116	peak_1735	0	106569018	ssa01	14828280	15011417	+
ssa01	14893525	14893984	peak_1736	0	106569018	ssa01	14828280	15011417	+
ssa01	14896412	14896900	peak_1737	0	106569018	ssa01	14828280	15011417	+
ssa01	14898562	14898988	peak_1738	0	106569018	ssa01	14828280	15011417	+
ssa01	14899105	14899327	peak_1739	0	106569018	ssa01	14828280	15011417	+
ssa01	14906583	14908239	peak_1740	0	106569018	ssa01	14828280	15011417	+
ssa01	14908644	14909408	peak_1741	0	106569018	ssa01	14828280	15011417	+
ssa01	14918919	14919784	peak_1742	0	106569018	ssa01	14828280	15011417	+
ssa01	14926003	14926702	peak_1743	0	106569018	ssa01	14828280	15011417	+
ssa01	14926842	14927303	peak_1744	0	106569018	ssa01	14828280	15011417	+
ssa01	14930379	14930861	peak_1745	0	106569018	ssa01	14828280	15011417	+
ssa01	14940351	14940753	peak_1746	0	106569018	ssa01	14828280	15011417	+
ssa01	14941263	14941709	peak_1747	0	106569018	ssa01	14828280	15011417	+
ssa01	14942383	14942655	peak_1748	0	106569018	ssa01	14828280	15011417	+
ssa01	14948523	14948875	peak_1749	0	106569018	ssa01	14828280	15011417	+
ssa01	14950013	14951002	peak_1750	0	106569018	ssa01	14828280	15011417	+
ssa01	14955764	14956278	peak_1751	0	106569018	ssa01	14828280	15011417	+
ssa01	14967700	14968027	peak_1752	0	106569018	ssa01	14828280	15011417	+
ssa01	14971080	14971218	peak_1753	0	106569018	ssa01	14828280	15011417	+
ssa01	14971722	14972642	peak_1754	0	106569018	ssa01	14828280	15011417	+
ssa01	14974351	14974793	peak_1755	0	106569018	ssa01	14828280	15011417	+
ssa01	14976249	14976790	peak_1756	0	106569018	ssa01	14828280	15011417	+
ssa01	14978626	14979794	peak_1757	0	106569018	ssa01	14828280	15011417	+
ssa01	14982654	14982821	peak_1758	0	106569018	ssa01	14828280	15011417	+
ssa01	14990641	14991055	peak_1759	0	106569018	ssa01	14828280	15011417	+
ssa01	15008471	15009012	peak_1761	0	106569018	ssa01	14828280	15011417	+
ssa01	15009218	15009349	peak_1762	0	106569018	ssa01	14828280	15011417	+
ssa01	15113309	15113848	peak_1774	-1225	106569385	ssa01	15115072	15120229	+
ssa01	15130611	15131021	peak_1775	0	106569575	ssa01	15126693	15162467	-
ssa01	15134068	15135051	peak_1776	0	106569575	ssa01	15126693	15162467	-
ssa01	15145508	15145755	peak_1778	0	106569575	ssa01	15126693	15162467	-
ssa01	15147592	15147971	peak_1779	0	106569575	ssa01	15126693	15162467	-
ssa01	15160371	15160556	peak_1780	0	106569575	ssa01	15126693	15162467	-
ssa01	15161470	15162585	peak_1782	0	106569575	ssa01	15126693	15162467	-
ssa01	15163964	15164163	peak_1783	0	106569848	ssa01	15162754	15171187	-
ssa01	15166039	15166404	peak_1784	0	106569848	ssa01	15162754	15171187	-
ssa01	15167769	15167923	peak_1785	0	106569848	ssa01	15162754	15171187	-
ssa01	15170760	15172094	peak_1786	0	106569848	ssa01	15162754	15171187	-
ssa01	15170760	15172094	peak_1786	0	106569909	ssa01	15171219	15183636	+
ssa01	15173497	15173772	peak_1787	0	106569909	ssa01	15171219	15183636	+
ssa01	15194056	15194260	peak_1789	-1601	106569968	ssa01	15191203	15192456	-
ssa01	15206132	15207408	peak_1791	0	106570006	ssa01	15206448	15245522	+
ssa01	15207729	15207869	peak_1792	0	106570006	ssa01	15206448	15245522	+
ssa01	15237228	15237445	peak_1794	0	106570006	ssa01	15206448	15245522	+
ssa01	15314464	15314660	peak_1796	-835	106569455	ssa01	15290753	15313630	-
ssa01	15321655	15322705	peak_1797	-809	106570354	ssa01	15323513	15324620	+
ssa01	15343585	15343731	peak_1799	0	106570052	ssa01	15335148	15369861	-
ssa01	15346737	15347804	peak_1800	0	106570052	ssa01	15335148	15369861	-
ssa01	15349227	15350123	peak_1801	0	106570052	ssa01	15335148	15369861	-
ssa01	15358635	15358772	peak_1802	0	106570052	ssa01	15335148	15369861	-
ssa01	15358938	15359460	peak_1803	0	106570052	ssa01	15335148	15369861	-
ssa01	15360201	15360371	peak_1804	0	106570052	ssa01	15335148	15369861	-
ssa01	15364485	15365491	peak_1805	0	106570052	ssa01	15335148	15369861	-
ssa01	15365607	15365722	peak_1806	0	106570052	ssa01	15335148	15369861	-
ssa01	15366720	15366970	peak_1807	0	106570052	ssa01	15335148	15369861	-
ssa01	15367737	15368399	peak_1808	0	106570052	ssa01	15335148	15369861	-
ssa01	15368681	15368844	peak_1809	0	106570052	ssa01	15335148	15369861	-
ssa01	15369031	15370467	peak_1810	0	106570052	ssa01	15335148	15369861	-
ssa01	15386152	15386238	peak_1813	0	106570236	ssa01	15382911	15474560	-
ssa01	15403011	15403216	peak_1814	0	106570236	ssa01	15382911	15474560	-
ssa01	15409188	15409389	peak_1815	0	106570236	ssa01	15382911	15474560	-
ssa01	15455904	15456317	peak_1816	0	106570236	ssa01	15382911	15474560	-
ssa01	15465946	15466644	peak_1817	0	106570236	ssa01	15382911	15474560	-
ssa01	15470715	15471244	peak_1818	0	106570236	ssa01	15382911	15474560	-
ssa01	15816841	15818248	peak_1847	0	106570958	ssa01	15817026	16079275	+
ssa01	15830758	15832094	peak_1848	0	106570958	ssa01	15817026	16079275	+
ssa01	15832470	15833660	peak_1849	0	106570958	ssa01	15817026	16079275	+
ssa01	15835942	15836149	peak_1850	0	106570958	ssa01	15817026	16079275	+
ssa01	15838761	15838968	peak_1851	0	106570958	ssa01	15817026	16079275	+
ssa01	15842461	15842677	peak_1852	0	106570958	ssa01	15817026	16079275	+
ssa01	15842799	15842963	peak_1853	0	106570958	ssa01	15817026	16079275	+
ssa01	15846642	15846982	peak_1854	0	106570958	ssa01	15817026	16079275	+
ssa01	15847232	15847392	peak_1855	0	106570958	ssa01	15817026	16079275	+
ssa01	15847963	15848432	peak_1856	0	106570958	ssa01	15817026	16079275	+
ssa01	15849316	15849436	peak_1857	0	106570958	ssa01	15817026	16079275	+
ssa01	15849824	15850834	peak_1858	0	106570958	ssa01	15817026	16079275	+
ssa01	15851382	15851911	peak_1859	0	106570958	ssa01	15817026	16079275	+
ssa01	15857210	15857660	peak_1860	0	106570958	ssa01	15817026	16079275	+
ssa01	15858126	15859717	peak_1861	0	106570958	ssa01	15817026	16079275	+
ssa01	15860947	15861980	peak_1862	0	106570958	ssa01	15817026	16079275	+
ssa01	15862688	15863072	peak_1863	0	106570958	ssa01	15817026	16079275	+
ssa01	15864218	15864676	peak_1864	0	106570958	ssa01	15817026	16079275	+
ssa01	15865321	15866008	peak_1865	0	106570958	ssa01	15817026	16079275	+
ssa01	15872325	15872951	peak_1866	0	106570958	ssa01	15817026	16079275	+
ssa01	15873750	15873860	peak_1867	0	106570958	ssa01	15817026	16079275	+
ssa01	15876769	15877866	peak_1868	0	106570958	ssa01	15817026	16079275	+
ssa01	15881204	15881436	peak_1869	0	106570958	ssa01	15817026	16079275	+
ssa01	15882142	15882863	peak_1870	0	106570958	ssa01	15817026	16079275	+
ssa01	15884389	15884527	peak_1871	0	106570958	ssa01	15817026	16079275	+
ssa01	15890006	15890298	peak_1872	0	106570958	ssa01	15817026	16079275	+
ssa01	15905436	15905629	peak_1873	0	106570958	ssa01	15817026	16079275	+
ssa01	15905809	15906440	peak_1874	0	106570958	ssa01	15817026	16079275	+
ssa01	15906856	15906955	peak_1875	0	106570958	ssa01	15817026	16079275	+
ssa01	15907073	15907287	peak_1876	0	106570958	ssa01	15817026	16079275	+
ssa01	15911006	15911184	peak_1877	0	106570958	ssa01	15817026	16079275	+
ssa01	15911459	15911554	peak_1878	0	106570958	ssa01	15817026	16079275	+
ssa01	15916775	15917467	peak_1879	0	106570958	ssa01	15817026	16079275	+
ssa01	15918296	15919055	peak_1880	0	106570958	ssa01	15817026	16079275	+
ssa01	15920106	15920320	peak_1881	0	106570958	ssa01	15817026	16079275	+
ssa01	15923358	15923674	peak_1882	0	106570958	ssa01	15817026	16079275	+
ssa01	15924445	15924617	peak_1884	0	106570958	ssa01	15817026	16079275	+
ssa01	15933990	15934237	peak_1885	0	106570958	ssa01	15817026	16079275	+
ssa01	15934853	15935297	peak_1886	0	106570958	ssa01	15817026	16079275	+
ssa01	15935986	15936527	peak_1887	0	106570958	ssa01	15817026	16079275	+
ssa01	15940003	15941035	peak_1890	0	106570958	ssa01	15817026	16079275	+
ssa01	15946144	15946248	peak_1891	0	106570958	ssa01	15817026	16079275	+
ssa01	15946593	15947082	peak_1892	0	106570958	ssa01	15817026	16079275	+
ssa01	15947665	15948381	peak_1893	0	106570958	ssa01	15817026	16079275	+
ssa01	15948715	15949295	peak_1894	0	106570958	ssa01	15817026	16079275	+
ssa01	15952174	15952397	peak_1895	0	106570958	ssa01	15817026	16079275	+
ssa01	15955518	15955772	peak_1896	0	106570958	ssa01	15817026	16079275	+
ssa01	15956316	15956762	peak_1897	0	106570958	ssa01	15817026	16079275	+
ssa01	15957406	15957789	peak_1898	0	106570958	ssa01	15817026	16079275	+
ssa01	15959648	15959984	peak_1899	0	106570958	ssa01	15817026	16079275	+
ssa01	15965517	15965674	peak_1900	0	106570958	ssa01	15817026	16079275	+
ssa01	15973694	15973867	peak_1901	0	106570958	ssa01	15817026	16079275	+
ssa01	15974326	15974631	peak_1902	0	106570958	ssa01	15817026	16079275	+
ssa01	15976458	15976714	peak_1903	0	106570958	ssa01	15817026	16079275	+
ssa01	15977341	15977516	peak_1904	0	106570958	ssa01	15817026	16079275	+
ssa01	15990119	15990615	peak_1905	0	106570958	ssa01	15817026	16079275	+
ssa01	15992658	15993597	peak_1906	0	106570958	ssa01	15817026	16079275	+
ssa01	16003526	16004981	peak_1907	0	106570958	ssa01	15817026	16079275	+
ssa01	16013186	16013549	peak_1908	0	106570958	ssa01	15817026	16079275	+
ssa01	16019032	16019315	peak_1909	0	106570958	ssa01	15817026	16079275	+
ssa01	16025184	16025699	peak_1910	0	106570958	ssa01	15817026	16079275	+
ssa01	16026501	16026652	peak_1911	0	106570958	ssa01	15817026	16079275	+
ssa01	16027128	16027585	peak_1912	0	106570958	ssa01	15817026	16079275	+
ssa01	16027908	16028199	peak_1913	0	106570958	ssa01	15817026	16079275	+
ssa01	16030721	16030939	peak_1914	0	106570958	ssa01	15817026	16079275	+
ssa01	16032292	16032680	peak_1915	0	106570958	ssa01	15817026	16079275	+
ssa01	16037433	16037818	peak_1917	0	106570958	ssa01	15817026	16079275	+
ssa01	16051060	16051404	peak_1918	0	106570958	ssa01	15817026	16079275	+
ssa01	16054942	16055366	peak_1919	0	106570958	ssa01	15817026	16079275	+
ssa01	16061323	16061669	peak_1920	0	106570958	ssa01	15817026	16079275	+
ssa01	16061803	16062491	peak_1921	0	106570958	ssa01	15817026	16079275	+
ssa01	16062823	16063709	peak_1922	0	106570958	ssa01	15817026	16079275	+
ssa01	16066547	16067645	peak_1923	0	106570958	ssa01	15817026	16079275	+
ssa01	16071274	16071504	peak_1924	0	106570958	ssa01	15817026	16079275	+
ssa01	16071619	16072019	peak_1925	0	106570958	ssa01	15817026	16079275	+
ssa01	16092946	16093685	peak_1928	0	106570601	ssa01	16093166	16494780	+
ssa01	16099177	16099451	peak_1929	0	106570601	ssa01	16093166	16494780	+
ssa01	16099670	16099878	peak_1930	0	106570601	ssa01	16093166	16494780	+
ssa01	16115460	16115559	peak_1931	0	106570601	ssa01	16093166	16494780	+
ssa01	16128930	16129140	peak_1932	0	106570601	ssa01	16093166	16494780	+
ssa01	16130818	16130989	peak_1933	0	106570601	ssa01	16093166	16494780	+
ssa01	16132730	16133876	peak_1935	0	106570601	ssa01	16093166	16494780	+
ssa01	16136868	16137038	peak_1936	0	106570601	ssa01	16093166	16494780	+
ssa01	16169132	16169345	peak_1937	0	106570601	ssa01	16093166	16494780	+
ssa01	16188411	16188512	peak_1938	0	106570601	ssa01	16093166	16494780	+
ssa01	16204336	16204699	peak_1939	0	106570601	ssa01	16093166	16494780	+
ssa01	16206872	16206999	peak_1940	0	106570601	ssa01	16093166	16494780	+
ssa01	16217161	16217690	peak_1941	0	106570601	ssa01	16093166	16494780	+
ssa01	16231196	16231470	peak_1942	0	106570601	ssa01	16093166	16494780	+
ssa01	16234571	16234878	peak_1943	0	106570601	ssa01	16093166	16494780	+
ssa01	16237069	16237306	peak_1944	0	106570601	ssa01	16093166	16494780	+
ssa01	16237421	16238090	peak_1945	0	106570601	ssa01	16093166	16494780	+
ssa01	16246012	16246131	peak_1946	0	106570601	ssa01	16093166	16494780	+
ssa01	16291670	16291858	peak_1947	0	106570601	ssa01	16093166	16494780	+
ssa01	16300044	16300860	peak_1948	0	106570601	ssa01	16093166	16494780	+
ssa01	16315285	16315455	peak_1950	0	106570601	ssa01	16093166	16494780	+
ssa01	16318142	16319481	peak_1951	0	106570601	ssa01	16093166	16494780	+
ssa01	16319923	16320098	peak_1952	0	106570601	ssa01	16093166	16494780	+
ssa01	16323480	16323844	peak_1953	0	106570601	ssa01	16093166	16494780	+
ssa01	16324084	16324245	peak_1954	0	106570601	ssa01	16093166	16494780	+
ssa01	16368727	16369256	peak_1955	0	106570601	ssa01	16093166	16494780	+
ssa01	16387049	16387597	peak_1956	0	106570601	ssa01	16093166	16494780	+
ssa01	16390930	16391590	peak_1957	0	106570601	ssa01	16093166	16494780	+
ssa01	16391943	16392240	peak_1958	0	106570601	ssa01	16093166	16494780	+
ssa01	16392603	16392815	peak_1959	0	106570601	ssa01	16093166	16494780	+
ssa01	16398153	16398564	peak_1960	0	106570601	ssa01	16093166	16494780	+
ssa01	16418399	16419243	peak_1961	0	106570601	ssa01	16093166	16494780	+
ssa01	16422030	16422432	peak_1962	0	106570601	ssa01	16093166	16494780	+
ssa01	16428663	16429029	peak_1963	0	106570601	ssa01	16093166	16494780	+
ssa01	16429976	16430136	peak_1964	0	106570601	ssa01	16093166	16494780	+
ssa01	16432690	16432869	peak_1965	0	106570601	ssa01	16093166	16494780	+
ssa01	16437725	16437918	peak_1966	0	106570601	ssa01	16093166	16494780	+
ssa01	16443010	16443978	peak_1967	0	106570601	ssa01	16093166	16494780	+
ssa01	16445405	16445590	peak_1969	0	106570601	ssa01	16093166	16494780	+
ssa01	16446348	16446519	peak_1970	0	106570601	ssa01	16093166	16494780	+
ssa01	16446868	16447036	peak_1971	0	106570601	ssa01	16093166	16494780	+
ssa01	16448271	16448506	peak_1972	0	106570601	ssa01	16093166	16494780	+
ssa01	16464390	16464820	peak_1973	0	106570601	ssa01	16093166	16494780	+
ssa01	16465020	16465239	peak_1974	0	106570601	ssa01	16093166	16494780	+
ssa01	16465706	16466180	peak_1975	0	106570601	ssa01	16093166	16494780	+
ssa01	16486784	16486909	peak_1977	0	106570601	ssa01	16093166	16494780	+
ssa01	16517548	16517815	peak_1978	0	106571300	ssa01	16503576	16522653	-
ssa01	16519870	16520039	peak_1979	0	106571300	ssa01	16503576	16522653	-
ssa01	16521547	16522930	peak_1980	0	106571300	ssa01	16503576	16522653	-
ssa01	16525224	16525895	peak_1981	0	106571381	ssa01	16525545	16537208	+
ssa01	16526391	16526589	peak_1982	0	106571381	ssa01	16525545	16537208	+
ssa01	16529699	16530175	peak_1983	0	106571381	ssa01	16525545	16537208	+
ssa01	16546713	16546892	peak_1985	0	106571499	ssa01	16546867	16556595	+
ssa01	16556591	16556980	peak_1986	0	106571499	ssa01	16546867	16556595	+
ssa01	16556591	16556980	peak_1986	0	106571436	ssa01	16556673	16597462	+
ssa01	16557341	16557744	peak_1987	0	106571436	ssa01	16556673	16597462	+
ssa01	16559652	16560038	peak_1988	0	106571436	ssa01	16556673	16597462	+
ssa01	16561483	16561590	peak_1989	0	106571436	ssa01	16556673	16597462	+
ssa01	16567051	16567219	peak_1990	0	106571436	ssa01	16556673	16597462	+
ssa01	16567356	16567497	peak_1991	0	106571436	ssa01	16556673	16597462	+
ssa01	16567670	16567874	peak_1992	0	106571436	ssa01	16556673	16597462	+
ssa01	16568204	16568613	peak_1993	0	106571436	ssa01	16556673	16597462	+
ssa01	16573896	16574393	peak_1994	0	106571436	ssa01	16556673	16597462	+
ssa01	16580107	16580987	peak_1996	0	106571436	ssa01	16556673	16597462	+
ssa01	16593991	16595105	peak_1997	0	106571436	ssa01	16556673	16597462	+
ssa01	16595603	16597329	peak_1998	0	106571436	ssa01	16556673	16597462	+
ssa01	16598936	16599552	peak_1999	0	106571589	ssa01	16599055	16606157	+
ssa01	16599655	16599771	peak_2000	0	106571589	ssa01	16599055	16606157	+
ssa01	16615103	16615598	peak_2001	0	106571704	ssa01	16615217	16638695	+
ssa01	16615772	16615931	peak_2002	0	106571704	ssa01	16615217	16638695	+
ssa01	16616120	16616302	peak_2003	0	106571704	ssa01	16615217	16638695	+
ssa01	16637237	16638162	peak_2004	0	106571704	ssa01	16615217	16638695	+
ssa01	16637237	16638162	peak_2004	0	100286480	ssa01	16635503	16637886	-
ssa01	16641241	16641379	peak_2005	0	106571650	ssa01	16638664	16662129	-
ssa01	16645114	16645313	peak_2006	0	106571650	ssa01	16638664	16662129	-
ssa01	16661677	16661832	peak_2008	0	106571650	ssa01	16638664	16662129	-
ssa01	16645114	16645313	peak_2006	1564	106571800	ssa01	16646876	16654996	-
ssa01	16717819	16718098	peak_2014	0	106571863	ssa01	16718006	16822849	+
ssa01	16734888	16735024	peak_2015	0	106571863	ssa01	16718006	16822849	+
ssa01	16748865	16749087	peak_2016	0	106571863	ssa01	16718006	16822849	+
ssa01	16757481	16757688	peak_2017	0	106571863	ssa01	16718006	16822849	+
ssa01	16785054	16785147	peak_2018	0	106571863	ssa01	16718006	16822849	+
ssa01	16793785	16794242	peak_2019	0	106571863	ssa01	16718006	16822849	+
ssa01	16802345	16802782	peak_2020	0	106571863	ssa01	16718006	16822849	+
ssa01	16816553	16817005	peak_2022	0	106571863	ssa01	16718006	16822849	+
ssa01	16820834	16820992	peak_2023	0	106571863	ssa01	16718006	16822849	+
ssa01	16825758	16826154	peak_2025	0	106571921	ssa01	16822856	16839172	-
ssa01	16838497	16838652	peak_2026	0	106571921	ssa01	16822856	16839172	-
ssa01	16838832	16839213	peak_2027	0	106571921	ssa01	16822856	16839172	-
ssa01	16870355	16870565	peak_2031	0	106571989	ssa01	16867026	16915126	-
ssa01	16870666	16872292	peak_2032	0	106571989	ssa01	16867026	16915126	-
ssa01	16874278	16875037	peak_2034	0	106571989	ssa01	16867026	16915126	-
ssa01	16875661	16876289	peak_2035	0	106571989	ssa01	16867026	16915126	-
ssa01	16878848	16879340	peak_2036	0	106571989	ssa01	16867026	16915126	-
ssa01	16880224	16880562	peak_2037	0	106571989	ssa01	16867026	16915126	-
ssa01	16880759	16881191	peak_2038	0	106571989	ssa01	16867026	16915126	-
ssa01	16882022	16882491	peak_2039	0	106571989	ssa01	16867026	16915126	-
ssa01	16883454	16884086	peak_2040	0	106571989	ssa01	16867026	16915126	-
ssa01	16887459	16887995	peak_2041	0	106571989	ssa01	16867026	16915126	-
ssa01	16896840	16897254	peak_2043	0	106571989	ssa01	16867026	16915126	-
ssa01	16906415	16907081	peak_2044	0	106571989	ssa01	16867026	16915126	-
ssa01	16913923	16914601	peak_2045	0	106571989	ssa01	16867026	16915126	-
ssa01	16914767	16915638	peak_2046	0	106571989	ssa01	16867026	16915126	-
ssa01	16927992	16928193	peak_2048	0	106572417	ssa01	16926320	16947708	-
ssa01	16933903	16934322	peak_2049	0	106572417	ssa01	16926320	16947708	-
ssa01	16946669	16946768	peak_2050	0	106572417	ssa01	16926320	16947708	-
ssa01	16946901	16948387	peak_2051	0	106572417	ssa01	16926320	16947708	-
ssa01	16946901	16948387	peak_2051	0	106572210	ssa01	16947869	16972470	+
ssa01	16960818	16961164	peak_2052	0	106572210	ssa01	16947869	16972470	+
ssa01	16985922	16986119	peak_2053	0	106572330	ssa01	16972841	16991630	-
ssa01	16991115	16991793	peak_2054	0	106572330	ssa01	16972841	16991630	-
ssa01	16991115	16991793	peak_2054	-459	106572473	ssa01	16992251	16993118	+
ssa01	17085336	17085451	peak_2057	0	106572557	ssa01	17083271	17133134	-
ssa01	17101615	17101751	peak_2058	0	106572557	ssa01	17083271	17133134	-
ssa01	17102012	17102302	peak_2059	0	106572557	ssa01	17083271	17133134	-
ssa01	17106224	17106403	peak_2060	0	106572557	ssa01	17083271	17133134	-
ssa01	17111825	17112048	peak_2061	0	106572557	ssa01	17083271	17133134	-
ssa01	17112528	17112645	peak_2062	0	106572557	ssa01	17083271	17133134	-
ssa01	17115887	17116202	peak_2063	0	106572557	ssa01	17083271	17133134	-
ssa01	17122605	17123151	peak_2065	0	106572557	ssa01	17083271	17133134	-
ssa01	17122605	17123151	peak_2065	0	106572824	ssa01	17118798	17158731	+
ssa01	17222077	17222264	peak_2066	-2593	106570820	ssa01	17174054	17219485	-
ssa01	17239751	17239851	peak_2068	0	106572928	ssa01	17237348	17324721	-
ssa01	17254708	17254844	peak_2069	0	106572928	ssa01	17237348	17324721	-
ssa01	17265870	17266351	peak_2071	0	106572928	ssa01	17237348	17324721	-
ssa01	17274128	17274714	peak_2072	0	106572928	ssa01	17237348	17324721	-
ssa01	17276948	17277291	peak_2073	0	106572928	ssa01	17237348	17324721	-
ssa01	17279237	17279470	peak_2074	0	106572928	ssa01	17237348	17324721	-
ssa01	17302793	17302997	peak_2075	0	106572928	ssa01	17237348	17324721	-
ssa01	17315531	17315999	peak_2076	0	106572928	ssa01	17237348	17324721	-
ssa01	17316587	17316706	peak_2077	0	106572928	ssa01	17237348	17324721	-
ssa01	17322492	17322706	peak_2078	0	106572928	ssa01	17237348	17324721	-
ssa01	17324244	17324703	peak_2079	0	106572928	ssa01	17237348	17324721	-
ssa01	17336670	17336922	peak_2081	0	106573019	ssa01	17325595	17470072	-
ssa01	17338179	17338361	peak_2082	0	106573019	ssa01	17325595	17470072	-
ssa01	17338629	17338992	peak_2083	0	106573019	ssa01	17325595	17470072	-
ssa01	17339495	17340025	peak_2084	0	106573019	ssa01	17325595	17470072	-
ssa01	17352000	17352702	peak_2086	0	106573019	ssa01	17325595	17470072	-
ssa01	17359774	17360058	peak_2087	0	106573019	ssa01	17325595	17470072	-
ssa01	17360635	17360804	peak_2088	0	106573019	ssa01	17325595	17470072	-
ssa01	17361933	17362325	peak_2089	0	106573019	ssa01	17325595	17470072	-
ssa01	17366555	17367207	peak_2091	0	106573019	ssa01	17325595	17470072	-
ssa01	17368198	17368638	peak_2092	0	106573019	ssa01	17325595	17470072	-
ssa01	17378163	17378421	peak_2093	0	106573019	ssa01	17325595	17470072	-
ssa01	17383624	17384653	peak_2094	0	106573019	ssa01	17325595	17470072	-
ssa01	17389799	17390073	peak_2095	0	106573019	ssa01	17325595	17470072	-
ssa01	17399340	17399576	peak_2096	0	106573019	ssa01	17325595	17470072	-
ssa01	17402362	17403481	peak_2097	0	106573019	ssa01	17325595	17470072	-
ssa01	17409192	17409310	peak_2098	0	106573019	ssa01	17325595	17470072	-
ssa01	17415788	17415998	peak_2101	0	106573019	ssa01	17325595	17470072	-
ssa01	17418310	17418783	peak_2102	0	106573019	ssa01	17325595	17470072	-
ssa01	17419029	17419315	peak_2103	0	106573019	ssa01	17325595	17470072	-
ssa01	17421361	17422047	peak_2104	0	106573019	ssa01	17325595	17470072	-
ssa01	17422231	17422350	peak_2105	0	106573019	ssa01	17325595	17470072	-
ssa01	17433732	17434693	peak_2106	0	106573019	ssa01	17325595	17470072	-
ssa01	17435951	17436914	peak_2107	0	106573019	ssa01	17325595	17470072	-
ssa01	17438928	17439395	peak_2108	0	106573019	ssa01	17325595	17470072	-
ssa01	17441676	17442197	peak_2109	0	106573019	ssa01	17325595	17470072	-
ssa01	17443237	17443614	peak_2110	0	106573019	ssa01	17325595	17470072	-
ssa01	17443849	17444035	peak_2111	0	106573019	ssa01	17325595	17470072	-
ssa01	17445175	17445443	peak_2112	0	106573019	ssa01	17325595	17470072	-
ssa01	17445864	17446165	peak_2113	0	106573019	ssa01	17325595	17470072	-
ssa01	17456001	17456143	peak_2114	0	106573019	ssa01	17325595	17470072	-
ssa01	17459616	17459749	peak_2115	0	106573019	ssa01	17325595	17470072	-
ssa01	17464697	17464844	peak_2116	0	106573019	ssa01	17325595	17470072	-
ssa01	17466281	17466615	peak_2117	0	106573019	ssa01	17325595	17470072	-
ssa01	17469406	17470890	peak_2118	0	106573019	ssa01	17325595	17470072	-
ssa01	17602094	17602234	peak_2141	0	106573328	ssa01	17601167	17643268	-
ssa01	17602594	17603243	peak_2142	0	106573328	ssa01	17601167	17643268	-
ssa01	17606169	17606620	peak_2143	0	106573328	ssa01	17601167	17643268	-
ssa01	17608597	17608814	peak_2144	0	106573328	ssa01	17601167	17643268	-
ssa01	17611952	17613010	peak_2145	0	106573328	ssa01	17601167	17643268	-
ssa01	17615504	17616644	peak_2146	0	106573328	ssa01	17601167	17643268	-
ssa01	17618176	17619154	peak_2147	0	106573328	ssa01	17601167	17643268	-
ssa01	17627191	17628583	peak_2148	0	106573328	ssa01	17601167	17643268	-
ssa01	17635379	17636423	peak_2149	0	106573328	ssa01	17601167	17643268	-
ssa01	17638573	17638807	peak_2150	0	106573328	ssa01	17601167	17643268	-
ssa01	17639456	17640877	peak_2151	0	106573328	ssa01	17601167	17643268	-
ssa01	17642700	17643683	peak_2152	0	106573328	ssa01	17601167	17643268	-
ssa01	17677052	17678556	peak_2167	0	106573499	ssa01	17678100	17704723	+
ssa01	17691943	17692397	peak_2169	0	106573499	ssa01	17678100	17704723	+
ssa01	17698399	17698545	peak_2170	0	106573499	ssa01	17678100	17704723	+
ssa01	17698875	17699196	peak_2171	0	106573499	ssa01	17678100	17704723	+
ssa01	17702932	17703489	peak_2172	0	106573499	ssa01	17678100	17704723	+
ssa01	17710274	17711066	peak_2174	0	106573624	ssa01	17710563	17715374	+
ssa01	17712881	17713045	peak_2175	0	106573624	ssa01	17710563	17715374	+
ssa01	17719658	17721105	peak_2177	0	106573685	ssa01	17720037	17724329	+
ssa01	17739769	17739880	peak_2179	0	106573748	ssa01	17726395	17818269	+
ssa01	17750590	17750848	peak_2180	0	106573748	ssa01	17726395	17818269	+
ssa01	17751398	17751776	peak_2181	0	106573748	ssa01	17726395	17818269	+
ssa01	17765429	17765773	peak_2182	0	106573748	ssa01	17726395	17818269	+
ssa01	17999227	17999484	peak_2192	0	106573945	ssa01	17998691	18019058	-
ssa01	18020526	18020757	peak_2193	0	106574021	ssa01	18020732	18046742	-
ssa01	18021037	18021302	peak_2194	0	106574021	ssa01	18020732	18046742	-
ssa01	18034084	18034505	peak_2195	0	106574021	ssa01	18020732	18046742	-
ssa01	18036939	18037521	peak_2196	0	106574021	ssa01	18020732	18046742	-
ssa01	18040720	18040987	peak_2197	0	106574021	ssa01	18020732	18046742	-
ssa01	18042598	18043337	peak_2198	0	106574021	ssa01	18020732	18046742	-
ssa01	18043778	18044172	peak_2199	0	106574021	ssa01	18020732	18046742	-
ssa01	18060186	18060409	peak_2203	0	106574183	ssa01	18059792	18078608	-
ssa01	18070318	18070524	peak_2204	0	106574183	ssa01	18059792	18078608	-
ssa01	18071981	18072368	peak_2205	0	106574183	ssa01	18059792	18078608	-
ssa01	18073525	18073860	peak_2207	0	106574183	ssa01	18059792	18078608	-
ssa01	18074154	18074384	peak_2208	0	106574183	ssa01	18059792	18078608	-
ssa01	18074539	18074875	peak_2209	0	106574183	ssa01	18059792	18078608	-
ssa01	18078058	18079287	peak_2210	0	106574183	ssa01	18059792	18078608	-
ssa01	18096002	18096126	peak_2212	0	106574233	ssa01	18094427	18376468	+
ssa01	18098088	18098868	peak_2213	0	106574233	ssa01	18094427	18376468	+
ssa01	18101070	18101978	peak_2214	0	106574233	ssa01	18094427	18376468	+
ssa01	18108002	18108521	peak_2215	0	106574233	ssa01	18094427	18376468	+
ssa01	18108727	18109015	peak_2216	0	106574233	ssa01	18094427	18376468	+
ssa01	18124448	18124630	peak_2217	0	106574233	ssa01	18094427	18376468	+
ssa01	18130523	18130697	peak_2218	0	106574233	ssa01	18094427	18376468	+
ssa01	18133937	18134328	peak_2219	0	106574233	ssa01	18094427	18376468	+
ssa01	18135580	18135748	peak_2220	0	106574233	ssa01	18094427	18376468	+
ssa01	18142868	18143298	peak_2221	0	106574233	ssa01	18094427	18376468	+
ssa01	18167221	18167926	peak_2222	0	106574233	ssa01	18094427	18376468	+
ssa01	18171657	18171896	peak_2223	0	106574233	ssa01	18094427	18376468	+
ssa01	18192393	18192912	peak_2224	0	106574233	ssa01	18094427	18376468	+
ssa01	18193274	18193544	peak_2225	0	106574233	ssa01	18094427	18376468	+
ssa01	18199590	18200019	peak_2226	0	106574233	ssa01	18094427	18376468	+
ssa01	18200355	18200743	peak_2227	0	106574233	ssa01	18094427	18376468	+
ssa01	18201202	18201487	peak_2228	0	106574233	ssa01	18094427	18376468	+
ssa01	18201604	18201745	peak_2229	0	106574233	ssa01	18094427	18376468	+
ssa01	18209173	18209323	peak_2230	0	106574233	ssa01	18094427	18376468	+
ssa01	18212924	18213387	peak_2231	0	106574233	ssa01	18094427	18376468	+
ssa01	18213918	18214286	peak_2232	0	106574233	ssa01	18094427	18376468	+
ssa01	18222541	18223126	peak_2233	0	106574233	ssa01	18094427	18376468	+
ssa01	18239410	18239599	peak_2234	0	106574233	ssa01	18094427	18376468	+
ssa01	18243712	18244311	peak_2235	0	106574233	ssa01	18094427	18376468	+
ssa01	18252389	18252701	peak_2236	0	106574233	ssa01	18094427	18376468	+
ssa01	18253843	18254224	peak_2237	0	106574233	ssa01	18094427	18376468	+
ssa01	18255039	18255163	peak_2238	0	106574233	ssa01	18094427	18376468	+
ssa01	18260288	18260554	peak_2239	0	106574233	ssa01	18094427	18376468	+
ssa01	18263244	18263601	peak_2240	0	106574233	ssa01	18094427	18376468	+
ssa01	18269955	18270719	peak_2241	0	106574233	ssa01	18094427	18376468	+
ssa01	18272589	18272874	peak_2242	0	106574233	ssa01	18094427	18376468	+
ssa01	18273274	18273556	peak_2243	0	106574233	ssa01	18094427	18376468	+
ssa01	18296707	18297345	peak_2244	0	106574233	ssa01	18094427	18376468	+
ssa01	18325981	18326228	peak_2245	0	106574233	ssa01	18094427	18376468	+
ssa01	18343051	18343403	peak_2246	0	106574233	ssa01	18094427	18376468	+
ssa01	18362124	18362637	peak_2247	0	106574233	ssa01	18094427	18376468	+
ssa01	18364247	18364404	peak_2248	0	106574233	ssa01	18094427	18376468	+
ssa01	18365368	18366242	peak_2249	0	106574233	ssa01	18094427	18376468	+
ssa01	18366421	18366480	peak_2250	0	106574233	ssa01	18094427	18376468	+
ssa01	18368128	18368285	peak_2251	0	106574233	ssa01	18094427	18376468	+
ssa01	18390073	18390822	peak_2254	0	106574378	ssa01	18390621	18399275	+
ssa01	18391492	18392353	peak_2255	0	106574378	ssa01	18390621	18399275	+
ssa01	18397437	18398034	peak_2256	0	106574378	ssa01	18390621	18399275	+
ssa01	18422411	18423134	peak_2259	0	106574446	ssa01	18423001	18513980	+
ssa01	18423351	18423449	peak_2260	0	106574446	ssa01	18423001	18513980	+
ssa01	18425011	18425101	peak_2261	0	106574446	ssa01	18423001	18513980	+
ssa01	18427256	18427428	peak_2262	0	106574446	ssa01	18423001	18513980	+
ssa01	18428706	18429258	peak_2263	0	106574446	ssa01	18423001	18513980	+
ssa01	18447472	18447641	peak_2264	0	106574446	ssa01	18423001	18513980	+
ssa01	18448323	18449852	peak_2265	0	106574446	ssa01	18423001	18513980	+
ssa01	18450646	18450996	peak_2266	0	106574446	ssa01	18423001	18513980	+
ssa01	18454451	18454689	peak_2267	0	106574446	ssa01	18423001	18513980	+
ssa01	18454920	18455136	peak_2268	0	106574446	ssa01	18423001	18513980	+
ssa01	18456658	18456901	peak_2269	0	106574446	ssa01	18423001	18513980	+
ssa01	18457601	18457857	peak_2270	0	106574446	ssa01	18423001	18513980	+
ssa01	18463536	18464213	peak_2271	0	106574446	ssa01	18423001	18513980	+
ssa01	18470112	18470277	peak_2272	0	106574446	ssa01	18423001	18513980	+
ssa01	18470577	18470847	peak_2273	0	106574446	ssa01	18423001	18513980	+
ssa01	18471680	18472597	peak_2274	0	106574446	ssa01	18423001	18513980	+
ssa01	18480972	18481246	peak_2275	0	106574446	ssa01	18423001	18513980	+
ssa01	18482665	18483423	peak_2276	0	106574446	ssa01	18423001	18513980	+
ssa01	18487375	18488075	peak_2277	0	106574446	ssa01	18423001	18513980	+
ssa01	18495867	18496145	peak_2278	0	106574446	ssa01	18423001	18513980	+
ssa01	18496289	18496517	peak_2279	0	106574446	ssa01	18423001	18513980	+
ssa01	18510019	18510709	peak_2281	0	106574446	ssa01	18423001	18513980	+
ssa01	18511353	18511453	peak_2282	0	106574446	ssa01	18423001	18513980	+
ssa01	18517168	18518277	peak_2283	0	106574561	ssa01	18517381	18524948	+
ssa01	18518393	18518950	peak_2284	0	106574561	ssa01	18517381	18524948	+
ssa01	18519497	18519655	peak_2285	0	106574561	ssa01	18517381	18524948	+
ssa01	18519852	18519984	peak_2286	0	106574561	ssa01	18517381	18524948	+
ssa01	18520089	18520423	peak_2287	0	106574561	ssa01	18517381	18524948	+
ssa01	18520539	18520913	peak_2288	0	106574561	ssa01	18517381	18524948	+
ssa01	18525003	18525136	peak_2289	0	106574640	ssa01	18524475	18531883	-
ssa01	18531976	18532612	peak_2290	0	106574998	ssa01	18532181	18537392	+
ssa01	18533893	18534071	peak_2291	0	106574998	ssa01	18532181	18537392	+
ssa01	18537373	18537624	peak_2292	0	106574998	ssa01	18532181	18537392	+
ssa01	18541691	18542000	peak_2293	0	106574720	ssa01	18538088	18635233	-
ssa01	18542655	18543126	peak_2294	0	106574720	ssa01	18538088	18635233	-
ssa01	18544397	18544657	peak_2295	0	106574720	ssa01	18538088	18635233	-
ssa01	18544758	18544967	peak_2296	0	106574720	ssa01	18538088	18635233	-
ssa01	18546138	18546320	peak_2297	0	106574720	ssa01	18538088	18635233	-
ssa01	18546450	18547084	peak_2298	0	106574720	ssa01	18538088	18635233	-
ssa01	18552010	18552174	peak_2299	0	106574720	ssa01	18538088	18635233	-
ssa01	18552570	18552682	peak_2300	0	106574720	ssa01	18538088	18635233	-
ssa01	18554015	18554199	peak_2301	0	106574720	ssa01	18538088	18635233	-
ssa01	18556474	18556866	peak_2302	0	106574720	ssa01	18538088	18635233	-
ssa01	18557151	18557473	peak_2303	0	106574720	ssa01	18538088	18635233	-
ssa01	18557863	18559745	peak_2304	0	106574720	ssa01	18538088	18635233	-
ssa01	18566400	18566962	peak_2305	0	106574720	ssa01	18538088	18635233	-
ssa01	18567105	18567250	peak_2306	0	106574720	ssa01	18538088	18635233	-
ssa01	18568236	18568647	peak_2308	0	106574720	ssa01	18538088	18635233	-
ssa01	18571252	18571364	peak_2309	0	106574720	ssa01	18538088	18635233	-
ssa01	18571508	18572268	peak_2310	0	106574720	ssa01	18538088	18635233	-
ssa01	18575894	18576294	peak_2311	0	106574720	ssa01	18538088	18635233	-
ssa01	18577311	18578288	peak_2312	0	106574720	ssa01	18538088	18635233	-
ssa01	18581114	18581560	peak_2313	0	106574720	ssa01	18538088	18635233	-
ssa01	18581956	18582126	peak_2314	0	106574720	ssa01	18538088	18635233	-
ssa01	18587137	18588015	peak_2315	0	106574720	ssa01	18538088	18635233	-
ssa01	18598058	18598367	peak_2316	0	106574720	ssa01	18538088	18635233	-
ssa01	18598517	18598692	peak_2317	0	106574720	ssa01	18538088	18635233	-
ssa01	18598799	18599436	peak_2318	0	106574720	ssa01	18538088	18635233	-
ssa01	18603567	18603703	peak_2319	0	106574720	ssa01	18538088	18635233	-
ssa01	18607897	18608410	peak_2320	0	106574720	ssa01	18538088	18635233	-
ssa01	18615935	18616214	peak_2321	0	106574720	ssa01	18538088	18635233	-
ssa01	18619205	18619550	peak_2322	0	106574720	ssa01	18538088	18635233	-
ssa01	18620989	18621850	peak_2323	0	106574720	ssa01	18538088	18635233	-
ssa01	18625521	18625797	peak_2324	0	106574720	ssa01	18538088	18635233	-
ssa01	18632226	18632706	peak_2325	0	106574720	ssa01	18538088	18635233	-
ssa01	18633669	18633974	peak_2326	0	106574720	ssa01	18538088	18635233	-
ssa01	18634106	18634241	peak_2327	0	106574720	ssa01	18538088	18635233	-
ssa01	18634439	18635395	peak_2328	0	106574720	ssa01	18538088	18635233	-
ssa01	18642579	18642935	peak_2331	0	106575065	ssa01	18642204	18929086	-
ssa01	18647334	18647748	peak_2332	0	106575065	ssa01	18642204	18929086	-
ssa01	18648160	18648376	peak_2333	0	106575065	ssa01	18642204	18929086	-
ssa01	18652776	18653162	peak_2334	0	106575065	ssa01	18642204	18929086	-
ssa01	18663884	18664031	peak_2335	0	106575065	ssa01	18642204	18929086	-
ssa01	18664141	18664274	peak_2336	0	106575065	ssa01	18642204	18929086	-
ssa01	18664660	18664823	peak_2337	0	106575065	ssa01	18642204	18929086	-
ssa01	18672685	18672847	peak_2338	0	106575065	ssa01	18642204	18929086	-
ssa01	18673211	18673429	peak_2339	0	106575065	ssa01	18642204	18929086	-
ssa01	18674845	18675159	peak_2340	0	106575065	ssa01	18642204	18929086	-
ssa01	18675416	18676012	peak_2341	0	106575065	ssa01	18642204	18929086	-
ssa01	18676161	18676543	peak_2342	0	106575065	ssa01	18642204	18929086	-
ssa01	18677660	18678096	peak_2343	0	106575065	ssa01	18642204	18929086	-
ssa01	18683834	18684048	peak_2344	0	106575065	ssa01	18642204	18929086	-
ssa01	18685460	18685533	peak_2345	0	106575065	ssa01	18642204	18929086	-
ssa01	18685878	18686275	peak_2346	0	106575065	ssa01	18642204	18929086	-
ssa01	18687673	18687988	peak_2347	0	106575065	ssa01	18642204	18929086	-
ssa01	18696289	18697079	peak_2348	0	106575065	ssa01	18642204	18929086	-
ssa01	18698957	18699293	peak_2349	0	106575065	ssa01	18642204	18929086	-
ssa01	18699799	18700013	peak_2350	0	106575065	ssa01	18642204	18929086	-
ssa01	18700980	18701083	peak_2351	0	106575065	ssa01	18642204	18929086	-
ssa01	18702257	18702373	peak_2352	0	106575065	ssa01	18642204	18929086	-
ssa01	18703012	18703281	peak_2353	0	106575065	ssa01	18642204	18929086	-
ssa01	18708610	18709089	peak_2354	0	106575065	ssa01	18642204	18929086	-
ssa01	18716681	18717168	peak_2355	0	106575065	ssa01	18642204	18929086	-
ssa01	18718331	18718558	peak_2357	0	106575065	ssa01	18642204	18929086	-
ssa01	18719295	18720605	peak_2358	0	106575065	ssa01	18642204	18929086	-
ssa01	18723275	18723390	peak_2360	0	106575065	ssa01	18642204	18929086	-
ssa01	18724177	18724564	peak_2361	0	106575065	ssa01	18642204	18929086	-
ssa01	18734797	18735300	peak_2363	0	106575065	ssa01	18642204	18929086	-
ssa01	18738139	18738302	peak_2364	0	106575065	ssa01	18642204	18929086	-
ssa01	18739381	18739626	peak_2365	0	106575065	ssa01	18642204	18929086	-
ssa01	18742355	18742842	peak_2366	0	106575065	ssa01	18642204	18929086	-
ssa01	18744637	18745010	peak_2367	0	106575065	ssa01	18642204	18929086	-
ssa01	18745219	18745323	peak_2368	0	106575065	ssa01	18642204	18929086	-
ssa01	18752357	18752584	peak_2369	0	106575065	ssa01	18642204	18929086	-
ssa01	18753565	18753873	peak_2370	0	106575065	ssa01	18642204	18929086	-
ssa01	18764835	18766442	peak_2371	0	106575065	ssa01	18642204	18929086	-
ssa01	18766853	18767851	peak_2372	0	106575065	ssa01	18642204	18929086	-
ssa01	18768034	18768426	peak_2373	0	106575065	ssa01	18642204	18929086	-
ssa01	18771146	18771299	peak_2374	0	106575065	ssa01	18642204	18929086	-
ssa01	18773308	18774170	peak_2375	0	106575065	ssa01	18642204	18929086	-
ssa01	18789048	18789207	peak_2376	0	106575065	ssa01	18642204	18929086	-
ssa01	18790330	18790746	peak_2377	0	106575065	ssa01	18642204	18929086	-
ssa01	18791648	18792043	peak_2378	0	106575065	ssa01	18642204	18929086	-
ssa01	18803418	18803706	peak_2379	0	106575065	ssa01	18642204	18929086	-
ssa01	18804278	18804546	peak_2380	0	106575065	ssa01	18642204	18929086	-
ssa01	18806813	18806989	peak_2382	0	106575065	ssa01	18642204	18929086	-
ssa01	18807741	18807901	peak_2383	0	106575065	ssa01	18642204	18929086	-
ssa01	18808804	18809509	peak_2384	0	106575065	ssa01	18642204	18929086	-
ssa01	18811312	18811556	peak_2385	0	106575065	ssa01	18642204	18929086	-
ssa01	18811717	18811841	peak_2386	0	106575065	ssa01	18642204	18929086	-
ssa01	18813282	18813446	peak_2387	0	106575065	ssa01	18642204	18929086	-
ssa01	18813570	18813875	peak_2388	0	106575065	ssa01	18642204	18929086	-
ssa01	18830276	18830584	peak_2389	0	106575065	ssa01	18642204	18929086	-
ssa01	18832123	18832509	peak_2390	0	106575065	ssa01	18642204	18929086	-
ssa01	18842213	18842352	peak_2391	0	106575065	ssa01	18642204	18929086	-
ssa01	18842576	18843122	peak_2392	0	106575065	ssa01	18642204	18929086	-
ssa01	18844410	18845137	peak_2393	0	106575065	ssa01	18642204	18929086	-
ssa01	18848282	18848467	peak_2394	0	106575065	ssa01	18642204	18929086	-
ssa01	18860106	18860969	peak_2395	0	106575065	ssa01	18642204	18929086	-
ssa01	18861576	18861796	peak_2396	0	106575065	ssa01	18642204	18929086	-
ssa01	18871364	18871763	peak_2397	0	106575065	ssa01	18642204	18929086	-
ssa01	18873829	18874648	peak_2398	0	106575065	ssa01	18642204	18929086	-
ssa01	18879783	18880258	peak_2399	0	106575065	ssa01	18642204	18929086	-
ssa01	18884815	18884984	peak_2400	0	106575065	ssa01	18642204	18929086	-
ssa01	18887995	18888568	peak_2401	0	106575065	ssa01	18642204	18929086	-
ssa01	18890804	18891088	peak_2402	0	106575065	ssa01	18642204	18929086	-
ssa01	18891570	18891708	peak_2403	0	106575065	ssa01	18642204	18929086	-
ssa01	18896074	18896236	peak_2405	0	106575065	ssa01	18642204	18929086	-
ssa01	18897084	18897331	peak_2406	0	106575065	ssa01	18642204	18929086	-
ssa01	18900122	18900271	peak_2408	0	106575065	ssa01	18642204	18929086	-
ssa01	18900467	18901162	peak_2409	0	106575065	ssa01	18642204	18929086	-
ssa01	18901397	18901635	peak_2410	0	106575065	ssa01	18642204	18929086	-
ssa01	18916377	18917058	peak_2411	0	106575065	ssa01	18642204	18929086	-
ssa01	18917178	18917294	peak_2412	0	106575065	ssa01	18642204	18929086	-
ssa01	18922024	18922372	peak_2413	0	106575065	ssa01	18642204	18929086	-
ssa01	18926447	18926783	peak_2414	0	106575065	ssa01	18642204	18929086	-
ssa01	18928720	18929646	peak_2415	0	106575065	ssa01	18642204	18929086	-
ssa01	19013989	19014241	peak_2445	0	106575475	ssa01	19013924	19019116	-
ssa01	19014460	19015072	peak_2446	0	106575475	ssa01	19013924	19019116	-
ssa01	19015447	19016173	peak_2447	0	106575475	ssa01	19013924	19019116	-
ssa01	19016320	19016926	peak_2448	0	106575475	ssa01	19013924	19019116	-
ssa01	19017533	19017828	peak_2449	0	106575475	ssa01	19013924	19019116	-
ssa01	19031498	19032647	peak_2457	0	106575182	ssa01	19027784	19132371	-
ssa01	19037758	19038168	peak_2458	0	106575182	ssa01	19027784	19132371	-
ssa01	19046075	19047502	peak_2459	0	106575182	ssa01	19027784	19132371	-
ssa01	19047983	19048511	peak_2460	0	106575182	ssa01	19027784	19132371	-
ssa01	19056955	19057537	peak_2461	0	106575182	ssa01	19027784	19132371	-
ssa01	19060639	19060865	peak_2462	0	106575182	ssa01	19027784	19132371	-
ssa01	19060976	19061170	peak_2463	0	106575182	ssa01	19027784	19132371	-
ssa01	19061902	19062145	peak_2464	0	106575182	ssa01	19027784	19132371	-
ssa01	19065098	19065962	peak_2465	0	106575182	ssa01	19027784	19132371	-
ssa01	19068961	19069243	peak_2466	0	106575182	ssa01	19027784	19132371	-
ssa01	19071658	19071933	peak_2467	0	106575182	ssa01	19027784	19132371	-
ssa01	19072057	19072740	peak_2468	0	106575182	ssa01	19027784	19132371	-
ssa01	19073173	19074109	peak_2469	0	106575182	ssa01	19027784	19132371	-
ssa01	19081547	19082528	peak_2470	0	106575182	ssa01	19027784	19132371	-
ssa01	19083525	19084014	peak_2471	0	106575182	ssa01	19027784	19132371	-
ssa01	19089339	19089436	peak_2472	0	106575182	ssa01	19027784	19132371	-
ssa01	19091482	19091763	peak_2473	0	106575182	ssa01	19027784	19132371	-
ssa01	19092602	19092803	peak_2474	0	106575182	ssa01	19027784	19132371	-
ssa01	19093560	19093739	peak_2475	0	106575182	ssa01	19027784	19132371	-
ssa01	19094013	19094196	peak_2476	0	106575182	ssa01	19027784	19132371	-
ssa01	19094315	19095057	peak_2477	0	106575182	ssa01	19027784	19132371	-
ssa01	19098973	19100166	peak_2478	0	106575182	ssa01	19027784	19132371	-
ssa01	19100479	19100658	peak_2479	0	106575182	ssa01	19027784	19132371	-
ssa01	19101572	19101982	peak_2480	0	106575182	ssa01	19027784	19132371	-
ssa01	19102663	19102896	peak_2481	0	106575182	ssa01	19027784	19132371	-
ssa01	19104631	19104992	peak_2482	0	106575182	ssa01	19027784	19132371	-
ssa01	19105094	19105617	peak_2483	0	106575182	ssa01	19027784	19132371	-
ssa01	19106900	19107297	peak_2484	0	106575182	ssa01	19027784	19132371	-
ssa01	19108725	19109069	peak_2485	0	106575182	ssa01	19027784	19132371	-
ssa01	19112610	19112826	peak_2486	0	106575182	ssa01	19027784	19132371	-
ssa01	19115177	19115383	peak_2487	0	106575182	ssa01	19027784	19132371	-
ssa01	19117752	19118315	peak_2488	0	106575182	ssa01	19027784	19132371	-
ssa01	19121703	19121857	peak_2489	0	106575182	ssa01	19027784	19132371	-
ssa01	19128610	19129060	peak_2490	0	106575182	ssa01	19027784	19132371	-
ssa01	19130598	19130904	peak_2491	0	106575182	ssa01	19027784	19132371	-
ssa01	19132268	19132494	peak_2492	0	106575182	ssa01	19027784	19132371	-
ssa01	19165515	19165697	peak_2501	0	106575636	ssa01	19164651	19233672	-
ssa01	19174179	19174483	peak_2502	0	106575636	ssa01	19164651	19233672	-
ssa01	19180148	19180304	peak_2503	0	106575636	ssa01	19164651	19233672	-
ssa01	19193168	19193566	peak_2504	0	106575636	ssa01	19164651	19233672	-
ssa01	19220311	19220445	peak_2505	0	106575636	ssa01	19164651	19233672	-
ssa01	19232692	19233845	peak_2506	0	106575636	ssa01	19164651	19233672	-
ssa01	19234709	19234931	peak_2507	0	100194758	ssa01	19233885	19308125	-
ssa01	19240963	19241192	peak_2508	0	100194758	ssa01	19233885	19308125	-
ssa01	19245600	19245854	peak_2510	0	100194758	ssa01	19233885	19308125	-
ssa01	19247051	19247254	peak_2511	0	100194758	ssa01	19233885	19308125	-
ssa01	19263106	19263333	peak_2512	0	100194758	ssa01	19233885	19308125	-
ssa01	19269271	19269598	peak_2513	0	100194758	ssa01	19233885	19308125	-
ssa01	19276660	19276806	peak_2514	0	100194758	ssa01	19233885	19308125	-
ssa01	19279888	19280241	peak_2515	0	100194758	ssa01	19233885	19308125	-
ssa01	19284199	19284788	peak_2516	0	100194758	ssa01	19233885	19308125	-
ssa01	19288248	19289003	peak_2517	0	100194758	ssa01	19233885	19308125	-
ssa01	19291642	19291922	peak_2518	0	100194758	ssa01	19233885	19308125	-
ssa01	19292079	19292198	peak_2519	0	100194758	ssa01	19233885	19308125	-
ssa01	19292590	19292762	peak_2520	0	100194758	ssa01	19233885	19308125	-
ssa01	19296943	19297266	peak_2522	0	100194758	ssa01	19233885	19308125	-
ssa01	19297432	19298108	peak_2523	0	100194758	ssa01	19233885	19308125	-
ssa01	19298722	19298945	peak_2524	0	100194758	ssa01	19233885	19308125	-
ssa01	19299330	19299449	peak_2525	0	100194758	ssa01	19233885	19308125	-
ssa01	19300990	19301505	peak_2526	0	100194758	ssa01	19233885	19308125	-
ssa01	19307802	19308098	peak_2527	0	100194758	ssa01	19233885	19308125	-
ssa01	19329085	19329640	peak_2534	0	106576015	ssa01	19329265	19337610	+
ssa01	19332870	19333085	peak_2535	0	106576015	ssa01	19329265	19337610	+
ssa01	19335666	19335842	peak_2536	0	106576015	ssa01	19329265	19337610	+
ssa01	19337400	19337711	peak_2537	0	106576015	ssa01	19329265	19337610	+
ssa01	19337400	19337711	peak_2537	0	106575860	ssa01	19337661	19407693	+
ssa01	19358285	19358470	peak_2538	0	106575860	ssa01	19337661	19407693	+
ssa01	19361267	19361545	peak_2539	0	106575860	ssa01	19337661	19407693	+
ssa01	19371536	19371910	peak_2540	0	106575860	ssa01	19337661	19407693	+
ssa01	19374715	19375397	peak_2541	0	106575860	ssa01	19337661	19407693	+
ssa01	19377044	19377509	peak_2543	0	106575860	ssa01	19337661	19407693	+
ssa01	19384520	19385178	peak_2544	0	106575860	ssa01	19337661	19407693	+
ssa01	19387733	19387860	peak_2545	0	106575860	ssa01	19337661	19407693	+
ssa01	19393042	19393218	peak_2546	0	106575860	ssa01	19337661	19407693	+
ssa01	19405778	19406112	peak_2547	0	106575860	ssa01	19337661	19407693	+
ssa01	19422861	19423535	peak_2548	0	106576068	ssa01	19419691	19423636	-
ssa01	19445627	19445770	peak_2551	0	106576115	ssa01	19444464	19447148	+
ssa01	19462440	19462646	peak_2552	0	106576162	ssa01	19449392	19468702	+
ssa01	19711414	19711673	peak_2578	0	100195732	ssa01	19706976	19730421	+
ssa01	19712863	19713080	peak_2579	0	100195732	ssa01	19706976	19730421	+
ssa01	19713280	19713368	peak_2580	0	100195732	ssa01	19706976	19730421	+
ssa01	19744617	19745037	peak_2581	682	106583423	ssa01	19745718	19754881	-
ssa01	19843281	19843582	peak_2591	0	106577674	ssa01	19837316	19873107	-
ssa01	19860963	19861124	peak_2592	0	106577674	ssa01	19837316	19873107	-
ssa01	19861810	19861992	peak_2593	0	106577674	ssa01	19837316	19873107	-
ssa01	19873026	19873219	peak_2595	0	106577674	ssa01	19837316	19873107	-
ssa01	19982939	19983992	peak_2615	0	106577869	ssa01	19983223	20185748	+
ssa01	19989193	19989754	peak_2616	0	106577869	ssa01	19983223	20185748	+
ssa01	19990294	19990608	peak_2617	0	106577869	ssa01	19983223	20185748	+
ssa01	20002784	20002919	peak_2618	0	106577869	ssa01	19983223	20185748	+
ssa01	20003085	20003939	peak_2619	0	106577869	ssa01	19983223	20185748	+
ssa01	20004110	20004510	peak_2620	0	106577869	ssa01	19983223	20185748	+
ssa01	20019967	20020572	peak_2621	0	106577869	ssa01	19983223	20185748	+
ssa01	20020743	20020863	peak_2622	0	106577869	ssa01	19983223	20185748	+
ssa01	20026766	20027221	peak_2623	0	106577869	ssa01	19983223	20185748	+
ssa01	20027824	20027947	peak_2624	0	106577869	ssa01	19983223	20185748	+
ssa01	20028412	20028795	peak_2625	0	106577869	ssa01	19983223	20185748	+
ssa01	20034858	20035037	peak_2626	0	106577869	ssa01	19983223	20185748	+
ssa01	20035391	20035825	peak_2627	0	106577869	ssa01	19983223	20185748	+
ssa01	20042785	20043673	peak_2629	0	106577869	ssa01	19983223	20185748	+
ssa01	20043789	20043875	peak_2630	0	106577869	ssa01	19983223	20185748	+
ssa01	20050797	20051001	peak_2632	0	106577869	ssa01	19983223	20185748	+
ssa01	20056119	20056595	peak_2633	0	106577869	ssa01	19983223	20185748	+
ssa01	20057574	20057730	peak_2634	0	106577869	ssa01	19983223	20185748	+
ssa01	20057918	20058135	peak_2635	0	106577869	ssa01	19983223	20185748	+
ssa01	20068987	20069388	peak_2636	0	106577869	ssa01	19983223	20185748	+
ssa01	20077615	20077837	peak_2637	0	106577869	ssa01	19983223	20185748	+
ssa01	20092131	20092597	peak_2638	0	106577869	ssa01	19983223	20185748	+
ssa01	20094734	20094868	peak_2639	0	106577869	ssa01	19983223	20185748	+
ssa01	20095102	20095497	peak_2640	0	106577869	ssa01	19983223	20185748	+
ssa01	20095611	20095753	peak_2641	0	106577869	ssa01	19983223	20185748	+
ssa01	20096021	20096379	peak_2642	0	106577869	ssa01	19983223	20185748	+
ssa01	20104228	20104434	peak_2643	0	106577869	ssa01	19983223	20185748	+
ssa01	20106517	20107729	peak_2644	0	106577869	ssa01	19983223	20185748	+
ssa01	20107851	20107937	peak_2645	0	106577869	ssa01	19983223	20185748	+
ssa01	20108462	20108617	peak_2646	0	106577869	ssa01	19983223	20185748	+
ssa01	20117489	20118425	peak_2647	0	106577869	ssa01	19983223	20185748	+
ssa01	20118665	20118887	peak_2648	0	106577869	ssa01	19983223	20185748	+
ssa01	20124023	20124139	peak_2649	0	106577869	ssa01	19983223	20185748	+
ssa01	20131902	20133149	peak_2650	0	106577869	ssa01	19983223	20185748	+
ssa01	20135436	20135709	peak_2651	0	106577869	ssa01	19983223	20185748	+
ssa01	20141182	20141296	peak_2652	0	106577869	ssa01	19983223	20185748	+
ssa01	20142044	20142193	peak_2653	0	106577869	ssa01	19983223	20185748	+
ssa01	20142423	20142872	peak_2654	0	106577869	ssa01	19983223	20185748	+
ssa01	20143866	20143962	peak_2655	0	106577869	ssa01	19983223	20185748	+
ssa01	20148454	20148639	peak_2656	0	106577869	ssa01	19983223	20185748	+
ssa01	20148771	20149764	peak_2657	0	106577869	ssa01	19983223	20185748	+
ssa01	20150089	20150327	peak_2658	0	106577869	ssa01	19983223	20185748	+
ssa01	20153388	20153586	peak_2659	0	106577869	ssa01	19983223	20185748	+
ssa01	20164515	20164845	peak_2660	0	106577869	ssa01	19983223	20185748	+
ssa01	20171088	20171621	peak_2661	0	106577869	ssa01	19983223	20185748	+
ssa01	20171826	20171932	peak_2662	0	106577869	ssa01	19983223	20185748	+
ssa01	20173073	20173618	peak_2663	0	106577869	ssa01	19983223	20185748	+
ssa01	20180874	20181033	peak_2664	0	106577869	ssa01	19983223	20185748	+
ssa01	20181217	20181371	peak_2665	0	106577869	ssa01	19983223	20185748	+
ssa01	20181734	20182194	peak_2666	0	106577869	ssa01	19983223	20185748	+
ssa01	20182863	20183079	peak_2667	0	106577869	ssa01	19983223	20185748	+
ssa01	20189455	20189599	peak_2668	0	106578112	ssa01	20187648	20190327	-
ssa01	20189709	20189886	peak_2669	0	106578112	ssa01	20187648	20190327	-
ssa01	20190156	20190473	peak_2670	0	106578112	ssa01	20187648	20190327	-
ssa01	20222846	20223713	peak_2674	0	106578183	ssa01	20223364	20229004	+
ssa01	20229198	20230768	peak_2675	0	106578260	ssa01	20229387	20232954	+
ssa01	20230932	20231158	peak_2676	0	106578260	ssa01	20229387	20232954	+
ssa01	20233873	20234949	peak_2677	0	106578367	ssa01	20234230	20238115	+
ssa01	20238169	20238383	peak_2678	2292	106578429	ssa01	20240674	20245869	-
ssa01	20292599	20292703	peak_2681	0	106578531	ssa01	20280200	20295670	-
ssa01	20295195	20295467	peak_2682	0	106578531	ssa01	20280200	20295670	-
ssa01	20317068	20317145	peak_2684	0	106578678	ssa01	20306056	20317823	+
ssa01	20317266	20317431	peak_2685	0	106578678	ssa01	20306056	20317823	+
ssa01	20325706	20326640	peak_2686	0	101448007	ssa01	20317446	20326438	-
ssa01	20327650	20328097	peak_2687	0	106578585	ssa01	20326650	20341938	-
ssa01	20333690	20334060	peak_2688	0	106578585	ssa01	20326650	20341938	-
ssa01	20335206	20335458	peak_2689	0	106578585	ssa01	20326650	20341938	-
ssa01	20355289	20355521	peak_2691	0	106579076	ssa01	20350228	20355481	-
ssa01	20355289	20355521	peak_2691	0	106578739	ssa01	20354087	20362409	+
ssa01	20356493	20356671	peak_2693	0	106578739	ssa01	20354087	20362409	+
ssa01	20357902	20358075	peak_2694	0	106578739	ssa01	20354087	20362409	+
ssa01	20359385	20359562	peak_2696	0	106578739	ssa01	20354087	20362409	+
ssa01	20360658	20362004	peak_2697	0	106578739	ssa01	20354087	20362409	+
ssa01	20362480	20362785	peak_2698	0	106579056	ssa01	20362507	20367561	+
ssa01	20363187	20363306	peak_2699	0	106579056	ssa01	20362507	20367561	+
ssa01	20365765	20366062	peak_2700	0	106579056	ssa01	20362507	20367561	+
ssa01	20366170	20366832	peak_2701	0	106579056	ssa01	20362507	20367561	+
ssa01	20367579	20369246	peak_2702	0	106579139	ssa01	20368285	20383216	+
ssa01	20391074	20392258	peak_2704	0	100196795	ssa01	20391302	20418531	+
ssa01	20392669	20392846	peak_2705	0	100196795	ssa01	20391302	20418531	+
ssa01	20393566	20393830	peak_2706	0	100196795	ssa01	20391302	20418531	+
ssa01	20397740	20397963	peak_2708	0	100196795	ssa01	20391302	20418531	+
ssa01	20403763	20404151	peak_2709	0	100196795	ssa01	20391302	20418531	+
ssa01	20404496	20404629	peak_2710	0	100196795	ssa01	20391302	20418531	+
ssa01	20405285	20405965	peak_2711	0	100196795	ssa01	20391302	20418531	+
ssa01	20408515	20408928	peak_2712	0	100196795	ssa01	20391302	20418531	+
ssa01	20409883	20410210	peak_2713	0	100196795	ssa01	20391302	20418531	+
ssa01	20410376	20410811	peak_2714	0	100196795	ssa01	20391302	20418531	+
ssa01	20414288	20414502	peak_2715	0	100196795	ssa01	20391302	20418531	+
ssa01	20414910	20415303	peak_2716	0	100196795	ssa01	20391302	20418531	+
ssa01	20403763	20404151	peak_2709	0	106579268	ssa01	20403899	20407578	+
ssa01	20404496	20404629	peak_2710	0	106579268	ssa01	20403899	20407578	+
ssa01	20405285	20405965	peak_2711	0	106579268	ssa01	20403899	20407578	+
ssa01	20475103	20475310	peak_2724	0	106579491	ssa01	20468797	20559681	-
ssa01	20480971	20481975	peak_2725	0	106579491	ssa01	20468797	20559681	-
ssa01	20483087	20483546	peak_2726	0	106579491	ssa01	20468797	20559681	-
ssa01	20483696	20483883	peak_2727	0	106579491	ssa01	20468797	20559681	-
ssa01	20490022	20490456	peak_2728	0	106579491	ssa01	20468797	20559681	-
ssa01	20499064	20499278	peak_2729	0	106579491	ssa01	20468797	20559681	-
ssa01	20506048	20506341	peak_2730	0	106579491	ssa01	20468797	20559681	-
ssa01	20514400	20514929	peak_2731	0	106579491	ssa01	20468797	20559681	-
ssa01	20515049	20515344	peak_2732	0	106579491	ssa01	20468797	20559681	-
ssa01	20521815	20522062	peak_2733	0	106579491	ssa01	20468797	20559681	-
ssa01	20532405	20532528	peak_2734	0	106579491	ssa01	20468797	20559681	-
ssa01	20541761	20542024	peak_2735	0	106579491	ssa01	20468797	20559681	-
ssa01	20544175	20544335	peak_2736	0	106579491	ssa01	20468797	20559681	-
ssa01	20558769	20559145	peak_2737	0	106579491	ssa01	20468797	20559681	-
ssa01	20686329	20686708	peak_2757	0	100195311	ssa01	20686436	20696411	+
ssa01	20694729	20694950	peak_2758	0	100195311	ssa01	20686436	20696411	+
ssa01	20700724	20701106	peak_2759	2454	106579711	ssa01	20703559	20704141	-
ssa01	20718575	20719795	peak_2760	0	106579764	ssa01	20719077	20721635	+
ssa01	20723529	20724406	peak_2761	0	106579881	ssa01	20723844	20732848	+
ssa01	20736080	20736316	peak_2763	0	100136438	ssa01	20732854	20737099	-
ssa01	20736591	20736725	peak_2764	0	100136438	ssa01	20732854	20737099	-
ssa01	20736855	20736938	peak_2765	0	100136438	ssa01	20732854	20737099	-
ssa01	20736591	20736725	peak_2764	0	106579821	ssa01	20736668	20776864	+
ssa01	20736855	20736938	peak_2765	0	106579821	ssa01	20736668	20776864	+
ssa01	20737136	20737258	peak_2766	0	106579821	ssa01	20736668	20776864	+
ssa01	20746526	20748591	peak_2767	0	106579821	ssa01	20736668	20776864	+
ssa01	20764272	20764627	peak_2768	0	106579821	ssa01	20736668	20776864	+
ssa01	20766624	20766950	peak_2770	0	106579821	ssa01	20736668	20776864	+
ssa01	20783257	20784212	peak_2773	0	106579967	ssa01	20783904	20858660	+
ssa01	20784334	20784450	peak_2774	0	106579967	ssa01	20783904	20858660	+
ssa01	20792511	20792611	peak_2776	0	106579967	ssa01	20783904	20858660	+
ssa01	20808570	20808865	peak_2777	0	106579967	ssa01	20783904	20858660	+
ssa01	20809738	20809979	peak_2778	0	106579967	ssa01	20783904	20858660	+
ssa01	20811314	20811966	peak_2779	0	106579967	ssa01	20783904	20858660	+
ssa01	20818162	20818684	peak_2780	0	106579967	ssa01	20783904	20858660	+
ssa01	20818859	20819871	peak_2781	0	106579967	ssa01	20783904	20858660	+
ssa01	20842915	20843660	peak_2782	0	106579967	ssa01	20783904	20858660	+
ssa01	20851634	20852360	peak_2783	0	106579967	ssa01	20783904	20858660	+
ssa01	20856068	20856442	peak_2784	0	106579967	ssa01	20783904	20858660	+
ssa01	20882529	20882909	peak_2787	0	106580093	ssa01	20881568	20927350	-
ssa01	20885734	20886118	peak_2788	0	106580093	ssa01	20881568	20927350	-
ssa01	20888675	20888866	peak_2789	0	106580093	ssa01	20881568	20927350	-
ssa01	20901494	20901713	peak_2791	0	106580093	ssa01	20881568	20927350	-
ssa01	20914514	20915579	peak_2792	0	106580093	ssa01	20881568	20927350	-
ssa01	20915733	20915948	peak_2793	0	106580093	ssa01	20881568	20927350	-
ssa01	20919754	20920707	peak_2794	0	106580093	ssa01	20881568	20927350	-
ssa01	20925755	20925855	peak_2795	0	106580093	ssa01	20881568	20927350	-
ssa01	20926841	20927492	peak_2796	0	106580093	ssa01	20881568	20927350	-
ssa01	21021859	21022170	peak_2814	197	106583554	ssa01	21020194	21021663	+
ssa01	21024547	21025419	peak_2816	0	106580283	ssa01	21024641	21035894	+
ssa01	21031900	21032058	peak_2817	0	106580283	ssa01	21024641	21035894	+
ssa01	21032968	21033405	peak_2818	0	106580283	ssa01	21024641	21035894	+
ssa01	21075148	21075566	peak_2826	-1209	106577361	ssa01	21072997	21073940	-
ssa01	21326582	21329350	peak_2862	0	106580335	ssa01	21326908	21329829	+
ssa01	21390063	21390208	peak_2865	0	106580379	ssa01	21365178	21393696	-
ssa01	21390326	21390412	peak_2866	0	106580379	ssa01	21365178	21393696	-
ssa01	21392497	21393957	peak_2868	0	106580379	ssa01	21365178	21393696	-
ssa01	21392497	21393957	peak_2868	0	106580603	ssa01	21392624	21393402	+
ssa01	21392497	21393957	peak_2868	0	106580508	ssa01	21393533	21403000	+
ssa01	21409570	21410057	peak_2869	0	106580683	ssa01	21409359	21473427	-
ssa01	21411076	21411495	peak_2870	0	106580683	ssa01	21409359	21473427	-
ssa01	21440319	21440637	peak_2871	0	106580683	ssa01	21409359	21473427	-
ssa01	21444600	21445409	peak_2872	0	106580683	ssa01	21409359	21473427	-
ssa01	21445602	21446167	peak_2873	0	106580683	ssa01	21409359	21473427	-
ssa01	21447395	21447498	peak_2874	0	106580683	ssa01	21409359	21473427	-
ssa01	21447606	21447991	peak_2875	0	106580683	ssa01	21409359	21473427	-
ssa01	21458060	21458376	peak_2876	0	106580683	ssa01	21409359	21473427	-
ssa01	21461222	21461399	peak_2877	0	106580683	ssa01	21409359	21473427	-
ssa01	21462752	21463108	peak_2878	0	106580683	ssa01	21409359	21473427	-
ssa01	21464600	21464789	peak_2879	0	106580683	ssa01	21409359	21473427	-
ssa01	21465662	21465824	peak_2880	0	106580683	ssa01	21409359	21473427	-
ssa01	21473221	21473767	peak_2881	0	106580683	ssa01	21409359	21473427	-
ssa01	21444600	21445409	peak_2872	0	100196630	ssa01	21445128	21547069	+
ssa01	21445602	21446167	peak_2873	0	100196630	ssa01	21445128	21547069	+
ssa01	21447395	21447498	peak_2874	0	100196630	ssa01	21445128	21547069	+
ssa01	21447606	21447991	peak_2875	0	100196630	ssa01	21445128	21547069	+
ssa01	21458060	21458376	peak_2876	0	100196630	ssa01	21445128	21547069	+
ssa01	21461222	21461399	peak_2877	0	100196630	ssa01	21445128	21547069	+
ssa01	21462752	21463108	peak_2878	0	100196630	ssa01	21445128	21547069	+
ssa01	21464600	21464789	peak_2879	0	100196630	ssa01	21445128	21547069	+
ssa01	21465662	21465824	peak_2880	0	100196630	ssa01	21445128	21547069	+
ssa01	21473221	21473767	peak_2881	0	100196630	ssa01	21445128	21547069	+
ssa01	21474942	21476057	peak_2882	0	100196630	ssa01	21445128	21547069	+
ssa01	21476276	21477390	peak_2883	0	100196630	ssa01	21445128	21547069	+
ssa01	21479503	21479803	peak_2884	0	100196630	ssa01	21445128	21547069	+
ssa01	21480206	21480306	peak_2885	0	100196630	ssa01	21445128	21547069	+
ssa01	21480513	21480755	peak_2886	0	100196630	ssa01	21445128	21547069	+
ssa01	21480987	21481087	peak_2887	0	100196630	ssa01	21445128	21547069	+
ssa01	21482264	21482652	peak_2888	0	100196630	ssa01	21445128	21547069	+
ssa01	21487756	21487907	peak_2889	0	100196630	ssa01	21445128	21547069	+
ssa01	21488526	21488676	peak_2890	0	100196630	ssa01	21445128	21547069	+
ssa01	21491124	21492100	peak_2891	0	100196630	ssa01	21445128	21547069	+
ssa01	21495366	21495572	peak_2892	0	100196630	ssa01	21445128	21547069	+
ssa01	21500466	21500862	peak_2893	0	100196630	ssa01	21445128	21547069	+
ssa01	21512584	21513166	peak_2894	0	100196630	ssa01	21445128	21547069	+
ssa01	21546904	21548055	peak_2895	0	100196630	ssa01	21445128	21547069	+
ssa01	21488526	21488676	peak_2890	0	106580630	ssa01	21488308	21491913	-
ssa01	21491124	21492100	peak_2891	0	106580630	ssa01	21488308	21491913	-
ssa01	21561889	21562136	peak_2896	0	106580785	ssa01	21561934	21586747	+
ssa01	21562731	21562892	peak_2897	0	106580785	ssa01	21561934	21586747	+
ssa01	21563527	21563827	peak_2898	0	106580785	ssa01	21561934	21586747	+
ssa01	21564651	21564838	peak_2899	0	106580785	ssa01	21561934	21586747	+
ssa01	21567010	21568250	peak_2900	0	106580785	ssa01	21561934	21586747	+
ssa01	21568380	21568701	peak_2901	0	106580785	ssa01	21561934	21586747	+
ssa01	21570882	21571189	peak_2902	0	106580785	ssa01	21561934	21586747	+
ssa01	21583708	21584476	peak_2903	0	106580785	ssa01	21561934	21586747	+
ssa01	21586938	21587612	peak_2904	0	106583609	ssa01	21587138	21590702	+
ssa01	21593692	21594019	peak_2905	0	106583660	ssa01	21592284	21594454	-
ssa01	21601148	21601281	peak_2906	0	106580844	ssa01	21599525	21651372	-
ssa01	21607604	21607713	peak_2907	0	106580844	ssa01	21599525	21651372	-
ssa01	21607826	21608030	peak_2908	0	106580844	ssa01	21599525	21651372	-
ssa01	21618384	21618637	peak_2909	0	106580844	ssa01	21599525	21651372	-
ssa01	21626140	21626266	peak_2910	0	106580844	ssa01	21599525	21651372	-
ssa01	21628801	21629510	peak_2911	0	106580844	ssa01	21599525	21651372	-
ssa01	21651181	21651658	peak_2912	0	106580844	ssa01	21599525	21651372	-
ssa01	21668074	21668328	peak_2913	0	106583710	ssa01	21659122	21668844	+
ssa01	21677254	21678001	peak_2914	0	106581094	ssa01	21671283	21677745	-
ssa01	21680738	21680876	peak_2917	0	106581189	ssa01	21680101	21681386	-
ssa01	21680986	21681683	peak_2918	0	106581189	ssa01	21680101	21681386	-
ssa01	21700160	21702256	peak_2920	0	106581236	ssa01	21700315	21712000	+
ssa01	21704816	21705004	peak_2921	0	106581236	ssa01	21700315	21712000	+
ssa01	21713469	21714573	peak_2923	0	106581386	ssa01	21714051	21715515	+
ssa01	21727435	21728378	peak_2928	0	100195456	ssa01	21728067	21733351	+
ssa01	21733346	21734581	peak_2929	0	100195456	ssa01	21728067	21733351	+
ssa01	21749060	21749411	peak_2930	0	106577446	ssa01	21741225	21749917	+
ssa01	21755974	21756194	peak_2931	0	106581430	ssa01	21754536	21786331	-
ssa01	21766292	21766505	peak_2932	0	106581430	ssa01	21754536	21786331	-
ssa01	21767123	21767661	peak_2933	0	106581430	ssa01	21754536	21786331	-
ssa01	21779557	21779743	peak_2935	0	106581430	ssa01	21754536	21786331	-
ssa01	21779962	21780109	peak_2936	0	106581430	ssa01	21754536	21786331	-
ssa01	21781690	21781973	peak_2937	0	106581430	ssa01	21754536	21786331	-
ssa01	21783642	21783860	peak_2938	0	106581430	ssa01	21754536	21786331	-
ssa01	21786568	21787376	peak_2939	0	106581578	ssa01	21787043	21798825	+
ssa01	21789259	21790217	peak_2940	0	106581578	ssa01	21787043	21798825	+
ssa01	21792981	21793775	peak_2941	0	106581578	ssa01	21787043	21798825	+
ssa01	21794129	21794306	peak_2942	0	106581578	ssa01	21787043	21798825	+
ssa01	21796181	21796922	peak_2943	0	106581578	ssa01	21787043	21798825	+
ssa01	21800426	21800831	peak_2944	0	106581668	ssa01	21798976	21809103	-
ssa01	21805881	21806030	peak_2945	0	106581668	ssa01	21798976	21809103	-
ssa01	21808101	21809531	peak_2946	0	106581668	ssa01	21798976	21809103	-
ssa01	21808101	21809531	peak_2946	0	106581504	ssa01	21809282	21828440	+
ssa01	21809880	21810058	peak_2947	0	106581504	ssa01	21809282	21828440	+
ssa01	21826842	21827030	peak_2948	0	106581504	ssa01	21809282	21828440	+
ssa01	21835892	21836153	peak_2951	0	106581715	ssa01	21835804	21837171	-
ssa01	21869887	21871454	peak_2955	0	106581812	ssa01	21870341	21918146	+
ssa01	21871692	21872079	peak_2956	0	106581812	ssa01	21870341	21918146	+
ssa01	21880949	21881616	peak_2957	0	106581812	ssa01	21870341	21918146	+
ssa01	21882552	21882807	peak_2958	0	106581812	ssa01	21870341	21918146	+
ssa01	21906695	21906910	peak_2959	0	106581812	ssa01	21870341	21918146	+
ssa01	21910885	21911372	peak_2960	0	106581812	ssa01	21870341	21918146	+
ssa01	21997378	21997893	peak_2978	0	106583758	ssa01	21997709	21999797	+
ssa01	22006865	22007031	peak_2981	0	106581963	ssa01	22000000	22027540	-
ssa01	22017780	22018254	peak_2982	0	106581963	ssa01	22000000	22027540	-
ssa01	22023167	22023519	peak_2983	0	106581963	ssa01	22000000	22027540	-
ssa01	22026933	22028274	peak_2984	0	106581963	ssa01	22000000	22027540	-
ssa01	22036563	22036789	peak_2986	0	106582108	ssa01	22036343	22039388	-
ssa01	22038985	22040005	peak_2987	0	106582108	ssa01	22036343	22039388	-
ssa01	22038985	22040005	peak_2987	0	106582020	ssa01	22039505	22042918	+
ssa01	22041605	22041772	peak_2988	0	106582020	ssa01	22039505	22042918	+
ssa01	22046103	22046373	peak_2990	0	100286552	ssa01	22044917	22066329	-
ssa01	22052583	22052965	peak_2991	0	100286552	ssa01	22044917	22066329	-
ssa01	22065139	22065299	peak_2992	0	100286552	ssa01	22044917	22066329	-
ssa01	22065680	22066603	peak_2993	0	100286552	ssa01	22044917	22066329	-
ssa01	22092682	22092851	peak_2996	0	106582172	ssa01	22092681	22157091	+
ssa01	22099700	22100014	peak_2998	0	106582172	ssa01	22092681	22157091	+
ssa01	22102744	22102946	peak_2999	0	106582172	ssa01	22092681	22157091	+
ssa01	22103720	22104133	peak_3000	0	106582172	ssa01	22092681	22157091	+
ssa01	22105271	22105599	peak_3001	0	106582172	ssa01	22092681	22157091	+
ssa01	22108738	22109008	peak_3002	0	106582172	ssa01	22092681	22157091	+
ssa01	22127276	22127417	peak_3003	0	106582172	ssa01	22092681	22157091	+
ssa01	22169042	22169224	peak_3004	0	106582340	ssa01	22157808	22171929	+
ssa01	22173416	22174097	peak_3005	0	106582390	ssa01	22171003	22173972	-
ssa01	22184392	22184571	peak_3006	-2365	106583826	ssa01	22177405	22182028	-
ssa01	22184392	22184571	peak_3006	2629	106582450	ssa01	22180942	22181764	+
ssa01	22184392	22184571	peak_3006	0	106582486	ssa01	22183857	22207057	-
ssa01	22185642	22186029	peak_3007	0	106582486	ssa01	22183857	22207057	-
ssa01	22190521	22191045	peak_3008	0	106582486	ssa01	22183857	22207057	-
ssa01	22194183	22194999	peak_3009	0	106582486	ssa01	22183857	22207057	-
ssa01	22219842	22220083	peak_3014	0	106582637	ssa01	22217325	22256458	-
ssa01	22223248	22223428	peak_3015	0	106582637	ssa01	22217325	22256458	-
ssa01	22224084	22224254	peak_3016	0	106582637	ssa01	22217325	22256458	-
ssa01	22224434	22224756	peak_3017	0	106582637	ssa01	22217325	22256458	-
ssa01	22225324	22225811	peak_3018	0	106582637	ssa01	22217325	22256458	-
ssa01	22235396	22235741	peak_3019	0	106582637	ssa01	22217325	22256458	-
ssa01	22239908	22240200	peak_3020	0	106582637	ssa01	22217325	22256458	-
ssa01	22240419	22240569	peak_3021	0	106582637	ssa01	22217325	22256458	-
ssa01	22241730	22242018	peak_3022	0	106582637	ssa01	22217325	22256458	-
ssa01	22242745	22243964	peak_3023	0	106582637	ssa01	22217325	22256458	-
ssa01	22244220	22245337	peak_3024	0	106582637	ssa01	22217325	22256458	-
ssa01	22251605	22252384	peak_3025	0	106582637	ssa01	22217325	22256458	-
ssa01	22254973	22255098	peak_3026	0	106582637	ssa01	22217325	22256458	-
ssa01	22255910	22255998	peak_3027	0	106582637	ssa01	22217325	22256458	-
ssa01	22256101	22256564	peak_3028	0	106582637	ssa01	22217325	22256458	-
ssa01	22265086	22265533	peak_3030	0	106582697	ssa01	22265202	22272286	+
ssa01	22265858	22266278	peak_3031	0	106582697	ssa01	22265202	22272286	+
ssa01	22283790	22283890	peak_3035	0	100196178	ssa01	22282144	22296220	-
ssa01	22284085	22284445	peak_3036	0	100196178	ssa01	22282144	22296220	-
ssa01	22295509	22296595	peak_3037	0	100196178	ssa01	22282144	22296220	-
ssa01	22295509	22296595	peak_3037	0	100194621	ssa01	22296489	22303588	-
ssa01	22297138	22297374	peak_3038	0	100194621	ssa01	22296489	22303588	-
ssa01	22337899	22338051	peak_3039	0	106582786	ssa01	22318601	22337951	-
ssa01	22357375	22357862	peak_3040	0	106582929	ssa01	22357488	22413041	+
ssa01	22357978	22358407	peak_3041	0	106582929	ssa01	22357488	22413041	+
ssa01	22365469	22365799	peak_3042	0	106582929	ssa01	22357488	22413041	+
ssa01	22367010	22367301	peak_3043	0	106582929	ssa01	22357488	22413041	+
ssa01	22369649	22369905	peak_3044	0	106582929	ssa01	22357488	22413041	+
ssa01	22380023	22380519	peak_3045	0	106582929	ssa01	22357488	22413041	+
ssa01	22400758	22401010	peak_3046	0	106582929	ssa01	22357488	22413041	+
ssa01	22409763	22410232	peak_3047	0	106582929	ssa01	22357488	22413041	+
ssa01	22410445	22411314	peak_3048	0	106582929	ssa01	22357488	22413041	+
ssa01	22400758	22401010	peak_3046	0	106583053	ssa01	22399980	22404751	-
ssa01	22416708	22417117	peak_3052	0	106583112	ssa01	22415313	22417015	-
ssa01	22679300	22679698	peak_3065	0	106583292	ssa01	22679612	22701763	+
ssa01	22679821	22679890	peak_3066	0	106583292	ssa01	22679612	22701763	+
ssa01	22680041	22680124	peak_3067	0	106583292	ssa01	22679612	22701763	+
ssa01	22680855	22681021	peak_3068	0	106583292	ssa01	22679612	22701763	+
ssa01	22682596	22682888	peak_3069	0	106583292	ssa01	22679612	22701763	+
ssa01	22687464	22687701	peak_3070	0	106583292	ssa01	22679612	22701763	+
ssa01	22688220	22688611	peak_3071	0	106583292	ssa01	22679612	22701763	+
ssa01	22694207	22694618	peak_3072	0	106583292	ssa01	22679612	22701763	+
ssa01	22822455	22822700	peak_3096	0	106586563	ssa01	22822602	22870895	+
ssa01	22822845	22822916	peak_3097	0	106586563	ssa01	22822602	22870895	+
ssa01	22823164	22823353	peak_3098	0	106586563	ssa01	22822602	22870895	+
ssa01	22833821	22834716	peak_3099	0	106586563	ssa01	22822602	22870895	+
ssa01	22835124	22836331	peak_3100	0	106586563	ssa01	22822602	22870895	+
ssa01	22836448	22836679	peak_3101	0	106586563	ssa01	22822602	22870895	+
ssa01	22839443	22839842	peak_3102	0	106586563	ssa01	22822602	22870895	+
ssa01	22840383	22840899	peak_3103	0	106586563	ssa01	22822602	22870895	+
ssa01	22855753	22856031	peak_3104	0	106586563	ssa01	22822602	22870895	+
ssa01	22872636	22872994	peak_3105	0	106586505	ssa01	22871842	22897088	-
ssa01	22876656	22876894	peak_3106	0	106586505	ssa01	22871842	22897088	-
ssa01	22879192	22880228	peak_3107	0	106586505	ssa01	22871842	22897088	-
ssa01	22887839	22888069	peak_3108	0	106586505	ssa01	22871842	22897088	-
ssa01	22896713	22897237	peak_3109	0	106586505	ssa01	22871842	22897088	-
ssa01	22896713	22897237	peak_3109	-1682	100194557	ssa01	22898918	22902429	+
ssa01	22914396	22915080	peak_3110	0	106586717	ssa01	22914726	22925093	+
ssa01	22922950	22923181	peak_3111	0	106586717	ssa01	22914726	22925093	+
ssa01	22923650	22924432	peak_3112	0	106586717	ssa01	22914726	22925093	+
ssa01	22948338	22948535	peak_3115	0	106586878	ssa01	22941306	23006320	-
ssa01	22949534	22949744	peak_3116	0	106586878	ssa01	22941306	23006320	-
ssa01	22961809	22961876	peak_3117	0	106586878	ssa01	22941306	23006320	-
ssa01	22962724	22963117	peak_3118	0	106586878	ssa01	22941306	23006320	-
ssa01	22963290	22963742	peak_3119	0	106586878	ssa01	22941306	23006320	-
ssa01	22985981	22986141	peak_3120	0	106586878	ssa01	22941306	23006320	-
ssa01	22991195	22991430	peak_3122	0	106586878	ssa01	22941306	23006320	-
ssa01	22992175	22992302	peak_3123	0	106586878	ssa01	22941306	23006320	-
ssa01	22998182	22998413	peak_3124	0	106586878	ssa01	22941306	23006320	-
ssa01	23001481	23002096	peak_3125	0	106586878	ssa01	22941306	23006320	-
ssa01	23024468	23024647	peak_3127	0	106586952	ssa01	23019565	23038558	-
ssa01	23026156	23026370	peak_3128	0	106586952	ssa01	23019565	23038558	-
ssa01	23026582	23026727	peak_3129	0	106586952	ssa01	23019565	23038558	-
ssa01	23031151	23031246	peak_3130	0	106586952	ssa01	23019565	23038558	-
ssa01	23031348	23031539	peak_3131	0	106586952	ssa01	23019565	23038558	-
ssa01	23033053	23033412	peak_3132	0	106586952	ssa01	23019565	23038558	-
ssa01	23037083	23037210	peak_3133	0	106586952	ssa01	23019565	23038558	-
ssa01	23037606	23037687	peak_3134	0	106586952	ssa01	23019565	23038558	-
ssa01	23037837	23038626	peak_3135	0	106586952	ssa01	23019565	23038558	-
ssa01	23049313	23050333	peak_3138	0	106587081	ssa01	23049660	23216491	+
ssa01	23051387	23052056	peak_3139	0	106587081	ssa01	23049660	23216491	+
ssa01	23052886	23053324	peak_3140	0	106587081	ssa01	23049660	23216491	+
ssa01	23060074	23060235	peak_3141	0	106587081	ssa01	23049660	23216491	+
ssa01	23067896	23068000	peak_3143	0	106587081	ssa01	23049660	23216491	+
ssa01	23068397	23069007	peak_3144	0	106587081	ssa01	23049660	23216491	+
ssa01	23090020	23090332	peak_3145	0	106587081	ssa01	23049660	23216491	+
ssa01	23098696	23098870	peak_3146	0	106587081	ssa01	23049660	23216491	+
ssa01	23099760	23099906	peak_3147	0	106587081	ssa01	23049660	23216491	+
ssa01	23107133	23107254	peak_3148	0	106587081	ssa01	23049660	23216491	+
ssa01	23131239	23132096	peak_3151	0	106587081	ssa01	23049660	23216491	+
ssa01	23133128	23133745	peak_3152	0	106587081	ssa01	23049660	23216491	+
ssa01	23135969	23136088	peak_3153	0	106587081	ssa01	23049660	23216491	+
ssa01	23138004	23138400	peak_3154	0	106587081	ssa01	23049660	23216491	+
ssa01	23141423	23141685	peak_3155	0	106587081	ssa01	23049660	23216491	+
ssa01	23143820	23144140	peak_3156	0	106587081	ssa01	23049660	23216491	+
ssa01	23163695	23164021	peak_3157	0	106587081	ssa01	23049660	23216491	+
ssa01	23175565	23175696	peak_3158	0	106587081	ssa01	23049660	23216491	+
ssa01	23176514	23176739	peak_3159	0	106587081	ssa01	23049660	23216491	+
ssa01	23178806	23179175	peak_3160	0	106587081	ssa01	23049660	23216491	+
ssa01	23179400	23179570	peak_3161	0	106587081	ssa01	23049660	23216491	+
ssa01	23180723	23181115	peak_3162	0	106587081	ssa01	23049660	23216491	+
ssa01	23193027	23193603	peak_3163	0	106587081	ssa01	23049660	23216491	+
ssa01	23196925	23197299	peak_3164	0	106587081	ssa01	23049660	23216491	+
ssa01	23198414	23198875	peak_3165	0	106587081	ssa01	23049660	23216491	+
ssa01	23199446	23199545	peak_3166	0	106587081	ssa01	23049660	23216491	+
ssa01	23199876	23200315	peak_3167	0	106587081	ssa01	23049660	23216491	+
ssa01	23205170	23205388	peak_3168	0	106587081	ssa01	23049660	23216491	+
ssa01	23207523	23208141	peak_3169	0	106587081	ssa01	23049660	23216491	+
ssa01	23212912	23213130	peak_3170	0	106587081	ssa01	23049660	23216491	+
ssa01	23263405	23263853	peak_3178	0	106587421	ssa01	23263811	23280710	+
ssa01	23268194	23268364	peak_3179	0	106587421	ssa01	23263811	23280710	+
ssa01	23271613	23271998	peak_3180	0	106587421	ssa01	23263811	23280710	+
ssa01	23272304	23272509	peak_3181	0	106587421	ssa01	23263811	23280710	+
ssa01	23277431	23277806	peak_3182	0	106587421	ssa01	23263811	23280710	+
[truncated: 200,865 more rows]
