# Supplementary material for: The structural variation landscape in 492 Atlantic salmon genomes
Source: Nat Commun. 2020 Oct 14;11:5176. doi: 10.1038/s41467-020-18972-x (PMC7560756; doi:10.1038/s41467-020-18972-x)
Supplement: Supplementary file 21 — Supplementary Data 18 [file 41467_2020_18972_MOESM21_ESM.zip › atlantic_salmon_sv_ohnolog_analyses-master/results/Results_SV_overlap_allgenes_fisher.txt]

single.SV	dup.SV	single.No.SV	dup.No.SV	p.value	oddsratio	CI
1060	3557	7427	16972	1.8775372161932021e-25	1.47	1.36-1.58
809	2994	7501	17162	2.54550406660383e-32	1.62	1.49-1.76
146	371	8181	19765	0.625985434105889	1.05	0.86-1.28
152	347	8272	19999	0.5519002806007695	0.94	0.78-1.15
232	558	8185	19801	0.9368193214570836	0.99	0.85-1.17
46	125	8240	19931	0.5551980992159334	1.12	0.79-1.61
