# Supplementary material for: The structural variation landscape in 492 Atlantic salmon genomes
Source: Nat Commun. 2020 Oct 14;11:5176. doi: 10.1038/s41467-020-18972-x (PMC7560756; doi:10.1038/s41467-020-18972-x)
Supplement: Supplementary file 21 — Supplementary Data 18 [file 41467_2020_18972_MOESM21_ESM.zip › atlantic_salmon_sv_ohnolog_analyses-master/results/Results_SV_overlap_singlegenes_fisher.txt]

single.SV	dup.SV	single.No.SV	dup.No.SV	p.value	oddsratio	CI
855	3074	7427	16972	6.191446857474488e-30	1.57	1.45-1.71
781	2884	7501	17162	4.465592945309918e-31	1.61	1.48-1.76
101	281	8181	19765	0.23477732857722075	1.15	0.91-1.46
97	245	8185	19801	0.7650019412474883	1.04	0.82-1.34
42	115	8240	19931	0.5384461986119183	1.13	0.79-1.65
