# Supplementary material for: The structural variation landscape in 492 Atlantic salmon genomes
Source: Nat Commun. 2020 Oct 14;11:5176. doi: 10.1038/s41467-020-18972-x (PMC7560756; doi:10.1038/s41467-020-18972-x)
Supplement: Supplementary file 21 — Supplementary Data 18 [file 41467_2020_18972_MOESM21_ESM.zip › atlantic_salmon_sv_ohnolog_analyses-master/results/SVs_nonredundant_geneoverlap.txt]

ssa01	1023640	1024131	ssa01_1023640_1024131	ssa01	1013094	1054874	106606645	XM_014203252.1	+
ssa01	1034125	1034593	ssa01_1034125_1034593	ssa01	1013094	1054874	106606645	XM_014203252.1	+
ssa01	1095641	1095782	ssa01_1095641_1095782	ssa01	1092716	1115799	106612874	XM_014214912.1	-
ssa01	2294395	2294908	ssa01_2294395_2294908	ssa01	2291366	2310655	106580298	XM_014161583.1	+
ssa01	2403704	2403991	ssa01_2403704_2403991	ssa01	2362314	2430188	106582002	XM_014165020.1	+
ssa01	2870698	2872483	ssa01_2870698_2872483	ssa01	2843372	2937285	106590675	XM_014182131.1	+
ssa01	2996256	2996414	ssa01_2996256_2996414	ssa01	2992842	2997899	106592535	XR_001325723.1	+
ssa01	3030216	3034561	ssa01_3030216_3034561	ssa01	3015035	3037474	106593613	XM_014185257.1	+
ssa01	3034885	3035310	ssa01_3034885_3035310	ssa01	3015035	3037474	106593613	XM_014185257.1	+
ssa01	3181333	3185921	ssa01_3181333_3185921	ssa01	3172101	3195188	106599381	XM_014190646.1	+
ssa01	3909001	3909380	ssa01_3909001_3909380	ssa01	3838266	3990833	106600942	XM_014192851.1	-
ssa01	4266749	4267227	ssa01_4266749_4267227	ssa01	4260405	4273041	106602195	XM_014194733.1	+
ssa01	4402887	4403078	ssa01_4402887_4403078	ssa01	4338543	4434915	106601599	XM_014193968.1	+
ssa01	4559440	4562355	ssa01_4559440_4562355	ssa01	4559510	4564678	106601679	XM_014194053.1	-
ssa01	4700123	4700257	ssa01_4700123_4700257	ssa01	4694890	4702467	106603056	XM_014196236.1	-
ssa01	5028487	5029686	ssa01_5028487_5029686	ssa01	5022539	5052389	106603826	XM_014198272.1	+
ssa01	5594845	5594955	ssa01_5594845_5594955	ssa01	5580320	5641953	100380763	XM_014200934.1	-
ssa01	5639070	5649317	ssa01_5639070_5649317	ssa01	5580320	5641953	100380763	XM_014200934.1	-
ssa01	5663382	5665651	ssa01_5663382_5665651	ssa01	5661605	5685948	106605409	XM_014201060.1	-
ssa01	6386481	6387319	ssa01_6386481_6387319	ssa01	6317328	6411933	106606698	XM_014203088.1	+
ssa01	6642048	6643288	ssa01_6642048_6643288	ssa01	6638070	6649397	106609151	XM_014207662.1	+
ssa01	6658004	6712046	ssa01_6658004_6712046	ssa01	6675431	6677432	106606854	XM_014203286.1	+
ssa01	6658004	6712046	ssa01_6658004_6712046	ssa01	6693163	6708974	106606907	XM_014203403.1	-
ssa01	6804023	6808245	ssa01_6804023_6808245	ssa01	6738028	6813466	106607199	XM_014203948.1	-
ssa01	7772909	7775084	ssa01_7772909_7775084	ssa01	7766158	7784560	106608828	XM_014207030.1	+
ssa01	7823999	7824303	ssa01_7823999_7824303	ssa01	7810377	7894295	106608927	XM_014207439.1	+
ssa01	7847338	7848432	ssa01_7847338_7848432	ssa01	7810377	7894295	106608927	XM_014207439.1	+
ssa01	8010716	8012808	ssa01_8010716_8012808	ssa01	8010658	8018601	106609486	XM_014208392.1	+
ssa01	8205970	8206123	ssa01_8205970_8206123	ssa01	8176332	8372285	106610665	XM_014210302.1	-
ssa01	8341449	8341718	ssa01_8341449_8341718	ssa01	8176332	8372285	106610665	XM_014210302.1	-
ssa01	8558250	8558520	ssa01_8558250_8558520	ssa01	8556961	8601100	106611338	XM_014211502.1	+
ssa01	8857398	8858312	ssa01_8857398_8858312	ssa01	8770131	8874373	106611855	XM_014212809.1	+
ssa01	9306757	9306912	ssa01_9306757_9306912	ssa01	9254715	9345493	106613138	XM_014215215.1	-
ssa01	9332871	9333579	ssa01_9332871_9333579	ssa01	9254715	9345493	106613138	XM_014215215.1	-
ssa01	9401204	9401678	ssa01_9401204_9401678	ssa01	9387049	9404043	106613035	XM_014214940.1	+
ssa01	9735463	9737091	ssa01_9735463_9737091	ssa01	9712460	9739135	106612499	XM_014213710.1	-
ssa01	10308036	10308200	ssa01_10308036_10308200	ssa01	10254105	10356760	106561796	XM_014126141.1	-
ssa01	10333041	10333274	ssa01_10333041_10333274	ssa01	10254105	10356760	106561796	XM_014126141.1	-
ssa01	10490663	10491958	ssa01_10490663_10491958	ssa01	10374571	10647479	106561950	XM_014126456.1	-
ssa01	10528901	10529735	ssa01_10528901_10529735	ssa01	10374571	10647479	106561950	XM_014126456.1	-
ssa01	10646711	10647705	ssa01_10646711_10647705	ssa01	10374571	10647479	106561950	XM_014126456.1	-
ssa01	11048528	11050145	ssa01_11048528_11050145	ssa01	11043586	11086917	106562880	XM_014127976.1	-
ssa01	11061219	11061506	ssa01_11061219_11061506	ssa01	11043586	11086917	106562880	XM_014127976.1	-
ssa01	11416267	11416386	ssa01_11416267_11416386	ssa01	11410809	11421776	106563489	XM_014129176.1	+
ssa01	11498657	11500294	ssa01_11498657_11500294	ssa01	11489930	11533192	106563602	XM_014129521.1	+
ssa01	11638999	11641054	ssa01_11638999_11641054	ssa01	11627883	11658287	106564204	XM_014130337.1	+
ssa01	12175692	12179254	ssa01_12175692_12179254	ssa01	12171475	12182003	106565054	XM_014131708.1	-
ssa01	14101441	14101947	ssa01_14101441_14101947	ssa01	14035879	14123564	106566507	XM_014134629.1	-
ssa01	14259359	14261733	ssa01_14259359_14261733	ssa01	14155712	14274441	106566627	XM_014134877.1	+
ssa01	14310355	14311517	ssa01_14310355_14311517	ssa01	14291196	14324290	106566892	XM_014135554.1	-
ssa01	14432334	14442285	ssa01_14432334_14442285	ssa01	14429591	14447242	106566987	XM_014135757.1	+
ssa01	14448322	15330250	ssa01_14448322_15330250	ssa01	14454123	14461831	106566078	XM_014133944.1	+
ssa01	14448322	15330250	ssa01_14448322_15330250	ssa01	14534453	14542161	106567189	XM_014136322.1	+
ssa01	14448322	15330250	ssa01_14448322_15330250	ssa01	14641979	14643594	106569215	XM_014140396.1	-
ssa01	14448322	15330250	ssa01_14448322_15330250	ssa01	14795027	14795692	106568847	XR_001320408.1	+
ssa01	14448322	15330250	ssa01_14448322_15330250	ssa01	14797024	14810168	106568770	XM_014139493.1	-
ssa01	14448322	15330250	ssa01_14448322_15330250	ssa01	15115072	15120229	106569385	XM_014140746.1	+
ssa01	14448322	15330250	ssa01_14448322_15330250	ssa01	15162754	15171187	106569848	XM_014141551.1	-
ssa01	14448322	15330250	ssa01_14448322_15330250	ssa01	15191203	15192456	106569968	XR_001320597.1	-
ssa01	14448322	15330250	ssa01_14448322_15330250	ssa01	15323513	15324620	106570354	XR_001320654.1	+
ssa01	14448322	15330250	ssa01_14448322_15330250	ssa01	14485426	14515593	106567073	XM_014135981.1	+
ssa01	14448322	15330250	ssa01_14448322_15330250	ssa01	14562190	14574399	106567335	XM_014136656.1	+
ssa01	14448322	15330250	ssa01_14448322_15330250	ssa01	14572869	14613311	106567684	XM_014137299.1	-
ssa01	14448322	15330250	ssa01_14448322_15330250	ssa01	14711902	14713145	106568139	XR_001320239.1	+
ssa01	14448322	15330250	ssa01_14448322_15330250	ssa01	14733559	14755862	106568224	XM_014138874.1	-
ssa01	14448322	15330250	ssa01_14448322_15330250	ssa01	14769178	14787017	106568712	XM_014139329.1	-
ssa01	14448322	15330250	ssa01_14448322_15330250	ssa01	15126693	15162467	106569575	XM_014141103.1	-
ssa01	14448322	15330250	ssa01_14448322_15330250	ssa01	15171219	15183636	106569909	XM_014141677.1	+
ssa01	14448322	15330250	ssa01_14448322_15330250	ssa01	15206448	15245522	106570006	XM_014141899.1	+
ssa01	14448322	15330250	ssa01_14448322_15330250	ssa01	15265381	15290768	106570292	XM_014142493.1	-
ssa01	14448322	15330250	ssa01_14448322_15330250	ssa01	15290753	15313630	106569455	XM_014140862.1	-
ssa01	14448322	15330250	ssa01_14448322_15330250	ssa01	14810654	14825070	106568883	XM_014139699.1	+
ssa01	14448322	15330250	ssa01_14448322_15330250	ssa01	14828280	15011417	106569018	XM_014139973.1	+
ssa01	14448322	15330250	ssa01_14448322_15330250	ssa01	14653871	14729680	106567792	XM_014137658.1	+
ssa01	15345134	15345561	ssa01_15345134_15345561	ssa01	15335148	15369861	106570052	XM_014142186.1	-
ssa01	15387310	15387413	ssa01_15387310_15387413	ssa01	15382911	15474560	106570236	XM_014142369.1	-
ssa01	15843474	15844807	ssa01_15843474_15844807	ssa01	15817026	16079275	106570958	XM_014144130.1	+
ssa01	15912506	15912791	ssa01_15912506_15912791	ssa01	15817026	16079275	106570958	XM_014144130.1	+
ssa01	16304177	16305121	ssa01_16304177_16305121	ssa01	16093166	16494780	106570601	XM_014143096.1	+
ssa01	16306654	16307079	ssa01_16306654_16307079	ssa01	16093166	16494780	106570601	XM_014143096.1	+
ssa01	16350235	16351535	ssa01_16350235_16351535	ssa01	16093166	16494780	106570601	XM_014143096.1	+
ssa01	16505861	16507214	ssa01_16505861_16507214	ssa01	16503576	16522653	106571300	XM_014144313.1	-
ssa01	16531396	16531868	ssa01_16531396_16531868	ssa01	16525545	16537208	106571381	XM_014144446.1	+
ssa01	16571699	17227095	ssa01_16571699_17227095	ssa01	16599055	16606157	106571589	XM_014144872.1	+
ssa01	16571699	17227095	ssa01_16571699_17227095	ssa01	16635503	16637886	100286480	NM_001146419.1	-
ssa01	16571699	17227095	ssa01_16571699_17227095	ssa01	16646876	16654996	106571800	XM_014145297.1	-
ssa01	16571699	17227095	ssa01_16571699_17227095	ssa01	16859857	16866800	106572116	XM_014146011.1	+
ssa01	16571699	17227095	ssa01_16571699_17227095	ssa01	16992251	16993118	106572473	XR_001321135.1	+
ssa01	16571699	17227095	ssa01_16571699_17227095	ssa01	17033109	17035456	106572523	XR_001321144.1	+
ssa01	16571699	17227095	ssa01_16571699_17227095	ssa01	16556673	16597462	106571436	XM_014144576.1	+
ssa01	16571699	17227095	ssa01_16571699_17227095	ssa01	16615217	16638695	106571704	XM_014145187.1	+
ssa01	16571699	17227095	ssa01_16571699_17227095	ssa01	16822856	16839172	106571921	XM_014145528.1	-
ssa01	16571699	17227095	ssa01_16571699_17227095	ssa01	16926320	16947708	106572417	XM_014146607.1	-
ssa01	16571699	17227095	ssa01_16571699_17227095	ssa01	16947869	16972470	106572210	XM_014146227.1	+
ssa01	16571699	17227095	ssa01_16571699_17227095	ssa01	16972841	16991630	106572330	XM_014146395.1	-
ssa01	16571699	17227095	ssa01_16571699_17227095	ssa01	17083271	17133134	106572557	XM_014146879.1	-
ssa01	16571699	17227095	ssa01_16571699_17227095	ssa01	17118798	17158731	106572824	XM_014147370.1	+
ssa01	16571699	17227095	ssa01_16571699_17227095	ssa01	17174054	17219485	106570820	XM_014143400.1	-
ssa01	16571699	17227095	ssa01_16571699_17227095	ssa01	16638664	16662129	106571650	XM_014144997.1	-
ssa01	16571699	17227095	ssa01_16571699_17227095	ssa01	16867026	16915126	106571989	XM_014145706.1	-
ssa01	16571699	17227095	ssa01_16571699_17227095	ssa01	16718006	16822849	106571863	XM_014145404.1	+
ssa01	17267330	17268471	ssa01_17267330_17268471	ssa01	17237348	17324721	106572928	XM_014147549.1	-
ssa01	18103165	18103903	ssa01_18103165_18103903	ssa01	18094427	18376468	106574233	XM_014149997.1	+
ssa01	18217966	18219173	ssa01_18217966_18219173	ssa01	18094427	18376468	106574233	XM_014149997.1	+
ssa01	18234087	18234241	ssa01_18234087_18234241	ssa01	18094427	18376468	106574233	XM_014149997.1	+
ssa01	18357404	18361903	ssa01_18357404_18361903	ssa01	18094427	18376468	106574233	XM_014149997.1	+
ssa01	18440345	18445455	ssa01_18440345_18445455	ssa01	18423001	18513980	106574446	XM_014150370.1	+
ssa01	18554930	18555157	ssa01_18554930_18555157	ssa01	18538088	18635233	106574720	XM_014151070.1	-
ssa01	18651909	18652153	ssa01_18651909_18652153	ssa01	18642204	18929086	106575065	XM_014151398.1	-
ssa01	18801690	18803335	ssa01_18801690_18803335	ssa01	18642204	18929086	106575065	XM_014151398.1	-
ssa01	18862457	18864691	ssa01_18862457_18864691	ssa01	18642204	18929086	106575065	XM_014151398.1	-
ssa01	18868347	18869052	ssa01_18868347_18869052	ssa01	18642204	18929086	106575065	XM_014151398.1	-
ssa01	19281432	19282065	ssa01_19281432_19282065	ssa01	19233885	19308125	100194758	XM_014142891.1	-
ssa01	19419827	19420048	ssa01_19419827_19420048	ssa01	19419691	19423636	106576068	XR_001321888.1	-
ssa01	20271341	20271551	ssa01_20271341_20271551	ssa01	20268964	20272302	106578479	XM_014157362.1	-
ssa01	20836276	20837711	ssa01_20836276_20837711	ssa01	20783904	20858660	106579967	XM_014160569.1	+
ssa01	21052770	21497676	ssa01_21052770_21497676	ssa01	21072997	21073940	106577361	XM_014155358.1	-
ssa01	21052770	21497676	ssa01_21052770_21497676	ssa01	21326908	21329829	106580335	XM_014161289.1	+
ssa01	21052770	21497676	ssa01_21052770_21497676	ssa01	21392624	21393402	106580603	XR_001322914.1	+
ssa01	21052770	21497676	ssa01_21052770_21497676	ssa01	21488308	21491913	106580630	XM_014161931.1	-
ssa01	21052770	21497676	ssa01_21052770_21497676	ssa01	21365178	21393696	106580379	XM_014161407.1	-
ssa01	21052770	21497676	ssa01_21052770_21497676	ssa01	21393533	21403000	106580508	XR_001322904.1	+
ssa01	21052770	21497676	ssa01_21052770_21497676	ssa01	21409359	21473427	106580683	XM_014162106.1	-
ssa01	21052770	21497676	ssa01_21052770_21497676	ssa01	21445128	21547069	100196630	NM_001141659.2	+
ssa01	21502566	21503290	ssa01_21502566_21503290	ssa01	21445128	21547069	100196630	NM_001141659.2	+
ssa01	21642831	21643394	ssa01_21642831_21643394	ssa01	21599525	21651372	106580844	XM_014162592.1	-
ssa01	22114682	22114829	ssa01_22114682_22114829	ssa01	22092681	22157091	106582172	XM_014165021.1	+
ssa01	22133204	22133611	ssa01_22133204_22133611	ssa01	22092681	22157091	106582172	XM_014165021.1	+
ssa01	22195026	22195289	ssa01_22195026_22195289	ssa01	22183857	22207057	106582486	XM_014165821.1	-
ssa01	22293343	22293618	ssa01_22293343_22293618	ssa01	22282144	22296220	100196178	NM_001141207.2	-
ssa01	22317580	22317726	ssa01_22317580_22317726	ssa01	22310992	22318490	100380739	XM_014166477.1	-
ssa01	22916339	22916473	ssa01_22916339_22916473	ssa01	22914726	22925093	106586717	XM_014174316.1	+
ssa01	23531147	23531251	ssa01_23531147_23531251	ssa01	23524864	23531307	106588088	XR_001324573.1	-
ssa01	23605154	23605771	ssa01_23605154_23605771	ssa01	23589692	23662214	106588489	XM_014177687.1	+
ssa01	23678900	23681831	ssa01_23678900_23681831	ssa01	23672907	23742377	106588600	XM_014177792.1	+
ssa01	24153682	24154501	ssa01_24153682_24154501	ssa01	24090655	24244286	106589425	XM_014179443.1	-
ssa01	24223742	24224458	ssa01_24223742_24224458	ssa01	24090655	24244286	106589425	XM_014179443.1	-
ssa01	24287771	24288984	ssa01_24287771_24288984	ssa01	24275909	24305019	106589621	XM_014179872.1	-
ssa01	24498831	24501086	ssa01_24498831_24501086	ssa01	24447604	24509813	106590180	XM_014181267.1	-
ssa01	24982618	24983042	ssa01_24982618_24983042	ssa01	24953696	25022386	106591625	XM_014182840.1	+
ssa01	24992569	24992702	ssa01_24992569_24992702	ssa01	24953696	25022386	106591625	XM_014182840.1	+
ssa01	25906213	25908227	ssa01_25906213_25908227	ssa01	25898606	26026560	106595507	XM_014186901.1	+
ssa01	26006274	26006682	ssa01_26006274_26006682	ssa01	25898606	26026560	106595507	XM_014186901.1	+
ssa01	26795404	26795694	ssa01_26795404_26795694	ssa01	26750092	26810317	106598081	XM_014189170.1	+
ssa01	26864775	26865606	ssa01_26864775_26865606	ssa01	26865590	26874841	100195680	XM_014189264.1	-
ssa01	26926011	26926551	ssa01_26926011_26926551	ssa01	26919737	26968684	106598511	XM_014189566.1	-
ssa01	26929816	26931140	ssa01_26929816_26931140	ssa01	26919737	26968684	106598511	XM_014189566.1	-
ssa01	26953476	26955649	ssa01_26953476_26955649	ssa01	26919737	26968684	106598511	XM_014189566.1	-
ssa01	27469270	27469680	ssa01_27469270_27469680	ssa01	27447818	27490332	106599033	XM_014190090.1	+
ssa01	27595701	27600766	ssa01_27595701_27600766	ssa01	27497866	27595962	106599078	XM_014190142.1	+
ssa01	27654377	27655459	ssa01_27654377_27655459	ssa01	27634402	27760839	106599102	XM_014190247.1	+
ssa01	27683281	27684450	ssa01_27683281_27684450	ssa01	27634402	27760839	106599102	XM_014190247.1	+
ssa01	27743245	27744008	ssa01_27743245_27744008	ssa01	27634402	27760839	106599102	XM_014190247.1	+
ssa01	28142335	28143398	ssa01_28142335_28143398	ssa01	28141148	28156239	106586281	XM_014173443.1	-
ssa01	28144516	28145385	ssa01_28144516_28145385	ssa01	28141148	28156239	106586281	XM_014173443.1	-
ssa01	28162564	28163354	ssa01_28162564_28163354	ssa01	28156817	28169546	106599441	XM_014190682.1	+
ssa01	28300379	28300534	ssa01_28300379_28300534	ssa01	28286433	28316583	106599566	XM_014190873.1	-
ssa01	28383148	28385040	ssa01_28383148_28385040	ssa01	28380840	28421288	106599624	XM_014190918.1	-
ssa01	28408623	28410084	ssa01_28408623_28410084	ssa01	28380840	28421288	106599624	XM_014190918.1	-
ssa01	28927611	28928135	ssa01_28927611_28928135	ssa01	28922130	28937929	106600514	XM_014191932.1	+
ssa01	29036959	29037320	ssa01_29036959_29037320	ssa01	29035525	29074764	106600528	XM_014191957.1	-
ssa01	29265582	29267024	ssa01_29265582_29267024	ssa01	29239879	29278055	106600602	XM_014192098.1	-
ssa01	29343511	29344016	ssa01_29343511_29344016	ssa01	29331369	29376956	106600638	XM_014192160.1	-
ssa01	29426380	29427987	ssa01_29426380_29427987	ssa01	29410940	29463060	106600691	XM_014192265.1	+
ssa01	29430152	29431638	ssa01_29430152_29431638	ssa01	29410940	29463060	106600691	XM_014192265.1	+
ssa01	29540099	31031518	ssa01_29540099_31031518	ssa01	29630256	29634248	106600731	XM_014192321.1	-
ssa01	29540099	31031518	ssa01_29540099_31031518	ssa01	29922542	29923407	106600881	XM_014192632.1	-
ssa01	29540099	31031518	ssa01_29540099_31031518	ssa01	29923407	29927156	106600874	XM_014192619.1	-
ssa01	29540099	31031518	ssa01_29540099_31031518	ssa01	30376713	30381726	106601560	XM_014193871.1	-
ssa01	29540099	31031518	ssa01_29540099_31031518	ssa01	30387242	30391573	106601553	XM_014193859.1	-
ssa01	29540099	31031518	ssa01_29540099_31031518	ssa01	30398875	30402148	106601549	XR_001328026.1	-
ssa01	29540099	31031518	ssa01_29540099_31031518	ssa01	30464852	30469201	106601540	XM_014193822.1	-
ssa01	29540099	31031518	ssa01_29540099_31031518	ssa01	29516440	29592613	106600357	XM_014191669.1	-
ssa01	29540099	31031518	ssa01_29540099_31031518	ssa01	29708907	29740795	106601632	XM_014193975.1	-
ssa01	29540099	31031518	ssa01_29540099_31031518	ssa01	29842348	29857047	100194815	NM_001139844.1	-
ssa01	29540099	31031518	ssa01_29540099_31031518	ssa01	29946996	29986433	106601609	XM_014193950.1	+
ssa01	29540099	31031518	ssa01_29540099_31031518	ssa01	30685000	30764578	106601517	XM_014193760.1	+
ssa01	29540099	31031518	ssa01_29540099_31031518	ssa01	29750077	29759349	106601624	XM_014193969.1	-
ssa01	29540099	31031518	ssa01_29540099_31031518	ssa01	29995722	30094503	106601584	XM_014193898.1	+
ssa01	29540099	31031518	ssa01_29540099_31031518	ssa01	30109823	30238080	106601569	XM_014193881.1	+
ssa01	29540099	31031518	ssa01_29540099_31031518	ssa01	30470787	30557584	106601537	XM_014193806.1	-
ssa01	29540099	31031518	ssa01_29540099_31031518	ssa01	30784435	30883627	106601461	XM_014193733.1	-
ssa01	29540099	31031518	ssa01_29540099_31031518	ssa01	30403418	30463718	106601543	XM_014193836.1	-
ssa01	31217647	31292649	ssa01_31217647_31292649	ssa01	31201130	31224360	106601420	XM_014193631.1	+
ssa01	31217647	31292649	ssa01_31217647_31292649	ssa01	31234500	31263903	106601406	XM_014193604.1	-
ssa01	31217647	31292649	ssa01_31217647_31292649	ssa01	31273946	31317481	106601399	XM_014193592.1	+
ssa01	31597358	31597458	ssa01_31597358_31597458	ssa01	31594422	31600486	106601376	XM_014193554.1	+
ssa01	31736313	31736482	ssa01_31736313_31736482	ssa01	31692589	31779878	106601343	XM_014193488.1	+
ssa01	31840295	31841412	ssa01_31840295_31841412	ssa01	31818153	31897961	106601308	XM_014193426.1	-
ssa01	31883300	31884196	ssa01_31883300_31884196	ssa01	31818153	31897961	106601308	XM_014193426.1	-
ssa01	32108943	32525774	ssa01_32108943_32525774	ssa01	32350634	32357996	106600833	XM_014192544.1	-
ssa01	32108943	32525774	ssa01_32108943_32525774	ssa01	32359882	32374091	106601249	XM_014193312.1	+
ssa01	32108943	32525774	ssa01_32108943_32525774	ssa01	32376890	32378158	106601279	XM_014193370.1	-
ssa01	32108943	32525774	ssa01_32108943_32525774	ssa01	32510010	32510858	106601245	XR_001327987.1	+
ssa01	32108943	32525774	ssa01_32108943_32525774	ssa01	32513488	32516343	106601227	XM_014193268.1	-
ssa01	32108943	32525774	ssa01_32108943_32525774	ssa01	32224132	32229690	106601667	XR_001328051.1	+
ssa01	32108943	32525774	ssa01_32108943_32525774	ssa01	32399369	32412375	106601272	XM_014193357.1	+
ssa01	32108943	32525774	ssa01_32108943_32525774	ssa01	32517394	32591727	106601189	XM_014193206.1	+
ssa01	32108943	32525774	ssa01_32108943_32525774	ssa01	32094220	32145230	106601284	XM_014193383.1	+
ssa01	32108943	32525774	ssa01_32108943_32525774	ssa01	32374040	32399300	106601253	XM_014193332.1	-
ssa01	32108943	32525774	ssa01_32108943_32525774	ssa01	32450400	32510861	106601235	XM_014193280.1	-
ssa01	32658679	32662443	ssa01_32658679_32662443	ssa01	32654522	32660056	106601171	XM_014193148.1	-
ssa01	32658679	32662443	ssa01_32658679_32662443	ssa01	32661544	32676421	106601170	XM_014193138.1	+
ssa01	33222160	33225854	ssa01_33222160_33225854	ssa01	33213666	33270856	106601106	XM_014193038.1	+
ssa01	34011725	34012329	ssa01_34011725_34012329	ssa01	33949795	34031257	106601075	XM_014192988.1	-
ssa01	34578162	34578352	ssa01_34578162_34578352	ssa01	34466789	34589106	106600894	XM_014192681.1	-
ssa01	34748460	34748619	ssa01_34748460_34748619	ssa01	34720251	34752849	106601865	XM_014194302.1	-
ssa01	34841593	34841973	ssa01_34841593_34841973	ssa01	34831064	35019128	106601921	XM_014194357.1	+
ssa01	35162206	35162319	ssa01_35162206_35162319	ssa01	35025101	35332731	106601938	XM_014194400.1	+
ssa01	35433877	35435313	ssa01_35433877_35435313	ssa01	35428152	35449624	106602024	XM_014194473.1	-
ssa01	35492817	35527034	ssa01_35492817_35527034	ssa01	35506823	35509195	106602748	XR_001328286.1	-
ssa01	35492817	35527034	ssa01_35492817_35527034	ssa01	35459661	35506117	106602003	XM_014194456.1	-
ssa01	35492817	35527034	ssa01_35492817_35527034	ssa01	35518376	35530400	106602043	XM_014194512.1	+
ssa01	35701790	35702868	ssa01_35701790_35702868	ssa01	35660692	35732108	106602146	XM_014194627.1	-
ssa01	35726507	35909379	ssa01_35726507_35909379	ssa01	35771608	35778376	106602210	XM_014194720.1	-
ssa01	35726507	35909379	ssa01_35726507_35909379	ssa01	35660692	35732108	106602146	XM_014194627.1	-
ssa01	35726507	35909379	ssa01_35726507_35909379	ssa01	35732418	35746876	106602205	XM_014194707.1	+
ssa01	35726507	35909379	ssa01_35726507_35909379	ssa01	35748035	35770925	106602179	XM_014194664.1	+
ssa01	35726507	35909379	ssa01_35726507_35909379	ssa01	35798831	35801899	106602196	XM_014194694.1	+
ssa01	35726507	35909379	ssa01_35726507_35909379	ssa01	35778571	35892609	106602170	XM_014194653.1	+
ssa01	36048154	36060384	ssa01_36048154_36060384	ssa01	36060303	36063332	106602258	XR_001328198.1	+
ssa01	36088092	36089327	ssa01_36088092_36089327	ssa01	36073058	36122705	106602232	XM_014194751.1	+
ssa01	36168310	36169212	ssa01_36168310_36169212	ssa01	36151816	36219948	106602280	XM_014194822.1	-
ssa01	36318739	36319302	ssa01_36318739_36319302	ssa01	36315081	36322512	100196261	XM_014194073.1	+
ssa01	36453717	36454735	ssa01_36453717_36454735	ssa01	36420210	36480773	106602337	XM_014194918.1	+
ssa01	38371371	38371488	ssa01_38371371_38371488	ssa01	38330696	38380082	106602443	XM_014195100.1	-
ssa01	38390218	38392945	ssa01_38390218_38392945	ssa01	38380266	38416373	106602450	XM_014195114.1	-
ssa01	38534900	38537371	ssa01_38534900_38537371	ssa01	38528474	38571209	106602505	XM_014195194.1	-
ssa01	38617152	38617450	ssa01_38617152_38617450	ssa01	38583740	38639977	106602535	XM_014195217.1	-
ssa01	38744938	38745364	ssa01_38744938_38745364	ssa01	38640305	38762780	106601783	XM_014194146.1	-
ssa01	38886323	38886461	ssa01_38886323_38886461	ssa01	38862784	38978409	106602554	XM_014195245.1	-
ssa01	39256385	39257184	ssa01_39256385_39257184	ssa01	39209249	39291528	106602575	XM_014195288.1	+
ssa01	39313105	39313973	ssa01_39313105_39313973	ssa01	39304717	39320397	106602592	XM_014195327.1	-
ssa01	39336189	39337828	ssa01_39336189_39337828	ssa01	39334928	39363968	106602600	XM_014195355.1	+
ssa01	39427124	39427258	ssa01_39427124_39427258	ssa01	39416469	39481643	106602615	XM_014195376.1	-
ssa01	39492671	39513622	ssa01_39492671_39513622	ssa01	39482158	39502064	106602646	XM_014195394.1	-
ssa01	39492671	39513622	ssa01_39492671_39513622	ssa01	39502240	39528563	106602651	XM_014195411.1	-
ssa01	39677419	39679246	ssa01_39677419_39679246	ssa01	39668944	39713325	106602687	XM_014195473.1	-
ssa01	40037229	40037366	ssa01_40037229_40037366	ssa01	40017111	40083371	106602716	XM_014195521.1	+
ssa01	40093042	40093565	ssa01_40093042_40093565	ssa01	40091324	40142856	106602738	XR_001328285.1	+
ssa01	41177943	41179036	ssa01_41177943_41179036	ssa01	41152711	41192680	106603637	XM_014197531.1	-
ssa01	41466724	41468057	ssa01_41466724_41468057	ssa01	41463116	41468782	106603556	XM_014197408.1	+
ssa01	41608498	41608846	ssa01_41608498_41608846	ssa01	41550101	41639888	106603468	XM_014197193.1	-
ssa01	41750039	41751496	ssa01_41750039_41751496	ssa01	41723938	41753813	106603413	XM_014197100.1	-
ssa01	41826750	41829288	ssa01_41826750_41829288	ssa01	41812892	41840396	106603381	XM_014197018.1	-
ssa01	41869496	41869644	ssa01_41869496_41869644	ssa01	41867763	41888916	106603366	XM_014196945.1	+
ssa01	42063015	42063205	ssa01_42063015_42063205	ssa01	42060094	42063899	106603844	XM_014198034.1	+
ssa01	42089969	42090415	ssa01_42089969_42090415	ssa01	42089853	42150291	106603236	XM_014196622.1	+
ssa01	42118363	42119248	ssa01_42118363_42119248	ssa01	42089853	42150291	106603236	XM_014196622.1	+
ssa01	42140886	42141316	ssa01_42140886_42141316	ssa01	42089853	42150291	106603236	XM_014196622.1	+
ssa01	42242337	42242895	ssa01_42242337_42242895	ssa01	42213449	42295406	106603225	XM_014196585.1	-
ssa01	42261450	42263583	ssa01_42261450_42263583	ssa01	42213449	42295406	106603225	XM_014196585.1	-
ssa01	42491743	42495208	ssa01_42491743_42495208	ssa01	42486188	42501133	106603178	XR_001328386.1	-
ssa01	42574182	42574290	ssa01_42574182_42574290	ssa01	42551474	42591047	106603151	XM_014196451.1	+
ssa01	43418740	43418915	ssa01_43418740_43418915	ssa01	43231716	43660752	106603022	XM_014196169.1	-
ssa01	43425458	43426306	ssa01_43425458_43426306	ssa01	43231716	43660752	106603022	XM_014196169.1	-
ssa01	43457165	43457396	ssa01_43457165_43457396	ssa01	43231716	43660752	106603022	XM_014196169.1	-
ssa01	43460024	43462014	ssa01_43460024_43462014	ssa01	43231716	43660752	106603022	XM_014196169.1	-
ssa01	43599094	43599308	ssa01_43599094_43599308	ssa01	43231716	43660752	106603022	XM_014196169.1	-
ssa01	43648584	43649272	ssa01_43648584_43649272	ssa01	43231716	43660752	106603022	XM_014196169.1	-
ssa01	43659622	43660037	ssa01_43659622_43660037	ssa01	43231716	43660752	106603022	XM_014196169.1	-
ssa01	43819870	43820245	ssa01_43819870_43820245	ssa01	43725669	43895627	106603018	XM_014196121.1	-
ssa01	44396497	44399124	ssa01_44396497_44399124	ssa01	44393668	44459615	106603011	XM_014196114.1	+
ssa01	44855779	44856828	ssa01_44855779_44856828	ssa01	44764975	44859266	106602955	XM_014196030.1	+
ssa01	45464727	45465345	ssa01_45464727_45465345	ssa01	45464060	45499433	106602886	XM_014195870.1	+
ssa01	45835829	45836326	ssa01_45835829_45836326	ssa01	45799830	45853640	106604120	XM_014198527.1	+
ssa01	46513649	46513826	ssa01_46513649_46513826	ssa01	46494948	46524279	106604231	XM_014198706.1	+
ssa01	46662170	46662453	ssa01_46662170_46662453	ssa01	46532447	46733353	106604247	XM_014198725.1	-
ssa01	46704341	46709990	ssa01_46704341_46709990	ssa01	46703604	46721780	106604265	XR_001328637.1	+
ssa01	46704341	46709990	ssa01_46704341_46709990	ssa01	46532447	46733353	106604247	XM_014198725.1	-
ssa01	46943317	46944162	ssa01_46943317_46944162	ssa01	46941553	47050977	106604144	XM_014198554.1	+
ssa01	47569105	47569370	ssa01_47569105_47569370	ssa01	47552752	47594549	106604370	XM_014198964.1	+
ssa01	47935056	47940136	ssa01_47935056_47940136	ssa01	47921698	48189246	106604421	XM_014199032.1	+
ssa01	47941304	47941953	ssa01_47941304_47941953	ssa01	47921698	48189246	106604421	XM_014199032.1	+
ssa01	48016761	48017216	ssa01_48016761_48017216	ssa01	47921698	48189246	106604421	XM_014199032.1	+
ssa01	48036524	48037297	ssa01_48036524_48037297	ssa01	47921698	48189246	106604421	XM_014199032.1	+
ssa01	48057017	48057207	ssa01_48057017_48057207	ssa01	47921698	48189246	106604421	XM_014199032.1	+
ssa01	48073658	48074195	ssa01_48073658_48074195	ssa01	47921698	48189246	106604421	XM_014199032.1	+
ssa01	48094672	48094868	ssa01_48094672_48094868	ssa01	47921698	48189246	106604421	XM_014199032.1	+
ssa01	48284985	48285166	ssa01_48284985_48285166	ssa01	48275647	48290805	106604156	XM_014198575.1	+
ssa01	48471521	48471669	ssa01_48471521_48471669	ssa01	48458006	48506649	106604517	XM_014199196.1	+
ssa01	48490517	48490717	ssa01_48490517_48490717	ssa01	48458006	48506649	106604517	XM_014199196.1	+
ssa01	48808416	49693261	ssa01_48808416_49693261	ssa01	49323745	49328924	100196704	XM_014198367.1	-
ssa01	48808416	49693261	ssa01_48808416_49693261	ssa01	49389327	49393354	106604727	XM_014199680.1	+
ssa01	48808416	49693261	ssa01_48808416_49693261	ssa01	49414502	49422095	100195485	NM_001140514.1	-
ssa01	48808416	49693261	ssa01_48808416_49693261	ssa01	49435076	49436975	106604759	XM_014199767.1	+
ssa01	48808416	49693261	ssa01_48808416_49693261	ssa01	49611534	49621221	106604764	XM_014199780.1	-
ssa01	48808416	49693261	ssa01_48808416_49693261	ssa01	49662051	49665294	106604785	XR_001328730.1	+
ssa01	48808416	49693261	ssa01_48808416_49693261	ssa01	49668084	49669845	106604799	XM_014199845.1	-
ssa01	48808416	49693261	ssa01_48808416_49693261	ssa01	48820927	48837591	106604587	XM_014199376.1	-
ssa01	48808416	49693261	ssa01_48808416_49693261	ssa01	48925722	48956074	106604619	XM_014199451.1	-
ssa01	48808416	49693261	ssa01_48808416_49693261	ssa01	48994719	49011905	106604631	XM_014199507.1	+
ssa01	48808416	49693261	ssa01_48808416_49693261	ssa01	49086139	49120651	106604674	XM_014199582.1	+
ssa01	48808416	49693261	ssa01_48808416_49693261	ssa01	49345485	49361889	106604689	XM_014199645.1	-
ssa01	48808416	49693261	ssa01_48808416_49693261	ssa01	49362304	49369267	106604714	XM_014199666.1	+
ssa01	48808416	49693261	ssa01_48808416_49693261	ssa01	49369059	49385234	100194900	NM_001139929.1	-
ssa01	48808416	49693261	ssa01_48808416_49693261	ssa01	49394098	49413231	100196706	NM_001141728.1	-
ssa01	48808416	49693261	ssa01_48808416_49693261	ssa01	49428302	49434616	106605283	XR_001328818.1	+
ssa01	48808416	49693261	ssa01_48808416_49693261	ssa01	49436709	49451556	106604730	XM_014199695.1	-
ssa01	48808416	49693261	ssa01_48808416_49693261	ssa01	49447123	49466743	106604744	XM_014199733.1	+
ssa01	48808416	49693261	ssa01_48808416_49693261	ssa01	49472626	49525427	106605291	XM_014200767.1	+
ssa01	48808416	49693261	ssa01_48808416_49693261	ssa01	49578432	49601988	100380614	XM_014198503.1	+
ssa01	48808416	49693261	ssa01_48808416_49693261	ssa01	49638836	49655298	106604770	XM_014199801.1	+
ssa01	48808416	49693261	ssa01_48808416_49693261	ssa01	48846832	48921868	106604599	XM_014199419.1	-
ssa01	48808416	49693261	ssa01_48808416_49693261	ssa01	49536701	49553798	106605298	XM_014200785.1	+
ssa01	49716078	49716724	ssa01_49716078_49716724	ssa01	49710488	49726903	106604807	XM_014199853.1	+
ssa01	49766647	49766958	ssa01_49766647_49766958	ssa01	49737017	49859823	106604820	XM_014199876.1	-
ssa01	49776399	49777520	ssa01_49776399_49777520	ssa01	49737017	49859823	106604820	XM_014199876.1	-
ssa01	50090387	50090585	ssa01_50090387_50090585	ssa01	50060796	50109278	106604847	XM_014199923.1	+
ssa01	50188162	50188961	ssa01_50188162_50188961	ssa01	50165031	50239648	106604870	XM_014199958.1	+
ssa01	50501259	50503779	ssa01_50501259_50503779	ssa01	50388312	50534033	106605322	XM_014200816.1	+
ssa01	50705468	50705665	ssa01_50705468_50705665	ssa01	50646134	50714013	106604920	XM_014200059.1	+
ssa01	50708970	50709626	ssa01_50708970_50709626	ssa01	50646134	50714013	106604920	XM_014200059.1	+
ssa01	50736629	50796575	ssa01_50736629_50796575	ssa01	50739242	50740318	106605336	XR_001328832.1	+
ssa01	50736629	50796575	ssa01_50736629_50796575	ssa01	50751687	50752986	106605339	XM_014200847.1	-
ssa01	50736629	50796575	ssa01_50736629_50796575	ssa01	50757099	50833455	106604928	XM_014200072.1	-
ssa01	50917963	50918063	ssa01_50917963_50918063	ssa01	50861762	51150016	106604940	XM_014200102.1	-
ssa01	51082620	51082842	ssa01_51082620_51082842	ssa01	50861762	51150016	106604940	XM_014200102.1	-
ssa01	51134598	51198397	ssa01_51134598_51198397	ssa01	50861762	51150016	106604940	XM_014200102.1	-
ssa01	51245067	51245520	ssa01_51245067_51245520	ssa01	51210061	51300453	106604947	XM_014200120.1	-
ssa01	51292764	51293640	ssa01_51292764_51293640	ssa01	51210061	51300453	106604947	XM_014200120.1	-
ssa01	51297983	51298228	ssa01_51297983_51298228	ssa01	51210061	51300453	106604947	XM_014200120.1	-
ssa01	51298807	51299010	ssa01_51298807_51299010	ssa01	51210061	51300453	106604947	XM_014200120.1	-
ssa01	51481604	51482377	ssa01_51481604_51482377	ssa01	51389369	51489350	106604960	XM_014200140.1	+
ssa01	51740722	51741491	ssa01_51740722_51741491	ssa01	51645337	51844629	106605012	XM_014200229.1	-
ssa01	51960477	51979111	ssa01_51960477_51979111	ssa01	51964777	51968816	106605343	XR_001328836.1	-
ssa01	51960477	51979111	ssa01_51960477_51979111	ssa01	51974847	52075070	106605062	XM_014200324.1	+
ssa01	52082617	52086667	ssa01_52082617_52086667	ssa01	52075448	52094168	106605068	XM_014200338.1	-
ssa01	52193394	52193662	ssa01_52193394_52193662	ssa01	52176922	52219475	106605092	XM_014200392.1	+
ssa01	52289610	52289726	ssa01_52289610_52289726	ssa01	52273072	52314135	106605097	XM_014200404.1	+
ssa01	52309928	52312425	ssa01_52309928_52312425	ssa01	52273072	52314135	106605097	XM_014200404.1	+
ssa01	52414694	52415978	ssa01_52414694_52415978	ssa01	52415810	52470855	106604177	XM_014198595.1	+
ssa01	52430659	52431695	ssa01_52430659_52431695	ssa01	52415810	52470855	106604177	XM_014198595.1	+
ssa01	52463326	52464912	ssa01_52463326_52464912	ssa01	52415810	52470855	106604177	XM_014198595.1	+
ssa01	53229610	54031283	ssa01_53229610_54031283	ssa01	53380217	53381045	106608633	XM_014206703.1	-
ssa01	53229610	54031283	ssa01_53229610_54031283	ssa01	53389000	53391897	100136583	NM_001123671.1	+
ssa01	53229610	54031283	ssa01_53229610_54031283	ssa01	53619256	53621297	106608641	XR_001329556.1	-
ssa01	53229610	54031283	ssa01_53229610_54031283	ssa01	54019717	54024794	106605805	XM_014201754.1	-
ssa01	53229610	54031283	ssa01_53229610_54031283	ssa01	53324152	53345057	106608628	XR_001329554.1	-
ssa01	53229610	54031283	ssa01_53229610_54031283	ssa01	53623185	53629591	106605756	XM_014201669.1	+
ssa01	53229610	54031283	ssa01_53229610_54031283	ssa01	53634026	53677530	106605759	XM_014201699.1	-
ssa01	53229610	54031283	ssa01_53229610_54031283	ssa01	53823415	53844693	106605778	XM_014201718.1	+
ssa01	53229610	54031283	ssa01_53229610_54031283	ssa01	53203165	53256433	106605231	XM_014200659.1	-
ssa01	53229610	54031283	ssa01_53229610_54031283	ssa01	53330360	53361350	106608624	XR_001329552.1	+
ssa01	53229610	54031283	ssa01_53229610_54031283	ssa01	53908098	54009643	106605787	XM_014201744.1	+
ssa01	53229610	54031283	ssa01_53229610_54031283	ssa01	53448808	53487341	106605748	XM_014201656.1	-
ssa01	54351692	54351859	ssa01_54351692_54351859	ssa01	54318237	54373382	106605890	XM_014201887.1	-
ssa01	54689776	54691781	ssa01_54689776_54691781	ssa01	54675072	54720007	106605994	XM_014202045.1	-
ssa01	54735134	54762976	ssa01_54735134_54762976	ssa01	54740357	54744487	106606039	XM_014202117.1	-
ssa01	54735134	54762976	ssa01_54735134_54762976	ssa01	54743618	54747140	106606023	XM_014202107.1	+
ssa01	54735134	54762976	ssa01_54735134_54762976	ssa01	54719000	54738453	106605568	XM_014201363.1	+
ssa01	55034769	55035346	ssa01_55034769_55035346	ssa01	54981061	55055500	106606127	XM_014202262.1	-
ssa01	55109913	55110265	ssa01_55109913_55110265	ssa01	55063427	55125066	106606152	XM_014202295.1	-
ssa01	55200360	55201903	ssa01_55200360_55201903	ssa01	55145187	55232420	101448027	NM_001279057.1	-
ssa01	55668919	55670915	ssa01_55668919_55670915	ssa01	55636568	55671831	106606289	XM_014202440.1	+
ssa01	55994936	55997768	ssa01_55994936_55997768	ssa01	55901023	56019876	106606370	XM_014202634.1	-
ssa01	56177141	56180381	ssa01_56177141_56180381	ssa01	56138499	56257300	106606442	XM_014202687.1	-
ssa01	56317852	56317955	ssa01_56317852_56317955	ssa01	56310384	56353439	106606490	XM_014202731.1	-
ssa01	56346285	56562339	ssa01_56346285_56562339	ssa01	56310384	56353439	106606490	XM_014202731.1	-
ssa01	56346285	56562339	ssa01_56346285_56562339	ssa01	56398016	56440250	106606505	XM_014202762.1	+
ssa01	56346285	56562339	ssa01_56346285_56562339	ssa01	56533306	56587353	100136392	XM_014202781.1	-
ssa01	56584997	56586007	ssa01_56584997_56586007	ssa01	56533306	56587353	100136392	XM_014202781.1	-
ssa01	56757946	56758283	ssa01_56757946_56758283	ssa01	56693641	56772220	106606546	XM_014202840.1	-
ssa01	56868077	56869881	ssa01_56868077_56869881	ssa01	56856975	57005496	106606575	XM_014202869.1	+
ssa01	56891014	56891901	ssa01_56891014_56891901	ssa01	56856975	57005496	106606575	XM_014202869.1	+
ssa01	56960858	56961346	ssa01_56960858_56961346	ssa01	56960539	56962662	106606657	XR_001329099.1	-
ssa01	56960858	56961346	ssa01_56960858_56961346	ssa01	56856975	57005496	106606575	XM_014202869.1	+
ssa01	57026528	57026791	ssa01_57026528_57026791	ssa01	57016949	57170935	106606663	XR_001329104.1	+
ssa01	57035413	57035684	ssa01_57035413_57035684	ssa01	57016949	57170935	106606663	XR_001329104.1	+
ssa01	57044760	57044895	ssa01_57044760_57044895	ssa01	57016949	57170935	106606663	XR_001329104.1	+
ssa01	57076680	57076876	ssa01_57076680_57076876	ssa01	57016949	57170935	106606663	XR_001329104.1	+
ssa01	57080884	57081261	ssa01_57080884_57081261	ssa01	57016949	57170935	106606663	XR_001329104.1	+
ssa01	57190788	57190936	ssa01_57190788_57190936	ssa01	57173542	57291096	100380761	XM_014203036.1	+
ssa01	57228842	57229265	ssa01_57228842_57229265	ssa01	57173542	57291096	100380761	XM_014203036.1	+
ssa01	57315515	57315728	ssa01_57315515_57315728	ssa01	57301328	57358251	106606711	XM_014203070.1	+
ssa01	57383544	57383976	ssa01_57383544_57383976	ssa01	57383786	57389552	106606727	XM_014203089.1	+
ssa01	57408726	57409059	ssa01_57408726_57409059	ssa01	57395995	57410654	106608689	XM_014206795.1	+
ssa01	57501439	57502040	ssa01_57501439_57502040	ssa01	57492943	57512118	106606775	XM_014203136.1	-
ssa01	57611505	57611614	ssa01_57611505_57611614	ssa01	57582575	57636856	106606791	XM_014203202.1	+
ssa01	57768601	57769904	ssa01_57768601_57769904	ssa01	57640916	57842558	106606834	XM_014203230.1	+
ssa01	57800296	57800656	ssa01_57800296_57800656	ssa01	57640916	57842558	106606834	XM_014203230.1	+
ssa01	58125693	58128456	ssa01_58125693_58128456	ssa01	58014000	58159816	106606915	XM_014203469.1	+
ssa01	58133605	58134761	ssa01_58133605_58134761	ssa01	58014000	58159816	106606915	XM_014203469.1	+
ssa01	58146417	58146542	ssa01_58146417_58146542	ssa01	58014000	58159816	106606915	XM_014203469.1	+
ssa01	58304782	58305112	ssa01_58304782_58305112	ssa01	58273089	58312660	106607022	XM_014203575.1	-
ssa01	58306262	58307273	ssa01_58306262_58307273	ssa01	58273089	58312660	106607022	XM_014203575.1	-
ssa01	58335410	58337840	ssa01_58335410_58337840	ssa01	58325926	58342518	106607052	XR_001329155.1	+
ssa01	58379267	58380613	ssa01_58379267_58380613	ssa01	58345637	58510243	106607058	XM_014203625.1	-
ssa01	58443506	58443897	ssa01_58443506_58443897	ssa01	58345637	58510243	106607058	XM_014203625.1	-
ssa01	58447821	58450799	ssa01_58447821_58450799	ssa01	58345637	58510243	106607058	XM_014203625.1	-
ssa01	58460871	58461610	ssa01_58460871_58461610	ssa01	58345637	58510243	106607058	XM_014203625.1	-
ssa01	59749169	59749364	ssa01_59749169_59749364	ssa01	59706738	59757209	106607083	XM_014203678.1	-
ssa01	60122702	60123023	ssa01_60122702_60123023	ssa01	60080695	60133653	106607150	XM_014203789.1	+
ssa01	60243430	60243993	ssa01_60243430_60243993	ssa01	60225079	60330448	106607177	XM_014203849.1	+
ssa01	60643519	60643658	ssa01_60643519_60643658	ssa01	60564573	60925000	106607182	XM_014203873.1	+
ssa01	60695575	60697095	ssa01_60695575_60697095	ssa01	60564573	60925000	106607182	XM_014203873.1	+
ssa01	60824585	60825168	ssa01_60824585_60825168	ssa01	60564573	60925000	106607182	XM_014203873.1	+
ssa01	60841438	60844631	ssa01_60841438_60844631	ssa01	60564573	60925000	106607182	XM_014203873.1	+
ssa01	61205683	61205830	ssa01_61205683_61205830	ssa01	61063702	61257979	106607187	XM_014203919.1	-
ssa01	61222258	61225719	ssa01_61222258_61225719	ssa01	61063702	61257979	106607187	XM_014203919.1	-
ssa01	61311257	61311498	ssa01_61311257_61311498	ssa01	61302470	61338187	106607213	XM_014203940.1	+
ssa01	61324249	61324674	ssa01_61324249_61324674	ssa01	61302470	61338187	106607213	XM_014203940.1	+
ssa01	61496236	61496355	ssa01_61496236_61496355	ssa01	61432811	61544073	106607224	XM_014203975.1	+
ssa01	61628795	61628943	ssa01_61628795_61628943	ssa01	61552926	61637360	106607228	XM_014203997.1	-
ssa01	61927380	61934371	ssa01_61927380_61934371	ssa01	61840271	61950414	106608714	XM_014206816.1	-
ssa01	62190575	62191190	ssa01_62190575_62191190	ssa01	62157304	62229165	106607303	XM_014204165.1	+
ssa01	62937040	62939460	ssa01_62937040_62939460	ssa01	62930814	63102228	106607406	XM_014204336.1	+
ssa01	63004488	63005727	ssa01_63004488_63005727	ssa01	62930814	63102228	106607406	XM_014204336.1	+
ssa01	63017268	63017441	ssa01_63017268_63017441	ssa01	62930814	63102228	106607406	XM_014204336.1	+
ssa01	63042294	63043107	ssa01_63042294_63043107	ssa01	62930814	63102228	106607406	XM_014204336.1	+
ssa01	63072912	63074045	ssa01_63072912_63074045	ssa01	62930814	63102228	106607406	XM_014204336.1	+
ssa01	63123406	63123534	ssa01_63123406_63123534	ssa01	63116744	63126341	106605675	XM_014201569.1	-
ssa01	63257086	63258465	ssa01_63257086_63258465	ssa01	63154158	63293224	106607425	XM_014204394.1	+
ssa01	63535038	63537095	ssa01_63535038_63537095	ssa01	63520443	63573990	106607484	XM_014204482.1	+
ssa01	64010598	64012148	ssa01_64010598_64012148	ssa01	64006153	64037995	106607591	XM_014204678.1	+
ssa01	64159835	64161376	ssa01_64159835_64161376	ssa01	64154207	64644184	106607602	XM_014204697.1	+
ssa01	64193280	64193646	ssa01_64193280_64193646	ssa01	64154207	64644184	106607602	XM_014204697.1	+
ssa01	64255781	64256379	ssa01_64255781_64256379	ssa01	64154207	64644184	106607602	XM_014204697.1	+
ssa01	64267604	64269210	ssa01_64267604_64269210	ssa01	64154207	64644184	106607602	XM_014204697.1	+
ssa01	64279358	64279961	ssa01_64279358_64279961	ssa01	64154207	64644184	106607602	XM_014204697.1	+
ssa01	64424459	64428782	ssa01_64424459_64428782	ssa01	64154207	64644184	106607602	XM_014204697.1	+
ssa01	64509653	64509929	ssa01_64509653_64509929	ssa01	64154207	64644184	106607602	XM_014204697.1	+
ssa01	64521532	64521982	ssa01_64521532_64521982	ssa01	64154207	64644184	106607602	XM_014204697.1	+
ssa01	64559837	64561420	ssa01_64559837_64561420	ssa01	64154207	64644184	106607602	XM_014204697.1	+
ssa01	64819166	64819881	ssa01_64819166_64819881	ssa01	64807980	64887317	106607606	XM_014204729.1	-
ssa01	65297425	65297552	ssa01_65297425_65297552	ssa01	65247445	65423556	106607673	XM_014204876.1	+
ssa01	65303736	65306269	ssa01_65303736_65306269	ssa01	65247445	65423556	106607673	XM_014204876.1	+
ssa01	65494302	65498310	ssa01_65494302_65498310	ssa01	65477269	65544049	106605685	XM_014201579.1	+
ssa01	65882931	65884099	ssa01_65882931_65884099	ssa01	65849938	65897286	106607716	XM_014204968.1	-
ssa01	66089568	66094526	ssa01_66089568_66094526	ssa01	65968828	66186572	106607745	XR_001329267.1	-
ssa01	66096248	66099885	ssa01_66096248_66099885	ssa01	65968828	66186572	106607745	XR_001329267.1	-
ssa01	66136438	66137851	ssa01_66136438_66137851	ssa01	65968828	66186572	106607745	XR_001329267.1	-
ssa01	66305655	66306271	ssa01_66305655_66306271	ssa01	66278879	66357521	106607837	XM_014205248.1	+
ssa01	67072981	67074553	ssa01_67072981_67074553	ssa01	67014825	67588407	106607935	XM_014205430.1	-
ssa01	67119949	67121206	ssa01_67119949_67121206	ssa01	67014825	67588407	106607935	XM_014205430.1	-
ssa01	67149754	67160235	ssa01_67149754_67160235	ssa01	67014825	67588407	106607935	XM_014205430.1	-
ssa01	67227566	67230688	ssa01_67227566_67230688	ssa01	67014825	67588407	106607935	XM_014205430.1	-
ssa01	67301793	67308047	ssa01_67301793_67308047	ssa01	67014825	67588407	106607935	XM_014205430.1	-
ssa01	67472912	67473173	ssa01_67472912_67473173	ssa01	67014825	67588407	106607935	XM_014205430.1	-
ssa01	68062233	68063833	ssa01_68062233_68063833	ssa01	68000090	68096972	106607942	XM_014205442.1	+
ssa01	68147716	68150263	ssa01_68147716_68150263	ssa01	68107909	68461685	106607945	XM_014205458.1	-
ssa01	68350219	68350325	ssa01_68350219_68350325	ssa01	68107909	68461685	106607945	XM_014205458.1	-
ssa01	68364374	68364574	ssa01_68364374_68364574	ssa01	68107909	68461685	106607945	XM_014205458.1	-
ssa01	68501290	68503053	ssa01_68501290_68503053	ssa01	68489139	68578069	106607954	XM_014205488.1	+
ssa01	68994145	68995685	ssa01_68994145_68995685	ssa01	68976590	69094846	106608059	XM_014205747.1	-
ssa01	69196570	69197377	ssa01_69196570_69197377	ssa01	69107164	69203375	106608078	XM_014205774.1	-
ssa01	69404964	69435078	ssa01_69404964_69435078	ssa01	69381069	69413409	106608102	XM_014205825.1	-
ssa01	69593816	69594335	ssa01_69593816_69594335	ssa01	69549430	69606265	106608142	XM_014205899.1	-
ssa01	69722087	69722210	ssa01_69722087_69722210	ssa01	69713050	69735187	100380671	XM_014205980.1	-
ssa01	69726621	69727168	ssa01_69726621_69727168	ssa01	69713050	69735187	100380671	XM_014205980.1	-
ssa01	69806559	69807319	ssa01_69806559_69807319	ssa01	69759501	69815836	100194990	XM_014201038.1	-
ssa01	69884142	69885639	ssa01_69884142_69885639	ssa01	69871665	69891060	106608220	XM_014206054.1	+
ssa01	70186243	70187888	ssa01_70186243_70187888	ssa01	70059078	70239357	106608331	XM_014206239.1	-
ssa01	70510543	70511863	ssa01_70510543_70511863	ssa01	70481303	70517837	106608363	XM_014206275.1	+
ssa01	70548202	70548424	ssa01_70548202_70548424	ssa01	70544523	70601290	106608383	XM_014206298.1	+
ssa01	70690859	70691104	ssa01_70690859_70691104	ssa01	70626766	70814318	106608394	XM_014206306.1	-
ssa01	70966622	70968974	ssa01_70966622_70968974	ssa01	70955225	70972124	106608453	XM_014206386.1	+
ssa01	71184165	71691201	ssa01_71184165_71691201	ssa01	71287682	71289425	106608536	XM_014206496.1	+
ssa01	71184165	71691201	ssa01_71184165_71691201	ssa01	71519631	71530954	106608559	XM_014206528.1	-
ssa01	71184165	71691201	ssa01_71184165_71691201	ssa01	71566422	71579412	106608573	XM_014206563.1	+
ssa01	71184165	71691201	ssa01_71184165_71691201	ssa01	71588084	71596211	106608578	XM_014206592.1	-
ssa01	71184165	71691201	ssa01_71184165_71691201	ssa01	71196561	71230620	106608512	XM_014206459.1	+
ssa01	71184165	71691201	ssa01_71184165_71691201	ssa01	71238248	71280156	106608514	XM_014206480.1	-
ssa01	71184165	71691201	ssa01_71184165_71691201	ssa01	71376137	71413351	106605736	XM_014201640.1	-
ssa01	71184165	71691201	ssa01_71184165_71691201	ssa01	71443108	71487663	106608545	XM_014206506.1	-
ssa01	71184165	71691201	ssa01_71184165_71691201	ssa01	71491056	71519873	106608565	XM_014206549.1	+
ssa01	71184165	71691201	ssa01_71184165_71691201	ssa01	71531140	71547568	106608550	XM_014206518.1	-
ssa01	71184165	71691201	ssa01_71184165_71691201	ssa01	71581178	71586812	106608577	XM_014206577.1	-
ssa01	71184165	71691201	ssa01_71184165_71691201	ssa01	71289579	71369398	106608528	XM_014206488.1	+
ssa01	72423098	72424799	ssa01_72423098_72424799	ssa01	72268063	73360509	106609202	XM_014207733.1	-
ssa01	72696804	72697814	ssa01_72696804_72697814	ssa01	72268063	73360509	106609202	XM_014207733.1	-
ssa01	72843149	72845057	ssa01_72843149_72845057	ssa01	72268063	73360509	106609202	XM_014207733.1	-
ssa01	72913778	72914062	ssa01_72913778_72914062	ssa01	72268063	73360509	106609202	XM_014207733.1	-
ssa01	72957188	72963257	ssa01_72957188_72963257	ssa01	72268063	73360509	106609202	XM_014207733.1	-
ssa01	73091363	73091532	ssa01_73091363_73091532	ssa01	72268063	73360509	106609202	XM_014207733.1	-
ssa01	73691567	73739358	ssa01_73691567_73739358	ssa01	73688375	73693394	106609125	XM_014207594.1	+
ssa01	73691567	73739358	ssa01_73691567_73739358	ssa01	73731396	73745011	106609046	XM_014207400.1	-
ssa01	73756421	73756776	ssa01_73756421_73756776	ssa01	73740344	73765851	106609062	XM_014207457.1	+
ssa01	73775244	73788786	ssa01_73775244_73788786	ssa01	73770455	73789523	106608911	XM_014207123.1	+
ssa01	74044937	74060977	ssa01_74044937_74060977	ssa01	74052809	74083919	106608966	XM_014207239.1	+
ssa01	74326554	74326901	ssa01_74326554_74326901	ssa01	74317212	74340395	106609363	XM_014208129.1	+
ssa01	74583915	74584158	ssa01_74583915_74584158	ssa01	74581123	74602065	106609499	XM_014208382.1	+
ssa01	74769530	74900365	ssa01_74769530_74900365	ssa01	74867194	74930522	106609275	XM_014207903.1	-
ssa01	74769530	74900365	ssa01_74769530_74900365	ssa01	74650639	74785340	106609547	XM_014208481.1	+
ssa01	74926486	74926644	ssa01_74926486_74926644	ssa01	74867194	74930522	106609275	XM_014207903.1	-
ssa01	74963801	74979767	ssa01_74963801_74979767	ssa01	74936082	74970440	106609556	XM_014208487.1	+
ssa01	75457964	75458202	ssa01_75457964_75458202	ssa01	75453176	75461926	106609704	XM_014208678.1	+
ssa01	75463554	75465488	ssa01_75463554_75465488	ssa01	75460882	75467731	106609727	XR_001329749.1	-
ssa01	75668260	75696802	ssa01_75668260_75696802	ssa01	75687966	75698170	100380542	NM_001173827.1	-
ssa01	75737871	75738310	ssa01_75737871_75738310	ssa01	75731973	75820145	106609787	XM_014208805.1	-
ssa01	75740459	75740669	ssa01_75740459_75740669	ssa01	75731973	75820145	106609787	XM_014208805.1	-
ssa01	75751904	75752190	ssa01_75751904_75752190	ssa01	75731973	75820145	106609787	XM_014208805.1	-
ssa01	76584887	76585927	ssa01_76584887_76585927	ssa01	76580690	76585992	106609984	XM_014209073.1	+
ssa01	77237268	77237920	ssa01_77237268_77237920	ssa01	77231253	77276863	106610323	XM_014209614.1	-
ssa01	77388010	77391498	ssa01_77388010_77391498	ssa01	77373901	77397911	106610291	XR_001329883.1	-
ssa01	79332061	79338544	ssa01_79332061_79338544	ssa01	79163742	79354437	106610476	XM_014209858.1	+
ssa01	79375469	79375636	ssa01_79375469_79375636	ssa01	79374067	79407748	106610563	XM_014209951.1	+
ssa01	80001228	80001919	ssa01_80001228_80001919	ssa01	79959548	80013705	106610540	XM_014209931.1	-
ssa01	81327043	81327555	ssa01_81327043_81327555	ssa01	81254140	81374373	106610613	XM_014210022.1	-
ssa01	81352728	81353585	ssa01_81352728_81353585	ssa01	81254140	81374373	106610613	XM_014210022.1	-
ssa01	82008124	82008286	ssa01_82008124_82008286	ssa01	81996295	82063627	106610766	XM_014210310.1	+
ssa01	82019233	82021731	ssa01_82019233_82021731	ssa01	81996295	82063627	106610766	XM_014210310.1	+
ssa01	82514366	82515952	ssa01_82514366_82515952	ssa01	82508349	82526560	106610821	XM_014210436.1	+
ssa01	82519395	82520914	ssa01_82519395_82520914	ssa01	82508349	82526560	106610821	XM_014210436.1	+
ssa01	82583999	82585129	ssa01_82583999_82585129	ssa01	82567699	82619854	106610838	XM_014210456.1	+
ssa01	82659188	82660213	ssa01_82659188_82660213	ssa01	82648809	82697393	106610824	XM_014210445.1	-
ssa01	82693665	82693950	ssa01_82693665_82693950	ssa01	82648809	82697393	106610824	XM_014210445.1	-
ssa01	83407111	83407681	ssa01_83407111_83407681	ssa01	83403884	83459128	106610913	XM_014210596.1	+
ssa01	84479740	84492344	ssa01_84479740_84492344	ssa01	84464170	84548829	106611028	XM_014210877.1	+
ssa01	84520901	84523368	ssa01_84520901_84523368	ssa01	84464170	84548829	106611028	XM_014210877.1	+
ssa01	84602802	84602941	ssa01_84602802_84602941	ssa01	84602303	84617654	106610976	XM_014210739.1	-
ssa01	84840255	84842444	ssa01_84840255_84842444	ssa01	84778464	84928387	106610997	XM_014210783.1	-
ssa01	84861605	84862262	ssa01_84861605_84862262	ssa01	84778464	84928387	106610997	XM_014210783.1	-
ssa01	84889002	84890181	ssa01_84889002_84890181	ssa01	84778464	84928387	106610997	XM_014210783.1	-
ssa01	85273001	85273467	ssa01_85273001_85273467	ssa01	85268591	85334540	106611129	XM_014211010.1	-
ssa01	86250005	86258949	ssa01_86250005_86258949	ssa01	86131208	86768568	106611148	XM_014211115.1	-
ssa01	86320216	86320585	ssa01_86320216_86320585	ssa01	86131208	86768568	106611148	XM_014211115.1	-
ssa01	86443396	86443670	ssa01_86443396_86443670	ssa01	86131208	86768568	106611148	XM_014211115.1	-
ssa01	88344777	88345692	ssa01_88344777_88345692	ssa01	88322392	88371471	106611298	XM_014211360.1	-
ssa01	88837239	88838992	ssa01_88837239_88838992	ssa01	88592295	88864720	106613356	XM_014215500.1	-
ssa01	89041945	89070651	ssa01_89041945_89070651	ssa01	89024538	89048872	106613273	XM_014215364.1	+
ssa01	89131697	89132015	ssa01_89131697_89132015	ssa01	89085978	89207389	106613192	XM_014215216.1	+
ssa01	89167694	89168318	ssa01_89167694_89168318	ssa01	89085978	89207389	106613192	XM_014215216.1	+
ssa01	89774540	89783029	ssa01_89774540_89783029	ssa01	89756048	89801132	106611548	XM_014211854.1	+
ssa01	90045505	90049113	ssa01_90045505_90049113	ssa01	90042828	90051189	106613026	XM_014214913.1	+
ssa01	90121549	90122068	ssa01_90121549_90122068	ssa01	90102401	90165626	106613015	XM_014214864.1	+
ssa01	90401791	90402688	ssa01_90401791_90402688	ssa01	90397949	90439270	106612991	XM_014214796.1	-
ssa01	90767390	90792561	ssa01_90767390_90792561	ssa01	90733991	90879355	106612973	XM_014214745.1	+
ssa01	90826699	90828540	ssa01_90826699_90828540	ssa01	90733991	90879355	106612973	XM_014214745.1	+
ssa01	90840644	90840868	ssa01_90840644_90840868	ssa01	90733991	90879355	106612973	XM_014214745.1	+
ssa01	91090683	91093419	ssa01_91090683_91093419	ssa01	91084063	91096948	106612942	XM_014214666.1	-
ssa01	91328666	91329196	ssa01_91328666_91329196	ssa01	91320863	91435449	106612917	XM_014214584.1	+
ssa01	91625860	91626059	ssa01_91625860_91626059	ssa01	91564508	91704324	106612875	XM_014214505.1	-
ssa01	91784230	91786029	ssa01_91784230_91786029	ssa01	91776489	91908995	106612832	XR_001330374.1	+
ssa01	91815582	91817528	ssa01_91815582_91817528	ssa01	91776489	91908995	106612832	XR_001330374.1	+
ssa01	91992002	91992614	ssa01_91992002_91992614	ssa01	91970291	92078062	100195137	NM_001140166.1	-
ssa01	92016817	92017958	ssa01_92016817_92017958	ssa01	91970291	92078062	100195137	NM_001140166.1	-
ssa01	92074647	92075102	ssa01_92074647_92075102	ssa01	91970291	92078062	100195137	NM_001140166.1	-
ssa01	92111756	92111937	ssa01_92111756_92111937	ssa01	92108385	92118041	106612792	XM_014214315.1	-
ssa01	92140142	92140800	ssa01_92140142_92140800	ssa01	92118055	92305314	106612695	XM_014214117.1	+
ssa01	92160452	92160634	ssa01_92160452_92160634	ssa01	92118055	92305314	106612695	XM_014214117.1	+
ssa01	92685281	92686690	ssa01_92685281_92686690	ssa01	92625906	92697529	106612630	XM_014213976.1	-
ssa01	92877097	92882266	ssa01_92877097_92882266	ssa01	92871920	92881864	106612567	XM_014213842.1	-
ssa01	93332378	93332817	ssa01_93332378_93332817	ssa01	93113743	93675639	106612532	XM_014213739.1	+
ssa01	93395993	93398577	ssa01_93395993_93398577	ssa01	93113743	93675639	106612532	XM_014213739.1	+
ssa01	93399517	93400860	ssa01_93399517_93400860	ssa01	93113743	93675639	106612532	XM_014213739.1	+
ssa01	93584024	93584370	ssa01_93584024_93584370	ssa01	93113743	93675639	106612532	XM_014213739.1	+
ssa01	93591268	93591381	ssa01_93591268_93591381	ssa01	93113743	93675639	106612532	XM_014213739.1	+
ssa01	94093456	94095333	ssa01_94093456_94095333	ssa01	94086502	94101640	106612465	XM_014213617.1	+
ssa01	94185816	94186557	ssa01_94185816_94186557	ssa01	94171814	94214629	106612430	XM_014213546.1	+
ssa01	94221941	94222427	ssa01_94221941_94222427	ssa01	94221453	94267222	106612421	XM_014213536.1	+
ssa01	94230294	94231580	ssa01_94230294_94231580	ssa01	94221453	94267222	106612421	XM_014213536.1	+
ssa01	94295340	94295571	ssa01_94295340_94295571	ssa01	94292386	94308880	106612408	XM_014213522.1	+
ssa01	94817379	94817482	ssa01_94817379_94817482	ssa01	94815589	94838007	106612221	XM_014213217.1	-
ssa01	94828015	94828140	ssa01_94828015_94828140	ssa01	94815589	94838007	106612221	XM_014213217.1	-
ssa01	95031211	95047986	ssa01_95031211_95047986	ssa01	94951679	95038333	106612187	XM_014213164.1	-
ssa01	95289070	95289965	ssa01_95289070_95289965	ssa01	95272087	95292133	106612121	XM_014213013.1	-
ssa01	95357053	95357362	ssa01_95357053_95357362	ssa01	95309760	95540924	106612101	XM_014212959.1	+
ssa01	95366350	95367245	ssa01_95366350_95367245	ssa01	95309760	95540924	106612101	XM_014212959.1	+
ssa01	95406618	95415084	ssa01_95406618_95415084	ssa01	95309760	95540924	106612101	XM_014212959.1	+
ssa01	95502015	95502516	ssa01_95502015_95502516	ssa01	95309760	95540924	106612101	XM_014212959.1	+
ssa01	95723691	95723900	ssa01_95723691_95723900	ssa01	95649193	95744452	106612075	XM_014212922.1	-
ssa01	95929576	95929839	ssa01_95929576_95929839	ssa01	95872093	96606168	106612035	XM_014212871.1	-
ssa01	96026060	96026332	ssa01_96026060_96026332	ssa01	95872093	96606168	106612035	XM_014212871.1	-
ssa01	96110793	96111343	ssa01_96110793_96111343	ssa01	95872093	96606168	106612035	XM_014212871.1	-
ssa01	96223810	96224013	ssa01_96223810_96224013	ssa01	95872093	96606168	106612035	XM_014212871.1	-
ssa01	96292864	96292977	ssa01_96292864_96292977	ssa01	95872093	96606168	106612035	XM_014212871.1	-
ssa01	96381951	96382842	ssa01_96381951_96382842	ssa01	95872093	96606168	106612035	XM_014212871.1	-
ssa01	96431318	96433897	ssa01_96431318_96433897	ssa01	95872093	96606168	106612035	XM_014212871.1	-
ssa01	96460689	96460801	ssa01_96460689_96460801	ssa01	95872093	96606168	106612035	XM_014212871.1	-
ssa01	96823054	96824390	ssa01_96823054_96824390	ssa01	96728516	96871751	106611983	XM_014212776.1	+
ssa01	96835969	96837368	ssa01_96835969_96837368	ssa01	96728516	96871751	106611983	XM_014212776.1	+
ssa01	97006078	97007110	ssa01_97006078_97007110	ssa01	96989341	97009189	106611954	XM_014212670.1	-
ssa01	97028643	97028824	ssa01_97028643_97028824	ssa01	97010042	97101333	106611951	XM_014212660.1	-
ssa01	97120851	97122032	ssa01_97120851_97122032	ssa01	97101686	97185675	106611937	XM_014212626.1	-
ssa01	97147244	97147951	ssa01_97147244_97147951	ssa01	97101686	97185675	106611937	XM_014212626.1	-
ssa01	97484015	97487969	ssa01_97484015_97487969	ssa01	97466414	97518768	100192337	XM_014211405.1	+
ssa01	98063175	98064133	ssa01_98063175_98064133	ssa01	98063597	98085772	106611817	XM_014212424.1	-
ssa01	98188114	98196320	ssa01_98188114_98196320	ssa01	98117155	98190308	106611807	XM_014212396.1	+
ssa01	98188114	98196320	ssa01_98188114_98196320	ssa01	98196194	98485804	100306762	NM_001165301.1	+
ssa01	98404978	98406892	ssa01_98404978_98406892	ssa01	98196194	98485804	100306762	NM_001165301.1	+
ssa01	98537387	98538205	ssa01_98537387_98538205	ssa01	98536455	98553447	106611756	XM_014212314.1	-
ssa01	98614748	98615524	ssa01_98614748_98615524	ssa01	98597418	98620045	106611737	XM_014212263.1	+
ssa01	98617064	98617720	ssa01_98617064_98617720	ssa01	98597418	98620045	106611737	XM_014212263.1	+
ssa01	98619079	98619446	ssa01_98619079_98619446	ssa01	98597418	98620045	106611737	XM_014212263.1	+
ssa01	98975940	98986398	ssa01_98975940_98986398	ssa01	98981184	99196694	106611671	XM_014212224.1	-
ssa01	99093975	99095585	ssa01_99093975_99095585	ssa01	98981184	99196694	106611671	XM_014212224.1	-
ssa01	99097743	99097879	ssa01_99097743_99097879	ssa01	98981184	99196694	106611671	XM_014212224.1	-
ssa01	99128094	99128478	ssa01_99128094_99128478	ssa01	98981184	99196694	106611671	XM_014212224.1	-
ssa01	99236089	99236220	ssa01_99236089_99236220	ssa01	99212584	99327891	106611651	XM_014212100.1	-
ssa01	99262841	99263436	ssa01_99262841_99263436	ssa01	99212584	99327891	106611651	XM_014212100.1	-
ssa01	99506807	99514129	ssa01_99506807_99514129	ssa01	99511953	99518015	106611585	XR_001330130.1	+
ssa01	102099935	102104010	ssa01_102099935_102104010	ssa01	102088438	102113655	106613918	XM_014216705.1	+
ssa01	103172303	103177846	ssa01_103172303_103177846	ssa01	103015664	103247617	106560244	XM_014122980.1	-
ssa01	104491003	104491877	ssa01_104491003_104491877	ssa01	104474835	104496690	106560445	XM_014123362.1	-
ssa01	104755174	104755987	ssa01_104755174_104755987	ssa01	104711865	104820916	106560516	XM_014123488.1	+
ssa01	104804054	104804607	ssa01_104804054_104804607	ssa01	104711865	104820916	106560516	XM_014123488.1	+
ssa01	105000219	105000496	ssa01_105000219_105000496	ssa01	104996062	105287980	106560409	XM_014123301.1	+
ssa01	105238905	105240455	ssa01_105238905_105240455	ssa01	104996062	105287980	106560409	XM_014123301.1	+
ssa01	105488137	105488491	ssa01_105488137_105488491	ssa01	105474921	105546336	106560538	XM_014123523.1	+
ssa01	105655777	105656861	ssa01_105655777_105656861	ssa01	105567952	105731570	106560554	XM_014123552.1	+
ssa01	107698775	107699095	ssa01_107698775_107699095	ssa01	107668394	107700588	106560826	XM_014124188.1	-
ssa01	108360952	108362323	ssa01_108360952_108362323	ssa01	108357710	108362474	106561206	XM_014124914.1	-
ssa01	108360952	108362323	ssa01_108360952_108362323	ssa01	108358050	108366903	106561090	XM_014124717.1	-
ssa01	108957504	108957655	ssa01_108957504_108957655	ssa01	108841488	109005294	106561256	XM_014125022.1	-
ssa01	109021304	109024961	ssa01_109021304_109024961	ssa01	109018123	109075744	106561289	XM_014125081.1	+
ssa01	109414640	109414979	ssa01_109414640_109414979	ssa01	109355404	109453483	106561374	XM_014125276.1	-
ssa01	109838302	109853903	ssa01_109838302_109853903	ssa01	109814103	109866861	106561439	XM_014125411.1	+
ssa01	109902664	109903233	ssa01_109902664_109903233	ssa01	109876900	109949291	106561454	XM_014125432.1	-
ssa01	110195824	110196313	ssa01_110195824_110196313	ssa01	110145900	110200523	106561494	XM_014125544.1	+
ssa01	110195824	110196313	ssa01_110195824_110196313	ssa01	110186935	110204745	100380556	XM_014124651.1	-
ssa01	110344101	110344305	ssa01_110344101_110344305	ssa01	110344194	110376622	106561537	XM_014125609.1	-
ssa01	110414711	110416163	ssa01_110414711_110416163	ssa01	110405541	110452257	106561544	XM_014125632.1	-
ssa01	110450851	110452174	ssa01_110450851_110452174	ssa01	110405541	110452257	106561544	XM_014125632.1	-
ssa01	110541684	110542069	ssa01_110541684_110542069	ssa01	110478354	110565938	106561570	XM_014125682.1	-
ssa01	110834796	110835155	ssa01_110834796_110835155	ssa01	110818595	110934736	106561621	XM_014125805.1	+
ssa01	111078621	111078767	ssa01_111078621_111078767	ssa01	110945342	111093775	106561653	XM_014125816.1	-
ssa01	112606780	112610320	ssa01_112606780_112610320	ssa01	112450552	112660286	106561104	XM_014124756.1	+
ssa01	112984780	112984988	ssa01_112984780_112984988	ssa01	112961034	113017404	106561897	XM_014126247.1	-
ssa01	113153808	113157169	ssa01_113153808_113157169	ssa01	113149741	113176042	106561920	XM_014126339.1	-
ssa01	113283384	113283918	ssa01_113283384_113283918	ssa01	113282847	113288939	106561951	XM_014126425.1	+
ssa01	113520190	113526416	ssa01_113520190_113526416	ssa01	113513697	113564590	106562020	XM_014126551.1	+
ssa01	113752094	113754276	ssa01_113752094_113754276	ssa01	113749898	113770599	106562085	XM_014126651.1	-
ssa01	113978747	113984950	ssa01_113978747_113984950	ssa01	113980096	113982285	106562154	XR_001318986.1	-
ssa01	113978747	113984950	ssa01_113978747_113984950	ssa01	113970206	113988577	106562139	XM_014126803.1	+
ssa01	114214805	114215041	ssa01_114214805_114215041	ssa01	114212810	114215890	106561121	XR_001318733.1	-
ssa01	114215778	114216082	ssa01_114215778_114216082	ssa01	114212810	114215890	106561121	XR_001318733.1	-
ssa01	114315320	114315969	ssa01_114315320_114315969	ssa01	114310534	114396921	106562225	XM_014126974.1	-
ssa01	114389852	114390450	ssa01_114389852_114390450	ssa01	114310534	114396921	106562225	XM_014126974.1	-
ssa01	114936708	114938329	ssa01_114936708_114938329	ssa01	114922490	114945292	106562515	XM_014127440.1	-
ssa01	115032520	115033398	ssa01_115032520_115033398	ssa01	115018032	115052037	106561138	XM_014124787.1	+
ssa01	115229777	115230046	ssa01_115229777_115230046	ssa01	115187623	115231238	106562649	XM_014127614.1	+
ssa01	115338049	115338500	ssa01_115338049_115338500	ssa01	115337147	115357325	106562691	XM_014127678.1	+
ssa01	115414028	115414196	ssa01_115414028_115414196	ssa01	115387261	115434383	106562720	XM_014127721.1	+
ssa01	115606438	115611299	ssa01_115606438_115611299	ssa01	115594892	115629979	106562767	XM_014127769.1	-
ssa01	115619093	115620544	ssa01_115619093_115620544	ssa01	115594892	115629979	106562767	XM_014127769.1	-
ssa01	117824432	117824615	ssa01_117824432_117824615	ssa01	117808420	117851907	106563573	XM_014129288.1	-
ssa01	118388001	118388336	ssa01_118388001_118388336	ssa01	118311484	118393796	106563782	XM_014129638.1	-
ssa01	118689006	118689133	ssa01_118689006_118689133	ssa01	118689006	118693752	106563975	XM_014129934.1	+
ssa01	119014375	119014537	ssa01_119014375_119014537	ssa01	118939534	119107096	106564027	XM_014130023.1	+
ssa01	119171782	119172778	ssa01_119171782_119172778	ssa01	119109839	119220199	106564072	XM_014130059.1	-
ssa01	119218376	119218705	ssa01_119218376_119218705	ssa01	119109839	119220199	106564072	XM_014130059.1	-
ssa01	119338895	119339077	ssa01_119338895_119339077	ssa01	119323382	119375709	101448026	NM_001279055.1	-
ssa01	119414286	119414517	ssa01_119414286_119414517	ssa01	119409060	119417076	106564097	XM_014130093.1	-
ssa01	119422295	119426839	ssa01_119422295_119426839	ssa01	119416898	119449836	106564089	XM_014130081.1	-
ssa01	119433545	119433683	ssa01_119433545_119433683	ssa01	119416898	119449836	106564089	XM_014130081.1	-
ssa01	120354821	120356264	ssa01_120354821_120356264	ssa01	120336371	120357817	106564357	XM_014130424.1	-
ssa01	121018351	121018487	ssa01_121018351_121018487	ssa01	120997093	121024818	106564684	XM_014130928.1	+
ssa01	121133925	121134357	ssa01_121133925_121134357	ssa01	121124759	121143694	106564752	XM_014131078.1	-
ssa01	121433259	121434450	ssa01_121433259_121434450	ssa01	121432388	121461540	106564805	XM_014131217.1	+
ssa01	121549799	121552596	ssa01_121549799_121552596	ssa01	121546465	121558088	106564841	XM_014131294.1	+
ssa01	121828016	121828753	ssa01_121828016_121828753	ssa01	121804295	121833964	106565002	XM_014131576.1	-
ssa01	121894518	121896048	ssa01_121894518_121896048	ssa01	121878458	121902856	106565065	XR_001319605.1	-
ssa01	122154707	122158215	ssa01_122154707_122158215	ssa01	122064079	122169182	106565090	XM_014131826.1	-
ssa01	122285446	122286085	ssa01_122285446_122286085	ssa01	122282946	122300158	106565185	XM_014132041.1	+
ssa01	122522902	122523305	ssa01_122522902_122523305	ssa01	122475995	122615316	106565209	XM_014132079.1	-
ssa01	123619891	123620667	ssa01_123619891_123620667	ssa01	123579320	123648173	106565278	XR_001319642.1	+
ssa01	123788123	123790204	ssa01_123788123_123790204	ssa01	123715193	123930279	106565324	XM_014132315.1	-
ssa01	123810951	123811255	ssa01_123810951_123811255	ssa01	123715193	123930279	106565324	XM_014132315.1	-
ssa01	123957366	123957474	ssa01_123957366_123957474	ssa01	123946138	123979775	106565418	XM_014132533.1	+
ssa01	123997424	123997536	ssa01_123997424_123997536	ssa01	123978637	124148799	106565394	XM_014132501.1	-
ssa01	123997667	124000215	ssa01_123997667_124000215	ssa01	123978637	124148799	106565394	XM_014132501.1	-
ssa01	124077870	124081627	ssa01_124077870_124081627	ssa01	123978637	124148799	106565394	XM_014132501.1	-
ssa01	124122117	124122872	ssa01_124122117_124122872	ssa01	123978637	124148799	106565394	XM_014132501.1	-
ssa01	124388627	124389069	ssa01_124388627_124389069	ssa01	124381108	124402159	106565434	XM_014132574.1	-
ssa01	124739293	124739567	ssa01_124739293_124739567	ssa01	124738580	124764423	106565521	XM_014132755.1	+
ssa01	124820040	124820213	ssa01_124820040_124820213	ssa01	124801069	124840594	106565553	XM_014132815.1	+
ssa01	124970779	124972464	ssa01_124970779_124972464	ssa01	124935760	125070652	106565572	XM_014132856.1	-
ssa01	125014806	125014932	ssa01_125014806_125014932	ssa01	124935760	125070652	106565572	XM_014132856.1	-
ssa01	125017675	125018139	ssa01_125017675_125018139	ssa01	124935760	125070652	106565572	XM_014132856.1	-
ssa01	125037854	125041976	ssa01_125037854_125041976	ssa01	124935760	125070652	106565572	XM_014132856.1	-
ssa01	125043622	125044575	ssa01_125043622_125044575	ssa01	124935760	125070652	106565572	XM_014132856.1	-
ssa01	125123315	125123466	ssa01_125123315_125123466	ssa01	125117337	125131924	106565591	XM_014132885.1	-
ssa01	125357658	125357865	ssa01_125357658_125357865	ssa01	125352015	125428624	106565702	XM_014133124.1	-
ssa01	125650076	125650931	ssa01_125650076_125650931	ssa01	125643402	125668033	106565740	XM_014133204.1	+
ssa01	125718172	125722762	ssa01_125718172_125722762	ssa01	125707898	125775717	106565750	XM_014133218.1	+
ssa01	125768457	125768982	ssa01_125768457_125768982	ssa01	125707898	125775717	106565750	XM_014133218.1	+
ssa01	125993234	125994875	ssa01_125993234_125994875	ssa01	125950905	126116090	106565751	XM_014133232.1	+
ssa01	126091912	126092488	ssa01_126091912_126092488	ssa01	125950905	126116090	106565751	XM_014133232.1	+
ssa01	126599298	126601034	ssa01_126599298_126601034	ssa01	126600725	126673862	106565898	XR_001319757.1	-
ssa01	126841553	126842242	ssa01_126841553_126842242	ssa01	126687506	127137068	106565912	XM_014133602.1	+
ssa01	126846919	126847046	ssa01_126846919_126847046	ssa01	126687506	127137068	106565912	XM_014133602.1	+
ssa01	126978566	126978675	ssa01_126978566_126978675	ssa01	126687506	127137068	106565912	XM_014133602.1	+
ssa01	127053258	127057995	ssa01_127053258_127057995	ssa01	126687506	127137068	106565912	XM_014133602.1	+
ssa01	127081734	127081909	ssa01_127081734_127081909	ssa01	126687506	127137068	106565912	XM_014133602.1	+
ssa01	127601777	127601895	ssa01_127601777_127601895	ssa01	127575926	127776848	106565973	XM_014133716.1	-
ssa01	127946760	127948125	ssa01_127946760_127948125	ssa01	127912201	127990911	106567059	XM_014135914.1	-
ssa01	128770738	128773565	ssa01_128770738_128773565	ssa01	128715301	128840925	106566935	XM_014135556.1	-
ssa01	128783082	128785170	ssa01_128783082_128785170	ssa01	128715301	128840925	106566935	XM_014135556.1	-
ssa01	128993605	128996758	ssa01_128993605_128996758	ssa01	128993619	128996170	106566832	XM_014135291.1	+
ssa01	128993605	128996758	ssa01_128993605_128996758	ssa01	128987117	129005224	106566806	XM_014135251.1	-
ssa01	128998191	128998585	ssa01_128998191_128998585	ssa01	128987117	129005224	106566806	XM_014135251.1	-
ssa01	129185200	129185376	ssa01_129185200_129185376	ssa01	129183392	129186477	100196004	NM_001141033.1	-
ssa01	129313876	129314314	ssa01_129313876_129314314	ssa01	129312440	129316414	106566708	XM_014135019.1	-
ssa01	129367039	129370311	ssa01_129367039_129370311	ssa01	129365744	129393258	106566697	XM_014134992.1	-
ssa01	129511396	129512831	ssa01_129511396_129512831	ssa01	129503918	129511680	106566635	XM_014134858.1	+
ssa01	129524996	129525130	ssa01_129524996_129525130	ssa01	129518865	129526783	106566644	XM_014134871.1	+
ssa01	129635949	129636054	ssa01_129635949_129636054	ssa01	129595454	129652581	106566624	XM_014134827.1	+
ssa01	129883239	129883788	ssa01_129883239_129883788	ssa01	129851040	129962633	106566514	XM_014134665.1	-
ssa01	129913583	129919129	ssa01_129913583_129919129	ssa01	129851040	129962633	106566514	XM_014134665.1	-
ssa01	129944286	129945500	ssa01_129944286_129945500	ssa01	129851040	129962633	106566514	XM_014134665.1	-
ssa01	130333202	130334506	ssa01_130333202_130334506	ssa01	130331111	130480946	106566130	XM_014133984.1	+
ssa01	130385793	130387339	ssa01_130385793_130387339	ssa01	130331111	130480946	106566130	XM_014133984.1	+
ssa01	130622844	130623036	ssa01_130622844_130623036	ssa01	130610177	130682273	106566370	XM_014134341.1	-
ssa01	130674308	130675027	ssa01_130674308_130675027	ssa01	130610177	130682273	106566370	XM_014134341.1	-
ssa01	130853069	130855561	ssa01_130853069_130855561	ssa01	130852966	130861488	106567161	XR_001320006.1	-
ssa01	131260927	131261218	ssa01_131260927_131261218	ssa01	131145245	131275468	106566361	XM_014134299.1	+
ssa01	131364250	131364453	ssa01_131364250_131364453	ssa01	131352926	131452321	106566353	XM_014134286.1	+
ssa01	131582103	131583478	ssa01_131582103_131583478	ssa01	131577097	131642577	106566303	XM_014134211.1	+
ssa01	131617069	131617450	ssa01_131617069_131617450	ssa01	131577097	131642577	106566303	XM_014134211.1	+
ssa01	131682036	131683409	ssa01_131682036_131683409	ssa01	131651993	131780106	106566295	XM_014134192.1	+
ssa01	131757041	131784999	ssa01_131757041_131784999	ssa01	131780285	131820234	106566282	XM_014134174.1	+
ssa01	131757041	131784999	ssa01_131757041_131784999	ssa01	131651993	131780106	106566295	XM_014134192.1	+
ssa01	131833628	131834654	ssa01_131833628_131834654	ssa01	131822650	131849781	106566259	XM_014134158.1	+
ssa01	131908324	131908521	ssa01_131908324_131908521	ssa01	131890634	131919523	106566205	XM_014134079.1	+
ssa01	132078177	132078359	ssa01_132078177_132078359	ssa01	132074588	132094006	106567339	XM_014136484.1	+
ssa01	132224821	132225908	ssa01_132224821_132225908	ssa01	132206513	132253431	106567292	XM_014136437.1	-
ssa01	132414607	132418786	ssa01_132414607_132418786	ssa01	132343652	132526236	106567256	XM_014136347.1	-
ssa01	132619033	132621945	ssa01_132619033_132621945	ssa01	132595451	132705666	106567252	XM_014136323.1	-
ssa01	132957219	132958124	ssa01_132957219_132958124	ssa01	132765804	133033853	106567450	XM_014136726.1	-
ssa01	133108572	133108820	ssa01_133108572_133108820	ssa01	133102597	133116589	106567839	XR_001320181.1	+
ssa01	133177541	133177996	ssa01_133177541_133177996	ssa01	133170377	133193051	106567430	XM_014136671.1	-
ssa01	133539213	133544816	ssa01_133539213_133544816	ssa01	133434574	133894834	106567541	XM_014136965.1	+
ssa01	133727022	133731878	ssa01_133727022_133731878	ssa01	133434574	133894834	106567541	XM_014136965.1	+
ssa01	133838109	133839549	ssa01_133838109_133839549	ssa01	133434574	133894834	106567541	XM_014136965.1	+
ssa01	134110054	134115839	ssa01_134110054_134115839	ssa01	134105658	134113584	106567618	XM_014137133.1	-
ssa01	134110054	134115839	ssa01_134110054_134115839	ssa01	134113589	134124176	106567590	XM_014137095.1	+
ssa01	134133679	134135725	ssa01_134133679_134135725	ssa01	134130725	134277067	106567581	XM_014137072.1	+
ssa01	134216403	134216731	ssa01_134216403_134216731	ssa01	134130725	134277067	106567581	XM_014137072.1	+
ssa01	134577173	134577915	ssa01_134577173_134577915	ssa01	134576670	134578233	106567697	XR_001320131.1	-
ssa01	134639511	134639655	ssa01_134639511_134639655	ssa01	134636593	134681671	106567700	XM_014137300.1	+
ssa01	134670996	134671887	ssa01_134670996_134671887	ssa01	134636593	134681671	106567700	XM_014137300.1	+
ssa01	135148482	135151382	ssa01_135148482_135151382	ssa01	135130950	135183996	106567816	XM_014137589.1	-
ssa01	135280110	135283821	ssa01_135280110_135283821	ssa01	135273122	135280656	106567836	XM_014137614.1	+
ssa01	135761137	135762332	ssa01_135761137_135762332	ssa01	135759169	135783219	106568142	XM_014138214.1	+
ssa01	135823974	135825103	ssa01_135823974_135825103	ssa01	135819165	135901162	106568131	XM_014138192.1	-
ssa01	135856385	135857707	ssa01_135856385_135857707	ssa01	135819165	135901162	106568131	XM_014138192.1	-
ssa01	135869012	135869127	ssa01_135869012_135869127	ssa01	135819165	135901162	106568131	XM_014138192.1	-
ssa01	136467494	136473432	ssa01_136467494_136473432	ssa01	136423227	136497510	106568017	XM_014138011.1	+
ssa01	136933746	136953856	ssa01_136933746_136953856	ssa01	136949065	136952418	106567951	XM_014137872.1	-
ssa01	136933746	136953856	ssa01_136933746_136953856	ssa01	136921140	136944793	106567959	XM_014137885.1	+
ssa01	137320877	137321053	ssa01_137320877_137321053	ssa01	137285351	137329583	106568324	XM_014138589.1	-
ssa01	137726012	137738706	ssa01_137726012_137738706	ssa01	137710391	137736346	106568453	XM_014138799.1	+
ssa01	137726012	137738706	ssa01_137726012_137738706	ssa01	137735079	137744258	106568446	XM_014138788.1	+
ssa01	137743888	137744013	ssa01_137743888_137744013	ssa01	137735079	137744258	106568446	XM_014138788.1	+
ssa01	137828235	137829605	ssa01_137828235_137829605	ssa01	137798382	137858860	106568526	XM_014138957.1	-
ssa01	137850631	137851502	ssa01_137850631_137851502	ssa01	137798382	137858860	106568526	XM_014138957.1	-
ssa01	137902558	137906704	ssa01_137902558_137906704	ssa01	137895191	137949850	100534606	XM_014138745.1	-
ssa01	138199004	138200844	ssa01_138199004_138200844	ssa01	138185873	138460925	106568602	XM_014139059.1	-
ssa01	138223929	138224268	ssa01_138223929_138224268	ssa01	138185873	138460925	106568602	XM_014139059.1	-
ssa01	138249182	138251735	ssa01_138249182_138251735	ssa01	138185873	138460925	106568602	XM_014139059.1	-
ssa01	138264370	138265147	ssa01_138264370_138265147	ssa01	138185873	138460925	106568602	XM_014139059.1	-
ssa01	138327597	138327774	ssa01_138327597_138327774	ssa01	138185873	138460925	106568602	XM_014139059.1	-
ssa01	138377636	138377771	ssa01_138377636_138377771	ssa01	138185873	138460925	106568602	XM_014139059.1	-
ssa01	138765279	138773869	ssa01_138765279_138773869	ssa01	138694720	138963884	106568645	XM_014139150.1	-
ssa01	138775369	138775497	ssa01_138775369_138775497	ssa01	138694720	138963884	106568645	XM_014139150.1	-
ssa01	138904108	138904315	ssa01_138904108_138904315	ssa01	138694720	138963884	106568645	XM_014139150.1	-
ssa01	139270237	139270662	ssa01_139270237_139270662	ssa01	139245472	139448320	106568667	XM_014139189.1	+
ssa01	139338027	139338684	ssa01_139338027_139338684	ssa01	139245472	139448320	106568667	XM_014139189.1	+
ssa01	139396990	139398014	ssa01_139396990_139398014	ssa01	139245472	139448320	106568667	XM_014139189.1	+
ssa01	139401744	139403193	ssa01_139401744_139403193	ssa01	139245472	139448320	106568667	XM_014139189.1	+
ssa01	139450972	139451748	ssa01_139450972_139451748	ssa01	139451085	139475900	106568681	XM_014139212.1	+
ssa01	139460578	139461067	ssa01_139460578_139461067	ssa01	139451085	139475900	106568681	XM_014139212.1	+
ssa01	139757133	139757624	ssa01_139757133_139757624	ssa01	139751535	139858034	106568736	XM_014139394.1	+
ssa01	139810776	139811294	ssa01_139810776_139811294	ssa01	139751535	139858034	106568736	XM_014139394.1	+
ssa01	140079772	140080346	ssa01_140079772_140080346	ssa01	139967289	140104174	106568813	XM_014139483.1	+
ssa01	140558388	140558499	ssa01_140558388_140558499	ssa01	140543149	140571665	106568866	XM_014139647.1	-
ssa01	140565021	140565870	ssa01_140565021_140565870	ssa01	140543149	140571665	106568866	XM_014139647.1	-
ssa01	141558077	141558399	ssa01_141558077_141558399	ssa01	141538813	141579863	100196160	XM_014140010.1	+
ssa01	142047911	142048105	ssa01_142047911_142048105	ssa01	142023415	142053554	106569472	XM_014140872.1	-
ssa01	142050998	142051104	ssa01_142050998_142051104	ssa01	142023415	142053554	106569472	XM_014140872.1	-
ssa01	142291206	142309971	ssa01_142291206_142309971	ssa01	142309945	142329241	106569363	XM_014140685.1	-
ssa01	142687466	142688576	ssa01_142687466_142688576	ssa01	142657402	142702101	106569142	XM_014140163.1	+
ssa01	142923367	142925334	ssa01_142923367_142925334	ssa01	142847879	143017195	106569177	XM_014140244.1	+
ssa01	143179515	143181086	ssa01_143179515_143181086	ssa01	143168417	143224147	106569172	XM_014140229.1	+
ssa01	143455309	143463302	ssa01_143455309_143463302	ssa01	143400709	143483995	106569656	XM_014141224.1	+
ssa01	144978697	144980587	ssa01_144978697_144980587	ssa01	144948371	145016096	106570081	XM_014142090.1	-
ssa01	145135128	145135937	ssa01_145135128_145135937	ssa01	145129221	145139255	106570018	XM_014141905.1	-
ssa01	145161950	145163380	ssa01_145161950_145163380	ssa01	145158830	145192298	106569993	XM_014141845.1	-
ssa01	145215516	145217318	ssa01_145215516_145217318	ssa01	145203172	145236797	106569988	XM_014141814.1	-
ssa01	145328419	145330231	ssa01_145328419_145330231	ssa01	145323843	145375945	106570619	XM_014143088.1	+
ssa01	145467986	145469502	ssa01_145467986_145469502	ssa01	145439509	145493835	100380773	XM_014142961.1	-
ssa01	145485741	145486272	ssa01_145485741_145486272	ssa01	145439509	145493835	100380773	XM_014142961.1	-
ssa01	145589441	145589595	ssa01_145589441_145589595	ssa01	145556076	145590837	106570480	XM_014142878.1	+
ssa01	145599357	145599465	ssa01_145599357_145599465	ssa01	145595994	145612306	100380734	XM_014142865.1	-
ssa01	145824223	145824337	ssa01_145824223_145824337	ssa01	145821864	145843605	100195175	NM_001140204.1	+
ssa01	145835990	145836442	ssa01_145835990_145836442	ssa01	145821864	145843605	100195175	NM_001140204.1	+
ssa01	146658343	146658587	ssa01_146658343_146658587	ssa01	146644102	146660827	100196734	NM_001141756.1	-
ssa01	146888124	146888491	ssa01_146888124_146888491	ssa01	146768997	146910359	106570883	XM_014143465.1	-
ssa01	147328029	147332422	ssa01_147328029_147332422	ssa01	147197179	147367553	106570966	XM_014143607.1	-
ssa01	147346604	147347061	ssa01_147346604_147347061	ssa01	147197179	147367553	106570966	XM_014143607.1	-
ssa01	147579954	147585360	ssa01_147579954_147585360	ssa01	147535344	147613923	100136908	XM_014143165.1	-
ssa01	147810913	147811494	ssa01_147810913_147811494	ssa01	147783085	147895996	106571167	XM_014143922.1	-
ssa01	147837525	147839360	ssa01_147837525_147839360	ssa01	147783085	147895996	106571167	XM_014143922.1	-
ssa01	147876882	147878420	ssa01_147876882_147878420	ssa01	147783085	147895996	106571167	XM_014143922.1	-
ssa01	147880428	147881887	ssa01_147880428_147881887	ssa01	147783085	147895996	106571167	XM_014143922.1	-
ssa01	148036588	148040462	ssa01_148036588_148040462	ssa01	148037221	148052878	106571217	XM_014144011.1	-
ssa01	148120397	148121055	ssa01_148120397_148121055	ssa01	148109416	148141681	106571187	XM_014143965.1	-
ssa01	148661512	148661675	ssa01_148661512_148661675	ssa01	148651824	149030371	106571288	XM_014144187.1	-
ssa01	148834825	148834960	ssa01_148834825_148834960	ssa01	148651824	149030371	106571288	XM_014144187.1	-
ssa01	148846045	148846204	ssa01_148846045_148846204	ssa01	148651824	149030371	106571288	XM_014144187.1	-
ssa01	149012094	149012561	ssa01_149012094_149012561	ssa01	148651824	149030371	106571288	XM_014144187.1	-
ssa01	149261350	149261575	ssa01_149261350_149261575	ssa01	149202422	149357574	106571385	XM_014144433.1	+
ssa01	149415806	149458148	ssa01_149415806_149458148	ssa01	149418972	149419995	100286644	NM_001146583.1	+
ssa01	149415806	149458148	ssa01_149415806_149458148	ssa01	149425543	149439699	106571416	XM_014144497.1	-
ssa01	150040357	150040567	ssa01_150040357_150040567	ssa01	150034595	150170062	100380665	XM_014144716.1	+
ssa01	150329071	150331371	ssa01_150329071_150331371	ssa01	150324661	150339891	106571619	XM_014144930.1	+
ssa01	150485741	150487271	ssa01_150485741_150487271	ssa01	150467802	150498122	106571656	XR_001320966.1	+
ssa01	150488150	150488770	ssa01_150488150_150488770	ssa01	150467802	150498122	106571656	XR_001320966.1	+
ssa01	150711269	150713040	ssa01_150711269_150713040	ssa01	150636165	150717698	106571936	XM_014145615.1	+
ssa01	150809810	150811756	ssa01_150809810_150811756	ssa01	150809743	150810900	106571748	XM_014145165.1	-
ssa01	150809810	150811756	ssa01_150809810_150811756	ssa01	150802506	150913391	100380388	XM_014145124.1	+
ssa01	150867985	150869725	ssa01_150867985_150869725	ssa01	150802506	150913391	100380388	XM_014145124.1	+
ssa01	151210933	151220683	ssa01_151210933_151220683	ssa01	151217177	151294454	106571866	XM_014145375.1	-
ssa01	151228902	151242853	ssa01_151228902_151242853	ssa01	151217177	151294454	106571866	XM_014145375.1	-
ssa01	151246513	151286085	ssa01_151246513_151286085	ssa01	151217177	151294454	106571866	XM_014145375.1	-
ssa01	151568342	151569400	ssa01_151568342_151569400	ssa01	151533398	151644150	106571837	XM_014145308.1	-
ssa01	151621260	151621930	ssa01_151621260_151621930	ssa01	151533398	151644150	106571837	XM_014145308.1	-
ssa01	151809958	151810075	ssa01_151809958_151810075	ssa01	151788640	151810338	106571805	XM_014145272.1	+
ssa01	151894419	151894627	ssa01_151894419_151894627	ssa01	151815199	152010152	106571798	XM_014145260.1	+
ssa01	152002794	152002900	ssa01_152002794_152002900	ssa01	151815199	152010152	106571798	XM_014145260.1	+
ssa01	152107521	152107675	ssa01_152107521_152107675	ssa01	152030847	152161763	100380343	NM_001173628.1	-
ssa01	152270593	152270723	ssa01_152270593_152270723	ssa01	152170757	152283072	106571753	XM_014145217.1	+
ssa01	152679196	152679300	ssa01_152679196_152679300	ssa01	152674991	152946776	106572010	XM_014145716.1	+
ssa01	152799155	152799365	ssa01_152799155_152799365	ssa01	152674991	152946776	106572010	XM_014145716.1	+
ssa01	153093887	153094064	ssa01_153093887_153094064	ssa01	153087479	153227063	106572051	XM_014145808.1	+
ssa01	153832519	153832910	ssa01_153832519_153832910	ssa01	153817997	153851346	106572165	XM_014146081.1	+
ssa01	154617841	154618064	ssa01_154617841_154618064	ssa01	154612131	154668717	106572355	XR_001321108.1	-
ssa01	155095197	155096338	ssa01_155095197_155096338	ssa01	155081265	155108317	106572374	XM_014146455.1	-
ssa01	156415573	156415783	ssa01_156415573_156415783	ssa01	156408925	156435513	106572546	XM_014146815.1	+
ssa01	157484095	157484265	ssa01_157484095_157484265	ssa01	157461376	157564103	106572640	XM_014147007.1	+
ssa01	157886779	157887327	ssa01_157886779_157887327	ssa01	157846949	157924060	106572709	XM_014147129.1	+
ssa01	157983745	157984114	ssa01_157983745_157984114	ssa01	157977710	158022148	106572748	XM_014147197.1	+
ssa01	158019104	158020821	ssa01_158019104_158020821	ssa01	157977710	158022148	106572748	XM_014147197.1	+
ssa01	158052654	158054344	ssa01_158052654_158054344	ssa01	158049875	158091458	106572764	XM_014147233.1	+
ssa01	158064552	158065278	ssa01_158064552_158065278	ssa01	158049875	158091458	106572764	XM_014147233.1	+
ssa01	158823506	158823662	ssa01_158823506_158823662	ssa01	158815428	158823624	100286680	XM_014147377.1	-
ssa02	104175	104841	ssa02_104175_104841	ssa02	103853	109836	106572938	XR_001321224.1	+
ssa02	1136087	1136288	ssa02_1136087_1136288	ssa02	1131669	1147526	106573215	XM_014148056.1	+
ssa02	1550682	1554026	ssa02_1550682_1554026	ssa02	1539636	1554676	106573289	XM_014148217.1	+
ssa02	3436320	3437525	ssa02_3436320_3437525	ssa02	3428864	3460777	100195413	NM_001140442.1	-
ssa02	5606835	5608905	ssa02_5606835_5608905	ssa02	5574660	5616636	106574458	XM_014150357.1	-
ssa02	7117276	8410828	ssa02_7117276_8410828	ssa02	7113457	7120281	106575084	XR_001321682.1	+
ssa02	7117276	8410828	ssa02_7117276_8410828	ssa02	7145480	7149616	106575086	XM_014151267.1	-
ssa02	7117276	8410828	ssa02_7117276_8410828	ssa02	7184573	7187460	106575099	XR_001321688.1	-
ssa02	7117276	8410828	ssa02_7117276_8410828	ssa02	7193263	7199579	106575105	XM_014151303.1	-
ssa02	7117276	8410828	ssa02_7117276_8410828	ssa02	7253925	7257233	106575118	XM_014151331.1	-
ssa02	7117276	8410828	ssa02_7117276_8410828	ssa02	7349556	7351641	106575133	XM_014151366.1	+
ssa02	7117276	8410828	ssa02_7117276_8410828	ssa02	7361983	7364129	106575151	XM_014151382.1	-
ssa02	7117276	8410828	ssa02_7117276_8410828	ssa02	7369681	7372453	106575140	XM_014151376.1	-
ssa02	7117276	8410828	ssa02_7117276_8410828	ssa02	7389454	7399530	106575155	XM_014151387.1	-
ssa02	7117276	8410828	ssa02_7117276_8410828	ssa02	7411808	7413714	100136538	XM_014151399.1	-
ssa02	7117276	8410828	ssa02_7117276_8410828	ssa02	7439492	7443695	106575162	XM_014151408.1	-
ssa02	7117276	8410828	ssa02_7117276_8410828	ssa02	7458403	7464839	106575167	XM_014151433.1	-
ssa02	7117276	8410828	ssa02_7117276_8410828	ssa02	7480841	7482505	106575180	XM_014151481.1	-
ssa02	7117276	8410828	ssa02_7117276_8410828	ssa02	7506493	7517378	106575188	XM_014151520.1	-
ssa02	7117276	8410828	ssa02_7117276_8410828	ssa02	7642184	7643691	106575589	XR_001321806.1	-
ssa02	7117276	8410828	ssa02_7117276_8410828	ssa02	7666389	7667376	106575317	XR_001321730.1	-
ssa02	7117276	8410828	ssa02_7117276_8410828	ssa02	7671200	7677008	106575347	XM_014151830.1	+
ssa02	7117276	8410828	ssa02_7117276_8410828	ssa02	7819030	7820963	106575266	XM_014151688.1	+
ssa02	7117276	8410828	ssa02_7117276_8410828	ssa02	8149847	8155706	106575458	XM_014151978.1	+
ssa02	7117276	8410828	ssa02_7117276_8410828	ssa02	8159952	8164374	106575396	XM_014151915.1	+
ssa02	7117276	8410828	ssa02_7117276_8410828	ssa02	8258334	8268604	106575512	XM_014152053.1	+
ssa02	7117276	8410828	ssa02_7117276_8410828	ssa02	8329385	8332117	106575525	XM_014152076.1	-
ssa02	7117276	8410828	ssa02_7117276_8410828	ssa02	8381409	8383387	106575558	XM_014152145.1	-
ssa02	7117276	8410828	ssa02_7117276_8410828	ssa02	7120697	7142963	106575071	XM_014151230.1	-
ssa02	7117276	8410828	ssa02_7117276_8410828	ssa02	7143190	7144975	106575092	XM_014151283.1	-
ssa02	7117276	8410828	ssa02_7117276_8410828	ssa02	7214001	7230186	106575109	XM_014151317.1	-
ssa02	7117276	8410828	ssa02_7117276_8410828	ssa02	7353289	7361736	100196478	XM_014151351.1	-
ssa02	7117276	8410828	ssa02_7117276_8410828	ssa02	7491216	7504624	106575183	XM_014151495.1	-
ssa02	7117276	8410828	ssa02_7117276_8410828	ssa02	7516846	7529828	106575203	XM_014151552.1	+
ssa02	7117276	8410828	ssa02_7117276_8410828	ssa02	7529875	7545311	106575195	XM_014151533.1	-
ssa02	7117276	8410828	ssa02_7117276_8410828	ssa02	7617662	7623000	106575309	XM_014151772.1	+
ssa02	7117276	8410828	ssa02_7117276_8410828	ssa02	7622988	7637287	106575260	XM_014151674.1	-
ssa02	7117276	8410828	ssa02_7117276_8410828	ssa02	7681756	7685260	106575342	XM_014151825.1	+
ssa02	7117276	8410828	ssa02_7117276_8410828	ssa02	7688724	7718943	106575322	XM_014151801.1	+
ssa02	7117276	8410828	ssa02_7117276_8410828	ssa02	7780528	7792539	100380376	XM_014151622.1	+
ssa02	7117276	8410828	ssa02_7117276_8410828	ssa02	7794398	7818388	106575371	XM_014151866.1	+
ssa02	7117276	8410828	ssa02_7117276_8410828	ssa02	7821023	7840717	106575274	XM_014151702.1	+
ssa02	7117276	8410828	ssa02_7117276_8410828	ssa02	7840786	7859529	106575377	XM_014151887.1	-
ssa02	7117276	8410828	ssa02_7117276_8410828	ssa02	8026049	8039108	100380426	XM_014151661.1	-
ssa02	7117276	8410828	ssa02_7117276_8410828	ssa02	8041966	8096721	106575497	XM_014152016.1	-
ssa02	7117276	8410828	ssa02_7117276_8410828	ssa02	8156421	8188923	106575420	XR_001321776.1	-
ssa02	7117276	8410828	ssa02_7117276_8410828	ssa02	8192992	8210462	106575489	XM_014152007.1	-
ssa02	7117276	8410828	ssa02_7117276_8410828	ssa02	8230412	8257496	106575505	XM_014152039.1	-
ssa02	7117276	8410828	ssa02_7117276_8410828	ssa02	8291013	8324420	106575520	XM_014152060.1	+
ssa02	7117276	8410828	ssa02_7117276_8410828	ssa02	8338266	8345038	106575530	XM_014152083.1	-
ssa02	7117276	8410828	ssa02_7117276_8410828	ssa02	8361297	8381143	106575541	XM_014152128.1	-
ssa02	7117276	8410828	ssa02_7117276_8410828	ssa02	7468669	7471138	106575176	XM_014151466.1	+
ssa02	7117276	8410828	ssa02_7117276_8410828	ssa02	7584624	7609222	106575226	XM_014151600.1	-
ssa02	7117276	8410828	ssa02_7117276_8410828	ssa02	7730890	7745409	106575366	XM_014151857.1	+
ssa02	7117276	8410828	ssa02_7117276_8410828	ssa02	8118987	8133533	106575444	XM_014151945.1	-
ssa02	7117276	8410828	ssa02_7117276_8410828	ssa02	8384208	8414813	106575570	XM_014152157.1	-
ssa02	8847286	8853462	ssa02_8847286_8853462	ssa02	8798762	8857942	106575853	XM_014152555.1	-
ssa02	9305266	9306480	ssa02_9305266_9306480	ssa02	9283186	9318976	106576092	XM_014152986.1	-
ssa02	9603165	9613902	ssa02_9603165_9613902	ssa02	9597765	9632093	106576357	XM_014153493.1	-
ssa02	10399105	10399708	ssa02_10399105_10399708	ssa02	10397103	10405416	106576677	XM_014153932.1	-
ssa02	10787738	10788396	ssa02_10787738_10788396	ssa02	10745352	10818051	106576842	XM_014154323.1	-
ssa02	11635543	11636414	ssa02_11635543_11636414	ssa02	11626842	11656214	106577129	XM_014154888.1	+
ssa02	11650379	11651655	ssa02_11650379_11651655	ssa02	11626842	11656214	106577129	XM_014154888.1	+
ssa02	11787410	11789999	ssa02_11787410_11789999	ssa02	11784798	11792116	106577219	XM_014155141.1	+
ssa02	13006233	13008093	ssa02_13006233_13008093	ssa02	12981901	13030492	106578046	XM_014156614.1	+
ssa02	14072415	14072597	ssa02_14072415_14072597	ssa02	14059319	14074725	106577761	XM_014156089.1	-
ssa02	14720264	14720779	ssa02_14720264_14720779	ssa02	14718441	14722301	106578478	XM_014157319.1	+
ssa02	15507544	15509615	ssa02_15507544_15509615	ssa02	15499085	15512803	106578676	XM_014157780.1	+
ssa02	15616224	15618415	ssa02_15616224_15618415	ssa02	15617721	15622401	106578794	XM_014157966.1	+
ssa02	15872055	15872451	ssa02_15872055_15872451	ssa02	15852644	15912306	106578944	XM_014158249.1	+
ssa02	16061820	16062125	ssa02_16061820_16062125	ssa02	15968457	16120518	106579058	XM_014158517.1	+
ssa02	16154764	16158933	ssa02_16154764_16158933	ssa02	16148168	16355837	106579063	XM_014158623.1	+
ssa02	16343497	16343741	ssa02_16343497_16343741	ssa02	16148168	16355837	106579063	XM_014158623.1	+
ssa02	16367940	16368043	ssa02_16367940_16368043	ssa02	16356351	16368100	106579093	XM_014158644.1	-
ssa02	16387787	16392658	ssa02_16387787_16392658	ssa02	16391718	16395451	106579133	XM_014158725.1	+
ssa02	16537608	16549506	ssa02_16537608_16549506	ssa02	16546883	16555231	100195262	XM_014158277.1	+
ssa02	16537608	16549506	ssa02_16537608_16549506	ssa02	16496862	16546502	106579145	XM_014158748.1	+
ssa02	17087295	17088596	ssa02_17087295_17088596	ssa02	17077750	17090043	100380430	XM_014158371.1	+
ssa02	17100648	17101129	ssa02_17100648_17101129	ssa02	17093976	17113429	106579313	XM_014159138.1	+
ssa02	17107317	17107487	ssa02_17107317_17107487	ssa02	17093976	17113429	106579313	XM_014159138.1	+
ssa02	17107317	17107487	ssa02_17107317_17107487	ssa02	17102090	17111603	106579327	XM_014159151.1	-
ssa02	17658187	17658577	ssa02_17658187_17658577	ssa02	17637482	17854810	106579405	XM_014159277.1	-
ssa02	17664117	17664720	ssa02_17664117_17664720	ssa02	17637482	17854810	106579405	XM_014159277.1	-
ssa02	17782861	17782969	ssa02_17782861_17782969	ssa02	17637482	17854810	106579405	XM_014159277.1	-
ssa02	17826536	17829860	ssa02_17826536_17829860	ssa02	17637482	17854810	106579405	XM_014159277.1	-
ssa02	17876181	17876798	ssa02_17876181_17876798	ssa02	17862002	17881682	106579409	XM_014159301.1	-
ssa02	18129794	18129958	ssa02_18129794_18129958	ssa02	18040995	18130802	106579417	XM_014159311.1	-
ssa02	18224286	18224427	ssa02_18224286_18224427	ssa02	18171329	18281042	106579424	XM_014159323.1	+
ssa02	18544104	18552485	ssa02_18544104_18552485	ssa02	18544059	18580533	106579451	XM_014159365.1	-
ssa02	18768424	18777322	ssa02_18768424_18777322	ssa02	18666843	18829545	106579054	XM_014158492.1	-
ssa02	18798439	18799108	ssa02_18798439_18799108	ssa02	18666843	18829545	106579054	XM_014158492.1	-
ssa02	19214139	19214338	ssa02_19214139_19214338	ssa02	19080772	19297021	106579570	XM_014159613.1	+
ssa02	19605643	19607885	ssa02_19605643_19607885	ssa02	19597384	19624117	106579702	XM_014159852.1	+
ssa02	19665280	19665391	ssa02_19665280_19665391	ssa02	19663373	19682060	106579779	XM_014159948.1	-
ssa02	19869348	19869717	ssa02_19869348_19869717	ssa02	19861095	19998678	106579830	XM_014160062.1	+
ssa02	20156301	20157826	ssa02_20156301_20157826	ssa02	20112748	20204673	106579904	XM_014160289.1	+
ssa02	20161991	20162328	ssa02_20161991_20162328	ssa02	20112748	20204673	106579904	XM_014160289.1	+
ssa02	20196476	20197630	ssa02_20196476_20197630	ssa02	20112748	20204673	106579904	XM_014160289.1	+
ssa02	20202426	20204331	ssa02_20202426_20204331	ssa02	20112748	20204673	106579904	XM_014160289.1	+
ssa02	20210603	20212070	ssa02_20210603_20212070	ssa02	20210704	20232700	106579919	XM_014160315.1	+
ssa02	20224496	20224735	ssa02_20224496_20224735	ssa02	20210704	20232700	106579919	XM_014160315.1	+
ssa02	20452376	20455544	ssa02_20452376_20455544	ssa02	20432551	20472299	106579991	XM_014160492.1	+
ssa02	20468309	20552092	ssa02_20468309_20552092	ssa02	20479778	20502496	106579984	XM_014160479.1	-
ssa02	20468309	20552092	ssa02_20468309_20552092	ssa02	20432551	20472299	106579991	XM_014160492.1	+
ssa02	20606865	20606987	ssa02_20606865_20606987	ssa02	20601887	20628111	106579645	XM_014159758.1	-
ssa02	20723674	20810296	ssa02_20723674_20810296	ssa02	20728199	20756875	106580016	XM_014160570.1	-
ssa02	20723674	20810296	ssa02_20723674_20810296	ssa02	20757230	20808664	106580009	XM_014160548.1	+
ssa02	20832905	20834625	ssa02_20832905_20834625	ssa02	20812429	20876511	106580029	XM_014160590.1	+
ssa02	20999407	21014340	ssa02_20999407_21014340	ssa02	20989106	21004191	106580108	XR_001322805.1	-
ssa02	20999407	21014340	ssa02_20999407_21014340	ssa02	21009070	21039793	106580111	XM_014160796.1	-
ssa02	21095658	21097115	ssa02_21095658_21097115	ssa02	21094129	21110216	106580151	XM_014160902.1	-
ssa02	21307526	21307988	ssa02_21307526_21307988	ssa02	21305706	21317405	106580236	XM_014161061.1	+
ssa02	21382743	21382962	ssa02_21382743_21382962	ssa02	21380057	21404897	106580249	XM_014161071.1	-
ssa02	21707371	21708519	ssa02_21707371_21708519	ssa02	21671921	21728027	106580371	XM_014161346.1	+
ssa02	21955820	21956693	ssa02_21955820_21956693	ssa02	21952683	21963819	106580557	XM_014161746.1	+
ssa02	22288679	22289007	ssa02_22288679_22289007	ssa02	22263601	22293377	106581330	XM_014163331.1	+
ssa02	22425810	22426418	ssa02_22425810_22426418	ssa02	22405508	22442202	106581260	XM_014163214.1	+
ssa02	22464677	22464947	ssa02_22464677_22464947	ssa02	22449377	22471530	106581255	XM_014163201.1	+
ssa02	22927115	22927254	ssa02_22927115_22927254	ssa02	22913680	22928891	106581161	XM_014163044.1	-
ssa02	23250510	23250687	ssa02_23250510_23250687	ssa02	23248076	23274023	106581016	XM_014162694.1	+
ssa02	24150319	24151637	ssa02_24150319_24151637	ssa02	24148566	24158612	106580696	XM_014162031.1	-
ssa02	24175847	24202491	ssa02_24175847_24202491	ssa02	24161287	24177629	106580604	XM_014161843.1	+
ssa02	24175847	24202491	ssa02_24175847_24202491	ssa02	24181928	24186500	106580684	XM_014162012.1	-
ssa02	24175847	24202491	ssa02_24175847_24202491	ssa02	24191627	24225392	106580670	XM_014161990.1	+
ssa02	24462732	24464810	ssa02_24462732_24464810	ssa02	24458454	24465076	106581372	XM_014163397.1	+
ssa02	24847226	24847505	ssa02_24847226_24847505	ssa02	24834262	24861895	106581821	XM_014164203.1	-
ssa02	25257894	25258062	ssa02_25257894_25258062	ssa02	25256731	25261256	100196466	NM_001141495.1	+
ssa02	25834825	25835749	ssa02_25834825_25835749	ssa02	25812945	25851221	106582102	XM_014164849.1	+
ssa02	26031966	26044946	ssa02_26031966_26044946	ssa02	26027705	26129247	106582184	XM_014165024.1	-
ssa02	26068587	26068956	ssa02_26068587_26068956	ssa02	26027705	26129247	106582184	XM_014165024.1	-
ssa02	26074413	26074834	ssa02_26074413_26074834	ssa02	26027705	26129247	106582184	XM_014165024.1	-
ssa02	26413813	26413987	ssa02_26413813_26413987	ssa02	26412544	26422653	106582284	XM_014165200.1	-
ssa02	26778695	26778931	ssa02_26778695_26778931	ssa02	26776030	26798788	106582421	XM_014165525.1	-
ssa02	27914022	27914390	ssa02_27914022_27914390	ssa02	27905418	27944280	106582892	XM_014166485.1	+
ssa02	28146653	28146756	ssa02_28146653_28146756	ssa02	27959430	28177326	106582899	XM_014166496.1	+
ssa02	28301818	28302234	ssa02_28301818_28302234	ssa02	28271905	28353897	106582914	XM_014166542.1	+
ssa02	28464986	28469383	ssa02_28464986_28469383	ssa02	28456511	28469681	100286529	NM_001146468.1	+
ssa02	28902914	28905724	ssa02_28902914_28905724	ssa02	28898679	28944708	106582995	XM_014166691.1	+
ssa02	28919641	28919850	ssa02_28919641_28919850	ssa02	28898679	28944708	106582995	XM_014166691.1	+
ssa02	29011342	29011587	ssa02_29011342_29011587	ssa02	28993592	29090023	106583005	XM_014166727.1	-
ssa02	29052917	29054134	ssa02_29052917_29054134	ssa02	28993592	29090023	106583005	XM_014166727.1	-
ssa02	29052917	29054134	ssa02_29052917_29054134	ssa02	29033844	29056368	106581708	XM_014163967.1	+
ssa02	29113430	29115648	ssa02_29113430_29115648	ssa02	29109501	29138116	106583018	XM_014166759.1	+
ssa02	29168012	29168510	ssa02_29168012_29168510	ssa02	29155893	29188205	106583027	XM_014166770.1	+
ssa02	30450689	30452466	ssa02_30450689_30452466	ssa02	30434569	30460865	106583256	XM_014167207.1	-
ssa02	31029298	31029926	ssa02_31029298_31029926	ssa02	31025256	31036874	100195788	XM_014163730.1	+
ssa02	31260739	31261892	ssa02_31260739_31261892	ssa02	31222573	31392237	106583495	XM_014167742.1	+
ssa02	31707986	31708287	ssa02_31707986_31708287	ssa02	31654275	31720389	106583523	XM_014167808.1	-
ssa02	31717140	31717435	ssa02_31717140_31717435	ssa02	31654275	31720389	106583523	XM_014167808.1	-
ssa02	32203963	32204068	ssa02_32203963_32204068	ssa02	32160677	32267480	106583584	XR_001323562.1	-
ssa02	32258188	32258508	ssa02_32258188_32258508	ssa02	32160677	32267480	106583584	XR_001323562.1	-
ssa02	32851683	32853447	ssa02_32851683_32853447	ssa02	32788054	32866252	106583742	XM_014168289.1	-
ssa02	33356910	33357038	ssa02_33356910_33357038	ssa02	33355245	33364520	106583830	XM_014168431.1	+
ssa02	33474336	33474465	ssa02_33474336_33474465	ssa02	33389594	33482060	100194712	XM_014168458.1	+
ssa02	34004244	34004394	ssa02_34004244_34004394	ssa02	33876385	34009282	106583951	XM_014168666.1	+
ssa02	34057110	34057269	ssa02_34057110_34057269	ssa02	34022692	34078284	106581760	XM_014164038.1	+
ssa02	34076637	34080355	ssa02_34076637_34080355	ssa02	34022692	34078284	106581760	XM_014164038.1	+
ssa02	34217122	34217335	ssa02_34217122_34217335	ssa02	34211386	34262866	106583983	XM_014168723.1	+
ssa02	34813723	34814042	ssa02_34813723_34814042	ssa02	34793454	34820283	106584132	XM_014169059.1	-
ssa02	34982673	34983221	ssa02_34982673_34983221	ssa02	34956734	34990309	106584161	XM_014169098.1	-
ssa02	34988075	34988263	ssa02_34988075_34988263	ssa02	34956734	34990309	106584161	XM_014169098.1	-
ssa02	34996502	34996997	ssa02_34996502_34996997	ssa02	34993533	35005523	106584165	XM_014169112.1	-
ssa02	35256531	35256927	ssa02_35256531_35256927	ssa02	35177725	35308754	106581772	XM_014164062.1	-
ssa02	35795817	35797054	ssa02_35795817_35797054	ssa02	35696629	36103957	106584293	XM_014169371.1	+
ssa02	35798212	35799455	ssa02_35798212_35799455	ssa02	35696629	36103957	106584293	XM_014169371.1	+
ssa02	36574787	36574931	ssa02_36574787_36574931	ssa02	36560093	36580000	106584332	XM_014169511.1	+
ssa02	36684211	36684497	ssa02_36684211_36684497	ssa02	36598348	36708012	106584341	XM_014169535.1	+
ssa02	36814648	36815733	ssa02_36814648_36815733	ssa02	36763685	36852105	106584362	XM_014169607.1	+
ssa02	37395239	37400043	ssa02_37395239_37400043	ssa02	37276953	37412517	106584953	XM_014170641.1	-
ssa02	37483535	37486616	ssa02_37483535_37486616	ssa02	37481575	37510059	106584767	XM_014170318.1	-
ssa02	37556014	37556198	ssa02_37556014_37556198	ssa02	37535248	37621050	106584945	XM_014170632.1	+
ssa02	38090141	38090572	ssa02_38090141_38090572	ssa02	38084426	38111776	106584872	XM_014170482.1	+
ssa02	38954045	38954190	ssa02_38954045_38954190	ssa02	38904702	38961800	106585074	XM_014170850.1	-
ssa02	39062327	39065360	ssa02_39062327_39065360	ssa02	39022439	39133529	106585018	XM_014170785.1	-
ssa02	39238458	39238729	ssa02_39238458_39238729	ssa02	39233174	39298604	106585215	XM_014171179.1	+
ssa02	39531437	39531597	ssa02_39531437_39531597	ssa02	39515122	39538880	106585275	XM_014171330.1	+
ssa02	39966346	39970055	ssa02_39966346_39970055	ssa02	39963887	40008912	106585313	XM_014171409.1	+
ssa02	41980787	41982093	ssa02_41980787_41982093	ssa02	41969359	41997814	106585934	XM_014172684.1	+
ssa02	42432929	42434679	ssa02_42432929_42434679	ssa02	42383797	42445178	106585779	XM_014172436.1	-
ssa02	42557831	42559156	ssa02_42557831_42559156	ssa02	42556427	42563642	106585752	XM_014172329.1	+
ssa02	42813405	42815409	ssa02_42813405_42815409	ssa02	42782232	42848761	106585679	XM_014172153.1	+
ssa02	42833581	42833835	ssa02_42833581_42833835	ssa02	42782232	42848761	106585679	XM_014172153.1	+
ssa02	42841843	42842162	ssa02_42841843_42842162	ssa02	42782232	42848761	106585679	XM_014172153.1	+
ssa02	42866709	42867278	ssa02_42866709_42867278	ssa02	42849903	42871721	106585672	XM_014172131.1	-
ssa02	42866709	42867278	ssa02_42866709_42867278	ssa02	42857914	42871084	106585676	XR_001324004.1	+
ssa02	42942083	42942770	ssa02_42942083_42942770	ssa02	42920484	42956901	106585659	XM_014172111.1	-
ssa02	43089526	43090862	ssa02_43089526_43090862	ssa02	43048898	43188428	100196493	NM_001141522.1	-
ssa02	43100355	43100549	ssa02_43100355_43100549	ssa02	43048898	43188428	100196493	NM_001141522.1	-
ssa02	43313674	43314884	ssa02_43313674_43314884	ssa02	43283522	43326990	106585635	XR_001323997.1	+
ssa02	43439159	43443361	ssa02_43439159_43443361	ssa02	43422298	43498163	106585489	XM_014171750.1	-
ssa02	43581204	43582499	ssa02_43581204_43582499	ssa02	43578058	43659046	106585480	XM_014171736.1	-
ssa02	43681177	43685173	ssa02_43681177_43685173	ssa02	43660005	43689455	106585476	XM_014171722.1	+
ssa02	43946356	43946470	ssa02_43946356_43946470	ssa02	43900581	43969075	106588447	XM_014177471.1	-
ssa02	44375715	44728446	ssa02_44375715_44728446	ssa02	44433828	44437522	106588572	XM_014177715.1	-
ssa02	44375715	44728446	ssa02_44375715_44728446	ssa02	44450901	44455643	106588359	XM_014177262.1	-
ssa02	44375715	44728446	ssa02_44375715_44728446	ssa02	44573519	44580032	106588346	XR_001324640.1	+
ssa02	44375715	44728446	ssa02_44375715_44728446	ssa02	44613906	44629105	106588289	XM_014177127.1	+
ssa02	44375715	44728446	ssa02_44375715_44728446	ssa02	44630708	44634923	100380562	NM_001173847.1	+
ssa02	44375715	44728446	ssa02_44375715_44728446	ssa02	44704791	44708143	106588571	XM_014177714.1	-
ssa02	44375715	44728446	ssa02_44375715_44728446	ssa02	44361142	44383157	106588379	XM_014177298.1	+
ssa02	44375715	44728446	ssa02_44375715_44728446	ssa02	44387213	44432807	106588372	XM_014177285.1	+
ssa02	44375715	44728446	ssa02_44375715_44728446	ssa02	44461231	44470122	106588356	XM_014177249.1	-
ssa02	44375715	44728446	ssa02_44375715_44728446	ssa02	44484348	44553569	106588327	XM_014177201.1	+
ssa02	44375715	44728446	ssa02_44375715_44728446	ssa02	44580740	44584116	106586546	XM_014173967.1	+
ssa02	44375715	44728446	ssa02_44375715_44728446	ssa02	44590274	44607110	106588309	XM_014177148.1	+
ssa02	44375715	44728446	ssa02_44375715_44728446	ssa02	44629177	44631069	106588298	XM_014177134.1	-
ssa02	44375715	44728446	ssa02_44375715_44728446	ssa02	44710357	44756728	106588250	XM_014177082.1	+
ssa02	44375715	44728446	ssa02_44375715_44728446	ssa02	44555207	44574677	106588316	XM_014177177.1	-
ssa02	44375715	44728446	ssa02_44375715_44728446	ssa02	44663359	44701153	106588262	XM_014177111.1	+
ssa02	44770357	44771192	ssa02_44770357_44771192	ssa02	44756218	44785349	106588251	XM_014177092.1	-
ssa02	44831574	44833758	ssa02_44831574_44833758	ssa02	44833422	44836269	106588570	XM_014177713.1	+
ssa02	44854829	44854974	ssa02_44854829_44854974	ssa02	44836508	44865495	106588225	XM_014177023.1	+
ssa02	45262292	45262645	ssa02_45262292_45262645	ssa02	45262121	45321622	106588180	XM_014176913.1	+
ssa02	45263653	45264691	ssa02_45263653_45264691	ssa02	45262121	45321622	106588180	XM_014176913.1	+
ssa02	45482073	45482833	ssa02_45482073_45482833	ssa02	45421043	45640818	106588110	XM_014176787.1	+
ssa02	45504996	45505838	ssa02_45504996_45505838	ssa02	45421043	45640818	106588110	XM_014176787.1	+
ssa02	45507769	45507929	ssa02_45507769_45507929	ssa02	45421043	45640818	106588110	XM_014176787.1	+
ssa02	45905818	45955169	ssa02_45905818_45955169	ssa02	45921027	45958355	106588084	XM_014176752.1	+
ssa02	46083610	46084105	ssa02_46083610_46084105	ssa02	46075714	46086668	100306855	XM_014173802.1	-
ssa02	46657206	46658154	ssa02_46657206_46658154	ssa02	46643799	46661576	106587662	XM_014176253.1	-
ssa02	46753238	46753396	ssa02_46753238_46753396	ssa02	46742624	46756529	106587602	XM_014176165.1	+
ssa02	46832745	46842361	ssa02_46832745_46842361	ssa02	46828440	46834022	106587549	XM_014176049.1	+
ssa02	47035985	47036212	ssa02_47035985_47036212	ssa02	46992482	47052329	106587417	XM_014175811.1	+
ssa02	47268131	47276557	ssa02_47268131_47276557	ssa02	47265739	47271239	106588483	XR_001324659.1	+
ssa02	47860346	47882597	ssa02_47860346_47882597	ssa02	47861641	47864237	106587196	XR_001324383.1	-
ssa02	47860346	47882597	ssa02_47860346_47882597	ssa02	47879529	47954968	106587157	XM_014175253.1	-
ssa02	47931673	47931826	ssa02_47931673_47931826	ssa02	47879529	47954968	106587157	XM_014175253.1	-
ssa02	48032712	48046889	ssa02_48032712_48046889	ssa02	48031062	48037392	106586503	XM_014173888.1	-
ssa02	48032712	48046889	ssa02_48032712_48046889	ssa02	48042869	48053997	106587131	XM_014175215.1	-
ssa02	48194311	48195017	ssa02_48194311_48195017	ssa02	48154539	48280906	106587099	XM_014175103.1	-
ssa02	48216470	48221225	ssa02_48216470_48221225	ssa02	48154539	48280906	106587099	XM_014175103.1	-
ssa02	48536314	48537292	ssa02_48536314_48537292	ssa02	48495476	48547696	106587058	XM_014174957.1	+
ssa02	48622503	48623503	ssa02_48622503_48623503	ssa02	48566621	48660112	106587011	XM_014174807.1	+
ssa02	48773068	48774687	ssa02_48773068_48774687	ssa02	48749497	48792234	106586907	XM_014174684.1	-
ssa02	49876025	49877459	ssa02_49876025_49877459	ssa02	49865532	49879505	106586846	XM_014174562.1	-
ssa02	49983208	49985323	ssa02_49983208_49985323	ssa02	49950078	49988689	106586820	XM_014174536.1	-
ssa02	50347132	50347381	ssa02_50347132_50347381	ssa02	50193337	50401589	106586800	XM_014174489.1	-
ssa02	50579753	50580936	ssa02_50579753_50580936	ssa02	50543886	50641882	106586787	XM_014174440.1	+
ssa02	50708905	50710243	ssa02_50708905_50710243	ssa02	50647186	50765322	106586780	XM_014174425.1	-
ssa02	50781465	50783808	ssa02_50781465_50783808	ssa02	50770206	50810118	106586757	XM_014174358.1	+
ssa02	50879772	50880053	ssa02_50879772_50880053	ssa02	50879001	50951813	106586478	XM_014173839.1	+
ssa02	50928938	50929483	ssa02_50928938_50929483	ssa02	50879001	50951813	106586478	XM_014173839.1	+
ssa02	51100854	51101165	ssa02_51100854_51101165	ssa02	51037138	51167931	106586654	XM_014174211.1	-
ssa02	51103332	51103610	ssa02_51103332_51103610	ssa02	51037138	51167931	106586654	XM_014174211.1	-
ssa02	51358762	51359773	ssa02_51358762_51359773	ssa02	51355837	51368644	106588670	XM_014177905.1	+
ssa02	51645286	51646458	ssa02_51645286_51646458	ssa02	51643765	51651569	100286439	XM_014177993.1	-
ssa02	51722200	51724872	ssa02_51722200_51724872	ssa02	51722474	51743316	106588744	XM_014178075.1	-
ssa02	51816869	51816969	ssa02_51816869_51816969	ssa02	51809856	51828858	106588769	XM_014178143.1	+
ssa02	52395232	52395411	ssa02_52395232_52395411	ssa02	52393130	52406132	106588882	XM_014178395.1	-
ssa02	52726400	52726695	ssa02_52726400_52726695	ssa02	52690471	52730219	106588898	XM_014178437.1	-
ssa02	52856105	53380187	ssa02_52856105_53380187	ssa02	52877835	52880828	106588936	XM_014178504.1	+
ssa02	52856105	53380187	ssa02_52856105_53380187	ssa02	52922959	52927139	106588940	XM_014178517.1	-
ssa02	52856105	53380187	ssa02_52856105_53380187	ssa02	52963766	52966461	106589049	XM_014178725.1	+
ssa02	52856105	53380187	ssa02_52856105_53380187	ssa02	52977441	52978482	106588948	XM_014178530.1	+
ssa02	52856105	53380187	ssa02_52856105_53380187	ssa02	52979664	52980530	106589059	XR_001324765.1	+
ssa02	52856105	53380187	ssa02_52856105_53380187	ssa02	53081259	53082454	106589147	XM_014178851.1	-
ssa02	52856105	53380187	ssa02_52856105_53380187	ssa02	53202968	53214164	106589087	XM_014178783.1	+
ssa02	52856105	53380187	ssa02_52856105_53380187	ssa02	53236306	53238075	106589135	XR_001324786.1	+
ssa02	52856105	53380187	ssa02_52856105_53380187	ssa02	53240396	53244422	106589141	XR_001324787.1	-
ssa02	52856105	53380187	ssa02_52856105_53380187	ssa02	53273116	53277364	106589165	XM_014178867.1	-
ssa02	52856105	53380187	ssa02_52856105_53380187	ssa02	53280833	53283476	106589168	XR_001324796.1	-
ssa02	52856105	53380187	ssa02_52856105_53380187	ssa02	53336357	53344001	106589169	XM_014178890.1	+
ssa02	52856105	53380187	ssa02_52856105_53380187	ssa02	53352721	53353747	106589172	XM_014178901.1	+
ssa02	52856105	53380187	ssa02_52856105_53380187	ssa02	53354885	53360440	106589173	XM_014178911.1	+
ssa02	52856105	53380187	ssa02_52856105_53380187	ssa02	53372319	53376858	106589186	XR_001324797.1	+
ssa02	52856105	53380187	ssa02_52856105_53380187	ssa02	52870772	52874080	100286432	NM_001146371.1	+
ssa02	52856105	53380187	ssa02_52856105_53380187	ssa02	52968459	52975630	106589018	XM_014178665.1	+
ssa02	52856105	53380187	ssa02_52856105_53380187	ssa02	52985524	52991165	106589036	XM_014178687.1	+
ssa02	52856105	53380187	ssa02_52856105_53380187	ssa02	53028863	53042442	106589040	XM_014178701.1	-
ssa02	52856105	53380187	ssa02_52856105_53380187	ssa02	53121516	53139558	106589063	XM_014178743.1	+
ssa02	52856105	53380187	ssa02_52856105_53380187	ssa02	53160355	53194739	106589071	XM_014178763.1	+
ssa02	52856105	53380187	ssa02_52856105_53380187	ssa02	53194794	53202894	106589116	XM_014178823.1	-
ssa02	52856105	53380187	ssa02_52856105_53380187	ssa02	53323807	53334250	100195871	XM_014178885.1	+
ssa02	52856105	53380187	ssa02_52856105_53380187	ssa02	53378332	53381136	106589281	XM_014179047.1	-
ssa02	52856105	53380187	ssa02_52856105_53380187	ssa02	53344134	53351532	106589170	XM_014178894.1	+
ssa02	56320724	56320986	ssa02_56320724_56320986	ssa02	56289130	56367807	106590154	XM_014180820.1	-
ssa02	56556176	56556599	ssa02_56556176_56556599	ssa02	56536989	56642541	106590181	XM_014180913.1	-
ssa02	56597816	56598246	ssa02_56597816_56598246	ssa02	56536989	56642541	106590181	XM_014180913.1	-
ssa02	57455036	57455370	ssa02_57455036_57455370	ssa02	57453051	57461452	106590483	XM_014181563.1	+
ssa02	57461938	57466416	ssa02_57461938_57466416	ssa02	57465177	57482322	106590493	XM_014181584.1	+
ssa02	57524245	57532803	ssa02_57524245_57532803	ssa02	57524293	57525768	106590503	XM_014181592.1	+
ssa02	57696896	57697029	ssa02_57696896_57697029	ssa02	57690588	57697636	106590570	XM_014181694.1	-
ssa02	59374297	59374440	ssa02_59374297_59374440	ssa02	59371835	59374347	106591071	XR_001325188.1	+
ssa02	61165517	61165855	ssa02_61165517_61165855	ssa02	61152471	61172652	106591506	XM_014182729.1	+
ssa02	61415303	61415446	ssa02_61415303_61415446	ssa02	61414534	61429040	106591581	XM_014182797.1	+
ssa02	61980027	61995246	ssa02_61980027_61995246	ssa02	61982862	61988667	106591855	XM_014183126.1	-
ssa02	62514989	62515824	ssa02_62514989_62515824	ssa02	62507492	62516017	106591893	XM_014183166.1	+
ssa02	65284464	65285257	ssa02_65284464_65285257	ssa02	65279057	65293054	106593117	XM_014184469.1	+
ssa02	65701647	65702752	ssa02_65701647_65702752	ssa02	65579955	65793864	106593154	XM_014184494.1	-
ssa02	66422801	66425316	ssa02_66422801_66425316	ssa02	66400232	66532278	106593408	XM_014184745.1	-
ssa02	66425671	66426732	ssa02_66425671_66426732	ssa02	66400232	66532278	106593408	XM_014184745.1	-
ssa02	67343352	67343649	ssa02_67343352_67343649	ssa02	67291713	67343358	106593693	XR_001325940.1	-
ssa02	67502299	67503913	ssa02_67502299_67503913	ssa02	67500227	67507479	106593767	XM_014185144.1	-
ssa02	67913748	67914428	ssa02_67913748_67914428	ssa02	67910398	67916598	106593960	XM_014185340.1	+
ssa02	67976367	67977376	ssa02_67976367_67977376	ssa02	67976368	67978596	106593991	XM_014185369.1	-
ssa02	68331079	68331586	ssa02_68331079_68331586	ssa02	68310540	68331455	106594248	XM_014185626.1	-
ssa02	68626147	68627632	ssa02_68626147_68627632	ssa02	68583975	68630267	106594299	XM_014185667.1	+
ssa02	69146046	69146370	ssa02_69146046_69146370	ssa02	69101414	69161046	106594502	XM_014185882.1	+
ssa02	69832935	69842939	ssa02_69832935_69842939	ssa02	69784958	69840413	106594873	XM_014186265.1	+
ssa02	69909732	69911244	ssa02_69909732_69911244	ssa02	69907835	69933472	106594722	XM_014186117.1	+
ssa02	69930034	69930204	ssa02_69930034_69930204	ssa02	69907835	69933472	106594722	XM_014186117.1	+
ssa02	70780055	70780417	ssa02_70780055_70780417	ssa02	70778973	70782081	106595103	XM_014186481.1	+
ssa02	71004895	71008315	ssa02_71004895_71008315	ssa02	70998693	71005403	106595225	XM_014186606.1	+
ssa02	71084026	71084550	ssa02_71084026_71084550	ssa02	71083226	71086557	106595344	XR_001326375.1	-
ssa02	71251004	71251137	ssa02_71251004_71251137	ssa02	71244866	71256650	106595183	XM_014186566.1	+
ssa02	71486801	71487839	ssa02_71486801_71487839	ssa02	71469153	71492525	106595452	XM_014186828.1	-
ssa02	71521904	71523796	ssa02_71521904_71523796	ssa02	71509817	71534440	106595461	XM_014186834.1	+
ssa02	71623025	71650717	ssa02_71623025_71650717	ssa02	71620829	71640683	106595501	XM_014186878.1	-
ssa02	71623025	71650717	ssa02_71623025_71650717	ssa02	71647007	71654255	106595514	XM_014186888.1	-
ssa03	669882	670651	ssa03_669882_670651	ssa03	667387	702254	106596129	XM_014187450.1	+
ssa03	1044753	1046186	ssa03_1044753_1046186	ssa03	1000619	1054745	106596213	XM_014187528.1	-
ssa03	1171310	1172629	ssa03_1171310_1172629	ssa03	1131758	1181831	106596267	XM_014187577.1	-
ssa03	1284311	1284786	ssa03_1284311_1284786	ssa03	1281176	1285007	106596289	XM_014187600.1	+
ssa03	2352508	2354308	ssa03_2352508_2354308	ssa03	2351890	2406000	106596607	XM_014187886.1	-
ssa03	2367939	2370358	ssa03_2367939_2370358	ssa03	2351890	2406000	106596607	XM_014187886.1	-
ssa03	2371585	2371866	ssa03_2371585_2371866	ssa03	2351890	2406000	106596607	XM_014187886.1	-
ssa03	2425705	2425889	ssa03_2425705_2425889	ssa03	2407069	2450348	106596588	XM_014187868.1	-
ssa03	2564481	2564647	ssa03_2564481_2564647	ssa03	2543189	2590964	106596600	XM_014187877.1	-
ssa03	2887095	2890991	ssa03_2887095_2890991	ssa03	2841782	2905960	106596674	XM_014187950.1	-
ssa03	2902854	2903299	ssa03_2902854_2903299	ssa03	2841782	2905960	106596674	XM_014187950.1	-
ssa03	3041263	3041562	ssa03_3041263_3041562	ssa03	3028622	3058235	106596690	XM_014187966.1	-
ssa03	3294876	3294993	ssa03_3294876_3294993	ssa03	3228958	3313403	106596732	XM_014188004.1	+
ssa03	3522676	3526377	ssa03_3522676_3526377	ssa03	3475540	3914746	106596771	XM_014188034.1	+
ssa03	3722811	3722923	ssa03_3722811_3722923	ssa03	3475540	3914746	106596771	XM_014188034.1	+
ssa03	3868656	3871793	ssa03_3868656_3871793	ssa03	3475540	3914746	106596771	XM_014188034.1	+
ssa03	3884955	3885360	ssa03_3884955_3885360	ssa03	3475540	3914746	106596771	XM_014188034.1	+
ssa03	4020660	4020983	ssa03_4020660_4020983	ssa03	4008633	4024194	106596793	XM_014188058.1	-
ssa03	4099835	4100515	ssa03_4099835_4100515	ssa03	4070558	4129961	106596853	XM_014188114.1	+
ssa03	4174130	4174579	ssa03_4174130_4174579	ssa03	4160882	4181568	106596891	XM_014188145.1	-
ssa03	4260236	4260372	ssa03_4260236_4260372	ssa03	4193218	4367779	106596897	XM_014188151.1	-
ssa03	4292249	4293020	ssa03_4292249_4293020	ssa03	4193218	4367779	106596897	XM_014188151.1	-
ssa03	5016893	5017657	ssa03_5016893_5017657	ssa03	4989591	5101381	106596915	XM_014188165.1	-
ssa03	5087173	5089963	ssa03_5087173_5089963	ssa03	4989591	5101381	106596915	XM_014188165.1	-
ssa03	5499098	5514127	ssa03_5499098_5514127	ssa03	5506804	5526206	106597148	XM_014188386.1	-
ssa03	5621134	5621382	ssa03_5621134_5621382	ssa03	5559064	5622832	106597174	XM_014188406.1	-
ssa03	5908707	5908988	ssa03_5908707_5908988	ssa03	5901101	5961185	106597086	XM_014188325.1	+
ssa03	6187674	6188000	ssa03_6187674_6188000	ssa03	6181872	6201477	106597060	XM_014188303.1	+
ssa03	7363387	7363613	ssa03_7363387_7363613	ssa03	7304464	7369161	106597414	XM_014188607.1	-
ssa03	7510679	7511120	ssa03_7510679_7511120	ssa03	7505213	7516846	106597443	XM_014188642.1	-
ssa03	7550354	7550944	ssa03_7550354_7550944	ssa03	7538466	7555860	106597451	XM_014188650.1	-
ssa03	7626579	7627136	ssa03_7626579_7627136	ssa03	7617927	7667744	106597278	XM_014188487.1	+
ssa03	7651886	7652305	ssa03_7651886_7652305	ssa03	7617927	7667744	106597278	XM_014188487.1	+
ssa03	8244045	8248147	ssa03_8244045_8248147	ssa03	8226486	8251630	106598169	XM_014189233.1	+
ssa03	8458916	8459091	ssa03_8458916_8459091	ssa03	8408836	8493784	106598235	XM_014189295.1	-
ssa03	8474654	8474968	ssa03_8474654_8474968	ssa03	8408836	8493784	106598235	XM_014189295.1	-
ssa03	9057751	9058362	ssa03_9057751_9058362	ssa03	9054614	9068148	106598340	XM_014189384.1	-
ssa03	9430397	9431049	ssa03_9430397_9431049	ssa03	9308490	9472309	106598404	XM_014189443.1	+
ssa03	9941689	9942061	ssa03_9941689_9942061	ssa03	9896217	9957987	106598614	XM_014189645.1	-
ssa03	10390936	10396631	ssa03_10390936_10396631	ssa03	10394013	10446143	106598727	XM_014189742.1	+
ssa03	11340112	11340295	ssa03_11340112_11340295	ssa03	11337174	11348741	106598840	XM_014189849.1	-
ssa03	11591217	11593759	ssa03_11591217_11593759	ssa03	11589912	11602865	106598861	XR_001327302.1	+
ssa03	11764754	11769840	ssa03_11764754_11769840	ssa03	11765544	11771213	106598868	XM_014189883.1	+
ssa03	11943057	11944251	ssa03_11943057_11944251	ssa03	11931121	11945695	106598874	XM_014189893.1	+
ssa03	11997332	11997933	ssa03_11997332_11997933	ssa03	11975046	12018945	106598877	XM_014189900.1	-
ssa03	12137983	12138254	ssa03_12137983_12138254	ssa03	12130557	12145640	106598901	XM_014189920.1	-
ssa03	12193979	12225423	ssa03_12193979_12225423	ssa03	12220803	12233266	100196268	XM_014189716.1	-
ssa03	12193979	12225423	ssa03_12193979_12225423	ssa03	12176345	12218779	106598894	XM_014189916.1	+
ssa03	12295867	12296800	ssa03_12295867_12296800	ssa03	12289932	12297800	106598911	XM_014189934.1	+
ssa03	12631696	12632079	ssa03_12631696_12632079	ssa03	12627380	12635831	106598935	XM_014189963.1	+
ssa03	13036802	13037048	ssa03_13036802_13037048	ssa03	13031855	13050934	106598972	XM_014190002.1	+
ssa03	13449935	13452923	ssa03_13449935_13452923	ssa03	13411635	13491297	106599001	XM_014190039.1	+
ssa03	13454103	13455600	ssa03_13454103_13455600	ssa03	13411635	13491297	106599001	XM_014190039.1	+
ssa03	13819408	13821145	ssa03_13819408_13821145	ssa03	13813415	13850914	106599039	XM_014190091.1	+
ssa03	13964473	13964669	ssa03_13964473_13964669	ssa03	13858019	13990076	106599042	XM_014190094.1	+
ssa03	14262044	14266731	ssa03_14262044_14266731	ssa03	14006319	14283200	106599045	XM_014190100.1	-
ssa03	14374248	14377093	ssa03_14374248_14377093	ssa03	14374947	14376007	106599056	XR_001327347.1	+
ssa03	14762772	14763956	ssa03_14762772_14763956	ssa03	14752297	14772362	106599085	XM_014190144.1	-
ssa03	14881081	14881287	ssa03_14881081_14881287	ssa03	14870687	14889292	106599092	XM_014190155.1	+
ssa03	15157973	15158590	ssa03_15157973_15158590	ssa03	15129223	15196302	106599111	XM_014190180.1	+
ssa03	15382527	15383863	ssa03_15382527_15383863	ssa03	15358662	15388974	106599130	XM_014190216.1	-
ssa03	16229553	16229742	ssa03_16229553_16229742	ssa03	16180731	16243453	106599157	XM_014190269.1	-
ssa03	16541812	16542019	ssa03_16541812_16542019	ssa03	16536665	16566383	106599166	XM_014190285.1	+
ssa03	16599151	16599292	ssa03_16599151_16599292	ssa03	16592409	16648591	106598783	XM_014189788.1	-
ssa03	16833821	16838960	ssa03_16833821_16838960	ssa03	16827896	16834052	106599627	XR_001327517.1	-
ssa03	16833821	16838960	ssa03_16833821_16838960	ssa03	16836775	16849078	106599582	XM_014190871.1	+
ssa03	17283987	17285254	ssa03_17283987_17285254	ssa03	17251864	17305509	100380746	XM_014190853.1	+
ssa03	17364732	17366223	ssa03_17364732_17366223	ssa03	17317378	17442626	106599558	XM_014190851.1	-
ssa03	17388834	17388999	ssa03_17388834_17388999	ssa03	17386673	17393126	106599556	XM_014190848.1	+
ssa03	17388834	17388999	ssa03_17388834_17388999	ssa03	17317378	17442626	106599558	XM_014190851.1	-
ssa03	17701996	17702972	ssa03_17701996_17702972	ssa03	17647062	17897162	106599532	XM_014190814.1	+
ssa03	17726691	17730084	ssa03_17726691_17730084	ssa03	17647062	17897162	106599532	XM_014190814.1	+
ssa03	17829393	17830894	ssa03_17829393_17830894	ssa03	17647062	17897162	106599532	XM_014190814.1	+
ssa03	18024666	18025197	ssa03_18024666_18025197	ssa03	17924234	18050113	106599530	XM_014190813.1	+
ssa03	18151575	18151741	ssa03_18151575_18151741	ssa03	18108748	18432418	106599529	XM_014190809.1	+
ssa03	18239779	18241605	ssa03_18239779_18241605	ssa03	18108748	18432418	106599529	XM_014190809.1	+
ssa03	19027004	19027307	ssa03_19027004_19027307	ssa03	19008179	19029121	106599515	XM_014190793.1	-
ssa03	19065481	19066368	ssa03_19065481_19066368	ssa03	19059754	19144405	106599513	XM_014190791.1	-
ssa03	19266784	19268053	ssa03_19266784_19268053	ssa03	19230012	19476370	106599503	XR_001327478.1	-
ssa03	19319378	19319986	ssa03_19319378_19319986	ssa03	19230012	19476370	106599503	XR_001327478.1	-
ssa03	19329291	19329739	ssa03_19329291_19329739	ssa03	19230012	19476370	106599503	XR_001327478.1	-
ssa03	19335021	19335849	ssa03_19335021_19335849	ssa03	19230012	19476370	106599503	XR_001327478.1	-
ssa03	19378210	19378914	ssa03_19378210_19378914	ssa03	19230012	19476370	106599503	XR_001327478.1	-
ssa03	19435249	19435456	ssa03_19435249_19435456	ssa03	19230012	19476370	106599503	XR_001327478.1	-
ssa03	19539991	19540307	ssa03_19539991_19540307	ssa03	19507894	19547231	106599493	XM_014190758.1	+
ssa03	19947426	19947526	ssa03_19947426_19947526	ssa03	19920812	19958484	100380410	XM_014190350.1	-
ssa03	20035683	20036003	ssa03_20035683_20036003	ssa03	20015792	20045479	106599485	XM_014190747.1	-
ssa03	20145861	20152558	ssa03_20145861_20152558	ssa03	20105194	20338566	106599479	XM_014190732.1	+
ssa03	20374576	20374692	ssa03_20374576_20374692	ssa03	20352380	20376501	100380823	XM_014190358.1	-
ssa03	20558260	20559358	ssa03_20558260_20559358	ssa03	20527921	20676628	106599468	XM_014190720.1	+
ssa03	20778204	20779300	ssa03_20778204_20779300	ssa03	20772987	20801762	106599461	XM_014190709.1	+
ssa03	20991477	20991666	ssa03_20991477_20991666	ssa03	20989884	21001543	106599443	XM_014190678.1	+
ssa03	21145835	21146941	ssa03_21145835_21146941	ssa03	21137114	21212881	106599430	XM_014190665.1	-
ssa03	21165602	21165702	ssa03_21165602_21165702	ssa03	21137114	21212881	106599430	XM_014190665.1	-
ssa03	21190377	21190715	ssa03_21190377_21190715	ssa03	21137114	21212881	106599430	XM_014190665.1	-
ssa03	21691173	21694494	ssa03_21691173_21694494	ssa03	21687534	21969281	106599413	XM_014190632.1	+
ssa03	21890148	21890288	ssa03_21890148_21890288	ssa03	21687534	21969281	106599413	XM_014190632.1	+
ssa03	22134106	22134217	ssa03_22134106_22134217	ssa03	22130155	22296119	106599404	XM_014190611.1	+
ssa03	22999779	23000353	ssa03_22999779_23000353	ssa03	22913539	23008879	106599379	XM_014190583.1	-
ssa03	23190611	23191191	ssa03_23190611_23191191	ssa03	23117337	23298762	106599374	XM_014190577.1	-
ssa03	23196726	23198476	ssa03_23196726_23198476	ssa03	23117337	23298762	106599374	XM_014190577.1	-
ssa03	23812524	23814502	ssa03_23812524_23814502	ssa03	23789255	23828940	106599351	XR_001327424.1	+
ssa03	24230740	24230890	ssa03_24230740_24230890	ssa03	24205698	24240872	106599345	XM_014190540.1	+
ssa03	24269560	24269863	ssa03_24269560_24269863	ssa03	24246668	24356056	106599343	XM_014190534.1	+
ssa03	24288691	24291083	ssa03_24288691_24291083	ssa03	24246668	24356056	106599343	XM_014190534.1	+
ssa03	24342675	24342837	ssa03_24342675_24342837	ssa03	24246668	24356056	106599343	XM_014190534.1	+
ssa03	24425918	24426550	ssa03_24425918_24426550	ssa03	24417018	24426549	106599341	XM_014190532.1	-
ssa03	24447901	24451031	ssa03_24447901_24451031	ssa03	24432158	24594735	106599337	XM_014190521.1	+
ssa03	24719621	24719726	ssa03_24719621_24719726	ssa03	24685355	24740832	106599334	XM_014190510.1	+
ssa03	25040121	25049453	ssa03_25040121_25049453	ssa03	25044342	25045339	106599593	XM_014190885.1	-
ssa03	25840205	25840871	ssa03_25840205_25840871	ssa03	25758174	25853120	106599281	XM_014190430.1	-
ssa03	25900165	25901271	ssa03_25900165_25901271	ssa03	25878548	25958882	106599276	XM_014190429.1	+
ssa03	25916042	25916182	ssa03_25916042_25916182	ssa03	25878548	25958882	106599276	XM_014190429.1	+
ssa03	26543921	26544182	ssa03_26543921_26544182	ssa03	26475991	26668998	106599258	XM_014190398.1	-
ssa03	26615661	26618324	ssa03_26615661_26618324	ssa03	26475991	26668998	106599258	XM_014190398.1	-
ssa03	26664761	26665665	ssa03_26664761_26665665	ssa03	26475991	26668998	106599258	XM_014190398.1	-
ssa03	26912089	26914546	ssa03_26912089_26914546	ssa03	26864273	26934903	106599250	XM_014190375.1	+
ssa03	26953740	26954053	ssa03_26953740_26954053	ssa03	26939570	27001837	106599248	XM_014190372.1	-
ssa03	27005212	27007556	ssa03_27005212_27007556	ssa03	27006984	27015124	106599247	XM_014190371.1	-
ssa03	27299211	27299352	ssa03_27299211_27299352	ssa03	27217656	27332111	106599664	XM_014190951.1	+
ssa03	28621437	28623818	ssa03_28621437_28623818	ssa03	28592828	28649970	106599714	XM_014191016.1	-
ssa03	28645867	28646017	ssa03_28645867_28646017	ssa03	28592828	28649970	106599714	XM_014191016.1	-
ssa03	28863335	28864019	ssa03_28863335_28864019	ssa03	28825393	28892968	106599721	XM_014191020.1	-
ssa03	30007433	30007701	ssa03_30007433_30007701	ssa03	29947788	30072616	106599757	XM_014191057.1	-
ssa03	30036862	30037858	ssa03_30036862_30037858	ssa03	29947788	30072616	106599757	XM_014191057.1	-
ssa03	30275042	30276281	ssa03_30275042_30276281	ssa03	30269156	30370467	106599779	XM_014191093.1	-
ssa03	30362526	30364784	ssa03_30362526_30364784	ssa03	30269156	30370467	106599779	XM_014191093.1	-
ssa03	30421197	30421355	ssa03_30421197_30421355	ssa03	30386458	30443470	106599787	XM_014191103.1	-
ssa03	30552215	30554242	ssa03_30552215_30554242	ssa03	30547239	30565036	106599798	XM_014191129.1	+
ssa03	30585245	30585379	ssa03_30585245_30585379	ssa03	30574236	30656280	106599801	XM_014191130.1	+
ssa03	30855464	30855642	ssa03_30855464_30855642	ssa03	30821700	30892762	106599809	XM_014191139.1	+
ssa03	30902864	30906226	ssa03_30902864_30906226	ssa03	30893812	30917539	106599812	XM_014191146.1	-
ssa03	31210240	31210375	ssa03_31210240_31210375	ssa03	31041221	31260572	106599824	XM_014191164.1	+
ssa03	31378023	31378292	ssa03_31378023_31378292	ssa03	31329549	31534179	106599832	XM_014191181.1	+
ssa03	31379204	31379355	ssa03_31379204_31379355	ssa03	31329549	31534179	106599832	XM_014191181.1	+
ssa03	31398226	31399197	ssa03_31398226_31399197	ssa03	31329549	31534179	106599832	XM_014191181.1	+
ssa03	31417008	31418918	ssa03_31417008_31418918	ssa03	31329549	31534179	106599832	XM_014191181.1	+
ssa03	31462789	31467110	ssa03_31462789_31467110	ssa03	31459491	31463181	106599844	XR_001327591.1	+
ssa03	31462789	31467110	ssa03_31462789_31467110	ssa03	31329549	31534179	106599832	XM_014191181.1	+
ssa03	31604613	31606851	ssa03_31604613_31606851	ssa03	31600373	31702813	106599860	XM_014191206.1	+
ssa03	31888895	31894082	ssa03_31888895_31894082	ssa03	31876640	31907574	106599874	XM_014191225.1	+
ssa03	32478214	32478325	ssa03_32478214_32478325	ssa03	32414518	32532517	106599903	XM_014191256.1	-
ssa03	33157836	33158370	ssa03_33157836_33158370	ssa03	33149164	33162677	106600434	XM_014191788.1	-
ssa03	33202227	33202884	ssa03_33202227_33202884	ssa03	33164989	33234201	106600432	XM_014191784.1	-
ssa03	33209725	33211820	ssa03_33209725_33211820	ssa03	33164989	33234201	106600432	XM_014191784.1	-
ssa03	33223420	33224200	ssa03_33223420_33224200	ssa03	33164989	33234201	106600432	XM_014191784.1	-
ssa03	33225515	33229977	ssa03_33225515_33229977	ssa03	33164989	33234201	106600432	XM_014191784.1	-
ssa03	33316727	33317411	ssa03_33316727_33317411	ssa03	33294138	33336847	106600431	XM_014191782.1	+
ssa03	33657659	33657805	ssa03_33657659_33657805	ssa03	33631321	33663265	106600427	XM_014191768.1	-
ssa03	33658308	33658832	ssa03_33658308_33658832	ssa03	33631321	33663265	106600427	XM_014191768.1	-
ssa03	33775227	33775343	ssa03_33775227_33775343	ssa03	33735314	33779474	106600425	XM_014191762.1	+
ssa03	33805887	33806678	ssa03_33805887_33806678	ssa03	33793534	33808296	100196800	NM_001141822.1	+
ssa03	34001194	34001383	ssa03_34001194_34001383	ssa03	33986763	34008872	106600418	XM_014191742.1	-
ssa03	34083007	34086480	ssa03_34083007_34086480	ssa03	34039005	34106201	106600416	XM_014191740.1	-
ssa03	34094316	34094717	ssa03_34094316_34094717	ssa03	34039005	34106201	106600416	XM_014191740.1	-
ssa03	34228416	34229537	ssa03_34228416_34229537	ssa03	34215994	34236624	106600414	XM_014191732.1	-
ssa03	34439775	34446001	ssa03_34439775_34446001	ssa03	34439555	34440237	106600455	XR_001327815.1	+
ssa03	34697867	34698420	ssa03_34697867_34698420	ssa03	34692815	34701662	106600396	XM_014191711.1	-
ssa03	35108969	35109081	ssa03_35108969_35109081	ssa03	35105980	35128306	106600345	XM_014191650.1	-
ssa03	35115715	35115874	ssa03_35115715_35115874	ssa03	35105980	35128306	106600345	XM_014191650.1	-
ssa03	35150913	35151078	ssa03_35150913_35151078	ssa03	35146341	35165879	106600329	XM_014191643.1	-
ssa03	35327464	35329310	ssa03_35327464_35329310	ssa03	35315584	35353871	106600280	XM_014191589.1	+
ssa03	35395904	35398986	ssa03_35395904_35398986	ssa03	35368690	35409457	106600278	XM_014191588.1	-
ssa03	35501714	35505170	ssa03_35501714_35505170	ssa03	35502426	35506211	106600265	XM_014191583.1	+
ssa03	35679373	35679937	ssa03_35679373_35679937	ssa03	35655079	35789188	106600236	XM_014191561.1	+
ssa03	36523678	36523810	ssa03_36523678_36523810	ssa03	36516240	36544605	106599937	XM_014191279.1	+
ssa03	36739297	36739595	ssa03_36739297_36739595	ssa03	36733566	36750012	106600445	XM_014191804.1	-
ssa03	36808233	36808954	ssa03_36808233_36808954	ssa03	36791975	36914047	106600124	XM_014191460.1	+
ssa03	36857008	36859259	ssa03_36857008_36859259	ssa03	36791975	36914047	106600124	XM_014191460.1	+
ssa03	36868679	36868901	ssa03_36868679_36868901	ssa03	36791975	36914047	106600124	XM_014191460.1	+
ssa03	37117231	37117894	ssa03_37117231_37117894	ssa03	37077804	37134232	106600091	XM_014191437.1	+
ssa03	37667288	37668111	ssa03_37667288_37668111	ssa03	37645423	37687043	106600051	XM_014191387.1	+
ssa03	37988497	37989660	ssa03_37988497_37989660	ssa03	37981503	37998280	106600026	XM_014191359.1	+
ssa03	38148575	38149227	ssa03_38148575_38149227	ssa03	38144799	38176803	106600009	XM_014191347.1	+
ssa03	38286955	38287102	ssa03_38286955_38287102	ssa03	38210675	38306223	106600004	XM_014191339.1	+
ssa03	38927808	38928915	ssa03_38927808_38928915	ssa03	38885268	38961056	106599981	XM_014191309.1	-
ssa03	39087239	39089029	ssa03_39087239_39089029	ssa03	39077873	39124111	106600440	XM_014191797.1	-
ssa03	39118781	39118908	ssa03_39118781_39118908	ssa03	39077873	39124111	106600440	XM_014191797.1	-
ssa03	39860152	39860294	ssa03_39860152_39860294	ssa03	39856250	39935690	106600477	XM_014191849.1	-
ssa03	39976742	39978395	ssa03_39976742_39978395	ssa03	39961382	39991116	106600484	XM_014191859.1	-
ssa03	40027448	40028184	ssa03_40027448_40028184	ssa03	39992137	40033706	106600485	XM_014191863.1	+
ssa03	40820697	40822782	ssa03_40820697_40822782	ssa03	40783150	40841892	106600503	XM_014191902.1	-
ssa03	40826872	40827075	ssa03_40826872_40827075	ssa03	40783150	40841892	106600503	XM_014191902.1	-
ssa03	40838530	40838686	ssa03_40838530_40838686	ssa03	40783150	40841892	106600503	XM_014191902.1	-
ssa03	40990230	40990939	ssa03_40990230_40990939	ssa03	40987233	41016421	106600508	XM_014191917.1	-
ssa03	41221411	41221546	ssa03_41221411_41221546	ssa03	41197827	41278689	106600513	XM_014191934.1	-
ssa03	41373768	41374245	ssa03_41373768_41374245	ssa03	41362957	41389034	106600527	XM_014191950.1	+
ssa03	41667765	41676221	ssa03_41667765_41676221	ssa03	41659115	41672809	106600472	XM_014191831.1	-
ssa03	41692176	41693230	ssa03_41692176_41693230	ssa03	41684274	41695064	106600475	XM_014191832.1	-
ssa03	41807475	41809499	ssa03_41807475_41809499	ssa03	41777963	41833725	106600521	XM_014191943.1	-
ssa03	41824342	41826298	ssa03_41824342_41826298	ssa03	41777963	41833725	106600521	XM_014191943.1	-
ssa03	42439593	42439714	ssa03_42439593_42439714	ssa03	42349023	42494177	106600601	XM_014192094.1	-
ssa03	42677011	42677535	ssa03_42677011_42677535	ssa03	42643705	42737527	106600594	XM_014192071.1	+
ssa03	42728229	42729592	ssa03_42728229_42729592	ssa03	42643705	42737527	106600594	XM_014192071.1	+
ssa03	42890754	42891962	ssa03_42890754_42891962	ssa03	42868966	42966174	106600589	XM_014192067.1	+
ssa03	43149378	43150417	ssa03_43149378_43150417	ssa03	43091954	43160485	106600587	XM_014192065.1	+
ssa03	43237538	43237691	ssa03_43237538_43237691	ssa03	43234603	43246096	106600585	XR_001327847.1	-
ssa03	43547362	43548660	ssa03_43547362_43548660	ssa03	43546083	43557016	106600580	XM_014192056.1	+
ssa03	44005263	44006522	ssa03_44005263_44006522	ssa03	43991565	44007020	106600567	XM_014192025.1	-
ssa03	44056589	44056776	ssa03_44056589_44056776	ssa03	44037507	44059872	106600564	XM_014192021.1	+
ssa03	44078585	44078729	ssa03_44078585_44078729	ssa03	44060032	44140112	106600560	XM_014192019.1	-
ssa03	44111614	44112339	ssa03_44111614_44112339	ssa03	44060032	44140112	106600560	XM_014192019.1	-
ssa03	44176683	44177086	ssa03_44176683_44177086	ssa03	44162342	44235496	106600559	XM_014192009.1	-
ssa03	44415754	44417776	ssa03_44415754_44417776	ssa03	44378681	44459635	106600556	XM_014192005.1	+
ssa03	44506099	44507851	ssa03_44506099_44507851	ssa03	44495465	44506421	106600530	XM_014191955.1	+
ssa03	44673030	44674459	ssa03_44673030_44674459	ssa03	44571013	44698836	100196681	XM_014191992.1	-
ssa03	45296014	45296746	ssa03_45296014_45296746	ssa03	45235468	45371655	106600545	XM_014191978.1	-
ssa03	45322684	45324425	ssa03_45322684_45324425	ssa03	45235468	45371655	106600545	XM_014191978.1	-
ssa03	45365550	45367026	ssa03_45365550_45367026	ssa03	45235468	45371655	106600545	XM_014191978.1	-
ssa03	45404104	45404498	ssa03_45404104_45404498	ssa03	45386834	45483244	106600544	XM_014191972.1	+
ssa03	45761748	45761861	ssa03_45761748_45761861	ssa03	45671827	45767708	106600540	XM_014191964.1	-
ssa03	45861399	45869089	ssa03_45861399_45869089	ssa03	45854361	45941991	106600538	XM_014191961.1	-
ssa03	47509708	47510981	ssa03_47509708_47510981	ssa03	47449725	47517439	106600617	XM_014192106.1	-
ssa03	47634821	47639230	ssa03_47634821_47639230	ssa03	47518998	47692610	106600634	XM_014192136.1	+
ssa03	47713164	47727303	ssa03_47713164_47727303	ssa03	47719881	47771644	106600618	XM_014192107.1	+
ssa03	47749264	47752501	ssa03_47749264_47752501	ssa03	47719881	47771644	106600618	XM_014192107.1	+
ssa03	47763080	47768179	ssa03_47763080_47768179	ssa03	47719881	47771644	106600618	XM_014192107.1	+
ssa03	48222082	48222643	ssa03_48222082_48222643	ssa03	48191571	48287048	106600644	XM_014192148.1	-
ssa03	48262619	48263040	ssa03_48262619_48263040	ssa03	48191571	48287048	106600644	XM_014192148.1	-
ssa03	48448589	48448765	ssa03_48448589_48448765	ssa03	48427067	48449681	100306768	NM_001165307.1	+
ssa03	49360108	49362826	ssa03_49360108_49362826	ssa03	49354615	49365501	106600680	XR_001327880.1	+
ssa03	50122336	50123595	ssa03_50122336_50123595	ssa03	50106994	50194908	106600690	XM_014192243.1	-
ssa03	50130032	50130451	ssa03_50130032_50130451	ssa03	50106994	50194908	106600690	XM_014192243.1	-
ssa03	50146080	50146238	ssa03_50146080_50146238	ssa03	50106994	50194908	106600690	XM_014192243.1	-
ssa03	50257208	50258407	ssa03_50257208_50258407	ssa03	50256939	50270883	106600692	XM_014192244.1	-
ssa03	50313964	50316812	ssa03_50313964_50316812	ssa03	50290050	50345716	106600693	XM_014192245.1	+
ssa03	50368731	50369034	ssa03_50368731_50369034	ssa03	50363391	50381759	106600695	XM_014192253.1	+
ssa03	50462019	50462711	ssa03_50462019_50462711	ssa03	50452860	50475296	106600664	XM_014192181.1	+
ssa03	50533336	50536560	ssa03_50533336_50536560	ssa03	50518607	50590966	106600700	XM_014192262.1	+
ssa03	50607901	50608514	ssa03_50607901_50608514	ssa03	50602746	50689293	106600699	XM_014192261.1	+
ssa03	50823296	50823440	ssa03_50823296_50823440	ssa03	50819532	50823309	106600711	XM_014192279.1	-
ssa03	51260921	51261213	ssa03_51260921_51261213	ssa03	51256324	51262829	106600708	XM_014192274.1	-
ssa03	51292920	51293202	ssa03_51292920_51293202	ssa03	51285829	51300974	106600666	XM_014192184.1	-
ssa03	51452620	52026450	ssa03_51452620_52026450	ssa03	51481812	51482939	106600733	XR_001327890.1	-
ssa03	51452620	52026450	ssa03_51452620_52026450	ssa03	51566843	51568367	106600736	XM_014192322.1	-
ssa03	51452620	52026450	ssa03_51452620_52026450	ssa03	51569006	51573532	106600735	XM_014192320.1	+
ssa03	51452620	52026450	ssa03_51452620_52026450	ssa03	51598190	51598758	106600667	XM_014192185.1	-
ssa03	51452620	52026450	ssa03_51452620_52026450	ssa03	51642859	51644509	106600741	XR_001327893.1	+
ssa03	51452620	52026450	ssa03_51452620_52026450	ssa03	51677007	51683163	106600743	XM_014192336.1	-
ssa03	51452620	52026450	ssa03_51452620_52026450	ssa03	51692632	51704634	100196504	XM_014192171.1	-
ssa03	51452620	52026450	ssa03_51452620_52026450	ssa03	51705175	51706566	106600745	XM_014192337.1	+
ssa03	51452620	52026450	ssa03_51452620_52026450	ssa03	51813071	51816527	106600747	XM_014192345.1	-
ssa03	51452620	52026450	ssa03_51452620_52026450	ssa03	51816579	51822143	106600748	XM_014192346.1	-
ssa03	51452620	52026450	ssa03_51452620_52026450	ssa03	51875743	51880892	106600668	XM_014192186.1	+
ssa03	51452620	52026450	ssa03_51452620_52026450	ssa03	51455474	51462406	106600717	XM_014192288.1	+
ssa03	51452620	52026450	ssa03_51452620_52026450	ssa03	51462699	51482077	100195113	NM_001140142.1	+
ssa03	51452620	52026450	ssa03_51452620_52026450	ssa03	51519073	51552625	106600734	XM_014192319.1	+
ssa03	51452620	52026450	ssa03_51452620_52026450	ssa03	51553332	51564598	100380528	NM_001173813.1	-
ssa03	51452620	52026450	ssa03_51452620_52026450	ssa03	51573968	51579133	106600737	XR_001327891.1	-
ssa03	51452620	52026450	ssa03_51452620_52026450	ssa03	51600137	51619653	106600738	XM_014192328.1	+
ssa03	51452620	52026450	ssa03_51452620_52026450	ssa03	51619925	51640830	106600739	XM_014192330.1	+
ssa03	51452620	52026450	ssa03_51452620_52026450	ssa03	51663371	51675826	106600742	XM_014192335.1	-
ssa03	51452620	52026450	ssa03_51452620_52026450	ssa03	51828727	51847741	106600749	XM_014192347.1	-
ssa03	51452620	52026450	ssa03_51452620_52026450	ssa03	51848870	51873230	106600750	XM_014192352.1	-
ssa03	51452620	52026450	ssa03_51452620_52026450	ssa03	51908161	51927346	106600752	XM_014192357.1	-
ssa03	51452620	52026450	ssa03_51452620_52026450	ssa03	51927448	51941128	106600753	XM_014192358.1	-
ssa03	51452620	52026450	ssa03_51452620_52026450	ssa03	51950764	51960538	106600754	XM_014192360.1	-
ssa03	51452620	52026450	ssa03_51452620_52026450	ssa03	51968129	52004025	106600755	XM_014192362.1	-
ssa03	51452620	52026450	ssa03_51452620_52026450	ssa03	52016716	52024948	106600756	XM_014192364.1	+
ssa03	51452620	52026450	ssa03_51452620_52026450	ssa03	51641471	51662446	106600740	XM_014192333.1	-
ssa03	51452620	52026450	ssa03_51452620_52026450	ssa03	51722699	51812643	106600746	XM_014192344.1	+
ssa03	51452620	52026450	ssa03_51452620_52026450	ssa03	51883998	51907345	106600751	XM_014192356.1	-
ssa03	52694013	52694441	ssa03_52694013_52694441	ssa03	52686878	52705520	106600947	XM_014192751.1	-
ssa03	52761891	52762605	ssa03_52761891_52762605	ssa03	52732090	52768897	106600943	XM_014192745.1	-
ssa03	52913405	52915517	ssa03_52913405_52915517	ssa03	52911950	53017293	100136523	XM_014192392.1	-
ssa03	53012257	53012377	ssa03_53012257_53012377	ssa03	52911950	53017293	100136523	XM_014192392.1	-
ssa03	53061163	53062641	ssa03_53061163_53062641	ssa03	53024764	53065667	100194814	NM_001139843.1	-
ssa03	53130560	53130817	ssa03_53130560_53130817	ssa03	53120125	53133803	106600936	XM_014192731.1	+
ssa03	53262801	53319634	ssa03_53262801_53319634	ssa03	53261290	53263886	106600932	XM_014192725.1	+
ssa03	53262801	53319634	ssa03_53262801_53319634	ssa03	53317279	53321480	106600933	XM_014192726.1	+
ssa03	53320369	53321677	ssa03_53320369_53321677	ssa03	53317279	53321480	106600933	XM_014192726.1	+
ssa03	53650523	53651050	ssa03_53650523_53651050	ssa03	53640029	53669924	106600915	XM_014192693.1	-
ssa03	53707978	53709024	ssa03_53707978_53709024	ssa03	53675455	53722292	106600913	XM_014192688.1	-
ssa03	53816244	53861704	ssa03_53816244_53861704	ssa03	53799576	53862185	106600901	XM_014192667.1	-
ssa03	54341272	54341534	ssa03_54341272_54341534	ssa03	54331844	54349880	106600892	XM_014192650.1	-
ssa03	54396033	54396172	ssa03_54396033_54396172	ssa03	54385309	54422189	106600888	XM_014192646.1	-
ssa03	54492356	54499029	ssa03_54492356_54499029	ssa03	54494030	54495810	106600884	XM_014192634.1	+
ssa03	54536154	54550971	ssa03_54536154_54550971	ssa03	54548662	54574419	106600882	XM_014192630.1	+
ssa03	54589466	54628525	ssa03_54589466_54628525	ssa03	54589510	54601967	106600973	XM_014192782.1	-
ssa03	54589466	54628525	ssa03_54589466_54628525	ssa03	54627240	54654371	106600880	XM_014192627.1	-
ssa03	55121121	55121737	ssa03_55121121_55121737	ssa03	55062740	55246071	106600876	XM_014192620.1	+
ssa03	55150892	55152901	ssa03_55150892_55152901	ssa03	55062740	55246071	106600876	XM_014192620.1	+
ssa03	55993570	55997085	ssa03_55993570_55997085	ssa03	55965832	56037519	100194757	XM_014192409.1	-
ssa03	56072867	56073993	ssa03_56072867_56073993	ssa03	56062132	56098043	106600863	XM_014192591.1	+
ssa03	56284821	56285237	ssa03_56284821_56285237	ssa03	56257527	56428628	106600859	XM_014192579.1	+
ssa03	56295475	56296718	ssa03_56295475_56296718	ssa03	56257527	56428628	106600859	XM_014192579.1	+
ssa03	56354351	56356074	ssa03_56354351_56356074	ssa03	56257527	56428628	106600859	XM_014192579.1	+
ssa03	56395514	56396654	ssa03_56395514_56396654	ssa03	56257527	56428628	106600859	XM_014192579.1	+
ssa03	56898061	56900427	ssa03_56898061_56900427	ssa03	56860156	56899972	106600851	XM_014192567.1	-
ssa03	56955495	56958631	ssa03_56955495_56958631	ssa03	56943031	56965096	106600849	XM_014192564.1	+
ssa03	57099067	57099587	ssa03_57099067_57099587	ssa03	57096757	57119666	106600842	XM_014192548.1	-
ssa03	57340743	57341099	ssa03_57340743_57341099	ssa03	57316192	57344980	100194487	NM_001139577.1	-
ssa03	57936308	57955762	ssa03_57936308_57955762	ssa03	57955497	57961665	106600778	XM_014192431.1	+
ssa03	57936308	57955762	ssa03_57936308_57955762	ssa03	57919947	57939996	106600818	XM_014192515.1	-
ssa03	57936308	57955762	ssa03_57936308_57955762	ssa03	57931917	57949143	106600819	XR_001327904.1	-
ssa03	58195526	58195675	ssa03_58195526_58195675	ssa03	58184723	58207548	106600809	XM_014192503.1	+
ssa03	58365038	58366455	ssa03_58365038_58366455	ssa03	58355263	58392154	106600800	XM_014192482.1	+
ssa03	58388874	58389982	ssa03_58388874_58389982	ssa03	58355263	58392154	106600800	XM_014192482.1	+
ssa03	58449684	58449811	ssa03_58449684_58449811	ssa03	58437484	58458232	106600798	XM_014192476.1	-
ssa03	58736974	58741311	ssa03_58736974_58741311	ssa03	58741080	58749008	106600795	XM_014192467.1	+
ssa03	58890827	58891025	ssa03_58890827_58891025	ssa03	58880971	58990875	106600788	XM_014192445.1	-
ssa03	58965293	58966143	ssa03_58965293_58966143	ssa03	58880971	58990875	106600788	XM_014192445.1	-
ssa03	58965293	58966143	ssa03_58965293_58966143	ssa03	58962067	58986494	106600789	XR_001327901.1	+
ssa03	58978845	58979060	ssa03_58978845_58979060	ssa03	58880971	58990875	106600788	XM_014192445.1	-
ssa03	58978845	58979060	ssa03_58978845_58979060	ssa03	58962067	58986494	106600789	XR_001327901.1	+
ssa03	59087033	59089170	ssa03_59087033_59089170	ssa03	59076726	59093876	106601046	XM_014192924.1	-
ssa03	59138157	59138311	ssa03_59138157_59138311	ssa03	59114144	59150813	106600985	XM_014192807.1	-
ssa03	59442895	59449617	ssa03_59442895_59449617	ssa03	59412431	59445004	106600994	XM_014192826.1	+
ssa03	60210880	60213032	ssa03_60210880_60213032	ssa03	60056986	60247561	106601020	XM_014192869.1	-
ssa03	60400651	60401406	ssa03_60400651_60401406	ssa03	60362179	60442821	106601024	XM_014192875.1	-
ssa03	60506122	60507418	ssa03_60506122_60507418	ssa03	60461898	60559700	100380532	XM_014192796.1	-
ssa03	60515023	60515336	ssa03_60515023_60515336	ssa03	60461898	60559700	100380532	XM_014192796.1	-
ssa03	60757069	60759883	ssa03_60757069_60759883	ssa03	60755427	60757794	106601034	XM_014192902.1	+
ssa03	60757069	60759883	ssa03_60757069_60759883	ssa03	60759059	60760445	106601033	XM_014192901.1	+
ssa03	61007385	61013072	ssa03_61007385_61013072	ssa03	61008184	61009980	106601040	XM_014192911.1	+
ssa03	61007385	61013072	ssa03_61007385_61013072	ssa03	61010453	61012901	106601042	XM_014192915.1	+
ssa03	61160262	61160863	ssa03_61160262_61160863	ssa03	61149931	61202669	106601140	XM_014193101.1	+
ssa03	61171839	61172257	ssa03_61171839_61172257	ssa03	61149931	61202669	106601140	XM_014193101.1	+
ssa03	61213097	61213322	ssa03_61213097_61213322	ssa03	61203246	61219756	106601139	XM_014193100.1	-
ssa03	61241522	61241929	ssa03_61241522_61241929	ssa03	61240566	61249556	106601136	XM_014193097.1	-
ssa03	61370357	61370684	ssa03_61370357_61370684	ssa03	61270399	61407727	106601133	XM_014193089.1	-
ssa03	61672637	61673961	ssa03_61672637_61673961	ssa03	61623691	61689890	106601124	XM_014193067.1	-
ssa03	62277630	62278763	ssa03_62277630_62278763	ssa03	62267337	62309007	106601114	XM_014193050.1	-
ssa03	62367033	62367259	ssa03_62367033_62367259	ssa03	62364739	62368697	100196421	XM_014192940.1	-
ssa03	62652079	62652202	ssa03_62652079_62652202	ssa03	62631113	62727598	106601107	XM_014193034.1	-
ssa03	62928769	62929186	ssa03_62928769_62929186	ssa03	62913777	62936649	106601102	XM_014193031.1	+
ssa03	62954743	62955874	ssa03_62954743_62955874	ssa03	62954779	62969268	106601101	XM_014193029.1	+
ssa03	63145055	63145201	ssa03_63145055_63145201	ssa03	63123881	63192380	106601099	XM_014193023.1	+
ssa03	63171664	63414773	ssa03_63171664_63414773	ssa03	63219043	63224902	106601052	XM_014192953.1	-
ssa03	63171664	63414773	ssa03_63171664_63414773	ssa03	63231236	63234313	106601097	XM_014193015.1	-
ssa03	63171664	63414773	ssa03_63171664_63414773	ssa03	63234808	63237515	106601095	XM_014193014.1	-
ssa03	63171664	63414773	ssa03_63171664_63414773	ssa03	63203527	63218928	106601098	XM_014193020.1	+
ssa03	63171664	63414773	ssa03_63171664_63414773	ssa03	63324677	63355598	106601094	XM_014193013.1	-
ssa03	63171664	63414773	ssa03_63171664_63414773	ssa03	63123881	63192380	106601099	XM_014193023.1	+
ssa03	63492083	63492969	ssa03_63492083_63492969	ssa03	63481781	63493871	106601088	XM_014192999.1	-
ssa03	63596513	63596652	ssa03_63596513_63596652	ssa03	63562842	63606651	106601085	XM_014192992.1	-
ssa03	63647087	63647403	ssa03_63647087_63647403	ssa03	63635767	63648553	106601082	XM_014192987.1	-
ssa03	64601029	64602638	ssa03_64601029_64602638	ssa03	64582083	64645827	106601199	XM_014193203.1	-
ssa03	64743969	64744832	ssa03_64743969_64744832	ssa03	64726673	64749926	106601175	XM_014193159.1	-
ssa03	64778143	64778335	ssa03_64778143_64778335	ssa03	64774492	64787861	100136380	XM_014193135.1	+
ssa03	65051875	65052066	ssa03_65051875_65052066	ssa03	65043169	65058764	106601213	XM_014193234.1	-
ssa03	65266089	65266479	ssa03_65266089_65266479	ssa03	65256929	65271846	106601225	XM_014193259.1	-
ssa03	65579910	65598383	ssa03_65579910_65598383	ssa03	65578476	65583617	100194851	NM_001139880.1	+
ssa03	65609717	65645156	ssa03_65609717_65645156	ssa03	65621251	65631993	100194866	XM_014193139.1	+
ssa03	65609717	65645156	ssa03_65609717_65645156	ssa03	65614920	65621706	100195445	XM_014193147.1	-
ssa03	65609717	65645156	ssa03_65609717_65645156	ssa03	65632307	65639613	106601179	XM_014193162.1	+
ssa03	65609717	65645156	ssa03_65609717_65645156	ssa03	65643050	65665684	106601244	XM_014193295.1	+
ssa03	65778335	65778976	ssa03_65778335_65778976	ssa03	65768623	65924694	106601248	XM_014193305.1	+
ssa03	65950749	65951553	ssa03_65950749_65951553	ssa03	65930140	65980654	106601250	XM_014193313.1	-
ssa03	65983786	65985392	ssa03_65983786_65985392	ssa03	65984113	65986655	106601293	XM_014193398.1	-
ssa03	66203455	66203972	ssa03_66203455_66203972	ssa03	66117056	66266201	106601254	XM_014193322.1	-
ssa03	66287937	66288325	ssa03_66287937_66288325	ssa03	66280410	66297033	106601259	XM_014193335.1	-
ssa03	66325166	66327317	ssa03_66325166_66327317	ssa03	66296226	66377549	106601258	XM_014193330.1	+
ssa03	66345797	66347166	ssa03_66345797_66347166	ssa03	66296226	66377549	106601258	XM_014193330.1	+
ssa03	67077051	67077235	ssa03_67077051_67077235	ssa03	67070880	67102033	106601280	XM_014193367.1	-
ssa03	67945264	67945368	ssa03_67945264_67945368	ssa03	67938626	67946337	100286446	NM_001146385.1	-
ssa03	68311114	68312901	ssa03_68311114_68312901	ssa03	68305660	68355904	106601347	XM_014193497.1	-
ssa03	68672781	68675245	ssa03_68672781_68675245	ssa03	68670762	68673504	106601334	XR_001327997.1	-
ssa03	68719548	68719689	ssa03_68719548_68719689	ssa03	68718553	68732945	106601330	XM_014193454.1	-
ssa03	68884000	68884686	ssa03_68884000_68884686	ssa03	68873988	68884135	106601328	XM_014193447.1	+
ssa03	68891142	68904271	ssa03_68891142_68904271	ssa03	68885531	68899498	106601309	XM_014193416.1	+
ssa03	68891142	68904271	ssa03_68891142_68904271	ssa03	68898165	68919363	106601327	XM_014193443.1	+
ssa03	68908066	68908240	ssa03_68908066_68908240	ssa03	68898165	68919363	106601327	XM_014193443.1	+
ssa03	70249264	70249814	ssa03_70249264_70249814	ssa03	70242789	70298518	106601396	XM_014193571.1	+
ssa03	70903090	70905768	ssa03_70903090_70905768	ssa03	70901476	70926726	106601432	XM_014193645.1	+
ssa03	71439364	71439494	ssa03_71439364_71439494	ssa03	71431037	71445702	106601413	XM_014193618.1	+
ssa03	71647542	71648446	ssa03_71647542_71648446	ssa03	71640320	71649813	106601437	XM_014193652.1	-
ssa03	73363775	73364089	ssa03_73363775_73364089	ssa03	73351965	73386042	106601484	XM_014193707.1	-
ssa03	74775211	74775351	ssa03_74775211_74775351	ssa03	74768894	74783678	106601535	XM_014193789.1	+
ssa03	75175185	75175888	ssa03_75175185_75175888	ssa03	75154357	75179902	106601531	XM_014193785.1	-
ssa03	76095964	76096141	ssa03_76095964_76096141	ssa03	76068580	76104851	106601602	XR_001328036.1	-
ssa03	78860910	78865100	ssa03_78860910_78865100	ssa03	78853802	78861582	106601716	XM_014194065.1	-
ssa03	79970048	79971994	ssa03_79970048_79971994	ssa03	79971684	79975531	106601742	XM_014194098.1	+
ssa03	80620316	80620737	ssa03_80620316_80620737	ssa03	80600852	80649885	106601764	XM_014194116.1	+
ssa03	80750343	80750753	ssa03_80750343_80750753	ssa03	80737297	80751823	106601769	XM_014194120.1	+
ssa03	81026624	81035375	ssa03_81026624_81035375	ssa03	81018221	81049071	106601779	XM_014194131.1	-
ssa03	81157097	81158426	ssa03_81157097_81158426	ssa03	81155382	81172373	106601782	XM_014194138.1	-
ssa03	81540833	81541208	ssa03_81540833_81541208	ssa03	81536503	81556759	106601792	XM_014194156.1	+
ssa03	82756575	82757042	ssa03_82756575_82757042	ssa03	82702878	82773056	106601828	XM_014194227.1	+
ssa03	83124461	83124582	ssa03_83124461_83124582	ssa03	83119582	83125115	106601840	XM_014194242.1	+
ssa03	83379479	83382624	ssa03_83379479_83382624	ssa03	83350609	83401701	106601847	XM_014194252.1	+
ssa03	83620310	83630986	ssa03_83620310_83630986	ssa03	83628832	83662481	106601851	XM_014194264.1	-
ssa03	83700490	83700730	ssa03_83700490_83700730	ssa03	83693242	83700898	106601855	XM_014194271.1	+
ssa03	83853928	83968861	ssa03_83853928_83968861	ssa03	83849654	83854022	106601859	XM_014194274.1	-
ssa03	83853928	83968861	ssa03_83853928_83968861	ssa03	83914702	83937454	106601860	XM_014194275.1	-
ssa03	83853928	83968861	ssa03_83853928_83968861	ssa03	83948019	83992665	106601863	XM_014194288.1	+
ssa03	83853928	83968861	ssa03_83853928_83968861	ssa03	83862391	83914670	106601861	XM_014194279.1	+
ssa03	84544108	84544242	ssa03_84544108_84544242	ssa03	84539300	84548909	106601878	XM_014194305.1	+
ssa03	85046359	85046596	ssa03_85046359_85046596	ssa03	85021290	85063608	106601889	XM_014194319.1	-
ssa03	85368588	85369353	ssa03_85368588_85369353	ssa03	85356640	85380697	106601898	XM_014194328.1	+
ssa03	87277060	87278145	ssa03_87277060_87278145	ssa03	87275098	87279119	106601944	XM_014194382.1	+
ssa03	87956757	87959771	ssa03_87956757_87959771	ssa03	87923093	87963429	106601965	XM_014194407.1	+
ssa03	88411733	88412030	ssa03_88411733_88412030	ssa03	88410135	88417820	106601972	XR_001328130.1	-
ssa03	88411733	88412030	ssa03_88411733_88412030	ssa03	88379013	88412018	106601971	XM_014194414.1	+
ssa03	89438475	89439635	ssa03_89438475_89439635	ssa03	89433950	89493945	106602007	XM_014194449.1	+
ssa03	91978399	92017192	ssa03_91978399_92017192	ssa03	91967562	91978685	106602060	XM_014194511.1	+
ssa03	91978399	92017192	ssa03_91978399_92017192	ssa03	92006463	92017496	106602064	XM_014194516.1	+
ssa04	1852755	1853387	ssa04_1852755_1853387	ssa04	1849820	1919676	106602171	XM_014194640.1	-
ssa04	1882500	1883091	ssa04_1882500_1883091	ssa04	1849820	1919676	106602171	XM_014194640.1	-
ssa04	2976220	2977695	ssa04_2976220_2977695	ssa04	2962192	3013022	106602204	XM_014194699.1	+
ssa04	3578574	3582633	ssa04_3578574_3582633	ssa04	3553167	3621350	106602209	XM_014194713.1	+
ssa04	4218919	4219946	ssa04_4218919_4219946	ssa04	3912237	4251210	106602199	XM_014194693.1	-
ssa04	4674531	4675434	ssa04_4674531_4675434	ssa04	4656797	4707943	106602190	XM_014194684.1	+
ssa04	4723394	4724668	ssa04_4723394_4724668	ssa04	4719882	4725163	106602236	XR_001328191.1	-
ssa04	4743378	4745812	ssa04_4743378_4745812	ssa04	4734247	4744707	106602188	XM_014194678.1	-
ssa04	5109038	5110697	ssa04_5109038_5110697	ssa04	5106780	5117870	106602173	XM_014194649.1	-
ssa04	6811089	6811975	ssa04_6811089_6811975	ssa04	6801779	6825629	106602296	XM_014194831.1	+
ssa04	7348882	7349072	ssa04_7348882_7349072	ssa04	7338564	7362026	106602311	XM_014194861.1	-
ssa04	7828197	7843818	ssa04_7828197_7843818	ssa04	7826575	7837720	106602323	XM_014194883.1	+
ssa04	7828197	7843818	ssa04_7828197_7843818	ssa04	7837836	7849338	106602322	XM_014194881.1	+
ssa04	8030751	8032421	ssa04_8030751_8032421	ssa04	8029734	8039608	106602329	XM_014194900.1	+
ssa04	10403745	10403958	ssa04_10403745_10403958	ssa04	10391689	10493516	106602376	XM_014194971.1	-
ssa04	10613966	10614445	ssa04_10613966_10614445	ssa04	10602783	10615044	106602392	XM_014194997.1	-
ssa04	10779245	10779367	ssa04_10779245_10779367	ssa04	10777664	10781509	106602397	XR_001328212.1	+
ssa04	11152021	11166650	ssa04_11152021_11166650	ssa04	11158322	11160525	106602386	XM_014194986.1	-
ssa04	11256301	11257138	ssa04_11256301_11257138	ssa04	11255822	11271014	106602384	XM_014194985.1	-
ssa04	11278850	11288405	ssa04_11278850_11288405	ssa04	11271396	11285292	106602383	XM_014194982.1	+
ssa04	11606247	11607328	ssa04_11606247_11607328	ssa04	11553508	11618404	106602380	XM_014194979.1	-
ssa04	12577843	12578284	ssa04_12577843_12578284	ssa04	12266194	12637797	106602442	XM_014195090.1	+
ssa04	12592181	12592981	ssa04_12592181_12592981	ssa04	12266194	12637797	106602442	XM_014195090.1	+
ssa04	12844481	12845005	ssa04_12844481_12845005	ssa04	12827575	13224061	100306737	XM_014195007.1	-
ssa04	12844481	12845005	ssa04_12844481_12845005	ssa04	12842171	12846570	106602434	XM_014195074.1	-
ssa04	12866659	12866993	ssa04_12866659_12866993	ssa04	12863626	12875766	106602486	XR_001328225.1	+
ssa04	12866659	12866993	ssa04_12866659_12866993	ssa04	12866823	12873010	106602427	XM_014195057.1	-
ssa04	12866659	12866993	ssa04_12866659_12866993	ssa04	12827575	13224061	100306737	XM_014195007.1	-
ssa04	12897067	12899378	ssa04_12897067_12899378	ssa04	12827575	13224061	100306737	XM_014195007.1	-
ssa04	12923706	12923880	ssa04_12923706_12923880	ssa04	12920139	12925833	106602469	XM_014195138.1	-
ssa04	12923706	12923880	ssa04_12923706_12923880	ssa04	12827575	13224061	100306737	XM_014195007.1	-
ssa04	13160057	13160416	ssa04_13160057_13160416	ssa04	13133738	13171845	106602403	XM_014195015.1	-
ssa04	13160057	13160416	ssa04_13160057_13160416	ssa04	12827575	13224061	100306737	XM_014195007.1	-
ssa04	13160057	13160416	ssa04_13160057_13160416	ssa04	13047160	13407325	106602459	XM_014195127.1	-
ssa04	13161136	13162150	ssa04_13161136_13162150	ssa04	13133738	13171845	106602403	XM_014195015.1	-
ssa04	13161136	13162150	ssa04_13161136_13162150	ssa04	12827575	13224061	100306737	XM_014195007.1	-
ssa04	13161136	13162150	ssa04_13161136_13162150	ssa04	13047160	13407325	106602459	XM_014195127.1	-
ssa04	13222279	13222503	ssa04_13222279_13222503	ssa04	12827575	13224061	100306737	XM_014195007.1	-
ssa04	13222279	13222503	ssa04_13222279_13222503	ssa04	13047160	13407325	106602459	XM_014195127.1	-
ssa04	13273100	13278450	ssa04_13273100_13278450	ssa04	13265152	13288653	106602431	XM_014195068.1	+
ssa04	13273100	13278450	ssa04_13273100_13278450	ssa04	13047160	13407325	106602459	XM_014195127.1	-
ssa04	13361004	13370128	ssa04_13361004_13370128	ssa04	13047160	13407325	106602459	XM_014195127.1	-
ssa04	13361004	13370128	ssa04_13361004_13370128	ssa04	13291071	13449204	106602413	XM_014195037.1	-
ssa04	13361004	13370128	ssa04_13361004_13370128	ssa04	13356328	13384656	106602476	XM_014195147.1	-
ssa04	13430068	13430280	ssa04_13430068_13430280	ssa04	13291071	13449204	106602413	XM_014195037.1	-
ssa04	13819284	13819596	ssa04_13819284_13819596	ssa04	13787391	14118606	106602448	XM_014195108.1	+
ssa04	13819284	13819596	ssa04_13819284_13819596	ssa04	13629086	14178201	106602408	XM_014195023.1	-
ssa04	14066655	14069189	ssa04_14066655_14069189	ssa04	14043407	14071297	106602409	XM_014195028.1	+
ssa04	14066655	14069189	ssa04_14066655_14069189	ssa04	13787391	14118606	106602448	XM_014195108.1	+
ssa04	14066655	14069189	ssa04_14066655_14069189	ssa04	13629086	14178201	106602408	XM_014195023.1	-
ssa04	14178666	14299911	ssa04_14178666_14299911	ssa04	14178308	14186753	106602482	XR_001328218.1	-
ssa04	14178666	14299911	ssa04_14178666_14299911	ssa04	14258533	14261831	106602425	XM_014195053.1	+
ssa04	14178666	14299911	ssa04_14178666_14299911	ssa04	14186041	14205096	106602416	XM_014195038.1	+
ssa04	14178666	14299911	ssa04_14178666_14299911	ssa04	14187902	14189372	106602471	XM_014195140.1	+
ssa04	14178666	14299911	ssa04_14178666_14299911	ssa04	14290492	14318144	106602412	XM_014195034.1	+
ssa04	14442355	14451287	ssa04_14442355_14451287	ssa04	14439542	14457936	106602438	XM_014195079.1	+
ssa04	15238825	15239135	ssa04_15238825_15239135	ssa04	15221437	15247318	106602614	XR_001328249.1	-
ssa04	15395296	15396482	ssa04_15395296_15396482	ssa04	15378733	15458031	106602606	XM_014195345.1	-
ssa04	15395296	15396482	ssa04_15395296_15396482	ssa04	15347860	15538088	106602607	XM_014195347.1	-
ssa04	15488470	15489639	ssa04_15488470_15489639	ssa04	15347860	15538088	106602607	XM_014195347.1	-
ssa04	15649568	15651093	ssa04_15649568_15651093	ssa04	15642111	15698269	106602602	XM_014195339.1	+
ssa04	15777771	15777946	ssa04_15777771_15777946	ssa04	15772830	15795816	106602596	XM_014195326.1	+
ssa04	15821032	15821248	ssa04_15821032_15821248	ssa04	15821051	15862966	106602595	XM_014195321.1	+
ssa04	15931334	15931457	ssa04_15931334_15931457	ssa04	15931065	15943565	106602589	XM_014195311.1	-
ssa04	16100268	16100378	ssa04_16100268_16100378	ssa04	16094947	16102388	106602580	XM_014195286.1	-
ssa04	16247246	16247699	ssa04_16247246_16247699	ssa04	16243323	16262886	100196803	NM_001141825.2	+
ssa04	16718306	16718802	ssa04_16718306_16718802	ssa04	16701881	16724608	106602527	XM_014195202.1	-
ssa04	16768841	16769685	ssa04_16768841_16769685	ssa04	16750435	16775045	106602526	XM_014195201.1	+
ssa04	16977166	16977308	ssa04_16977166_16977308	ssa04	16967603	16979136	100136395	NM_001123547.1	-
ssa04	17160052	17160231	ssa04_17160052_17160231	ssa04	17157117	17177074	106602558	XM_014195258.1	-
ssa04	17260979	17261263	ssa04_17260979_17261263	ssa04	17203301	17261384	106602557	XM_014195255.1	+
ssa04	18027215	18029127	ssa04_18027215_18029127	ssa04	18025799	18030266	106602635	XR_001328257.1	+
ssa04	18241523	18242298	ssa04_18241523_18242298	ssa04	18241956	18246531	106602519	XM_014195198.1	+
ssa04	18259621	18287504	ssa04_18259621_18287504	ssa04	18258663	18261982	106602551	XM_014195235.1	-
ssa04	18259621	18287504	ssa04_18259621_18287504	ssa04	18286379	18304599	106602550	XM_014195233.1	-
ssa04	18351293	18353969	ssa04_18351293_18353969	ssa04	18347671	18368704	106602545	XM_014195221.1	+
ssa04	19307561	19308206	ssa04_19307561_19308206	ssa04	19278762	19321984	106602680	XM_014195442.1	-
ssa04	19379264	19381528	ssa04_19379264_19381528	ssa04	19369624	19390829	106602704	XR_001328282.1	-
ssa04	19475771	19503513	ssa04_19475771_19503513	ssa04	19469519	19492361	106602684	XM_014195451.1	-
ssa04	19562627	19565120	ssa04_19562627_19565120	ssa04	19519709	19580612	106602685	XM_014195467.1	-
ssa04	19676908	19677346	ssa04_19676908_19677346	ssa04	19676044	19710095	106602693	XM_014195478.1	+
ssa04	19787058	19789518	ssa04_19787058_19789518	ssa04	19774550	19791423	106602656	XM_014195410.1	-
ssa04	19840539	19849356	ssa04_19840539_19849356	ssa04	19844118	19848625	106602699	XM_014195493.1	-
ssa04	19957964	19965882	ssa04_19957964_19965882	ssa04	19963586	19998334	106602697	XM_014195489.1	+
ssa04	19983316	19983617	ssa04_19983316_19983617	ssa04	19963586	19998334	106602697	XM_014195489.1	+
ssa04	19985006	19986288	ssa04_19985006_19986288	ssa04	19963586	19998334	106602697	XM_014195489.1	+
ssa04	20752079	20752423	ssa04_20752079_20752423	ssa04	20732559	20784511	106602771	XM_014195618.1	-
ssa04	20858385	20859599	ssa04_20858385_20859599	ssa04	20848041	20874314	106602764	XM_014195606.1	+
ssa04	20903214	20904294	ssa04_20903214_20904294	ssa04	20878112	20909436	106602763	XM_014195603.1	+
ssa04	21141021	21148352	ssa04_21141021_21148352	ssa04	21137889	21141406	106602760	XM_014195601.1	-
ssa04	21141021	21148352	ssa04_21141021_21148352	ssa04	21145263	21149686	106602759	XM_014195599.1	-
ssa04	21302305	21302867	ssa04_21302305_21302867	ssa04	21186766	21855911	106602757	XM_014195596.1	+
ssa04	21354415	21354802	ssa04_21354415_21354802	ssa04	21186766	21855911	106602757	XM_014195596.1	+
ssa04	21361839	21361954	ssa04_21361839_21361954	ssa04	21186766	21855911	106602757	XM_014195596.1	+
ssa04	21422288	21422409	ssa04_21422288_21422409	ssa04	21186766	21855911	106602757	XM_014195596.1	+
ssa04	21444907	21445018	ssa04_21444907_21445018	ssa04	21186766	21855911	106602757	XM_014195596.1	+
ssa04	21460182	21461446	ssa04_21460182_21461446	ssa04	21186766	21855911	106602757	XM_014195596.1	+
ssa04	21481036	21481282	ssa04_21481036_21481282	ssa04	21186766	21855911	106602757	XM_014195596.1	+
ssa04	21505989	21506893	ssa04_21505989_21506893	ssa04	21186766	21855911	106602757	XM_014195596.1	+
ssa04	21691480	21693371	ssa04_21691480_21693371	ssa04	21186766	21855911	106602757	XM_014195596.1	+
ssa04	22483540	22483734	ssa04_22483540_22483734	ssa04	22481417	22503223	106602710	XM_014195510.1	-
ssa04	22881120	22882612	ssa04_22881120_22882612	ssa04	22803126	22884561	106602744	XM_014195579.1	-
ssa04	22905634	22906005	ssa04_22905634_22906005	ssa04	22896625	22955162	106602742	XM_014195572.1	-
ssa04	22919569	22921691	ssa04_22919569_22921691	ssa04	22896625	22955162	106602742	XM_014195572.1	-
ssa04	23076616	23080180	ssa04_23076616_23080180	ssa04	23070117	23077304	106602740	XM_014195569.1	-
ssa04	23979418	23979612	ssa04_23979418_23979612	ssa04	23964769	24015949	100380286	XM_014195507.1	+
ssa04	24100315	24101686	ssa04_24100315_24101686	ssa04	24069777	24134329	106602720	XM_014195533.1	-
ssa04	24208720	24212200	ssa04_24208720_24212200	ssa04	24198270	24240123	106602718	XM_014195525.1	-
ssa04	24287978	24288709	ssa04_24287978_24288709	ssa04	24280230	24323800	106602714	XM_014195515.1	+
ssa04	24295524	24296732	ssa04_24295524_24296732	ssa04	24280230	24323800	106602714	XM_014195515.1	+
ssa04	24319238	24323232	ssa04_24319238_24323232	ssa04	24280230	24323800	106602714	XM_014195515.1	+
ssa04	24319238	24323232	ssa04_24319238_24323232	ssa04	24314747	24357328	106602715	XM_014195517.1	-
ssa04	24475890	24476204	ssa04_24475890_24476204	ssa04	24444735	24484892	106602713	XM_014195513.1	-
ssa04	25103774	25103896	ssa04_25103774_25103896	ssa04	25029853	25108146	106602819	XM_014195712.1	-
ssa04	25106903	25107483	ssa04_25106903_25107483	ssa04	25029853	25108146	106602819	XM_014195712.1	-
ssa04	25780316	25780737	ssa04_25780316_25780737	ssa04	25768191	25988430	106602828	XM_014195734.1	-
ssa04	25807184	25807416	ssa04_25807184_25807416	ssa04	25768191	25988430	106602828	XM_014195734.1	-
ssa04	25848991	25849093	ssa04_25848991_25849093	ssa04	25768191	25988430	106602828	XM_014195734.1	-
ssa04	25925298	25925771	ssa04_25925298_25925771	ssa04	25768191	25988430	106602828	XM_014195734.1	-
ssa04	26068909	26069022	ssa04_26068909_26069022	ssa04	26030932	26169318	106602829	XM_014195735.1	+
ssa04	26069183	26069433	ssa04_26069183_26069433	ssa04	26030932	26169318	106602829	XM_014195735.1	+
ssa04	26373441	26373578	ssa04_26373441_26373578	ssa04	26314847	26376245	106602832	XM_014195740.1	+
ssa04	26425546	26430323	ssa04_26425546_26430323	ssa04	26424842	26425620	106602835	XR_001328306.1	-
ssa04	26638733	26639438	ssa04_26638733_26639438	ssa04	26588713	26679525	100306853	NM_001165392.1	+
ssa04	27464156	27464777	ssa04_27464156_27464777	ssa04	27458852	27543795	106602845	XM_014195771.1	-
ssa04	27541271	27542353	ssa04_27541271_27542353	ssa04	27458852	27543795	106602845	XM_014195771.1	-
ssa04	27991918	27992321	ssa04_27991918_27992321	ssa04	27936509	27995846	106602849	XM_014195783.1	+
ssa04	28381250	28381388	ssa04_28381250_28381388	ssa04	28333059	28469053	106602867	XM_014195820.1	+
ssa04	28640771	28641161	ssa04_28640771_28641161	ssa04	28623960	28660109	106602863	XM_014195814.1	-
ssa04	28724196	28724313	ssa04_28724196_28724313	ssa04	28717434	28758300	106602862	XM_014195812.1	+
ssa04	30160032	30161297	ssa04_30160032_30161297	ssa04	30146641	30264755	106602882	XR_001328318.1	-
ssa04	30211308	30214101	ssa04_30211308_30214101	ssa04	30146641	30264755	106602882	XR_001328318.1	-
ssa04	30228300	30228452	ssa04_30228300_30228452	ssa04	30146641	30264755	106602882	XR_001328318.1	-
ssa04	30354024	30354645	ssa04_30354024_30354645	ssa04	30317691	30373610	106602883	XM_014195838.1	-
ssa04	30569856	30575113	ssa04_30569856_30575113	ssa04	30537075	30598861	106602889	XM_014195872.1	-
ssa04	30965359	30965700	ssa04_30965359_30965700	ssa04	30933898	30986816	106602896	XM_014195878.1	-
ssa04	31242022	31242345	ssa04_31242022_31242345	ssa04	31220235	31290444	106602907	XM_014195896.1	-
ssa04	31290217	31290478	ssa04_31290217_31290478	ssa04	31220235	31290444	106602907	XM_014195896.1	-
ssa04	31290217	31290478	ssa04_31290217_31290478	ssa04	31287665	31296623	106602908	XM_014195897.1	+
ssa04	31428393	31429442	ssa04_31428393_31429442	ssa04	31343756	31429337	106602910	XM_014195903.1	-
ssa04	32066656	32066906	ssa04_32066656_32066906	ssa04	32048032	32105076	106602812	XM_014195703.1	-
ssa04	32178772	32180840	ssa04_32178772_32180840	ssa04	32171337	32284087	106602927	XM_014195941.1	+
ssa04	32192772	32192949	ssa04_32192772_32192949	ssa04	32171337	32284087	106602927	XM_014195941.1	+
ssa04	32976703	32976896	ssa04_32976703_32976896	ssa04	32867592	32995559	106602943	XM_014195976.1	+
ssa04	33199738	33201006	ssa04_33199738_33201006	ssa04	33192764	33220396	106602953	XM_014196008.1	-
ssa04	33205790	33206310	ssa04_33205790_33206310	ssa04	33192764	33220396	106602953	XM_014196008.1	-
ssa04	33409270	33409376	ssa04_33409270_33409376	ssa04	33402270	33418191	106602963	XM_014196023.1	+
ssa04	33729597	33729919	ssa04_33729597_33729919	ssa04	33718074	33733671	106602980	XM_014196071.1	-
ssa04	33772841	33774956	ssa04_33772841_33774956	ssa04	33766873	33794253	106602984	XM_014196077.1	-
ssa04	33932580	33936012	ssa04_33932580_33936012	ssa04	33810922	34134780	106602987	XM_014196094.1	-
ssa04	34303093	34303475	ssa04_34303093_34303475	ssa04	34279844	34349278	106603019	XM_014196122.1	+
ssa04	34618779	34619988	ssa04_34618779_34619988	ssa04	34595813	34640535	106603040	XM_014196168.1	-
ssa04	34848708	34849270	ssa04_34848708_34849270	ssa04	34840689	34858472	106603046	XM_014196177.1	-
ssa04	35130240	35133582	ssa04_35130240_35133582	ssa04	35133495	35135412	106603058	XM_014196200.1	+
ssa04	35130240	35133582	ssa04_35130240_35133582	ssa04	35117465	35131564	106603177	XM_014196497.1	-
ssa04	35168170	35168781	ssa04_35168170_35168781	ssa04	35162875	35177483	106603060	XM_014196201.1	-
ssa04	35244461	35244969	ssa04_35244461_35244969	ssa04	35242155	35253567	106603064	XM_014196209.1	+
ssa04	35335067	35335508	ssa04_35335067_35335508	ssa04	35334823	35337113	106603179	XM_014196498.1	+
ssa04	35570981	35571778	ssa04_35570981_35571778	ssa04	35564769	35582502	106603080	XM_014196252.1	-
ssa04	35572704	35573737	ssa04_35572704_35573737	ssa04	35564769	35582502	106603080	XM_014196252.1	-
ssa04	35603707	35604029	ssa04_35603707_35604029	ssa04	35602965	35631049	106603081	XM_014196254.1	-
ssa04	35706240	35706589	ssa04_35706240_35706589	ssa04	35701429	35771978	106603084	XM_014196270.1	-
ssa04	35977638	35979746	ssa04_35977638_35979746	ssa04	35948757	35978272	106603097	XM_014196304.1	-
ssa04	36308631	36316076	ssa04_36308631_36316076	ssa04	36271542	36312677	106603107	XM_014196334.1	-
ssa04	36499019	36499329	ssa04_36499019_36499329	ssa04	36477935	36553122	106603105	XM_014196331.1	-
ssa04	37252862	37253072	ssa04_37252862_37253072	ssa04	37250508	37255767	106603131	XM_014196408.1	-
ssa04	37265906	37266158	ssa04_37265906_37266158	ssa04	37265284	37275601	106603133	XM_014196411.1	+
ssa04	37630015	37630430	ssa04_37630015_37630430	ssa04	37627344	37633015	106603152	XM_014196457.1	-
ssa04	37877154	37880136	ssa04_37877154_37880136	ssa04	37864607	37880076	106603165	XM_014196474.1	-
ssa04	37924768	37925081	ssa04_37924768_37925081	ssa04	37912537	37931685	106603166	XM_014196475.1	+
ssa04	37976908	37977081	ssa04_37976908_37977081	ssa04	37974766	38028607	106603168	XM_014196479.1	-
ssa04	38246386	38247343	ssa04_38246386_38247343	ssa04	38145462	38294970	106603171	XM_014196489.1	-
ssa04	38550172	38552285	ssa04_38550172_38552285	ssa04	38548033	38566363	106603202	XR_001328387.1	-
ssa04	38555989	38556125	ssa04_38555989_38556125	ssa04	38548033	38566363	106603202	XR_001328387.1	-
ssa04	39158739	39160244	ssa04_39158739_39160244	ssa04	39146590	39174528	106603215	XM_014196571.1	-
ssa04	39393539	39395664	ssa04_39393539_39395664	ssa04	39393020	39400982	106603229	XM_014196608.1	-
ssa04	39393539	39395664	ssa04_39393539_39395664	ssa04	39373297	39465006	106603249	XM_014196645.1	-
ssa04	39481728	39481975	ssa04_39481728_39481975	ssa04	39475843	39493093	106603251	XM_014196648.1	-
ssa04	39547386	39555298	ssa04_39547386_39555298	ssa04	39539691	39556386	106603248	XM_014196627.1	-
ssa04	39582817	39583296	ssa04_39582817_39583296	ssa04	39575007	39586218	106603254	XM_014196650.1	-
ssa04	40361397	40361606	ssa04_40361397_40361606	ssa04	40332786	40556503	106603264	XM_014196674.1	-
ssa04	40419354	40420230	ssa04_40419354_40420230	ssa04	40332786	40556503	106603264	XM_014196674.1	-
ssa04	40439092	40439371	ssa04_40439092_40439371	ssa04	40332786	40556503	106603264	XM_014196674.1	-
ssa04	40530218	40543967	ssa04_40530218_40543967	ssa04	40332786	40556503	106603264	XM_014196674.1	-
ssa04	40966983	40967378	ssa04_40966983_40967378	ssa04	40961268	40970551	106603270	XM_014196692.1	+
ssa04	41351549	41351834	ssa04_41351549_41351834	ssa04	41297432	41550638	106603277	XM_014196716.1	-
ssa04	41460622	41460748	ssa04_41460622_41460748	ssa04	41297432	41550638	106603277	XM_014196716.1	-
ssa04	41711235	41711937	ssa04_41711235_41711937	ssa04	41633714	41747019	106603279	XM_014196733.1	-
ssa04	41735592	41735745	ssa04_41735592_41735745	ssa04	41633714	41747019	106603279	XM_014196733.1	-
ssa04	41764991	41766043	ssa04_41764991_41766043	ssa04	41747690	41810256	106603282	XM_014196736.1	+
ssa04	41795997	41796226	ssa04_41795997_41796226	ssa04	41747690	41810256	106603282	XM_014196736.1	+
ssa04	42030958	42031371	ssa04_42030958_42031371	ssa04	42020920	42042703	106603290	XM_014196755.1	+
ssa04	42102887	42103627	ssa04_42102887_42103627	ssa04	42049846	42345844	106603292	XM_014196760.1	+
ssa04	42122387	42122648	ssa04_42122387_42122648	ssa04	42049846	42345844	106603292	XM_014196760.1	+
ssa04	42125972	42128609	ssa04_42125972_42128609	ssa04	42049846	42345844	106603292	XM_014196760.1	+
ssa04	42222816	42223999	ssa04_42222816_42223999	ssa04	42049846	42345844	106603292	XM_014196760.1	+
ssa04	42237792	42238248	ssa04_42237792_42238248	ssa04	42049846	42345844	106603292	XM_014196760.1	+
ssa04	42263045	42263751	ssa04_42263045_42263751	ssa04	42049846	42345844	106603292	XM_014196760.1	+
ssa04	42297260	42298410	ssa04_42297260_42298410	ssa04	42049846	42345844	106603292	XM_014196760.1	+
ssa04	42318144	42318317	ssa04_42318144_42318317	ssa04	42049846	42345844	106603292	XM_014196760.1	+
ssa04	42492816	42492937	ssa04_42492816_42492937	ssa04	42486025	42524361	106603294	XM_014196785.1	-
ssa04	42492816	42492937	ssa04_42492816_42492937	ssa04	42467196	42502624	106603295	XR_001328394.1	+
ssa04	42501984	42502104	ssa04_42501984_42502104	ssa04	42486025	42524361	106603294	XM_014196785.1	-
ssa04	42501984	42502104	ssa04_42501984_42502104	ssa04	42467196	42502624	106603295	XR_001328394.1	+
ssa04	42515609	42515770	ssa04_42515609_42515770	ssa04	42486025	42524361	106603294	XM_014196785.1	-
ssa04	42854207	42854395	ssa04_42854207_42854395	ssa04	42818488	42891724	106603304	XM_014196818.1	-
ssa04	43469939	43470534	ssa04_43469939_43470534	ssa04	43442417	43514390	106603308	XM_014196823.1	-
ssa04	43613490	43614069	ssa04_43613490_43614069	ssa04	43581867	43639045	100136428	XM_014196828.1	-
ssa04	43614428	43614712	ssa04_43614428_43614712	ssa04	43581867	43639045	100136428	XM_014196828.1	-
ssa04	43805966	43806180	ssa04_43805966_43806180	ssa04	43777480	43810316	100380538	NM_001173823.1	-
ssa04	43943407	43943636	ssa04_43943407_43943636	ssa04	43926963	43947016	106603318	XM_014196841.1	-
ssa04	43970909	43971062	ssa04_43970909_43971062	ssa04	43955200	43979346	106603320	XM_014196849.1	+
ssa04	44303664	44304881	ssa04_44303664_44304881	ssa04	44124374	44311459	106603321	XM_014196851.1	+
ssa04	44350001	44350927	ssa04_44350001_44350927	ssa04	44337063	44401405	106603324	XM_014196859.1	-
ssa04	44606814	44624941	ssa04_44606814_44624941	ssa04	44573419	44623758	106603335	XM_014196883.1	+
ssa04	44814237	44819119	ssa04_44814237_44819119	ssa04	44760700	44831313	106603344	XM_014196905.1	-
ssa04	44985995	44986520	ssa04_44985995_44986520	ssa04	44976738	44997714	106603351	XM_014196918.1	+
ssa04	45249290	45250396	ssa04_45249290_45250396	ssa04	45230373	45358145	106603368	XM_014196942.1	+
ssa04	45469933	45470102	ssa04_45469933_45470102	ssa04	45450637	45473119	106603371	XM_014196953.1	+
ssa04	45633314	45633494	ssa04_45633314_45633494	ssa04	45615251	45642372	106603376	XM_014196967.1	-
ssa04	46209057	46209559	ssa04_46209057_46209559	ssa04	46191145	46228905	100380330	XM_014196605.1	-
ssa04	46653026	46653141	ssa04_46653026_46653141	ssa04	46646706	46678441	106603602	XM_014197485.1	+
ssa04	46675652	46675830	ssa04_46675652_46675830	ssa04	46646706	46678441	106603602	XM_014197485.1	+
ssa04	46836088	46837093	ssa04_46836088_46837093	ssa04	46810311	46847253	106603596	XM_014197468.1	+
ssa04	46887979	46892175	ssa04_46887979_46892175	ssa04	46884532	46906888	106603593	XM_014197461.1	+
ssa04	47380866	47384706	ssa04_47380866_47384706	ssa04	47354054	47382487	106603581	XR_001328442.1	+
ssa04	47380866	47384706	ssa04_47380866_47384706	ssa04	47378758	47386233	106603580	XM_014197441.1	-
ssa04	47525106	47526312	ssa04_47525106_47526312	ssa04	47515102	47542216	106603569	XM_014197427.1	-
ssa04	47664825	47665975	ssa04_47664825_47665975	ssa04	47650694	47668512	106603567	XM_014197424.1	-
ssa04	47717396	47717736	ssa04_47717396_47717736	ssa04	47704197	47725149	106603565	XM_014197422.1	-
ssa04	47745081	47745345	ssa04_47745081_47745345	ssa04	47728564	47756805	106603563	XM_014197418.1	-
ssa04	48025924	48026822	ssa04_48025924_48026822	ssa04	47967920	48129374	106603559	XM_014197410.1	-
ssa04	48047204	48048209	ssa04_48047204_48048209	ssa04	47967920	48129374	106603559	XM_014197410.1	-
ssa04	48072365	48073003	ssa04_48072365_48073003	ssa04	47967920	48129374	106603559	XM_014197410.1	-
ssa04	48464163	48464344	ssa04_48464163_48464344	ssa04	48448827	48516582	106603552	XM_014197393.1	+
ssa04	48472944	48484882	ssa04_48472944_48484882	ssa04	48448827	48516582	106603552	XM_014197393.1	+
ssa04	49139392	49145723	ssa04_49139392_49145723	ssa04	49082957	49224296	106603537	XM_014197365.1	-
ssa04	49288924	49291195	ssa04_49288924_49291195	ssa04	49266326	49299861	100195689	XM_014197077.1	-
ssa04	49491830	49492453	ssa04_49491830_49492453	ssa04	49482403	49538836	106603527	XM_014197345.1	+
ssa04	49564569	49566477	ssa04_49564569_49566477	ssa04	49559125	49668754	106603525	XM_014197343.1	+
ssa04	49612755	49612979	ssa04_49612755_49612979	ssa04	49559125	49668754	106603525	XM_014197343.1	+
ssa04	49718676	49720062	ssa04_49718676_49720062	ssa04	49690274	50143174	106603524	XM_014197336.1	-
ssa04	49766197	49766934	ssa04_49766197_49766934	ssa04	49690274	50143174	106603524	XM_014197336.1	-
ssa04	51169838	51177815	ssa04_51169838_51177815	ssa04	51145399	51176417	106603515	XM_014197306.1	-
ssa04	51214870	51216081	ssa04_51214870_51216081	ssa04	51211547	51435729	106603511	XM_014197293.1	+
ssa04	51282081	51282241	ssa04_51282081_51282241	ssa04	51211547	51435729	106603511	XM_014197293.1	+
ssa04	51447650	51447989	ssa04_51447650_51447989	ssa04	51442400	51625930	106603510	XM_014197290.1	+
ssa04	51585617	51598269	ssa04_51585617_51598269	ssa04	51442400	51625930	106603510	XM_014197290.1	+
ssa04	51600408	51600820	ssa04_51600408_51600820	ssa04	51442400	51625930	106603510	XM_014197290.1	+
ssa04	51774606	51774966	ssa04_51774606_51774966	ssa04	51726155	51837333	106603505	XM_014197279.1	-
ssa04	51897370	51898377	ssa04_51897370_51898377	ssa04	51886751	51910208	106603501	XM_014197273.1	+
ssa04	52074751	52075219	ssa04_52074751_52075219	ssa04	52059242	52099581	100195007	XM_014197066.1	-
ssa04	52169648	52169750	ssa04_52169648_52169750	ssa04	52151554	52266865	106603494	XM_014197264.1	-
ssa04	52391741	52419269	ssa04_52391741_52419269	ssa04	52411120	52439640	106603491	XM_014197258.1	+
ssa04	53262463	53264051	ssa04_53262463_53264051	ssa04	53254398	53286906	100195436	NM_001140465.1	-
ssa04	53488060	53493680	ssa04_53488060_53493680	ssa04	53433867	53544223	106603483	XM_014197241.1	-
ssa04	53790682	53790793	ssa04_53790682_53790793	ssa04	53784693	53835825	106603477	XM_014197224.1	+
ssa04	53905151	53906232	ssa04_53905151_53906232	ssa04	53893545	53915039	100194765	NM_001139794.1	+
ssa04	54046123	54046300	ssa04_54046123_54046300	ssa04	54038568	54115829	106603471	XM_014197202.1	+
ssa04	54073070	54074327	ssa04_54073070_54074327	ssa04	54038568	54115829	106603471	XM_014197202.1	+
ssa04	54322262	54325748	ssa04_54322262_54325748	ssa04	54173895	54349807	106603419	XM_014197098.1	+
ssa04	54403965	54404606	ssa04_54403965_54404606	ssa04	54398233	54461003	106603469	XM_014197191.1	+
ssa04	54447503	54450269	ssa04_54447503_54450269	ssa04	54398233	54461003	106603469	XM_014197191.1	+
ssa04	54503077	54504012	ssa04_54503077_54504012	ssa04	54498054	54531466	106603466	XM_014197188.1	+
ssa04	54762700	54764220	ssa04_54762700_54764220	ssa04	54755902	54824978	106603458	XM_014197174.1	-
ssa04	55384578	55385416	ssa04_55384578_55385416	ssa04	55370244	55447539	100194969	XM_014197054.1	+
ssa04	55667767	55670221	ssa04_55667767_55670221	ssa04	55660597	55722287	106603445	XM_014197131.1	-
ssa04	55695752	55696292	ssa04_55695752_55696292	ssa04	55660597	55722287	106603445	XM_014197131.1	-
ssa04	55945454	55947838	ssa04_55945454_55947838	ssa04	55943500	55952302	106603441	XM_014197123.1	-
ssa04	56092878	56093309	ssa04_56092878_56093309	ssa04	56077151	56096998	106603436	XM_014197114.1	+
ssa04	56608537	56609622	ssa04_56608537_56609622	ssa04	56572579	56726438	106603639	XM_014197535.1	-
ssa04	57015464	57015607	ssa04_57015464_57015607	ssa04	56783341	57085754	106603640	XM_014197543.1	-
ssa04	57047594	57047794	ssa04_57047594_57047794	ssa04	56783341	57085754	106603640	XM_014197543.1	-
ssa04	57586917	57587141	ssa04_57586917_57587141	ssa04	57556433	58098472	106603642	XM_014197549.1	+
ssa04	57669000	57670664	ssa04_57669000_57670664	ssa04	57556433	58098472	106603642	XM_014197549.1	+
ssa04	57897207	57901304	ssa04_57897207_57901304	ssa04	57556433	58098472	106603642	XM_014197549.1	+
ssa04	58678993	58679181	ssa04_58678993_58679181	ssa04	58587059	58773160	106603676	XM_014197640.1	-
ssa04	59040221	59041213	ssa04_59040221_59041213	ssa04	59038614	59066195	106603671	XM_014197630.1	+
ssa04	59076545	59077006	ssa04_59076545_59077006	ssa04	59069734	59126531	106603670	XM_014197628.1	-
ssa04	59562250	59563962	ssa04_59562250_59563962	ssa04	59549097	59667395	106603668	XM_014197623.1	+
ssa04	59655330	59655679	ssa04_59655330_59655679	ssa04	59549097	59667395	106603668	XM_014197623.1	+
ssa04	59863358	59865323	ssa04_59863358_59865323	ssa04	59804258	60178227	106603663	XM_014197611.1	+
ssa04	59916241	59916367	ssa04_59916241_59916367	ssa04	59804258	60178227	106603663	XM_014197611.1	+
ssa04	59923835	59924047	ssa04_59923835_59924047	ssa04	59804258	60178227	106603663	XM_014197611.1	+
ssa04	60031871	60034065	ssa04_60031871_60034065	ssa04	59804258	60178227	106603663	XM_014197611.1	+
ssa04	60291517	60291726	ssa04_60291517_60291726	ssa04	60192658	60657476	106603662	XM_014197606.1	-
ssa04	60338999	60339148	ssa04_60338999_60339148	ssa04	60192658	60657476	106603662	XM_014197606.1	-
ssa04	60490446	60492899	ssa04_60490446_60492899	ssa04	60192658	60657476	106603662	XM_014197606.1	-
ssa04	60580157	60580483	ssa04_60580157_60580483	ssa04	60192658	60657476	106603662	XM_014197606.1	-
ssa04	60653824	60655316	ssa04_60653824_60655316	ssa04	60192658	60657476	106603662	XM_014197606.1	-
ssa04	60771487	60771774	ssa04_60771487_60771774	ssa04	60765036	60799663	106603661	XM_014197600.1	-
ssa04	61666711	61670930	ssa04_61666711_61670930	ssa04	61602420	61681473	106603691	XM_014197673.1	-
ssa04	61671213	61671402	ssa04_61671213_61671402	ssa04	61602420	61681473	106603691	XM_014197673.1	-
ssa04	61687478	61687613	ssa04_61687478_61687613	ssa04	61685934	61689617	106603755	XM_014197810.1	+
ssa04	62226608	62228391	ssa04_62226608_62228391	ssa04	62222112	62250811	106603710	XM_014197717.1	+
ssa04	62325234	62325400	ssa04_62325234_62325400	ssa04	62252760	62332974	106603713	XM_014197727.1	-
ssa04	62371390	62371581	ssa04_62371390_62371581	ssa04	62338408	62419685	106603714	XM_014197733.1	-
ssa04	62479482	62485679	ssa04_62479482_62485679	ssa04	62472312	62498172	106603718	XM_014197740.1	+
ssa04	63152006	63152158	ssa04_63152006_63152158	ssa04	63128149	63167729	106603728	XM_014197767.1	-
ssa04	63383226	63384561	ssa04_63383226_63384561	ssa04	63380949	63389249	106603736	XM_014197780.1	+
ssa04	63656329	63656528	ssa04_63656329_63656528	ssa04	63651209	63656598	106603744	XR_001328486.1	+
ssa04	63656329	63656528	ssa04_63656329_63656528	ssa04	63646980	63763969	106603743	XM_014197795.1	+
ssa04	63797506	63797819	ssa04_63797506_63797819	ssa04	63793986	63815513	100306811	XM_014197652.1	+
ssa04	63889427	63889654	ssa04_63889427_63889654	ssa04	63884440	64069907	106603746	XM_014197802.1	-
ssa04	63951590	63958603	ssa04_63951590_63958603	ssa04	63884440	64069907	106603746	XM_014197802.1	-
ssa04	64920710	64922154	ssa04_64920710_64922154	ssa04	64897157	65264344	106603781	XM_014197869.1	-
ssa04	65102968	65103132	ssa04_65102968_65103132	ssa04	64897157	65264344	106603781	XM_014197869.1	-
ssa04	65139029	65142373	ssa04_65139029_65142373	ssa04	64897157	65264344	106603781	XM_014197869.1	-
ssa04	65151326	65152265	ssa04_65151326_65152265	ssa04	64897157	65264344	106603781	XM_014197869.1	-
ssa04	65976314	65978279	ssa04_65976314_65978279	ssa04	65954606	65979966	106603772	XM_014197834.1	-
ssa04	66090418	66091473	ssa04_66090418_66091473	ssa04	66073561	66105403	106603768	XM_014197825.1	+
ssa04	66494940	66496405	ssa04_66494940_66496405	ssa04	66463990	66744233	106603765	XM_014197819.1	+
ssa04	67011726	67011933	ssa04_67011726_67011933	ssa04	66932329	67086445	106603763	XM_014197817.1	+
ssa04	67315699	67315918	ssa04_67315699_67315918	ssa04	67252174	67380055	106603792	XM_014197893.1	+
ssa04	67396954	67398294	ssa04_67396954_67398294	ssa04	67385566	67438268	106603793	XM_014197901.1	+
ssa04	67600565	67602946	ssa04_67600565_67602946	ssa04	67598947	67602005	106603802	XR_001328506.1	+
ssa04	68058887	68059912	ssa04_68058887_68059912	ssa04	68004232	68070872	100380428	XM_014197883.1	-
ssa04	68175990	68177104	ssa04_68175990_68177104	ssa04	68152952	68397285	106603811	XM_014197964.1	-
ssa04	68251327	68251504	ssa04_68251327_68251504	ssa04	68152952	68397285	106603811	XM_014197964.1	-
ssa04	68383526	68384960	ssa04_68383526_68384960	ssa04	68152952	68397285	106603811	XM_014197964.1	-
ssa04	68536949	68537167	ssa04_68536949_68537167	ssa04	68468194	68548653	106603814	XM_014197970.1	-
ssa04	69374699	69379586	ssa04_69374699_69379586	ssa04	69282817	69475290	106603825	XM_014197997.1	-
ssa04	69461051	69461266	ssa04_69461051_69461266	ssa04	69282817	69475290	106603825	XM_014197997.1	-
ssa04	69835783	69837269	ssa04_69835783_69837269	ssa04	69818529	69856992	100196889	NM_001141910.1	-
ssa04	69971997	69972170	ssa04_69971997_69972170	ssa04	69946203	69988881	106603839	XM_014198023.1	+
ssa04	70026172	70027457	ssa04_70026172_70027457	ssa04	70013289	70058837	100195364	XM_014197984.1	+
ssa04	70082712	70083074	ssa04_70082712_70083074	ssa04	70064709	70150054	106603841	XM_014198027.1	-
ssa04	70261605	70262713	ssa04_70261605_70262713	ssa04	70213709	70273812	106603845	XM_014198032.1	-
ssa04	70570386	70572303	ssa04_70570386_70572303	ssa04	70548592	70656179	106603846	XM_014198033.1	-
ssa04	70642022	70643217	ssa04_70642022_70643217	ssa04	70548592	70656179	106603846	XM_014198033.1	-
ssa04	70843197	70846770	ssa04_70843197_70846770	ssa04	70785763	70858659	106603848	XM_014198039.1	+
ssa04	72206771	72206879	ssa04_72206771_72206879	ssa04	72172771	72261178	106603861	XM_014198062.1	+
ssa04	72408432	72408621	ssa04_72408432_72408621	ssa04	72405777	72410510	106603864	XM_014198064.1	-
ssa04	73112666	73113005	ssa04_73112666_73113005	ssa04	73094876	73256587	106603879	XM_014198090.1	+
ssa04	73823284	73824699	ssa04_73823284_73824699	ssa04	73823953	73858119	106603890	XM_014198103.1	-
ssa04	74031574	74032149	ssa04_74031574_74032149	ssa04	73913027	74038426	106603895	XM_014198108.1	+
ssa04	74058288	74059145	ssa04_74058288_74059145	ssa04	74038531	74073046	106603893	XM_014198107.1	+
ssa04	74518712	74519396	ssa04_74518712_74519396	ssa04	74507282	74523181	106603915	XM_014198141.1	-
ssa04	74687001	74688308	ssa04_74687001_74688308	ssa04	74658575	75017771	106603922	XM_014198168.1	-
ssa04	74785934	74786585	ssa04_74785934_74786585	ssa04	74658575	75017771	106603922	XM_014198168.1	-
ssa04	74905183	74908515	ssa04_74905183_74908515	ssa04	74658575	75017771	106603922	XM_014198168.1	-
ssa04	74965137	74965829	ssa04_74965137_74965829	ssa04	74658575	75017771	106603922	XM_014198168.1	-
ssa04	75012242	75012417	ssa04_75012242_75012417	ssa04	74658575	75017771	106603922	XM_014198168.1	-
ssa04	75806144	75806935	ssa04_75806144_75806935	ssa04	75747060	75887709	106603934	XM_014198188.1	+
ssa04	75905680	75906407	ssa04_75905680_75906407	ssa04	75895822	75923476	106603936	XM_014198190.1	-
ssa04	76202958	76203074	ssa04_76202958_76203074	ssa04	76198396	76205386	106603944	XM_014198200.1	+
ssa04	76973567	76973681	ssa04_76973567_76973681	ssa04	76969431	76984585	100195397	NM_001140426.1	-
ssa04	77019392	77021218	ssa04_77019392_77021218	ssa04	77017143	77086306	106603956	XM_014198221.1	+
ssa04	78059044	78060159	ssa04_78059044_78060159	ssa04	78049358	78074421	106603983	XR_001328554.1	-
ssa04	78255034	78255151	ssa04_78255034_78255151	ssa04	78234975	78267326	106603990	XM_014198306.1	-
ssa04	79000277	79002092	ssa04_79000277_79002092	ssa04	78991414	79009147	106603998	XM_014198316.1	+
ssa04	79330866	79338958	ssa04_79330866_79338958	ssa04	79334850	79338493	106604006	XM_014198332.1	-
ssa04	79508442	79508583	ssa04_79508442_79508583	ssa04	79507729	79520691	100194543	NM_001139629.1	-
ssa04	79650717	79651162	ssa04_79650717_79651162	ssa04	79641874	79658934	106604016	XM_014198346.1	+
ssa04	79822676	79823992	ssa04_79822676_79823992	ssa04	79792326	79834635	106604019	XM_014198351.1	+
ssa04	80082012	80082610	ssa04_80082012_80082610	ssa04	80077721	80085844	106604025	XM_014198357.1	+
ssa04	80626868	80628296	ssa04_80626868_80628296	ssa04	80627539	80632055	106604039	XM_014198380.1	-
ssa04	80725185	80725974	ssa04_80725185_80725974	ssa04	80697781	80772585	106604040	XM_014198381.1	+
ssa04	82118349	82119971	ssa04_82118349_82119971	ssa04	82104846	82145220	106604062	XR_001328588.1	-
ssa04	82125389	82125582	ssa04_82125389_82125582	ssa04	82104846	82145220	106604062	XR_001328588.1	-
ssa04	82145016	82145382	ssa04_82145016_82145382	ssa04	82104846	82145220	106604062	XR_001328588.1	-
ssa04	82271986	82273286	ssa04_82271986_82273286	ssa04	82264583	82284259	106604066	XM_014198422.1	+
ssa05	165101	165358	ssa05_165101_165358	ssa05	147247	176008	106604073	XM_014198437.1	-
ssa05	165101	165358	ssa05_165101_165358	ssa05	162100	171513	106604074	XM_014198444.1	-
ssa05	2425392	2426169	ssa05_2425392_2426169	ssa05	2402609	2426895	106604117	XM_014198521.1	-
ssa05	3213666	3214512	ssa05_3213666_3214512	ssa05	3065231	3292833	106604127	XM_014198531.1	+
ssa05	3246329	3246437	ssa05_3246329_3246437	ssa05	3065231	3292833	106604127	XM_014198531.1	+
ssa05	4202829	4203936	ssa05_4202829_4203936	ssa05	4177441	4209523	106604146	XM_014198552.1	-
ssa05	4232688	4232807	ssa05_4232688_4232807	ssa05	4225465	4249321	106604145	XM_014198551.1	+
ssa05	4317633	4317809	ssa05_4317633_4317809	ssa05	4314975	4335821	106604143	XM_014198550.1	+
ssa05	4509428	4510575	ssa05_4509428_4510575	ssa05	4491440	4521658	106604136	XM_014198540.1	-
ssa05	4745700	4745849	ssa05_4745700_4745849	ssa05	4707124	4750868	106604157	XM_014198573.1	-
ssa05	4892763	4935808	ssa05_4892763_4935808	ssa05	4900393	4902431	106604161	XM_014198580.1	+
ssa05	4892763	4935808	ssa05_4892763_4935808	ssa05	4906137	4906766	106604163	XR_001328614.1	-
ssa05	4892763	4935808	ssa05_4892763_4935808	ssa05	4885923	4906125	100194733	NM_001139763.1	+
ssa05	5222700	5223386	ssa05_5222700_5223386	ssa05	5189270	5434499	106604166	XM_014198586.1	-
ssa05	5306676	5307928	ssa05_5306676_5307928	ssa05	5189270	5434499	106604166	XM_014198586.1	-
ssa05	6220308	6221606	ssa05_6220308_6221606	ssa05	6180396	6220529	106604169	XM_014198589.1	-
ssa05	7074330	7076356	ssa05_7074330_7076356	ssa05	7042948	7120196	106604189	XM_014198621.1	+
ssa05	7644519	7645252	ssa05_7644519_7645252	ssa05	7622064	7656013	106604199	XM_014198631.1	-
ssa05	8488795	8489005	ssa05_8488795_8489005	ssa05	8470224	8498096	106604222	XM_014198676.1	+
ssa05	9581276	9582177	ssa05_9581276_9582177	ssa05	9564944	9592223	106604256	XM_014198735.1	-
ssa05	9682708	9683289	ssa05_9682708_9683289	ssa05	9659705	9704752	106604253	XM_014198723.1	+
ssa05	9707237	9708994	ssa05_9707237_9708994	ssa05	9708955	9739898	106604252	XM_014198720.1	-
ssa05	9815874	9816193	ssa05_9815874_9816193	ssa05	9811559	9822801	106604244	XM_014198709.1	+
ssa05	9893035	9893373	ssa05_9893035_9893373	ssa05	9889863	9913026	106604259	XM_014198740.1	-
ssa05	10039412	10039606	ssa05_10039412_10039606	ssa05	10033062	10060825	106604262	XM_014198745.1	+
ssa05	10352609	10353612	ssa05_10352609_10353612	ssa05	10209651	10412052	106604266	XM_014198750.1	-
ssa05	13178293	13181738	ssa05_13178293_13181738	ssa05	13128214	13224506	106604337	XM_014198874.1	-
ssa05	13839183	13840555	ssa05_13839183_13840555	ssa05	13830419	13867940	106604348	XM_014198886.1	-
ssa05	13867306	13867706	ssa05_13867306_13867706	ssa05	13830419	13867940	106604348	XM_014198886.1	-
ssa05	14023439	14023680	ssa05_14023439_14023680	ssa05	14017547	14023826	106604351	XM_014198899.1	-
ssa05	14078642	14079466	ssa05_14078642_14079466	ssa05	14064791	14087859	106604350	XM_014198896.1	+
ssa05	15198382	15200443	ssa05_15198382_15200443	ssa05	15198633	15204142	106604415	XM_014199014.1	+
ssa05	16511838	16512088	ssa05_16511838_16512088	ssa05	16496861	16545209	106604407	XM_014199005.1	+
ssa05	16928382	16928936	ssa05_16928382_16928936	ssa05	16920161	17266939	106604502	XM_014199169.1	+
ssa05	17003596	17006361	ssa05_17003596_17006361	ssa05	16920161	17266939	106604502	XM_014199169.1	+
ssa05	17133254	17133420	ssa05_17133254_17133420	ssa05	16920161	17266939	106604502	XM_014199169.1	+
ssa05	17169679	17172077	ssa05_17169679_17172077	ssa05	16920161	17266939	106604502	XM_014199169.1	+
ssa05	17198966	17199829	ssa05_17198966_17199829	ssa05	16920161	17266939	106604502	XM_014199169.1	+
ssa05	18133366	18133545	ssa05_18133366_18133545	ssa05	18131718	18136386	106604508	XM_014199173.1	+
ssa05	18296763	18300588	ssa05_18296763_18300588	ssa05	18298886	18301195	106604428	XM_014199031.1	-
ssa05	18301574	18312426	ssa05_18301574_18312426	ssa05	18302623	18315177	106604427	XM_014199030.1	-
ssa05	18314729	18316358	ssa05_18314729_18316358	ssa05	18302623	18315177	106604427	XM_014199030.1	-
ssa05	18402879	18403572	ssa05_18402879_18403572	ssa05	18395866	18408790	106604498	XM_014199162.1	+
ssa05	18541391	18544561	ssa05_18541391_18544561	ssa05	18518640	18573768	106604493	XM_014199154.1	+
ssa05	18659557	18666508	ssa05_18659557_18666508	ssa05	18649503	18671213	100380490	NM_001173775.1	+
ssa05	19295070	19295983	ssa05_19295070_19295983	ssa05	19250470	19457929	106604476	XM_014199121.1	+
ssa05	19447835	19448002	ssa05_19447835_19448002	ssa05	19250470	19457929	106604476	XM_014199121.1	+
ssa05	19541878	19542060	ssa05_19541878_19542060	ssa05	19530123	19560136	106604472	XM_014199112.1	+
ssa05	19989233	19989842	ssa05_19989233_19989842	ssa05	19902832	20169258	106604464	XM_014199103.1	-
ssa05	20013189	20016352	ssa05_20013189_20016352	ssa05	19902832	20169258	106604464	XM_014199103.1	-
ssa05	20091258	20091778	ssa05_20091258_20091778	ssa05	19902832	20169258	106604464	XM_014199103.1	-
ssa05	20425332	20436682	ssa05_20425332_20436682	ssa05	20296128	20616783	106604462	XM_014199100.1	+
ssa05	20520291	20520564	ssa05_20520291_20520564	ssa05	20296128	20616783	106604462	XM_014199100.1	+
ssa05	20547015	20547529	ssa05_20547015_20547529	ssa05	20296128	20616783	106604462	XM_014199100.1	+
ssa05	20650305	20650914	ssa05_20650305_20650914	ssa05	20634779	20691527	106604461	XM_014199096.1	+
ssa05	20921103	20922159	ssa05_20921103_20922159	ssa05	20847234	20926816	106604454	XM_014199085.1	-
ssa05	21143202	21143648	ssa05_21143202_21143648	ssa05	21110712	21853925	106604453	XM_014199083.1	+
ssa05	21265334	21265590	ssa05_21265334_21265590	ssa05	21110712	21853925	106604453	XM_014199083.1	+
ssa05	21533413	21535152	ssa05_21533413_21535152	ssa05	21110712	21853925	106604453	XM_014199083.1	+
ssa05	21642770	21646054	ssa05_21642770_21646054	ssa05	21110712	21853925	106604453	XM_014199083.1	+
ssa05	21646479	21646676	ssa05_21646479_21646676	ssa05	21110712	21853925	106604453	XM_014199083.1	+
ssa05	21731733	21732504	ssa05_21731733_21732504	ssa05	21110712	21853925	106604453	XM_014199083.1	+
ssa05	21845276	21847445	ssa05_21845276_21847445	ssa05	21110712	21853925	106604453	XM_014199083.1	+
ssa05	21848401	21849620	ssa05_21848401_21849620	ssa05	21110712	21853925	106604453	XM_014199083.1	+
ssa05	22517652	22518187	ssa05_22517652_22518187	ssa05	22471801	22542537	106604450	XM_014199076.1	+
ssa05	22725226	22725551	ssa05_22725226_22725551	ssa05	22722979	22725291	106604439	XR_001328670.1	-
ssa05	22857699	22857841	ssa05_22857699_22857841	ssa05	22852952	22880071	106604433	XM_014199035.1	+
ssa05	22858325	22858498	ssa05_22858325_22858498	ssa05	22852952	22880071	106604433	XM_014199035.1	+
ssa05	23161017	23162314	ssa05_23161017_23162314	ssa05	23130809	23185694	106604552	XM_014199304.1	-
ssa05	23269591	23273825	ssa05_23269591_23273825	ssa05	23218472	23294037	106604551	XM_014199303.1	+
ssa05	23514943	23515100	ssa05_23514943_23515100	ssa05	23464960	23588489	106604548	XM_014199297.1	-
ssa05	23737452	23737635	ssa05_23737452_23737635	ssa05	23687732	23841764	106604545	XM_014199285.1	+
ssa05	23771676	23773365	ssa05_23771676_23773365	ssa05	23687732	23841764	106604545	XM_014199285.1	+
ssa05	23815949	23816049	ssa05_23815949_23816049	ssa05	23687732	23841764	106604545	XM_014199285.1	+
ssa05	24086025	24087309	ssa05_24086025_24087309	ssa05	24037679	24147418	106604539	XM_014199278.1	-
ssa05	24382708	24383705	ssa05_24382708_24383705	ssa05	24352240	24562237	106604535	XM_014199253.1	+
ssa05	24535041	24539043	ssa05_24535041_24539043	ssa05	24352240	24562237	106604535	XM_014199253.1	+
ssa05	24898694	24898903	ssa05_24898694_24898903	ssa05	24809842	24951005	106604533	XM_014199243.1	-
ssa05	25347449	25349929	ssa05_25347449_25349929	ssa05	25321870	25381853	106604527	XM_014199219.1	-
ssa05	25374705	25375039	ssa05_25374705_25375039	ssa05	25321870	25381853	106604527	XM_014199219.1	-
ssa05	25483476	25484516	ssa05_25483476_25484516	ssa05	25464000	25528930	106604525	XM_014199212.1	+
ssa05	25488326	25488775	ssa05_25488326_25488775	ssa05	25464000	25528930	106604525	XM_014199212.1	+
ssa05	25797378	25797773	ssa05_25797378_25797773	ssa05	25794722	25800672	106604521	XM_014199199.1	+
ssa05	25941506	25941616	ssa05_25941506_25941616	ssa05	25926462	25951941	106604515	XM_014199191.1	-
ssa05	26046362	26047632	ssa05_26046362_26047632	ssa05	25978112	26052020	100136801	XM_014199177.1	-
ssa05	26079344	26079527	ssa05_26079344_26079527	ssa05	26078124	26079871	106604554	XR_001328688.1	+
ssa05	27065668	27068143	ssa05_27065668_27068143	ssa05	27054272	27126196	106604565	XM_014199330.1	+
ssa05	27138579	27140028	ssa05_27138579_27140028	ssa05	27133774	27186371	106604567	XM_014199332.1	+
ssa05	27141043	27141970	ssa05_27141043_27141970	ssa05	27133774	27186371	106604567	XM_014199332.1	+
ssa05	27142280	27142801	ssa05_27142280_27142801	ssa05	27133774	27186371	106604567	XM_014199332.1	+
ssa05	27155345	27156238	ssa05_27155345_27156238	ssa05	27133774	27186371	106604567	XM_014199332.1	+
ssa05	27161722	27163269	ssa05_27161722_27163269	ssa05	27133774	27186371	106604567	XM_014199332.1	+
ssa05	27227790	27229130	ssa05_27227790_27229130	ssa05	27206924	27374581	106604568	XM_014199334.1	+
ssa05	27259516	27260967	ssa05_27259516_27260967	ssa05	27206924	27374581	106604568	XM_014199334.1	+
ssa05	27265358	27265780	ssa05_27265358_27265780	ssa05	27206924	27374581	106604568	XM_014199334.1	+
[truncated: 6,349 more rows]
