# Supplementary material for: The structural variation landscape in 492 Atlantic salmon genomes
Source: Nat Commun. 2020 Oct 14;11:5176. doi: 10.1038/s41467-020-18972-x (PMC7560756; doi:10.1038/s41467-020-18972-x)
Supplement: Supplementary file 21 — Supplementary Data 18 [file 41467_2020_18972_MOESM21_ESM.zip › atlantic_salmon_sv_ohnolog_analyses-master/results/SVs_removed_redundant.txt]

ssa01_5499249_5500252
ssa01_6658149_6712205
ssa01_11349718_11350842
ssa01_12237445_12239744
ssa01_14470114_14471571
ssa01_14536272_14537824
ssa01_14901217_14905433
ssa01_14906211_14906778
ssa01_15177232_15200594
ssa01_15177412_15200748
ssa01_15199395_15203016
ssa01_15282772_15291981
ssa01_15291871_15292043
ssa01_16619007_16625294
ssa01_16621671_16623976
ssa01_16662820_16662923
ssa01_16709163_16711823
ssa01_16715165_16716386
ssa01_16766726_16766881
ssa01_16795442_16795759
ssa01_16849860_16851954
ssa01_16892899_16896158
ssa01_17074435_17074711
ssa01_17159205_17160662
ssa01_21262579_21263566
ssa01_21275986_21280638
ssa01_21344208_21344338
ssa01_21352168_21357177
ssa01_28384824_28385001
ssa01_29540216_31031517
ssa01_29540372_31031346
ssa01_29745674_29748621
ssa01_29967032_29967596
ssa01_29967806_29970382
ssa01_30013792_30014598
ssa01_30109078_30109393
ssa01_30257356_30258296
ssa01_30301091_30303230
ssa01_30610969_30611767
ssa01_30616177_30617035
ssa01_30749979_30750208
ssa01_31217766_31292622
ssa01_31217998_31292441
ssa01_31289587_31290513
ssa01_32173312_32173604
ssa01_32173785_32174729
ssa01_32176759_32177463
ssa01_32226848_32229155
ssa01_32270411_32280892
ssa01_32357898_32358692
ssa01_32366365_32368575
ssa01_35727070_35909525
ssa01_36931671_36931956
ssa01_39193143_39196377
ssa01_47938294_47938395
ssa01_48835794_48835961
ssa01_49076970_49077425
ssa01_49088393_49088589
ssa01_49107324_49108697
ssa01_49286164_49286479
ssa01_49401815_49402592
ssa01_49455113_49455578
ssa01_49515220_49518465
ssa01_49523343_49524100
ssa01_49531604_49533970
ssa01_49607425_49609020
ssa01_50792140_50792484
ssa01_51142976_51143193
ssa01_51195317_51196414
ssa01_51555259_51555761
ssa01_53229771_54031477
ssa01_53328827_53329109
ssa01_53390588_53390710
ssa01_53474534_53475068
ssa01_53519865_53543521
ssa01_53865485_53867094
ssa01_53873994_53874106
ssa01_53962273_53962473
ssa01_56478588_56478856
ssa01_61021429_61021931
ssa01_64425767_64427285
ssa01_69426595_69427825
ssa01_70187815_70187930
ssa01_71411629_71412218
ssa01_71543178_71546009
ssa01_71677232_71679143
ssa01_72843539_72843848
ssa01_73712108_73713310
ssa01_74769551_74900147
ssa01_74769754_74900146
ssa01_74977282_74979548
ssa01_89063742_89067666
ssa01_89132012_89134449
ssa01_90440748_90441395
ssa01_90767603_90792246
ssa01_90767701_90792093
ssa01_90767839_90792025
ssa01_108291559_108292323
ssa01_113978750_113979274
ssa01_121550853_121551275
ssa01_124463098_124464689
ssa01_137730173_137731492
ssa01_137851494_137852197
ssa01_143457804_143458277
ssa01_146381157_146383405
ssa01_146381735_146385605
ssa01_146473107_146473517
ssa01_147838666_147839095
ssa01_148017808_148019274
ssa01_149415990_149458076
ssa02_1550686_1554041
ssa02_7121808_8402720
ssa02_7215558_7216419
ssa02_7946929_7947243
ssa02_8013588_8013996
ssa02_8126353_8128123
ssa02_8188202_8196336
ssa02_8847315_8853881
ssa02_15617107_15625047
ssa02_20468523_20552361
ssa02_20529129_20529945
ssa02_20549401_20549845
ssa02_20731569_20732475
ssa02_20801315_20801897
ssa02_21933349_21935327
ssa02_24462799_24464265
ssa02_28465125_28469364
ssa02_36859087_36859843
ssa02_37001769_37003710
ssa02_42545306_42548047
ssa02_44375866_44728302
ssa02_44447165_44450746
ssa02_44468191_44468319
ssa02_44659838_44663224
ssa02_45905881_45955320
ssa02_45905936_45955297
ssa02_45908466_45910689
ssa02_45936827_45937427
ssa02_50708998_50711552
ssa02_52856212_53380309
ssa02_57531438_57532165
ssa02_61983173_61989893
ssa02_71623173_71650907
ssa03_4515590_4516948
ssa03_5207136_5207597
ssa03_5505194_5505304
ssa03_14374257_14375645
ssa03_21145836_21146880
ssa03_25048841_25051556
ssa03_31015968_31017197
ssa03_31605822_31606358
ssa03_44262292_44263471
ssa03_45142842_45143994
ssa03_45865993_45866209
ssa03_45867459_45868417
ssa03_51635133_51635388
ssa03_51657352_51657489
ssa03_51735680_51738269
ssa03_51750551_51751316
ssa03_51761977_51762535
ssa03_51774088_51774231
ssa03_52005286_52006592
ssa03_52007137_52007776
ssa03_53797852_53799876
ssa03_58556140_58556742
ssa03_61779733_61779939
ssa03_63171854_63414668
ssa03_63259637_63260764
ssa03_63269363_63271413
ssa03_63348687_63350076
ssa03_65609955_65645440
ssa03_81158371_81159010
ssa03_81436206_81436750
ssa03_91978481_92017372
ssa04_11152100_11166782
ssa04_14178688_14299794
ssa04_14178814_14299670
ssa04_16447665_16448032
ssa04_18027465_18027606
ssa04_18259739_18287711
ssa04_18266122_18296922
ssa04_19494035_19495291
ssa04_48479461_48479567
ssa04_50599217_50602467
ssa04_51594778_51596686
ssa04_54073481_54073587
ssa04_57898239_57898650
ssa04_59655414_59655679
ssa04_60032932_60033248
ssa04_69377419_69377560
ssa04_72415387_72415821
ssa04_74906792_74906944
ssa04_79337882_79361746
ssa04_81785651_81786361
ssa05_4892767_4936040
ssa05_22296730_22297946
ssa05_27024593_27025424
ssa05_35720587_35722163
ssa05_44142209_44142313
ssa05_46160433_46160659
ssa05_46165218_46165580
ssa05_50442787_50446298
ssa05_50902706_50902867
ssa05_51815543_51816896
ssa05_54218690_54218894
ssa05_62078574_62078910
ssa05_63448090_63458001
ssa05_63448422_63458474
ssa05_63450364_63452293
ssa05_64785588_64789002
ssa05_66137713_66244815
ssa05_66160706_66160953
ssa06_9292425_9293980
ssa06_21770243_21771132
ssa06_21874212_21878602
ssa06_23069617_23072787
ssa06_23703880_23704343
ssa06_30442615_30443038
ssa06_39564272_39564750
ssa06_39564272_39564750
ssa06_41335039_41337599
ssa06_45116655_45117089
ssa06_47704104_47705478
ssa06_51081157_51082863
ssa06_53015989_53022997
ssa06_53020381_53020660
ssa06_54954779_54955086
ssa06_71251902_71253383
ssa06_73653605_73681689
ssa07_6033578_6037497
ssa07_12735342_12735496
ssa07_17371262_17371994
ssa07_20384972_20385222
ssa07_21292642_21294226
ssa07_21293877_21294409
ssa07_21317912_21318353
ssa07_21546724_21547450
ssa07_21549698_21549841
ssa07_23963836_23972617
ssa07_23966601_23966878
ssa07_27457306_27457757
ssa07_36540773_36551996
ssa07_36540774_36552008
ssa07_37035122_37035272
ssa07_37042450_37042677
ssa07_53277631_53278166
ssa08_22671436_22673623
ssa09_6002379_6004002
ssa09_7200185_7212562
ssa09_7412347_7412455
ssa09_7426793_7426999
ssa09_7710608_7711242
ssa09_7824755_7828591
ssa09_8055105_8059634
ssa09_8098290_8098845
ssa09_8155525_8156008
ssa09_8216472_8217336
ssa09_8270249_8270640
ssa09_8323432_8324882
ssa09_8404131_8404978
ssa09_8464843_8467258
ssa09_8585962_8586227
ssa09_8627031_8627139
ssa09_8657591_8659547
ssa09_8692669_8694986
ssa09_8722646_8724517
ssa09_8780723_8782542
ssa09_8811111_8811640
ssa09_8833114_8834654
ssa09_8848679_8850030
ssa09_8974816_8975199
ssa09_16997958_16998317
ssa09_19076615_19078329
ssa09_19228265_19617215
ssa09_19477978_19478155
ssa09_19522845_19523054
ssa09_19598291_19598438
ssa09_19601619_19602949
ssa09_22955795_23026689
ssa09_22971569_22971688
ssa09_23000903_23004099
ssa09_31660957_31661727
ssa09_31668929_31669096
ssa09_42669125_42669965
ssa09_43548881_43549371
ssa09_48994757_49001692
ssa09_51035636_51038594
ssa09_53366565_53367636
ssa09_56769696_56788861
ssa09_56784943_56785181
ssa09_67901110_67910018
ssa09_71805649_71806445
ssa09_95312838_95314445
ssa09_109547850_109548386
ssa09_119190959_119194646
ssa09_120945190_120945431
ssa09_141193052_141228250
ssa09_141193085_141228480
ssa09_141193261_141228231
ssa09_141193289_141228428
ssa10_7818763_7819274
ssa10_8100369_8100480
ssa10_16475478_16475648
ssa10_17389492_17389801
ssa10_17727014_17727243
ssa10_17739302_17740833
ssa10_23225530_23258316
ssa10_23239139_23240491
ssa10_26008877_26009396
ssa10_29213155_29221461
ssa10_37975727_38019744
ssa10_52827537_52978190
ssa10_52827698_52978114
ssa10_52950821_52952005
ssa10_55480551_55480940
ssa10_59933967_59936795
ssa10_61991899_61997361
ssa10_69328484_69332947
ssa10_83681335_83681637
ssa10_84965586_84969339
ssa10_86800193_86801938
ssa10_91861146_91862593
ssa10_94983683_94989370
ssa10_97381435_97384318
ssa10_102577269_102579602
ssa10_107146502_107154539
ssa10_107146530_107154437
ssa11_5211745_5212368
ssa11_6178473_6179275
ssa11_17139310_17140058
ssa11_47988664_47995781
ssa11_53750531_53763398
ssa11_54341558_54344415
ssa11_61285177_61285424
ssa11_62122146_62122739
ssa11_63392764_63393224
ssa11_69079219_69099308
ssa11_75684679_75684822
ssa11_84313881_84428929
ssa11_84440752_85701028
ssa11_84440832_85701225
ssa11_84440937_85701031
ssa11_84441038_85701132
ssa11_84441056_85701211
ssa11_84441057_85701048
ssa11_84467297_84476633
ssa11_84580212_84581437
ssa11_84749603_84752625
ssa11_84758535_84758686
ssa11_84765051_84765272
ssa11_84811337_84813803
ssa11_85003733_85004850
ssa11_85338072_85339500
ssa11_85392385_85393160
ssa11_85527760_85534486
ssa11_85609817_85611168
ssa12_18844104_18847717
ssa12_26807784_26808465
ssa12_32993880_32994081
ssa12_56412003_56451674
ssa12_56412087_56451675
ssa12_67092481_67093011
ssa12_73018154_73019144
ssa12_74362612_74363065
ssa13_1487989_1489471
ssa13_9916336_9923798
ssa13_19174458_19175057
ssa13_28039348_28041412
ssa13_53921156_53921275
ssa13_54309862_54310034
ssa13_54310235_54319830
ssa13_78222372_78223228
ssa13_79741612_79743041
ssa13_86753521_86754198
ssa13_87036525_87036906
ssa13_87271557_87271658
ssa13_98697515_98705960
ssa13_102040581_102040681
ssa13_106067778_106068958
ssa14_4185749_4188900
ssa14_8123339_8123497
ssa14_20443651_20444177
ssa14_25877757_25877894
ssa14_27735242_27736868
ssa14_28274008_28274136
ssa14_31033825_31034015
ssa14_34423175_34423896
ssa14_35888940_35889834
ssa14_58568949_58570258
ssa14_59699685_59736644
ssa14_60127383_60128009
ssa14_71904738_71959507
ssa14_82392486_82392679
ssa15_2197451_2197643
ssa15_2246753_2311440
ssa15_2271593_2272031
ssa15_19285294_19287151
ssa15_21831982_21836343
ssa15_21856561_21856666
ssa15_24723341_24723833
ssa15_38092947_38138363
ssa15_40065622_40072017
ssa15_40065746_40072011
ssa15_44002617_44003183
ssa15_45792342_45792857
ssa15_48624170_48624323
ssa15_74985098_74985506
ssa15_75050906_75056752
ssa15_77415692_77416127
ssa15_87940251_87954827
ssa15_94967444_94968896
ssa15_94970041_94970513
ssa15_103554068_103554870
ssa16_2462844_2992328
ssa16_2576810_2578213
ssa16_2585626_2586771
ssa16_2768713_2770016
ssa16_2908192_2913043
ssa16_2926733_2926847
ssa16_8704877_8705434
ssa16_8705200_8708130
ssa16_9895039_9895174
ssa16_14160124_14161189
ssa16_14196421_14196612
ssa16_14202340_14202469
ssa16_14219160_14219314
ssa16_14270512_14280457
ssa16_14522314_14522471
ssa16_14648838_14648999
ssa16_19932946_19933682
ssa16_26178629_26180242
ssa16_26954196_26954990
ssa16_36025128_36025906
ssa16_47880018_47886297
ssa16_47917903_47918022
ssa16_49413208_49413345
ssa16_55303508_55305116
ssa17_7447411_7447917
ssa17_16960623_16970323
ssa17_32990121_32990802
ssa17_35937909_35938375
ssa17_36143770_36144044
ssa17_36348837_36359905
ssa17_36457662_36458067
ssa17_46500016_46500239
ssa17_47315392_47317858
ssa18_4542587_4542751
ssa18_4687351_4688564
ssa18_4778721_4780156
ssa18_4842467_4842890
ssa18_5213824_5214390
ssa18_5231687_5232414
ssa18_5298229_5299660
ssa18_5393343_5395970
ssa18_5414708_5417178
ssa18_5438922_5440489
ssa18_5463411_5464152
ssa18_5508891_5509023
ssa18_5546708_5557814
ssa18_5783820_5793086
ssa18_5862428_5867992
ssa18_5994485_5995130
ssa18_6033070_6033382
ssa18_6134171_6134335
ssa18_8771504_8771816
ssa18_15929330_15929530
ssa18_15964937_15965373
ssa18_16161115_16163933
ssa18_16195446_16248753
ssa18_16447331_16447522
ssa18_17152140_17152407
ssa18_18545351_18549695
ssa18_27024315_27031369
ssa18_27065795_27068106
ssa18_38410984_38411578
ssa18_44532737_44534730
ssa18_44659007_44659155
ssa18_44716287_44716442
ssa18_44782977_44783090
ssa18_44809624_44810141
ssa18_44841792_44842250
ssa18_44913095_44913483
ssa18_45082656_45083648
ssa18_45194203_45194365
ssa18_46500292_47196140
ssa18_46500415_47196121
ssa18_46609988_46610281
ssa18_46632412_46632905
ssa18_46834526_46835210
ssa18_46910777_46910890
ssa18_47048874_47049088
ssa18_48695953_48696423
ssa18_48735532_48735895
ssa18_54617983_54624431
ssa18_54651125_54651570
ssa18_54651837_54653284
ssa18_55703663_55768857
ssa18_55751899_55763421
ssa18_55792729_55793072
ssa18_62750167_62811646
ssa18_62750245_62811894
ssa18_62750680_62812009
ssa18_63775412_63776331
ssa18_67493580_67493722
ssa18_68787402_68787878
ssa18_70352073_70353540
ssa19_3364686_3364820
ssa19_7214940_7215127
ssa19_21333237_21333714
ssa19_24491387_24492787
ssa19_29686951_29687568
ssa19_29759821_29766386
ssa19_29762309_29762753
ssa19_29894119_29895085
ssa19_29970835_29971152
ssa19_29981994_29982305
ssa19_30041494_30041646
ssa19_30208506_30208659
ssa19_30361115_30361631
ssa19_31687752_31805193
ssa19_31732824_31733197
ssa19_48582951_48583668
ssa19_51422293_51453266
ssa19_51422397_51453186
ssa19_59204241_59204444
ssa19_63721922_63722951
ssa19_64074156_64077383
ssa19_65386147_65387731
ssa19_71393648_71394154
ssa19_74351295_74352859
ssa19_75855670_75855775
ssa20_5790366_5791704
ssa20_6044750_6046161
ssa20_6138136_6138495
ssa20_6144780_6145080
ssa20_6354986_6355883
ssa20_6567753_6567869
ssa20_6621721_6622361
ssa20_6677223_6677340
ssa20_6744283_6745700
ssa20_7174311_7179343
ssa20_9133605_9134155
ssa20_10500573_10501356
ssa20_11685037_11685414
ssa20_18392702_18393015
ssa20_18472172_18472477
ssa20_18610113_18610221
ssa20_19428707_19428815
ssa20_19448589_19448698
ssa20_19562343_19562863
ssa20_19578263_19579522
ssa20_26676234_26677086
ssa20_31031307_31034476
ssa20_41700824_41701964
ssa20_46203601_46211285
ssa20_49516771_49517905
ssa20_53751574_53751756
ssa20_53767757_53768856
ssa21_3731590_3736744
ssa21_3794440_3794916
ssa21_3814872_3816504
ssa21_3831770_3832343
ssa21_4148863_4149309
ssa21_8901182_8901305
ssa21_19588771_19604023
ssa21_23086393_23088495
ssa21_23724820_23725649
ssa21_48405897_48408780
ssa21_48680876_48683847
ssa21_49664885_49665098
ssa21_52532501_52532696
ssa21_52776227_52777674
ssa22_4386242_4387244
ssa22_7836373_7839190
ssa22_15702045_15702973
ssa22_23826334_23826566
ssa22_28343776_28344273
ssa22_30067462_30118104
ssa22_30095449_30095789
ssa22_38362355_38370761
ssa22_45734958_45736655
ssa22_57808102_57808655
ssa22_57830555_57831721
ssa22_57839807_57840057
ssa22_57844218_57846708
ssa22_60792184_60792294
ssa22_60803095_60803216
ssa23_2738633_2740799
ssa23_10722179_10722400
ssa23_13057610_13059044
ssa23_13994998_13995158
ssa23_19300693_19302902
ssa23_26810274_26810389
ssa23_26812705_26812853
ssa23_27020858_27020960
ssa23_28719370_28721678
ssa23_28822376_28825958
ssa23_32095862_32120260
ssa23_32115645_32115752
ssa23_38453023_38565381
ssa23_38541496_38542682
ssa23_38555934_38557368
ssa24_4774651_4774862
ssa24_6599737_6812401
ssa24_6599770_6812563
ssa24_6729656_6731691
ssa24_9976246_11772587
ssa24_9976394_11772570
ssa24_9976400_11772453
ssa24_10050754_10051837
ssa24_10161428_10163815
ssa24_10170419_10172744
ssa24_10197928_10198192
ssa24_10740894_10741337
ssa24_10945149_10954126
ssa24_11348748_11349140
ssa24_11729834_11729963
ssa24_14693924_14699459
ssa24_19723068_19723242
ssa24_22190579_22191228
ssa24_41096742_41097707
ssa25_3770448_3771804
ssa25_5734569_5734687
ssa25_12182528_12183171
ssa25_20980475_20980664
ssa25_23594955_23598084
ssa25_35703353_35705908
ssa25_38012049_38012646
ssa25_46762681_46763399
ssa25_46936250_46937967
ssa25_47014242_47014829
ssa25_47160747_47195230
ssa25_47373394_47373830
ssa25_47440613_47440958
ssa25_47840839_47842144
ssa25_47840840_47842082
ssa25_47885856_47885992
ssa25_48009525_48009887
ssa25_48387833_48393991
ssa25_48524839_48525255
ssa26_1276895_1278329
ssa26_2131507_2132084
ssa26_3344552_3345302
ssa26_5090377_5093648
ssa26_6206462_6207219
ssa26_10818239_11112840
ssa26_10818435_11112730
ssa26_10996959_11003382
ssa26_15159511_15159684
ssa26_15166107_15205176
ssa27_10059111_10060041
ssa27_15281792_15282012
ssa27_34206980_34207566
ssa27_34801922_34802940
ssa27_42961839_43107315
ssa27_42963132_42963288
ssa28_281874_284399
ssa28_3890828_3891250
ssa28_6859119_6871213
ssa28_6886088_6888132
ssa28_14493610_14493984
ssa28_16958309_16960150
ssa28_17928458_17933590
ssa28_17928634_17933612
ssa28_17929101_17933622
ssa28_17973496_17974162
ssa28_29034288_29161424
ssa28_29120031_29120676
ssa28_29120031_29120676
ssa28_29908462_29908729
ssa29_11444068_11444733
ssa29_11444068_11444733
ssa29_11444148_11444507
ssa29_16937682_16939303
ssa29_19977614_19978111
ssa29_19977614_19978111
ssa29_25668792_25670675
ssa29_25703464_25705847
