# Supplementary material for: The structural variation landscape in 492 Atlantic salmon genomes
Source: Nat Commun. 2020 Oct 14;11:5176. doi: 10.1038/s41467-020-18972-x (PMC7560756; doi:10.1038/s41467-020-18972-x)
Supplement: Supplementary file 21 — Supplementary Data 18 [file 41467_2020_18972_MOESM21_ESM.zip › atlantic_salmon_sv_ohnolog_analyses-master/results/intersect_transcripts_ATAC_brain_with_SVs.bed]

ssa01	2872331	2872869	peak_170	0	106590675	ssa01	2843372	2937285	+	ssa01	2870698	2872483	ssa01_2870698_2872483	ssa01	2843372	2937285	106590675	XM_014182131.1	+
ssa01	6708476	6709096	peak_529	0	106606907	ssa01	6693163	6708974	-	ssa01	6658004	6712046	ssa01_6658004_6712046	ssa01	6675431	6677432	106606854	XM_014203286.1	+
ssa01	6708476	6709096	peak_529	0	106606907	ssa01	6693163	6708974	-	ssa01	6658004	6712046	ssa01_6658004_6712046	ssa01	6693163	6708974	106606907	XM_014203403.1	-
ssa01	6803105	6804234	peak_552	0	106607199	ssa01	6738028	6813466	-	ssa01	6804023	6808245	ssa01_6804023_6808245	ssa01	6738028	6813466	106607199	XM_014203948.1	-
ssa01	7847895	7848186	peak_664	0	106608927	ssa01	7810377	7894295	+	ssa01	7847338	7848432	ssa01_7847338_7848432	ssa01	7810377	7894295	106608927	XM_014207439.1	+
ssa01	8206084	8206481	peak_710	0	106610665	ssa01	8176332	8372285	-	ssa01	8205970	8206123	ssa01_8205970_8206123	ssa01	8176332	8372285	106610665	XM_014210302.1	-
ssa01	9306590	9307382	peak_883	0	106613138	ssa01	9254715	9345493	-	ssa01	9306757	9306912	ssa01_9306757_9306912	ssa01	9254715	9345493	106613138	XM_014215215.1	-
ssa01	11499153	11499952	peak_1259	0	106563602	ssa01	11489930	11533192	+	ssa01	11498657	11500294	ssa01_11498657_11500294	ssa01	11489930	11533192	106563602	XM_014129521.1	+
ssa01	12177621	12177790	peak_1310	0	106565054	ssa01	12171475	12182003	-	ssa01	12175692	12179254	ssa01_12175692_12179254	ssa01	12171475	12182003	106565054	XM_014131708.1	-
ssa01	14310739	14310945	peak_1618	0	106566892	ssa01	14291196	14324290	-	ssa01	14310355	14311517	ssa01_14310355_14311517	ssa01	14291196	14324290	106566892	XM_014135554.1	-
ssa01	14436046	14436263	peak_1644	0	106566987	ssa01	14429591	14447242	+	ssa01	14432334	14442285	ssa01_14432334_14442285	ssa01	14429591	14447242	106566987	XM_014135757.1	+
ssa01	14462771	14462987	peak_1645	941	106566078	ssa01	14454123	14461831	+	ssa01	14448322	15330250	ssa01_14448322_15330250	ssa01	14454123	14461831	106566078	XM_014133944.1	+
ssa01	14462771	14462987	peak_1645	941	106566078	ssa01	14454123	14461831	+	ssa01	14448322	15330250	ssa01_14448322_15330250	ssa01	14534453	14542161	106567189	XM_014136322.1	+
ssa01	14462771	14462987	peak_1645	941	106566078	ssa01	14454123	14461831	+	ssa01	14448322	15330250	ssa01_14448322_15330250	ssa01	14641979	14643594	106569215	XM_014140396.1	-
ssa01	14462771	14462987	peak_1645	941	106566078	ssa01	14454123	14461831	+	ssa01	14448322	15330250	ssa01_14448322_15330250	ssa01	14795027	14795692	106568847	XR_001320408.1	+
ssa01	14462771	14462987	peak_1645	941	106566078	ssa01	14454123	14461831	+	ssa01	14448322	15330250	ssa01_14448322_15330250	ssa01	14797024	14810168	106568770	XM_014139493.1	-
ssa01	14462771	14462987	peak_1645	941	106566078	ssa01	14454123	14461831	+	ssa01	14448322	15330250	ssa01_14448322_15330250	ssa01	15115072	15120229	106569385	XM_014140746.1	+
ssa01	14462771	14462987	peak_1645	941	106566078	ssa01	14454123	14461831	+	ssa01	14448322	15330250	ssa01_14448322_15330250	ssa01	15162754	15171187	106569848	XM_014141551.1	-
ssa01	14462771	14462987	peak_1645	941	106566078	ssa01	14454123	14461831	+	ssa01	14448322	15330250	ssa01_14448322_15330250	ssa01	15191203	15192456	106569968	XR_001320597.1	-
ssa01	14462771	14462987	peak_1645	941	106566078	ssa01	14454123	14461831	+	ssa01	14448322	15330250	ssa01_14448322_15330250	ssa01	15323513	15324620	106570354	XR_001320654.1	+
ssa01	14462771	14462987	peak_1645	941	106566078	ssa01	14454123	14461831	+	ssa01	14448322	15330250	ssa01_14448322_15330250	ssa01	14485426	14515593	106567073	XM_014135981.1	+
ssa01	14462771	14462987	peak_1645	941	106566078	ssa01	14454123	14461831	+	ssa01	14448322	15330250	ssa01_14448322_15330250	ssa01	14562190	14574399	106567335	XM_014136656.1	+
ssa01	14462771	14462987	peak_1645	941	106566078	ssa01	14454123	14461831	+	ssa01	14448322	15330250	ssa01_14448322_15330250	ssa01	14572869	14613311	106567684	XM_014137299.1	-
ssa01	14462771	14462987	peak_1645	941	106566078	ssa01	14454123	14461831	+	ssa01	14448322	15330250	ssa01_14448322_15330250	ssa01	14711902	14713145	106568139	XR_001320239.1	+
ssa01	14462771	14462987	peak_1645	941	106566078	ssa01	14454123	14461831	+	ssa01	14448322	15330250	ssa01_14448322_15330250	ssa01	14733559	14755862	106568224	XM_014138874.1	-
ssa01	14462771	14462987	peak_1645	941	106566078	ssa01	14454123	14461831	+	ssa01	14448322	15330250	ssa01_14448322_15330250	ssa01	14769178	14787017	106568712	XM_014139329.1	-
ssa01	14462771	14462987	peak_1645	941	106566078	ssa01	14454123	14461831	+	ssa01	14448322	15330250	ssa01_14448322_15330250	ssa01	15126693	15162467	106569575	XM_014141103.1	-
ssa01	14462771	14462987	peak_1645	941	106566078	ssa01	14454123	14461831	+	ssa01	14448322	15330250	ssa01_14448322_15330250	ssa01	15171219	15183636	106569909	XM_014141677.1	+
ssa01	14462771	14462987	peak_1645	941	106566078	ssa01	14454123	14461831	+	ssa01	14448322	15330250	ssa01_14448322_15330250	ssa01	15206448	15245522	106570006	XM_014141899.1	+
ssa01	14462771	14462987	peak_1645	941	106566078	ssa01	14454123	14461831	+	ssa01	14448322	15330250	ssa01_14448322_15330250	ssa01	15265381	15290768	106570292	XM_014142493.1	-
ssa01	14462771	14462987	peak_1645	941	106566078	ssa01	14454123	14461831	+	ssa01	14448322	15330250	ssa01_14448322_15330250	ssa01	15290753	15313630	106569455	XM_014140862.1	-
ssa01	14462771	14462987	peak_1645	941	106566078	ssa01	14454123	14461831	+	ssa01	14448322	15330250	ssa01_14448322_15330250	ssa01	14810654	14825070	106568883	XM_014139699.1	+
ssa01	14462771	14462987	peak_1645	941	106566078	ssa01	14454123	14461831	+	ssa01	14448322	15330250	ssa01_14448322_15330250	ssa01	14828280	15011417	106569018	XM_014139973.1	+
ssa01	14462771	14462987	peak_1645	941	106566078	ssa01	14454123	14461831	+	ssa01	14448322	15330250	ssa01_14448322_15330250	ssa01	14653871	14729680	106567792	XM_014137658.1	+
ssa01	14485863	14485993	peak_1646	0	106567073	ssa01	14485426	14515593	+	ssa01	14448322	15330250	ssa01_14448322_15330250	ssa01	14454123	14461831	106566078	XM_014133944.1	+
ssa01	14485863	14485993	peak_1646	0	106567073	ssa01	14485426	14515593	+	ssa01	14448322	15330250	ssa01_14448322_15330250	ssa01	14534453	14542161	106567189	XM_014136322.1	+
ssa01	14485863	14485993	peak_1646	0	106567073	ssa01	14485426	14515593	+	ssa01	14448322	15330250	ssa01_14448322_15330250	ssa01	14641979	14643594	106569215	XM_014140396.1	-
ssa01	14485863	14485993	peak_1646	0	106567073	ssa01	14485426	14515593	+	ssa01	14448322	15330250	ssa01_14448322_15330250	ssa01	14795027	14795692	106568847	XR_001320408.1	+
ssa01	14485863	14485993	peak_1646	0	106567073	ssa01	14485426	14515593	+	ssa01	14448322	15330250	ssa01_14448322_15330250	ssa01	14797024	14810168	106568770	XM_014139493.1	-
ssa01	14485863	14485993	peak_1646	0	106567073	ssa01	14485426	14515593	+	ssa01	14448322	15330250	ssa01_14448322_15330250	ssa01	15115072	15120229	106569385	XM_014140746.1	+
ssa01	14485863	14485993	peak_1646	0	106567073	ssa01	14485426	14515593	+	ssa01	14448322	15330250	ssa01_14448322_15330250	ssa01	15162754	15171187	106569848	XM_014141551.1	-
ssa01	14485863	14485993	peak_1646	0	106567073	ssa01	14485426	14515593	+	ssa01	14448322	15330250	ssa01_14448322_15330250	ssa01	15191203	15192456	106569968	XR_001320597.1	-
ssa01	14485863	14485993	peak_1646	0	106567073	ssa01	14485426	14515593	+	ssa01	14448322	15330250	ssa01_14448322_15330250	ssa01	15323513	15324620	106570354	XR_001320654.1	+
ssa01	14485863	14485993	peak_1646	0	106567073	ssa01	14485426	14515593	+	ssa01	14448322	15330250	ssa01_14448322_15330250	ssa01	14485426	14515593	106567073	XM_014135981.1	+
ssa01	14485863	14485993	peak_1646	0	106567073	ssa01	14485426	14515593	+	ssa01	14448322	15330250	ssa01_14448322_15330250	ssa01	14562190	14574399	106567335	XM_014136656.1	+
ssa01	14485863	14485993	peak_1646	0	106567073	ssa01	14485426	14515593	+	ssa01	14448322	15330250	ssa01_14448322_15330250	ssa01	14572869	14613311	106567684	XM_014137299.1	-
ssa01	14485863	14485993	peak_1646	0	106567073	ssa01	14485426	14515593	+	ssa01	14448322	15330250	ssa01_14448322_15330250	ssa01	14711902	14713145	106568139	XR_001320239.1	+
ssa01	14485863	14485993	peak_1646	0	106567073	ssa01	14485426	14515593	+	ssa01	14448322	15330250	ssa01_14448322_15330250	ssa01	14733559	14755862	106568224	XM_014138874.1	-
ssa01	14485863	14485993	peak_1646	0	106567073	ssa01	14485426	14515593	+	ssa01	14448322	15330250	ssa01_14448322_15330250	ssa01	14769178	14787017	106568712	XM_014139329.1	-
ssa01	14485863	14485993	peak_1646	0	106567073	ssa01	14485426	14515593	+	ssa01	14448322	15330250	ssa01_14448322_15330250	ssa01	15126693	15162467	106569575	XM_014141103.1	-
ssa01	14485863	14485993	peak_1646	0	106567073	ssa01	14485426	14515593	+	ssa01	14448322	15330250	ssa01_14448322_15330250	ssa01	15171219	15183636	106569909	XM_014141677.1	+
ssa01	14485863	14485993	peak_1646	0	106567073	ssa01	14485426	14515593	+	ssa01	14448322	15330250	ssa01_14448322_15330250	ssa01	15206448	15245522	106570006	XM_014141899.1	+
ssa01	14485863	14485993	peak_1646	0	106567073	ssa01	14485426	14515593	+	ssa01	14448322	15330250	ssa01_14448322_15330250	ssa01	15265381	15290768	106570292	XM_014142493.1	-
ssa01	14485863	14485993	peak_1646	0	106567073	ssa01	14485426	14515593	+	ssa01	14448322	15330250	ssa01_14448322_15330250	ssa01	15290753	15313630	106569455	XM_014140862.1	-
ssa01	14485863	14485993	peak_1646	0	106567073	ssa01	14485426	14515593	+	ssa01	14448322	15330250	ssa01_14448322_15330250	ssa01	14810654	14825070	106568883	XM_014139699.1	+
ssa01	14485863	14485993	peak_1646	0	106567073	ssa01	14485426	14515593	+	ssa01	14448322	15330250	ssa01_14448322_15330250	ssa01	14828280	15011417	106569018	XM_014139973.1	+
ssa01	14485863	14485993	peak_1646	0	106567073	ssa01	14485426	14515593	+	ssa01	14448322	15330250	ssa01_14448322_15330250	ssa01	14653871	14729680	106567792	XM_014137658.1	+
ssa01	14497079	14497242	peak_1647	0	106567073	ssa01	14485426	14515593	+	ssa01	14448322	15330250	ssa01_14448322_15330250	ssa01	14454123	14461831	106566078	XM_014133944.1	+
ssa01	14497079	14497242	peak_1647	0	106567073	ssa01	14485426	14515593	+	ssa01	14448322	15330250	ssa01_14448322_15330250	ssa01	14534453	14542161	106567189	XM_014136322.1	+
ssa01	14497079	14497242	peak_1647	0	106567073	ssa01	14485426	14515593	+	ssa01	14448322	15330250	ssa01_14448322_15330250	ssa01	14641979	14643594	106569215	XM_014140396.1	-
ssa01	14497079	14497242	peak_1647	0	106567073	ssa01	14485426	14515593	+	ssa01	14448322	15330250	ssa01_14448322_15330250	ssa01	14795027	14795692	106568847	XR_001320408.1	+
ssa01	14497079	14497242	peak_1647	0	106567073	ssa01	14485426	14515593	+	ssa01	14448322	15330250	ssa01_14448322_15330250	ssa01	14797024	14810168	106568770	XM_014139493.1	-
ssa01	14497079	14497242	peak_1647	0	106567073	ssa01	14485426	14515593	+	ssa01	14448322	15330250	ssa01_14448322_15330250	ssa01	15115072	15120229	106569385	XM_014140746.1	+
ssa01	14497079	14497242	peak_1647	0	106567073	ssa01	14485426	14515593	+	ssa01	14448322	15330250	ssa01_14448322_15330250	ssa01	15162754	15171187	106569848	XM_014141551.1	-
ssa01	14497079	14497242	peak_1647	0	106567073	ssa01	14485426	14515593	+	ssa01	14448322	15330250	ssa01_14448322_15330250	ssa01	15191203	15192456	106569968	XR_001320597.1	-
ssa01	14497079	14497242	peak_1647	0	106567073	ssa01	14485426	14515593	+	ssa01	14448322	15330250	ssa01_14448322_15330250	ssa01	15323513	15324620	106570354	XR_001320654.1	+
ssa01	14497079	14497242	peak_1647	0	106567073	ssa01	14485426	14515593	+	ssa01	14448322	15330250	ssa01_14448322_15330250	ssa01	14485426	14515593	106567073	XM_014135981.1	+
ssa01	14497079	14497242	peak_1647	0	106567073	ssa01	14485426	14515593	+	ssa01	14448322	15330250	ssa01_14448322_15330250	ssa01	14562190	14574399	106567335	XM_014136656.1	+
ssa01	14497079	14497242	peak_1647	0	106567073	ssa01	14485426	14515593	+	ssa01	14448322	15330250	ssa01_14448322_15330250	ssa01	14572869	14613311	106567684	XM_014137299.1	-
ssa01	14497079	14497242	peak_1647	0	106567073	ssa01	14485426	14515593	+	ssa01	14448322	15330250	ssa01_14448322_15330250	ssa01	14711902	14713145	106568139	XR_001320239.1	+
ssa01	14497079	14497242	peak_1647	0	106567073	ssa01	14485426	14515593	+	ssa01	14448322	15330250	ssa01_14448322_15330250	ssa01	14733559	14755862	106568224	XM_014138874.1	-
ssa01	14497079	14497242	peak_1647	0	106567073	ssa01	14485426	14515593	+	ssa01	14448322	15330250	ssa01_14448322_15330250	ssa01	14769178	14787017	106568712	XM_014139329.1	-
ssa01	14497079	14497242	peak_1647	0	106567073	ssa01	14485426	14515593	+	ssa01	14448322	15330250	ssa01_14448322_15330250	ssa01	15126693	15162467	106569575	XM_014141103.1	-
ssa01	14497079	14497242	peak_1647	0	106567073	ssa01	14485426	14515593	+	ssa01	14448322	15330250	ssa01_14448322_15330250	ssa01	15171219	15183636	106569909	XM_014141677.1	+
ssa01	14497079	14497242	peak_1647	0	106567073	ssa01	14485426	14515593	+	ssa01	14448322	15330250	ssa01_14448322_15330250	ssa01	15206448	15245522	106570006	XM_014141899.1	+
ssa01	14497079	14497242	peak_1647	0	106567073	ssa01	14485426	14515593	+	ssa01	14448322	15330250	ssa01_14448322_15330250	ssa01	15265381	15290768	106570292	XM_014142493.1	-
ssa01	14497079	14497242	peak_1647	0	106567073	ssa01	14485426	14515593	+	ssa01	14448322	15330250	ssa01_14448322_15330250	ssa01	15290753	15313630	106569455	XM_014140862.1	-
ssa01	14497079	14497242	peak_1647	0	106567073	ssa01	14485426	14515593	+	ssa01	14448322	15330250	ssa01_14448322_15330250	ssa01	14810654	14825070	106568883	XM_014139699.1	+
ssa01	14497079	14497242	peak_1647	0	106567073	ssa01	14485426	14515593	+	ssa01	14448322	15330250	ssa01_14448322_15330250	ssa01	14828280	15011417	106569018	XM_014139973.1	+
ssa01	14497079	14497242	peak_1647	0	106567073	ssa01	14485426	14515593	+	ssa01	14448322	15330250	ssa01_14448322_15330250	ssa01	14653871	14729680	106567792	XM_014137658.1	+
ssa01	14498371	14499153	peak_1648	0	106567073	ssa01	14485426	14515593	+	ssa01	14448322	15330250	ssa01_14448322_15330250	ssa01	14454123	14461831	106566078	XM_014133944.1	+
ssa01	14498371	14499153	peak_1648	0	106567073	ssa01	14485426	14515593	+	ssa01	14448322	15330250	ssa01_14448322_15330250	ssa01	14534453	14542161	106567189	XM_014136322.1	+
ssa01	14498371	14499153	peak_1648	0	106567073	ssa01	14485426	14515593	+	ssa01	14448322	15330250	ssa01_14448322_15330250	ssa01	14641979	14643594	106569215	XM_014140396.1	-
ssa01	14498371	14499153	peak_1648	0	106567073	ssa01	14485426	14515593	+	ssa01	14448322	15330250	ssa01_14448322_15330250	ssa01	14795027	14795692	106568847	XR_001320408.1	+
ssa01	14498371	14499153	peak_1648	0	106567073	ssa01	14485426	14515593	+	ssa01	14448322	15330250	ssa01_14448322_15330250	ssa01	14797024	14810168	106568770	XM_014139493.1	-
ssa01	14498371	14499153	peak_1648	0	106567073	ssa01	14485426	14515593	+	ssa01	14448322	15330250	ssa01_14448322_15330250	ssa01	15115072	15120229	106569385	XM_014140746.1	+
ssa01	14498371	14499153	peak_1648	0	106567073	ssa01	14485426	14515593	+	ssa01	14448322	15330250	ssa01_14448322_15330250	ssa01	15162754	15171187	106569848	XM_014141551.1	-
ssa01	14498371	14499153	peak_1648	0	106567073	ssa01	14485426	14515593	+	ssa01	14448322	15330250	ssa01_14448322_15330250	ssa01	15191203	15192456	106569968	XR_001320597.1	-
ssa01	14498371	14499153	peak_1648	0	106567073	ssa01	14485426	14515593	+	ssa01	14448322	15330250	ssa01_14448322_15330250	ssa01	15323513	15324620	106570354	XR_001320654.1	+
ssa01	14498371	14499153	peak_1648	0	106567073	ssa01	14485426	14515593	+	ssa01	14448322	15330250	ssa01_14448322_15330250	ssa01	14485426	14515593	106567073	XM_014135981.1	+
ssa01	14498371	14499153	peak_1648	0	106567073	ssa01	14485426	14515593	+	ssa01	14448322	15330250	ssa01_14448322_15330250	ssa01	14562190	14574399	106567335	XM_014136656.1	+
ssa01	14498371	14499153	peak_1648	0	106567073	ssa01	14485426	14515593	+	ssa01	14448322	15330250	ssa01_14448322_15330250	ssa01	14572869	14613311	106567684	XM_014137299.1	-
ssa01	14498371	14499153	peak_1648	0	106567073	ssa01	14485426	14515593	+	ssa01	14448322	15330250	ssa01_14448322_15330250	ssa01	14711902	14713145	106568139	XR_001320239.1	+
ssa01	14498371	14499153	peak_1648	0	106567073	ssa01	14485426	14515593	+	ssa01	14448322	15330250	ssa01_14448322_15330250	ssa01	14733559	14755862	106568224	XM_014138874.1	-
ssa01	14498371	14499153	peak_1648	0	106567073	ssa01	14485426	14515593	+	ssa01	14448322	15330250	ssa01_14448322_15330250	ssa01	14769178	14787017	106568712	XM_014139329.1	-
ssa01	14498371	14499153	peak_1648	0	106567073	ssa01	14485426	14515593	+	ssa01	14448322	15330250	ssa01_14448322_15330250	ssa01	15126693	15162467	106569575	XM_014141103.1	-
ssa01	14498371	14499153	peak_1648	0	106567073	ssa01	14485426	14515593	+	ssa01	14448322	15330250	ssa01_14448322_15330250	ssa01	15171219	15183636	106569909	XM_014141677.1	+
ssa01	14498371	14499153	peak_1648	0	106567073	ssa01	14485426	14515593	+	ssa01	14448322	15330250	ssa01_14448322_15330250	ssa01	15206448	15245522	106570006	XM_014141899.1	+
ssa01	14498371	14499153	peak_1648	0	106567073	ssa01	14485426	14515593	+	ssa01	14448322	15330250	ssa01_14448322_15330250	ssa01	15265381	15290768	106570292	XM_014142493.1	-
ssa01	14498371	14499153	peak_1648	0	106567073	ssa01	14485426	14515593	+	ssa01	14448322	15330250	ssa01_14448322_15330250	ssa01	15290753	15313630	106569455	XM_014140862.1	-
ssa01	14498371	14499153	peak_1648	0	106567073	ssa01	14485426	14515593	+	ssa01	14448322	15330250	ssa01_14448322_15330250	ssa01	14810654	14825070	106568883	XM_014139699.1	+
ssa01	14498371	14499153	peak_1648	0	106567073	ssa01	14485426	14515593	+	ssa01	14448322	15330250	ssa01_14448322_15330250	ssa01	14828280	15011417	106569018	XM_014139973.1	+
ssa01	14498371	14499153	peak_1648	0	106567073	ssa01	14485426	14515593	+	ssa01	14448322	15330250	ssa01_14448322_15330250	ssa01	14653871	14729680	106567792	XM_014137658.1	+
ssa01	14505704	14506349	peak_1649	0	106567073	ssa01	14485426	14515593	+	ssa01	14448322	15330250	ssa01_14448322_15330250	ssa01	14454123	14461831	106566078	XM_014133944.1	+
ssa01	14505704	14506349	peak_1649	0	106567073	ssa01	14485426	14515593	+	ssa01	14448322	15330250	ssa01_14448322_15330250	ssa01	14534453	14542161	106567189	XM_014136322.1	+
ssa01	14505704	14506349	peak_1649	0	106567073	ssa01	14485426	14515593	+	ssa01	14448322	15330250	ssa01_14448322_15330250	ssa01	14641979	14643594	106569215	XM_014140396.1	-
ssa01	14505704	14506349	peak_1649	0	106567073	ssa01	14485426	14515593	+	ssa01	14448322	15330250	ssa01_14448322_15330250	ssa01	14795027	14795692	106568847	XR_001320408.1	+
ssa01	14505704	14506349	peak_1649	0	106567073	ssa01	14485426	14515593	+	ssa01	14448322	15330250	ssa01_14448322_15330250	ssa01	14797024	14810168	106568770	XM_014139493.1	-
ssa01	14505704	14506349	peak_1649	0	106567073	ssa01	14485426	14515593	+	ssa01	14448322	15330250	ssa01_14448322_15330250	ssa01	15115072	15120229	106569385	XM_014140746.1	+
ssa01	14505704	14506349	peak_1649	0	106567073	ssa01	14485426	14515593	+	ssa01	14448322	15330250	ssa01_14448322_15330250	ssa01	15162754	15171187	106569848	XM_014141551.1	-
ssa01	14505704	14506349	peak_1649	0	106567073	ssa01	14485426	14515593	+	ssa01	14448322	15330250	ssa01_14448322_15330250	ssa01	15191203	15192456	106569968	XR_001320597.1	-
ssa01	14505704	14506349	peak_1649	0	106567073	ssa01	14485426	14515593	+	ssa01	14448322	15330250	ssa01_14448322_15330250	ssa01	15323513	15324620	106570354	XR_001320654.1	+
ssa01	14505704	14506349	peak_1649	0	106567073	ssa01	14485426	14515593	+	ssa01	14448322	15330250	ssa01_14448322_15330250	ssa01	14485426	14515593	106567073	XM_014135981.1	+
ssa01	14505704	14506349	peak_1649	0	106567073	ssa01	14485426	14515593	+	ssa01	14448322	15330250	ssa01_14448322_15330250	ssa01	14562190	14574399	106567335	XM_014136656.1	+
ssa01	14505704	14506349	peak_1649	0	106567073	ssa01	14485426	14515593	+	ssa01	14448322	15330250	ssa01_14448322_15330250	ssa01	14572869	14613311	106567684	XM_014137299.1	-
ssa01	14505704	14506349	peak_1649	0	106567073	ssa01	14485426	14515593	+	ssa01	14448322	15330250	ssa01_14448322_15330250	ssa01	14711902	14713145	106568139	XR_001320239.1	+
ssa01	14505704	14506349	peak_1649	0	106567073	ssa01	14485426	14515593	+	ssa01	14448322	15330250	ssa01_14448322_15330250	ssa01	14733559	14755862	106568224	XM_014138874.1	-
ssa01	14505704	14506349	peak_1649	0	106567073	ssa01	14485426	14515593	+	ssa01	14448322	15330250	ssa01_14448322_15330250	ssa01	14769178	14787017	106568712	XM_014139329.1	-
ssa01	14505704	14506349	peak_1649	0	106567073	ssa01	14485426	14515593	+	ssa01	14448322	15330250	ssa01_14448322_15330250	ssa01	15126693	15162467	106569575	XM_014141103.1	-
ssa01	14505704	14506349	peak_1649	0	106567073	ssa01	14485426	14515593	+	ssa01	14448322	15330250	ssa01_14448322_15330250	ssa01	15171219	15183636	106569909	XM_014141677.1	+
ssa01	14505704	14506349	peak_1649	0	106567073	ssa01	14485426	14515593	+	ssa01	14448322	15330250	ssa01_14448322_15330250	ssa01	15206448	15245522	106570006	XM_014141899.1	+
ssa01	14505704	14506349	peak_1649	0	106567073	ssa01	14485426	14515593	+	ssa01	14448322	15330250	ssa01_14448322_15330250	ssa01	15265381	15290768	106570292	XM_014142493.1	-
ssa01	14505704	14506349	peak_1649	0	106567073	ssa01	14485426	14515593	+	ssa01	14448322	15330250	ssa01_14448322_15330250	ssa01	15290753	15313630	106569455	XM_014140862.1	-
ssa01	14505704	14506349	peak_1649	0	106567073	ssa01	14485426	14515593	+	ssa01	14448322	15330250	ssa01_14448322_15330250	ssa01	14810654	14825070	106568883	XM_014139699.1	+
ssa01	14505704	14506349	peak_1649	0	106567073	ssa01	14485426	14515593	+	ssa01	14448322	15330250	ssa01_14448322_15330250	ssa01	14828280	15011417	106569018	XM_014139973.1	+
ssa01	14505704	14506349	peak_1649	0	106567073	ssa01	14485426	14515593	+	ssa01	14448322	15330250	ssa01_14448322_15330250	ssa01	14653871	14729680	106567792	XM_014137658.1	+
ssa01	14507838	14508278	peak_1650	0	106567073	ssa01	14485426	14515593	+	ssa01	14448322	15330250	ssa01_14448322_15330250	ssa01	14454123	14461831	106566078	XM_014133944.1	+
ssa01	14507838	14508278	peak_1650	0	106567073	ssa01	14485426	14515593	+	ssa01	14448322	15330250	ssa01_14448322_15330250	ssa01	14534453	14542161	106567189	XM_014136322.1	+
ssa01	14507838	14508278	peak_1650	0	106567073	ssa01	14485426	14515593	+	ssa01	14448322	15330250	ssa01_14448322_15330250	ssa01	14641979	14643594	106569215	XM_014140396.1	-
ssa01	14507838	14508278	peak_1650	0	106567073	ssa01	14485426	14515593	+	ssa01	14448322	15330250	ssa01_14448322_15330250	ssa01	14795027	14795692	106568847	XR_001320408.1	+
ssa01	14507838	14508278	peak_1650	0	106567073	ssa01	14485426	14515593	+	ssa01	14448322	15330250	ssa01_14448322_15330250	ssa01	14797024	14810168	106568770	XM_014139493.1	-
ssa01	14507838	14508278	peak_1650	0	106567073	ssa01	14485426	14515593	+	ssa01	14448322	15330250	ssa01_14448322_15330250	ssa01	15115072	15120229	106569385	XM_014140746.1	+
ssa01	14507838	14508278	peak_1650	0	106567073	ssa01	14485426	14515593	+	ssa01	14448322	15330250	ssa01_14448322_15330250	ssa01	15162754	15171187	106569848	XM_014141551.1	-
ssa01	14507838	14508278	peak_1650	0	106567073	ssa01	14485426	14515593	+	ssa01	14448322	15330250	ssa01_14448322_15330250	ssa01	15191203	15192456	106569968	XR_001320597.1	-
ssa01	14507838	14508278	peak_1650	0	106567073	ssa01	14485426	14515593	+	ssa01	14448322	15330250	ssa01_14448322_15330250	ssa01	15323513	15324620	106570354	XR_001320654.1	+
ssa01	14507838	14508278	peak_1650	0	106567073	ssa01	14485426	14515593	+	ssa01	14448322	15330250	ssa01_14448322_15330250	ssa01	14485426	14515593	106567073	XM_014135981.1	+
ssa01	14507838	14508278	peak_1650	0	106567073	ssa01	14485426	14515593	+	ssa01	14448322	15330250	ssa01_14448322_15330250	ssa01	14562190	14574399	106567335	XM_014136656.1	+
ssa01	14507838	14508278	peak_1650	0	106567073	ssa01	14485426	14515593	+	ssa01	14448322	15330250	ssa01_14448322_15330250	ssa01	14572869	14613311	106567684	XM_014137299.1	-
ssa01	14507838	14508278	peak_1650	0	106567073	ssa01	14485426	14515593	+	ssa01	14448322	15330250	ssa01_14448322_15330250	ssa01	14711902	14713145	106568139	XR_001320239.1	+
ssa01	14507838	14508278	peak_1650	0	106567073	ssa01	14485426	14515593	+	ssa01	14448322	15330250	ssa01_14448322_15330250	ssa01	14733559	14755862	106568224	XM_014138874.1	-
ssa01	14507838	14508278	peak_1650	0	106567073	ssa01	14485426	14515593	+	ssa01	14448322	15330250	ssa01_14448322_15330250	ssa01	14769178	14787017	106568712	XM_014139329.1	-
ssa01	14507838	14508278	peak_1650	0	106567073	ssa01	14485426	14515593	+	ssa01	14448322	15330250	ssa01_14448322_15330250	ssa01	15126693	15162467	106569575	XM_014141103.1	-
ssa01	14507838	14508278	peak_1650	0	106567073	ssa01	14485426	14515593	+	ssa01	14448322	15330250	ssa01_14448322_15330250	ssa01	15171219	15183636	106569909	XM_014141677.1	+
ssa01	14507838	14508278	peak_1650	0	106567073	ssa01	14485426	14515593	+	ssa01	14448322	15330250	ssa01_14448322_15330250	ssa01	15206448	15245522	106570006	XM_014141899.1	+
ssa01	14507838	14508278	peak_1650	0	106567073	ssa01	14485426	14515593	+	ssa01	14448322	15330250	ssa01_14448322_15330250	ssa01	15265381	15290768	106570292	XM_014142493.1	-
ssa01	14507838	14508278	peak_1650	0	106567073	ssa01	14485426	14515593	+	ssa01	14448322	15330250	ssa01_14448322_15330250	ssa01	15290753	15313630	106569455	XM_014140862.1	-
ssa01	14507838	14508278	peak_1650	0	106567073	ssa01	14485426	14515593	+	ssa01	14448322	15330250	ssa01_14448322_15330250	ssa01	14810654	14825070	106568883	XM_014139699.1	+
ssa01	14507838	14508278	peak_1650	0	106567073	ssa01	14485426	14515593	+	ssa01	14448322	15330250	ssa01_14448322_15330250	ssa01	14828280	15011417	106569018	XM_014139973.1	+
ssa01	14507838	14508278	peak_1650	0	106567073	ssa01	14485426	14515593	+	ssa01	14448322	15330250	ssa01_14448322_15330250	ssa01	14653871	14729680	106567792	XM_014137658.1	+
ssa01	14511026	14512020	peak_1651	0	106567073	ssa01	14485426	14515593	+	ssa01	14448322	15330250	ssa01_14448322_15330250	ssa01	14454123	14461831	106566078	XM_014133944.1	+
ssa01	14511026	14512020	peak_1651	0	106567073	ssa01	14485426	14515593	+	ssa01	14448322	15330250	ssa01_14448322_15330250	ssa01	14534453	14542161	106567189	XM_014136322.1	+
ssa01	14511026	14512020	peak_1651	0	106567073	ssa01	14485426	14515593	+	ssa01	14448322	15330250	ssa01_14448322_15330250	ssa01	14641979	14643594	106569215	XM_014140396.1	-
ssa01	14511026	14512020	peak_1651	0	106567073	ssa01	14485426	14515593	+	ssa01	14448322	15330250	ssa01_14448322_15330250	ssa01	14795027	14795692	106568847	XR_001320408.1	+
ssa01	14511026	14512020	peak_1651	0	106567073	ssa01	14485426	14515593	+	ssa01	14448322	15330250	ssa01_14448322_15330250	ssa01	14797024	14810168	106568770	XM_014139493.1	-
ssa01	14511026	14512020	peak_1651	0	106567073	ssa01	14485426	14515593	+	ssa01	14448322	15330250	ssa01_14448322_15330250	ssa01	15115072	15120229	106569385	XM_014140746.1	+
ssa01	14511026	14512020	peak_1651	0	106567073	ssa01	14485426	14515593	+	ssa01	14448322	15330250	ssa01_14448322_15330250	ssa01	15162754	15171187	106569848	XM_014141551.1	-
ssa01	14511026	14512020	peak_1651	0	106567073	ssa01	14485426	14515593	+	ssa01	14448322	15330250	ssa01_14448322_15330250	ssa01	15191203	15192456	106569968	XR_001320597.1	-
ssa01	14511026	14512020	peak_1651	0	106567073	ssa01	14485426	14515593	+	ssa01	14448322	15330250	ssa01_14448322_15330250	ssa01	15323513	15324620	106570354	XR_001320654.1	+
ssa01	14511026	14512020	peak_1651	0	106567073	ssa01	14485426	14515593	+	ssa01	14448322	15330250	ssa01_14448322_15330250	ssa01	14485426	14515593	106567073	XM_014135981.1	+
ssa01	14511026	14512020	peak_1651	0	106567073	ssa01	14485426	14515593	+	ssa01	14448322	15330250	ssa01_14448322_15330250	ssa01	14562190	14574399	106567335	XM_014136656.1	+
ssa01	14511026	14512020	peak_1651	0	106567073	ssa01	14485426	14515593	+	ssa01	14448322	15330250	ssa01_14448322_15330250	ssa01	14572869	14613311	106567684	XM_014137299.1	-
ssa01	14511026	14512020	peak_1651	0	106567073	ssa01	14485426	14515593	+	ssa01	14448322	15330250	ssa01_14448322_15330250	ssa01	14711902	14713145	106568139	XR_001320239.1	+
ssa01	14511026	14512020	peak_1651	0	106567073	ssa01	14485426	14515593	+	ssa01	14448322	15330250	ssa01_14448322_15330250	ssa01	14733559	14755862	106568224	XM_014138874.1	-
ssa01	14511026	14512020	peak_1651	0	106567073	ssa01	14485426	14515593	+	ssa01	14448322	15330250	ssa01_14448322_15330250	ssa01	14769178	14787017	106568712	XM_014139329.1	-
ssa01	14511026	14512020	peak_1651	0	106567073	ssa01	14485426	14515593	+	ssa01	14448322	15330250	ssa01_14448322_15330250	ssa01	15126693	15162467	106569575	XM_014141103.1	-
ssa01	14511026	14512020	peak_1651	0	106567073	ssa01	14485426	14515593	+	ssa01	14448322	15330250	ssa01_14448322_15330250	ssa01	15171219	15183636	106569909	XM_014141677.1	+
ssa01	14511026	14512020	peak_1651	0	106567073	ssa01	14485426	14515593	+	ssa01	14448322	15330250	ssa01_14448322_15330250	ssa01	15206448	15245522	106570006	XM_014141899.1	+
ssa01	14511026	14512020	peak_1651	0	106567073	ssa01	14485426	14515593	+	ssa01	14448322	15330250	ssa01_14448322_15330250	ssa01	15265381	15290768	106570292	XM_014142493.1	-
ssa01	14511026	14512020	peak_1651	0	106567073	ssa01	14485426	14515593	+	ssa01	14448322	15330250	ssa01_14448322_15330250	ssa01	15290753	15313630	106569455	XM_014140862.1	-
ssa01	14511026	14512020	peak_1651	0	106567073	ssa01	14485426	14515593	+	ssa01	14448322	15330250	ssa01_14448322_15330250	ssa01	14810654	14825070	106568883	XM_014139699.1	+
ssa01	14511026	14512020	peak_1651	0	106567073	ssa01	14485426	14515593	+	ssa01	14448322	15330250	ssa01_14448322_15330250	ssa01	14828280	15011417	106569018	XM_014139973.1	+
ssa01	14511026	14512020	peak_1651	0	106567073	ssa01	14485426	14515593	+	ssa01	14448322	15330250	ssa01_14448322_15330250	ssa01	14653871	14729680	106567792	XM_014137658.1	+
ssa01	14513378	14513716	peak_1652	0	106567073	ssa01	14485426	14515593	+	ssa01	14448322	15330250	ssa01_14448322_15330250	ssa01	14454123	14461831	106566078	XM_014133944.1	+
ssa01	14513378	14513716	peak_1652	0	106567073	ssa01	14485426	14515593	+	ssa01	14448322	15330250	ssa01_14448322_15330250	ssa01	14534453	14542161	106567189	XM_014136322.1	+
ssa01	14513378	14513716	peak_1652	0	106567073	ssa01	14485426	14515593	+	ssa01	14448322	15330250	ssa01_14448322_15330250	ssa01	14641979	14643594	106569215	XM_014140396.1	-
ssa01	14513378	14513716	peak_1652	0	106567073	ssa01	14485426	14515593	+	ssa01	14448322	15330250	ssa01_14448322_15330250	ssa01	14795027	14795692	106568847	XR_001320408.1	+
ssa01	14513378	14513716	peak_1652	0	106567073	ssa01	14485426	14515593	+	ssa01	14448322	15330250	ssa01_14448322_15330250	ssa01	14797024	14810168	106568770	XM_014139493.1	-
ssa01	14513378	14513716	peak_1652	0	106567073	ssa01	14485426	14515593	+	ssa01	14448322	15330250	ssa01_14448322_15330250	ssa01	15115072	15120229	106569385	XM_014140746.1	+
ssa01	14513378	14513716	peak_1652	0	106567073	ssa01	14485426	14515593	+	ssa01	14448322	15330250	ssa01_14448322_15330250	ssa01	15162754	15171187	106569848	XM_014141551.1	-
ssa01	14513378	14513716	peak_1652	0	106567073	ssa01	14485426	14515593	+	ssa01	14448322	15330250	ssa01_14448322_15330250	ssa01	15191203	15192456	106569968	XR_001320597.1	-
ssa01	14513378	14513716	peak_1652	0	106567073	ssa01	14485426	14515593	+	ssa01	14448322	15330250	ssa01_14448322_15330250	ssa01	15323513	15324620	106570354	XR_001320654.1	+
ssa01	14513378	14513716	peak_1652	0	106567073	ssa01	14485426	14515593	+	ssa01	14448322	15330250	ssa01_14448322_15330250	ssa01	14485426	14515593	106567073	XM_014135981.1	+
ssa01	14513378	14513716	peak_1652	0	106567073	ssa01	14485426	14515593	+	ssa01	14448322	15330250	ssa01_14448322_15330250	ssa01	14562190	14574399	106567335	XM_014136656.1	+
ssa01	14513378	14513716	peak_1652	0	106567073	ssa01	14485426	14515593	+	ssa01	14448322	15330250	ssa01_14448322_15330250	ssa01	14572869	14613311	106567684	XM_014137299.1	-
ssa01	14513378	14513716	peak_1652	0	106567073	ssa01	14485426	14515593	+	ssa01	14448322	15330250	ssa01_14448322_15330250	ssa01	14711902	14713145	106568139	XR_001320239.1	+
ssa01	14513378	14513716	peak_1652	0	106567073	ssa01	14485426	14515593	+	ssa01	14448322	15330250	ssa01_14448322_15330250	ssa01	14733559	14755862	106568224	XM_014138874.1	-
ssa01	14513378	14513716	peak_1652	0	106567073	ssa01	14485426	14515593	+	ssa01	14448322	15330250	ssa01_14448322_15330250	ssa01	14769178	14787017	106568712	XM_014139329.1	-
ssa01	14513378	14513716	peak_1652	0	106567073	ssa01	14485426	14515593	+	ssa01	14448322	15330250	ssa01_14448322_15330250	ssa01	15126693	15162467	106569575	XM_014141103.1	-
ssa01	14513378	14513716	peak_1652	0	106567073	ssa01	14485426	14515593	+	ssa01	14448322	15330250	ssa01_14448322_15330250	ssa01	15171219	15183636	106569909	XM_014141677.1	+
ssa01	14513378	14513716	peak_1652	0	106567073	ssa01	14485426	14515593	+	ssa01	14448322	15330250	ssa01_14448322_15330250	ssa01	15206448	15245522	106570006	XM_014141899.1	+
ssa01	14513378	14513716	peak_1652	0	106567073	ssa01	14485426	14515593	+	ssa01	14448322	15330250	ssa01_14448322_15330250	ssa01	15265381	15290768	106570292	XM_014142493.1	-
ssa01	14513378	14513716	peak_1652	0	106567073	ssa01	14485426	14515593	+	ssa01	14448322	15330250	ssa01_14448322_15330250	ssa01	15290753	15313630	106569455	XM_014140862.1	-
ssa01	14513378	14513716	peak_1652	0	106567073	ssa01	14485426	14515593	+	ssa01	14448322	15330250	ssa01_14448322_15330250	ssa01	14810654	14825070	106568883	XM_014139699.1	+
ssa01	14513378	14513716	peak_1652	0	106567073	ssa01	14485426	14515593	+	ssa01	14448322	15330250	ssa01_14448322_15330250	ssa01	14828280	15011417	106569018	XM_014139973.1	+
ssa01	14513378	14513716	peak_1652	0	106567073	ssa01	14485426	14515593	+	ssa01	14448322	15330250	ssa01_14448322_15330250	ssa01	14653871	14729680	106567792	XM_014137658.1	+
ssa01	14514084	14514192	peak_1653	0	106567073	ssa01	14485426	14515593	+	ssa01	14448322	15330250	ssa01_14448322_15330250	ssa01	14454123	14461831	106566078	XM_014133944.1	+
ssa01	14514084	14514192	peak_1653	0	106567073	ssa01	14485426	14515593	+	ssa01	14448322	15330250	ssa01_14448322_15330250	ssa01	14534453	14542161	106567189	XM_014136322.1	+
ssa01	14514084	14514192	peak_1653	0	106567073	ssa01	14485426	14515593	+	ssa01	14448322	15330250	ssa01_14448322_15330250	ssa01	14641979	14643594	106569215	XM_014140396.1	-
ssa01	14514084	14514192	peak_1653	0	106567073	ssa01	14485426	14515593	+	ssa01	14448322	15330250	ssa01_14448322_15330250	ssa01	14795027	14795692	106568847	XR_001320408.1	+
ssa01	14514084	14514192	peak_1653	0	106567073	ssa01	14485426	14515593	+	ssa01	14448322	15330250	ssa01_14448322_15330250	ssa01	14797024	14810168	106568770	XM_014139493.1	-
ssa01	14514084	14514192	peak_1653	0	106567073	ssa01	14485426	14515593	+	ssa01	14448322	15330250	ssa01_14448322_15330250	ssa01	15115072	15120229	106569385	XM_014140746.1	+
ssa01	14514084	14514192	peak_1653	0	106567073	ssa01	14485426	14515593	+	ssa01	14448322	15330250	ssa01_14448322_15330250	ssa01	15162754	15171187	106569848	XM_014141551.1	-
ssa01	14514084	14514192	peak_1653	0	106567073	ssa01	14485426	14515593	+	ssa01	14448322	15330250	ssa01_14448322_15330250	ssa01	15191203	15192456	106569968	XR_001320597.1	-
ssa01	14514084	14514192	peak_1653	0	106567073	ssa01	14485426	14515593	+	ssa01	14448322	15330250	ssa01_14448322_15330250	ssa01	15323513	15324620	106570354	XR_001320654.1	+
ssa01	14514084	14514192	peak_1653	0	106567073	ssa01	14485426	14515593	+	ssa01	14448322	15330250	ssa01_14448322_15330250	ssa01	14485426	14515593	106567073	XM_014135981.1	+
ssa01	14514084	14514192	peak_1653	0	106567073	ssa01	14485426	14515593	+	ssa01	14448322	15330250	ssa01_14448322_15330250	ssa01	14562190	14574399	106567335	XM_014136656.1	+
ssa01	14514084	14514192	peak_1653	0	106567073	ssa01	14485426	14515593	+	ssa01	14448322	15330250	ssa01_14448322_15330250	ssa01	14572869	14613311	106567684	XM_014137299.1	-
ssa01	14514084	14514192	peak_1653	0	106567073	ssa01	14485426	14515593	+	ssa01	14448322	15330250	ssa01_14448322_15330250	ssa01	14711902	14713145	106568139	XR_001320239.1	+
ssa01	14514084	14514192	peak_1653	0	106567073	ssa01	14485426	14515593	+	ssa01	14448322	15330250	ssa01_14448322_15330250	ssa01	14733559	14755862	106568224	XM_014138874.1	-
ssa01	14514084	14514192	peak_1653	0	106567073	ssa01	14485426	14515593	+	ssa01	14448322	15330250	ssa01_14448322_15330250	ssa01	14769178	14787017	106568712	XM_014139329.1	-
ssa01	14514084	14514192	peak_1653	0	106567073	ssa01	14485426	14515593	+	ssa01	14448322	15330250	ssa01_14448322_15330250	ssa01	15126693	15162467	106569575	XM_014141103.1	-
ssa01	14514084	14514192	peak_1653	0	106567073	ssa01	14485426	14515593	+	ssa01	14448322	15330250	ssa01_14448322_15330250	ssa01	15171219	15183636	106569909	XM_014141677.1	+
ssa01	14514084	14514192	peak_1653	0	106567073	ssa01	14485426	14515593	+	ssa01	14448322	15330250	ssa01_14448322_15330250	ssa01	15206448	15245522	106570006	XM_014141899.1	+
ssa01	14514084	14514192	peak_1653	0	106567073	ssa01	14485426	14515593	+	ssa01	14448322	15330250	ssa01_14448322_15330250	ssa01	15265381	15290768	106570292	XM_014142493.1	-
ssa01	14514084	14514192	peak_1653	0	106567073	ssa01	14485426	14515593	+	ssa01	14448322	15330250	ssa01_14448322_15330250	ssa01	15290753	15313630	106569455	XM_014140862.1	-
ssa01	14514084	14514192	peak_1653	0	106567073	ssa01	14485426	14515593	+	ssa01	14448322	15330250	ssa01_14448322_15330250	ssa01	14810654	14825070	106568883	XM_014139699.1	+
ssa01	14514084	14514192	peak_1653	0	106567073	ssa01	14485426	14515593	+	ssa01	14448322	15330250	ssa01_14448322_15330250	ssa01	14828280	15011417	106569018	XM_014139973.1	+
ssa01	14514084	14514192	peak_1653	0	106567073	ssa01	14485426	14515593	+	ssa01	14448322	15330250	ssa01_14448322_15330250	ssa01	14653871	14729680	106567792	XM_014137658.1	+
ssa01	14533922	14534783	peak_1660	0	106567189	ssa01	14534453	14542161	+	ssa01	14448322	15330250	ssa01_14448322_15330250	ssa01	14454123	14461831	106566078	XM_014133944.1	+
ssa01	14533922	14534783	peak_1660	0	106567189	ssa01	14534453	14542161	+	ssa01	14448322	15330250	ssa01_14448322_15330250	ssa01	14534453	14542161	106567189	XM_014136322.1	+
ssa01	14533922	14534783	peak_1660	0	106567189	ssa01	14534453	14542161	+	ssa01	14448322	15330250	ssa01_14448322_15330250	ssa01	14641979	14643594	106569215	XM_014140396.1	-
ssa01	14533922	14534783	peak_1660	0	106567189	ssa01	14534453	14542161	+	ssa01	14448322	15330250	ssa01_14448322_15330250	ssa01	14795027	14795692	106568847	XR_001320408.1	+
ssa01	14533922	14534783	peak_1660	0	106567189	ssa01	14534453	14542161	+	ssa01	14448322	15330250	ssa01_14448322_15330250	ssa01	14797024	14810168	106568770	XM_014139493.1	-
ssa01	14533922	14534783	peak_1660	0	106567189	ssa01	14534453	14542161	+	ssa01	14448322	15330250	ssa01_14448322_15330250	ssa01	15115072	15120229	106569385	XM_014140746.1	+
ssa01	14533922	14534783	peak_1660	0	106567189	ssa01	14534453	14542161	+	ssa01	14448322	15330250	ssa01_14448322_15330250	ssa01	15162754	15171187	106569848	XM_014141551.1	-
ssa01	14533922	14534783	peak_1660	0	106567189	ssa01	14534453	14542161	+	ssa01	14448322	15330250	ssa01_14448322_15330250	ssa01	15191203	15192456	106569968	XR_001320597.1	-
ssa01	14533922	14534783	peak_1660	0	106567189	ssa01	14534453	14542161	+	ssa01	14448322	15330250	ssa01_14448322_15330250	ssa01	15323513	15324620	106570354	XR_001320654.1	+
ssa01	14533922	14534783	peak_1660	0	106567189	ssa01	14534453	14542161	+	ssa01	14448322	15330250	ssa01_14448322_15330250	ssa01	14485426	14515593	106567073	XM_014135981.1	+
ssa01	14533922	14534783	peak_1660	0	106567189	ssa01	14534453	14542161	+	ssa01	14448322	15330250	ssa01_14448322_15330250	ssa01	14562190	14574399	106567335	XM_014136656.1	+
ssa01	14533922	14534783	peak_1660	0	106567189	ssa01	14534453	14542161	+	ssa01	14448322	15330250	ssa01_14448322_15330250	ssa01	14572869	14613311	106567684	XM_014137299.1	-
ssa01	14533922	14534783	peak_1660	0	106567189	ssa01	14534453	14542161	+	ssa01	14448322	15330250	ssa01_14448322_15330250	ssa01	14711902	14713145	106568139	XR_001320239.1	+
ssa01	14533922	14534783	peak_1660	0	106567189	ssa01	14534453	14542161	+	ssa01	14448322	15330250	ssa01_14448322_15330250	ssa01	14733559	14755862	106568224	XM_014138874.1	-
ssa01	14533922	14534783	peak_1660	0	106567189	ssa01	14534453	14542161	+	ssa01	14448322	15330250	ssa01_14448322_15330250	ssa01	14769178	14787017	106568712	XM_014139329.1	-
ssa01	14533922	14534783	peak_1660	0	106567189	ssa01	14534453	14542161	+	ssa01	14448322	15330250	ssa01_14448322_15330250	ssa01	15126693	15162467	106569575	XM_014141103.1	-
ssa01	14533922	14534783	peak_1660	0	106567189	ssa01	14534453	14542161	+	ssa01	14448322	15330250	ssa01_14448322_15330250	ssa01	15171219	15183636	106569909	XM_014141677.1	+
ssa01	14533922	14534783	peak_1660	0	106567189	ssa01	14534453	14542161	+	ssa01	14448322	15330250	ssa01_14448322_15330250	ssa01	15206448	15245522	106570006	XM_014141899.1	+
ssa01	14533922	14534783	peak_1660	0	106567189	ssa01	14534453	14542161	+	ssa01	14448322	15330250	ssa01_14448322_15330250	ssa01	15265381	15290768	106570292	XM_014142493.1	-
ssa01	14533922	14534783	peak_1660	0	106567189	ssa01	14534453	14542161	+	ssa01	14448322	15330250	ssa01_14448322_15330250	ssa01	15290753	15313630	106569455	XM_014140862.1	-
ssa01	14533922	14534783	peak_1660	0	106567189	ssa01	14534453	14542161	+	ssa01	14448322	15330250	ssa01_14448322_15330250	ssa01	14810654	14825070	106568883	XM_014139699.1	+
ssa01	14533922	14534783	peak_1660	0	106567189	ssa01	14534453	14542161	+	ssa01	14448322	15330250	ssa01_14448322_15330250	ssa01	14828280	15011417	106569018	XM_014139973.1	+
ssa01	14533922	14534783	peak_1660	0	106567189	ssa01	14534453	14542161	+	ssa01	14448322	15330250	ssa01_14448322_15330250	ssa01	14653871	14729680	106567792	XM_014137658.1	+
ssa01	14534923	14536221	peak_1661	0	106567189	ssa01	14534453	14542161	+	ssa01	14448322	15330250	ssa01_14448322_15330250	ssa01	14454123	14461831	106566078	XM_014133944.1	+
ssa01	14534923	14536221	peak_1661	0	106567189	ssa01	14534453	14542161	+	ssa01	14448322	15330250	ssa01_14448322_15330250	ssa01	14534453	14542161	106567189	XM_014136322.1	+
ssa01	14534923	14536221	peak_1661	0	106567189	ssa01	14534453	14542161	+	ssa01	14448322	15330250	ssa01_14448322_15330250	ssa01	14641979	14643594	106569215	XM_014140396.1	-
ssa01	14534923	14536221	peak_1661	0	106567189	ssa01	14534453	14542161	+	ssa01	14448322	15330250	ssa01_14448322_15330250	ssa01	14795027	14795692	106568847	XR_001320408.1	+
ssa01	14534923	14536221	peak_1661	0	106567189	ssa01	14534453	14542161	+	ssa01	14448322	15330250	ssa01_14448322_15330250	ssa01	14797024	14810168	106568770	XM_014139493.1	-
ssa01	14534923	14536221	peak_1661	0	106567189	ssa01	14534453	14542161	+	ssa01	14448322	15330250	ssa01_14448322_15330250	ssa01	15115072	15120229	106569385	XM_014140746.1	+
ssa01	14534923	14536221	peak_1661	0	106567189	ssa01	14534453	14542161	+	ssa01	14448322	15330250	ssa01_14448322_15330250	ssa01	15162754	15171187	106569848	XM_014141551.1	-
ssa01	14534923	14536221	peak_1661	0	106567189	ssa01	14534453	14542161	+	ssa01	14448322	15330250	ssa01_14448322_15330250	ssa01	15191203	15192456	106569968	XR_001320597.1	-
ssa01	14534923	14536221	peak_1661	0	106567189	ssa01	14534453	14542161	+	ssa01	14448322	15330250	ssa01_14448322_15330250	ssa01	15323513	15324620	106570354	XR_001320654.1	+
ssa01	14534923	14536221	peak_1661	0	106567189	ssa01	14534453	14542161	+	ssa01	14448322	15330250	ssa01_14448322_15330250	ssa01	14485426	14515593	106567073	XM_014135981.1	+
ssa01	14534923	14536221	peak_1661	0	106567189	ssa01	14534453	14542161	+	ssa01	14448322	15330250	ssa01_14448322_15330250	ssa01	14562190	14574399	106567335	XM_014136656.1	+
ssa01	14534923	14536221	peak_1661	0	106567189	ssa01	14534453	14542161	+	ssa01	14448322	15330250	ssa01_14448322_15330250	ssa01	14572869	14613311	106567684	XM_014137299.1	-
ssa01	14534923	14536221	peak_1661	0	106567189	ssa01	14534453	14542161	+	ssa01	14448322	15330250	ssa01_14448322_15330250	ssa01	14711902	14713145	106568139	XR_001320239.1	+
ssa01	14534923	14536221	peak_1661	0	106567189	ssa01	14534453	14542161	+	ssa01	14448322	15330250	ssa01_14448322_15330250	ssa01	14733559	14755862	106568224	XM_014138874.1	-
ssa01	14534923	14536221	peak_1661	0	106567189	ssa01	14534453	14542161	+	ssa01	14448322	15330250	ssa01_14448322_15330250	ssa01	14769178	14787017	106568712	XM_014139329.1	-
ssa01	14534923	14536221	peak_1661	0	106567189	ssa01	14534453	14542161	+	ssa01	14448322	15330250	ssa01_14448322_15330250	ssa01	15126693	15162467	106569575	XM_014141103.1	-
ssa01	14534923	14536221	peak_1661	0	106567189	ssa01	14534453	14542161	+	ssa01	14448322	15330250	ssa01_14448322_15330250	ssa01	15171219	15183636	106569909	XM_014141677.1	+
ssa01	14534923	14536221	peak_1661	0	106567189	ssa01	14534453	14542161	+	ssa01	14448322	15330250	ssa01_14448322_15330250	ssa01	15206448	15245522	106570006	XM_014141899.1	+
ssa01	14534923	14536221	peak_1661	0	106567189	ssa01	14534453	14542161	+	ssa01	14448322	15330250	ssa01_14448322_15330250	ssa01	15265381	15290768	106570292	XM_014142493.1	-
ssa01	14534923	14536221	peak_1661	0	106567189	ssa01	14534453	14542161	+	ssa01	14448322	15330250	ssa01_14448322_15330250	ssa01	15290753	15313630	106569455	XM_014140862.1	-
ssa01	14534923	14536221	peak_1661	0	106567189	ssa01	14534453	14542161	+	ssa01	14448322	15330250	ssa01_14448322_15330250	ssa01	14810654	14825070	106568883	XM_014139699.1	+
ssa01	14534923	14536221	peak_1661	0	106567189	ssa01	14534453	14542161	+	ssa01	14448322	15330250	ssa01_14448322_15330250	ssa01	14828280	15011417	106569018	XM_014139973.1	+
ssa01	14534923	14536221	peak_1661	0	106567189	ssa01	14534453	14542161	+	ssa01	14448322	15330250	ssa01_14448322_15330250	ssa01	14653871	14729680	106567792	XM_014137658.1	+
ssa01	14540253	14540712	peak_1662	0	106567189	ssa01	14534453	14542161	+	ssa01	14448322	15330250	ssa01_14448322_15330250	ssa01	14454123	14461831	106566078	XM_014133944.1	+
ssa01	14540253	14540712	peak_1662	0	106567189	ssa01	14534453	14542161	+	ssa01	14448322	15330250	ssa01_14448322_15330250	ssa01	14534453	14542161	106567189	XM_014136322.1	+
ssa01	14540253	14540712	peak_1662	0	106567189	ssa01	14534453	14542161	+	ssa01	14448322	15330250	ssa01_14448322_15330250	ssa01	14641979	14643594	106569215	XM_014140396.1	-
ssa01	14540253	14540712	peak_1662	0	106567189	ssa01	14534453	14542161	+	ssa01	14448322	15330250	ssa01_14448322_15330250	ssa01	14795027	14795692	106568847	XR_001320408.1	+
ssa01	14540253	14540712	peak_1662	0	106567189	ssa01	14534453	14542161	+	ssa01	14448322	15330250	ssa01_14448322_15330250	ssa01	14797024	14810168	106568770	XM_014139493.1	-
ssa01	14540253	14540712	peak_1662	0	106567189	ssa01	14534453	14542161	+	ssa01	14448322	15330250	ssa01_14448322_15330250	ssa01	15115072	15120229	106569385	XM_014140746.1	+
ssa01	14540253	14540712	peak_1662	0	106567189	ssa01	14534453	14542161	+	ssa01	14448322	15330250	ssa01_14448322_15330250	ssa01	15162754	15171187	106569848	XM_014141551.1	-
ssa01	14540253	14540712	peak_1662	0	106567189	ssa01	14534453	14542161	+	ssa01	14448322	15330250	ssa01_14448322_15330250	ssa01	15191203	15192456	106569968	XR_001320597.1	-
ssa01	14540253	14540712	peak_1662	0	106567189	ssa01	14534453	14542161	+	ssa01	14448322	15330250	ssa01_14448322_15330250	ssa01	15323513	15324620	106570354	XR_001320654.1	+
ssa01	14540253	14540712	peak_1662	0	106567189	ssa01	14534453	14542161	+	ssa01	14448322	15330250	ssa01_14448322_15330250	ssa01	14485426	14515593	106567073	XM_014135981.1	+
ssa01	14540253	14540712	peak_1662	0	106567189	ssa01	14534453	14542161	+	ssa01	14448322	15330250	ssa01_14448322_15330250	ssa01	14562190	14574399	106567335	XM_014136656.1	+
ssa01	14540253	14540712	peak_1662	0	106567189	ssa01	14534453	14542161	+	ssa01	14448322	15330250	ssa01_14448322_15330250	ssa01	14572869	14613311	106567684	XM_014137299.1	-
ssa01	14540253	14540712	peak_1662	0	106567189	ssa01	14534453	14542161	+	ssa01	14448322	15330250	ssa01_14448322_15330250	ssa01	14711902	14713145	106568139	XR_001320239.1	+
ssa01	14540253	14540712	peak_1662	0	106567189	ssa01	14534453	14542161	+	ssa01	14448322	15330250	ssa01_14448322_15330250	ssa01	14733559	14755862	106568224	XM_014138874.1	-
ssa01	14540253	14540712	peak_1662	0	106567189	ssa01	14534453	14542161	+	ssa01	14448322	15330250	ssa01_14448322_15330250	ssa01	14769178	14787017	106568712	XM_014139329.1	-
ssa01	14540253	14540712	peak_1662	0	106567189	ssa01	14534453	14542161	+	ssa01	14448322	15330250	ssa01_14448322_15330250	ssa01	15126693	15162467	106569575	XM_014141103.1	-
ssa01	14540253	14540712	peak_1662	0	106567189	ssa01	14534453	14542161	+	ssa01	14448322	15330250	ssa01_14448322_15330250	ssa01	15171219	15183636	106569909	XM_014141677.1	+
ssa01	14540253	14540712	peak_1662	0	106567189	ssa01	14534453	14542161	+	ssa01	14448322	15330250	ssa01_14448322_15330250	ssa01	15206448	15245522	106570006	XM_014141899.1	+
ssa01	14540253	14540712	peak_1662	0	106567189	ssa01	14534453	14542161	+	ssa01	14448322	15330250	ssa01_14448322_15330250	ssa01	15265381	15290768	106570292	XM_014142493.1	-
ssa01	14540253	14540712	peak_1662	0	106567189	ssa01	14534453	14542161	+	ssa01	14448322	15330250	ssa01_14448322_15330250	ssa01	15290753	15313630	106569455	XM_014140862.1	-
ssa01	14540253	14540712	peak_1662	0	106567189	ssa01	14534453	14542161	+	ssa01	14448322	15330250	ssa01_14448322_15330250	ssa01	14810654	14825070	106568883	XM_014139699.1	+
ssa01	14540253	14540712	peak_1662	0	106567189	ssa01	14534453	14542161	+	ssa01	14448322	15330250	ssa01_14448322_15330250	ssa01	14828280	15011417	106569018	XM_014139973.1	+
ssa01	14540253	14540712	peak_1662	0	106567189	ssa01	14534453	14542161	+	ssa01	14448322	15330250	ssa01_14448322_15330250	ssa01	14653871	14729680	106567792	XM_014137658.1	+
ssa01	14540833	14541020	peak_1663	0	106567189	ssa01	14534453	14542161	+	ssa01	14448322	15330250	ssa01_14448322_15330250	ssa01	14454123	14461831	106566078	XM_014133944.1	+
ssa01	14540833	14541020	peak_1663	0	106567189	ssa01	14534453	14542161	+	ssa01	14448322	15330250	ssa01_14448322_15330250	ssa01	14534453	14542161	106567189	XM_014136322.1	+
ssa01	14540833	14541020	peak_1663	0	106567189	ssa01	14534453	14542161	+	ssa01	14448322	15330250	ssa01_14448322_15330250	ssa01	14641979	14643594	106569215	XM_014140396.1	-
ssa01	14540833	14541020	peak_1663	0	106567189	ssa01	14534453	14542161	+	ssa01	14448322	15330250	ssa01_14448322_15330250	ssa01	14795027	14795692	106568847	XR_001320408.1	+
ssa01	14540833	14541020	peak_1663	0	106567189	ssa01	14534453	14542161	+	ssa01	14448322	15330250	ssa01_14448322_15330250	ssa01	14797024	14810168	106568770	XM_014139493.1	-
ssa01	14540833	14541020	peak_1663	0	106567189	ssa01	14534453	14542161	+	ssa01	14448322	15330250	ssa01_14448322_15330250	ssa01	15115072	15120229	106569385	XM_014140746.1	+
ssa01	14540833	14541020	peak_1663	0	106567189	ssa01	14534453	14542161	+	ssa01	14448322	15330250	ssa01_14448322_15330250	ssa01	15162754	15171187	106569848	XM_014141551.1	-
ssa01	14540833	14541020	peak_1663	0	106567189	ssa01	14534453	14542161	+	ssa01	14448322	15330250	ssa01_14448322_15330250	ssa01	15191203	15192456	106569968	XR_001320597.1	-
ssa01	14540833	14541020	peak_1663	0	106567189	ssa01	14534453	14542161	+	ssa01	14448322	15330250	ssa01_14448322_15330250	ssa01	15323513	15324620	106570354	XR_001320654.1	+
ssa01	14540833	14541020	peak_1663	0	106567189	ssa01	14534453	14542161	+	ssa01	14448322	15330250	ssa01_14448322_15330250	ssa01	14485426	14515593	106567073	XM_014135981.1	+
ssa01	14540833	14541020	peak_1663	0	106567189	ssa01	14534453	14542161	+	ssa01	14448322	15330250	ssa01_14448322_15330250	ssa01	14562190	14574399	106567335	XM_014136656.1	+
ssa01	14540833	14541020	peak_1663	0	106567189	ssa01	14534453	14542161	+	ssa01	14448322	15330250	ssa01_14448322_15330250	ssa01	14572869	14613311	106567684	XM_014137299.1	-
ssa01	14540833	14541020	peak_1663	0	106567189	ssa01	14534453	14542161	+	ssa01	14448322	15330250	ssa01_14448322_15330250	ssa01	14711902	14713145	106568139	XR_001320239.1	+
ssa01	14540833	14541020	peak_1663	0	106567189	ssa01	14534453	14542161	+	ssa01	14448322	15330250	ssa01_14448322_15330250	ssa01	14733559	14755862	106568224	XM_014138874.1	-
ssa01	14540833	14541020	peak_1663	0	106567189	ssa01	14534453	14542161	+	ssa01	14448322	15330250	ssa01_14448322_15330250	ssa01	14769178	14787017	106568712	XM_014139329.1	-
ssa01	14540833	14541020	peak_1663	0	106567189	ssa01	14534453	14542161	+	ssa01	14448322	15330250	ssa01_14448322_15330250	ssa01	15126693	15162467	106569575	XM_014141103.1	-
ssa01	14540833	14541020	peak_1663	0	106567189	ssa01	14534453	14542161	+	ssa01	14448322	15330250	ssa01_14448322_15330250	ssa01	15171219	15183636	106569909	XM_014141677.1	+
ssa01	14540833	14541020	peak_1663	0	106567189	ssa01	14534453	14542161	+	ssa01	14448322	15330250	ssa01_14448322_15330250	ssa01	15206448	15245522	106570006	XM_014141899.1	+
ssa01	14540833	14541020	peak_1663	0	106567189	ssa01	14534453	14542161	+	ssa01	14448322	15330250	ssa01_14448322_15330250	ssa01	15265381	15290768	106570292	XM_014142493.1	-
ssa01	14540833	14541020	peak_1663	0	106567189	ssa01	14534453	14542161	+	ssa01	14448322	15330250	ssa01_14448322_15330250	ssa01	15290753	15313630	106569455	XM_014140862.1	-
ssa01	14540833	14541020	peak_1663	0	106567189	ssa01	14534453	14542161	+	ssa01	14448322	15330250	ssa01_14448322_15330250	ssa01	14810654	14825070	106568883	XM_014139699.1	+
ssa01	14540833	14541020	peak_1663	0	106567189	ssa01	14534453	14542161	+	ssa01	14448322	15330250	ssa01_14448322_15330250	ssa01	14828280	15011417	106569018	XM_014139973.1	+
ssa01	14540833	14541020	peak_1663	0	106567189	ssa01	14534453	14542161	+	ssa01	14448322	15330250	ssa01_14448322_15330250	ssa01	14653871	14729680	106567792	XM_014137658.1	+
ssa01	14541639	14541793	peak_1664	0	106567189	ssa01	14534453	14542161	+	ssa01	14448322	15330250	ssa01_14448322_15330250	ssa01	14454123	14461831	106566078	XM_014133944.1	+
ssa01	14541639	14541793	peak_1664	0	106567189	ssa01	14534453	14542161	+	ssa01	14448322	15330250	ssa01_14448322_15330250	ssa01	14534453	14542161	106567189	XM_014136322.1	+
ssa01	14541639	14541793	peak_1664	0	106567189	ssa01	14534453	14542161	+	ssa01	14448322	15330250	ssa01_14448322_15330250	ssa01	14641979	14643594	106569215	XM_014140396.1	-
ssa01	14541639	14541793	peak_1664	0	106567189	ssa01	14534453	14542161	+	ssa01	14448322	15330250	ssa01_14448322_15330250	ssa01	14795027	14795692	106568847	XR_001320408.1	+
ssa01	14541639	14541793	peak_1664	0	106567189	ssa01	14534453	14542161	+	ssa01	14448322	15330250	ssa01_14448322_15330250	ssa01	14797024	14810168	106568770	XM_014139493.1	-
ssa01	14541639	14541793	peak_1664	0	106567189	ssa01	14534453	14542161	+	ssa01	14448322	15330250	ssa01_14448322_15330250	ssa01	15115072	15120229	106569385	XM_014140746.1	+
ssa01	14541639	14541793	peak_1664	0	106567189	ssa01	14534453	14542161	+	ssa01	14448322	15330250	ssa01_14448322_15330250	ssa01	15162754	15171187	106569848	XM_014141551.1	-
ssa01	14541639	14541793	peak_1664	0	106567189	ssa01	14534453	14542161	+	ssa01	14448322	15330250	ssa01_14448322_15330250	ssa01	15191203	15192456	106569968	XR_001320597.1	-
ssa01	14541639	14541793	peak_1664	0	106567189	ssa01	14534453	14542161	+	ssa01	14448322	15330250	ssa01_14448322_15330250	ssa01	15323513	15324620	106570354	XR_001320654.1	+
ssa01	14541639	14541793	peak_1664	0	106567189	ssa01	14534453	14542161	+	ssa01	14448322	15330250	ssa01_14448322_15330250	ssa01	14485426	14515593	106567073	XM_014135981.1	+
ssa01	14541639	14541793	peak_1664	0	106567189	ssa01	14534453	14542161	+	ssa01	14448322	15330250	ssa01_14448322_15330250	ssa01	14562190	14574399	106567335	XM_014136656.1	+
ssa01	14541639	14541793	peak_1664	0	106567189	ssa01	14534453	14542161	+	ssa01	14448322	15330250	ssa01_14448322_15330250	ssa01	14572869	14613311	106567684	XM_014137299.1	-
ssa01	14541639	14541793	peak_1664	0	106567189	ssa01	14534453	14542161	+	ssa01	14448322	15330250	ssa01_14448322_15330250	ssa01	14711902	14713145	106568139	XR_001320239.1	+
ssa01	14541639	14541793	peak_1664	0	106567189	ssa01	14534453	14542161	+	ssa01	14448322	15330250	ssa01_14448322_15330250	ssa01	14733559	14755862	106568224	XM_014138874.1	-
ssa01	14541639	14541793	peak_1664	0	106567189	ssa01	14534453	14542161	+	ssa01	14448322	15330250	ssa01_14448322_15330250	ssa01	14769178	14787017	106568712	XM_014139329.1	-
ssa01	14541639	14541793	peak_1664	0	106567189	ssa01	14534453	14542161	+	ssa01	14448322	15330250	ssa01_14448322_15330250	ssa01	15126693	15162467	106569575	XM_014141103.1	-
ssa01	14541639	14541793	peak_1664	0	106567189	ssa01	14534453	14542161	+	ssa01	14448322	15330250	ssa01_14448322_15330250	ssa01	15171219	15183636	106569909	XM_014141677.1	+
ssa01	14541639	14541793	peak_1664	0	106567189	ssa01	14534453	14542161	+	ssa01	14448322	15330250	ssa01_14448322_15330250	ssa01	15206448	15245522	106570006	XM_014141899.1	+
ssa01	14541639	14541793	peak_1664	0	106567189	ssa01	14534453	14542161	+	ssa01	14448322	15330250	ssa01_14448322_15330250	ssa01	15265381	15290768	106570292	XM_014142493.1	-
ssa01	14541639	14541793	peak_1664	0	106567189	ssa01	14534453	14542161	+	ssa01	14448322	15330250	ssa01_14448322_15330250	ssa01	15290753	15313630	106569455	XM_014140862.1	-
ssa01	14541639	14541793	peak_1664	0	106567189	ssa01	14534453	14542161	+	ssa01	14448322	15330250	ssa01_14448322_15330250	ssa01	14810654	14825070	106568883	XM_014139699.1	+
ssa01	14541639	14541793	peak_1664	0	106567189	ssa01	14534453	14542161	+	ssa01	14448322	15330250	ssa01_14448322_15330250	ssa01	14828280	15011417	106569018	XM_014139973.1	+
ssa01	14541639	14541793	peak_1664	0	106567189	ssa01	14534453	14542161	+	ssa01	14448322	15330250	ssa01_14448322_15330250	ssa01	14653871	14729680	106567792	XM_014137658.1	+
ssa01	14561930	14562629	peak_1668	0	106567335	ssa01	14562190	14574399	+	ssa01	14448322	15330250	ssa01_14448322_15330250	ssa01	14454123	14461831	106566078	XM_014133944.1	+
ssa01	14561930	14562629	peak_1668	0	106567335	ssa01	14562190	14574399	+	ssa01	14448322	15330250	ssa01_14448322_15330250	ssa01	14534453	14542161	106567189	XM_014136322.1	+
ssa01	14561930	14562629	peak_1668	0	106567335	ssa01	14562190	14574399	+	ssa01	14448322	15330250	ssa01_14448322_15330250	ssa01	14641979	14643594	106569215	XM_014140396.1	-
ssa01	14561930	14562629	peak_1668	0	106567335	ssa01	14562190	14574399	+	ssa01	14448322	15330250	ssa01_14448322_15330250	ssa01	14795027	14795692	106568847	XR_001320408.1	+
ssa01	14561930	14562629	peak_1668	0	106567335	ssa01	14562190	14574399	+	ssa01	14448322	15330250	ssa01_14448322_15330250	ssa01	14797024	14810168	106568770	XM_014139493.1	-
ssa01	14561930	14562629	peak_1668	0	106567335	ssa01	14562190	14574399	+	ssa01	14448322	15330250	ssa01_14448322_15330250	ssa01	15115072	15120229	106569385	XM_014140746.1	+
ssa01	14561930	14562629	peak_1668	0	106567335	ssa01	14562190	14574399	+	ssa01	14448322	15330250	ssa01_14448322_15330250	ssa01	15162754	15171187	106569848	XM_014141551.1	-
ssa01	14561930	14562629	peak_1668	0	106567335	ssa01	14562190	14574399	+	ssa01	14448322	15330250	ssa01_14448322_15330250	ssa01	15191203	15192456	106569968	XR_001320597.1	-
ssa01	14561930	14562629	peak_1668	0	106567335	ssa01	14562190	14574399	+	ssa01	14448322	15330250	ssa01_14448322_15330250	ssa01	15323513	15324620	106570354	XR_001320654.1	+
ssa01	14561930	14562629	peak_1668	0	106567335	ssa01	14562190	14574399	+	ssa01	14448322	15330250	ssa01_14448322_15330250	ssa01	14485426	14515593	106567073	XM_014135981.1	+
ssa01	14561930	14562629	peak_1668	0	106567335	ssa01	14562190	14574399	+	ssa01	14448322	15330250	ssa01_14448322_15330250	ssa01	14562190	14574399	106567335	XM_014136656.1	+
ssa01	14561930	14562629	peak_1668	0	106567335	ssa01	14562190	14574399	+	ssa01	14448322	15330250	ssa01_14448322_15330250	ssa01	14572869	14613311	106567684	XM_014137299.1	-
ssa01	14561930	14562629	peak_1668	0	106567335	ssa01	14562190	14574399	+	ssa01	14448322	15330250	ssa01_14448322_15330250	ssa01	14711902	14713145	106568139	XR_001320239.1	+
ssa01	14561930	14562629	peak_1668	0	106567335	ssa01	14562190	14574399	+	ssa01	14448322	15330250	ssa01_14448322_15330250	ssa01	14733559	14755862	106568224	XM_014138874.1	-
ssa01	14561930	14562629	peak_1668	0	106567335	ssa01	14562190	14574399	+	ssa01	14448322	15330250	ssa01_14448322_15330250	ssa01	14769178	14787017	106568712	XM_014139329.1	-
ssa01	14561930	14562629	peak_1668	0	106567335	ssa01	14562190	14574399	+	ssa01	14448322	15330250	ssa01_14448322_15330250	ssa01	15126693	15162467	106569575	XM_014141103.1	-
ssa01	14561930	14562629	peak_1668	0	106567335	ssa01	14562190	14574399	+	ssa01	14448322	15330250	ssa01_14448322_15330250	ssa01	15171219	15183636	106569909	XM_014141677.1	+
ssa01	14561930	14562629	peak_1668	0	106567335	ssa01	14562190	14574399	+	ssa01	14448322	15330250	ssa01_14448322_15330250	ssa01	15206448	15245522	106570006	XM_014141899.1	+
ssa01	14561930	14562629	peak_1668	0	106567335	ssa01	14562190	14574399	+	ssa01	14448322	15330250	ssa01_14448322_15330250	ssa01	15265381	15290768	106570292	XM_014142493.1	-
ssa01	14561930	14562629	peak_1668	0	106567335	ssa01	14562190	14574399	+	ssa01	14448322	15330250	ssa01_14448322_15330250	ssa01	15290753	15313630	106569455	XM_014140862.1	-
ssa01	14561930	14562629	peak_1668	0	106567335	ssa01	14562190	14574399	+	ssa01	14448322	15330250	ssa01_14448322_15330250	ssa01	14810654	14825070	106568883	XM_014139699.1	+
ssa01	14561930	14562629	peak_1668	0	106567335	ssa01	14562190	14574399	+	ssa01	14448322	15330250	ssa01_14448322_15330250	ssa01	14828280	15011417	106569018	XM_014139973.1	+
ssa01	14561930	14562629	peak_1668	0	106567335	ssa01	14562190	14574399	+	ssa01	14448322	15330250	ssa01_14448322_15330250	ssa01	14653871	14729680	106567792	XM_014137658.1	+
ssa01	14563101	14563587	peak_1669	0	106567335	ssa01	14562190	14574399	+	ssa01	14448322	15330250	ssa01_14448322_15330250	ssa01	14454123	14461831	106566078	XM_014133944.1	+
ssa01	14563101	14563587	peak_1669	0	106567335	ssa01	14562190	14574399	+	ssa01	14448322	15330250	ssa01_14448322_15330250	ssa01	14534453	14542161	106567189	XM_014136322.1	+
ssa01	14563101	14563587	peak_1669	0	106567335	ssa01	14562190	14574399	+	ssa01	14448322	15330250	ssa01_14448322_15330250	ssa01	14641979	14643594	106569215	XM_014140396.1	-
ssa01	14563101	14563587	peak_1669	0	106567335	ssa01	14562190	14574399	+	ssa01	14448322	15330250	ssa01_14448322_15330250	ssa01	14795027	14795692	106568847	XR_001320408.1	+
ssa01	14563101	14563587	peak_1669	0	106567335	ssa01	14562190	14574399	+	ssa01	14448322	15330250	ssa01_14448322_15330250	ssa01	14797024	14810168	106568770	XM_014139493.1	-
ssa01	14563101	14563587	peak_1669	0	106567335	ssa01	14562190	14574399	+	ssa01	14448322	15330250	ssa01_14448322_15330250	ssa01	15115072	15120229	106569385	XM_014140746.1	+
ssa01	14563101	14563587	peak_1669	0	106567335	ssa01	14562190	14574399	+	ssa01	14448322	15330250	ssa01_14448322_15330250	ssa01	15162754	15171187	106569848	XM_014141551.1	-
ssa01	14563101	14563587	peak_1669	0	106567335	ssa01	14562190	14574399	+	ssa01	14448322	15330250	ssa01_14448322_15330250	ssa01	15191203	15192456	106569968	XR_001320597.1	-
ssa01	14563101	14563587	peak_1669	0	106567335	ssa01	14562190	14574399	+	ssa01	14448322	15330250	ssa01_14448322_15330250	ssa01	15323513	15324620	106570354	XR_001320654.1	+
ssa01	14563101	14563587	peak_1669	0	106567335	ssa01	14562190	14574399	+	ssa01	14448322	15330250	ssa01_14448322_15330250	ssa01	14485426	14515593	106567073	XM_014135981.1	+
ssa01	14563101	14563587	peak_1669	0	106567335	ssa01	14562190	14574399	+	ssa01	14448322	15330250	ssa01_14448322_15330250	ssa01	14562190	14574399	106567335	XM_014136656.1	+
ssa01	14563101	14563587	peak_1669	0	106567335	ssa01	14562190	14574399	+	ssa01	14448322	15330250	ssa01_14448322_15330250	ssa01	14572869	14613311	106567684	XM_014137299.1	-
ssa01	14563101	14563587	peak_1669	0	106567335	ssa01	14562190	14574399	+	ssa01	14448322	15330250	ssa01_14448322_15330250	ssa01	14711902	14713145	106568139	XR_001320239.1	+
ssa01	14563101	14563587	peak_1669	0	106567335	ssa01	14562190	14574399	+	ssa01	14448322	15330250	ssa01_14448322_15330250	ssa01	14733559	14755862	106568224	XM_014138874.1	-
ssa01	14563101	14563587	peak_1669	0	106567335	ssa01	14562190	14574399	+	ssa01	14448322	15330250	ssa01_14448322_15330250	ssa01	14769178	14787017	106568712	XM_014139329.1	-
ssa01	14563101	14563587	peak_1669	0	106567335	ssa01	14562190	14574399	+	ssa01	14448322	15330250	ssa01_14448322_15330250	ssa01	15126693	15162467	106569575	XM_014141103.1	-
ssa01	14563101	14563587	peak_1669	0	106567335	ssa01	14562190	14574399	+	ssa01	14448322	15330250	ssa01_14448322_15330250	ssa01	15171219	15183636	106569909	XM_014141677.1	+
ssa01	14563101	14563587	peak_1669	0	106567335	ssa01	14562190	14574399	+	ssa01	14448322	15330250	ssa01_14448322_15330250	ssa01	15206448	15245522	106570006	XM_014141899.1	+
ssa01	14563101	14563587	peak_1669	0	106567335	ssa01	14562190	14574399	+	ssa01	14448322	15330250	ssa01_14448322_15330250	ssa01	15265381	15290768	106570292	XM_014142493.1	-
ssa01	14563101	14563587	peak_1669	0	106567335	ssa01	14562190	14574399	+	ssa01	14448322	15330250	ssa01_14448322_15330250	ssa01	15290753	15313630	106569455	XM_014140862.1	-
ssa01	14563101	14563587	peak_1669	0	106567335	ssa01	14562190	14574399	+	ssa01	14448322	15330250	ssa01_14448322_15330250	ssa01	14810654	14825070	106568883	XM_014139699.1	+
ssa01	14563101	14563587	peak_1669	0	106567335	ssa01	14562190	14574399	+	ssa01	14448322	15330250	ssa01_14448322_15330250	ssa01	14828280	15011417	106569018	XM_014139973.1	+
ssa01	14563101	14563587	peak_1669	0	106567335	ssa01	14562190	14574399	+	ssa01	14448322	15330250	ssa01_14448322_15330250	ssa01	14653871	14729680	106567792	XM_014137658.1	+
ssa01	14564747	14565233	peak_1670	0	106567335	ssa01	14562190	14574399	+	ssa01	14448322	15330250	ssa01_14448322_15330250	ssa01	14454123	14461831	106566078	XM_014133944.1	+
ssa01	14564747	14565233	peak_1670	0	106567335	ssa01	14562190	14574399	+	ssa01	14448322	15330250	ssa01_14448322_15330250	ssa01	14534453	14542161	106567189	XM_014136322.1	+
ssa01	14564747	14565233	peak_1670	0	106567335	ssa01	14562190	14574399	+	ssa01	14448322	15330250	ssa01_14448322_15330250	ssa01	14641979	14643594	106569215	XM_014140396.1	-
ssa01	14564747	14565233	peak_1670	0	106567335	ssa01	14562190	14574399	+	ssa01	14448322	15330250	ssa01_14448322_15330250	ssa01	14795027	14795692	106568847	XR_001320408.1	+
ssa01	14564747	14565233	peak_1670	0	106567335	ssa01	14562190	14574399	+	ssa01	14448322	15330250	ssa01_14448322_15330250	ssa01	14797024	14810168	106568770	XM_014139493.1	-
ssa01	14564747	14565233	peak_1670	0	106567335	ssa01	14562190	14574399	+	ssa01	14448322	15330250	ssa01_14448322_15330250	ssa01	15115072	15120229	106569385	XM_014140746.1	+
ssa01	14564747	14565233	peak_1670	0	106567335	ssa01	14562190	14574399	+	ssa01	14448322	15330250	ssa01_14448322_15330250	ssa01	15162754	15171187	106569848	XM_014141551.1	-
ssa01	14564747	14565233	peak_1670	0	106567335	ssa01	14562190	14574399	+	ssa01	14448322	15330250	ssa01_14448322_15330250	ssa01	15191203	15192456	106569968	XR_001320597.1	-
ssa01	14564747	14565233	peak_1670	0	106567335	ssa01	14562190	14574399	+	ssa01	14448322	15330250	ssa01_14448322_15330250	ssa01	15323513	15324620	106570354	XR_001320654.1	+
ssa01	14564747	14565233	peak_1670	0	106567335	ssa01	14562190	14574399	+	ssa01	14448322	15330250	ssa01_14448322_15330250	ssa01	14485426	14515593	106567073	XM_014135981.1	+
ssa01	14564747	14565233	peak_1670	0	106567335	ssa01	14562190	14574399	+	ssa01	14448322	15330250	ssa01_14448322_15330250	ssa01	14562190	14574399	106567335	XM_014136656.1	+
ssa01	14564747	14565233	peak_1670	0	106567335	ssa01	14562190	14574399	+	ssa01	14448322	15330250	ssa01_14448322_15330250	ssa01	14572869	14613311	106567684	XM_014137299.1	-
ssa01	14564747	14565233	peak_1670	0	106567335	ssa01	14562190	14574399	+	ssa01	14448322	15330250	ssa01_14448322_15330250	ssa01	14711902	14713145	106568139	XR_001320239.1	+
ssa01	14564747	14565233	peak_1670	0	106567335	ssa01	14562190	14574399	+	ssa01	14448322	15330250	ssa01_14448322_15330250	ssa01	14733559	14755862	106568224	XM_014138874.1	-
ssa01	14564747	14565233	peak_1670	0	106567335	ssa01	14562190	14574399	+	ssa01	14448322	15330250	ssa01_14448322_15330250	ssa01	14769178	14787017	106568712	XM_014139329.1	-
ssa01	14564747	14565233	peak_1670	0	106567335	ssa01	14562190	14574399	+	ssa01	14448322	15330250	ssa01_14448322_15330250	ssa01	15126693	15162467	106569575	XM_014141103.1	-
ssa01	14564747	14565233	peak_1670	0	106567335	ssa01	14562190	14574399	+	ssa01	14448322	15330250	ssa01_14448322_15330250	ssa01	15171219	15183636	106569909	XM_014141677.1	+
ssa01	14564747	14565233	peak_1670	0	106567335	ssa01	14562190	14574399	+	ssa01	14448322	15330250	ssa01_14448322_15330250	ssa01	15206448	15245522	106570006	XM_014141899.1	+
ssa01	14564747	14565233	peak_1670	0	106567335	ssa01	14562190	14574399	+	ssa01	14448322	15330250	ssa01_14448322_15330250	ssa01	15265381	15290768	106570292	XM_014142493.1	-
ssa01	14564747	14565233	peak_1670	0	106567335	ssa01	14562190	14574399	+	ssa01	14448322	15330250	ssa01_14448322_15330250	ssa01	15290753	15313630	106569455	XM_014140862.1	-
ssa01	14564747	14565233	peak_1670	0	106567335	ssa01	14562190	14574399	+	ssa01	14448322	15330250	ssa01_14448322_15330250	ssa01	14810654	14825070	106568883	XM_014139699.1	+
ssa01	14564747	14565233	peak_1670	0	106567335	ssa01	14562190	14574399	+	ssa01	14448322	15330250	ssa01_14448322_15330250	ssa01	14828280	15011417	106569018	XM_014139973.1	+
ssa01	14564747	14565233	peak_1670	0	106567335	ssa01	14562190	14574399	+	ssa01	14448322	15330250	ssa01_14448322_15330250	ssa01	14653871	14729680	106567792	XM_014137658.1	+
ssa01	14566656	14566844	peak_1671	0	106567335	ssa01	14562190	14574399	+	ssa01	14448322	15330250	ssa01_14448322_15330250	ssa01	14454123	14461831	106566078	XM_014133944.1	+
ssa01	14566656	14566844	peak_1671	0	106567335	ssa01	14562190	14574399	+	ssa01	14448322	15330250	ssa01_14448322_15330250	ssa01	14534453	14542161	106567189	XM_014136322.1	+
ssa01	14566656	14566844	peak_1671	0	106567335	ssa01	14562190	14574399	+	ssa01	14448322	15330250	ssa01_14448322_15330250	ssa01	14641979	14643594	106569215	XM_014140396.1	-
ssa01	14566656	14566844	peak_1671	0	106567335	ssa01	14562190	14574399	+	ssa01	14448322	15330250	ssa01_14448322_15330250	ssa01	14795027	14795692	106568847	XR_001320408.1	+
ssa01	14566656	14566844	peak_1671	0	106567335	ssa01	14562190	14574399	+	ssa01	14448322	15330250	ssa01_14448322_15330250	ssa01	14797024	14810168	106568770	XM_014139493.1	-
ssa01	14566656	14566844	peak_1671	0	106567335	ssa01	14562190	14574399	+	ssa01	14448322	15330250	ssa01_14448322_15330250	ssa01	15115072	15120229	106569385	XM_014140746.1	+
ssa01	14566656	14566844	peak_1671	0	106567335	ssa01	14562190	14574399	+	ssa01	14448322	15330250	ssa01_14448322_15330250	ssa01	15162754	15171187	106569848	XM_014141551.1	-
ssa01	14566656	14566844	peak_1671	0	106567335	ssa01	14562190	14574399	+	ssa01	14448322	15330250	ssa01_14448322_15330250	ssa01	15191203	15192456	106569968	XR_001320597.1	-
ssa01	14566656	14566844	peak_1671	0	106567335	ssa01	14562190	14574399	+	ssa01	14448322	15330250	ssa01_14448322_15330250	ssa01	15323513	15324620	106570354	XR_001320654.1	+
ssa01	14566656	14566844	peak_1671	0	106567335	ssa01	14562190	14574399	+	ssa01	14448322	15330250	ssa01_14448322_15330250	ssa01	14485426	14515593	106567073	XM_014135981.1	+
ssa01	14566656	14566844	peak_1671	0	106567335	ssa01	14562190	14574399	+	ssa01	14448322	15330250	ssa01_14448322_15330250	ssa01	14562190	14574399	106567335	XM_014136656.1	+
ssa01	14566656	14566844	peak_1671	0	106567335	ssa01	14562190	14574399	+	ssa01	14448322	15330250	ssa01_14448322_15330250	ssa01	14572869	14613311	106567684	XM_014137299.1	-
ssa01	14566656	14566844	peak_1671	0	106567335	ssa01	14562190	14574399	+	ssa01	14448322	15330250	ssa01_14448322_15330250	ssa01	14711902	14713145	106568139	XR_001320239.1	+
ssa01	14566656	14566844	peak_1671	0	106567335	ssa01	14562190	14574399	+	ssa01	14448322	15330250	ssa01_14448322_15330250	ssa01	14733559	14755862	106568224	XM_014138874.1	-
ssa01	14566656	14566844	peak_1671	0	106567335	ssa01	14562190	14574399	+	ssa01	14448322	15330250	ssa01_14448322_15330250	ssa01	14769178	14787017	106568712	XM_014139329.1	-
ssa01	14566656	14566844	peak_1671	0	106567335	ssa01	14562190	14574399	+	ssa01	14448322	15330250	ssa01_14448322_15330250	ssa01	15126693	15162467	106569575	XM_014141103.1	-
ssa01	14566656	14566844	peak_1671	0	106567335	ssa01	14562190	14574399	+	ssa01	14448322	15330250	ssa01_14448322_15330250	ssa01	15171219	15183636	106569909	XM_014141677.1	+
ssa01	14566656	14566844	peak_1671	0	106567335	ssa01	14562190	14574399	+	ssa01	14448322	15330250	ssa01_14448322_15330250	ssa01	15206448	15245522	106570006	XM_014141899.1	+
ssa01	14566656	14566844	peak_1671	0	106567335	ssa01	14562190	14574399	+	ssa01	14448322	15330250	ssa01_14448322_15330250	ssa01	15265381	15290768	106570292	XM_014142493.1	-
ssa01	14566656	14566844	peak_1671	0	106567335	ssa01	14562190	14574399	+	ssa01	14448322	15330250	ssa01_14448322_15330250	ssa01	15290753	15313630	106569455	XM_014140862.1	-
ssa01	14566656	14566844	peak_1671	0	106567335	ssa01	14562190	14574399	+	ssa01	14448322	15330250	ssa01_14448322_15330250	ssa01	14810654	14825070	106568883	XM_014139699.1	+
ssa01	14566656	14566844	peak_1671	0	106567335	ssa01	14562190	14574399	+	ssa01	14448322	15330250	ssa01_14448322_15330250	ssa01	14828280	15011417	106569018	XM_014139973.1	+
ssa01	14566656	14566844	peak_1671	0	106567335	ssa01	14562190	14574399	+	ssa01	14448322	15330250	ssa01_14448322_15330250	ssa01	14653871	14729680	106567792	XM_014137658.1	+
ssa01	14568698	14568985	peak_1672	0	106567335	ssa01	14562190	14574399	+	ssa01	14448322	15330250	ssa01_14448322_15330250	ssa01	14454123	14461831	106566078	XM_014133944.1	+
ssa01	14568698	14568985	peak_1672	0	106567335	ssa01	14562190	14574399	+	ssa01	14448322	15330250	ssa01_14448322_15330250	ssa01	14534453	14542161	106567189	XM_014136322.1	+
ssa01	14568698	14568985	peak_1672	0	106567335	ssa01	14562190	14574399	+	ssa01	14448322	15330250	ssa01_14448322_15330250	ssa01	14641979	14643594	106569215	XM_014140396.1	-
ssa01	14568698	14568985	peak_1672	0	106567335	ssa01	14562190	14574399	+	ssa01	14448322	15330250	ssa01_14448322_15330250	ssa01	14795027	14795692	106568847	XR_001320408.1	+
ssa01	14568698	14568985	peak_1672	0	106567335	ssa01	14562190	14574399	+	ssa01	14448322	15330250	ssa01_14448322_15330250	ssa01	14797024	14810168	106568770	XM_014139493.1	-
ssa01	14568698	14568985	peak_1672	0	106567335	ssa01	14562190	14574399	+	ssa01	14448322	15330250	ssa01_14448322_15330250	ssa01	15115072	15120229	106569385	XM_014140746.1	+
ssa01	14568698	14568985	peak_1672	0	106567335	ssa01	14562190	14574399	+	ssa01	14448322	15330250	ssa01_14448322_15330250	ssa01	15162754	15171187	106569848	XM_014141551.1	-
ssa01	14568698	14568985	peak_1672	0	106567335	ssa01	14562190	14574399	+	ssa01	14448322	15330250	ssa01_14448322_15330250	ssa01	15191203	15192456	106569968	XR_001320597.1	-
ssa01	14568698	14568985	peak_1672	0	106567335	ssa01	14562190	14574399	+	ssa01	14448322	15330250	ssa01_14448322_15330250	ssa01	15323513	15324620	106570354	XR_001320654.1	+
ssa01	14568698	14568985	peak_1672	0	106567335	ssa01	14562190	14574399	+	ssa01	14448322	15330250	ssa01_14448322_15330250	ssa01	14485426	14515593	106567073	XM_014135981.1	+
ssa01	14568698	14568985	peak_1672	0	106567335	ssa01	14562190	14574399	+	ssa01	14448322	15330250	ssa01_14448322_15330250	ssa01	14562190	14574399	106567335	XM_014136656.1	+
ssa01	14568698	14568985	peak_1672	0	106567335	ssa01	14562190	14574399	+	ssa01	14448322	15330250	ssa01_14448322_15330250	ssa01	14572869	14613311	106567684	XM_014137299.1	-
ssa01	14568698	14568985	peak_1672	0	106567335	ssa01	14562190	14574399	+	ssa01	14448322	15330250	ssa01_14448322_15330250	ssa01	14711902	14713145	106568139	XR_001320239.1	+
ssa01	14568698	14568985	peak_1672	0	106567335	ssa01	14562190	14574399	+	ssa01	14448322	15330250	ssa01_14448322_15330250	ssa01	14733559	14755862	106568224	XM_014138874.1	-
ssa01	14568698	14568985	peak_1672	0	106567335	ssa01	14562190	14574399	+	ssa01	14448322	15330250	ssa01_14448322_15330250	ssa01	14769178	14787017	106568712	XM_014139329.1	-
ssa01	14568698	14568985	peak_1672	0	106567335	ssa01	14562190	14574399	+	ssa01	14448322	15330250	ssa01_14448322_15330250	ssa01	15126693	15162467	106569575	XM_014141103.1	-
ssa01	14568698	14568985	peak_1672	0	106567335	ssa01	14562190	14574399	+	ssa01	14448322	15330250	ssa01_14448322_15330250	ssa01	15171219	15183636	106569909	XM_014141677.1	+
ssa01	14568698	14568985	peak_1672	0	106567335	ssa01	14562190	14574399	+	ssa01	14448322	15330250	ssa01_14448322_15330250	ssa01	15206448	15245522	106570006	XM_014141899.1	+
ssa01	14568698	14568985	peak_1672	0	106567335	ssa01	14562190	14574399	+	ssa01	14448322	15330250	ssa01_14448322_15330250	ssa01	15265381	15290768	106570292	XM_014142493.1	-
ssa01	14568698	14568985	peak_1672	0	106567335	ssa01	14562190	14574399	+	ssa01	14448322	15330250	ssa01_14448322_15330250	ssa01	15290753	15313630	106569455	XM_014140862.1	-
ssa01	14568698	14568985	peak_1672	0	106567335	ssa01	14562190	14574399	+	ssa01	14448322	15330250	ssa01_14448322_15330250	ssa01	14810654	14825070	106568883	XM_014139699.1	+
ssa01	14568698	14568985	peak_1672	0	106567335	ssa01	14562190	14574399	+	ssa01	14448322	15330250	ssa01_14448322_15330250	ssa01	14828280	15011417	106569018	XM_014139973.1	+
ssa01	14568698	14568985	peak_1672	0	106567335	ssa01	14562190	14574399	+	ssa01	14448322	15330250	ssa01_14448322_15330250	ssa01	14653871	14729680	106567792	XM_014137658.1	+
ssa01	14570338	14570923	peak_1673	0	106567335	ssa01	14562190	14574399	+	ssa01	14448322	15330250	ssa01_14448322_15330250	ssa01	14454123	14461831	106566078	XM_014133944.1	+
ssa01	14570338	14570923	peak_1673	0	106567335	ssa01	14562190	14574399	+	ssa01	14448322	15330250	ssa01_14448322_15330250	ssa01	14534453	14542161	106567189	XM_014136322.1	+
ssa01	14570338	14570923	peak_1673	0	106567335	ssa01	14562190	14574399	+	ssa01	14448322	15330250	ssa01_14448322_15330250	ssa01	14641979	14643594	106569215	XM_014140396.1	-
ssa01	14570338	14570923	peak_1673	0	106567335	ssa01	14562190	14574399	+	ssa01	14448322	15330250	ssa01_14448322_15330250	ssa01	14795027	14795692	106568847	XR_001320408.1	+
ssa01	14570338	14570923	peak_1673	0	106567335	ssa01	14562190	14574399	+	ssa01	14448322	15330250	ssa01_14448322_15330250	ssa01	14797024	14810168	106568770	XM_014139493.1	-
ssa01	14570338	14570923	peak_1673	0	106567335	ssa01	14562190	14574399	+	ssa01	14448322	15330250	ssa01_14448322_15330250	ssa01	15115072	15120229	106569385	XM_014140746.1	+
ssa01	14570338	14570923	peak_1673	0	106567335	ssa01	14562190	14574399	+	ssa01	14448322	15330250	ssa01_14448322_15330250	ssa01	15162754	15171187	106569848	XM_014141551.1	-
ssa01	14570338	14570923	peak_1673	0	106567335	ssa01	14562190	14574399	+	ssa01	14448322	15330250	ssa01_14448322_15330250	ssa01	15191203	15192456	106569968	XR_001320597.1	-
ssa01	14570338	14570923	peak_1673	0	106567335	ssa01	14562190	14574399	+	ssa01	14448322	15330250	ssa01_14448322_15330250	ssa01	15323513	15324620	106570354	XR_001320654.1	+
ssa01	14570338	14570923	peak_1673	0	106567335	ssa01	14562190	14574399	+	ssa01	14448322	15330250	ssa01_14448322_15330250	ssa01	14485426	14515593	106567073	XM_014135981.1	+
ssa01	14570338	14570923	peak_1673	0	106567335	ssa01	14562190	14574399	+	ssa01	14448322	15330250	ssa01_14448322_15330250	ssa01	14562190	14574399	106567335	XM_014136656.1	+
ssa01	14570338	14570923	peak_1673	0	106567335	ssa01	14562190	14574399	+	ssa01	14448322	15330250	ssa01_14448322_15330250	ssa01	14572869	14613311	106567684	XM_014137299.1	-
ssa01	14570338	14570923	peak_1673	0	106567335	ssa01	14562190	14574399	+	ssa01	14448322	15330250	ssa01_14448322_15330250	ssa01	14711902	14713145	106568139	XR_001320239.1	+
ssa01	14570338	14570923	peak_1673	0	106567335	ssa01	14562190	14574399	+	ssa01	14448322	15330250	ssa01_14448322_15330250	ssa01	14733559	14755862	106568224	XM_014138874.1	-
ssa01	14570338	14570923	peak_1673	0	106567335	ssa01	14562190	14574399	+	ssa01	14448322	15330250	ssa01_14448322_15330250	ssa01	14769178	14787017	106568712	XM_014139329.1	-
ssa01	14570338	14570923	peak_1673	0	106567335	ssa01	14562190	14574399	+	ssa01	14448322	15330250	ssa01_14448322_15330250	ssa01	15126693	15162467	106569575	XM_014141103.1	-
ssa01	14570338	14570923	peak_1673	0	106567335	ssa01	14562190	14574399	+	ssa01	14448322	15330250	ssa01_14448322_15330250	ssa01	15171219	15183636	106569909	XM_014141677.1	+
ssa01	14570338	14570923	peak_1673	0	106567335	ssa01	14562190	14574399	+	ssa01	14448322	15330250	ssa01_14448322_15330250	ssa01	15206448	15245522	106570006	XM_014141899.1	+
ssa01	14570338	14570923	peak_1673	0	106567335	ssa01	14562190	14574399	+	ssa01	14448322	15330250	ssa01_14448322_15330250	ssa01	15265381	15290768	106570292	XM_014142493.1	-
ssa01	14570338	14570923	peak_1673	0	106567335	ssa01	14562190	14574399	+	ssa01	14448322	15330250	ssa01_14448322_15330250	ssa01	15290753	15313630	106569455	XM_014140862.1	-
ssa01	14570338	14570923	peak_1673	0	106567335	ssa01	14562190	14574399	+	ssa01	14448322	15330250	ssa01_14448322_15330250	ssa01	14810654	14825070	106568883	XM_014139699.1	+
ssa01	14570338	14570923	peak_1673	0	106567335	ssa01	14562190	14574399	+	ssa01	14448322	15330250	ssa01_14448322_15330250	ssa01	14828280	15011417	106569018	XM_014139973.1	+
ssa01	14570338	14570923	peak_1673	0	106567335	ssa01	14562190	14574399	+	ssa01	14448322	15330250	ssa01_14448322_15330250	ssa01	14653871	14729680	106567792	XM_014137658.1	+
ssa01	14571112	14571616	peak_1674	0	106567335	ssa01	14562190	14574399	+	ssa01	14448322	15330250	ssa01_14448322_15330250	ssa01	14454123	14461831	106566078	XM_014133944.1	+
ssa01	14571112	14571616	peak_1674	0	106567335	ssa01	14562190	14574399	+	ssa01	14448322	15330250	ssa01_14448322_15330250	ssa01	14534453	14542161	106567189	XM_014136322.1	+
ssa01	14571112	14571616	peak_1674	0	106567335	ssa01	14562190	14574399	+	ssa01	14448322	15330250	ssa01_14448322_15330250	ssa01	14641979	14643594	106569215	XM_014140396.1	-
ssa01	14571112	14571616	peak_1674	0	106567335	ssa01	14562190	14574399	+	ssa01	14448322	15330250	ssa01_14448322_15330250	ssa01	14795027	14795692	106568847	XR_001320408.1	+
ssa01	14571112	14571616	peak_1674	0	106567335	ssa01	14562190	14574399	+	ssa01	14448322	15330250	ssa01_14448322_15330250	ssa01	14797024	14810168	106568770	XM_014139493.1	-
ssa01	14571112	14571616	peak_1674	0	106567335	ssa01	14562190	14574399	+	ssa01	14448322	15330250	ssa01_14448322_15330250	ssa01	15115072	15120229	106569385	XM_014140746.1	+
ssa01	14571112	14571616	peak_1674	0	106567335	ssa01	14562190	14574399	+	ssa01	14448322	15330250	ssa01_14448322_15330250	ssa01	15162754	15171187	106569848	XM_014141551.1	-
ssa01	14571112	14571616	peak_1674	0	106567335	ssa01	14562190	14574399	+	ssa01	14448322	15330250	ssa01_14448322_15330250	ssa01	15191203	15192456	106569968	XR_001320597.1	-
ssa01	14571112	14571616	peak_1674	0	106567335	ssa01	14562190	14574399	+	ssa01	14448322	15330250	ssa01_14448322_15330250	ssa01	15323513	15324620	106570354	XR_001320654.1	+
ssa01	14571112	14571616	peak_1674	0	106567335	ssa01	14562190	14574399	+	ssa01	14448322	15330250	ssa01_14448322_15330250	ssa01	14485426	14515593	106567073	XM_014135981.1	+
ssa01	14571112	14571616	peak_1674	0	106567335	ssa01	14562190	14574399	+	ssa01	14448322	15330250	ssa01_14448322_15330250	ssa01	14562190	14574399	106567335	XM_014136656.1	+
ssa01	14571112	14571616	peak_1674	0	106567335	ssa01	14562190	14574399	+	ssa01	14448322	15330250	ssa01_14448322_15330250	ssa01	14572869	14613311	106567684	XM_014137299.1	-
ssa01	14571112	14571616	peak_1674	0	106567335	ssa01	14562190	14574399	+	ssa01	14448322	15330250	ssa01_14448322_15330250	ssa01	14711902	14713145	106568139	XR_001320239.1	+
ssa01	14571112	14571616	peak_1674	0	106567335	ssa01	14562190	14574399	+	ssa01	14448322	15330250	ssa01_14448322_15330250	ssa01	14733559	14755862	106568224	XM_014138874.1	-
ssa01	14571112	14571616	peak_1674	0	106567335	ssa01	14562190	14574399	+	ssa01	14448322	15330250	ssa01_14448322_15330250	ssa01	14769178	14787017	106568712	XM_014139329.1	-
ssa01	14571112	14571616	peak_1674	0	106567335	ssa01	14562190	14574399	+	ssa01	14448322	15330250	ssa01_14448322_15330250	ssa01	15126693	15162467	106569575	XM_014141103.1	-
ssa01	14571112	14571616	peak_1674	0	106567335	ssa01	14562190	14574399	+	ssa01	14448322	15330250	ssa01_14448322_15330250	ssa01	15171219	15183636	106569909	XM_014141677.1	+
ssa01	14571112	14571616	peak_1674	0	106567335	ssa01	14562190	14574399	+	ssa01	14448322	15330250	ssa01_14448322_15330250	ssa01	15206448	15245522	106570006	XM_014141899.1	+
ssa01	14571112	14571616	peak_1674	0	106567335	ssa01	14562190	14574399	+	ssa01	14448322	15330250	ssa01_14448322_15330250	ssa01	15265381	15290768	106570292	XM_014142493.1	-
ssa01	14571112	14571616	peak_1674	0	106567335	ssa01	14562190	14574399	+	ssa01	14448322	15330250	ssa01_14448322_15330250	ssa01	15290753	15313630	106569455	XM_014140862.1	-
ssa01	14571112	14571616	peak_1674	0	106567335	ssa01	14562190	14574399	+	ssa01	14448322	15330250	ssa01_14448322_15330250	ssa01	14810654	14825070	106568883	XM_014139699.1	+
ssa01	14571112	14571616	peak_1674	0	106567335	ssa01	14562190	14574399	+	ssa01	14448322	15330250	ssa01_14448322_15330250	ssa01	14828280	15011417	106569018	XM_014139973.1	+
ssa01	14571112	14571616	peak_1674	0	106567335	ssa01	14562190	14574399	+	ssa01	14448322	15330250	ssa01_14448322_15330250	ssa01	14653871	14729680	106567792	XM_014137658.1	+
ssa01	14574749	14574987	peak_1675	0	106567684	ssa01	14572869	14613311	-	ssa01	14448322	15330250	ssa01_14448322_15330250	ssa01	14454123	14461831	106566078	XM_014133944.1	+
ssa01	14574749	14574987	peak_1675	0	106567684	ssa01	14572869	14613311	-	ssa01	14448322	15330250	ssa01_14448322_15330250	ssa01	14534453	14542161	106567189	XM_014136322.1	+
ssa01	14574749	14574987	peak_1675	0	106567684	ssa01	14572869	14613311	-	ssa01	14448322	15330250	ssa01_14448322_15330250	ssa01	14641979	14643594	106569215	XM_014140396.1	-
ssa01	14574749	14574987	peak_1675	0	106567684	ssa01	14572869	14613311	-	ssa01	14448322	15330250	ssa01_14448322_15330250	ssa01	14795027	14795692	106568847	XR_001320408.1	+
ssa01	14574749	14574987	peak_1675	0	106567684	ssa01	14572869	14613311	-	ssa01	14448322	15330250	ssa01_14448322_15330250	ssa01	14797024	14810168	106568770	XM_014139493.1	-
ssa01	14574749	14574987	peak_1675	0	106567684	ssa01	14572869	14613311	-	ssa01	14448322	15330250	ssa01_14448322_15330250	ssa01	15115072	15120229	106569385	XM_014140746.1	+
ssa01	14574749	14574987	peak_1675	0	106567684	ssa01	14572869	14613311	-	ssa01	14448322	15330250	ssa01_14448322_15330250	ssa01	15162754	15171187	106569848	XM_014141551.1	-
ssa01	14574749	14574987	peak_1675	0	106567684	ssa01	14572869	14613311	-	ssa01	14448322	15330250	ssa01_14448322_15330250	ssa01	15191203	15192456	106569968	XR_001320597.1	-
ssa01	14574749	14574987	peak_1675	0	106567684	ssa01	14572869	14613311	-	ssa01	14448322	15330250	ssa01_14448322_15330250	ssa01	15323513	15324620	106570354	XR_001320654.1	+
ssa01	14574749	14574987	peak_1675	0	106567684	ssa01	14572869	14613311	-	ssa01	14448322	15330250	ssa01_14448322_15330250	ssa01	14485426	14515593	106567073	XM_014135981.1	+
ssa01	14574749	14574987	peak_1675	0	106567684	ssa01	14572869	14613311	-	ssa01	14448322	15330250	ssa01_14448322_15330250	ssa01	14562190	14574399	106567335	XM_014136656.1	+
ssa01	14574749	14574987	peak_1675	0	106567684	ssa01	14572869	14613311	-	ssa01	14448322	15330250	ssa01_14448322_15330250	ssa01	14572869	14613311	106567684	XM_014137299.1	-
ssa01	14574749	14574987	peak_1675	0	106567684	ssa01	14572869	14613311	-	ssa01	14448322	15330250	ssa01_14448322_15330250	ssa01	14711902	14713145	106568139	XR_001320239.1	+
ssa01	14574749	14574987	peak_1675	0	106567684	ssa01	14572869	14613311	-	ssa01	14448322	15330250	ssa01_14448322_15330250	ssa01	14733559	14755862	106568224	XM_014138874.1	-
ssa01	14574749	14574987	peak_1675	0	106567684	ssa01	14572869	14613311	-	ssa01	14448322	15330250	ssa01_14448322_15330250	ssa01	14769178	14787017	106568712	XM_014139329.1	-
ssa01	14574749	14574987	peak_1675	0	106567684	ssa01	14572869	14613311	-	ssa01	14448322	15330250	ssa01_14448322_15330250	ssa01	15126693	15162467	106569575	XM_014141103.1	-
ssa01	14574749	14574987	peak_1675	0	106567684	ssa01	14572869	14613311	-	ssa01	14448322	15330250	ssa01_14448322_15330250	ssa01	15171219	15183636	106569909	XM_014141677.1	+
ssa01	14574749	14574987	peak_1675	0	106567684	ssa01	14572869	14613311	-	ssa01	14448322	15330250	ssa01_14448322_15330250	ssa01	15206448	15245522	106570006	XM_014141899.1	+
ssa01	14574749	14574987	peak_1675	0	106567684	ssa01	14572869	14613311	-	ssa01	14448322	15330250	ssa01_14448322_15330250	ssa01	15265381	15290768	106570292	XM_014142493.1	-
ssa01	14574749	14574987	peak_1675	0	106567684	ssa01	14572869	14613311	-	ssa01	14448322	15330250	ssa01_14448322_15330250	ssa01	15290753	15313630	106569455	XM_014140862.1	-
ssa01	14574749	14574987	peak_1675	0	106567684	ssa01	14572869	14613311	-	ssa01	14448322	15330250	ssa01_14448322_15330250	ssa01	14810654	14825070	106568883	XM_014139699.1	+
ssa01	14574749	14574987	peak_1675	0	106567684	ssa01	14572869	14613311	-	ssa01	14448322	15330250	ssa01_14448322_15330250	ssa01	14828280	15011417	106569018	XM_014139973.1	+
ssa01	14574749	14574987	peak_1675	0	106567684	ssa01	14572869	14613311	-	ssa01	14448322	15330250	ssa01_14448322_15330250	ssa01	14653871	14729680	106567792	XM_014137658.1	+
ssa01	14575331	14575561	peak_1676	0	106567684	ssa01	14572869	14613311	-	ssa01	14448322	15330250	ssa01_14448322_15330250	ssa01	14454123	14461831	106566078	XM_014133944.1	+
ssa01	14575331	14575561	peak_1676	0	106567684	ssa01	14572869	14613311	-	ssa01	14448322	15330250	ssa01_14448322_15330250	ssa01	14534453	14542161	106567189	XM_014136322.1	+
ssa01	14575331	14575561	peak_1676	0	106567684	ssa01	14572869	14613311	-	ssa01	14448322	15330250	ssa01_14448322_15330250	ssa01	14641979	14643594	106569215	XM_014140396.1	-
ssa01	14575331	14575561	peak_1676	0	106567684	ssa01	14572869	14613311	-	ssa01	14448322	15330250	ssa01_14448322_15330250	ssa01	14795027	14795692	106568847	XR_001320408.1	+
ssa01	14575331	14575561	peak_1676	0	106567684	ssa01	14572869	14613311	-	ssa01	14448322	15330250	ssa01_14448322_15330250	ssa01	14797024	14810168	106568770	XM_014139493.1	-
ssa01	14575331	14575561	peak_1676	0	106567684	ssa01	14572869	14613311	-	ssa01	14448322	15330250	ssa01_14448322_15330250	ssa01	15115072	15120229	106569385	XM_014140746.1	+
ssa01	14575331	14575561	peak_1676	0	106567684	ssa01	14572869	14613311	-	ssa01	14448322	15330250	ssa01_14448322_15330250	ssa01	15162754	15171187	106569848	XM_014141551.1	-
ssa01	14575331	14575561	peak_1676	0	106567684	ssa01	14572869	14613311	-	ssa01	14448322	15330250	ssa01_14448322_15330250	ssa01	15191203	15192456	106569968	XR_001320597.1	-
ssa01	14575331	14575561	peak_1676	0	106567684	ssa01	14572869	14613311	-	ssa01	14448322	15330250	ssa01_14448322_15330250	ssa01	15323513	15324620	106570354	XR_001320654.1	+
ssa01	14575331	14575561	peak_1676	0	106567684	ssa01	14572869	14613311	-	ssa01	14448322	15330250	ssa01_14448322_15330250	ssa01	14485426	14515593	106567073	XM_014135981.1	+
ssa01	14575331	14575561	peak_1676	0	106567684	ssa01	14572869	14613311	-	ssa01	14448322	15330250	ssa01_14448322_15330250	ssa01	14562190	14574399	106567335	XM_014136656.1	+
ssa01	14575331	14575561	peak_1676	0	106567684	ssa01	14572869	14613311	-	ssa01	14448322	15330250	ssa01_14448322_15330250	ssa01	14572869	14613311	106567684	XM_014137299.1	-
ssa01	14575331	14575561	peak_1676	0	106567684	ssa01	14572869	14613311	-	ssa01	14448322	15330250	ssa01_14448322_15330250	ssa01	14711902	14713145	106568139	XR_001320239.1	+
ssa01	14575331	14575561	peak_1676	0	106567684	ssa01	14572869	14613311	-	ssa01	14448322	15330250	ssa01_14448322_15330250	ssa01	14733559	14755862	106568224	XM_014138874.1	-
ssa01	14575331	14575561	peak_1676	0	106567684	ssa01	14572869	14613311	-	ssa01	14448322	15330250	ssa01_14448322_15330250	ssa01	14769178	14787017	106568712	XM_014139329.1	-
ssa01	14575331	14575561	peak_1676	0	106567684	ssa01	14572869	14613311	-	ssa01	14448322	15330250	ssa01_14448322_15330250	ssa01	15126693	15162467	106569575	XM_014141103.1	-
ssa01	14575331	14575561	peak_1676	0	106567684	ssa01	14572869	14613311	-	ssa01	14448322	15330250	ssa01_14448322_15330250	ssa01	15171219	15183636	106569909	XM_014141677.1	+
ssa01	14575331	14575561	peak_1676	0	106567684	ssa01	14572869	14613311	-	ssa01	14448322	15330250	ssa01_14448322_15330250	ssa01	15206448	15245522	106570006	XM_014141899.1	+
ssa01	14575331	14575561	peak_1676	0	106567684	ssa01	14572869	14613311	-	ssa01	14448322	15330250	ssa01_14448322_15330250	ssa01	15265381	15290768	106570292	XM_014142493.1	-
ssa01	14575331	14575561	peak_1676	0	106567684	ssa01	14572869	14613311	-	ssa01	14448322	15330250	ssa01_14448322_15330250	ssa01	15290753	15313630	106569455	XM_014140862.1	-
ssa01	14575331	14575561	peak_1676	0	106567684	ssa01	14572869	14613311	-	ssa01	14448322	15330250	ssa01_14448322_15330250	ssa01	14810654	14825070	106568883	XM_014139699.1	+
ssa01	14575331	14575561	peak_1676	0	106567684	ssa01	14572869	14613311	-	ssa01	14448322	15330250	ssa01_14448322_15330250	ssa01	14828280	15011417	106569018	XM_014139973.1	+
ssa01	14575331	14575561	peak_1676	0	106567684	ssa01	14572869	14613311	-	ssa01	14448322	15330250	ssa01_14448322_15330250	ssa01	14653871	14729680	106567792	XM_014137658.1	+
ssa01	14575714	14575958	peak_1677	0	106567684	ssa01	14572869	14613311	-	ssa01	14448322	15330250	ssa01_14448322_15330250	ssa01	14454123	14461831	106566078	XM_014133944.1	+
ssa01	14575714	14575958	peak_1677	0	106567684	ssa01	14572869	14613311	-	ssa01	14448322	15330250	ssa01_14448322_15330250	ssa01	14534453	14542161	106567189	XM_014136322.1	+
ssa01	14575714	14575958	peak_1677	0	106567684	ssa01	14572869	14613311	-	ssa01	14448322	15330250	ssa01_14448322_15330250	ssa01	14641979	14643594	106569215	XM_014140396.1	-
ssa01	14575714	14575958	peak_1677	0	106567684	ssa01	14572869	14613311	-	ssa01	14448322	15330250	ssa01_14448322_15330250	ssa01	14795027	14795692	106568847	XR_001320408.1	+
ssa01	14575714	14575958	peak_1677	0	106567684	ssa01	14572869	14613311	-	ssa01	14448322	15330250	ssa01_14448322_15330250	ssa01	14797024	14810168	106568770	XM_014139493.1	-
ssa01	14575714	14575958	peak_1677	0	106567684	ssa01	14572869	14613311	-	ssa01	14448322	15330250	ssa01_14448322_15330250	ssa01	15115072	15120229	106569385	XM_014140746.1	+
ssa01	14575714	14575958	peak_1677	0	106567684	ssa01	14572869	14613311	-	ssa01	14448322	15330250	ssa01_14448322_15330250	ssa01	15162754	15171187	106569848	XM_014141551.1	-
ssa01	14575714	14575958	peak_1677	0	106567684	ssa01	14572869	14613311	-	ssa01	14448322	15330250	ssa01_14448322_15330250	ssa01	15191203	15192456	106569968	XR_001320597.1	-
ssa01	14575714	14575958	peak_1677	0	106567684	ssa01	14572869	14613311	-	ssa01	14448322	15330250	ssa01_14448322_15330250	ssa01	15323513	15324620	106570354	XR_001320654.1	+
ssa01	14575714	14575958	peak_1677	0	106567684	ssa01	14572869	14613311	-	ssa01	14448322	15330250	ssa01_14448322_15330250	ssa01	14485426	14515593	106567073	XM_014135981.1	+
ssa01	14575714	14575958	peak_1677	0	106567684	ssa01	14572869	14613311	-	ssa01	14448322	15330250	ssa01_14448322_15330250	ssa01	14562190	14574399	106567335	XM_014136656.1	+
ssa01	14575714	14575958	peak_1677	0	106567684	ssa01	14572869	14613311	-	ssa01	14448322	15330250	ssa01_14448322_15330250	ssa01	14572869	14613311	106567684	XM_014137299.1	-
ssa01	14575714	14575958	peak_1677	0	106567684	ssa01	14572869	14613311	-	ssa01	14448322	15330250	ssa01_14448322_15330250	ssa01	14711902	14713145	106568139	XR_001320239.1	+
ssa01	14575714	14575958	peak_1677	0	106567684	ssa01	14572869	14613311	-	ssa01	14448322	15330250	ssa01_14448322_15330250	ssa01	14733559	14755862	106568224	XM_014138874.1	-
ssa01	14575714	14575958	peak_1677	0	106567684	ssa01	14572869	14613311	-	ssa01	14448322	15330250	ssa01_14448322_15330250	ssa01	14769178	14787017	106568712	XM_014139329.1	-
ssa01	14575714	14575958	peak_1677	0	106567684	ssa01	14572869	14613311	-	ssa01	14448322	15330250	ssa01_14448322_15330250	ssa01	15126693	15162467	106569575	XM_014141103.1	-
ssa01	14575714	14575958	peak_1677	0	106567684	ssa01	14572869	14613311	-	ssa01	14448322	15330250	ssa01_14448322_15330250	ssa01	15171219	15183636	106569909	XM_014141677.1	+
ssa01	14575714	14575958	peak_1677	0	106567684	ssa01	14572869	14613311	-	ssa01	14448322	15330250	ssa01_14448322_15330250	ssa01	15206448	15245522	106570006	XM_014141899.1	+
ssa01	14575714	14575958	peak_1677	0	106567684	ssa01	14572869	14613311	-	ssa01	14448322	15330250	ssa01_14448322_15330250	ssa01	15265381	15290768	106570292	XM_014142493.1	-
ssa01	14575714	14575958	peak_1677	0	106567684	ssa01	14572869	14613311	-	ssa01	14448322	15330250	ssa01_14448322_15330250	ssa01	15290753	15313630	106569455	XM_014140862.1	-
ssa01	14575714	14575958	peak_1677	0	106567684	ssa01	14572869	14613311	-	ssa01	14448322	15330250	ssa01_14448322_15330250	ssa01	14810654	14825070	106568883	XM_014139699.1	+
ssa01	14575714	14575958	peak_1677	0	106567684	ssa01	14572869	14613311	-	ssa01	14448322	15330250	ssa01_14448322_15330250	ssa01	14828280	15011417	106569018	XM_014139973.1	+
ssa01	14575714	14575958	peak_1677	0	106567684	ssa01	14572869	14613311	-	ssa01	14448322	15330250	ssa01_14448322_15330250	ssa01	14653871	14729680	106567792	XM_014137658.1	+
ssa01	14576063	14577162	peak_1678	0	106567684	ssa01	14572869	14613311	-	ssa01	14448322	15330250	ssa01_14448322_15330250	ssa01	14454123	14461831	106566078	XM_014133944.1	+
ssa01	14576063	14577162	peak_1678	0	106567684	ssa01	14572869	14613311	-	ssa01	14448322	15330250	ssa01_14448322_15330250	ssa01	14534453	14542161	106567189	XM_014136322.1	+
ssa01	14576063	14577162	peak_1678	0	106567684	ssa01	14572869	14613311	-	ssa01	14448322	15330250	ssa01_14448322_15330250	ssa01	14641979	14643594	106569215	XM_014140396.1	-
ssa01	14576063	14577162	peak_1678	0	106567684	ssa01	14572869	14613311	-	ssa01	14448322	15330250	ssa01_14448322_15330250	ssa01	14795027	14795692	106568847	XR_001320408.1	+
ssa01	14576063	14577162	peak_1678	0	106567684	ssa01	14572869	14613311	-	ssa01	14448322	15330250	ssa01_14448322_15330250	ssa01	14797024	14810168	106568770	XM_014139493.1	-
ssa01	14576063	14577162	peak_1678	0	106567684	ssa01	14572869	14613311	-	ssa01	14448322	15330250	ssa01_14448322_15330250	ssa01	15115072	15120229	106569385	XM_014140746.1	+
ssa01	14576063	14577162	peak_1678	0	106567684	ssa01	14572869	14613311	-	ssa01	14448322	15330250	ssa01_14448322_15330250	ssa01	15162754	15171187	106569848	XM_014141551.1	-
ssa01	14576063	14577162	peak_1678	0	106567684	ssa01	14572869	14613311	-	ssa01	14448322	15330250	ssa01_14448322_15330250	ssa01	15191203	15192456	106569968	XR_001320597.1	-
ssa01	14576063	14577162	peak_1678	0	106567684	ssa01	14572869	14613311	-	ssa01	14448322	15330250	ssa01_14448322_15330250	ssa01	15323513	15324620	106570354	XR_001320654.1	+
ssa01	14576063	14577162	peak_1678	0	106567684	ssa01	14572869	14613311	-	ssa01	14448322	15330250	ssa01_14448322_15330250	ssa01	14485426	14515593	106567073	XM_014135981.1	+
ssa01	14576063	14577162	peak_1678	0	106567684	ssa01	14572869	14613311	-	ssa01	14448322	15330250	ssa01_14448322_15330250	ssa01	14562190	14574399	106567335	XM_014136656.1	+
ssa01	14576063	14577162	peak_1678	0	106567684	ssa01	14572869	14613311	-	ssa01	14448322	15330250	ssa01_14448322_15330250	ssa01	14572869	14613311	106567684	XM_014137299.1	-
ssa01	14576063	14577162	peak_1678	0	106567684	ssa01	14572869	14613311	-	ssa01	14448322	15330250	ssa01_14448322_15330250	ssa01	14711902	14713145	106568139	XR_001320239.1	+
ssa01	14576063	14577162	peak_1678	0	106567684	ssa01	14572869	14613311	-	ssa01	14448322	15330250	ssa01_14448322_15330250	ssa01	14733559	14755862	106568224	XM_014138874.1	-
ssa01	14576063	14577162	peak_1678	0	106567684	ssa01	14572869	14613311	-	ssa01	14448322	15330250	ssa01_14448322_15330250	ssa01	14769178	14787017	106568712	XM_014139329.1	-
ssa01	14576063	14577162	peak_1678	0	106567684	ssa01	14572869	14613311	-	ssa01	14448322	15330250	ssa01_14448322_15330250	ssa01	15126693	15162467	106569575	XM_014141103.1	-
ssa01	14576063	14577162	peak_1678	0	106567684	ssa01	14572869	14613311	-	ssa01	14448322	15330250	ssa01_14448322_15330250	ssa01	15171219	15183636	106569909	XM_014141677.1	+
ssa01	14576063	14577162	peak_1678	0	106567684	ssa01	14572869	14613311	-	ssa01	14448322	15330250	ssa01_14448322_15330250	ssa01	15206448	15245522	106570006	XM_014141899.1	+
ssa01	14576063	14577162	peak_1678	0	106567684	ssa01	14572869	14613311	-	ssa01	14448322	15330250	ssa01_14448322_15330250	ssa01	15265381	15290768	106570292	XM_014142493.1	-
ssa01	14576063	14577162	peak_1678	0	106567684	ssa01	14572869	14613311	-	ssa01	14448322	15330250	ssa01_14448322_15330250	ssa01	15290753	15313630	106569455	XM_014140862.1	-
ssa01	14576063	14577162	peak_1678	0	106567684	ssa01	14572869	14613311	-	ssa01	14448322	15330250	ssa01_14448322_15330250	ssa01	14810654	14825070	106568883	XM_014139699.1	+
ssa01	14576063	14577162	peak_1678	0	106567684	ssa01	14572869	14613311	-	ssa01	14448322	15330250	ssa01_14448322_15330250	ssa01	14828280	15011417	106569018	XM_014139973.1	+
ssa01	14576063	14577162	peak_1678	0	106567684	ssa01	14572869	14613311	-	ssa01	14448322	15330250	ssa01_14448322_15330250	ssa01	14653871	14729680	106567792	XM_014137658.1	+
ssa01	14608341	14608738	peak_1679	0	106567684	ssa01	14572869	14613311	-	ssa01	14448322	15330250	ssa01_14448322_15330250	ssa01	14454123	14461831	106566078	XM_014133944.1	+
ssa01	14608341	14608738	peak_1679	0	106567684	ssa01	14572869	14613311	-	ssa01	14448322	15330250	ssa01_14448322_15330250	ssa01	14534453	14542161	106567189	XM_014136322.1	+
ssa01	14608341	14608738	peak_1679	0	106567684	ssa01	14572869	14613311	-	ssa01	14448322	15330250	ssa01_14448322_15330250	ssa01	14641979	14643594	106569215	XM_014140396.1	-
ssa01	14608341	14608738	peak_1679	0	106567684	ssa01	14572869	14613311	-	ssa01	14448322	15330250	ssa01_14448322_15330250	ssa01	14795027	14795692	106568847	XR_001320408.1	+
ssa01	14608341	14608738	peak_1679	0	106567684	ssa01	14572869	14613311	-	ssa01	14448322	15330250	ssa01_14448322_15330250	ssa01	14797024	14810168	106568770	XM_014139493.1	-
ssa01	14608341	14608738	peak_1679	0	106567684	ssa01	14572869	14613311	-	ssa01	14448322	15330250	ssa01_14448322_15330250	ssa01	15115072	15120229	106569385	XM_014140746.1	+
ssa01	14608341	14608738	peak_1679	0	106567684	ssa01	14572869	14613311	-	ssa01	14448322	15330250	ssa01_14448322_15330250	ssa01	15162754	15171187	106569848	XM_014141551.1	-
ssa01	14608341	14608738	peak_1679	0	106567684	ssa01	14572869	14613311	-	ssa01	14448322	15330250	ssa01_14448322_15330250	ssa01	15191203	15192456	106569968	XR_001320597.1	-
ssa01	14608341	14608738	peak_1679	0	106567684	ssa01	14572869	14613311	-	ssa01	14448322	15330250	ssa01_14448322_15330250	ssa01	15323513	15324620	106570354	XR_001320654.1	+
ssa01	14608341	14608738	peak_1679	0	106567684	ssa01	14572869	14613311	-	ssa01	14448322	15330250	ssa01_14448322_15330250	ssa01	14485426	14515593	106567073	XM_014135981.1	+
ssa01	14608341	14608738	peak_1679	0	106567684	ssa01	14572869	14613311	-	ssa01	14448322	15330250	ssa01_14448322_15330250	ssa01	14562190	14574399	106567335	XM_014136656.1	+
ssa01	14608341	14608738	peak_1679	0	106567684	ssa01	14572869	14613311	-	ssa01	14448322	15330250	ssa01_14448322_15330250	ssa01	14572869	14613311	106567684	XM_014137299.1	-
ssa01	14608341	14608738	peak_1679	0	106567684	ssa01	14572869	14613311	-	ssa01	14448322	15330250	ssa01_14448322_15330250	ssa01	14711902	14713145	106568139	XR_001320239.1	+
ssa01	14608341	14608738	peak_1679	0	106567684	ssa01	14572869	14613311	-	ssa01	14448322	15330250	ssa01_14448322_15330250	ssa01	14733559	14755862	106568224	XM_014138874.1	-
ssa01	14608341	14608738	peak_1679	0	106567684	ssa01	14572869	14613311	-	ssa01	14448322	15330250	ssa01_14448322_15330250	ssa01	14769178	14787017	106568712	XM_014139329.1	-
ssa01	14608341	14608738	peak_1679	0	106567684	ssa01	14572869	14613311	-	ssa01	14448322	15330250	ssa01_14448322_15330250	ssa01	15126693	15162467	106569575	XM_014141103.1	-
ssa01	14608341	14608738	peak_1679	0	106567684	ssa01	14572869	14613311	-	ssa01	14448322	15330250	ssa01_14448322_15330250	ssa01	15171219	15183636	106569909	XM_014141677.1	+
ssa01	14608341	14608738	peak_1679	0	106567684	ssa01	14572869	14613311	-	ssa01	14448322	15330250	ssa01_14448322_15330250	ssa01	15206448	15245522	106570006	XM_014141899.1	+
ssa01	14608341	14608738	peak_1679	0	106567684	ssa01	14572869	14613311	-	ssa01	14448322	15330250	ssa01_14448322_15330250	ssa01	15265381	15290768	106570292	XM_014142493.1	-
ssa01	14608341	14608738	peak_1679	0	106567684	ssa01	14572869	14613311	-	ssa01	14448322	15330250	ssa01_14448322_15330250	ssa01	15290753	15313630	106569455	XM_014140862.1	-
ssa01	14608341	14608738	peak_1679	0	106567684	ssa01	14572869	14613311	-	ssa01	14448322	15330250	ssa01_14448322_15330250	ssa01	14810654	14825070	106568883	XM_014139699.1	+
ssa01	14608341	14608738	peak_1679	0	106567684	ssa01	14572869	14613311	-	ssa01	14448322	15330250	ssa01_14448322_15330250	ssa01	14828280	15011417	106569018	XM_014139973.1	+
ssa01	14608341	14608738	peak_1679	0	106567684	ssa01	14572869	14613311	-	ssa01	14448322	15330250	ssa01_14448322_15330250	ssa01	14653871	14729680	106567792	XM_014137658.1	+
ssa01	14653552	14654424	peak_1683	0	106567792	ssa01	14653871	14729680	+	ssa01	14448322	15330250	ssa01_14448322_15330250	ssa01	14454123	14461831	106566078	XM_014133944.1	+
ssa01	14653552	14654424	peak_1683	0	106567792	ssa01	14653871	14729680	+	ssa01	14448322	15330250	ssa01_14448322_15330250	ssa01	14534453	14542161	106567189	XM_014136322.1	+
ssa01	14653552	14654424	peak_1683	0	106567792	ssa01	14653871	14729680	+	ssa01	14448322	15330250	ssa01_14448322_15330250	ssa01	14641979	14643594	106569215	XM_014140396.1	-
ssa01	14653552	14654424	peak_1683	0	106567792	ssa01	14653871	14729680	+	ssa01	14448322	15330250	ssa01_14448322_15330250	ssa01	14795027	14795692	106568847	XR_001320408.1	+
ssa01	14653552	14654424	peak_1683	0	106567792	ssa01	14653871	14729680	+	ssa01	14448322	15330250	ssa01_14448322_15330250	ssa01	14797024	14810168	106568770	XM_014139493.1	-
ssa01	14653552	14654424	peak_1683	0	106567792	ssa01	14653871	14729680	+	ssa01	14448322	15330250	ssa01_14448322_15330250	ssa01	15115072	15120229	106569385	XM_014140746.1	+
ssa01	14653552	14654424	peak_1683	0	106567792	ssa01	14653871	14729680	+	ssa01	14448322	15330250	ssa01_14448322_15330250	ssa01	15162754	15171187	106569848	XM_014141551.1	-
ssa01	14653552	14654424	peak_1683	0	106567792	ssa01	14653871	14729680	+	ssa01	14448322	15330250	ssa01_14448322_15330250	ssa01	15191203	15192456	106569968	XR_001320597.1	-
ssa01	14653552	14654424	peak_1683	0	106567792	ssa01	14653871	14729680	+	ssa01	14448322	15330250	ssa01_14448322_15330250	ssa01	15323513	15324620	106570354	XR_001320654.1	+
ssa01	14653552	14654424	peak_1683	0	106567792	ssa01	14653871	14729680	+	ssa01	14448322	15330250	ssa01_14448322_15330250	ssa01	14485426	14515593	106567073	XM_014135981.1	+
ssa01	14653552	14654424	peak_1683	0	106567792	ssa01	14653871	14729680	+	ssa01	14448322	15330250	ssa01_14448322_15330250	ssa01	14562190	14574399	106567335	XM_014136656.1	+
ssa01	14653552	14654424	peak_1683	0	106567792	ssa01	14653871	14729680	+	ssa01	14448322	15330250	ssa01_14448322_15330250	ssa01	14572869	14613311	106567684	XM_014137299.1	-
ssa01	14653552	14654424	peak_1683	0	106567792	ssa01	14653871	14729680	+	ssa01	14448322	15330250	ssa01_14448322_15330250	ssa01	14711902	14713145	106568139	XR_001320239.1	+
ssa01	14653552	14654424	peak_1683	0	106567792	ssa01	14653871	14729680	+	ssa01	14448322	15330250	ssa01_14448322_15330250	ssa01	14733559	14755862	106568224	XM_014138874.1	-
ssa01	14653552	14654424	peak_1683	0	106567792	ssa01	14653871	14729680	+	ssa01	14448322	15330250	ssa01_14448322_15330250	ssa01	14769178	14787017	106568712	XM_014139329.1	-
ssa01	14653552	14654424	peak_1683	0	106567792	ssa01	14653871	14729680	+	ssa01	14448322	15330250	ssa01_14448322_15330250	ssa01	15126693	15162467	106569575	XM_014141103.1	-
ssa01	14653552	14654424	peak_1683	0	106567792	ssa01	14653871	14729680	+	ssa01	14448322	15330250	ssa01_14448322_15330250	ssa01	15171219	15183636	106569909	XM_014141677.1	+
ssa01	14653552	14654424	peak_1683	0	106567792	ssa01	14653871	14729680	+	ssa01	14448322	15330250	ssa01_14448322_15330250	ssa01	15206448	15245522	106570006	XM_014141899.1	+
ssa01	14653552	14654424	peak_1683	0	106567792	ssa01	14653871	14729680	+	ssa01	14448322	15330250	ssa01_14448322_15330250	ssa01	15265381	15290768	106570292	XM_014142493.1	-
ssa01	14653552	14654424	peak_1683	0	106567792	ssa01	14653871	14729680	+	ssa01	14448322	15330250	ssa01_14448322_15330250	ssa01	15290753	15313630	106569455	XM_014140862.1	-
ssa01	14653552	14654424	peak_1683	0	106567792	ssa01	14653871	14729680	+	ssa01	14448322	15330250	ssa01_14448322_15330250	ssa01	14810654	14825070	106568883	XM_014139699.1	+
ssa01	14653552	14654424	peak_1683	0	106567792	ssa01	14653871	14729680	+	ssa01	14448322	15330250	ssa01_14448322_15330250	ssa01	14828280	15011417	106569018	XM_014139973.1	+
ssa01	14653552	14654424	peak_1683	0	106567792	ssa01	14653871	14729680	+	ssa01	14448322	15330250	ssa01_14448322_15330250	ssa01	14653871	14729680	106567792	XM_014137658.1	+
ssa01	14654917	14656293	peak_1684	0	106567792	ssa01	14653871	14729680	+	ssa01	14448322	15330250	ssa01_14448322_15330250	ssa01	14454123	14461831	106566078	XM_014133944.1	+
ssa01	14654917	14656293	peak_1684	0	106567792	ssa01	14653871	14729680	+	ssa01	14448322	15330250	ssa01_14448322_15330250	ssa01	14534453	14542161	106567189	XM_014136322.1	+
ssa01	14654917	14656293	peak_1684	0	106567792	ssa01	14653871	14729680	+	ssa01	14448322	15330250	ssa01_14448322_15330250	ssa01	14641979	14643594	106569215	XM_014140396.1	-
ssa01	14654917	14656293	peak_1684	0	106567792	ssa01	14653871	14729680	+	ssa01	14448322	15330250	ssa01_14448322_15330250	ssa01	14795027	14795692	106568847	XR_001320408.1	+
ssa01	14654917	14656293	peak_1684	0	106567792	ssa01	14653871	14729680	+	ssa01	14448322	15330250	ssa01_14448322_15330250	ssa01	14797024	14810168	106568770	XM_014139493.1	-
ssa01	14654917	14656293	peak_1684	0	106567792	ssa01	14653871	14729680	+	ssa01	14448322	15330250	ssa01_14448322_15330250	ssa01	15115072	15120229	106569385	XM_014140746.1	+
ssa01	14654917	14656293	peak_1684	0	106567792	ssa01	14653871	14729680	+	ssa01	14448322	15330250	ssa01_14448322_15330250	ssa01	15162754	15171187	106569848	XM_014141551.1	-
ssa01	14654917	14656293	peak_1684	0	106567792	ssa01	14653871	14729680	+	ssa01	14448322	15330250	ssa01_14448322_15330250	ssa01	15191203	15192456	106569968	XR_001320597.1	-
ssa01	14654917	14656293	peak_1684	0	106567792	ssa01	14653871	14729680	+	ssa01	14448322	15330250	ssa01_14448322_15330250	ssa01	15323513	15324620	106570354	XR_001320654.1	+
ssa01	14654917	14656293	peak_1684	0	106567792	ssa01	14653871	14729680	+	ssa01	14448322	15330250	ssa01_14448322_15330250	ssa01	14485426	14515593	106567073	XM_014135981.1	+
ssa01	14654917	14656293	peak_1684	0	106567792	ssa01	14653871	14729680	+	ssa01	14448322	15330250	ssa01_14448322_15330250	ssa01	14562190	14574399	106567335	XM_014136656.1	+
ssa01	14654917	14656293	peak_1684	0	106567792	ssa01	14653871	14729680	+	ssa01	14448322	15330250	ssa01_14448322_15330250	ssa01	14572869	14613311	106567684	XM_014137299.1	-
ssa01	14654917	14656293	peak_1684	0	106567792	ssa01	14653871	14729680	+	ssa01	14448322	15330250	ssa01_14448322_15330250	ssa01	14711902	14713145	106568139	XR_001320239.1	+
ssa01	14654917	14656293	peak_1684	0	106567792	ssa01	14653871	14729680	+	ssa01	14448322	15330250	ssa01_14448322_15330250	ssa01	14733559	14755862	106568224	XM_014138874.1	-
ssa01	14654917	14656293	peak_1684	0	106567792	ssa01	14653871	14729680	+	ssa01	14448322	15330250	ssa01_14448322_15330250	ssa01	14769178	14787017	106568712	XM_014139329.1	-
ssa01	14654917	14656293	peak_1684	0	106567792	ssa01	14653871	14729680	+	ssa01	14448322	15330250	ssa01_14448322_15330250	ssa01	15126693	15162467	106569575	XM_014141103.1	-
ssa01	14654917	14656293	peak_1684	0	106567792	ssa01	14653871	14729680	+	ssa01	14448322	15330250	ssa01_14448322_15330250	ssa01	15171219	15183636	106569909	XM_014141677.1	+
ssa01	14654917	14656293	peak_1684	0	106567792	ssa01	14653871	14729680	+	ssa01	14448322	15330250	ssa01_14448322_15330250	ssa01	15206448	15245522	106570006	XM_014141899.1	+
ssa01	14654917	14656293	peak_1684	0	106567792	ssa01	14653871	14729680	+	ssa01	14448322	15330250	ssa01_14448322_15330250	ssa01	15265381	15290768	106570292	XM_014142493.1	-
ssa01	14654917	14656293	peak_1684	0	106567792	ssa01	14653871	14729680	+	ssa01	14448322	15330250	ssa01_14448322_15330250	ssa01	15290753	15313630	106569455	XM_014140862.1	-
ssa01	14654917	14656293	peak_1684	0	106567792	ssa01	14653871	14729680	+	ssa01	14448322	15330250	ssa01_14448322_15330250	ssa01	14810654	14825070	106568883	XM_014139699.1	+
ssa01	14654917	14656293	peak_1684	0	106567792	ssa01	14653871	14729680	+	ssa01	14448322	15330250	ssa01_14448322_15330250	ssa01	14828280	15011417	106569018	XM_014139973.1	+
ssa01	14654917	14656293	peak_1684	0	106567792	ssa01	14653871	14729680	+	ssa01	14448322	15330250	ssa01_14448322_15330250	ssa01	14653871	14729680	106567792	XM_014137658.1	+
ssa01	14656455	14656675	peak_1685	0	106567792	ssa01	14653871	14729680	+	ssa01	14448322	15330250	ssa01_14448322_15330250	ssa01	14454123	14461831	106566078	XM_014133944.1	+
ssa01	14656455	14656675	peak_1685	0	106567792	ssa01	14653871	14729680	+	ssa01	14448322	15330250	ssa01_14448322_15330250	ssa01	14534453	14542161	106567189	XM_014136322.1	+
ssa01	14656455	14656675	peak_1685	0	106567792	ssa01	14653871	14729680	+	ssa01	14448322	15330250	ssa01_14448322_15330250	ssa01	14641979	14643594	106569215	XM_014140396.1	-
ssa01	14656455	14656675	peak_1685	0	106567792	ssa01	14653871	14729680	+	ssa01	14448322	15330250	ssa01_14448322_15330250	ssa01	14795027	14795692	106568847	XR_001320408.1	+
ssa01	14656455	14656675	peak_1685	0	106567792	ssa01	14653871	14729680	+	ssa01	14448322	15330250	ssa01_14448322_15330250	ssa01	14797024	14810168	106568770	XM_014139493.1	-
ssa01	14656455	14656675	peak_1685	0	106567792	ssa01	14653871	14729680	+	ssa01	14448322	15330250	ssa01_14448322_15330250	ssa01	15115072	15120229	106569385	XM_014140746.1	+
ssa01	14656455	14656675	peak_1685	0	106567792	ssa01	14653871	14729680	+	ssa01	14448322	15330250	ssa01_14448322_15330250	ssa01	15162754	15171187	106569848	XM_014141551.1	-
ssa01	14656455	14656675	peak_1685	0	106567792	ssa01	14653871	14729680	+	ssa01	14448322	15330250	ssa01_14448322_15330250	ssa01	15191203	15192456	106569968	XR_001320597.1	-
ssa01	14656455	14656675	peak_1685	0	106567792	ssa01	14653871	14729680	+	ssa01	14448322	15330250	ssa01_14448322_15330250	ssa01	15323513	15324620	106570354	XR_001320654.1	+
ssa01	14656455	14656675	peak_1685	0	106567792	ssa01	14653871	14729680	+	ssa01	14448322	15330250	ssa01_14448322_15330250	ssa01	14485426	14515593	106567073	XM_014135981.1	+
ssa01	14656455	14656675	peak_1685	0	106567792	ssa01	14653871	14729680	+	ssa01	14448322	15330250	ssa01_14448322_15330250	ssa01	14562190	14574399	106567335	XM_014136656.1	+
ssa01	14656455	14656675	peak_1685	0	106567792	ssa01	14653871	14729680	+	ssa01	14448322	15330250	ssa01_14448322_15330250	ssa01	14572869	14613311	106567684	XM_014137299.1	-
ssa01	14656455	14656675	peak_1685	0	106567792	ssa01	14653871	14729680	+	ssa01	14448322	15330250	ssa01_14448322_15330250	ssa01	14711902	14713145	106568139	XR_001320239.1	+
ssa01	14656455	14656675	peak_1685	0	106567792	ssa01	14653871	14729680	+	ssa01	14448322	15330250	ssa01_14448322_15330250	ssa01	14733559	14755862	106568224	XM_014138874.1	-
ssa01	14656455	14656675	peak_1685	0	106567792	ssa01	14653871	14729680	+	ssa01	14448322	15330250	ssa01_14448322_15330250	ssa01	14769178	14787017	106568712	XM_014139329.1	-
ssa01	14656455	14656675	peak_1685	0	106567792	ssa01	14653871	14729680	+	ssa01	14448322	15330250	ssa01_14448322_15330250	ssa01	15126693	15162467	106569575	XM_014141103.1	-
ssa01	14656455	14656675	peak_1685	0	106567792	ssa01	14653871	14729680	+	ssa01	14448322	15330250	ssa01_14448322_15330250	ssa01	15171219	15183636	106569909	XM_014141677.1	+
ssa01	14656455	14656675	peak_1685	0	106567792	ssa01	14653871	14729680	+	ssa01	14448322	15330250	ssa01_14448322_15330250	ssa01	15206448	15245522	106570006	XM_014141899.1	+
ssa01	14656455	14656675	peak_1685	0	106567792	ssa01	14653871	14729680	+	ssa01	14448322	15330250	ssa01_14448322_15330250	ssa01	15265381	15290768	106570292	XM_014142493.1	-
ssa01	14656455	14656675	peak_1685	0	106567792	ssa01	14653871	14729680	+	ssa01	14448322	15330250	ssa01_14448322_15330250	ssa01	15290753	15313630	106569455	XM_014140862.1	-
ssa01	14656455	14656675	peak_1685	0	106567792	ssa01	14653871	14729680	+	ssa01	14448322	15330250	ssa01_14448322_15330250	ssa01	14810654	14825070	106568883	XM_014139699.1	+
ssa01	14656455	14656675	peak_1685	0	106567792	ssa01	14653871	14729680	+	ssa01	14448322	15330250	ssa01_14448322_15330250	ssa01	14828280	15011417	106569018	XM_014139973.1	+
ssa01	14656455	14656675	peak_1685	0	106567792	ssa01	14653871	14729680	+	ssa01	14448322	15330250	ssa01_14448322_15330250	ssa01	14653871	14729680	106567792	XM_014137658.1	+
ssa01	14665105	14665474	peak_1687	0	106567792	ssa01	14653871	14729680	+	ssa01	14448322	15330250	ssa01_14448322_15330250	ssa01	14454123	14461831	106566078	XM_014133944.1	+
ssa01	14665105	14665474	peak_1687	0	106567792	ssa01	14653871	14729680	+	ssa01	14448322	15330250	ssa01_14448322_15330250	ssa01	14534453	14542161	106567189	XM_014136322.1	+
ssa01	14665105	14665474	peak_1687	0	106567792	ssa01	14653871	14729680	+	ssa01	14448322	15330250	ssa01_14448322_15330250	ssa01	14641979	14643594	106569215	XM_014140396.1	-
ssa01	14665105	14665474	peak_1687	0	106567792	ssa01	14653871	14729680	+	ssa01	14448322	15330250	ssa01_14448322_15330250	ssa01	14795027	14795692	106568847	XR_001320408.1	+
ssa01	14665105	14665474	peak_1687	0	106567792	ssa01	14653871	14729680	+	ssa01	14448322	15330250	ssa01_14448322_15330250	ssa01	14797024	14810168	106568770	XM_014139493.1	-
ssa01	14665105	14665474	peak_1687	0	106567792	ssa01	14653871	14729680	+	ssa01	14448322	15330250	ssa01_14448322_15330250	ssa01	15115072	15120229	106569385	XM_014140746.1	+
ssa01	14665105	14665474	peak_1687	0	106567792	ssa01	14653871	14729680	+	ssa01	14448322	15330250	ssa01_14448322_15330250	ssa01	15162754	15171187	106569848	XM_014141551.1	-
ssa01	14665105	14665474	peak_1687	0	106567792	ssa01	14653871	14729680	+	ssa01	14448322	15330250	ssa01_14448322_15330250	ssa01	15191203	15192456	106569968	XR_001320597.1	-
ssa01	14665105	14665474	peak_1687	0	106567792	ssa01	14653871	14729680	+	ssa01	14448322	15330250	ssa01_14448322_15330250	ssa01	15323513	15324620	106570354	XR_001320654.1	+
ssa01	14665105	14665474	peak_1687	0	106567792	ssa01	14653871	14729680	+	ssa01	14448322	15330250	ssa01_14448322_15330250	ssa01	14485426	14515593	106567073	XM_014135981.1	+
ssa01	14665105	14665474	peak_1687	0	106567792	ssa01	14653871	14729680	+	ssa01	14448322	15330250	ssa01_14448322_15330250	ssa01	14562190	14574399	106567335	XM_014136656.1	+
ssa01	14665105	14665474	peak_1687	0	106567792	ssa01	14653871	14729680	+	ssa01	14448322	15330250	ssa01_14448322_15330250	ssa01	14572869	14613311	106567684	XM_014137299.1	-
ssa01	14665105	14665474	peak_1687	0	106567792	ssa01	14653871	14729680	+	ssa01	14448322	15330250	ssa01_14448322_15330250	ssa01	14711902	14713145	106568139	XR_001320239.1	+
ssa01	14665105	14665474	peak_1687	0	106567792	ssa01	14653871	14729680	+	ssa01	14448322	15330250	ssa01_14448322_15330250	ssa01	14733559	14755862	106568224	XM_014138874.1	-
ssa01	14665105	14665474	peak_1687	0	106567792	ssa01	14653871	14729680	+	ssa01	14448322	15330250	ssa01_14448322_15330250	ssa01	14769178	14787017	106568712	XM_014139329.1	-
ssa01	14665105	14665474	peak_1687	0	106567792	ssa01	14653871	14729680	+	ssa01	14448322	15330250	ssa01_14448322_15330250	ssa01	15126693	15162467	106569575	XM_014141103.1	-
ssa01	14665105	14665474	peak_1687	0	106567792	ssa01	14653871	14729680	+	ssa01	14448322	15330250	ssa01_14448322_15330250	ssa01	15171219	15183636	106569909	XM_014141677.1	+
ssa01	14665105	14665474	peak_1687	0	106567792	ssa01	14653871	14729680	+	ssa01	14448322	15330250	ssa01_14448322_15330250	ssa01	15206448	15245522	106570006	XM_014141899.1	+
ssa01	14665105	14665474	peak_1687	0	106567792	ssa01	14653871	14729680	+	ssa01	14448322	15330250	ssa01_14448322_15330250	ssa01	15265381	15290768	106570292	XM_014142493.1	-
ssa01	14665105	14665474	peak_1687	0	106567792	ssa01	14653871	14729680	+	ssa01	14448322	15330250	ssa01_14448322_15330250	ssa01	15290753	15313630	106569455	XM_014140862.1	-
ssa01	14665105	14665474	peak_1687	0	106567792	ssa01	14653871	14729680	+	ssa01	14448322	15330250	ssa01_14448322_15330250	ssa01	14810654	14825070	106568883	XM_014139699.1	+
ssa01	14665105	14665474	peak_1687	0	106567792	ssa01	14653871	14729680	+	ssa01	14448322	15330250	ssa01_14448322_15330250	ssa01	14828280	15011417	106569018	XM_014139973.1	+
ssa01	14665105	14665474	peak_1687	0	106567792	ssa01	14653871	14729680	+	ssa01	14448322	15330250	ssa01_14448322_15330250	ssa01	14653871	14729680	106567792	XM_014137658.1	+
ssa01	14670242	14670551	peak_1688	0	106567792	ssa01	14653871	14729680	+	ssa01	14448322	15330250	ssa01_14448322_15330250	ssa01	14454123	14461831	106566078	XM_014133944.1	+
ssa01	14670242	14670551	peak_1688	0	106567792	ssa01	14653871	14729680	+	ssa01	14448322	15330250	ssa01_14448322_15330250	ssa01	14534453	14542161	106567189	XM_014136322.1	+
ssa01	14670242	14670551	peak_1688	0	106567792	ssa01	14653871	14729680	+	ssa01	14448322	15330250	ssa01_14448322_15330250	ssa01	14641979	14643594	106569215	XM_014140396.1	-
ssa01	14670242	14670551	peak_1688	0	106567792	ssa01	14653871	14729680	+	ssa01	14448322	15330250	ssa01_14448322_15330250	ssa01	14795027	14795692	106568847	XR_001320408.1	+
ssa01	14670242	14670551	peak_1688	0	106567792	ssa01	14653871	14729680	+	ssa01	14448322	15330250	ssa01_14448322_15330250	ssa01	14797024	14810168	106568770	XM_014139493.1	-
ssa01	14670242	14670551	peak_1688	0	106567792	ssa01	14653871	14729680	+	ssa01	14448322	15330250	ssa01_14448322_15330250	ssa01	15115072	15120229	106569385	XM_014140746.1	+
ssa01	14670242	14670551	peak_1688	0	106567792	ssa01	14653871	14729680	+	ssa01	14448322	15330250	ssa01_14448322_15330250	ssa01	15162754	15171187	106569848	XM_014141551.1	-
ssa01	14670242	14670551	peak_1688	0	106567792	ssa01	14653871	14729680	+	ssa01	14448322	15330250	ssa01_14448322_15330250	ssa01	15191203	15192456	106569968	XR_001320597.1	-
ssa01	14670242	14670551	peak_1688	0	106567792	ssa01	14653871	14729680	+	ssa01	14448322	15330250	ssa01_14448322_15330250	ssa01	15323513	15324620	106570354	XR_001320654.1	+
ssa01	14670242	14670551	peak_1688	0	106567792	ssa01	14653871	14729680	+	ssa01	14448322	15330250	ssa01_14448322_15330250	ssa01	14485426	14515593	106567073	XM_014135981.1	+
ssa01	14670242	14670551	peak_1688	0	106567792	ssa01	14653871	14729680	+	ssa01	14448322	15330250	ssa01_14448322_15330250	ssa01	14562190	14574399	106567335	XM_014136656.1	+
ssa01	14670242	14670551	peak_1688	0	106567792	ssa01	14653871	14729680	+	ssa01	14448322	15330250	ssa01_14448322_15330250	ssa01	14572869	14613311	106567684	XM_014137299.1	-
ssa01	14670242	14670551	peak_1688	0	106567792	ssa01	14653871	14729680	+	ssa01	14448322	15330250	ssa01_14448322_15330250	ssa01	14711902	14713145	106568139	XR_001320239.1	+
ssa01	14670242	14670551	peak_1688	0	106567792	ssa01	14653871	14729680	+	ssa01	14448322	15330250	ssa01_14448322_15330250	ssa01	14733559	14755862	106568224	XM_014138874.1	-
ssa01	14670242	14670551	peak_1688	0	106567792	ssa01	14653871	14729680	+	ssa01	14448322	15330250	ssa01_14448322_15330250	ssa01	14769178	14787017	106568712	XM_014139329.1	-
ssa01	14670242	14670551	peak_1688	0	106567792	ssa01	14653871	14729680	+	ssa01	14448322	15330250	ssa01_14448322_15330250	ssa01	15126693	15162467	106569575	XM_014141103.1	-
ssa01	14670242	14670551	peak_1688	0	106567792	ssa01	14653871	14729680	+	ssa01	14448322	15330250	ssa01_14448322_15330250	ssa01	15171219	15183636	106569909	XM_014141677.1	+
ssa01	14670242	14670551	peak_1688	0	106567792	ssa01	14653871	14729680	+	ssa01	14448322	15330250	ssa01_14448322_15330250	ssa01	15206448	15245522	106570006	XM_014141899.1	+
ssa01	14670242	14670551	peak_1688	0	106567792	ssa01	14653871	14729680	+	ssa01	14448322	15330250	ssa01_14448322_15330250	ssa01	15265381	15290768	106570292	XM_014142493.1	-
ssa01	14670242	14670551	peak_1688	0	106567792	ssa01	14653871	14729680	+	ssa01	14448322	15330250	ssa01_14448322_15330250	ssa01	15290753	15313630	106569455	XM_014140862.1	-
ssa01	14670242	14670551	peak_1688	0	106567792	ssa01	14653871	14729680	+	ssa01	14448322	15330250	ssa01_14448322_15330250	ssa01	14810654	14825070	106568883	XM_014139699.1	+
ssa01	14670242	14670551	peak_1688	0	106567792	ssa01	14653871	14729680	+	ssa01	14448322	15330250	ssa01_14448322_15330250	ssa01	14828280	15011417	106569018	XM_014139973.1	+
ssa01	14670242	14670551	peak_1688	0	106567792	ssa01	14653871	14729680	+	ssa01	14448322	15330250	ssa01_14448322_15330250	ssa01	14653871	14729680	106567792	XM_014137658.1	+
ssa01	14673699	14674064	peak_1689	0	106567792	ssa01	14653871	14729680	+	ssa01	14448322	15330250	ssa01_14448322_15330250	ssa01	14454123	14461831	106566078	XM_014133944.1	+
ssa01	14673699	14674064	peak_1689	0	106567792	ssa01	14653871	14729680	+	ssa01	14448322	15330250	ssa01_14448322_15330250	ssa01	14534453	14542161	106567189	XM_014136322.1	+
ssa01	14673699	14674064	peak_1689	0	106567792	ssa01	14653871	14729680	+	ssa01	14448322	15330250	ssa01_14448322_15330250	ssa01	14641979	14643594	106569215	XM_014140396.1	-
ssa01	14673699	14674064	peak_1689	0	106567792	ssa01	14653871	14729680	+	ssa01	14448322	15330250	ssa01_14448322_15330250	ssa01	14795027	14795692	106568847	XR_001320408.1	+
ssa01	14673699	14674064	peak_1689	0	106567792	ssa01	14653871	14729680	+	ssa01	14448322	15330250	ssa01_14448322_15330250	ssa01	14797024	14810168	106568770	XM_014139493.1	-
ssa01	14673699	14674064	peak_1689	0	106567792	ssa01	14653871	14729680	+	ssa01	14448322	15330250	ssa01_14448322_15330250	ssa01	15115072	15120229	106569385	XM_014140746.1	+
ssa01	14673699	14674064	peak_1689	0	106567792	ssa01	14653871	14729680	+	ssa01	14448322	15330250	ssa01_14448322_15330250	ssa01	15162754	15171187	106569848	XM_014141551.1	-
ssa01	14673699	14674064	peak_1689	0	106567792	ssa01	14653871	14729680	+	ssa01	14448322	15330250	ssa01_14448322_15330250	ssa01	15191203	15192456	106569968	XR_001320597.1	-
ssa01	14673699	14674064	peak_1689	0	106567792	ssa01	14653871	14729680	+	ssa01	14448322	15330250	ssa01_14448322_15330250	ssa01	15323513	15324620	106570354	XR_001320654.1	+
ssa01	14673699	14674064	peak_1689	0	106567792	ssa01	14653871	14729680	+	ssa01	14448322	15330250	ssa01_14448322_15330250	ssa01	14485426	14515593	106567073	XM_014135981.1	+
ssa01	14673699	14674064	peak_1689	0	106567792	ssa01	14653871	14729680	+	ssa01	14448322	15330250	ssa01_14448322_15330250	ssa01	14562190	14574399	106567335	XM_014136656.1	+
ssa01	14673699	14674064	peak_1689	0	106567792	ssa01	14653871	14729680	+	ssa01	14448322	15330250	ssa01_14448322_15330250	ssa01	14572869	14613311	106567684	XM_014137299.1	-
ssa01	14673699	14674064	peak_1689	0	106567792	ssa01	14653871	14729680	+	ssa01	14448322	15330250	ssa01_14448322_15330250	ssa01	14711902	14713145	106568139	XR_001320239.1	+
ssa01	14673699	14674064	peak_1689	0	106567792	ssa01	14653871	14729680	+	ssa01	14448322	15330250	ssa01_14448322_15330250	ssa01	14733559	14755862	106568224	XM_014138874.1	-
ssa01	14673699	14674064	peak_1689	0	106567792	ssa01	14653871	14729680	+	ssa01	14448322	15330250	ssa01_14448322_15330250	ssa01	14769178	14787017	106568712	XM_014139329.1	-
ssa01	14673699	14674064	peak_1689	0	106567792	ssa01	14653871	14729680	+	ssa01	14448322	15330250	ssa01_14448322_15330250	ssa01	15126693	15162467	106569575	XM_014141103.1	-
ssa01	14673699	14674064	peak_1689	0	106567792	ssa01	14653871	14729680	+	ssa01	14448322	15330250	ssa01_14448322_15330250	ssa01	15171219	15183636	106569909	XM_014141677.1	+
ssa01	14673699	14674064	peak_1689	0	106567792	ssa01	14653871	14729680	+	ssa01	14448322	15330250	ssa01_14448322_15330250	ssa01	15206448	15245522	106570006	XM_014141899.1	+
ssa01	14673699	14674064	peak_1689	0	106567792	ssa01	14653871	14729680	+	ssa01	14448322	15330250	ssa01_14448322_15330250	ssa01	15265381	15290768	106570292	XM_014142493.1	-
ssa01	14673699	14674064	peak_1689	0	106567792	ssa01	14653871	14729680	+	ssa01	14448322	15330250	ssa01_14448322_15330250	ssa01	15290753	15313630	106569455	XM_014140862.1	-
ssa01	14673699	14674064	peak_1689	0	106567792	ssa01	14653871	14729680	+	ssa01	14448322	15330250	ssa01_14448322_15330250	ssa01	14810654	14825070	106568883	XM_014139699.1	+
ssa01	14673699	14674064	peak_1689	0	106567792	ssa01	14653871	14729680	+	ssa01	14448322	15330250	ssa01_14448322_15330250	ssa01	14828280	15011417	106569018	XM_014139973.1	+
ssa01	14673699	14674064	peak_1689	0	106567792	ssa01	14653871	14729680	+	ssa01	14448322	15330250	ssa01_14448322_15330250	ssa01	14653871	14729680	106567792	XM_014137658.1	+
ssa01	14679518	14679703	peak_1690	0	106567792	ssa01	14653871	14729680	+	ssa01	14448322	15330250	ssa01_14448322_15330250	ssa01	14454123	14461831	106566078	XM_014133944.1	+
ssa01	14679518	14679703	peak_1690	0	106567792	ssa01	14653871	14729680	+	ssa01	14448322	15330250	ssa01_14448322_15330250	ssa01	14534453	14542161	106567189	XM_014136322.1	+
ssa01	14679518	14679703	peak_1690	0	106567792	ssa01	14653871	14729680	+	ssa01	14448322	15330250	ssa01_14448322_15330250	ssa01	14641979	14643594	106569215	XM_014140396.1	-
ssa01	14679518	14679703	peak_1690	0	106567792	ssa01	14653871	14729680	+	ssa01	14448322	15330250	ssa01_14448322_15330250	ssa01	14795027	14795692	106568847	XR_001320408.1	+
ssa01	14679518	14679703	peak_1690	0	106567792	ssa01	14653871	14729680	+	ssa01	14448322	15330250	ssa01_14448322_15330250	ssa01	14797024	14810168	106568770	XM_014139493.1	-
ssa01	14679518	14679703	peak_1690	0	106567792	ssa01	14653871	14729680	+	ssa01	14448322	15330250	ssa01_14448322_15330250	ssa01	15115072	15120229	106569385	XM_014140746.1	+
ssa01	14679518	14679703	peak_1690	0	106567792	ssa01	14653871	14729680	+	ssa01	14448322	15330250	ssa01_14448322_15330250	ssa01	15162754	15171187	106569848	XM_014141551.1	-
ssa01	14679518	14679703	peak_1690	0	106567792	ssa01	14653871	14729680	+	ssa01	14448322	15330250	ssa01_14448322_15330250	ssa01	15191203	15192456	106569968	XR_001320597.1	-
ssa01	14679518	14679703	peak_1690	0	106567792	ssa01	14653871	14729680	+	ssa01	14448322	15330250	ssa01_14448322_15330250	ssa01	15323513	15324620	106570354	XR_001320654.1	+
ssa01	14679518	14679703	peak_1690	0	106567792	ssa01	14653871	14729680	+	ssa01	14448322	15330250	ssa01_14448322_15330250	ssa01	14485426	14515593	106567073	XM_014135981.1	+
ssa01	14679518	14679703	peak_1690	0	106567792	ssa01	14653871	14729680	+	ssa01	14448322	15330250	ssa01_14448322_15330250	ssa01	14562190	14574399	106567335	XM_014136656.1	+
ssa01	14679518	14679703	peak_1690	0	106567792	ssa01	14653871	14729680	+	ssa01	14448322	15330250	ssa01_14448322_15330250	ssa01	14572869	14613311	106567684	XM_014137299.1	-
ssa01	14679518	14679703	peak_1690	0	106567792	ssa01	14653871	14729680	+	ssa01	14448322	15330250	ssa01_14448322_15330250	ssa01	14711902	14713145	106568139	XR_001320239.1	+
ssa01	14679518	14679703	peak_1690	0	106567792	ssa01	14653871	14729680	+	ssa01	14448322	15330250	ssa01_14448322_15330250	ssa01	14733559	14755862	106568224	XM_014138874.1	-
ssa01	14679518	14679703	peak_1690	0	106567792	ssa01	14653871	14729680	+	ssa01	14448322	15330250	ssa01_14448322_15330250	ssa01	14769178	14787017	106568712	XM_014139329.1	-
ssa01	14679518	14679703	peak_1690	0	106567792	ssa01	14653871	14729680	+	ssa01	14448322	15330250	ssa01_14448322_15330250	ssa01	15126693	15162467	106569575	XM_014141103.1	-
ssa01	14679518	14679703	peak_1690	0	106567792	ssa01	14653871	14729680	+	ssa01	14448322	15330250	ssa01_14448322_15330250	ssa01	15171219	15183636	106569909	XM_014141677.1	+
ssa01	14679518	14679703	peak_1690	0	106567792	ssa01	14653871	14729680	+	ssa01	14448322	15330250	ssa01_14448322_15330250	ssa01	15206448	15245522	106570006	XM_014141899.1	+
ssa01	14679518	14679703	peak_1690	0	106567792	ssa01	14653871	14729680	+	ssa01	14448322	15330250	ssa01_14448322_15330250	ssa01	15265381	15290768	106570292	XM_014142493.1	-
ssa01	14679518	14679703	peak_1690	0	106567792	ssa01	14653871	14729680	+	ssa01	14448322	15330250	ssa01_14448322_15330250	ssa01	15290753	15313630	106569455	XM_014140862.1	-
ssa01	14679518	14679703	peak_1690	0	106567792	ssa01	14653871	14729680	+	ssa01	14448322	15330250	ssa01_14448322_15330250	ssa01	14810654	14825070	106568883	XM_014139699.1	+
ssa01	14679518	14679703	peak_1690	0	106567792	ssa01	14653871	14729680	+	ssa01	14448322	15330250	ssa01_14448322_15330250	ssa01	14828280	15011417	106569018	XM_014139973.1	+
ssa01	14679518	14679703	peak_1690	0	106567792	ssa01	14653871	14729680	+	ssa01	14448322	15330250	ssa01_14448322_15330250	ssa01	14653871	14729680	106567792	XM_014137658.1	+
ssa01	14681994	14682258	peak_1691	0	106567792	ssa01	14653871	14729680	+	ssa01	14448322	15330250	ssa01_14448322_15330250	ssa01	14454123	14461831	106566078	XM_014133944.1	+
ssa01	14681994	14682258	peak_1691	0	106567792	ssa01	14653871	14729680	+	ssa01	14448322	15330250	ssa01_14448322_15330250	ssa01	14534453	14542161	106567189	XM_014136322.1	+
ssa01	14681994	14682258	peak_1691	0	106567792	ssa01	14653871	14729680	+	ssa01	14448322	15330250	ssa01_14448322_15330250	ssa01	14641979	14643594	106569215	XM_014140396.1	-
ssa01	14681994	14682258	peak_1691	0	106567792	ssa01	14653871	14729680	+	ssa01	14448322	15330250	ssa01_14448322_15330250	ssa01	14795027	14795692	106568847	XR_001320408.1	+
ssa01	14681994	14682258	peak_1691	0	106567792	ssa01	14653871	14729680	+	ssa01	14448322	15330250	ssa01_14448322_15330250	ssa01	14797024	14810168	106568770	XM_014139493.1	-
ssa01	14681994	14682258	peak_1691	0	106567792	ssa01	14653871	14729680	+	ssa01	14448322	15330250	ssa01_14448322_15330250	ssa01	15115072	15120229	106569385	XM_014140746.1	+
ssa01	14681994	14682258	peak_1691	0	106567792	ssa01	14653871	14729680	+	ssa01	14448322	15330250	ssa01_14448322_15330250	ssa01	15162754	15171187	106569848	XM_014141551.1	-
ssa01	14681994	14682258	peak_1691	0	106567792	ssa01	14653871	14729680	+	ssa01	14448322	15330250	ssa01_14448322_15330250	ssa01	15191203	15192456	106569968	XR_001320597.1	-
ssa01	14681994	14682258	peak_1691	0	106567792	ssa01	14653871	14729680	+	ssa01	14448322	15330250	ssa01_14448322_15330250	ssa01	15323513	15324620	106570354	XR_001320654.1	+
ssa01	14681994	14682258	peak_1691	0	106567792	ssa01	14653871	14729680	+	ssa01	14448322	15330250	ssa01_14448322_15330250	ssa01	14485426	14515593	106567073	XM_014135981.1	+
ssa01	14681994	14682258	peak_1691	0	106567792	ssa01	14653871	14729680	+	ssa01	14448322	15330250	ssa01_14448322_15330250	ssa01	14562190	14574399	106567335	XM_014136656.1	+
ssa01	14681994	14682258	peak_1691	0	106567792	ssa01	14653871	14729680	+	ssa01	14448322	15330250	ssa01_14448322_15330250	ssa01	14572869	14613311	106567684	XM_014137299.1	-
ssa01	14681994	14682258	peak_1691	0	106567792	ssa01	14653871	14729680	+	ssa01	14448322	15330250	ssa01_14448322_15330250	ssa01	14711902	14713145	106568139	XR_001320239.1	+
ssa01	14681994	14682258	peak_1691	0	106567792	ssa01	14653871	14729680	+	ssa01	14448322	15330250	ssa01_14448322_15330250	ssa01	14733559	14755862	106568224	XM_014138874.1	-
ssa01	14681994	14682258	peak_1691	0	106567792	ssa01	14653871	14729680	+	ssa01	14448322	15330250	ssa01_14448322_15330250	ssa01	14769178	14787017	106568712	XM_014139329.1	-
ssa01	14681994	14682258	peak_1691	0	106567792	ssa01	14653871	14729680	+	ssa01	14448322	15330250	ssa01_14448322_15330250	ssa01	15126693	15162467	106569575	XM_014141103.1	-
ssa01	14681994	14682258	peak_1691	0	106567792	ssa01	14653871	14729680	+	ssa01	14448322	15330250	ssa01_14448322_15330250	ssa01	15171219	15183636	106569909	XM_014141677.1	+
ssa01	14681994	14682258	peak_1691	0	106567792	ssa01	14653871	14729680	+	ssa01	14448322	15330250	ssa01_14448322_15330250	ssa01	15206448	15245522	106570006	XM_014141899.1	+
ssa01	14681994	14682258	peak_1691	0	106567792	ssa01	14653871	14729680	+	ssa01	14448322	15330250	ssa01_14448322_15330250	ssa01	15265381	15290768	106570292	XM_014142493.1	-
ssa01	14681994	14682258	peak_1691	0	106567792	ssa01	14653871	14729680	+	ssa01	14448322	15330250	ssa01_14448322_15330250	ssa01	15290753	15313630	106569455	XM_014140862.1	-
ssa01	14681994	14682258	peak_1691	0	106567792	ssa01	14653871	14729680	+	ssa01	14448322	15330250	ssa01_14448322_15330250	ssa01	14810654	14825070	106568883	XM_014139699.1	+
ssa01	14681994	14682258	peak_1691	0	106567792	ssa01	14653871	14729680	+	ssa01	14448322	15330250	ssa01_14448322_15330250	ssa01	14828280	15011417	106569018	XM_014139973.1	+
ssa01	14681994	14682258	peak_1691	0	106567792	ssa01	14653871	14729680	+	ssa01	14448322	15330250	ssa01_14448322_15330250	ssa01	14653871	14729680	106567792	XM_014137658.1	+
ssa01	14696370	14696457	peak_1692	0	106567792	ssa01	14653871	14729680	+	ssa01	14448322	15330250	ssa01_14448322_15330250	ssa01	14454123	14461831	106566078	XM_014133944.1	+
ssa01	14696370	14696457	peak_1692	0	106567792	ssa01	14653871	14729680	+	ssa01	14448322	15330250	ssa01_14448322_15330250	ssa01	14534453	14542161	106567189	XM_014136322.1	+
ssa01	14696370	14696457	peak_1692	0	106567792	ssa01	14653871	14729680	+	ssa01	14448322	15330250	ssa01_14448322_15330250	ssa01	14641979	14643594	106569215	XM_014140396.1	-
ssa01	14696370	14696457	peak_1692	0	106567792	ssa01	14653871	14729680	+	ssa01	14448322	15330250	ssa01_14448322_15330250	ssa01	14795027	14795692	106568847	XR_001320408.1	+
ssa01	14696370	14696457	peak_1692	0	106567792	ssa01	14653871	14729680	+	ssa01	14448322	15330250	ssa01_14448322_15330250	ssa01	14797024	14810168	106568770	XM_014139493.1	-
ssa01	14696370	14696457	peak_1692	0	106567792	ssa01	14653871	14729680	+	ssa01	14448322	15330250	ssa01_14448322_15330250	ssa01	15115072	15120229	106569385	XM_014140746.1	+
ssa01	14696370	14696457	peak_1692	0	106567792	ssa01	14653871	14729680	+	ssa01	14448322	15330250	ssa01_14448322_15330250	ssa01	15162754	15171187	106569848	XM_014141551.1	-
ssa01	14696370	14696457	peak_1692	0	106567792	ssa01	14653871	14729680	+	ssa01	14448322	15330250	ssa01_14448322_15330250	ssa01	15191203	15192456	106569968	XR_001320597.1	-
ssa01	14696370	14696457	peak_1692	0	106567792	ssa01	14653871	14729680	+	ssa01	14448322	15330250	ssa01_14448322_15330250	ssa01	15323513	15324620	106570354	XR_001320654.1	+
ssa01	14696370	14696457	peak_1692	0	106567792	ssa01	14653871	14729680	+	ssa01	14448322	15330250	ssa01_14448322_15330250	ssa01	14485426	14515593	106567073	XM_014135981.1	+
ssa01	14696370	14696457	peak_1692	0	106567792	ssa01	14653871	14729680	+	ssa01	14448322	15330250	ssa01_14448322_15330250	ssa01	14562190	14574399	106567335	XM_014136656.1	+
ssa01	14696370	14696457	peak_1692	0	106567792	ssa01	14653871	14729680	+	ssa01	14448322	15330250	ssa01_14448322_15330250	ssa01	14572869	14613311	106567684	XM_014137299.1	-
ssa01	14696370	14696457	peak_1692	0	106567792	ssa01	14653871	14729680	+	ssa01	14448322	15330250	ssa01_14448322_15330250	ssa01	14711902	14713145	106568139	XR_001320239.1	+
ssa01	14696370	14696457	peak_1692	0	106567792	ssa01	14653871	14729680	+	ssa01	14448322	15330250	ssa01_14448322_15330250	ssa01	14733559	14755862	106568224	XM_014138874.1	-
ssa01	14696370	14696457	peak_1692	0	106567792	ssa01	14653871	14729680	+	ssa01	14448322	15330250	ssa01_14448322_15330250	ssa01	14769178	14787017	106568712	XM_014139329.1	-
ssa01	14696370	14696457	peak_1692	0	106567792	ssa01	14653871	14729680	+	ssa01	14448322	15330250	ssa01_14448322_15330250	ssa01	15126693	15162467	106569575	XM_014141103.1	-
ssa01	14696370	14696457	peak_1692	0	106567792	ssa01	14653871	14729680	+	ssa01	14448322	15330250	ssa01_14448322_15330250	ssa01	15171219	15183636	106569909	XM_014141677.1	+
ssa01	14696370	14696457	peak_1692	0	106567792	ssa01	14653871	14729680	+	ssa01	14448322	15330250	ssa01_14448322_15330250	ssa01	15206448	15245522	106570006	XM_014141899.1	+
ssa01	14696370	14696457	peak_1692	0	106567792	ssa01	14653871	14729680	+	ssa01	14448322	15330250	ssa01_14448322_15330250	ssa01	15265381	15290768	106570292	XM_014142493.1	-
ssa01	14696370	14696457	peak_1692	0	106567792	ssa01	14653871	14729680	+	ssa01	14448322	15330250	ssa01_14448322_15330250	ssa01	15290753	15313630	106569455	XM_014140862.1	-
ssa01	14696370	14696457	peak_1692	0	106567792	ssa01	14653871	14729680	+	ssa01	14448322	15330250	ssa01_14448322_15330250	ssa01	14810654	14825070	106568883	XM_014139699.1	+
ssa01	14696370	14696457	peak_1692	0	106567792	ssa01	14653871	14729680	+	ssa01	14448322	15330250	ssa01_14448322_15330250	ssa01	14828280	15011417	106569018	XM_014139973.1	+
ssa01	14696370	14696457	peak_1692	0	106567792	ssa01	14653871	14729680	+	ssa01	14448322	15330250	ssa01_14448322_15330250	ssa01	14653871	14729680	106567792	XM_014137658.1	+
ssa01	14699671	14700435	peak_1693	0	106567792	ssa01	14653871	14729680	+	ssa01	14448322	15330250	ssa01_14448322_15330250	ssa01	14454123	14461831	106566078	XM_014133944.1	+
ssa01	14699671	14700435	peak_1693	0	106567792	ssa01	14653871	14729680	+	ssa01	14448322	15330250	ssa01_14448322_15330250	ssa01	14534453	14542161	106567189	XM_014136322.1	+
ssa01	14699671	14700435	peak_1693	0	106567792	ssa01	14653871	14729680	+	ssa01	14448322	15330250	ssa01_14448322_15330250	ssa01	14641979	14643594	106569215	XM_014140396.1	-
ssa01	14699671	14700435	peak_1693	0	106567792	ssa01	14653871	14729680	+	ssa01	14448322	15330250	ssa01_14448322_15330250	ssa01	14795027	14795692	106568847	XR_001320408.1	+
ssa01	14699671	14700435	peak_1693	0	106567792	ssa01	14653871	14729680	+	ssa01	14448322	15330250	ssa01_14448322_15330250	ssa01	14797024	14810168	106568770	XM_014139493.1	-
ssa01	14699671	14700435	peak_1693	0	106567792	ssa01	14653871	14729680	+	ssa01	14448322	15330250	ssa01_14448322_15330250	ssa01	15115072	15120229	106569385	XM_014140746.1	+
ssa01	14699671	14700435	peak_1693	0	106567792	ssa01	14653871	14729680	+	ssa01	14448322	15330250	ssa01_14448322_15330250	ssa01	15162754	15171187	106569848	XM_014141551.1	-
ssa01	14699671	14700435	peak_1693	0	106567792	ssa01	14653871	14729680	+	ssa01	14448322	15330250	ssa01_14448322_15330250	ssa01	15191203	15192456	106569968	XR_001320597.1	-
ssa01	14699671	14700435	peak_1693	0	106567792	ssa01	14653871	14729680	+	ssa01	14448322	15330250	ssa01_14448322_15330250	ssa01	15323513	15324620	106570354	XR_001320654.1	+
ssa01	14699671	14700435	peak_1693	0	106567792	ssa01	14653871	14729680	+	ssa01	14448322	15330250	ssa01_14448322_15330250	ssa01	14485426	14515593	106567073	XM_014135981.1	+
ssa01	14699671	14700435	peak_1693	0	106567792	ssa01	14653871	14729680	+	ssa01	14448322	15330250	ssa01_14448322_15330250	ssa01	14562190	14574399	106567335	XM_014136656.1	+
ssa01	14699671	14700435	peak_1693	0	106567792	ssa01	14653871	14729680	+	ssa01	14448322	15330250	ssa01_14448322_15330250	ssa01	14572869	14613311	106567684	XM_014137299.1	-
ssa01	14699671	14700435	peak_1693	0	106567792	ssa01	14653871	14729680	+	ssa01	14448322	15330250	ssa01_14448322_15330250	ssa01	14711902	14713145	106568139	XR_001320239.1	+
ssa01	14699671	14700435	peak_1693	0	106567792	ssa01	14653871	14729680	+	ssa01	14448322	15330250	ssa01_14448322_15330250	ssa01	14733559	14755862	106568224	XM_014138874.1	-
ssa01	14699671	14700435	peak_1693	0	106567792	ssa01	14653871	14729680	+	ssa01	14448322	15330250	ssa01_14448322_15330250	ssa01	14769178	14787017	106568712	XM_014139329.1	-
ssa01	14699671	14700435	peak_1693	0	106567792	ssa01	14653871	14729680	+	ssa01	14448322	15330250	ssa01_14448322_15330250	ssa01	15126693	15162467	106569575	XM_014141103.1	-
ssa01	14699671	14700435	peak_1693	0	106567792	ssa01	14653871	14729680	+	ssa01	14448322	15330250	ssa01_14448322_15330250	ssa01	15171219	15183636	106569909	XM_014141677.1	+
ssa01	14699671	14700435	peak_1693	0	106567792	ssa01	14653871	14729680	+	ssa01	14448322	15330250	ssa01_14448322_15330250	ssa01	15206448	15245522	106570006	XM_014141899.1	+
ssa01	14699671	14700435	peak_1693	0	106567792	ssa01	14653871	14729680	+	ssa01	14448322	15330250	ssa01_14448322_15330250	ssa01	15265381	15290768	106570292	XM_014142493.1	-
ssa01	14699671	14700435	peak_1693	0	106567792	ssa01	14653871	14729680	+	ssa01	14448322	15330250	ssa01_14448322_15330250	ssa01	15290753	15313630	106569455	XM_014140862.1	-
ssa01	14699671	14700435	peak_1693	0	106567792	ssa01	14653871	14729680	+	ssa01	14448322	15330250	ssa01_14448322_15330250	ssa01	14810654	14825070	106568883	XM_014139699.1	+
ssa01	14699671	14700435	peak_1693	0	106567792	ssa01	14653871	14729680	+	ssa01	14448322	15330250	ssa01_14448322_15330250	ssa01	14828280	15011417	106569018	XM_014139973.1	+
ssa01	14699671	14700435	peak_1693	0	106567792	ssa01	14653871	14729680	+	ssa01	14448322	15330250	ssa01_14448322_15330250	ssa01	14653871	14729680	106567792	XM_014137658.1	+
ssa01	14701534	14702047	peak_1694	0	106567792	ssa01	14653871	14729680	+	ssa01	14448322	15330250	ssa01_14448322_15330250	ssa01	14454123	14461831	106566078	XM_014133944.1	+
ssa01	14701534	14702047	peak_1694	0	106567792	ssa01	14653871	14729680	+	ssa01	14448322	15330250	ssa01_14448322_15330250	ssa01	14534453	14542161	106567189	XM_014136322.1	+
ssa01	14701534	14702047	peak_1694	0	106567792	ssa01	14653871	14729680	+	ssa01	14448322	15330250	ssa01_14448322_15330250	ssa01	14641979	14643594	106569215	XM_014140396.1	-
ssa01	14701534	14702047	peak_1694	0	106567792	ssa01	14653871	14729680	+	ssa01	14448322	15330250	ssa01_14448322_15330250	ssa01	14795027	14795692	106568847	XR_001320408.1	+
ssa01	14701534	14702047	peak_1694	0	106567792	ssa01	14653871	14729680	+	ssa01	14448322	15330250	ssa01_14448322_15330250	ssa01	14797024	14810168	106568770	XM_014139493.1	-
ssa01	14701534	14702047	peak_1694	0	106567792	ssa01	14653871	14729680	+	ssa01	14448322	15330250	ssa01_14448322_15330250	ssa01	15115072	15120229	106569385	XM_014140746.1	+
ssa01	14701534	14702047	peak_1694	0	106567792	ssa01	14653871	14729680	+	ssa01	14448322	15330250	ssa01_14448322_15330250	ssa01	15162754	15171187	106569848	XM_014141551.1	-
ssa01	14701534	14702047	peak_1694	0	106567792	ssa01	14653871	14729680	+	ssa01	14448322	15330250	ssa01_14448322_15330250	ssa01	15191203	15192456	106569968	XR_001320597.1	-
ssa01	14701534	14702047	peak_1694	0	106567792	ssa01	14653871	14729680	+	ssa01	14448322	15330250	ssa01_14448322_15330250	ssa01	15323513	15324620	106570354	XR_001320654.1	+
ssa01	14701534	14702047	peak_1694	0	106567792	ssa01	14653871	14729680	+	ssa01	14448322	15330250	ssa01_14448322_15330250	ssa01	14485426	14515593	106567073	XM_014135981.1	+
ssa01	14701534	14702047	peak_1694	0	106567792	ssa01	14653871	14729680	+	ssa01	14448322	15330250	ssa01_14448322_15330250	ssa01	14562190	14574399	106567335	XM_014136656.1	+
ssa01	14701534	14702047	peak_1694	0	106567792	ssa01	14653871	14729680	+	ssa01	14448322	15330250	ssa01_14448322_15330250	ssa01	14572869	14613311	106567684	XM_014137299.1	-
ssa01	14701534	14702047	peak_1694	0	106567792	ssa01	14653871	14729680	+	ssa01	14448322	15330250	ssa01_14448322_15330250	ssa01	14711902	14713145	106568139	XR_001320239.1	+
ssa01	14701534	14702047	peak_1694	0	106567792	ssa01	14653871	14729680	+	ssa01	14448322	15330250	ssa01_14448322_15330250	ssa01	14733559	14755862	106568224	XM_014138874.1	-
ssa01	14701534	14702047	peak_1694	0	106567792	ssa01	14653871	14729680	+	ssa01	14448322	15330250	ssa01_14448322_15330250	ssa01	14769178	14787017	106568712	XM_014139329.1	-
ssa01	14701534	14702047	peak_1694	0	106567792	ssa01	14653871	14729680	+	ssa01	14448322	15330250	ssa01_14448322_15330250	ssa01	15126693	15162467	106569575	XM_014141103.1	-
ssa01	14701534	14702047	peak_1694	0	106567792	ssa01	14653871	14729680	+	ssa01	14448322	15330250	ssa01_14448322_15330250	ssa01	15171219	15183636	106569909	XM_014141677.1	+
ssa01	14701534	14702047	peak_1694	0	106567792	ssa01	14653871	14729680	+	ssa01	14448322	15330250	ssa01_14448322_15330250	ssa01	15206448	15245522	106570006	XM_014141899.1	+
ssa01	14701534	14702047	peak_1694	0	106567792	ssa01	14653871	14729680	+	ssa01	14448322	15330250	ssa01_14448322_15330250	ssa01	15265381	15290768	106570292	XM_014142493.1	-
ssa01	14701534	14702047	peak_1694	0	106567792	ssa01	14653871	14729680	+	ssa01	14448322	15330250	ssa01_14448322_15330250	ssa01	15290753	15313630	106569455	XM_014140862.1	-
ssa01	14701534	14702047	peak_1694	0	106567792	ssa01	14653871	14729680	+	ssa01	14448322	15330250	ssa01_14448322_15330250	ssa01	14810654	14825070	106568883	XM_014139699.1	+
ssa01	14701534	14702047	peak_1694	0	106567792	ssa01	14653871	14729680	+	ssa01	14448322	15330250	ssa01_14448322_15330250	ssa01	14828280	15011417	106569018	XM_014139973.1	+
ssa01	14701534	14702047	peak_1694	0	106567792	ssa01	14653871	14729680	+	ssa01	14448322	15330250	ssa01_14448322_15330250	ssa01	14653871	14729680	106567792	XM_014137658.1	+
ssa01	14708278	14708511	peak_1695	0	106567792	ssa01	14653871	14729680	+	ssa01	14448322	15330250	ssa01_14448322_15330250	ssa01	14454123	14461831	106566078	XM_014133944.1	+
ssa01	14708278	14708511	peak_1695	0	106567792	ssa01	14653871	14729680	+	ssa01	14448322	15330250	ssa01_14448322_15330250	ssa01	14534453	14542161	106567189	XM_014136322.1	+
ssa01	14708278	14708511	peak_1695	0	106567792	ssa01	14653871	14729680	+	ssa01	14448322	15330250	ssa01_14448322_15330250	ssa01	14641979	14643594	106569215	XM_014140396.1	-
ssa01	14708278	14708511	peak_1695	0	106567792	ssa01	14653871	14729680	+	ssa01	14448322	15330250	ssa01_14448322_15330250	ssa01	14795027	14795692	106568847	XR_001320408.1	+
ssa01	14708278	14708511	peak_1695	0	106567792	ssa01	14653871	14729680	+	ssa01	14448322	15330250	ssa01_14448322_15330250	ssa01	14797024	14810168	106568770	XM_014139493.1	-
ssa01	14708278	14708511	peak_1695	0	106567792	ssa01	14653871	14729680	+	ssa01	14448322	15330250	ssa01_14448322_15330250	ssa01	15115072	15120229	106569385	XM_014140746.1	+
ssa01	14708278	14708511	peak_1695	0	106567792	ssa01	14653871	14729680	+	ssa01	14448322	15330250	ssa01_14448322_15330250	ssa01	15162754	15171187	106569848	XM_014141551.1	-
ssa01	14708278	14708511	peak_1695	0	106567792	ssa01	14653871	14729680	+	ssa01	14448322	15330250	ssa01_14448322_15330250	ssa01	15191203	15192456	106569968	XR_001320597.1	-
ssa01	14708278	14708511	peak_1695	0	106567792	ssa01	14653871	14729680	+	ssa01	14448322	15330250	ssa01_14448322_15330250	ssa01	15323513	15324620	106570354	XR_001320654.1	+
ssa01	14708278	14708511	peak_1695	0	106567792	ssa01	14653871	14729680	+	ssa01	14448322	15330250	ssa01_14448322_15330250	ssa01	14485426	14515593	106567073	XM_014135981.1	+
ssa01	14708278	14708511	peak_1695	0	106567792	ssa01	14653871	14729680	+	ssa01	14448322	15330250	ssa01_14448322_15330250	ssa01	14562190	14574399	106567335	XM_014136656.1	+
ssa01	14708278	14708511	peak_1695	0	106567792	ssa01	14653871	14729680	+	ssa01	14448322	15330250	ssa01_14448322_15330250	ssa01	14572869	14613311	106567684	XM_014137299.1	-
ssa01	14708278	14708511	peak_1695	0	106567792	ssa01	14653871	14729680	+	ssa01	14448322	15330250	ssa01_14448322_15330250	ssa01	14711902	14713145	106568139	XR_001320239.1	+
ssa01	14708278	14708511	peak_1695	0	106567792	ssa01	14653871	14729680	+	ssa01	14448322	15330250	ssa01_14448322_15330250	ssa01	14733559	14755862	106568224	XM_014138874.1	-
ssa01	14708278	14708511	peak_1695	0	106567792	ssa01	14653871	14729680	+	ssa01	14448322	15330250	ssa01_14448322_15330250	ssa01	14769178	14787017	106568712	XM_014139329.1	-
ssa01	14708278	14708511	peak_1695	0	106567792	ssa01	14653871	14729680	+	ssa01	14448322	15330250	ssa01_14448322_15330250	ssa01	15126693	15162467	106569575	XM_014141103.1	-
ssa01	14708278	14708511	peak_1695	0	106567792	ssa01	14653871	14729680	+	ssa01	14448322	15330250	ssa01_14448322_15330250	ssa01	15171219	15183636	106569909	XM_014141677.1	+
ssa01	14708278	14708511	peak_1695	0	106567792	ssa01	14653871	14729680	+	ssa01	14448322	15330250	ssa01_14448322_15330250	ssa01	15206448	15245522	106570006	XM_014141899.1	+
ssa01	14708278	14708511	peak_1695	0	106567792	ssa01	14653871	14729680	+	ssa01	14448322	15330250	ssa01_14448322_15330250	ssa01	15265381	15290768	106570292	XM_014142493.1	-
ssa01	14708278	14708511	peak_1695	0	106567792	ssa01	14653871	14729680	+	ssa01	14448322	15330250	ssa01_14448322_15330250	ssa01	15290753	15313630	106569455	XM_014140862.1	-
ssa01	14708278	14708511	peak_1695	0	106567792	ssa01	14653871	14729680	+	ssa01	14448322	15330250	ssa01_14448322_15330250	ssa01	14810654	14825070	106568883	XM_014139699.1	+
ssa01	14708278	14708511	peak_1695	0	106567792	ssa01	14653871	14729680	+	ssa01	14448322	15330250	ssa01_14448322_15330250	ssa01	14828280	15011417	106569018	XM_014139973.1	+
ssa01	14708278	14708511	peak_1695	0	106567792	ssa01	14653871	14729680	+	ssa01	14448322	15330250	ssa01_14448322_15330250	ssa01	14653871	14729680	106567792	XM_014137658.1	+
ssa01	14709489	14709686	peak_1696	0	106567792	ssa01	14653871	14729680	+	ssa01	14448322	15330250	ssa01_14448322_15330250	ssa01	14454123	14461831	106566078	XM_014133944.1	+
ssa01	14709489	14709686	peak_1696	0	106567792	ssa01	14653871	14729680	+	ssa01	14448322	15330250	ssa01_14448322_15330250	ssa01	14534453	14542161	106567189	XM_014136322.1	+
ssa01	14709489	14709686	peak_1696	0	106567792	ssa01	14653871	14729680	+	ssa01	14448322	15330250	ssa01_14448322_15330250	ssa01	14641979	14643594	106569215	XM_014140396.1	-
ssa01	14709489	14709686	peak_1696	0	106567792	ssa01	14653871	14729680	+	ssa01	14448322	15330250	ssa01_14448322_15330250	ssa01	14795027	14795692	106568847	XR_001320408.1	+
ssa01	14709489	14709686	peak_1696	0	106567792	ssa01	14653871	14729680	+	ssa01	14448322	15330250	ssa01_14448322_15330250	ssa01	14797024	14810168	106568770	XM_014139493.1	-
ssa01	14709489	14709686	peak_1696	0	106567792	ssa01	14653871	14729680	+	ssa01	14448322	15330250	ssa01_14448322_15330250	ssa01	15115072	15120229	106569385	XM_014140746.1	+
ssa01	14709489	14709686	peak_1696	0	106567792	ssa01	14653871	14729680	+	ssa01	14448322	15330250	ssa01_14448322_15330250	ssa01	15162754	15171187	106569848	XM_014141551.1	-
ssa01	14709489	14709686	peak_1696	0	106567792	ssa01	14653871	14729680	+	ssa01	14448322	15330250	ssa01_14448322_15330250	ssa01	15191203	15192456	106569968	XR_001320597.1	-
ssa01	14709489	14709686	peak_1696	0	106567792	ssa01	14653871	14729680	+	ssa01	14448322	15330250	ssa01_14448322_15330250	ssa01	15323513	15324620	106570354	XR_001320654.1	+
ssa01	14709489	14709686	peak_1696	0	106567792	ssa01	14653871	14729680	+	ssa01	14448322	15330250	ssa01_14448322_15330250	ssa01	14485426	14515593	106567073	XM_014135981.1	+
ssa01	14709489	14709686	peak_1696	0	106567792	ssa01	14653871	14729680	+	ssa01	14448322	15330250	ssa01_14448322_15330250	ssa01	14562190	14574399	106567335	XM_014136656.1	+
ssa01	14709489	14709686	peak_1696	0	106567792	ssa01	14653871	14729680	+	ssa01	14448322	15330250	ssa01_14448322_15330250	ssa01	14572869	14613311	106567684	XM_014137299.1	-
ssa01	14709489	14709686	peak_1696	0	106567792	ssa01	14653871	14729680	+	ssa01	14448322	15330250	ssa01_14448322_15330250	ssa01	14711902	14713145	106568139	XR_001320239.1	+
ssa01	14709489	14709686	peak_1696	0	106567792	ssa01	14653871	14729680	+	ssa01	14448322	15330250	ssa01_14448322_15330250	ssa01	14733559	14755862	106568224	XM_014138874.1	-
ssa01	14709489	14709686	peak_1696	0	106567792	ssa01	14653871	14729680	+	ssa01	14448322	15330250	ssa01_14448322_15330250	ssa01	14769178	14787017	106568712	XM_014139329.1	-
ssa01	14709489	14709686	peak_1696	0	106567792	ssa01	14653871	14729680	+	ssa01	14448322	15330250	ssa01_14448322_15330250	ssa01	15126693	15162467	106569575	XM_014141103.1	-
ssa01	14709489	14709686	peak_1696	0	106567792	ssa01	14653871	14729680	+	ssa01	14448322	15330250	ssa01_14448322_15330250	ssa01	15171219	15183636	106569909	XM_014141677.1	+
ssa01	14709489	14709686	peak_1696	0	106567792	ssa01	14653871	14729680	+	ssa01	14448322	15330250	ssa01_14448322_15330250	ssa01	15206448	15245522	106570006	XM_014141899.1	+
ssa01	14709489	14709686	peak_1696	0	106567792	ssa01	14653871	14729680	+	ssa01	14448322	15330250	ssa01_14448322_15330250	ssa01	15265381	15290768	106570292	XM_014142493.1	-
ssa01	14709489	14709686	peak_1696	0	106567792	ssa01	14653871	14729680	+	ssa01	14448322	15330250	ssa01_14448322_15330250	ssa01	15290753	15313630	106569455	XM_014140862.1	-
ssa01	14709489	14709686	peak_1696	0	106567792	ssa01	14653871	14729680	+	ssa01	14448322	15330250	ssa01_14448322_15330250	ssa01	14810654	14825070	106568883	XM_014139699.1	+
ssa01	14709489	14709686	peak_1696	0	106567792	ssa01	14653871	14729680	+	ssa01	14448322	15330250	ssa01_14448322_15330250	ssa01	14828280	15011417	106569018	XM_014139973.1	+
ssa01	14709489	14709686	peak_1696	0	106567792	ssa01	14653871	14729680	+	ssa01	14448322	15330250	ssa01_14448322_15330250	ssa01	14653871	14729680	106567792	XM_014137658.1	+
ssa01	14715608	14715750	peak_1697	0	106567792	ssa01	14653871	14729680	+	ssa01	14448322	15330250	ssa01_14448322_15330250	ssa01	14454123	14461831	106566078	XM_014133944.1	+
ssa01	14715608	14715750	peak_1697	0	106567792	ssa01	14653871	14729680	+	ssa01	14448322	15330250	ssa01_14448322_15330250	ssa01	14534453	14542161	106567189	XM_014136322.1	+
ssa01	14715608	14715750	peak_1697	0	106567792	ssa01	14653871	14729680	+	ssa01	14448322	15330250	ssa01_14448322_15330250	ssa01	14641979	14643594	106569215	XM_014140396.1	-
ssa01	14715608	14715750	peak_1697	0	106567792	ssa01	14653871	14729680	+	ssa01	14448322	15330250	ssa01_14448322_15330250	ssa01	14795027	14795692	106568847	XR_001320408.1	+
ssa01	14715608	14715750	peak_1697	0	106567792	ssa01	14653871	14729680	+	ssa01	14448322	15330250	ssa01_14448322_15330250	ssa01	14797024	14810168	106568770	XM_014139493.1	-
ssa01	14715608	14715750	peak_1697	0	106567792	ssa01	14653871	14729680	+	ssa01	14448322	15330250	ssa01_14448322_15330250	ssa01	15115072	15120229	106569385	XM_014140746.1	+
ssa01	14715608	14715750	peak_1697	0	106567792	ssa01	14653871	14729680	+	ssa01	14448322	15330250	ssa01_14448322_15330250	ssa01	15162754	15171187	106569848	XM_014141551.1	-
ssa01	14715608	14715750	peak_1697	0	106567792	ssa01	14653871	14729680	+	ssa01	14448322	15330250	ssa01_14448322_15330250	ssa01	15191203	15192456	106569968	XR_001320597.1	-
ssa01	14715608	14715750	peak_1697	0	106567792	ssa01	14653871	14729680	+	ssa01	14448322	15330250	ssa01_14448322_15330250	ssa01	15323513	15324620	106570354	XR_001320654.1	+
ssa01	14715608	14715750	peak_1697	0	106567792	ssa01	14653871	14729680	+	ssa01	14448322	15330250	ssa01_14448322_15330250	ssa01	14485426	14515593	106567073	XM_014135981.1	+
ssa01	14715608	14715750	peak_1697	0	106567792	ssa01	14653871	14729680	+	ssa01	14448322	15330250	ssa01_14448322_15330250	ssa01	14562190	14574399	106567335	XM_014136656.1	+
ssa01	14715608	14715750	peak_1697	0	106567792	ssa01	14653871	14729680	+	ssa01	14448322	15330250	ssa01_14448322_15330250	ssa01	14572869	14613311	106567684	XM_014137299.1	-
ssa01	14715608	14715750	peak_1697	0	106567792	ssa01	14653871	14729680	+	ssa01	14448322	15330250	ssa01_14448322_15330250	ssa01	14711902	14713145	106568139	XR_001320239.1	+
ssa01	14715608	14715750	peak_1697	0	106567792	ssa01	14653871	14729680	+	ssa01	14448322	15330250	ssa01_14448322_15330250	ssa01	14733559	14755862	106568224	XM_014138874.1	-
ssa01	14715608	14715750	peak_1697	0	106567792	ssa01	14653871	14729680	+	ssa01	14448322	15330250	ssa01_14448322_15330250	ssa01	14769178	14787017	106568712	XM_014139329.1	-
ssa01	14715608	14715750	peak_1697	0	106567792	ssa01	14653871	14729680	+	ssa01	14448322	15330250	ssa01_14448322_15330250	ssa01	15126693	15162467	106569575	XM_014141103.1	-
ssa01	14715608	14715750	peak_1697	0	106567792	ssa01	14653871	14729680	+	ssa01	14448322	15330250	ssa01_14448322_15330250	ssa01	15171219	15183636	106569909	XM_014141677.1	+
ssa01	14715608	14715750	peak_1697	0	106567792	ssa01	14653871	14729680	+	ssa01	14448322	15330250	ssa01_14448322_15330250	ssa01	15206448	15245522	106570006	XM_014141899.1	+
ssa01	14715608	14715750	peak_1697	0	106567792	ssa01	14653871	14729680	+	ssa01	14448322	15330250	ssa01_14448322_15330250	ssa01	15265381	15290768	106570292	XM_014142493.1	-
ssa01	14715608	14715750	peak_1697	0	106567792	ssa01	14653871	14729680	+	ssa01	14448322	15330250	ssa01_14448322_15330250	ssa01	15290753	15313630	106569455	XM_014140862.1	-
ssa01	14715608	14715750	peak_1697	0	106567792	ssa01	14653871	14729680	+	ssa01	14448322	15330250	ssa01_14448322_15330250	ssa01	14810654	14825070	106568883	XM_014139699.1	+
ssa01	14715608	14715750	peak_1697	0	106567792	ssa01	14653871	14729680	+	ssa01	14448322	15330250	ssa01_14448322_15330250	ssa01	14828280	15011417	106569018	XM_014139973.1	+
ssa01	14715608	14715750	peak_1697	0	106567792	ssa01	14653871	14729680	+	ssa01	14448322	15330250	ssa01_14448322_15330250	ssa01	14653871	14729680	106567792	XM_014137658.1	+
ssa01	14727535	14727703	peak_1698	0	106567792	ssa01	14653871	14729680	+	ssa01	14448322	15330250	ssa01_14448322_15330250	ssa01	14454123	14461831	106566078	XM_014133944.1	+
ssa01	14727535	14727703	peak_1698	0	106567792	ssa01	14653871	14729680	+	ssa01	14448322	15330250	ssa01_14448322_15330250	ssa01	14534453	14542161	106567189	XM_014136322.1	+
ssa01	14727535	14727703	peak_1698	0	106567792	ssa01	14653871	14729680	+	ssa01	14448322	15330250	ssa01_14448322_15330250	ssa01	14641979	14643594	106569215	XM_014140396.1	-
ssa01	14727535	14727703	peak_1698	0	106567792	ssa01	14653871	14729680	+	ssa01	14448322	15330250	ssa01_14448322_15330250	ssa01	14795027	14795692	106568847	XR_001320408.1	+
ssa01	14727535	14727703	peak_1698	0	106567792	ssa01	14653871	14729680	+	ssa01	14448322	15330250	ssa01_14448322_15330250	ssa01	14797024	14810168	106568770	XM_014139493.1	-
ssa01	14727535	14727703	peak_1698	0	106567792	ssa01	14653871	14729680	+	ssa01	14448322	15330250	ssa01_14448322_15330250	ssa01	15115072	15120229	106569385	XM_014140746.1	+
ssa01	14727535	14727703	peak_1698	0	106567792	ssa01	14653871	14729680	+	ssa01	14448322	15330250	ssa01_14448322_15330250	ssa01	15162754	15171187	106569848	XM_014141551.1	-
ssa01	14727535	14727703	peak_1698	0	106567792	ssa01	14653871	14729680	+	ssa01	14448322	15330250	ssa01_14448322_15330250	ssa01	15191203	15192456	106569968	XR_001320597.1	-
ssa01	14727535	14727703	peak_1698	0	106567792	ssa01	14653871	14729680	+	ssa01	14448322	15330250	ssa01_14448322_15330250	ssa01	15323513	15324620	106570354	XR_001320654.1	+
ssa01	14727535	14727703	peak_1698	0	106567792	ssa01	14653871	14729680	+	ssa01	14448322	15330250	ssa01_14448322_15330250	ssa01	14485426	14515593	106567073	XM_014135981.1	+
ssa01	14727535	14727703	peak_1698	0	106567792	ssa01	14653871	14729680	+	ssa01	14448322	15330250	ssa01_14448322_15330250	ssa01	14562190	14574399	106567335	XM_014136656.1	+
ssa01	14727535	14727703	peak_1698	0	106567792	ssa01	14653871	14729680	+	ssa01	14448322	15330250	ssa01_14448322_15330250	ssa01	14572869	14613311	106567684	XM_014137299.1	-
ssa01	14727535	14727703	peak_1698	0	106567792	ssa01	14653871	14729680	+	ssa01	14448322	15330250	ssa01_14448322_15330250	ssa01	14711902	14713145	106568139	XR_001320239.1	+
ssa01	14727535	14727703	peak_1698	0	106567792	ssa01	14653871	14729680	+	ssa01	14448322	15330250	ssa01_14448322_15330250	ssa01	14733559	14755862	106568224	XM_014138874.1	-
ssa01	14727535	14727703	peak_1698	0	106567792	ssa01	14653871	14729680	+	ssa01	14448322	15330250	ssa01_14448322_15330250	ssa01	14769178	14787017	106568712	XM_014139329.1	-
ssa01	14727535	14727703	peak_1698	0	106567792	ssa01	14653871	14729680	+	ssa01	14448322	15330250	ssa01_14448322_15330250	ssa01	15126693	15162467	106569575	XM_014141103.1	-
ssa01	14727535	14727703	peak_1698	0	106567792	ssa01	14653871	14729680	+	ssa01	14448322	15330250	ssa01_14448322_15330250	ssa01	15171219	15183636	106569909	XM_014141677.1	+
ssa01	14727535	14727703	peak_1698	0	106567792	ssa01	14653871	14729680	+	ssa01	14448322	15330250	ssa01_14448322_15330250	ssa01	15206448	15245522	106570006	XM_014141899.1	+
ssa01	14727535	14727703	peak_1698	0	106567792	ssa01	14653871	14729680	+	ssa01	14448322	15330250	ssa01_14448322_15330250	ssa01	15265381	15290768	106570292	XM_014142493.1	-
ssa01	14727535	14727703	peak_1698	0	106567792	ssa01	14653871	14729680	+	ssa01	14448322	15330250	ssa01_14448322_15330250	ssa01	15290753	15313630	106569455	XM_014140862.1	-
ssa01	14727535	14727703	peak_1698	0	106567792	ssa01	14653871	14729680	+	ssa01	14448322	15330250	ssa01_14448322_15330250	ssa01	14810654	14825070	106568883	XM_014139699.1	+
ssa01	14727535	14727703	peak_1698	0	106567792	ssa01	14653871	14729680	+	ssa01	14448322	15330250	ssa01_14448322_15330250	ssa01	14828280	15011417	106569018	XM_014139973.1	+
ssa01	14727535	14727703	peak_1698	0	106567792	ssa01	14653871	14729680	+	ssa01	14448322	15330250	ssa01_14448322_15330250	ssa01	14653871	14729680	106567792	XM_014137658.1	+
ssa01	14709489	14709686	peak_1696	-2217	106568139	ssa01	14711902	14713145	+	ssa01	14448322	15330250	ssa01_14448322_15330250	ssa01	14454123	14461831	106566078	XM_014133944.1	+
ssa01	14709489	14709686	peak_1696	-2217	106568139	ssa01	14711902	14713145	+	ssa01	14448322	15330250	ssa01_14448322_15330250	ssa01	14534453	14542161	106567189	XM_014136322.1	+
ssa01	14709489	14709686	peak_1696	-2217	106568139	ssa01	14711902	14713145	+	ssa01	14448322	15330250	ssa01_14448322_15330250	ssa01	14641979	14643594	106569215	XM_014140396.1	-
ssa01	14709489	14709686	peak_1696	-2217	106568139	ssa01	14711902	14713145	+	ssa01	14448322	15330250	ssa01_14448322_15330250	ssa01	14795027	14795692	106568847	XR_001320408.1	+
ssa01	14709489	14709686	peak_1696	-2217	106568139	ssa01	14711902	14713145	+	ssa01	14448322	15330250	ssa01_14448322_15330250	ssa01	14797024	14810168	106568770	XM_014139493.1	-
ssa01	14709489	14709686	peak_1696	-2217	106568139	ssa01	14711902	14713145	+	ssa01	14448322	15330250	ssa01_14448322_15330250	ssa01	15115072	15120229	106569385	XM_014140746.1	+
ssa01	14709489	14709686	peak_1696	-2217	106568139	ssa01	14711902	14713145	+	ssa01	14448322	15330250	ssa01_14448322_15330250	ssa01	15162754	15171187	106569848	XM_014141551.1	-
ssa01	14709489	14709686	peak_1696	-2217	106568139	ssa01	14711902	14713145	+	ssa01	14448322	15330250	ssa01_14448322_15330250	ssa01	15191203	15192456	106569968	XR_001320597.1	-
ssa01	14709489	14709686	peak_1696	-2217	106568139	ssa01	14711902	14713145	+	ssa01	14448322	15330250	ssa01_14448322_15330250	ssa01	15323513	15324620	106570354	XR_001320654.1	+
ssa01	14709489	14709686	peak_1696	-2217	106568139	ssa01	14711902	14713145	+	ssa01	14448322	15330250	ssa01_14448322_15330250	ssa01	14485426	14515593	106567073	XM_014135981.1	+
ssa01	14709489	14709686	peak_1696	-2217	106568139	ssa01	14711902	14713145	+	ssa01	14448322	15330250	ssa01_14448322_15330250	ssa01	14562190	14574399	106567335	XM_014136656.1	+
ssa01	14709489	14709686	peak_1696	-2217	106568139	ssa01	14711902	14713145	+	ssa01	14448322	15330250	ssa01_14448322_15330250	ssa01	14572869	14613311	106567684	XM_014137299.1	-
ssa01	14709489	14709686	peak_1696	-2217	106568139	ssa01	14711902	14713145	+	ssa01	14448322	15330250	ssa01_14448322_15330250	ssa01	14711902	14713145	106568139	XR_001320239.1	+
ssa01	14709489	14709686	peak_1696	-2217	106568139	ssa01	14711902	14713145	+	ssa01	14448322	15330250	ssa01_14448322_15330250	ssa01	14733559	14755862	106568224	XM_014138874.1	-
ssa01	14709489	14709686	peak_1696	-2217	106568139	ssa01	14711902	14713145	+	ssa01	14448322	15330250	ssa01_14448322_15330250	ssa01	14769178	14787017	106568712	XM_014139329.1	-
ssa01	14709489	14709686	peak_1696	-2217	106568139	ssa01	14711902	14713145	+	ssa01	14448322	15330250	ssa01_14448322_15330250	ssa01	15126693	15162467	106569575	XM_014141103.1	-
ssa01	14709489	14709686	peak_1696	-2217	106568139	ssa01	14711902	14713145	+	ssa01	14448322	15330250	ssa01_14448322_15330250	ssa01	15171219	15183636	106569909	XM_014141677.1	+
ssa01	14709489	14709686	peak_1696	-2217	106568139	ssa01	14711902	14713145	+	ssa01	14448322	15330250	ssa01_14448322_15330250	ssa01	15206448	15245522	106570006	XM_014141899.1	+
ssa01	14709489	14709686	peak_1696	-2217	106568139	ssa01	14711902	14713145	+	ssa01	14448322	15330250	ssa01_14448322_15330250	ssa01	15265381	15290768	106570292	XM_014142493.1	-
ssa01	14709489	14709686	peak_1696	-2217	106568139	ssa01	14711902	14713145	+	ssa01	14448322	15330250	ssa01_14448322_15330250	ssa01	15290753	15313630	106569455	XM_014140862.1	-
ssa01	14709489	14709686	peak_1696	-2217	106568139	ssa01	14711902	14713145	+	ssa01	14448322	15330250	ssa01_14448322_15330250	ssa01	14810654	14825070	106568883	XM_014139699.1	+
ssa01	14709489	14709686	peak_1696	-2217	106568139	ssa01	14711902	14713145	+	ssa01	14448322	15330250	ssa01_14448322_15330250	ssa01	14828280	15011417	106569018	XM_014139973.1	+
ssa01	14709489	14709686	peak_1696	-2217	106568139	ssa01	14711902	14713145	+	ssa01	14448322	15330250	ssa01_14448322_15330250	ssa01	14653871	14729680	106567792	XM_014137658.1	+
ssa01	14740720	14740920	peak_1699	0	106568224	ssa01	14733559	14755862	-	ssa01	14448322	15330250	ssa01_14448322_15330250	ssa01	14454123	14461831	106566078	XM_014133944.1	+
ssa01	14740720	14740920	peak_1699	0	106568224	ssa01	14733559	14755862	-	ssa01	14448322	15330250	ssa01_14448322_15330250	ssa01	14534453	14542161	106567189	XM_014136322.1	+
ssa01	14740720	14740920	peak_1699	0	106568224	ssa01	14733559	14755862	-	ssa01	14448322	15330250	ssa01_14448322_15330250	ssa01	14641979	14643594	106569215	XM_014140396.1	-
ssa01	14740720	14740920	peak_1699	0	106568224	ssa01	14733559	14755862	-	ssa01	14448322	15330250	ssa01_14448322_15330250	ssa01	14795027	14795692	106568847	XR_001320408.1	+
ssa01	14740720	14740920	peak_1699	0	106568224	ssa01	14733559	14755862	-	ssa01	14448322	15330250	ssa01_14448322_15330250	ssa01	14797024	14810168	106568770	XM_014139493.1	-
ssa01	14740720	14740920	peak_1699	0	106568224	ssa01	14733559	14755862	-	ssa01	14448322	15330250	ssa01_14448322_15330250	ssa01	15115072	15120229	106569385	XM_014140746.1	+
ssa01	14740720	14740920	peak_1699	0	106568224	ssa01	14733559	14755862	-	ssa01	14448322	15330250	ssa01_14448322_15330250	ssa01	15162754	15171187	106569848	XM_014141551.1	-
ssa01	14740720	14740920	peak_1699	0	106568224	ssa01	14733559	14755862	-	ssa01	14448322	15330250	ssa01_14448322_15330250	ssa01	15191203	15192456	106569968	XR_001320597.1	-
ssa01	14740720	14740920	peak_1699	0	106568224	ssa01	14733559	14755862	-	ssa01	14448322	15330250	ssa01_14448322_15330250	ssa01	15323513	15324620	106570354	XR_001320654.1	+
ssa01	14740720	14740920	peak_1699	0	106568224	ssa01	14733559	14755862	-	ssa01	14448322	15330250	ssa01_14448322_15330250	ssa01	14485426	14515593	106567073	XM_014135981.1	+
ssa01	14740720	14740920	peak_1699	0	106568224	ssa01	14733559	14755862	-	ssa01	14448322	15330250	ssa01_14448322_15330250	ssa01	14562190	14574399	106567335	XM_014136656.1	+
ssa01	14740720	14740920	peak_1699	0	106568224	ssa01	14733559	14755862	-	ssa01	14448322	15330250	ssa01_14448322_15330250	ssa01	14572869	14613311	106567684	XM_014137299.1	-
ssa01	14740720	14740920	peak_1699	0	106568224	ssa01	14733559	14755862	-	ssa01	14448322	15330250	ssa01_14448322_15330250	ssa01	14711902	14713145	106568139	XR_001320239.1	+
ssa01	14740720	14740920	peak_1699	0	106568224	ssa01	14733559	14755862	-	ssa01	14448322	15330250	ssa01_14448322_15330250	ssa01	14733559	14755862	106568224	XM_014138874.1	-
ssa01	14740720	14740920	peak_1699	0	106568224	ssa01	14733559	14755862	-	ssa01	14448322	15330250	ssa01_14448322_15330250	ssa01	14769178	14787017	106568712	XM_014139329.1	-
ssa01	14740720	14740920	peak_1699	0	106568224	ssa01	14733559	14755862	-	ssa01	14448322	15330250	ssa01_14448322_15330250	ssa01	15126693	15162467	106569575	XM_014141103.1	-
ssa01	14740720	14740920	peak_1699	0	106568224	ssa01	14733559	14755862	-	ssa01	14448322	15330250	ssa01_14448322_15330250	ssa01	15171219	15183636	106569909	XM_014141677.1	+
ssa01	14740720	14740920	peak_1699	0	106568224	ssa01	14733559	14755862	-	ssa01	14448322	15330250	ssa01_14448322_15330250	ssa01	15206448	15245522	106570006	XM_014141899.1	+
ssa01	14740720	14740920	peak_1699	0	106568224	ssa01	14733559	14755862	-	ssa01	14448322	15330250	ssa01_14448322_15330250	ssa01	15265381	15290768	106570292	XM_014142493.1	-
ssa01	14740720	14740920	peak_1699	0	106568224	ssa01	14733559	14755862	-	ssa01	14448322	15330250	ssa01_14448322_15330250	ssa01	15290753	15313630	106569455	XM_014140862.1	-
ssa01	14740720	14740920	peak_1699	0	106568224	ssa01	14733559	14755862	-	ssa01	14448322	15330250	ssa01_14448322_15330250	ssa01	14810654	14825070	106568883	XM_014139699.1	+
ssa01	14740720	14740920	peak_1699	0	106568224	ssa01	14733559	14755862	-	ssa01	14448322	15330250	ssa01_14448322_15330250	ssa01	14828280	15011417	106569018	XM_014139973.1	+
ssa01	14740720	14740920	peak_1699	0	106568224	ssa01	14733559	14755862	-	ssa01	14448322	15330250	ssa01_14448322_15330250	ssa01	14653871	14729680	106567792	XM_014137658.1	+
ssa01	14745882	14746276	peak_1700	0	106568224	ssa01	14733559	14755862	-	ssa01	14448322	15330250	ssa01_14448322_15330250	ssa01	14454123	14461831	106566078	XM_014133944.1	+
ssa01	14745882	14746276	peak_1700	0	106568224	ssa01	14733559	14755862	-	ssa01	14448322	15330250	ssa01_14448322_15330250	ssa01	14534453	14542161	106567189	XM_014136322.1	+
ssa01	14745882	14746276	peak_1700	0	106568224	ssa01	14733559	14755862	-	ssa01	14448322	15330250	ssa01_14448322_15330250	ssa01	14641979	14643594	106569215	XM_014140396.1	-
ssa01	14745882	14746276	peak_1700	0	106568224	ssa01	14733559	14755862	-	ssa01	14448322	15330250	ssa01_14448322_15330250	ssa01	14795027	14795692	106568847	XR_001320408.1	+
ssa01	14745882	14746276	peak_1700	0	106568224	ssa01	14733559	14755862	-	ssa01	14448322	15330250	ssa01_14448322_15330250	ssa01	14797024	14810168	106568770	XM_014139493.1	-
ssa01	14745882	14746276	peak_1700	0	106568224	ssa01	14733559	14755862	-	ssa01	14448322	15330250	ssa01_14448322_15330250	ssa01	15115072	15120229	106569385	XM_014140746.1	+
ssa01	14745882	14746276	peak_1700	0	106568224	ssa01	14733559	14755862	-	ssa01	14448322	15330250	ssa01_14448322_15330250	ssa01	15162754	15171187	106569848	XM_014141551.1	-
ssa01	14745882	14746276	peak_1700	0	106568224	ssa01	14733559	14755862	-	ssa01	14448322	15330250	ssa01_14448322_15330250	ssa01	15191203	15192456	106569968	XR_001320597.1	-
ssa01	14745882	14746276	peak_1700	0	106568224	ssa01	14733559	14755862	-	ssa01	14448322	15330250	ssa01_14448322_15330250	ssa01	15323513	15324620	106570354	XR_001320654.1	+
ssa01	14745882	14746276	peak_1700	0	106568224	ssa01	14733559	14755862	-	ssa01	14448322	15330250	ssa01_14448322_15330250	ssa01	14485426	14515593	106567073	XM_014135981.1	+
ssa01	14745882	14746276	peak_1700	0	106568224	ssa01	14733559	14755862	-	ssa01	14448322	15330250	ssa01_14448322_15330250	ssa01	14562190	14574399	106567335	XM_014136656.1	+
ssa01	14745882	14746276	peak_1700	0	106568224	ssa01	14733559	14755862	-	ssa01	14448322	15330250	ssa01_14448322_15330250	ssa01	14572869	14613311	106567684	XM_014137299.1	-
ssa01	14745882	14746276	peak_1700	0	106568224	ssa01	14733559	14755862	-	ssa01	14448322	15330250	ssa01_14448322_15330250	ssa01	14711902	14713145	106568139	XR_001320239.1	+
ssa01	14745882	14746276	peak_1700	0	106568224	ssa01	14733559	14755862	-	ssa01	14448322	15330250	ssa01_14448322_15330250	ssa01	14733559	14755862	106568224	XM_014138874.1	-
ssa01	14745882	14746276	peak_1700	0	106568224	ssa01	14733559	14755862	-	ssa01	14448322	15330250	ssa01_14448322_15330250	ssa01	14769178	14787017	106568712	XM_014139329.1	-
ssa01	14745882	14746276	peak_1700	0	106568224	ssa01	14733559	14755862	-	ssa01	14448322	15330250	ssa01_14448322_15330250	ssa01	15126693	15162467	106569575	XM_014141103.1	-
ssa01	14745882	14746276	peak_1700	0	106568224	ssa01	14733559	14755862	-	ssa01	14448322	15330250	ssa01_14448322_15330250	ssa01	15171219	15183636	106569909	XM_014141677.1	+
ssa01	14745882	14746276	peak_1700	0	106568224	ssa01	14733559	14755862	-	ssa01	14448322	15330250	ssa01_14448322_15330250	ssa01	15206448	15245522	106570006	XM_014141899.1	+
ssa01	14745882	14746276	peak_1700	0	106568224	ssa01	14733559	14755862	-	ssa01	14448322	15330250	ssa01_14448322_15330250	ssa01	15265381	15290768	106570292	XM_014142493.1	-
ssa01	14745882	14746276	peak_1700	0	106568224	ssa01	14733559	14755862	-	ssa01	14448322	15330250	ssa01_14448322_15330250	ssa01	15290753	15313630	106569455	XM_014140862.1	-
ssa01	14745882	14746276	peak_1700	0	106568224	ssa01	14733559	14755862	-	ssa01	14448322	15330250	ssa01_14448322_15330250	ssa01	14810654	14825070	106568883	XM_014139699.1	+
ssa01	14745882	14746276	peak_1700	0	106568224	ssa01	14733559	14755862	-	ssa01	14448322	15330250	ssa01_14448322_15330250	ssa01	14828280	15011417	106569018	XM_014139973.1	+
ssa01	14745882	14746276	peak_1700	0	106568224	ssa01	14733559	14755862	-	ssa01	14448322	15330250	ssa01_14448322_15330250	ssa01	14653871	14729680	106567792	XM_014137658.1	+
ssa01	14750474	14751232	peak_1701	0	106568224	ssa01	14733559	14755862	-	ssa01	14448322	15330250	ssa01_14448322_15330250	ssa01	14454123	14461831	106566078	XM_014133944.1	+
ssa01	14750474	14751232	peak_1701	0	106568224	ssa01	14733559	14755862	-	ssa01	14448322	15330250	ssa01_14448322_15330250	ssa01	14534453	14542161	106567189	XM_014136322.1	+
ssa01	14750474	14751232	peak_1701	0	106568224	ssa01	14733559	14755862	-	ssa01	14448322	15330250	ssa01_14448322_15330250	ssa01	14641979	14643594	106569215	XM_014140396.1	-
ssa01	14750474	14751232	peak_1701	0	106568224	ssa01	14733559	14755862	-	ssa01	14448322	15330250	ssa01_14448322_15330250	ssa01	14795027	14795692	106568847	XR_001320408.1	+
ssa01	14750474	14751232	peak_1701	0	106568224	ssa01	14733559	14755862	-	ssa01	14448322	15330250	ssa01_14448322_15330250	ssa01	14797024	14810168	106568770	XM_014139493.1	-
ssa01	14750474	14751232	peak_1701	0	106568224	ssa01	14733559	14755862	-	ssa01	14448322	15330250	ssa01_14448322_15330250	ssa01	15115072	15120229	106569385	XM_014140746.1	+
ssa01	14750474	14751232	peak_1701	0	106568224	ssa01	14733559	14755862	-	ssa01	14448322	15330250	ssa01_14448322_15330250	ssa01	15162754	15171187	106569848	XM_014141551.1	-
ssa01	14750474	14751232	peak_1701	0	106568224	ssa01	14733559	14755862	-	ssa01	14448322	15330250	ssa01_14448322_15330250	ssa01	15191203	15192456	106569968	XR_001320597.1	-
ssa01	14750474	14751232	peak_1701	0	106568224	ssa01	14733559	14755862	-	ssa01	14448322	15330250	ssa01_14448322_15330250	ssa01	15323513	15324620	106570354	XR_001320654.1	+
ssa01	14750474	14751232	peak_1701	0	106568224	ssa01	14733559	14755862	-	ssa01	14448322	15330250	ssa01_14448322_15330250	ssa01	14485426	14515593	106567073	XM_014135981.1	+
ssa01	14750474	14751232	peak_1701	0	106568224	ssa01	14733559	14755862	-	ssa01	14448322	15330250	ssa01_14448322_15330250	ssa01	14562190	14574399	106567335	XM_014136656.1	+
ssa01	14750474	14751232	peak_1701	0	106568224	ssa01	14733559	14755862	-	ssa01	14448322	15330250	ssa01_14448322_15330250	ssa01	14572869	14613311	106567684	XM_014137299.1	-
ssa01	14750474	14751232	peak_1701	0	106568224	ssa01	14733559	14755862	-	ssa01	14448322	15330250	ssa01_14448322_15330250	ssa01	14711902	14713145	106568139	XR_001320239.1	+
ssa01	14750474	14751232	peak_1701	0	106568224	ssa01	14733559	14755862	-	ssa01	14448322	15330250	ssa01_14448322_15330250	ssa01	14733559	14755862	106568224	XM_014138874.1	-
ssa01	14750474	14751232	peak_1701	0	106568224	ssa01	14733559	14755862	-	ssa01	14448322	15330250	ssa01_14448322_15330250	ssa01	14769178	14787017	106568712	XM_014139329.1	-
ssa01	14750474	14751232	peak_1701	0	106568224	ssa01	14733559	14755862	-	ssa01	14448322	15330250	ssa01_14448322_15330250	ssa01	15126693	15162467	106569575	XM_014141103.1	-
ssa01	14750474	14751232	peak_1701	0	106568224	ssa01	14733559	14755862	-	ssa01	14448322	15330250	ssa01_14448322_15330250	ssa01	15171219	15183636	106569909	XM_014141677.1	+
ssa01	14750474	14751232	peak_1701	0	106568224	ssa01	14733559	14755862	-	ssa01	14448322	15330250	ssa01_14448322_15330250	ssa01	15206448	15245522	106570006	XM_014141899.1	+
ssa01	14750474	14751232	peak_1701	0	106568224	ssa01	14733559	14755862	-	ssa01	14448322	15330250	ssa01_14448322_15330250	ssa01	15265381	15290768	106570292	XM_014142493.1	-
ssa01	14750474	14751232	peak_1701	0	106568224	ssa01	14733559	14755862	-	ssa01	14448322	15330250	ssa01_14448322_15330250	ssa01	15290753	15313630	106569455	XM_014140862.1	-
ssa01	14750474	14751232	peak_1701	0	106568224	ssa01	14733559	14755862	-	ssa01	14448322	15330250	ssa01_14448322_15330250	ssa01	14810654	14825070	106568883	XM_014139699.1	+
ssa01	14750474	14751232	peak_1701	0	106568224	ssa01	14733559	14755862	-	ssa01	14448322	15330250	ssa01_14448322_15330250	ssa01	14828280	15011417	106569018	XM_014139973.1	+
ssa01	14750474	14751232	peak_1701	0	106568224	ssa01	14733559	14755862	-	ssa01	14448322	15330250	ssa01_14448322_15330250	ssa01	14653871	14729680	106567792	XM_014137658.1	+
ssa01	14754199	14754375	peak_1702	0	106568224	ssa01	14733559	14755862	-	ssa01	14448322	15330250	ssa01_14448322_15330250	ssa01	14454123	14461831	106566078	XM_014133944.1	+
ssa01	14754199	14754375	peak_1702	0	106568224	ssa01	14733559	14755862	-	ssa01	14448322	15330250	ssa01_14448322_15330250	ssa01	14534453	14542161	106567189	XM_014136322.1	+
ssa01	14754199	14754375	peak_1702	0	106568224	ssa01	14733559	14755862	-	ssa01	14448322	15330250	ssa01_14448322_15330250	ssa01	14641979	14643594	106569215	XM_014140396.1	-
ssa01	14754199	14754375	peak_1702	0	106568224	ssa01	14733559	14755862	-	ssa01	14448322	15330250	ssa01_14448322_15330250	ssa01	14795027	14795692	106568847	XR_001320408.1	+
ssa01	14754199	14754375	peak_1702	0	106568224	ssa01	14733559	14755862	-	ssa01	14448322	15330250	ssa01_14448322_15330250	ssa01	14797024	14810168	106568770	XM_014139493.1	-
ssa01	14754199	14754375	peak_1702	0	106568224	ssa01	14733559	14755862	-	ssa01	14448322	15330250	ssa01_14448322_15330250	ssa01	15115072	15120229	106569385	XM_014140746.1	+
ssa01	14754199	14754375	peak_1702	0	106568224	ssa01	14733559	14755862	-	ssa01	14448322	15330250	ssa01_14448322_15330250	ssa01	15162754	15171187	106569848	XM_014141551.1	-
ssa01	14754199	14754375	peak_1702	0	106568224	ssa01	14733559	14755862	-	ssa01	14448322	15330250	ssa01_14448322_15330250	ssa01	15191203	15192456	106569968	XR_001320597.1	-
ssa01	14754199	14754375	peak_1702	0	106568224	ssa01	14733559	14755862	-	ssa01	14448322	15330250	ssa01_14448322_15330250	ssa01	15323513	15324620	106570354	XR_001320654.1	+
ssa01	14754199	14754375	peak_1702	0	106568224	ssa01	14733559	14755862	-	ssa01	14448322	15330250	ssa01_14448322_15330250	ssa01	14485426	14515593	106567073	XM_014135981.1	+
ssa01	14754199	14754375	peak_1702	0	106568224	ssa01	14733559	14755862	-	ssa01	14448322	15330250	ssa01_14448322_15330250	ssa01	14562190	14574399	106567335	XM_014136656.1	+
ssa01	14754199	14754375	peak_1702	0	106568224	ssa01	14733559	14755862	-	ssa01	14448322	15330250	ssa01_14448322_15330250	ssa01	14572869	14613311	106567684	XM_014137299.1	-
ssa01	14754199	14754375	peak_1702	0	106568224	ssa01	14733559	14755862	-	ssa01	14448322	15330250	ssa01_14448322_15330250	ssa01	14711902	14713145	106568139	XR_001320239.1	+
ssa01	14754199	14754375	peak_1702	0	106568224	ssa01	14733559	14755862	-	ssa01	14448322	15330250	ssa01_14448322_15330250	ssa01	14733559	14755862	106568224	XM_014138874.1	-
ssa01	14754199	14754375	peak_1702	0	106568224	ssa01	14733559	14755862	-	ssa01	14448322	15330250	ssa01_14448322_15330250	ssa01	14769178	14787017	106568712	XM_014139329.1	-
ssa01	14754199	14754375	peak_1702	0	106568224	ssa01	14733559	14755862	-	ssa01	14448322	15330250	ssa01_14448322_15330250	ssa01	15126693	15162467	106569575	XM_014141103.1	-
ssa01	14754199	14754375	peak_1702	0	106568224	ssa01	14733559	14755862	-	ssa01	14448322	15330250	ssa01_14448322_15330250	ssa01	15171219	15183636	106569909	XM_014141677.1	+
ssa01	14754199	14754375	peak_1702	0	106568224	ssa01	14733559	14755862	-	ssa01	14448322	15330250	ssa01_14448322_15330250	ssa01	15206448	15245522	106570006	XM_014141899.1	+
ssa01	14754199	14754375	peak_1702	0	106568224	ssa01	14733559	14755862	-	ssa01	14448322	15330250	ssa01_14448322_15330250	ssa01	15265381	15290768	106570292	XM_014142493.1	-
ssa01	14754199	14754375	peak_1702	0	106568224	ssa01	14733559	14755862	-	ssa01	14448322	15330250	ssa01_14448322_15330250	ssa01	15290753	15313630	106569455	XM_014140862.1	-
ssa01	14754199	14754375	peak_1702	0	106568224	ssa01	14733559	14755862	-	ssa01	14448322	15330250	ssa01_14448322_15330250	ssa01	14810654	14825070	106568883	XM_014139699.1	+
ssa01	14754199	14754375	peak_1702	0	106568224	ssa01	14733559	14755862	-	ssa01	14448322	15330250	ssa01_14448322_15330250	ssa01	14828280	15011417	106569018	XM_014139973.1	+
ssa01	14754199	14754375	peak_1702	0	106568224	ssa01	14733559	14755862	-	ssa01	14448322	15330250	ssa01_14448322_15330250	ssa01	14653871	14729680	106567792	XM_014137658.1	+
ssa01	14754512	14756169	peak_1703	0	106568224	ssa01	14733559	14755862	-	ssa01	14448322	15330250	ssa01_14448322_15330250	ssa01	14454123	14461831	106566078	XM_014133944.1	+
ssa01	14754512	14756169	peak_1703	0	106568224	ssa01	14733559	14755862	-	ssa01	14448322	15330250	ssa01_14448322_15330250	ssa01	14534453	14542161	106567189	XM_014136322.1	+
ssa01	14754512	14756169	peak_1703	0	106568224	ssa01	14733559	14755862	-	ssa01	14448322	15330250	ssa01_14448322_15330250	ssa01	14641979	14643594	106569215	XM_014140396.1	-
ssa01	14754512	14756169	peak_1703	0	106568224	ssa01	14733559	14755862	-	ssa01	14448322	15330250	ssa01_14448322_15330250	ssa01	14795027	14795692	106568847	XR_001320408.1	+
ssa01	14754512	14756169	peak_1703	0	106568224	ssa01	14733559	14755862	-	ssa01	14448322	15330250	ssa01_14448322_15330250	ssa01	14797024	14810168	106568770	XM_014139493.1	-
ssa01	14754512	14756169	peak_1703	0	106568224	ssa01	14733559	14755862	-	ssa01	14448322	15330250	ssa01_14448322_15330250	ssa01	15115072	15120229	106569385	XM_014140746.1	+
ssa01	14754512	14756169	peak_1703	0	106568224	ssa01	14733559	14755862	-	ssa01	14448322	15330250	ssa01_14448322_15330250	ssa01	15162754	15171187	106569848	XM_014141551.1	-
ssa01	14754512	14756169	peak_1703	0	106568224	ssa01	14733559	14755862	-	ssa01	14448322	15330250	ssa01_14448322_15330250	ssa01	15191203	15192456	106569968	XR_001320597.1	-
ssa01	14754512	14756169	peak_1703	0	106568224	ssa01	14733559	14755862	-	ssa01	14448322	15330250	ssa01_14448322_15330250	ssa01	15323513	15324620	106570354	XR_001320654.1	+
ssa01	14754512	14756169	peak_1703	0	106568224	ssa01	14733559	14755862	-	ssa01	14448322	15330250	ssa01_14448322_15330250	ssa01	14485426	14515593	106567073	XM_014135981.1	+
ssa01	14754512	14756169	peak_1703	0	106568224	ssa01	14733559	14755862	-	ssa01	14448322	15330250	ssa01_14448322_15330250	ssa01	14562190	14574399	106567335	XM_014136656.1	+
ssa01	14754512	14756169	peak_1703	0	106568224	ssa01	14733559	14755862	-	ssa01	14448322	15330250	ssa01_14448322_15330250	ssa01	14572869	14613311	106567684	XM_014137299.1	-
ssa01	14754512	14756169	peak_1703	0	106568224	ssa01	14733559	14755862	-	ssa01	14448322	15330250	ssa01_14448322_15330250	ssa01	14711902	14713145	106568139	XR_001320239.1	+
ssa01	14754512	14756169	peak_1703	0	106568224	ssa01	14733559	14755862	-	ssa01	14448322	15330250	ssa01_14448322_15330250	ssa01	14733559	14755862	106568224	XM_014138874.1	-
ssa01	14754512	14756169	peak_1703	0	106568224	ssa01	14733559	14755862	-	ssa01	14448322	15330250	ssa01_14448322_15330250	ssa01	14769178	14787017	106568712	XM_014139329.1	-
ssa01	14754512	14756169	peak_1703	0	106568224	ssa01	14733559	14755862	-	ssa01	14448322	15330250	ssa01_14448322_15330250	ssa01	15126693	15162467	106569575	XM_014141103.1	-
ssa01	14754512	14756169	peak_1703	0	106568224	ssa01	14733559	14755862	-	ssa01	14448322	15330250	ssa01_14448322_15330250	ssa01	15171219	15183636	106569909	XM_014141677.1	+
ssa01	14754512	14756169	peak_1703	0	106568224	ssa01	14733559	14755862	-	ssa01	14448322	15330250	ssa01_14448322_15330250	ssa01	15206448	15245522	106570006	XM_014141899.1	+
ssa01	14754512	14756169	peak_1703	0	106568224	ssa01	14733559	14755862	-	ssa01	14448322	15330250	ssa01_14448322_15330250	ssa01	15265381	15290768	106570292	XM_014142493.1	-
ssa01	14754512	14756169	peak_1703	0	106568224	ssa01	14733559	14755862	-	ssa01	14448322	15330250	ssa01_14448322_15330250	ssa01	15290753	15313630	106569455	XM_014140862.1	-
ssa01	14754512	14756169	peak_1703	0	106568224	ssa01	14733559	14755862	-	ssa01	14448322	15330250	ssa01_14448322_15330250	ssa01	14810654	14825070	106568883	XM_014139699.1	+
ssa01	14754512	14756169	peak_1703	0	106568224	ssa01	14733559	14755862	-	ssa01	14448322	15330250	ssa01_14448322_15330250	ssa01	14828280	15011417	106569018	XM_014139973.1	+
ssa01	14754512	14756169	peak_1703	0	106568224	ssa01	14733559	14755862	-	ssa01	14448322	15330250	ssa01_14448322_15330250	ssa01	14653871	14729680	106567792	XM_014137658.1	+
ssa01	14769462	14769675	peak_1704	0	106568712	ssa01	14769178	14787017	-	ssa01	14448322	15330250	ssa01_14448322_15330250	ssa01	14454123	14461831	106566078	XM_014133944.1	+
ssa01	14769462	14769675	peak_1704	0	106568712	ssa01	14769178	14787017	-	ssa01	14448322	15330250	ssa01_14448322_15330250	ssa01	14534453	14542161	106567189	XM_014136322.1	+
ssa01	14769462	14769675	peak_1704	0	106568712	ssa01	14769178	14787017	-	ssa01	14448322	15330250	ssa01_14448322_15330250	ssa01	14641979	14643594	106569215	XM_014140396.1	-
ssa01	14769462	14769675	peak_1704	0	106568712	ssa01	14769178	14787017	-	ssa01	14448322	15330250	ssa01_14448322_15330250	ssa01	14795027	14795692	106568847	XR_001320408.1	+
ssa01	14769462	14769675	peak_1704	0	106568712	ssa01	14769178	14787017	-	ssa01	14448322	15330250	ssa01_14448322_15330250	ssa01	14797024	14810168	106568770	XM_014139493.1	-
ssa01	14769462	14769675	peak_1704	0	106568712	ssa01	14769178	14787017	-	ssa01	14448322	15330250	ssa01_14448322_15330250	ssa01	15115072	15120229	106569385	XM_014140746.1	+
ssa01	14769462	14769675	peak_1704	0	106568712	ssa01	14769178	14787017	-	ssa01	14448322	15330250	ssa01_14448322_15330250	ssa01	15162754	15171187	106569848	XM_014141551.1	-
ssa01	14769462	14769675	peak_1704	0	106568712	ssa01	14769178	14787017	-	ssa01	14448322	15330250	ssa01_14448322_15330250	ssa01	15191203	15192456	106569968	XR_001320597.1	-
ssa01	14769462	14769675	peak_1704	0	106568712	ssa01	14769178	14787017	-	ssa01	14448322	15330250	ssa01_14448322_15330250	ssa01	15323513	15324620	106570354	XR_001320654.1	+
ssa01	14769462	14769675	peak_1704	0	106568712	ssa01	14769178	14787017	-	ssa01	14448322	15330250	ssa01_14448322_15330250	ssa01	14485426	14515593	106567073	XM_014135981.1	+
ssa01	14769462	14769675	peak_1704	0	106568712	ssa01	14769178	14787017	-	ssa01	14448322	15330250	ssa01_14448322_15330250	ssa01	14562190	14574399	106567335	XM_014136656.1	+
ssa01	14769462	14769675	peak_1704	0	106568712	ssa01	14769178	14787017	-	ssa01	14448322	15330250	ssa01_14448322_15330250	ssa01	14572869	14613311	106567684	XM_014137299.1	-
ssa01	14769462	14769675	peak_1704	0	106568712	ssa01	14769178	14787017	-	ssa01	14448322	15330250	ssa01_14448322_15330250	ssa01	14711902	14713145	106568139	XR_001320239.1	+
ssa01	14769462	14769675	peak_1704	0	106568712	ssa01	14769178	14787017	-	ssa01	14448322	15330250	ssa01_14448322_15330250	ssa01	14733559	14755862	106568224	XM_014138874.1	-
ssa01	14769462	14769675	peak_1704	0	106568712	ssa01	14769178	14787017	-	ssa01	14448322	15330250	ssa01_14448322_15330250	ssa01	14769178	14787017	106568712	XM_014139329.1	-
ssa01	14769462	14769675	peak_1704	0	106568712	ssa01	14769178	14787017	-	ssa01	14448322	15330250	ssa01_14448322_15330250	ssa01	15126693	15162467	106569575	XM_014141103.1	-
ssa01	14769462	14769675	peak_1704	0	106568712	ssa01	14769178	14787017	-	ssa01	14448322	15330250	ssa01_14448322_15330250	ssa01	15171219	15183636	106569909	XM_014141677.1	+
ssa01	14769462	14769675	peak_1704	0	106568712	ssa01	14769178	14787017	-	ssa01	14448322	15330250	ssa01_14448322_15330250	ssa01	15206448	15245522	106570006	XM_014141899.1	+
ssa01	14769462	14769675	peak_1704	0	106568712	ssa01	14769178	14787017	-	ssa01	14448322	15330250	ssa01_14448322_15330250	ssa01	15265381	15290768	106570292	XM_014142493.1	-
ssa01	14769462	14769675	peak_1704	0	106568712	ssa01	14769178	14787017	-	ssa01	14448322	15330250	ssa01_14448322_15330250	ssa01	15290753	15313630	106569455	XM_014140862.1	-
ssa01	14769462	14769675	peak_1704	0	106568712	ssa01	14769178	14787017	-	ssa01	14448322	15330250	ssa01_14448322_15330250	ssa01	14810654	14825070	106568883	XM_014139699.1	+
ssa01	14769462	14769675	peak_1704	0	106568712	ssa01	14769178	14787017	-	ssa01	14448322	15330250	ssa01_14448322_15330250	ssa01	14828280	15011417	106569018	XM_014139973.1	+
ssa01	14769462	14769675	peak_1704	0	106568712	ssa01	14769178	14787017	-	ssa01	14448322	15330250	ssa01_14448322_15330250	ssa01	14653871	14729680	106567792	XM_014137658.1	+
ssa01	14781048	14781157	peak_1706	0	106568712	ssa01	14769178	14787017	-	ssa01	14448322	15330250	ssa01_14448322_15330250	ssa01	14454123	14461831	106566078	XM_014133944.1	+
ssa01	14781048	14781157	peak_1706	0	106568712	ssa01	14769178	14787017	-	ssa01	14448322	15330250	ssa01_14448322_15330250	ssa01	14534453	14542161	106567189	XM_014136322.1	+
ssa01	14781048	14781157	peak_1706	0	106568712	ssa01	14769178	14787017	-	ssa01	14448322	15330250	ssa01_14448322_15330250	ssa01	14641979	14643594	106569215	XM_014140396.1	-
ssa01	14781048	14781157	peak_1706	0	106568712	ssa01	14769178	14787017	-	ssa01	14448322	15330250	ssa01_14448322_15330250	ssa01	14795027	14795692	106568847	XR_001320408.1	+
ssa01	14781048	14781157	peak_1706	0	106568712	ssa01	14769178	14787017	-	ssa01	14448322	15330250	ssa01_14448322_15330250	ssa01	14797024	14810168	106568770	XM_014139493.1	-
ssa01	14781048	14781157	peak_1706	0	106568712	ssa01	14769178	14787017	-	ssa01	14448322	15330250	ssa01_14448322_15330250	ssa01	15115072	15120229	106569385	XM_014140746.1	+
ssa01	14781048	14781157	peak_1706	0	106568712	ssa01	14769178	14787017	-	ssa01	14448322	15330250	ssa01_14448322_15330250	ssa01	15162754	15171187	106569848	XM_014141551.1	-
ssa01	14781048	14781157	peak_1706	0	106568712	ssa01	14769178	14787017	-	ssa01	14448322	15330250	ssa01_14448322_15330250	ssa01	15191203	15192456	106569968	XR_001320597.1	-
ssa01	14781048	14781157	peak_1706	0	106568712	ssa01	14769178	14787017	-	ssa01	14448322	15330250	ssa01_14448322_15330250	ssa01	15323513	15324620	106570354	XR_001320654.1	+
ssa01	14781048	14781157	peak_1706	0	106568712	ssa01	14769178	14787017	-	ssa01	14448322	15330250	ssa01_14448322_15330250	ssa01	14485426	14515593	106567073	XM_014135981.1	+
ssa01	14781048	14781157	peak_1706	0	106568712	ssa01	14769178	14787017	-	ssa01	14448322	15330250	ssa01_14448322_15330250	ssa01	14562190	14574399	106567335	XM_014136656.1	+
ssa01	14781048	14781157	peak_1706	0	106568712	ssa01	14769178	14787017	-	ssa01	14448322	15330250	ssa01_14448322_15330250	ssa01	14572869	14613311	106567684	XM_014137299.1	-
ssa01	14781048	14781157	peak_1706	0	106568712	ssa01	14769178	14787017	-	ssa01	14448322	15330250	ssa01_14448322_15330250	ssa01	14711902	14713145	106568139	XR_001320239.1	+
ssa01	14781048	14781157	peak_1706	0	106568712	ssa01	14769178	14787017	-	ssa01	14448322	15330250	ssa01_14448322_15330250	ssa01	14733559	14755862	106568224	XM_014138874.1	-
ssa01	14781048	14781157	peak_1706	0	106568712	ssa01	14769178	14787017	-	ssa01	14448322	15330250	ssa01_14448322_15330250	ssa01	14769178	14787017	106568712	XM_014139329.1	-
ssa01	14781048	14781157	peak_1706	0	106568712	ssa01	14769178	14787017	-	ssa01	14448322	15330250	ssa01_14448322_15330250	ssa01	15126693	15162467	106569575	XM_014141103.1	-
ssa01	14781048	14781157	peak_1706	0	106568712	ssa01	14769178	14787017	-	ssa01	14448322	15330250	ssa01_14448322_15330250	ssa01	15171219	15183636	106569909	XM_014141677.1	+
ssa01	14781048	14781157	peak_1706	0	106568712	ssa01	14769178	14787017	-	ssa01	14448322	15330250	ssa01_14448322_15330250	ssa01	15206448	15245522	106570006	XM_014141899.1	+
ssa01	14781048	14781157	peak_1706	0	106568712	ssa01	14769178	14787017	-	ssa01	14448322	15330250	ssa01_14448322_15330250	ssa01	15265381	15290768	106570292	XM_014142493.1	-
ssa01	14781048	14781157	peak_1706	0	106568712	ssa01	14769178	14787017	-	ssa01	14448322	15330250	ssa01_14448322_15330250	ssa01	15290753	15313630	106569455	XM_014140862.1	-
ssa01	14781048	14781157	peak_1706	0	106568712	ssa01	14769178	14787017	-	ssa01	14448322	15330250	ssa01_14448322_15330250	ssa01	14810654	14825070	106568883	XM_014139699.1	+
ssa01	14781048	14781157	peak_1706	0	106568712	ssa01	14769178	14787017	-	ssa01	14448322	15330250	ssa01_14448322_15330250	ssa01	14828280	15011417	106569018	XM_014139973.1	+
ssa01	14781048	14781157	peak_1706	0	106568712	ssa01	14769178	14787017	-	ssa01	14448322	15330250	ssa01_14448322_15330250	ssa01	14653871	14729680	106567792	XM_014137658.1	+
ssa01	14784503	14784715	peak_1707	0	106568712	ssa01	14769178	14787017	-	ssa01	14448322	15330250	ssa01_14448322_15330250	ssa01	14454123	14461831	106566078	XM_014133944.1	+
ssa01	14784503	14784715	peak_1707	0	106568712	ssa01	14769178	14787017	-	ssa01	14448322	15330250	ssa01_14448322_15330250	ssa01	14534453	14542161	106567189	XM_014136322.1	+
ssa01	14784503	14784715	peak_1707	0	106568712	ssa01	14769178	14787017	-	ssa01	14448322	15330250	ssa01_14448322_15330250	ssa01	14641979	14643594	106569215	XM_014140396.1	-
ssa01	14784503	14784715	peak_1707	0	106568712	ssa01	14769178	14787017	-	ssa01	14448322	15330250	ssa01_14448322_15330250	ssa01	14795027	14795692	106568847	XR_001320408.1	+
ssa01	14784503	14784715	peak_1707	0	106568712	ssa01	14769178	14787017	-	ssa01	14448322	15330250	ssa01_14448322_15330250	ssa01	14797024	14810168	106568770	XM_014139493.1	-
ssa01	14784503	14784715	peak_1707	0	106568712	ssa01	14769178	14787017	-	ssa01	14448322	15330250	ssa01_14448322_15330250	ssa01	15115072	15120229	106569385	XM_014140746.1	+
ssa01	14784503	14784715	peak_1707	0	106568712	ssa01	14769178	14787017	-	ssa01	14448322	15330250	ssa01_14448322_15330250	ssa01	15162754	15171187	106569848	XM_014141551.1	-
ssa01	14784503	14784715	peak_1707	0	106568712	ssa01	14769178	14787017	-	ssa01	14448322	15330250	ssa01_14448322_15330250	ssa01	15191203	15192456	106569968	XR_001320597.1	-
ssa01	14784503	14784715	peak_1707	0	106568712	ssa01	14769178	14787017	-	ssa01	14448322	15330250	ssa01_14448322_15330250	ssa01	15323513	15324620	106570354	XR_001320654.1	+
ssa01	14784503	14784715	peak_1707	0	106568712	ssa01	14769178	14787017	-	ssa01	14448322	15330250	ssa01_14448322_15330250	ssa01	14485426	14515593	106567073	XM_014135981.1	+
ssa01	14784503	14784715	peak_1707	0	106568712	ssa01	14769178	14787017	-	ssa01	14448322	15330250	ssa01_14448322_15330250	ssa01	14562190	14574399	106567335	XM_014136656.1	+
ssa01	14784503	14784715	peak_1707	0	106568712	ssa01	14769178	14787017	-	ssa01	14448322	15330250	ssa01_14448322_15330250	ssa01	14572869	14613311	106567684	XM_014137299.1	-
ssa01	14784503	14784715	peak_1707	0	106568712	ssa01	14769178	14787017	-	ssa01	14448322	15330250	ssa01_14448322_15330250	ssa01	14711902	14713145	106568139	XR_001320239.1	+
ssa01	14784503	14784715	peak_1707	0	106568712	ssa01	14769178	14787017	-	ssa01	14448322	15330250	ssa01_14448322_15330250	ssa01	14733559	14755862	106568224	XM_014138874.1	-
ssa01	14784503	14784715	peak_1707	0	106568712	ssa01	14769178	14787017	-	ssa01	14448322	15330250	ssa01_14448322_15330250	ssa01	14769178	14787017	106568712	XM_014139329.1	-
ssa01	14784503	14784715	peak_1707	0	106568712	ssa01	14769178	14787017	-	ssa01	14448322	15330250	ssa01_14448322_15330250	ssa01	15126693	15162467	106569575	XM_014141103.1	-
ssa01	14784503	14784715	peak_1707	0	106568712	ssa01	14769178	14787017	-	ssa01	14448322	15330250	ssa01_14448322_15330250	ssa01	15171219	15183636	106569909	XM_014141677.1	+
ssa01	14784503	14784715	peak_1707	0	106568712	ssa01	14769178	14787017	-	ssa01	14448322	15330250	ssa01_14448322_15330250	ssa01	15206448	15245522	106570006	XM_014141899.1	+
ssa01	14784503	14784715	peak_1707	0	106568712	ssa01	14769178	14787017	-	ssa01	14448322	15330250	ssa01_14448322_15330250	ssa01	15265381	15290768	106570292	XM_014142493.1	-
ssa01	14784503	14784715	peak_1707	0	106568712	ssa01	14769178	14787017	-	ssa01	14448322	15330250	ssa01_14448322_15330250	ssa01	15290753	15313630	106569455	XM_014140862.1	-
ssa01	14784503	14784715	peak_1707	0	106568712	ssa01	14769178	14787017	-	ssa01	14448322	15330250	ssa01_14448322_15330250	ssa01	14810654	14825070	106568883	XM_014139699.1	+
ssa01	14784503	14784715	peak_1707	0	106568712	ssa01	14769178	14787017	-	ssa01	14448322	15330250	ssa01_14448322_15330250	ssa01	14828280	15011417	106569018	XM_014139973.1	+
ssa01	14784503	14784715	peak_1707	0	106568712	ssa01	14769178	14787017	-	ssa01	14448322	15330250	ssa01_14448322_15330250	ssa01	14653871	14729680	106567792	XM_014137658.1	+
ssa01	14786486	14787353	peak_1708	0	106568712	ssa01	14769178	14787017	-	ssa01	14448322	15330250	ssa01_14448322_15330250	ssa01	14454123	14461831	106566078	XM_014133944.1	+
ssa01	14786486	14787353	peak_1708	0	106568712	ssa01	14769178	14787017	-	ssa01	14448322	15330250	ssa01_14448322_15330250	ssa01	14534453	14542161	106567189	XM_014136322.1	+
ssa01	14786486	14787353	peak_1708	0	106568712	ssa01	14769178	14787017	-	ssa01	14448322	15330250	ssa01_14448322_15330250	ssa01	14641979	14643594	106569215	XM_014140396.1	-
ssa01	14786486	14787353	peak_1708	0	106568712	ssa01	14769178	14787017	-	ssa01	14448322	15330250	ssa01_14448322_15330250	ssa01	14795027	14795692	106568847	XR_001320408.1	+
ssa01	14786486	14787353	peak_1708	0	106568712	ssa01	14769178	14787017	-	ssa01	14448322	15330250	ssa01_14448322_15330250	ssa01	14797024	14810168	106568770	XM_014139493.1	-
ssa01	14786486	14787353	peak_1708	0	106568712	ssa01	14769178	14787017	-	ssa01	14448322	15330250	ssa01_14448322_15330250	ssa01	15115072	15120229	106569385	XM_014140746.1	+
ssa01	14786486	14787353	peak_1708	0	106568712	ssa01	14769178	14787017	-	ssa01	14448322	15330250	ssa01_14448322_15330250	ssa01	15162754	15171187	106569848	XM_014141551.1	-
ssa01	14786486	14787353	peak_1708	0	106568712	ssa01	14769178	14787017	-	ssa01	14448322	15330250	ssa01_14448322_15330250	ssa01	15191203	15192456	106569968	XR_001320597.1	-
ssa01	14786486	14787353	peak_1708	0	106568712	ssa01	14769178	14787017	-	ssa01	14448322	15330250	ssa01_14448322_15330250	ssa01	15323513	15324620	106570354	XR_001320654.1	+
ssa01	14786486	14787353	peak_1708	0	106568712	ssa01	14769178	14787017	-	ssa01	14448322	15330250	ssa01_14448322_15330250	ssa01	14485426	14515593	106567073	XM_014135981.1	+
ssa01	14786486	14787353	peak_1708	0	106568712	ssa01	14769178	14787017	-	ssa01	14448322	15330250	ssa01_14448322_15330250	ssa01	14562190	14574399	106567335	XM_014136656.1	+
ssa01	14786486	14787353	peak_1708	0	106568712	ssa01	14769178	14787017	-	ssa01	14448322	15330250	ssa01_14448322_15330250	ssa01	14572869	14613311	106567684	XM_014137299.1	-
ssa01	14786486	14787353	peak_1708	0	106568712	ssa01	14769178	14787017	-	ssa01	14448322	15330250	ssa01_14448322_15330250	ssa01	14711902	14713145	106568139	XR_001320239.1	+
ssa01	14786486	14787353	peak_1708	0	106568712	ssa01	14769178	14787017	-	ssa01	14448322	15330250	ssa01_14448322_15330250	ssa01	14733559	14755862	106568224	XM_014138874.1	-
ssa01	14786486	14787353	peak_1708	0	106568712	ssa01	14769178	14787017	-	ssa01	14448322	15330250	ssa01_14448322_15330250	ssa01	14769178	14787017	106568712	XM_014139329.1	-
ssa01	14786486	14787353	peak_1708	0	106568712	ssa01	14769178	14787017	-	ssa01	14448322	15330250	ssa01_14448322_15330250	ssa01	15126693	15162467	106569575	XM_014141103.1	-
ssa01	14786486	14787353	peak_1708	0	106568712	ssa01	14769178	14787017	-	ssa01	14448322	15330250	ssa01_14448322_15330250	ssa01	15171219	15183636	106569909	XM_014141677.1	+
ssa01	14786486	14787353	peak_1708	0	106568712	ssa01	14769178	14787017	-	ssa01	14448322	15330250	ssa01_14448322_15330250	ssa01	15206448	15245522	106570006	XM_014141899.1	+
ssa01	14786486	14787353	peak_1708	0	106568712	ssa01	14769178	14787017	-	ssa01	14448322	15330250	ssa01_14448322_15330250	ssa01	15265381	15290768	106570292	XM_014142493.1	-
ssa01	14786486	14787353	peak_1708	0	106568712	ssa01	14769178	14787017	-	ssa01	14448322	15330250	ssa01_14448322_15330250	ssa01	15290753	15313630	106569455	XM_014140862.1	-
ssa01	14786486	14787353	peak_1708	0	106568712	ssa01	14769178	14787017	-	ssa01	14448322	15330250	ssa01_14448322_15330250	ssa01	14810654	14825070	106568883	XM_014139699.1	+
ssa01	14786486	14787353	peak_1708	0	106568712	ssa01	14769178	14787017	-	ssa01	14448322	15330250	ssa01_14448322_15330250	ssa01	14828280	15011417	106569018	XM_014139973.1	+
ssa01	14786486	14787353	peak_1708	0	106568712	ssa01	14769178	14787017	-	ssa01	14448322	15330250	ssa01_14448322_15330250	ssa01	14653871	14729680	106567792	XM_014137658.1	+
ssa01	14796272	14796760	peak_1709	581	106568847	ssa01	14795027	14795692	+	ssa01	14448322	15330250	ssa01_14448322_15330250	ssa01	14454123	14461831	106566078	XM_014133944.1	+
ssa01	14796272	14796760	peak_1709	581	106568847	ssa01	14795027	14795692	+	ssa01	14448322	15330250	ssa01_14448322_15330250	ssa01	14534453	14542161	106567189	XM_014136322.1	+
ssa01	14796272	14796760	peak_1709	581	106568847	ssa01	14795027	14795692	+	ssa01	14448322	15330250	ssa01_14448322_15330250	ssa01	14641979	14643594	106569215	XM_014140396.1	-
ssa01	14796272	14796760	peak_1709	581	106568847	ssa01	14795027	14795692	+	ssa01	14448322	15330250	ssa01_14448322_15330250	ssa01	14795027	14795692	106568847	XR_001320408.1	+
ssa01	14796272	14796760	peak_1709	581	106568847	ssa01	14795027	14795692	+	ssa01	14448322	15330250	ssa01_14448322_15330250	ssa01	14797024	14810168	106568770	XM_014139493.1	-
ssa01	14796272	14796760	peak_1709	581	106568847	ssa01	14795027	14795692	+	ssa01	14448322	15330250	ssa01_14448322_15330250	ssa01	15115072	15120229	106569385	XM_014140746.1	+
ssa01	14796272	14796760	peak_1709	581	106568847	ssa01	14795027	14795692	+	ssa01	14448322	15330250	ssa01_14448322_15330250	ssa01	15162754	15171187	106569848	XM_014141551.1	-
ssa01	14796272	14796760	peak_1709	581	106568847	ssa01	14795027	14795692	+	ssa01	14448322	15330250	ssa01_14448322_15330250	ssa01	15191203	15192456	106569968	XR_001320597.1	-
ssa01	14796272	14796760	peak_1709	581	106568847	ssa01	14795027	14795692	+	ssa01	14448322	15330250	ssa01_14448322_15330250	ssa01	15323513	15324620	106570354	XR_001320654.1	+
ssa01	14796272	14796760	peak_1709	581	106568847	ssa01	14795027	14795692	+	ssa01	14448322	15330250	ssa01_14448322_15330250	ssa01	14485426	14515593	106567073	XM_014135981.1	+
ssa01	14796272	14796760	peak_1709	581	106568847	ssa01	14795027	14795692	+	ssa01	14448322	15330250	ssa01_14448322_15330250	ssa01	14562190	14574399	106567335	XM_014136656.1	+
ssa01	14796272	14796760	peak_1709	581	106568847	ssa01	14795027	14795692	+	ssa01	14448322	15330250	ssa01_14448322_15330250	ssa01	14572869	14613311	106567684	XM_014137299.1	-
ssa01	14796272	14796760	peak_1709	581	106568847	ssa01	14795027	14795692	+	ssa01	14448322	15330250	ssa01_14448322_15330250	ssa01	14711902	14713145	106568139	XR_001320239.1	+
ssa01	14796272	14796760	peak_1709	581	106568847	ssa01	14795027	14795692	+	ssa01	14448322	15330250	ssa01_14448322_15330250	ssa01	14733559	14755862	106568224	XM_014138874.1	-
ssa01	14796272	14796760	peak_1709	581	106568847	ssa01	14795027	14795692	+	ssa01	14448322	15330250	ssa01_14448322_15330250	ssa01	14769178	14787017	106568712	XM_014139329.1	-
ssa01	14796272	14796760	peak_1709	581	106568847	ssa01	14795027	14795692	+	ssa01	14448322	15330250	ssa01_14448322_15330250	ssa01	15126693	15162467	106569575	XM_014141103.1	-
ssa01	14796272	14796760	peak_1709	581	106568847	ssa01	14795027	14795692	+	ssa01	14448322	15330250	ssa01_14448322_15330250	ssa01	15171219	15183636	106569909	XM_014141677.1	+
ssa01	14796272	14796760	peak_1709	581	106568847	ssa01	14795027	14795692	+	ssa01	14448322	15330250	ssa01_14448322_15330250	ssa01	15206448	15245522	106570006	XM_014141899.1	+
ssa01	14796272	14796760	peak_1709	581	106568847	ssa01	14795027	14795692	+	ssa01	14448322	15330250	ssa01_14448322_15330250	ssa01	15265381	15290768	106570292	XM_014142493.1	-
ssa01	14796272	14796760	peak_1709	581	106568847	ssa01	14795027	14795692	+	ssa01	14448322	15330250	ssa01_14448322_15330250	ssa01	15290753	15313630	106569455	XM_014140862.1	-
ssa01	14796272	14796760	peak_1709	581	106568847	ssa01	14795027	14795692	+	ssa01	14448322	15330250	ssa01_14448322_15330250	ssa01	14810654	14825070	106568883	XM_014139699.1	+
ssa01	14796272	14796760	peak_1709	581	106568847	ssa01	14795027	14795692	+	ssa01	14448322	15330250	ssa01_14448322_15330250	ssa01	14828280	15011417	106569018	XM_014139973.1	+
ssa01	14796272	14796760	peak_1709	581	106568847	ssa01	14795027	14795692	+	ssa01	14448322	15330250	ssa01_14448322_15330250	ssa01	14653871	14729680	106567792	XM_014137658.1	+
ssa01	14809006	14810604	peak_1710	0	106568770	ssa01	14797024	14810168	-	ssa01	14448322	15330250	ssa01_14448322_15330250	ssa01	14454123	14461831	106566078	XM_014133944.1	+
ssa01	14809006	14810604	peak_1710	0	106568770	ssa01	14797024	14810168	-	ssa01	14448322	15330250	ssa01_14448322_15330250	ssa01	14534453	14542161	106567189	XM_014136322.1	+
ssa01	14809006	14810604	peak_1710	0	106568770	ssa01	14797024	14810168	-	ssa01	14448322	15330250	ssa01_14448322_15330250	ssa01	14641979	14643594	106569215	XM_014140396.1	-
ssa01	14809006	14810604	peak_1710	0	106568770	ssa01	14797024	14810168	-	ssa01	14448322	15330250	ssa01_14448322_15330250	ssa01	14795027	14795692	106568847	XR_001320408.1	+
ssa01	14809006	14810604	peak_1710	0	106568770	ssa01	14797024	14810168	-	ssa01	14448322	15330250	ssa01_14448322_15330250	ssa01	14797024	14810168	106568770	XM_014139493.1	-
ssa01	14809006	14810604	peak_1710	0	106568770	ssa01	14797024	14810168	-	ssa01	14448322	15330250	ssa01_14448322_15330250	ssa01	15115072	15120229	106569385	XM_014140746.1	+
ssa01	14809006	14810604	peak_1710	0	106568770	ssa01	14797024	14810168	-	ssa01	14448322	15330250	ssa01_14448322_15330250	ssa01	15162754	15171187	106569848	XM_014141551.1	-
ssa01	14809006	14810604	peak_1710	0	106568770	ssa01	14797024	14810168	-	ssa01	14448322	15330250	ssa01_14448322_15330250	ssa01	15191203	15192456	106569968	XR_001320597.1	-
ssa01	14809006	14810604	peak_1710	0	106568770	ssa01	14797024	14810168	-	ssa01	14448322	15330250	ssa01_14448322_15330250	ssa01	15323513	15324620	106570354	XR_001320654.1	+
ssa01	14809006	14810604	peak_1710	0	106568770	ssa01	14797024	14810168	-	ssa01	14448322	15330250	ssa01_14448322_15330250	ssa01	14485426	14515593	106567073	XM_014135981.1	+
ssa01	14809006	14810604	peak_1710	0	106568770	ssa01	14797024	14810168	-	ssa01	14448322	15330250	ssa01_14448322_15330250	ssa01	14562190	14574399	106567335	XM_014136656.1	+
ssa01	14809006	14810604	peak_1710	0	106568770	ssa01	14797024	14810168	-	ssa01	14448322	15330250	ssa01_14448322_15330250	ssa01	14572869	14613311	106567684	XM_014137299.1	-
ssa01	14809006	14810604	peak_1710	0	106568770	ssa01	14797024	14810168	-	ssa01	14448322	15330250	ssa01_14448322_15330250	ssa01	14711902	14713145	106568139	XR_001320239.1	+
ssa01	14809006	14810604	peak_1710	0	106568770	ssa01	14797024	14810168	-	ssa01	14448322	15330250	ssa01_14448322_15330250	ssa01	14733559	14755862	106568224	XM_014138874.1	-
ssa01	14809006	14810604	peak_1710	0	106568770	ssa01	14797024	14810168	-	ssa01	14448322	15330250	ssa01_14448322_15330250	ssa01	14769178	14787017	106568712	XM_014139329.1	-
ssa01	14809006	14810604	peak_1710	0	106568770	ssa01	14797024	14810168	-	ssa01	14448322	15330250	ssa01_14448322_15330250	ssa01	15126693	15162467	106569575	XM_014141103.1	-
ssa01	14809006	14810604	peak_1710	0	106568770	ssa01	14797024	14810168	-	ssa01	14448322	15330250	ssa01_14448322_15330250	ssa01	15171219	15183636	106569909	XM_014141677.1	+
ssa01	14809006	14810604	peak_1710	0	106568770	ssa01	14797024	14810168	-	ssa01	14448322	15330250	ssa01_14448322_15330250	ssa01	15206448	15245522	106570006	XM_014141899.1	+
ssa01	14809006	14810604	peak_1710	0	106568770	ssa01	14797024	14810168	-	ssa01	14448322	15330250	ssa01_14448322_15330250	ssa01	15265381	15290768	106570292	XM_014142493.1	-
ssa01	14809006	14810604	peak_1710	0	106568770	ssa01	14797024	14810168	-	ssa01	14448322	15330250	ssa01_14448322_15330250	ssa01	15290753	15313630	106569455	XM_014140862.1	-
ssa01	14809006	14810604	peak_1710	0	106568770	ssa01	14797024	14810168	-	ssa01	14448322	15330250	ssa01_14448322_15330250	ssa01	14810654	14825070	106568883	XM_014139699.1	+
ssa01	14809006	14810604	peak_1710	0	106568770	ssa01	14797024	14810168	-	ssa01	14448322	15330250	ssa01_14448322_15330250	ssa01	14828280	15011417	106569018	XM_014139973.1	+
ssa01	14809006	14810604	peak_1710	0	106568770	ssa01	14797024	14810168	-	ssa01	14448322	15330250	ssa01_14448322_15330250	ssa01	14653871	14729680	106567792	XM_014137658.1	+
ssa01	14810814	14811218	peak_1711	0	106568883	ssa01	14810654	14825070	+	ssa01	14448322	15330250	ssa01_14448322_15330250	ssa01	14454123	14461831	106566078	XM_014133944.1	+
ssa01	14810814	14811218	peak_1711	0	106568883	ssa01	14810654	14825070	+	ssa01	14448322	15330250	ssa01_14448322_15330250	ssa01	14534453	14542161	106567189	XM_014136322.1	+
ssa01	14810814	14811218	peak_1711	0	106568883	ssa01	14810654	14825070	+	ssa01	14448322	15330250	ssa01_14448322_15330250	ssa01	14641979	14643594	106569215	XM_014140396.1	-
ssa01	14810814	14811218	peak_1711	0	106568883	ssa01	14810654	14825070	+	ssa01	14448322	15330250	ssa01_14448322_15330250	ssa01	14795027	14795692	106568847	XR_001320408.1	+
ssa01	14810814	14811218	peak_1711	0	106568883	ssa01	14810654	14825070	+	ssa01	14448322	15330250	ssa01_14448322_15330250	ssa01	14797024	14810168	106568770	XM_014139493.1	-
ssa01	14810814	14811218	peak_1711	0	106568883	ssa01	14810654	14825070	+	ssa01	14448322	15330250	ssa01_14448322_15330250	ssa01	15115072	15120229	106569385	XM_014140746.1	+
ssa01	14810814	14811218	peak_1711	0	106568883	ssa01	14810654	14825070	+	ssa01	14448322	15330250	ssa01_14448322_15330250	ssa01	15162754	15171187	106569848	XM_014141551.1	-
ssa01	14810814	14811218	peak_1711	0	106568883	ssa01	14810654	14825070	+	ssa01	14448322	15330250	ssa01_14448322_15330250	ssa01	15191203	15192456	106569968	XR_001320597.1	-
ssa01	14810814	14811218	peak_1711	0	106568883	ssa01	14810654	14825070	+	ssa01	14448322	15330250	ssa01_14448322_15330250	ssa01	15323513	15324620	106570354	XR_001320654.1	+
ssa01	14810814	14811218	peak_1711	0	106568883	ssa01	14810654	14825070	+	ssa01	14448322	15330250	ssa01_14448322_15330250	ssa01	14485426	14515593	106567073	XM_014135981.1	+
ssa01	14810814	14811218	peak_1711	0	106568883	ssa01	14810654	14825070	+	ssa01	14448322	15330250	ssa01_14448322_15330250	ssa01	14562190	14574399	106567335	XM_014136656.1	+
ssa01	14810814	14811218	peak_1711	0	106568883	ssa01	14810654	14825070	+	ssa01	14448322	15330250	ssa01_14448322_15330250	ssa01	14572869	14613311	106567684	XM_014137299.1	-
ssa01	14810814	14811218	peak_1711	0	106568883	ssa01	14810654	14825070	+	ssa01	14448322	15330250	ssa01_14448322_15330250	ssa01	14711902	14713145	106568139	XR_001320239.1	+
ssa01	14810814	14811218	peak_1711	0	106568883	ssa01	14810654	14825070	+	ssa01	14448322	15330250	ssa01_14448322_15330250	ssa01	14733559	14755862	106568224	XM_014138874.1	-
ssa01	14810814	14811218	peak_1711	0	106568883	ssa01	14810654	14825070	+	ssa01	14448322	15330250	ssa01_14448322_15330250	ssa01	14769178	14787017	106568712	XM_014139329.1	-
ssa01	14810814	14811218	peak_1711	0	106568883	ssa01	14810654	14825070	+	ssa01	14448322	15330250	ssa01_14448322_15330250	ssa01	15126693	15162467	106569575	XM_014141103.1	-
ssa01	14810814	14811218	peak_1711	0	106568883	ssa01	14810654	14825070	+	ssa01	14448322	15330250	ssa01_14448322_15330250	ssa01	15171219	15183636	106569909	XM_014141677.1	+
ssa01	14810814	14811218	peak_1711	0	106568883	ssa01	14810654	14825070	+	ssa01	14448322	15330250	ssa01_14448322_15330250	ssa01	15206448	15245522	106570006	XM_014141899.1	+
ssa01	14810814	14811218	peak_1711	0	106568883	ssa01	14810654	14825070	+	ssa01	14448322	15330250	ssa01_14448322_15330250	ssa01	15265381	15290768	106570292	XM_014142493.1	-
ssa01	14810814	14811218	peak_1711	0	106568883	ssa01	14810654	14825070	+	ssa01	14448322	15330250	ssa01_14448322_15330250	ssa01	15290753	15313630	106569455	XM_014140862.1	-
ssa01	14810814	14811218	peak_1711	0	106568883	ssa01	14810654	14825070	+	ssa01	14448322	15330250	ssa01_14448322_15330250	ssa01	14810654	14825070	106568883	XM_014139699.1	+
ssa01	14810814	14811218	peak_1711	0	106568883	ssa01	14810654	14825070	+	ssa01	14448322	15330250	ssa01_14448322_15330250	ssa01	14828280	15011417	106569018	XM_014139973.1	+
ssa01	14810814	14811218	peak_1711	0	106568883	ssa01	14810654	14825070	+	ssa01	14448322	15330250	ssa01_14448322_15330250	ssa01	14653871	14729680	106567792	XM_014137658.1	+
ssa01	14824051	14824235	peak_1712	0	106568883	ssa01	14810654	14825070	+	ssa01	14448322	15330250	ssa01_14448322_15330250	ssa01	14454123	14461831	106566078	XM_014133944.1	+
ssa01	14824051	14824235	peak_1712	0	106568883	ssa01	14810654	14825070	+	ssa01	14448322	15330250	ssa01_14448322_15330250	ssa01	14534453	14542161	106567189	XM_014136322.1	+
ssa01	14824051	14824235	peak_1712	0	106568883	ssa01	14810654	14825070	+	ssa01	14448322	15330250	ssa01_14448322_15330250	ssa01	14641979	14643594	106569215	XM_014140396.1	-
ssa01	14824051	14824235	peak_1712	0	106568883	ssa01	14810654	14825070	+	ssa01	14448322	15330250	ssa01_14448322_15330250	ssa01	14795027	14795692	106568847	XR_001320408.1	+
ssa01	14824051	14824235	peak_1712	0	106568883	ssa01	14810654	14825070	+	ssa01	14448322	15330250	ssa01_14448322_15330250	ssa01	14797024	14810168	106568770	XM_014139493.1	-
ssa01	14824051	14824235	peak_1712	0	106568883	ssa01	14810654	14825070	+	ssa01	14448322	15330250	ssa01_14448322_15330250	ssa01	15115072	15120229	106569385	XM_014140746.1	+
ssa01	14824051	14824235	peak_1712	0	106568883	ssa01	14810654	14825070	+	ssa01	14448322	15330250	ssa01_14448322_15330250	ssa01	15162754	15171187	106569848	XM_014141551.1	-
ssa01	14824051	14824235	peak_1712	0	106568883	ssa01	14810654	14825070	+	ssa01	14448322	15330250	ssa01_14448322_15330250	ssa01	15191203	15192456	106569968	XR_001320597.1	-
ssa01	14824051	14824235	peak_1712	0	106568883	ssa01	14810654	14825070	+	ssa01	14448322	15330250	ssa01_14448322_15330250	ssa01	15323513	15324620	106570354	XR_001320654.1	+
ssa01	14824051	14824235	peak_1712	0	106568883	ssa01	14810654	14825070	+	ssa01	14448322	15330250	ssa01_14448322_15330250	ssa01	14485426	14515593	106567073	XM_014135981.1	+
ssa01	14824051	14824235	peak_1712	0	106568883	ssa01	14810654	14825070	+	ssa01	14448322	15330250	ssa01_14448322_15330250	ssa01	14562190	14574399	106567335	XM_014136656.1	+
ssa01	14824051	14824235	peak_1712	0	106568883	ssa01	14810654	14825070	+	ssa01	14448322	15330250	ssa01_14448322_15330250	ssa01	14572869	14613311	106567684	XM_014137299.1	-
ssa01	14824051	14824235	peak_1712	0	106568883	ssa01	14810654	14825070	+	ssa01	14448322	15330250	ssa01_14448322_15330250	ssa01	14711902	14713145	106568139	XR_001320239.1	+
ssa01	14824051	14824235	peak_1712	0	106568883	ssa01	14810654	14825070	+	ssa01	14448322	15330250	ssa01_14448322_15330250	ssa01	14733559	14755862	106568224	XM_014138874.1	-
ssa01	14824051	14824235	peak_1712	0	106568883	ssa01	14810654	14825070	+	ssa01	14448322	15330250	ssa01_14448322_15330250	ssa01	14769178	14787017	106568712	XM_014139329.1	-
ssa01	14824051	14824235	peak_1712	0	106568883	ssa01	14810654	14825070	+	ssa01	14448322	15330250	ssa01_14448322_15330250	ssa01	15126693	15162467	106569575	XM_014141103.1	-
ssa01	14824051	14824235	peak_1712	0	106568883	ssa01	14810654	14825070	+	ssa01	14448322	15330250	ssa01_14448322_15330250	ssa01	15171219	15183636	106569909	XM_014141677.1	+
ssa01	14824051	14824235	peak_1712	0	106568883	ssa01	14810654	14825070	+	ssa01	14448322	15330250	ssa01_14448322_15330250	ssa01	15206448	15245522	106570006	XM_014141899.1	+
ssa01	14824051	14824235	peak_1712	0	106568883	ssa01	14810654	14825070	+	ssa01	14448322	15330250	ssa01_14448322_15330250	ssa01	15265381	15290768	106570292	XM_014142493.1	-
ssa01	14824051	14824235	peak_1712	0	106568883	ssa01	14810654	14825070	+	ssa01	14448322	15330250	ssa01_14448322_15330250	ssa01	15290753	15313630	106569455	XM_014140862.1	-
ssa01	14824051	14824235	peak_1712	0	106568883	ssa01	14810654	14825070	+	ssa01	14448322	15330250	ssa01_14448322_15330250	ssa01	14810654	14825070	106568883	XM_014139699.1	+
ssa01	14824051	14824235	peak_1712	0	106568883	ssa01	14810654	14825070	+	ssa01	14448322	15330250	ssa01_14448322_15330250	ssa01	14828280	15011417	106569018	XM_014139973.1	+
ssa01	14824051	14824235	peak_1712	0	106568883	ssa01	14810654	14825070	+	ssa01	14448322	15330250	ssa01_14448322_15330250	ssa01	14653871	14729680	106567792	XM_014137658.1	+
ssa01	14825041	14825684	peak_1713	0	106568883	ssa01	14810654	14825070	+	ssa01	14448322	15330250	ssa01_14448322_15330250	ssa01	14454123	14461831	106566078	XM_014133944.1	+
ssa01	14825041	14825684	peak_1713	0	106568883	ssa01	14810654	14825070	+	ssa01	14448322	15330250	ssa01_14448322_15330250	ssa01	14534453	14542161	106567189	XM_014136322.1	+
ssa01	14825041	14825684	peak_1713	0	106568883	ssa01	14810654	14825070	+	ssa01	14448322	15330250	ssa01_14448322_15330250	ssa01	14641979	14643594	106569215	XM_014140396.1	-
ssa01	14825041	14825684	peak_1713	0	106568883	ssa01	14810654	14825070	+	ssa01	14448322	15330250	ssa01_14448322_15330250	ssa01	14795027	14795692	106568847	XR_001320408.1	+
ssa01	14825041	14825684	peak_1713	0	106568883	ssa01	14810654	14825070	+	ssa01	14448322	15330250	ssa01_14448322_15330250	ssa01	14797024	14810168	106568770	XM_014139493.1	-
ssa01	14825041	14825684	peak_1713	0	106568883	ssa01	14810654	14825070	+	ssa01	14448322	15330250	ssa01_14448322_15330250	ssa01	15115072	15120229	106569385	XM_014140746.1	+
ssa01	14825041	14825684	peak_1713	0	106568883	ssa01	14810654	14825070	+	ssa01	14448322	15330250	ssa01_14448322_15330250	ssa01	15162754	15171187	106569848	XM_014141551.1	-
ssa01	14825041	14825684	peak_1713	0	106568883	ssa01	14810654	14825070	+	ssa01	14448322	15330250	ssa01_14448322_15330250	ssa01	15191203	15192456	106569968	XR_001320597.1	-
ssa01	14825041	14825684	peak_1713	0	106568883	ssa01	14810654	14825070	+	ssa01	14448322	15330250	ssa01_14448322_15330250	ssa01	15323513	15324620	106570354	XR_001320654.1	+
ssa01	14825041	14825684	peak_1713	0	106568883	ssa01	14810654	14825070	+	ssa01	14448322	15330250	ssa01_14448322_15330250	ssa01	14485426	14515593	106567073	XM_014135981.1	+
ssa01	14825041	14825684	peak_1713	0	106568883	ssa01	14810654	14825070	+	ssa01	14448322	15330250	ssa01_14448322_15330250	ssa01	14562190	14574399	106567335	XM_014136656.1	+
ssa01	14825041	14825684	peak_1713	0	106568883	ssa01	14810654	14825070	+	ssa01	14448322	15330250	ssa01_14448322_15330250	ssa01	14572869	14613311	106567684	XM_014137299.1	-
ssa01	14825041	14825684	peak_1713	0	106568883	ssa01	14810654	14825070	+	ssa01	14448322	15330250	ssa01_14448322_15330250	ssa01	14711902	14713145	106568139	XR_001320239.1	+
ssa01	14825041	14825684	peak_1713	0	106568883	ssa01	14810654	14825070	+	ssa01	14448322	15330250	ssa01_14448322_15330250	ssa01	14733559	14755862	106568224	XM_014138874.1	-
ssa01	14825041	14825684	peak_1713	0	106568883	ssa01	14810654	14825070	+	ssa01	14448322	15330250	ssa01_14448322_15330250	ssa01	14769178	14787017	106568712	XM_014139329.1	-
ssa01	14825041	14825684	peak_1713	0	106568883	ssa01	14810654	14825070	+	ssa01	14448322	15330250	ssa01_14448322_15330250	ssa01	15126693	15162467	106569575	XM_014141103.1	-
ssa01	14825041	14825684	peak_1713	0	106568883	ssa01	14810654	14825070	+	ssa01	14448322	15330250	ssa01_14448322_15330250	ssa01	15171219	15183636	106569909	XM_014141677.1	+
ssa01	14825041	14825684	peak_1713	0	106568883	ssa01	14810654	14825070	+	ssa01	14448322	15330250	ssa01_14448322_15330250	ssa01	15206448	15245522	106570006	XM_014141899.1	+
ssa01	14825041	14825684	peak_1713	0	106568883	ssa01	14810654	14825070	+	ssa01	14448322	15330250	ssa01_14448322_15330250	ssa01	15265381	15290768	106570292	XM_014142493.1	-
ssa01	14825041	14825684	peak_1713	0	106568883	ssa01	14810654	14825070	+	ssa01	14448322	15330250	ssa01_14448322_15330250	ssa01	15290753	15313630	106569455	XM_014140862.1	-
ssa01	14825041	14825684	peak_1713	0	106568883	ssa01	14810654	14825070	+	ssa01	14448322	15330250	ssa01_14448322_15330250	ssa01	14810654	14825070	106568883	XM_014139699.1	+
ssa01	14825041	14825684	peak_1713	0	106568883	ssa01	14810654	14825070	+	ssa01	14448322	15330250	ssa01_14448322_15330250	ssa01	14828280	15011417	106569018	XM_014139973.1	+
ssa01	14825041	14825684	peak_1713	0	106568883	ssa01	14810654	14825070	+	ssa01	14448322	15330250	ssa01_14448322_15330250	ssa01	14653871	14729680	106567792	XM_014137658.1	+
ssa01	14828076	14829131	peak_1714	0	106569018	ssa01	14828280	15011417	+	ssa01	14448322	15330250	ssa01_14448322_15330250	ssa01	14454123	14461831	106566078	XM_014133944.1	+
ssa01	14828076	14829131	peak_1714	0	106569018	ssa01	14828280	15011417	+	ssa01	14448322	15330250	ssa01_14448322_15330250	ssa01	14534453	14542161	106567189	XM_014136322.1	+
ssa01	14828076	14829131	peak_1714	0	106569018	ssa01	14828280	15011417	+	ssa01	14448322	15330250	ssa01_14448322_15330250	ssa01	14641979	14643594	106569215	XM_014140396.1	-
ssa01	14828076	14829131	peak_1714	0	106569018	ssa01	14828280	15011417	+	ssa01	14448322	15330250	ssa01_14448322_15330250	ssa01	14795027	14795692	106568847	XR_001320408.1	+
ssa01	14828076	14829131	peak_1714	0	106569018	ssa01	14828280	15011417	+	ssa01	14448322	15330250	ssa01_14448322_15330250	ssa01	14797024	14810168	106568770	XM_014139493.1	-
ssa01	14828076	14829131	peak_1714	0	106569018	ssa01	14828280	15011417	+	ssa01	14448322	15330250	ssa01_14448322_15330250	ssa01	15115072	15120229	106569385	XM_014140746.1	+
ssa01	14828076	14829131	peak_1714	0	106569018	ssa01	14828280	15011417	+	ssa01	14448322	15330250	ssa01_14448322_15330250	ssa01	15162754	15171187	106569848	XM_014141551.1	-
ssa01	14828076	14829131	peak_1714	0	106569018	ssa01	14828280	15011417	+	ssa01	14448322	15330250	ssa01_14448322_15330250	ssa01	15191203	15192456	106569968	XR_001320597.1	-
ssa01	14828076	14829131	peak_1714	0	106569018	ssa01	14828280	15011417	+	ssa01	14448322	15330250	ssa01_14448322_15330250	ssa01	15323513	15324620	106570354	XR_001320654.1	+
ssa01	14828076	14829131	peak_1714	0	106569018	ssa01	14828280	15011417	+	ssa01	14448322	15330250	ssa01_14448322_15330250	ssa01	14485426	14515593	106567073	XM_014135981.1	+
ssa01	14828076	14829131	peak_1714	0	106569018	ssa01	14828280	15011417	+	ssa01	14448322	15330250	ssa01_14448322_15330250	ssa01	14562190	14574399	106567335	XM_014136656.1	+
ssa01	14828076	14829131	peak_1714	0	106569018	ssa01	14828280	15011417	+	ssa01	14448322	15330250	ssa01_14448322_15330250	ssa01	14572869	14613311	106567684	XM_014137299.1	-
ssa01	14828076	14829131	peak_1714	0	106569018	ssa01	14828280	15011417	+	ssa01	14448322	15330250	ssa01_14448322_15330250	ssa01	14711902	14713145	106568139	XR_001320239.1	+
ssa01	14828076	14829131	peak_1714	0	106569018	ssa01	14828280	15011417	+	ssa01	14448322	15330250	ssa01_14448322_15330250	ssa01	14733559	14755862	106568224	XM_014138874.1	-
ssa01	14828076	14829131	peak_1714	0	106569018	ssa01	14828280	15011417	+	ssa01	14448322	15330250	ssa01_14448322_15330250	ssa01	14769178	14787017	106568712	XM_014139329.1	-
ssa01	14828076	14829131	peak_1714	0	106569018	ssa01	14828280	15011417	+	ssa01	14448322	15330250	ssa01_14448322_15330250	ssa01	15126693	15162467	106569575	XM_014141103.1	-
ssa01	14828076	14829131	peak_1714	0	106569018	ssa01	14828280	15011417	+	ssa01	14448322	15330250	ssa01_14448322_15330250	ssa01	15171219	15183636	106569909	XM_014141677.1	+
ssa01	14828076	14829131	peak_1714	0	106569018	ssa01	14828280	15011417	+	ssa01	14448322	15330250	ssa01_14448322_15330250	ssa01	15206448	15245522	106570006	XM_014141899.1	+
ssa01	14828076	14829131	peak_1714	0	106569018	ssa01	14828280	15011417	+	ssa01	14448322	15330250	ssa01_14448322_15330250	ssa01	15265381	15290768	106570292	XM_014142493.1	-
ssa01	14828076	14829131	peak_1714	0	106569018	ssa01	14828280	15011417	+	ssa01	14448322	15330250	ssa01_14448322_15330250	ssa01	15290753	15313630	106569455	XM_014140862.1	-
ssa01	14828076	14829131	peak_1714	0	106569018	ssa01	14828280	15011417	+	ssa01	14448322	15330250	ssa01_14448322_15330250	ssa01	14810654	14825070	106568883	XM_014139699.1	+
ssa01	14828076	14829131	peak_1714	0	106569018	ssa01	14828280	15011417	+	ssa01	14448322	15330250	ssa01_14448322_15330250	ssa01	14828280	15011417	106569018	XM_014139973.1	+
ssa01	14828076	14829131	peak_1714	0	106569018	ssa01	14828280	15011417	+	ssa01	14448322	15330250	ssa01_14448322_15330250	ssa01	14653871	14729680	106567792	XM_014137658.1	+
ssa01	14829263	14830109	peak_1715	0	106569018	ssa01	14828280	15011417	+	ssa01	14448322	15330250	ssa01_14448322_15330250	ssa01	14454123	14461831	106566078	XM_014133944.1	+
ssa01	14829263	14830109	peak_1715	0	106569018	ssa01	14828280	15011417	+	ssa01	14448322	15330250	ssa01_14448322_15330250	ssa01	14534453	14542161	106567189	XM_014136322.1	+
ssa01	14829263	14830109	peak_1715	0	106569018	ssa01	14828280	15011417	+	ssa01	14448322	15330250	ssa01_14448322_15330250	ssa01	14641979	14643594	106569215	XM_014140396.1	-
ssa01	14829263	14830109	peak_1715	0	106569018	ssa01	14828280	15011417	+	ssa01	14448322	15330250	ssa01_14448322_15330250	ssa01	14795027	14795692	106568847	XR_001320408.1	+
ssa01	14829263	14830109	peak_1715	0	106569018	ssa01	14828280	15011417	+	ssa01	14448322	15330250	ssa01_14448322_15330250	ssa01	14797024	14810168	106568770	XM_014139493.1	-
ssa01	14829263	14830109	peak_1715	0	106569018	ssa01	14828280	15011417	+	ssa01	14448322	15330250	ssa01_14448322_15330250	ssa01	15115072	15120229	106569385	XM_014140746.1	+
ssa01	14829263	14830109	peak_1715	0	106569018	ssa01	14828280	15011417	+	ssa01	14448322	15330250	ssa01_14448322_15330250	ssa01	15162754	15171187	106569848	XM_014141551.1	-
ssa01	14829263	14830109	peak_1715	0	106569018	ssa01	14828280	15011417	+	ssa01	14448322	15330250	ssa01_14448322_15330250	ssa01	15191203	15192456	106569968	XR_001320597.1	-
ssa01	14829263	14830109	peak_1715	0	106569018	ssa01	14828280	15011417	+	ssa01	14448322	15330250	ssa01_14448322_15330250	ssa01	15323513	15324620	106570354	XR_001320654.1	+
ssa01	14829263	14830109	peak_1715	0	106569018	ssa01	14828280	15011417	+	ssa01	14448322	15330250	ssa01_14448322_15330250	ssa01	14485426	14515593	106567073	XM_014135981.1	+
ssa01	14829263	14830109	peak_1715	0	106569018	ssa01	14828280	15011417	+	ssa01	14448322	15330250	ssa01_14448322_15330250	ssa01	14562190	14574399	106567335	XM_014136656.1	+
ssa01	14829263	14830109	peak_1715	0	106569018	ssa01	14828280	15011417	+	ssa01	14448322	15330250	ssa01_14448322_15330250	ssa01	14572869	14613311	106567684	XM_014137299.1	-
ssa01	14829263	14830109	peak_1715	0	106569018	ssa01	14828280	15011417	+	ssa01	14448322	15330250	ssa01_14448322_15330250	ssa01	14711902	14713145	106568139	XR_001320239.1	+
ssa01	14829263	14830109	peak_1715	0	106569018	ssa01	14828280	15011417	+	ssa01	14448322	15330250	ssa01_14448322_15330250	ssa01	14733559	14755862	106568224	XM_014138874.1	-
ssa01	14829263	14830109	peak_1715	0	106569018	ssa01	14828280	15011417	+	ssa01	14448322	15330250	ssa01_14448322_15330250	ssa01	14769178	14787017	106568712	XM_014139329.1	-
ssa01	14829263	14830109	peak_1715	0	106569018	ssa01	14828280	15011417	+	ssa01	14448322	15330250	ssa01_14448322_15330250	ssa01	15126693	15162467	106569575	XM_014141103.1	-
ssa01	14829263	14830109	peak_1715	0	106569018	ssa01	14828280	15011417	+	ssa01	14448322	15330250	ssa01_14448322_15330250	ssa01	15171219	15183636	106569909	XM_014141677.1	+
ssa01	14829263	14830109	peak_1715	0	106569018	ssa01	14828280	15011417	+	ssa01	14448322	15330250	ssa01_14448322_15330250	ssa01	15206448	15245522	106570006	XM_014141899.1	+
ssa01	14829263	14830109	peak_1715	0	106569018	ssa01	14828280	15011417	+	ssa01	14448322	15330250	ssa01_14448322_15330250	ssa01	15265381	15290768	106570292	XM_014142493.1	-
ssa01	14829263	14830109	peak_1715	0	106569018	ssa01	14828280	15011417	+	ssa01	14448322	15330250	ssa01_14448322_15330250	ssa01	15290753	15313630	106569455	XM_014140862.1	-
ssa01	14829263	14830109	peak_1715	0	106569018	ssa01	14828280	15011417	+	ssa01	14448322	15330250	ssa01_14448322_15330250	ssa01	14810654	14825070	106568883	XM_014139699.1	+
ssa01	14829263	14830109	peak_1715	0	106569018	ssa01	14828280	15011417	+	ssa01	14448322	15330250	ssa01_14448322_15330250	ssa01	14828280	15011417	106569018	XM_014139973.1	+
ssa01	14829263	14830109	peak_1715	0	106569018	ssa01	14828280	15011417	+	ssa01	14448322	15330250	ssa01_14448322_15330250	ssa01	14653871	14729680	106567792	XM_014137658.1	+
ssa01	14830324	14830807	peak_1716	0	106569018	ssa01	14828280	15011417	+	ssa01	14448322	15330250	ssa01_14448322_15330250	ssa01	14454123	14461831	106566078	XM_014133944.1	+
ssa01	14830324	14830807	peak_1716	0	106569018	ssa01	14828280	15011417	+	ssa01	14448322	15330250	ssa01_14448322_15330250	ssa01	14534453	14542161	106567189	XM_014136322.1	+
ssa01	14830324	14830807	peak_1716	0	106569018	ssa01	14828280	15011417	+	ssa01	14448322	15330250	ssa01_14448322_15330250	ssa01	14641979	14643594	106569215	XM_014140396.1	-
ssa01	14830324	14830807	peak_1716	0	106569018	ssa01	14828280	15011417	+	ssa01	14448322	15330250	ssa01_14448322_15330250	ssa01	14795027	14795692	106568847	XR_001320408.1	+
ssa01	14830324	14830807	peak_1716	0	106569018	ssa01	14828280	15011417	+	ssa01	14448322	15330250	ssa01_14448322_15330250	ssa01	14797024	14810168	106568770	XM_014139493.1	-
ssa01	14830324	14830807	peak_1716	0	106569018	ssa01	14828280	15011417	+	ssa01	14448322	15330250	ssa01_14448322_15330250	ssa01	15115072	15120229	106569385	XM_014140746.1	+
ssa01	14830324	14830807	peak_1716	0	106569018	ssa01	14828280	15011417	+	ssa01	14448322	15330250	ssa01_14448322_15330250	ssa01	15162754	15171187	106569848	XM_014141551.1	-
ssa01	14830324	14830807	peak_1716	0	106569018	ssa01	14828280	15011417	+	ssa01	14448322	15330250	ssa01_14448322_15330250	ssa01	15191203	15192456	106569968	XR_001320597.1	-
ssa01	14830324	14830807	peak_1716	0	106569018	ssa01	14828280	15011417	+	ssa01	14448322	15330250	ssa01_14448322_15330250	ssa01	15323513	15324620	106570354	XR_001320654.1	+
ssa01	14830324	14830807	peak_1716	0	106569018	ssa01	14828280	15011417	+	ssa01	14448322	15330250	ssa01_14448322_15330250	ssa01	14485426	14515593	106567073	XM_014135981.1	+
ssa01	14830324	14830807	peak_1716	0	106569018	ssa01	14828280	15011417	+	ssa01	14448322	15330250	ssa01_14448322_15330250	ssa01	14562190	14574399	106567335	XM_014136656.1	+
ssa01	14830324	14830807	peak_1716	0	106569018	ssa01	14828280	15011417	+	ssa01	14448322	15330250	ssa01_14448322_15330250	ssa01	14572869	14613311	106567684	XM_014137299.1	-
ssa01	14830324	14830807	peak_1716	0	106569018	ssa01	14828280	15011417	+	ssa01	14448322	15330250	ssa01_14448322_15330250	ssa01	14711902	14713145	106568139	XR_001320239.1	+
ssa01	14830324	14830807	peak_1716	0	106569018	ssa01	14828280	15011417	+	ssa01	14448322	15330250	ssa01_14448322_15330250	ssa01	14733559	14755862	106568224	XM_014138874.1	-
ssa01	14830324	14830807	peak_1716	0	106569018	ssa01	14828280	15011417	+	ssa01	14448322	15330250	ssa01_14448322_15330250	ssa01	14769178	14787017	106568712	XM_014139329.1	-
ssa01	14830324	14830807	peak_1716	0	106569018	ssa01	14828280	15011417	+	ssa01	14448322	15330250	ssa01_14448322_15330250	ssa01	15126693	15162467	106569575	XM_014141103.1	-
ssa01	14830324	14830807	peak_1716	0	106569018	ssa01	14828280	15011417	+	ssa01	14448322	15330250	ssa01_14448322_15330250	ssa01	15171219	15183636	106569909	XM_014141677.1	+
ssa01	14830324	14830807	peak_1716	0	106569018	ssa01	14828280	15011417	+	ssa01	14448322	15330250	ssa01_14448322_15330250	ssa01	15206448	15245522	106570006	XM_014141899.1	+
ssa01	14830324	14830807	peak_1716	0	106569018	ssa01	14828280	15011417	+	ssa01	14448322	15330250	ssa01_14448322_15330250	ssa01	15265381	15290768	106570292	XM_014142493.1	-
ssa01	14830324	14830807	peak_1716	0	106569018	ssa01	14828280	15011417	+	ssa01	14448322	15330250	ssa01_14448322_15330250	ssa01	15290753	15313630	106569455	XM_014140862.1	-
ssa01	14830324	14830807	peak_1716	0	106569018	ssa01	14828280	15011417	+	ssa01	14448322	15330250	ssa01_14448322_15330250	ssa01	14810654	14825070	106568883	XM_014139699.1	+
ssa01	14830324	14830807	peak_1716	0	106569018	ssa01	14828280	15011417	+	ssa01	14448322	15330250	ssa01_14448322_15330250	ssa01	14828280	15011417	106569018	XM_014139973.1	+
ssa01	14830324	14830807	peak_1716	0	106569018	ssa01	14828280	15011417	+	ssa01	14448322	15330250	ssa01_14448322_15330250	ssa01	14653871	14729680	106567792	XM_014137658.1	+
ssa01	14831491	14831678	peak_1717	0	106569018	ssa01	14828280	15011417	+	ssa01	14448322	15330250	ssa01_14448322_15330250	ssa01	14454123	14461831	106566078	XM_014133944.1	+
ssa01	14831491	14831678	peak_1717	0	106569018	ssa01	14828280	15011417	+	ssa01	14448322	15330250	ssa01_14448322_15330250	ssa01	14534453	14542161	106567189	XM_014136322.1	+
ssa01	14831491	14831678	peak_1717	0	106569018	ssa01	14828280	15011417	+	ssa01	14448322	15330250	ssa01_14448322_15330250	ssa01	14641979	14643594	106569215	XM_014140396.1	-
ssa01	14831491	14831678	peak_1717	0	106569018	ssa01	14828280	15011417	+	ssa01	14448322	15330250	ssa01_14448322_15330250	ssa01	14795027	14795692	106568847	XR_001320408.1	+
ssa01	14831491	14831678	peak_1717	0	106569018	ssa01	14828280	15011417	+	ssa01	14448322	15330250	ssa01_14448322_15330250	ssa01	14797024	14810168	106568770	XM_014139493.1	-
ssa01	14831491	14831678	peak_1717	0	106569018	ssa01	14828280	15011417	+	ssa01	14448322	15330250	ssa01_14448322_15330250	ssa01	15115072	15120229	106569385	XM_014140746.1	+
ssa01	14831491	14831678	peak_1717	0	106569018	ssa01	14828280	15011417	+	ssa01	14448322	15330250	ssa01_14448322_15330250	ssa01	15162754	15171187	106569848	XM_014141551.1	-
ssa01	14831491	14831678	peak_1717	0	106569018	ssa01	14828280	15011417	+	ssa01	14448322	15330250	ssa01_14448322_15330250	ssa01	15191203	15192456	106569968	XR_001320597.1	-
ssa01	14831491	14831678	peak_1717	0	106569018	ssa01	14828280	15011417	+	ssa01	14448322	15330250	ssa01_14448322_15330250	ssa01	15323513	15324620	106570354	XR_001320654.1	+
ssa01	14831491	14831678	peak_1717	0	106569018	ssa01	14828280	15011417	+	ssa01	14448322	15330250	ssa01_14448322_15330250	ssa01	14485426	14515593	106567073	XM_014135981.1	+
ssa01	14831491	14831678	peak_1717	0	106569018	ssa01	14828280	15011417	+	ssa01	14448322	15330250	ssa01_14448322_15330250	ssa01	14562190	14574399	106567335	XM_014136656.1	+
ssa01	14831491	14831678	peak_1717	0	106569018	ssa01	14828280	15011417	+	ssa01	14448322	15330250	ssa01_14448322_15330250	ssa01	14572869	14613311	106567684	XM_014137299.1	-
ssa01	14831491	14831678	peak_1717	0	106569018	ssa01	14828280	15011417	+	ssa01	14448322	15330250	ssa01_14448322_15330250	ssa01	14711902	14713145	106568139	XR_001320239.1	+
ssa01	14831491	14831678	peak_1717	0	106569018	ssa01	14828280	15011417	+	ssa01	14448322	15330250	ssa01_14448322_15330250	ssa01	14733559	14755862	106568224	XM_014138874.1	-
ssa01	14831491	14831678	peak_1717	0	106569018	ssa01	14828280	15011417	+	ssa01	14448322	15330250	ssa01_14448322_15330250	ssa01	14769178	14787017	106568712	XM_014139329.1	-
ssa01	14831491	14831678	peak_1717	0	106569018	ssa01	14828280	15011417	+	ssa01	14448322	15330250	ssa01_14448322_15330250	ssa01	15126693	15162467	106569575	XM_014141103.1	-
ssa01	14831491	14831678	peak_1717	0	106569018	ssa01	14828280	15011417	+	ssa01	14448322	15330250	ssa01_14448322_15330250	ssa01	15171219	15183636	106569909	XM_014141677.1	+
ssa01	14831491	14831678	peak_1717	0	106569018	ssa01	14828280	15011417	+	ssa01	14448322	15330250	ssa01_14448322_15330250	ssa01	15206448	15245522	106570006	XM_014141899.1	+
ssa01	14831491	14831678	peak_1717	0	106569018	ssa01	14828280	15011417	+	ssa01	14448322	15330250	ssa01_14448322_15330250	ssa01	15265381	15290768	106570292	XM_014142493.1	-
ssa01	14831491	14831678	peak_1717	0	106569018	ssa01	14828280	15011417	+	ssa01	14448322	15330250	ssa01_14448322_15330250	ssa01	15290753	15313630	106569455	XM_014140862.1	-
ssa01	14831491	14831678	peak_1717	0	106569018	ssa01	14828280	15011417	+	ssa01	14448322	15330250	ssa01_14448322_15330250	ssa01	14810654	14825070	106568883	XM_014139699.1	+
ssa01	14831491	14831678	peak_1717	0	106569018	ssa01	14828280	15011417	+	ssa01	14448322	15330250	ssa01_14448322_15330250	ssa01	14828280	15011417	106569018	XM_014139973.1	+
ssa01	14831491	14831678	peak_1717	0	106569018	ssa01	14828280	15011417	+	ssa01	14448322	15330250	ssa01_14448322_15330250	ssa01	14653871	14729680	106567792	XM_014137658.1	+
ssa01	14832600	14833203	peak_1719	0	106569018	ssa01	14828280	15011417	+	ssa01	14448322	15330250	ssa01_14448322_15330250	ssa01	14454123	14461831	106566078	XM_014133944.1	+
ssa01	14832600	14833203	peak_1719	0	106569018	ssa01	14828280	15011417	+	ssa01	14448322	15330250	ssa01_14448322_15330250	ssa01	14534453	14542161	106567189	XM_014136322.1	+
ssa01	14832600	14833203	peak_1719	0	106569018	ssa01	14828280	15011417	+	ssa01	14448322	15330250	ssa01_14448322_15330250	ssa01	14641979	14643594	106569215	XM_014140396.1	-
ssa01	14832600	14833203	peak_1719	0	106569018	ssa01	14828280	15011417	+	ssa01	14448322	15330250	ssa01_14448322_15330250	ssa01	14795027	14795692	106568847	XR_001320408.1	+
ssa01	14832600	14833203	peak_1719	0	106569018	ssa01	14828280	15011417	+	ssa01	14448322	15330250	ssa01_14448322_15330250	ssa01	14797024	14810168	106568770	XM_014139493.1	-
ssa01	14832600	14833203	peak_1719	0	106569018	ssa01	14828280	15011417	+	ssa01	14448322	15330250	ssa01_14448322_15330250	ssa01	15115072	15120229	106569385	XM_014140746.1	+
ssa01	14832600	14833203	peak_1719	0	106569018	ssa01	14828280	15011417	+	ssa01	14448322	15330250	ssa01_14448322_15330250	ssa01	15162754	15171187	106569848	XM_014141551.1	-
ssa01	14832600	14833203	peak_1719	0	106569018	ssa01	14828280	15011417	+	ssa01	14448322	15330250	ssa01_14448322_15330250	ssa01	15191203	15192456	106569968	XR_001320597.1	-
ssa01	14832600	14833203	peak_1719	0	106569018	ssa01	14828280	15011417	+	ssa01	14448322	15330250	ssa01_14448322_15330250	ssa01	15323513	15324620	106570354	XR_001320654.1	+
ssa01	14832600	14833203	peak_1719	0	106569018	ssa01	14828280	15011417	+	ssa01	14448322	15330250	ssa01_14448322_15330250	ssa01	14485426	14515593	106567073	XM_014135981.1	+
ssa01	14832600	14833203	peak_1719	0	106569018	ssa01	14828280	15011417	+	ssa01	14448322	15330250	ssa01_14448322_15330250	ssa01	14562190	14574399	106567335	XM_014136656.1	+
ssa01	14832600	14833203	peak_1719	0	106569018	ssa01	14828280	15011417	+	ssa01	14448322	15330250	ssa01_14448322_15330250	ssa01	14572869	14613311	106567684	XM_014137299.1	-
ssa01	14832600	14833203	peak_1719	0	106569018	ssa01	14828280	15011417	+	ssa01	14448322	15330250	ssa01_14448322_15330250	ssa01	14711902	14713145	106568139	XR_001320239.1	+
ssa01	14832600	14833203	peak_1719	0	106569018	ssa01	14828280	15011417	+	ssa01	14448322	15330250	ssa01_14448322_15330250	ssa01	14733559	14755862	106568224	XM_014138874.1	-
ssa01	14832600	14833203	peak_1719	0	106569018	ssa01	14828280	15011417	+	ssa01	14448322	15330250	ssa01_14448322_15330250	ssa01	14769178	14787017	106568712	XM_014139329.1	-
ssa01	14832600	14833203	peak_1719	0	106569018	ssa01	14828280	15011417	+	ssa01	14448322	15330250	ssa01_14448322_15330250	ssa01	15126693	15162467	106569575	XM_014141103.1	-
ssa01	14832600	14833203	peak_1719	0	106569018	ssa01	14828280	15011417	+	ssa01	14448322	15330250	ssa01_14448322_15330250	ssa01	15171219	15183636	106569909	XM_014141677.1	+
ssa01	14832600	14833203	peak_1719	0	106569018	ssa01	14828280	15011417	+	ssa01	14448322	15330250	ssa01_14448322_15330250	ssa01	15206448	15245522	106570006	XM_014141899.1	+
ssa01	14832600	14833203	peak_1719	0	106569018	ssa01	14828280	15011417	+	ssa01	14448322	15330250	ssa01_14448322_15330250	ssa01	15265381	15290768	106570292	XM_014142493.1	-
ssa01	14832600	14833203	peak_1719	0	106569018	ssa01	14828280	15011417	+	ssa01	14448322	15330250	ssa01_14448322_15330250	ssa01	15290753	15313630	106569455	XM_014140862.1	-
ssa01	14832600	14833203	peak_1719	0	106569018	ssa01	14828280	15011417	+	ssa01	14448322	15330250	ssa01_14448322_15330250	ssa01	14810654	14825070	106568883	XM_014139699.1	+
ssa01	14832600	14833203	peak_1719	0	106569018	ssa01	14828280	15011417	+	ssa01	14448322	15330250	ssa01_14448322_15330250	ssa01	14828280	15011417	106569018	XM_014139973.1	+
ssa01	14832600	14833203	peak_1719	0	106569018	ssa01	14828280	15011417	+	ssa01	14448322	15330250	ssa01_14448322_15330250	ssa01	14653871	14729680	106567792	XM_014137658.1	+
ssa01	14833577	14834204	peak_1720	0	106569018	ssa01	14828280	15011417	+	ssa01	14448322	15330250	ssa01_14448322_15330250	ssa01	14454123	14461831	106566078	XM_014133944.1	+
ssa01	14833577	14834204	peak_1720	0	106569018	ssa01	14828280	15011417	+	ssa01	14448322	15330250	ssa01_14448322_15330250	ssa01	14534453	14542161	106567189	XM_014136322.1	+
ssa01	14833577	14834204	peak_1720	0	106569018	ssa01	14828280	15011417	+	ssa01	14448322	15330250	ssa01_14448322_15330250	ssa01	14641979	14643594	106569215	XM_014140396.1	-
ssa01	14833577	14834204	peak_1720	0	106569018	ssa01	14828280	15011417	+	ssa01	14448322	15330250	ssa01_14448322_15330250	ssa01	14795027	14795692	106568847	XR_001320408.1	+
ssa01	14833577	14834204	peak_1720	0	106569018	ssa01	14828280	15011417	+	ssa01	14448322	15330250	ssa01_14448322_15330250	ssa01	14797024	14810168	106568770	XM_014139493.1	-
ssa01	14833577	14834204	peak_1720	0	106569018	ssa01	14828280	15011417	+	ssa01	14448322	15330250	ssa01_14448322_15330250	ssa01	15115072	15120229	106569385	XM_014140746.1	+
ssa01	14833577	14834204	peak_1720	0	106569018	ssa01	14828280	15011417	+	ssa01	14448322	15330250	ssa01_14448322_15330250	ssa01	15162754	15171187	106569848	XM_014141551.1	-
ssa01	14833577	14834204	peak_1720	0	106569018	ssa01	14828280	15011417	+	ssa01	14448322	15330250	ssa01_14448322_15330250	ssa01	15191203	15192456	106569968	XR_001320597.1	-
ssa01	14833577	14834204	peak_1720	0	106569018	ssa01	14828280	15011417	+	ssa01	14448322	15330250	ssa01_14448322_15330250	ssa01	15323513	15324620	106570354	XR_001320654.1	+
ssa01	14833577	14834204	peak_1720	0	106569018	ssa01	14828280	15011417	+	ssa01	14448322	15330250	ssa01_14448322_15330250	ssa01	14485426	14515593	106567073	XM_014135981.1	+
ssa01	14833577	14834204	peak_1720	0	106569018	ssa01	14828280	15011417	+	ssa01	14448322	15330250	ssa01_14448322_15330250	ssa01	14562190	14574399	106567335	XM_014136656.1	+
ssa01	14833577	14834204	peak_1720	0	106569018	ssa01	14828280	15011417	+	ssa01	14448322	15330250	ssa01_14448322_15330250	ssa01	14572869	14613311	106567684	XM_014137299.1	-
ssa01	14833577	14834204	peak_1720	0	106569018	ssa01	14828280	15011417	+	ssa01	14448322	15330250	ssa01_14448322_15330250	ssa01	14711902	14713145	106568139	XR_001320239.1	+
ssa01	14833577	14834204	peak_1720	0	106569018	ssa01	14828280	15011417	+	ssa01	14448322	15330250	ssa01_14448322_15330250	ssa01	14733559	14755862	106568224	XM_014138874.1	-
ssa01	14833577	14834204	peak_1720	0	106569018	ssa01	14828280	15011417	+	ssa01	14448322	15330250	ssa01_14448322_15330250	ssa01	14769178	14787017	106568712	XM_014139329.1	-
ssa01	14833577	14834204	peak_1720	0	106569018	ssa01	14828280	15011417	+	ssa01	14448322	15330250	ssa01_14448322_15330250	ssa01	15126693	15162467	106569575	XM_014141103.1	-
ssa01	14833577	14834204	peak_1720	0	106569018	ssa01	14828280	15011417	+	ssa01	14448322	15330250	ssa01_14448322_15330250	ssa01	15171219	15183636	106569909	XM_014141677.1	+
ssa01	14833577	14834204	peak_1720	0	106569018	ssa01	14828280	15011417	+	ssa01	14448322	15330250	ssa01_14448322_15330250	ssa01	15206448	15245522	106570006	XM_014141899.1	+
ssa01	14833577	14834204	peak_1720	0	106569018	ssa01	14828280	15011417	+	ssa01	14448322	15330250	ssa01_14448322_15330250	ssa01	15265381	15290768	106570292	XM_014142493.1	-
ssa01	14833577	14834204	peak_1720	0	106569018	ssa01	14828280	15011417	+	ssa01	14448322	15330250	ssa01_14448322_15330250	ssa01	15290753	15313630	106569455	XM_014140862.1	-
ssa01	14833577	14834204	peak_1720	0	106569018	ssa01	14828280	15011417	+	ssa01	14448322	15330250	ssa01_14448322_15330250	ssa01	14810654	14825070	106568883	XM_014139699.1	+
ssa01	14833577	14834204	peak_1720	0	106569018	ssa01	14828280	15011417	+	ssa01	14448322	15330250	ssa01_14448322_15330250	ssa01	14828280	15011417	106569018	XM_014139973.1	+
ssa01	14833577	14834204	peak_1720	0	106569018	ssa01	14828280	15011417	+	ssa01	14448322	15330250	ssa01_14448322_15330250	ssa01	14653871	14729680	106567792	XM_014137658.1	+
ssa01	14836802	14837002	peak_1721	0	106569018	ssa01	14828280	15011417	+	ssa01	14448322	15330250	ssa01_14448322_15330250	ssa01	14454123	14461831	106566078	XM_014133944.1	+
ssa01	14836802	14837002	peak_1721	0	106569018	ssa01	14828280	15011417	+	ssa01	14448322	15330250	ssa01_14448322_15330250	ssa01	14534453	14542161	106567189	XM_014136322.1	+
ssa01	14836802	14837002	peak_1721	0	106569018	ssa01	14828280	15011417	+	ssa01	14448322	15330250	ssa01_14448322_15330250	ssa01	14641979	14643594	106569215	XM_014140396.1	-
ssa01	14836802	14837002	peak_1721	0	106569018	ssa01	14828280	15011417	+	ssa01	14448322	15330250	ssa01_14448322_15330250	ssa01	14795027	14795692	106568847	XR_001320408.1	+
ssa01	14836802	14837002	peak_1721	0	106569018	ssa01	14828280	15011417	+	ssa01	14448322	15330250	ssa01_14448322_15330250	ssa01	14797024	14810168	106568770	XM_014139493.1	-
ssa01	14836802	14837002	peak_1721	0	106569018	ssa01	14828280	15011417	+	ssa01	14448322	15330250	ssa01_14448322_15330250	ssa01	15115072	15120229	106569385	XM_014140746.1	+
ssa01	14836802	14837002	peak_1721	0	106569018	ssa01	14828280	15011417	+	ssa01	14448322	15330250	ssa01_14448322_15330250	ssa01	15162754	15171187	106569848	XM_014141551.1	-
ssa01	14836802	14837002	peak_1721	0	106569018	ssa01	14828280	15011417	+	ssa01	14448322	15330250	ssa01_14448322_15330250	ssa01	15191203	15192456	106569968	XR_001320597.1	-
ssa01	14836802	14837002	peak_1721	0	106569018	ssa01	14828280	15011417	+	ssa01	14448322	15330250	ssa01_14448322_15330250	ssa01	15323513	15324620	106570354	XR_001320654.1	+
ssa01	14836802	14837002	peak_1721	0	106569018	ssa01	14828280	15011417	+	ssa01	14448322	15330250	ssa01_14448322_15330250	ssa01	14485426	14515593	106567073	XM_014135981.1	+
ssa01	14836802	14837002	peak_1721	0	106569018	ssa01	14828280	15011417	+	ssa01	14448322	15330250	ssa01_14448322_15330250	ssa01	14562190	14574399	106567335	XM_014136656.1	+
ssa01	14836802	14837002	peak_1721	0	106569018	ssa01	14828280	15011417	+	ssa01	14448322	15330250	ssa01_14448322_15330250	ssa01	14572869	14613311	106567684	XM_014137299.1	-
ssa01	14836802	14837002	peak_1721	0	106569018	ssa01	14828280	15011417	+	ssa01	14448322	15330250	ssa01_14448322_15330250	ssa01	14711902	14713145	106568139	XR_001320239.1	+
ssa01	14836802	14837002	peak_1721	0	106569018	ssa01	14828280	15011417	+	ssa01	14448322	15330250	ssa01_14448322_15330250	ssa01	14733559	14755862	106568224	XM_014138874.1	-
ssa01	14836802	14837002	peak_1721	0	106569018	ssa01	14828280	15011417	+	ssa01	14448322	15330250	ssa01_14448322_15330250	ssa01	14769178	14787017	106568712	XM_014139329.1	-
ssa01	14836802	14837002	peak_1721	0	106569018	ssa01	14828280	15011417	+	ssa01	14448322	15330250	ssa01_14448322_15330250	ssa01	15126693	15162467	106569575	XM_014141103.1	-
ssa01	14836802	14837002	peak_1721	0	106569018	ssa01	14828280	15011417	+	ssa01	14448322	15330250	ssa01_14448322_15330250	ssa01	15171219	15183636	106569909	XM_014141677.1	+
ssa01	14836802	14837002	peak_1721	0	106569018	ssa01	14828280	15011417	+	ssa01	14448322	15330250	ssa01_14448322_15330250	ssa01	15206448	15245522	106570006	XM_014141899.1	+
ssa01	14836802	14837002	peak_1721	0	106569018	ssa01	14828280	15011417	+	ssa01	14448322	15330250	ssa01_14448322_15330250	ssa01	15265381	15290768	106570292	XM_014142493.1	-
ssa01	14836802	14837002	peak_1721	0	106569018	ssa01	14828280	15011417	+	ssa01	14448322	15330250	ssa01_14448322_15330250	ssa01	15290753	15313630	106569455	XM_014140862.1	-
ssa01	14836802	14837002	peak_1721	0	106569018	ssa01	14828280	15011417	+	ssa01	14448322	15330250	ssa01_14448322_15330250	ssa01	14810654	14825070	106568883	XM_014139699.1	+
ssa01	14836802	14837002	peak_1721	0	106569018	ssa01	14828280	15011417	+	ssa01	14448322	15330250	ssa01_14448322_15330250	ssa01	14828280	15011417	106569018	XM_014139973.1	+
ssa01	14836802	14837002	peak_1721	0	106569018	ssa01	14828280	15011417	+	ssa01	14448322	15330250	ssa01_14448322_15330250	ssa01	14653871	14729680	106567792	XM_014137658.1	+
ssa01	14840143	14840749	peak_1722	0	106569018	ssa01	14828280	15011417	+	ssa01	14448322	15330250	ssa01_14448322_15330250	ssa01	14454123	14461831	106566078	XM_014133944.1	+
ssa01	14840143	14840749	peak_1722	0	106569018	ssa01	14828280	15011417	+	ssa01	14448322	15330250	ssa01_14448322_15330250	ssa01	14534453	14542161	106567189	XM_014136322.1	+
ssa01	14840143	14840749	peak_1722	0	106569018	ssa01	14828280	15011417	+	ssa01	14448322	15330250	ssa01_14448322_15330250	ssa01	14641979	14643594	106569215	XM_014140396.1	-
ssa01	14840143	14840749	peak_1722	0	106569018	ssa01	14828280	15011417	+	ssa01	14448322	15330250	ssa01_14448322_15330250	ssa01	14795027	14795692	106568847	XR_001320408.1	+
ssa01	14840143	14840749	peak_1722	0	106569018	ssa01	14828280	15011417	+	ssa01	14448322	15330250	ssa01_14448322_15330250	ssa01	14797024	14810168	106568770	XM_014139493.1	-
ssa01	14840143	14840749	peak_1722	0	106569018	ssa01	14828280	15011417	+	ssa01	14448322	15330250	ssa01_14448322_15330250	ssa01	15115072	15120229	106569385	XM_014140746.1	+
ssa01	14840143	14840749	peak_1722	0	106569018	ssa01	14828280	15011417	+	ssa01	14448322	15330250	ssa01_14448322_15330250	ssa01	15162754	15171187	106569848	XM_014141551.1	-
ssa01	14840143	14840749	peak_1722	0	106569018	ssa01	14828280	15011417	+	ssa01	14448322	15330250	ssa01_14448322_15330250	ssa01	15191203	15192456	106569968	XR_001320597.1	-
ssa01	14840143	14840749	peak_1722	0	106569018	ssa01	14828280	15011417	+	ssa01	14448322	15330250	ssa01_14448322_15330250	ssa01	15323513	15324620	106570354	XR_001320654.1	+
ssa01	14840143	14840749	peak_1722	0	106569018	ssa01	14828280	15011417	+	ssa01	14448322	15330250	ssa01_14448322_15330250	ssa01	14485426	14515593	106567073	XM_014135981.1	+
ssa01	14840143	14840749	peak_1722	0	106569018	ssa01	14828280	15011417	+	ssa01	14448322	15330250	ssa01_14448322_15330250	ssa01	14562190	14574399	106567335	XM_014136656.1	+
ssa01	14840143	14840749	peak_1722	0	106569018	ssa01	14828280	15011417	+	ssa01	14448322	15330250	ssa01_14448322_15330250	ssa01	14572869	14613311	106567684	XM_014137299.1	-
ssa01	14840143	14840749	peak_1722	0	106569018	ssa01	14828280	15011417	+	ssa01	14448322	15330250	ssa01_14448322_15330250	ssa01	14711902	14713145	106568139	XR_001320239.1	+
ssa01	14840143	14840749	peak_1722	0	106569018	ssa01	14828280	15011417	+	ssa01	14448322	15330250	ssa01_14448322_15330250	ssa01	14733559	14755862	106568224	XM_014138874.1	-
ssa01	14840143	14840749	peak_1722	0	106569018	ssa01	14828280	15011417	+	ssa01	14448322	15330250	ssa01_14448322_15330250	ssa01	14769178	14787017	106568712	XM_014139329.1	-
ssa01	14840143	14840749	peak_1722	0	106569018	ssa01	14828280	15011417	+	ssa01	14448322	15330250	ssa01_14448322_15330250	ssa01	15126693	15162467	106569575	XM_014141103.1	-
ssa01	14840143	14840749	peak_1722	0	106569018	ssa01	14828280	15011417	+	ssa01	14448322	15330250	ssa01_14448322_15330250	ssa01	15171219	15183636	106569909	XM_014141677.1	+
ssa01	14840143	14840749	peak_1722	0	106569018	ssa01	14828280	15011417	+	ssa01	14448322	15330250	ssa01_14448322_15330250	ssa01	15206448	15245522	106570006	XM_014141899.1	+
ssa01	14840143	14840749	peak_1722	0	106569018	ssa01	14828280	15011417	+	ssa01	14448322	15330250	ssa01_14448322_15330250	ssa01	15265381	15290768	106570292	XM_014142493.1	-
ssa01	14840143	14840749	peak_1722	0	106569018	ssa01	14828280	15011417	+	ssa01	14448322	15330250	ssa01_14448322_15330250	ssa01	15290753	15313630	106569455	XM_014140862.1	-
ssa01	14840143	14840749	peak_1722	0	106569018	ssa01	14828280	15011417	+	ssa01	14448322	15330250	ssa01_14448322_15330250	ssa01	14810654	14825070	106568883	XM_014139699.1	+
ssa01	14840143	14840749	peak_1722	0	106569018	ssa01	14828280	15011417	+	ssa01	14448322	15330250	ssa01_14448322_15330250	ssa01	14828280	15011417	106569018	XM_014139973.1	+
ssa01	14840143	14840749	peak_1722	0	106569018	ssa01	14828280	15011417	+	ssa01	14448322	15330250	ssa01_14448322_15330250	ssa01	14653871	14729680	106567792	XM_014137658.1	+
ssa01	14853667	14853983	peak_1723	0	106569018	ssa01	14828280	15011417	+	ssa01	14448322	15330250	ssa01_14448322_15330250	ssa01	14454123	14461831	106566078	XM_014133944.1	+
ssa01	14853667	14853983	peak_1723	0	106569018	ssa01	14828280	15011417	+	ssa01	14448322	15330250	ssa01_14448322_15330250	ssa01	14534453	14542161	106567189	XM_014136322.1	+
ssa01	14853667	14853983	peak_1723	0	106569018	ssa01	14828280	15011417	+	ssa01	14448322	15330250	ssa01_14448322_15330250	ssa01	14641979	14643594	106569215	XM_014140396.1	-
ssa01	14853667	14853983	peak_1723	0	106569018	ssa01	14828280	15011417	+	ssa01	14448322	15330250	ssa01_14448322_15330250	ssa01	14795027	14795692	106568847	XR_001320408.1	+
ssa01	14853667	14853983	peak_1723	0	106569018	ssa01	14828280	15011417	+	ssa01	14448322	15330250	ssa01_14448322_15330250	ssa01	14797024	14810168	106568770	XM_014139493.1	-
ssa01	14853667	14853983	peak_1723	0	106569018	ssa01	14828280	15011417	+	ssa01	14448322	15330250	ssa01_14448322_15330250	ssa01	15115072	15120229	106569385	XM_014140746.1	+
ssa01	14853667	14853983	peak_1723	0	106569018	ssa01	14828280	15011417	+	ssa01	14448322	15330250	ssa01_14448322_15330250	ssa01	15162754	15171187	106569848	XM_014141551.1	-
ssa01	14853667	14853983	peak_1723	0	106569018	ssa01	14828280	15011417	+	ssa01	14448322	15330250	ssa01_14448322_15330250	ssa01	15191203	15192456	106569968	XR_001320597.1	-
ssa01	14853667	14853983	peak_1723	0	106569018	ssa01	14828280	15011417	+	ssa01	14448322	15330250	ssa01_14448322_15330250	ssa01	15323513	15324620	106570354	XR_001320654.1	+
ssa01	14853667	14853983	peak_1723	0	106569018	ssa01	14828280	15011417	+	ssa01	14448322	15330250	ssa01_14448322_15330250	ssa01	14485426	14515593	106567073	XM_014135981.1	+
ssa01	14853667	14853983	peak_1723	0	106569018	ssa01	14828280	15011417	+	ssa01	14448322	15330250	ssa01_14448322_15330250	ssa01	14562190	14574399	106567335	XM_014136656.1	+
ssa01	14853667	14853983	peak_1723	0	106569018	ssa01	14828280	15011417	+	ssa01	14448322	15330250	ssa01_14448322_15330250	ssa01	14572869	14613311	106567684	XM_014137299.1	-
ssa01	14853667	14853983	peak_1723	0	106569018	ssa01	14828280	15011417	+	ssa01	14448322	15330250	ssa01_14448322_15330250	ssa01	14711902	14713145	106568139	XR_001320239.1	+
ssa01	14853667	14853983	peak_1723	0	106569018	ssa01	14828280	15011417	+	ssa01	14448322	15330250	ssa01_14448322_15330250	ssa01	14733559	14755862	106568224	XM_014138874.1	-
ssa01	14853667	14853983	peak_1723	0	106569018	ssa01	14828280	15011417	+	ssa01	14448322	15330250	ssa01_14448322_15330250	ssa01	14769178	14787017	106568712	XM_014139329.1	-
ssa01	14853667	14853983	peak_1723	0	106569018	ssa01	14828280	15011417	+	ssa01	14448322	15330250	ssa01_14448322_15330250	ssa01	15126693	15162467	106569575	XM_014141103.1	-
ssa01	14853667	14853983	peak_1723	0	106569018	ssa01	14828280	15011417	+	ssa01	14448322	15330250	ssa01_14448322_15330250	ssa01	15171219	15183636	106569909	XM_014141677.1	+
ssa01	14853667	14853983	peak_1723	0	106569018	ssa01	14828280	15011417	+	ssa01	14448322	15330250	ssa01_14448322_15330250	ssa01	15206448	15245522	106570006	XM_014141899.1	+
ssa01	14853667	14853983	peak_1723	0	106569018	ssa01	14828280	15011417	+	ssa01	14448322	15330250	ssa01_14448322_15330250	ssa01	15265381	15290768	106570292	XM_014142493.1	-
ssa01	14853667	14853983	peak_1723	0	106569018	ssa01	14828280	15011417	+	ssa01	14448322	15330250	ssa01_14448322_15330250	ssa01	15290753	15313630	106569455	XM_014140862.1	-
ssa01	14853667	14853983	peak_1723	0	106569018	ssa01	14828280	15011417	+	ssa01	14448322	15330250	ssa01_14448322_15330250	ssa01	14810654	14825070	106568883	XM_014139699.1	+
ssa01	14853667	14853983	peak_1723	0	106569018	ssa01	14828280	15011417	+	ssa01	14448322	15330250	ssa01_14448322_15330250	ssa01	14828280	15011417	106569018	XM_014139973.1	+
ssa01	14853667	14853983	peak_1723	0	106569018	ssa01	14828280	15011417	+	ssa01	14448322	15330250	ssa01_14448322_15330250	ssa01	14653871	14729680	106567792	XM_014137658.1	+
ssa01	14855199	14855603	peak_1724	0	106569018	ssa01	14828280	15011417	+	ssa01	14448322	15330250	ssa01_14448322_15330250	ssa01	14454123	14461831	106566078	XM_014133944.1	+
ssa01	14855199	14855603	peak_1724	0	106569018	ssa01	14828280	15011417	+	ssa01	14448322	15330250	ssa01_14448322_15330250	ssa01	14534453	14542161	106567189	XM_014136322.1	+
ssa01	14855199	14855603	peak_1724	0	106569018	ssa01	14828280	15011417	+	ssa01	14448322	15330250	ssa01_14448322_15330250	ssa01	14641979	14643594	106569215	XM_014140396.1	-
ssa01	14855199	14855603	peak_1724	0	106569018	ssa01	14828280	15011417	+	ssa01	14448322	15330250	ssa01_14448322_15330250	ssa01	14795027	14795692	106568847	XR_001320408.1	+
ssa01	14855199	14855603	peak_1724	0	106569018	ssa01	14828280	15011417	+	ssa01	14448322	15330250	ssa01_14448322_15330250	ssa01	14797024	14810168	106568770	XM_014139493.1	-
ssa01	14855199	14855603	peak_1724	0	106569018	ssa01	14828280	15011417	+	ssa01	14448322	15330250	ssa01_14448322_15330250	ssa01	15115072	15120229	106569385	XM_014140746.1	+
ssa01	14855199	14855603	peak_1724	0	106569018	ssa01	14828280	15011417	+	ssa01	14448322	15330250	ssa01_14448322_15330250	ssa01	15162754	15171187	106569848	XM_014141551.1	-
ssa01	14855199	14855603	peak_1724	0	106569018	ssa01	14828280	15011417	+	ssa01	14448322	15330250	ssa01_14448322_15330250	ssa01	15191203	15192456	106569968	XR_001320597.1	-
ssa01	14855199	14855603	peak_1724	0	106569018	ssa01	14828280	15011417	+	ssa01	14448322	15330250	ssa01_14448322_15330250	ssa01	15323513	15324620	106570354	XR_001320654.1	+
ssa01	14855199	14855603	peak_1724	0	106569018	ssa01	14828280	15011417	+	ssa01	14448322	15330250	ssa01_14448322_15330250	ssa01	14485426	14515593	106567073	XM_014135981.1	+
ssa01	14855199	14855603	peak_1724	0	106569018	ssa01	14828280	15011417	+	ssa01	14448322	15330250	ssa01_14448322_15330250	ssa01	14562190	14574399	106567335	XM_014136656.1	+
ssa01	14855199	14855603	peak_1724	0	106569018	ssa01	14828280	15011417	+	ssa01	14448322	15330250	ssa01_14448322_15330250	ssa01	14572869	14613311	106567684	XM_014137299.1	-
ssa01	14855199	14855603	peak_1724	0	106569018	ssa01	14828280	15011417	+	ssa01	14448322	15330250	ssa01_14448322_15330250	ssa01	14711902	14713145	106568139	XR_001320239.1	+
ssa01	14855199	14855603	peak_1724	0	106569018	ssa01	14828280	15011417	+	ssa01	14448322	15330250	ssa01_14448322_15330250	ssa01	14733559	14755862	106568224	XM_014138874.1	-
ssa01	14855199	14855603	peak_1724	0	106569018	ssa01	14828280	15011417	+	ssa01	14448322	15330250	ssa01_14448322_15330250	ssa01	14769178	14787017	106568712	XM_014139329.1	-
ssa01	14855199	14855603	peak_1724	0	106569018	ssa01	14828280	15011417	+	ssa01	14448322	15330250	ssa01_14448322_15330250	ssa01	15126693	15162467	106569575	XM_014141103.1	-
ssa01	14855199	14855603	peak_1724	0	106569018	ssa01	14828280	15011417	+	ssa01	14448322	15330250	ssa01_14448322_15330250	ssa01	15171219	15183636	106569909	XM_014141677.1	+
ssa01	14855199	14855603	peak_1724	0	106569018	ssa01	14828280	15011417	+	ssa01	14448322	15330250	ssa01_14448322_15330250	ssa01	15206448	15245522	106570006	XM_014141899.1	+
ssa01	14855199	14855603	peak_1724	0	106569018	ssa01	14828280	15011417	+	ssa01	14448322	15330250	ssa01_14448322_15330250	ssa01	15265381	15290768	106570292	XM_014142493.1	-
ssa01	14855199	14855603	peak_1724	0	106569018	ssa01	14828280	15011417	+	ssa01	14448322	15330250	ssa01_14448322_15330250	ssa01	15290753	15313630	106569455	XM_014140862.1	-
ssa01	14855199	14855603	peak_1724	0	106569018	ssa01	14828280	15011417	+	ssa01	14448322	15330250	ssa01_14448322_15330250	ssa01	14810654	14825070	106568883	XM_014139699.1	+
ssa01	14855199	14855603	peak_1724	0	106569018	ssa01	14828280	15011417	+	ssa01	14448322	15330250	ssa01_14448322_15330250	ssa01	14828280	15011417	106569018	XM_014139973.1	+
ssa01	14855199	14855603	peak_1724	0	106569018	ssa01	14828280	15011417	+	ssa01	14448322	15330250	ssa01_14448322_15330250	ssa01	14653871	14729680	106567792	XM_014137658.1	+
ssa01	14862119	14862242	peak_1725	0	106569018	ssa01	14828280	15011417	+	ssa01	14448322	15330250	ssa01_14448322_15330250	ssa01	14454123	14461831	106566078	XM_014133944.1	+
ssa01	14862119	14862242	peak_1725	0	106569018	ssa01	14828280	15011417	+	ssa01	14448322	15330250	ssa01_14448322_15330250	ssa01	14534453	14542161	106567189	XM_014136322.1	+
ssa01	14862119	14862242	peak_1725	0	106569018	ssa01	14828280	15011417	+	ssa01	14448322	15330250	ssa01_14448322_15330250	ssa01	14641979	14643594	106569215	XM_014140396.1	-
ssa01	14862119	14862242	peak_1725	0	106569018	ssa01	14828280	15011417	+	ssa01	14448322	15330250	ssa01_14448322_15330250	ssa01	14795027	14795692	106568847	XR_001320408.1	+
ssa01	14862119	14862242	peak_1725	0	106569018	ssa01	14828280	15011417	+	ssa01	14448322	15330250	ssa01_14448322_15330250	ssa01	14797024	14810168	106568770	XM_014139493.1	-
ssa01	14862119	14862242	peak_1725	0	106569018	ssa01	14828280	15011417	+	ssa01	14448322	15330250	ssa01_14448322_15330250	ssa01	15115072	15120229	106569385	XM_014140746.1	+
ssa01	14862119	14862242	peak_1725	0	106569018	ssa01	14828280	15011417	+	ssa01	14448322	15330250	ssa01_14448322_15330250	ssa01	15162754	15171187	106569848	XM_014141551.1	-
ssa01	14862119	14862242	peak_1725	0	106569018	ssa01	14828280	15011417	+	ssa01	14448322	15330250	ssa01_14448322_15330250	ssa01	15191203	15192456	106569968	XR_001320597.1	-
ssa01	14862119	14862242	peak_1725	0	106569018	ssa01	14828280	15011417	+	ssa01	14448322	15330250	ssa01_14448322_15330250	ssa01	15323513	15324620	106570354	XR_001320654.1	+
ssa01	14862119	14862242	peak_1725	0	106569018	ssa01	14828280	15011417	+	ssa01	14448322	15330250	ssa01_14448322_15330250	ssa01	14485426	14515593	106567073	XM_014135981.1	+
ssa01	14862119	14862242	peak_1725	0	106569018	ssa01	14828280	15011417	+	ssa01	14448322	15330250	ssa01_14448322_15330250	ssa01	14562190	14574399	106567335	XM_014136656.1	+
ssa01	14862119	14862242	peak_1725	0	106569018	ssa01	14828280	15011417	+	ssa01	14448322	15330250	ssa01_14448322_15330250	ssa01	14572869	14613311	106567684	XM_014137299.1	-
ssa01	14862119	14862242	peak_1725	0	106569018	ssa01	14828280	15011417	+	ssa01	14448322	15330250	ssa01_14448322_15330250	ssa01	14711902	14713145	106568139	XR_001320239.1	+
ssa01	14862119	14862242	peak_1725	0	106569018	ssa01	14828280	15011417	+	ssa01	14448322	15330250	ssa01_14448322_15330250	ssa01	14733559	14755862	106568224	XM_014138874.1	-
ssa01	14862119	14862242	peak_1725	0	106569018	ssa01	14828280	15011417	+	ssa01	14448322	15330250	ssa01_14448322_15330250	ssa01	14769178	14787017	106568712	XM_014139329.1	-
ssa01	14862119	14862242	peak_1725	0	106569018	ssa01	14828280	15011417	+	ssa01	14448322	15330250	ssa01_14448322_15330250	ssa01	15126693	15162467	106569575	XM_014141103.1	-
ssa01	14862119	14862242	peak_1725	0	106569018	ssa01	14828280	15011417	+	ssa01	14448322	15330250	ssa01_14448322_15330250	ssa01	15171219	15183636	106569909	XM_014141677.1	+
ssa01	14862119	14862242	peak_1725	0	106569018	ssa01	14828280	15011417	+	ssa01	14448322	15330250	ssa01_14448322_15330250	ssa01	15206448	15245522	106570006	XM_014141899.1	+
ssa01	14862119	14862242	peak_1725	0	106569018	ssa01	14828280	15011417	+	ssa01	14448322	15330250	ssa01_14448322_15330250	ssa01	15265381	15290768	106570292	XM_014142493.1	-
ssa01	14862119	14862242	peak_1725	0	106569018	ssa01	14828280	15011417	+	ssa01	14448322	15330250	ssa01_14448322_15330250	ssa01	15290753	15313630	106569455	XM_014140862.1	-
ssa01	14862119	14862242	peak_1725	0	106569018	ssa01	14828280	15011417	+	ssa01	14448322	15330250	ssa01_14448322_15330250	ssa01	14810654	14825070	106568883	XM_014139699.1	+
ssa01	14862119	14862242	peak_1725	0	106569018	ssa01	14828280	15011417	+	ssa01	14448322	15330250	ssa01_14448322_15330250	ssa01	14828280	15011417	106569018	XM_014139973.1	+
ssa01	14862119	14862242	peak_1725	0	106569018	ssa01	14828280	15011417	+	ssa01	14448322	15330250	ssa01_14448322_15330250	ssa01	14653871	14729680	106567792	XM_014137658.1	+
ssa01	14862348	14862545	peak_1726	0	106569018	ssa01	14828280	15011417	+	ssa01	14448322	15330250	ssa01_14448322_15330250	ssa01	14454123	14461831	106566078	XM_014133944.1	+
ssa01	14862348	14862545	peak_1726	0	106569018	ssa01	14828280	15011417	+	ssa01	14448322	15330250	ssa01_14448322_15330250	ssa01	14534453	14542161	106567189	XM_014136322.1	+
ssa01	14862348	14862545	peak_1726	0	106569018	ssa01	14828280	15011417	+	ssa01	14448322	15330250	ssa01_14448322_15330250	ssa01	14641979	14643594	106569215	XM_014140396.1	-
ssa01	14862348	14862545	peak_1726	0	106569018	ssa01	14828280	15011417	+	ssa01	14448322	15330250	ssa01_14448322_15330250	ssa01	14795027	14795692	106568847	XR_001320408.1	+
ssa01	14862348	14862545	peak_1726	0	106569018	ssa01	14828280	15011417	+	ssa01	14448322	15330250	ssa01_14448322_15330250	ssa01	14797024	14810168	106568770	XM_014139493.1	-
ssa01	14862348	14862545	peak_1726	0	106569018	ssa01	14828280	15011417	+	ssa01	14448322	15330250	ssa01_14448322_15330250	ssa01	15115072	15120229	106569385	XM_014140746.1	+
ssa01	14862348	14862545	peak_1726	0	106569018	ssa01	14828280	15011417	+	ssa01	14448322	15330250	ssa01_14448322_15330250	ssa01	15162754	15171187	106569848	XM_014141551.1	-
ssa01	14862348	14862545	peak_1726	0	106569018	ssa01	14828280	15011417	+	ssa01	14448322	15330250	ssa01_14448322_15330250	ssa01	15191203	15192456	106569968	XR_001320597.1	-
ssa01	14862348	14862545	peak_1726	0	106569018	ssa01	14828280	15011417	+	ssa01	14448322	15330250	ssa01_14448322_15330250	ssa01	15323513	15324620	106570354	XR_001320654.1	+
ssa01	14862348	14862545	peak_1726	0	106569018	ssa01	14828280	15011417	+	ssa01	14448322	15330250	ssa01_14448322_15330250	ssa01	14485426	14515593	106567073	XM_014135981.1	+
ssa01	14862348	14862545	peak_1726	0	106569018	ssa01	14828280	15011417	+	ssa01	14448322	15330250	ssa01_14448322_15330250	ssa01	14562190	14574399	106567335	XM_014136656.1	+
ssa01	14862348	14862545	peak_1726	0	106569018	ssa01	14828280	15011417	+	ssa01	14448322	15330250	ssa01_14448322_15330250	ssa01	14572869	14613311	106567684	XM_014137299.1	-
ssa01	14862348	14862545	peak_1726	0	106569018	ssa01	14828280	15011417	+	ssa01	14448322	15330250	ssa01_14448322_15330250	ssa01	14711902	14713145	106568139	XR_001320239.1	+
ssa01	14862348	14862545	peak_1726	0	106569018	ssa01	14828280	15011417	+	ssa01	14448322	15330250	ssa01_14448322_15330250	ssa01	14733559	14755862	106568224	XM_014138874.1	-
ssa01	14862348	14862545	peak_1726	0	106569018	ssa01	14828280	15011417	+	ssa01	14448322	15330250	ssa01_14448322_15330250	ssa01	14769178	14787017	106568712	XM_014139329.1	-
ssa01	14862348	14862545	peak_1726	0	106569018	ssa01	14828280	15011417	+	ssa01	14448322	15330250	ssa01_14448322_15330250	ssa01	15126693	15162467	106569575	XM_014141103.1	-
ssa01	14862348	14862545	peak_1726	0	106569018	ssa01	14828280	15011417	+	ssa01	14448322	15330250	ssa01_14448322_15330250	ssa01	15171219	15183636	106569909	XM_014141677.1	+
ssa01	14862348	14862545	peak_1726	0	106569018	ssa01	14828280	15011417	+	ssa01	14448322	15330250	ssa01_14448322_15330250	ssa01	15206448	15245522	106570006	XM_014141899.1	+
ssa01	14862348	14862545	peak_1726	0	106569018	ssa01	14828280	15011417	+	ssa01	14448322	15330250	ssa01_14448322_15330250	ssa01	15265381	15290768	106570292	XM_014142493.1	-
ssa01	14862348	14862545	peak_1726	0	106569018	ssa01	14828280	15011417	+	ssa01	14448322	15330250	ssa01_14448322_15330250	ssa01	15290753	15313630	106569455	XM_014140862.1	-
ssa01	14862348	14862545	peak_1726	0	106569018	ssa01	14828280	15011417	+	ssa01	14448322	15330250	ssa01_14448322_15330250	ssa01	14810654	14825070	106568883	XM_014139699.1	+
ssa01	14862348	14862545	peak_1726	0	106569018	ssa01	14828280	15011417	+	ssa01	14448322	15330250	ssa01_14448322_15330250	ssa01	14828280	15011417	106569018	XM_014139973.1	+
ssa01	14862348	14862545	peak_1726	0	106569018	ssa01	14828280	15011417	+	ssa01	14448322	15330250	ssa01_14448322_15330250	ssa01	14653871	14729680	106567792	XM_014137658.1	+
ssa01	14863509	14863981	peak_1727	0	106569018	ssa01	14828280	15011417	+	ssa01	14448322	15330250	ssa01_14448322_15330250	ssa01	14454123	14461831	106566078	XM_014133944.1	+
ssa01	14863509	14863981	peak_1727	0	106569018	ssa01	14828280	15011417	+	ssa01	14448322	15330250	ssa01_14448322_15330250	ssa01	14534453	14542161	106567189	XM_014136322.1	+
ssa01	14863509	14863981	peak_1727	0	106569018	ssa01	14828280	15011417	+	ssa01	14448322	15330250	ssa01_14448322_15330250	ssa01	14641979	14643594	106569215	XM_014140396.1	-
ssa01	14863509	14863981	peak_1727	0	106569018	ssa01	14828280	15011417	+	ssa01	14448322	15330250	ssa01_14448322_15330250	ssa01	14795027	14795692	106568847	XR_001320408.1	+
ssa01	14863509	14863981	peak_1727	0	106569018	ssa01	14828280	15011417	+	ssa01	14448322	15330250	ssa01_14448322_15330250	ssa01	14797024	14810168	106568770	XM_014139493.1	-
ssa01	14863509	14863981	peak_1727	0	106569018	ssa01	14828280	15011417	+	ssa01	14448322	15330250	ssa01_14448322_15330250	ssa01	15115072	15120229	106569385	XM_014140746.1	+
ssa01	14863509	14863981	peak_1727	0	106569018	ssa01	14828280	15011417	+	ssa01	14448322	15330250	ssa01_14448322_15330250	ssa01	15162754	15171187	106569848	XM_014141551.1	-
ssa01	14863509	14863981	peak_1727	0	106569018	ssa01	14828280	15011417	+	ssa01	14448322	15330250	ssa01_14448322_15330250	ssa01	15191203	15192456	106569968	XR_001320597.1	-
ssa01	14863509	14863981	peak_1727	0	106569018	ssa01	14828280	15011417	+	ssa01	14448322	15330250	ssa01_14448322_15330250	ssa01	15323513	15324620	106570354	XR_001320654.1	+
ssa01	14863509	14863981	peak_1727	0	106569018	ssa01	14828280	15011417	+	ssa01	14448322	15330250	ssa01_14448322_15330250	ssa01	14485426	14515593	106567073	XM_014135981.1	+
ssa01	14863509	14863981	peak_1727	0	106569018	ssa01	14828280	15011417	+	ssa01	14448322	15330250	ssa01_14448322_15330250	ssa01	14562190	14574399	106567335	XM_014136656.1	+
ssa01	14863509	14863981	peak_1727	0	106569018	ssa01	14828280	15011417	+	ssa01	14448322	15330250	ssa01_14448322_15330250	ssa01	14572869	14613311	106567684	XM_014137299.1	-
ssa01	14863509	14863981	peak_1727	0	106569018	ssa01	14828280	15011417	+	ssa01	14448322	15330250	ssa01_14448322_15330250	ssa01	14711902	14713145	106568139	XR_001320239.1	+
ssa01	14863509	14863981	peak_1727	0	106569018	ssa01	14828280	15011417	+	ssa01	14448322	15330250	ssa01_14448322_15330250	ssa01	14733559	14755862	106568224	XM_014138874.1	-
ssa01	14863509	14863981	peak_1727	0	106569018	ssa01	14828280	15011417	+	ssa01	14448322	15330250	ssa01_14448322_15330250	ssa01	14769178	14787017	106568712	XM_014139329.1	-
ssa01	14863509	14863981	peak_1727	0	106569018	ssa01	14828280	15011417	+	ssa01	14448322	15330250	ssa01_14448322_15330250	ssa01	15126693	15162467	106569575	XM_014141103.1	-
ssa01	14863509	14863981	peak_1727	0	106569018	ssa01	14828280	15011417	+	ssa01	14448322	15330250	ssa01_14448322_15330250	ssa01	15171219	15183636	106569909	XM_014141677.1	+
ssa01	14863509	14863981	peak_1727	0	106569018	ssa01	14828280	15011417	+	ssa01	14448322	15330250	ssa01_14448322_15330250	ssa01	15206448	15245522	106570006	XM_014141899.1	+
ssa01	14863509	14863981	peak_1727	0	106569018	ssa01	14828280	15011417	+	ssa01	14448322	15330250	ssa01_14448322_15330250	ssa01	15265381	15290768	106570292	XM_014142493.1	-
ssa01	14863509	14863981	peak_1727	0	106569018	ssa01	14828280	15011417	+	ssa01	14448322	15330250	ssa01_14448322_15330250	ssa01	15290753	15313630	106569455	XM_014140862.1	-
ssa01	14863509	14863981	peak_1727	0	106569018	ssa01	14828280	15011417	+	ssa01	14448322	15330250	ssa01_14448322_15330250	ssa01	14810654	14825070	106568883	XM_014139699.1	+
ssa01	14863509	14863981	peak_1727	0	106569018	ssa01	14828280	15011417	+	ssa01	14448322	15330250	ssa01_14448322_15330250	ssa01	14828280	15011417	106569018	XM_014139973.1	+
ssa01	14863509	14863981	peak_1727	0	106569018	ssa01	14828280	15011417	+	ssa01	14448322	15330250	ssa01_14448322_15330250	ssa01	14653871	14729680	106567792	XM_014137658.1	+
ssa01	14871587	14871793	peak_1728	0	106569018	ssa01	14828280	15011417	+	ssa01	14448322	15330250	ssa01_14448322_15330250	ssa01	14454123	14461831	106566078	XM_014133944.1	+
ssa01	14871587	14871793	peak_1728	0	106569018	ssa01	14828280	15011417	+	ssa01	14448322	15330250	ssa01_14448322_15330250	ssa01	14534453	14542161	106567189	XM_014136322.1	+
ssa01	14871587	14871793	peak_1728	0	106569018	ssa01	14828280	15011417	+	ssa01	14448322	15330250	ssa01_14448322_15330250	ssa01	14641979	14643594	106569215	XM_014140396.1	-
ssa01	14871587	14871793	peak_1728	0	106569018	ssa01	14828280	15011417	+	ssa01	14448322	15330250	ssa01_14448322_15330250	ssa01	14795027	14795692	106568847	XR_001320408.1	+
ssa01	14871587	14871793	peak_1728	0	106569018	ssa01	14828280	15011417	+	ssa01	14448322	15330250	ssa01_14448322_15330250	ssa01	14797024	14810168	106568770	XM_014139493.1	-
ssa01	14871587	14871793	peak_1728	0	106569018	ssa01	14828280	15011417	+	ssa01	14448322	15330250	ssa01_14448322_15330250	ssa01	15115072	15120229	106569385	XM_014140746.1	+
ssa01	14871587	14871793	peak_1728	0	106569018	ssa01	14828280	15011417	+	ssa01	14448322	15330250	ssa01_14448322_15330250	ssa01	15162754	15171187	106569848	XM_014141551.1	-
ssa01	14871587	14871793	peak_1728	0	106569018	ssa01	14828280	15011417	+	ssa01	14448322	15330250	ssa01_14448322_15330250	ssa01	15191203	15192456	106569968	XR_001320597.1	-
ssa01	14871587	14871793	peak_1728	0	106569018	ssa01	14828280	15011417	+	ssa01	14448322	15330250	ssa01_14448322_15330250	ssa01	15323513	15324620	106570354	XR_001320654.1	+
ssa01	14871587	14871793	peak_1728	0	106569018	ssa01	14828280	15011417	+	ssa01	14448322	15330250	ssa01_14448322_15330250	ssa01	14485426	14515593	106567073	XM_014135981.1	+
ssa01	14871587	14871793	peak_1728	0	106569018	ssa01	14828280	15011417	+	ssa01	14448322	15330250	ssa01_14448322_15330250	ssa01	14562190	14574399	106567335	XM_014136656.1	+
ssa01	14871587	14871793	peak_1728	0	106569018	ssa01	14828280	15011417	+	ssa01	14448322	15330250	ssa01_14448322_15330250	ssa01	14572869	14613311	106567684	XM_014137299.1	-
ssa01	14871587	14871793	peak_1728	0	106569018	ssa01	14828280	15011417	+	ssa01	14448322	15330250	ssa01_14448322_15330250	ssa01	14711902	14713145	106568139	XR_001320239.1	+
ssa01	14871587	14871793	peak_1728	0	106569018	ssa01	14828280	15011417	+	ssa01	14448322	15330250	ssa01_14448322_15330250	ssa01	14733559	14755862	106568224	XM_014138874.1	-
ssa01	14871587	14871793	peak_1728	0	106569018	ssa01	14828280	15011417	+	ssa01	14448322	15330250	ssa01_14448322_15330250	ssa01	14769178	14787017	106568712	XM_014139329.1	-
ssa01	14871587	14871793	peak_1728	0	106569018	ssa01	14828280	15011417	+	ssa01	14448322	15330250	ssa01_14448322_15330250	ssa01	15126693	15162467	106569575	XM_014141103.1	-
ssa01	14871587	14871793	peak_1728	0	106569018	ssa01	14828280	15011417	+	ssa01	14448322	15330250	ssa01_14448322_15330250	ssa01	15171219	15183636	106569909	XM_014141677.1	+
ssa01	14871587	14871793	peak_1728	0	106569018	ssa01	14828280	15011417	+	ssa01	14448322	15330250	ssa01_14448322_15330250	ssa01	15206448	15245522	106570006	XM_014141899.1	+
ssa01	14871587	14871793	peak_1728	0	106569018	ssa01	14828280	15011417	+	ssa01	14448322	15330250	ssa01_14448322_15330250	ssa01	15265381	15290768	106570292	XM_014142493.1	-
ssa01	14871587	14871793	peak_1728	0	106569018	ssa01	14828280	15011417	+	ssa01	14448322	15330250	ssa01_14448322_15330250	ssa01	15290753	15313630	106569455	XM_014140862.1	-
ssa01	14871587	14871793	peak_1728	0	106569018	ssa01	14828280	15011417	+	ssa01	14448322	15330250	ssa01_14448322_15330250	ssa01	14810654	14825070	106568883	XM_014139699.1	+
ssa01	14871587	14871793	peak_1728	0	106569018	ssa01	14828280	15011417	+	ssa01	14448322	15330250	ssa01_14448322_15330250	ssa01	14828280	15011417	106569018	XM_014139973.1	+
ssa01	14871587	14871793	peak_1728	0	106569018	ssa01	14828280	15011417	+	ssa01	14448322	15330250	ssa01_14448322_15330250	ssa01	14653871	14729680	106567792	XM_014137658.1	+
ssa01	14871990	14872367	peak_1729	0	106569018	ssa01	14828280	15011417	+	ssa01	14448322	15330250	ssa01_14448322_15330250	ssa01	14454123	14461831	106566078	XM_014133944.1	+
ssa01	14871990	14872367	peak_1729	0	106569018	ssa01	14828280	15011417	+	ssa01	14448322	15330250	ssa01_14448322_15330250	ssa01	14534453	14542161	106567189	XM_014136322.1	+
ssa01	14871990	14872367	peak_1729	0	106569018	ssa01	14828280	15011417	+	ssa01	14448322	15330250	ssa01_14448322_15330250	ssa01	14641979	14643594	106569215	XM_014140396.1	-
ssa01	14871990	14872367	peak_1729	0	106569018	ssa01	14828280	15011417	+	ssa01	14448322	15330250	ssa01_14448322_15330250	ssa01	14795027	14795692	106568847	XR_001320408.1	+
ssa01	14871990	14872367	peak_1729	0	106569018	ssa01	14828280	15011417	+	ssa01	14448322	15330250	ssa01_14448322_15330250	ssa01	14797024	14810168	106568770	XM_014139493.1	-
ssa01	14871990	14872367	peak_1729	0	106569018	ssa01	14828280	15011417	+	ssa01	14448322	15330250	ssa01_14448322_15330250	ssa01	15115072	15120229	106569385	XM_014140746.1	+
ssa01	14871990	14872367	peak_1729	0	106569018	ssa01	14828280	15011417	+	ssa01	14448322	15330250	ssa01_14448322_15330250	ssa01	15162754	15171187	106569848	XM_014141551.1	-
ssa01	14871990	14872367	peak_1729	0	106569018	ssa01	14828280	15011417	+	ssa01	14448322	15330250	ssa01_14448322_15330250	ssa01	15191203	15192456	106569968	XR_001320597.1	-
ssa01	14871990	14872367	peak_1729	0	106569018	ssa01	14828280	15011417	+	ssa01	14448322	15330250	ssa01_14448322_15330250	ssa01	15323513	15324620	106570354	XR_001320654.1	+
ssa01	14871990	14872367	peak_1729	0	106569018	ssa01	14828280	15011417	+	ssa01	14448322	15330250	ssa01_14448322_15330250	ssa01	14485426	14515593	106567073	XM_014135981.1	+
ssa01	14871990	14872367	peak_1729	0	106569018	ssa01	14828280	15011417	+	ssa01	14448322	15330250	ssa01_14448322_15330250	ssa01	14562190	14574399	106567335	XM_014136656.1	+
ssa01	14871990	14872367	peak_1729	0	106569018	ssa01	14828280	15011417	+	ssa01	14448322	15330250	ssa01_14448322_15330250	ssa01	14572869	14613311	106567684	XM_014137299.1	-
ssa01	14871990	14872367	peak_1729	0	106569018	ssa01	14828280	15011417	+	ssa01	14448322	15330250	ssa01_14448322_15330250	ssa01	14711902	14713145	106568139	XR_001320239.1	+
ssa01	14871990	14872367	peak_1729	0	106569018	ssa01	14828280	15011417	+	ssa01	14448322	15330250	ssa01_14448322_15330250	ssa01	14733559	14755862	106568224	XM_014138874.1	-
ssa01	14871990	14872367	peak_1729	0	106569018	ssa01	14828280	15011417	+	ssa01	14448322	15330250	ssa01_14448322_15330250	ssa01	14769178	14787017	106568712	XM_014139329.1	-
ssa01	14871990	14872367	peak_1729	0	106569018	ssa01	14828280	15011417	+	ssa01	14448322	15330250	ssa01_14448322_15330250	ssa01	15126693	15162467	106569575	XM_014141103.1	-
ssa01	14871990	14872367	peak_1729	0	106569018	ssa01	14828280	15011417	+	ssa01	14448322	15330250	ssa01_14448322_15330250	ssa01	15171219	15183636	106569909	XM_014141677.1	+
ssa01	14871990	14872367	peak_1729	0	106569018	ssa01	14828280	15011417	+	ssa01	14448322	15330250	ssa01_14448322_15330250	ssa01	15206448	15245522	106570006	XM_014141899.1	+
ssa01	14871990	14872367	peak_1729	0	106569018	ssa01	14828280	15011417	+	ssa01	14448322	15330250	ssa01_14448322_15330250	ssa01	15265381	15290768	106570292	XM_014142493.1	-
ssa01	14871990	14872367	peak_1729	0	106569018	ssa01	14828280	15011417	+	ssa01	14448322	15330250	ssa01_14448322_15330250	ssa01	15290753	15313630	106569455	XM_014140862.1	-
ssa01	14871990	14872367	peak_1729	0	106569018	ssa01	14828280	15011417	+	ssa01	14448322	15330250	ssa01_14448322_15330250	ssa01	14810654	14825070	106568883	XM_014139699.1	+
ssa01	14871990	14872367	peak_1729	0	106569018	ssa01	14828280	15011417	+	ssa01	14448322	15330250	ssa01_14448322_15330250	ssa01	14828280	15011417	106569018	XM_014139973.1	+
ssa01	14871990	14872367	peak_1729	0	106569018	ssa01	14828280	15011417	+	ssa01	14448322	15330250	ssa01_14448322_15330250	ssa01	14653871	14729680	106567792	XM_014137658.1	+
ssa01	14873045	14873243	peak_1730	0	106569018	ssa01	14828280	15011417	+	ssa01	14448322	15330250	ssa01_14448322_15330250	ssa01	14454123	14461831	106566078	XM_014133944.1	+
ssa01	14873045	14873243	peak_1730	0	106569018	ssa01	14828280	15011417	+	ssa01	14448322	15330250	ssa01_14448322_15330250	ssa01	14534453	14542161	106567189	XM_014136322.1	+
ssa01	14873045	14873243	peak_1730	0	106569018	ssa01	14828280	15011417	+	ssa01	14448322	15330250	ssa01_14448322_15330250	ssa01	14641979	14643594	106569215	XM_014140396.1	-
ssa01	14873045	14873243	peak_1730	0	106569018	ssa01	14828280	15011417	+	ssa01	14448322	15330250	ssa01_14448322_15330250	ssa01	14795027	14795692	106568847	XR_001320408.1	+
ssa01	14873045	14873243	peak_1730	0	106569018	ssa01	14828280	15011417	+	ssa01	14448322	15330250	ssa01_14448322_15330250	ssa01	14797024	14810168	106568770	XM_014139493.1	-
ssa01	14873045	14873243	peak_1730	0	106569018	ssa01	14828280	15011417	+	ssa01	14448322	15330250	ssa01_14448322_15330250	ssa01	15115072	15120229	106569385	XM_014140746.1	+
ssa01	14873045	14873243	peak_1730	0	106569018	ssa01	14828280	15011417	+	ssa01	14448322	15330250	ssa01_14448322_15330250	ssa01	15162754	15171187	106569848	XM_014141551.1	-
ssa01	14873045	14873243	peak_1730	0	106569018	ssa01	14828280	15011417	+	ssa01	14448322	15330250	ssa01_14448322_15330250	ssa01	15191203	15192456	106569968	XR_001320597.1	-
ssa01	14873045	14873243	peak_1730	0	106569018	ssa01	14828280	15011417	+	ssa01	14448322	15330250	ssa01_14448322_15330250	ssa01	15323513	15324620	106570354	XR_001320654.1	+
ssa01	14873045	14873243	peak_1730	0	106569018	ssa01	14828280	15011417	+	ssa01	14448322	15330250	ssa01_14448322_15330250	ssa01	14485426	14515593	106567073	XM_014135981.1	+
ssa01	14873045	14873243	peak_1730	0	106569018	ssa01	14828280	15011417	+	ssa01	14448322	15330250	ssa01_14448322_15330250	ssa01	14562190	14574399	106567335	XM_014136656.1	+
ssa01	14873045	14873243	peak_1730	0	106569018	ssa01	14828280	15011417	+	ssa01	14448322	15330250	ssa01_14448322_15330250	ssa01	14572869	14613311	106567684	XM_014137299.1	-
ssa01	14873045	14873243	peak_1730	0	106569018	ssa01	14828280	15011417	+	ssa01	14448322	15330250	ssa01_14448322_15330250	ssa01	14711902	14713145	106568139	XR_001320239.1	+
ssa01	14873045	14873243	peak_1730	0	106569018	ssa01	14828280	15011417	+	ssa01	14448322	15330250	ssa01_14448322_15330250	ssa01	14733559	14755862	106568224	XM_014138874.1	-
ssa01	14873045	14873243	peak_1730	0	106569018	ssa01	14828280	15011417	+	ssa01	14448322	15330250	ssa01_14448322_15330250	ssa01	14769178	14787017	106568712	XM_014139329.1	-
ssa01	14873045	14873243	peak_1730	0	106569018	ssa01	14828280	15011417	+	ssa01	14448322	15330250	ssa01_14448322_15330250	ssa01	15126693	15162467	106569575	XM_014141103.1	-
ssa01	14873045	14873243	peak_1730	0	106569018	ssa01	14828280	15011417	+	ssa01	14448322	15330250	ssa01_14448322_15330250	ssa01	15171219	15183636	106569909	XM_014141677.1	+
ssa01	14873045	14873243	peak_1730	0	106569018	ssa01	14828280	15011417	+	ssa01	14448322	15330250	ssa01_14448322_15330250	ssa01	15206448	15245522	106570006	XM_014141899.1	+
ssa01	14873045	14873243	peak_1730	0	106569018	ssa01	14828280	15011417	+	ssa01	14448322	15330250	ssa01_14448322_15330250	ssa01	15265381	15290768	106570292	XM_014142493.1	-
ssa01	14873045	14873243	peak_1730	0	106569018	ssa01	14828280	15011417	+	ssa01	14448322	15330250	ssa01_14448322_15330250	ssa01	15290753	15313630	106569455	XM_014140862.1	-
ssa01	14873045	14873243	peak_1730	0	106569018	ssa01	14828280	15011417	+	ssa01	14448322	15330250	ssa01_14448322_15330250	ssa01	14810654	14825070	106568883	XM_014139699.1	+
ssa01	14873045	14873243	peak_1730	0	106569018	ssa01	14828280	15011417	+	ssa01	14448322	15330250	ssa01_14448322_15330250	ssa01	14828280	15011417	106569018	XM_014139973.1	+
ssa01	14873045	14873243	peak_1730	0	106569018	ssa01	14828280	15011417	+	ssa01	14448322	15330250	ssa01_14448322_15330250	ssa01	14653871	14729680	106567792	XM_014137658.1	+
ssa01	14873657	14873874	peak_1731	0	106569018	ssa01	14828280	15011417	+	ssa01	14448322	15330250	ssa01_14448322_15330250	ssa01	14454123	14461831	106566078	XM_014133944.1	+
ssa01	14873657	14873874	peak_1731	0	106569018	ssa01	14828280	15011417	+	ssa01	14448322	15330250	ssa01_14448322_15330250	ssa01	14534453	14542161	106567189	XM_014136322.1	+
ssa01	14873657	14873874	peak_1731	0	106569018	ssa01	14828280	15011417	+	ssa01	14448322	15330250	ssa01_14448322_15330250	ssa01	14641979	14643594	106569215	XM_014140396.1	-
ssa01	14873657	14873874	peak_1731	0	106569018	ssa01	14828280	15011417	+	ssa01	14448322	15330250	ssa01_14448322_15330250	ssa01	14795027	14795692	106568847	XR_001320408.1	+
ssa01	14873657	14873874	peak_1731	0	106569018	ssa01	14828280	15011417	+	ssa01	14448322	15330250	ssa01_14448322_15330250	ssa01	14797024	14810168	106568770	XM_014139493.1	-
ssa01	14873657	14873874	peak_1731	0	106569018	ssa01	14828280	15011417	+	ssa01	14448322	15330250	ssa01_14448322_15330250	ssa01	15115072	15120229	106569385	XM_014140746.1	+
ssa01	14873657	14873874	peak_1731	0	106569018	ssa01	14828280	15011417	+	ssa01	14448322	15330250	ssa01_14448322_15330250	ssa01	15162754	15171187	106569848	XM_014141551.1	-
ssa01	14873657	14873874	peak_1731	0	106569018	ssa01	14828280	15011417	+	ssa01	14448322	15330250	ssa01_14448322_15330250	ssa01	15191203	15192456	106569968	XR_001320597.1	-
ssa01	14873657	14873874	peak_1731	0	106569018	ssa01	14828280	15011417	+	ssa01	14448322	15330250	ssa01_14448322_15330250	ssa01	15323513	15324620	106570354	XR_001320654.1	+
ssa01	14873657	14873874	peak_1731	0	106569018	ssa01	14828280	15011417	+	ssa01	14448322	15330250	ssa01_14448322_15330250	ssa01	14485426	14515593	106567073	XM_014135981.1	+
ssa01	14873657	14873874	peak_1731	0	106569018	ssa01	14828280	15011417	+	ssa01	14448322	15330250	ssa01_14448322_15330250	ssa01	14562190	14574399	106567335	XM_014136656.1	+
ssa01	14873657	14873874	peak_1731	0	106569018	ssa01	14828280	15011417	+	ssa01	14448322	15330250	ssa01_14448322_15330250	ssa01	14572869	14613311	106567684	XM_014137299.1	-
ssa01	14873657	14873874	peak_1731	0	106569018	ssa01	14828280	15011417	+	ssa01	14448322	15330250	ssa01_14448322_15330250	ssa01	14711902	14713145	106568139	XR_001320239.1	+
ssa01	14873657	14873874	peak_1731	0	106569018	ssa01	14828280	15011417	+	ssa01	14448322	15330250	ssa01_14448322_15330250	ssa01	14733559	14755862	106568224	XM_014138874.1	-
ssa01	14873657	14873874	peak_1731	0	106569018	ssa01	14828280	15011417	+	ssa01	14448322	15330250	ssa01_14448322_15330250	ssa01	14769178	14787017	106568712	XM_014139329.1	-
ssa01	14873657	14873874	peak_1731	0	106569018	ssa01	14828280	15011417	+	ssa01	14448322	15330250	ssa01_14448322_15330250	ssa01	15126693	15162467	106569575	XM_014141103.1	-
ssa01	14873657	14873874	peak_1731	0	106569018	ssa01	14828280	15011417	+	ssa01	14448322	15330250	ssa01_14448322_15330250	ssa01	15171219	15183636	106569909	XM_014141677.1	+
ssa01	14873657	14873874	peak_1731	0	106569018	ssa01	14828280	15011417	+	ssa01	14448322	15330250	ssa01_14448322_15330250	ssa01	15206448	15245522	106570006	XM_014141899.1	+
ssa01	14873657	14873874	peak_1731	0	106569018	ssa01	14828280	15011417	+	ssa01	14448322	15330250	ssa01_14448322_15330250	ssa01	15265381	15290768	106570292	XM_014142493.1	-
ssa01	14873657	14873874	peak_1731	0	106569018	ssa01	14828280	15011417	+	ssa01	14448322	15330250	ssa01_14448322_15330250	ssa01	15290753	15313630	106569455	XM_014140862.1	-
ssa01	14873657	14873874	peak_1731	0	106569018	ssa01	14828280	15011417	+	ssa01	14448322	15330250	ssa01_14448322_15330250	ssa01	14810654	14825070	106568883	XM_014139699.1	+
ssa01	14873657	14873874	peak_1731	0	106569018	ssa01	14828280	15011417	+	ssa01	14448322	15330250	ssa01_14448322_15330250	ssa01	14828280	15011417	106569018	XM_014139973.1	+
ssa01	14873657	14873874	peak_1731	0	106569018	ssa01	14828280	15011417	+	ssa01	14448322	15330250	ssa01_14448322_15330250	ssa01	14653871	14729680	106567792	XM_014137658.1	+
ssa01	14880701	14881985	peak_1732	0	106569018	ssa01	14828280	15011417	+	ssa01	14448322	15330250	ssa01_14448322_15330250	ssa01	14454123	14461831	106566078	XM_014133944.1	+
ssa01	14880701	14881985	peak_1732	0	106569018	ssa01	14828280	15011417	+	ssa01	14448322	15330250	ssa01_14448322_15330250	ssa01	14534453	14542161	106567189	XM_014136322.1	+
ssa01	14880701	14881985	peak_1732	0	106569018	ssa01	14828280	15011417	+	ssa01	14448322	15330250	ssa01_14448322_15330250	ssa01	14641979	14643594	106569215	XM_014140396.1	-
ssa01	14880701	14881985	peak_1732	0	106569018	ssa01	14828280	15011417	+	ssa01	14448322	15330250	ssa01_14448322_15330250	ssa01	14795027	14795692	106568847	XR_001320408.1	+
ssa01	14880701	14881985	peak_1732	0	106569018	ssa01	14828280	15011417	+	ssa01	14448322	15330250	ssa01_14448322_15330250	ssa01	14797024	14810168	106568770	XM_014139493.1	-
ssa01	14880701	14881985	peak_1732	0	106569018	ssa01	14828280	15011417	+	ssa01	14448322	15330250	ssa01_14448322_15330250	ssa01	15115072	15120229	106569385	XM_014140746.1	+
ssa01	14880701	14881985	peak_1732	0	106569018	ssa01	14828280	15011417	+	ssa01	14448322	15330250	ssa01_14448322_15330250	ssa01	15162754	15171187	106569848	XM_014141551.1	-
ssa01	14880701	14881985	peak_1732	0	106569018	ssa01	14828280	15011417	+	ssa01	14448322	15330250	ssa01_14448322_15330250	ssa01	15191203	15192456	106569968	XR_001320597.1	-
ssa01	14880701	14881985	peak_1732	0	106569018	ssa01	14828280	15011417	+	ssa01	14448322	15330250	ssa01_14448322_15330250	ssa01	15323513	15324620	106570354	XR_001320654.1	+
ssa01	14880701	14881985	peak_1732	0	106569018	ssa01	14828280	15011417	+	ssa01	14448322	15330250	ssa01_14448322_15330250	ssa01	14485426	14515593	106567073	XM_014135981.1	+
ssa01	14880701	14881985	peak_1732	0	106569018	ssa01	14828280	15011417	+	ssa01	14448322	15330250	ssa01_14448322_15330250	ssa01	14562190	14574399	106567335	XM_014136656.1	+
ssa01	14880701	14881985	peak_1732	0	106569018	ssa01	14828280	15011417	+	ssa01	14448322	15330250	ssa01_14448322_15330250	ssa01	14572869	14613311	106567684	XM_014137299.1	-
ssa01	14880701	14881985	peak_1732	0	106569018	ssa01	14828280	15011417	+	ssa01	14448322	15330250	ssa01_14448322_15330250	ssa01	14711902	14713145	106568139	XR_001320239.1	+
ssa01	14880701	14881985	peak_1732	0	106569018	ssa01	14828280	15011417	+	ssa01	14448322	15330250	ssa01_14448322_15330250	ssa01	14733559	14755862	106568224	XM_014138874.1	-
ssa01	14880701	14881985	peak_1732	0	106569018	ssa01	14828280	15011417	+	ssa01	14448322	15330250	ssa01_14448322_15330250	ssa01	14769178	14787017	106568712	XM_014139329.1	-
ssa01	14880701	14881985	peak_1732	0	106569018	ssa01	14828280	15011417	+	ssa01	14448322	15330250	ssa01_14448322_15330250	ssa01	15126693	15162467	106569575	XM_014141103.1	-
ssa01	14880701	14881985	peak_1732	0	106569018	ssa01	14828280	15011417	+	ssa01	14448322	15330250	ssa01_14448322_15330250	ssa01	15171219	15183636	106569909	XM_014141677.1	+
ssa01	14880701	14881985	peak_1732	0	106569018	ssa01	14828280	15011417	+	ssa01	14448322	15330250	ssa01_14448322_15330250	ssa01	15206448	15245522	106570006	XM_014141899.1	+
ssa01	14880701	14881985	peak_1732	0	106569018	ssa01	14828280	15011417	+	ssa01	14448322	15330250	ssa01_14448322_15330250	ssa01	15265381	15290768	106570292	XM_014142493.1	-
ssa01	14880701	14881985	peak_1732	0	106569018	ssa01	14828280	15011417	+	ssa01	14448322	15330250	ssa01_14448322_15330250	ssa01	15290753	15313630	106569455	XM_014140862.1	-
ssa01	14880701	14881985	peak_1732	0	106569018	ssa01	14828280	15011417	+	ssa01	14448322	15330250	ssa01_14448322_15330250	ssa01	14810654	14825070	106568883	XM_014139699.1	+
ssa01	14880701	14881985	peak_1732	0	106569018	ssa01	14828280	15011417	+	ssa01	14448322	15330250	ssa01_14448322_15330250	ssa01	14828280	15011417	106569018	XM_014139973.1	+
ssa01	14880701	14881985	peak_1732	0	106569018	ssa01	14828280	15011417	+	ssa01	14448322	15330250	ssa01_14448322_15330250	ssa01	14653871	14729680	106567792	XM_014137658.1	+
ssa01	14883622	14884302	peak_1733	0	106569018	ssa01	14828280	15011417	+	ssa01	14448322	15330250	ssa01_14448322_15330250	ssa01	14454123	14461831	106566078	XM_014133944.1	+
ssa01	14883622	14884302	peak_1733	0	106569018	ssa01	14828280	15011417	+	ssa01	14448322	15330250	ssa01_14448322_15330250	ssa01	14534453	14542161	106567189	XM_014136322.1	+
ssa01	14883622	14884302	peak_1733	0	106569018	ssa01	14828280	15011417	+	ssa01	14448322	15330250	ssa01_14448322_15330250	ssa01	14641979	14643594	106569215	XM_014140396.1	-
ssa01	14883622	14884302	peak_1733	0	106569018	ssa01	14828280	15011417	+	ssa01	14448322	15330250	ssa01_14448322_15330250	ssa01	14795027	14795692	106568847	XR_001320408.1	+
ssa01	14883622	14884302	peak_1733	0	106569018	ssa01	14828280	15011417	+	ssa01	14448322	15330250	ssa01_14448322_15330250	ssa01	14797024	14810168	106568770	XM_014139493.1	-
ssa01	14883622	14884302	peak_1733	0	106569018	ssa01	14828280	15011417	+	ssa01	14448322	15330250	ssa01_14448322_15330250	ssa01	15115072	15120229	106569385	XM_014140746.1	+
ssa01	14883622	14884302	peak_1733	0	106569018	ssa01	14828280	15011417	+	ssa01	14448322	15330250	ssa01_14448322_15330250	ssa01	15162754	15171187	106569848	XM_014141551.1	-
ssa01	14883622	14884302	peak_1733	0	106569018	ssa01	14828280	15011417	+	ssa01	14448322	15330250	ssa01_14448322_15330250	ssa01	15191203	15192456	106569968	XR_001320597.1	-
ssa01	14883622	14884302	peak_1733	0	106569018	ssa01	14828280	15011417	+	ssa01	14448322	15330250	ssa01_14448322_15330250	ssa01	15323513	15324620	106570354	XR_001320654.1	+
ssa01	14883622	14884302	peak_1733	0	106569018	ssa01	14828280	15011417	+	ssa01	14448322	15330250	ssa01_14448322_15330250	ssa01	14485426	14515593	106567073	XM_014135981.1	+
ssa01	14883622	14884302	peak_1733	0	106569018	ssa01	14828280	15011417	+	ssa01	14448322	15330250	ssa01_14448322_15330250	ssa01	14562190	14574399	106567335	XM_014136656.1	+
ssa01	14883622	14884302	peak_1733	0	106569018	ssa01	14828280	15011417	+	ssa01	14448322	15330250	ssa01_14448322_15330250	ssa01	14572869	14613311	106567684	XM_014137299.1	-
ssa01	14883622	14884302	peak_1733	0	106569018	ssa01	14828280	15011417	+	ssa01	14448322	15330250	ssa01_14448322_15330250	ssa01	14711902	14713145	106568139	XR_001320239.1	+
ssa01	14883622	14884302	peak_1733	0	106569018	ssa01	14828280	15011417	+	ssa01	14448322	15330250	ssa01_14448322_15330250	ssa01	14733559	14755862	106568224	XM_014138874.1	-
ssa01	14883622	14884302	peak_1733	0	106569018	ssa01	14828280	15011417	+	ssa01	14448322	15330250	ssa01_14448322_15330250	ssa01	14769178	14787017	106568712	XM_014139329.1	-
ssa01	14883622	14884302	peak_1733	0	106569018	ssa01	14828280	15011417	+	ssa01	14448322	15330250	ssa01_14448322_15330250	ssa01	15126693	15162467	106569575	XM_014141103.1	-
ssa01	14883622	14884302	peak_1733	0	106569018	ssa01	14828280	15011417	+	ssa01	14448322	15330250	ssa01_14448322_15330250	ssa01	15171219	15183636	106569909	XM_014141677.1	+
ssa01	14883622	14884302	peak_1733	0	106569018	ssa01	14828280	15011417	+	ssa01	14448322	15330250	ssa01_14448322_15330250	ssa01	15206448	15245522	106570006	XM_014141899.1	+
ssa01	14883622	14884302	peak_1733	0	106569018	ssa01	14828280	15011417	+	ssa01	14448322	15330250	ssa01_14448322_15330250	ssa01	15265381	15290768	106570292	XM_014142493.1	-
ssa01	14883622	14884302	peak_1733	0	106569018	ssa01	14828280	15011417	+	ssa01	14448322	15330250	ssa01_14448322_15330250	ssa01	15290753	15313630	106569455	XM_014140862.1	-
ssa01	14883622	14884302	peak_1733	0	106569018	ssa01	14828280	15011417	+	ssa01	14448322	15330250	ssa01_14448322_15330250	ssa01	14810654	14825070	106568883	XM_014139699.1	+
ssa01	14883622	14884302	peak_1733	0	106569018	ssa01	14828280	15011417	+	ssa01	14448322	15330250	ssa01_14448322_15330250	ssa01	14828280	15011417	106569018	XM_014139973.1	+
ssa01	14883622	14884302	peak_1733	0	106569018	ssa01	14828280	15011417	+	ssa01	14448322	15330250	ssa01_14448322_15330250	ssa01	14653871	14729680	106567792	XM_014137658.1	+
ssa01	14891154	14892004	peak_1734	0	106569018	ssa01	14828280	15011417	+	ssa01	14448322	15330250	ssa01_14448322_15330250	ssa01	14454123	14461831	106566078	XM_014133944.1	+
ssa01	14891154	14892004	peak_1734	0	106569018	ssa01	14828280	15011417	+	ssa01	14448322	15330250	ssa01_14448322_15330250	ssa01	14534453	14542161	106567189	XM_014136322.1	+
ssa01	14891154	14892004	peak_1734	0	106569018	ssa01	14828280	15011417	+	ssa01	14448322	15330250	ssa01_14448322_15330250	ssa01	14641979	14643594	106569215	XM_014140396.1	-
ssa01	14891154	14892004	peak_1734	0	106569018	ssa01	14828280	15011417	+	ssa01	14448322	15330250	ssa01_14448322_15330250	ssa01	14795027	14795692	106568847	XR_001320408.1	+
ssa01	14891154	14892004	peak_1734	0	106569018	ssa01	14828280	15011417	+	ssa01	14448322	15330250	ssa01_14448322_15330250	ssa01	14797024	14810168	106568770	XM_014139493.1	-
ssa01	14891154	14892004	peak_1734	0	106569018	ssa01	14828280	15011417	+	ssa01	14448322	15330250	ssa01_14448322_15330250	ssa01	15115072	15120229	106569385	XM_014140746.1	+
ssa01	14891154	14892004	peak_1734	0	106569018	ssa01	14828280	15011417	+	ssa01	14448322	15330250	ssa01_14448322_15330250	ssa01	15162754	15171187	106569848	XM_014141551.1	-
ssa01	14891154	14892004	peak_1734	0	106569018	ssa01	14828280	15011417	+	ssa01	14448322	15330250	ssa01_14448322_15330250	ssa01	15191203	15192456	106569968	XR_001320597.1	-
ssa01	14891154	14892004	peak_1734	0	106569018	ssa01	14828280	15011417	+	ssa01	14448322	15330250	ssa01_14448322_15330250	ssa01	15323513	15324620	106570354	XR_001320654.1	+
ssa01	14891154	14892004	peak_1734	0	106569018	ssa01	14828280	15011417	+	ssa01	14448322	15330250	ssa01_14448322_15330250	ssa01	14485426	14515593	106567073	XM_014135981.1	+
ssa01	14891154	14892004	peak_1734	0	106569018	ssa01	14828280	15011417	+	ssa01	14448322	15330250	ssa01_14448322_15330250	ssa01	14562190	14574399	106567335	XM_014136656.1	+
ssa01	14891154	14892004	peak_1734	0	106569018	ssa01	14828280	15011417	+	ssa01	14448322	15330250	ssa01_14448322_15330250	ssa01	14572869	14613311	106567684	XM_014137299.1	-
ssa01	14891154	14892004	peak_1734	0	106569018	ssa01	14828280	15011417	+	ssa01	14448322	15330250	ssa01_14448322_15330250	ssa01	14711902	14713145	106568139	XR_001320239.1	+
ssa01	14891154	14892004	peak_1734	0	106569018	ssa01	14828280	15011417	+	ssa01	14448322	15330250	ssa01_14448322_15330250	ssa01	14733559	14755862	106568224	XM_014138874.1	-
ssa01	14891154	14892004	peak_1734	0	106569018	ssa01	14828280	15011417	+	ssa01	14448322	15330250	ssa01_14448322_15330250	ssa01	14769178	14787017	106568712	XM_014139329.1	-
ssa01	14891154	14892004	peak_1734	0	106569018	ssa01	14828280	15011417	+	ssa01	14448322	15330250	ssa01_14448322_15330250	ssa01	15126693	15162467	106569575	XM_014141103.1	-
ssa01	14891154	14892004	peak_1734	0	106569018	ssa01	14828280	15011417	+	ssa01	14448322	15330250	ssa01_14448322_15330250	ssa01	15171219	15183636	106569909	XM_014141677.1	+
ssa01	14891154	14892004	peak_1734	0	106569018	ssa01	14828280	15011417	+	ssa01	14448322	15330250	ssa01_14448322_15330250	ssa01	15206448	15245522	106570006	XM_014141899.1	+
ssa01	14891154	14892004	peak_1734	0	106569018	ssa01	14828280	15011417	+	ssa01	14448322	15330250	ssa01_14448322_15330250	ssa01	15265381	15290768	106570292	XM_014142493.1	-
ssa01	14891154	14892004	peak_1734	0	106569018	ssa01	14828280	15011417	+	ssa01	14448322	15330250	ssa01_14448322_15330250	ssa01	15290753	15313630	106569455	XM_014140862.1	-
ssa01	14891154	14892004	peak_1734	0	106569018	ssa01	14828280	15011417	+	ssa01	14448322	15330250	ssa01_14448322_15330250	ssa01	14810654	14825070	106568883	XM_014139699.1	+
ssa01	14891154	14892004	peak_1734	0	106569018	ssa01	14828280	15011417	+	ssa01	14448322	15330250	ssa01_14448322_15330250	ssa01	14828280	15011417	106569018	XM_014139973.1	+
ssa01	14891154	14892004	peak_1734	0	106569018	ssa01	14828280	15011417	+	ssa01	14448322	15330250	ssa01_14448322_15330250	ssa01	14653871	14729680	106567792	XM_014137658.1	+
ssa01	14892552	14893116	peak_1735	0	106569018	ssa01	14828280	15011417	+	ssa01	14448322	15330250	ssa01_14448322_15330250	ssa01	14454123	14461831	106566078	XM_014133944.1	+
ssa01	14892552	14893116	peak_1735	0	106569018	ssa01	14828280	15011417	+	ssa01	14448322	15330250	ssa01_14448322_15330250	ssa01	14534453	14542161	106567189	XM_014136322.1	+
ssa01	14892552	14893116	peak_1735	0	106569018	ssa01	14828280	15011417	+	ssa01	14448322	15330250	ssa01_14448322_15330250	ssa01	14641979	14643594	106569215	XM_014140396.1	-
ssa01	14892552	14893116	peak_1735	0	106569018	ssa01	14828280	15011417	+	ssa01	14448322	15330250	ssa01_14448322_15330250	ssa01	14795027	14795692	106568847	XR_001320408.1	+
ssa01	14892552	14893116	peak_1735	0	106569018	ssa01	14828280	15011417	+	ssa01	14448322	15330250	ssa01_14448322_15330250	ssa01	14797024	14810168	106568770	XM_014139493.1	-
ssa01	14892552	14893116	peak_1735	0	106569018	ssa01	14828280	15011417	+	ssa01	14448322	15330250	ssa01_14448322_15330250	ssa01	15115072	15120229	106569385	XM_014140746.1	+
ssa01	14892552	14893116	peak_1735	0	106569018	ssa01	14828280	15011417	+	ssa01	14448322	15330250	ssa01_14448322_15330250	ssa01	15162754	15171187	106569848	XM_014141551.1	-
ssa01	14892552	14893116	peak_1735	0	106569018	ssa01	14828280	15011417	+	ssa01	14448322	15330250	ssa01_14448322_15330250	ssa01	15191203	15192456	106569968	XR_001320597.1	-
ssa01	14892552	14893116	peak_1735	0	106569018	ssa01	14828280	15011417	+	ssa01	14448322	15330250	ssa01_14448322_15330250	ssa01	15323513	15324620	106570354	XR_001320654.1	+
ssa01	14892552	14893116	peak_1735	0	106569018	ssa01	14828280	15011417	+	ssa01	14448322	15330250	ssa01_14448322_15330250	ssa01	14485426	14515593	106567073	XM_014135981.1	+
ssa01	14892552	14893116	peak_1735	0	106569018	ssa01	14828280	15011417	+	ssa01	14448322	15330250	ssa01_14448322_15330250	ssa01	14562190	14574399	106567335	XM_014136656.1	+
ssa01	14892552	14893116	peak_1735	0	106569018	ssa01	14828280	15011417	+	ssa01	14448322	15330250	ssa01_14448322_15330250	ssa01	14572869	14613311	106567684	XM_014137299.1	-
ssa01	14892552	14893116	peak_1735	0	106569018	ssa01	14828280	15011417	+	ssa01	14448322	15330250	ssa01_14448322_15330250	ssa01	14711902	14713145	106568139	XR_001320239.1	+
ssa01	14892552	14893116	peak_1735	0	106569018	ssa01	14828280	15011417	+	ssa01	14448322	15330250	ssa01_14448322_15330250	ssa01	14733559	14755862	106568224	XM_014138874.1	-
ssa01	14892552	14893116	peak_1735	0	106569018	ssa01	14828280	15011417	+	ssa01	14448322	15330250	ssa01_14448322_15330250	ssa01	14769178	14787017	106568712	XM_014139329.1	-
ssa01	14892552	14893116	peak_1735	0	106569018	ssa01	14828280	15011417	+	ssa01	14448322	15330250	ssa01_14448322_15330250	ssa01	15126693	15162467	106569575	XM_014141103.1	-
ssa01	14892552	14893116	peak_1735	0	106569018	ssa01	14828280	15011417	+	ssa01	14448322	15330250	ssa01_14448322_15330250	ssa01	15171219	15183636	106569909	XM_014141677.1	+
ssa01	14892552	14893116	peak_1735	0	106569018	ssa01	14828280	15011417	+	ssa01	14448322	15330250	ssa01_14448322_15330250	ssa01	15206448	15245522	106570006	XM_014141899.1	+
ssa01	14892552	14893116	peak_1735	0	106569018	ssa01	14828280	15011417	+	ssa01	14448322	15330250	ssa01_14448322_15330250	ssa01	15265381	15290768	106570292	XM_014142493.1	-
ssa01	14892552	14893116	peak_1735	0	106569018	ssa01	14828280	15011417	+	ssa01	14448322	15330250	ssa01_14448322_15330250	ssa01	15290753	15313630	106569455	XM_014140862.1	-
ssa01	14892552	14893116	peak_1735	0	106569018	ssa01	14828280	15011417	+	ssa01	14448322	15330250	ssa01_14448322_15330250	ssa01	14810654	14825070	106568883	XM_014139699.1	+
ssa01	14892552	14893116	peak_1735	0	106569018	ssa01	14828280	15011417	+	ssa01	14448322	15330250	ssa01_14448322_15330250	ssa01	14828280	15011417	106569018	XM_014139973.1	+
ssa01	14892552	14893116	peak_1735	0	106569018	ssa01	14828280	15011417	+	ssa01	14448322	15330250	ssa01_14448322_15330250	ssa01	14653871	14729680	106567792	XM_014137658.1	+
ssa01	14893525	14893984	peak_1736	0	106569018	ssa01	14828280	15011417	+	ssa01	14448322	15330250	ssa01_14448322_15330250	ssa01	14454123	14461831	106566078	XM_014133944.1	+
ssa01	14893525	14893984	peak_1736	0	106569018	ssa01	14828280	15011417	+	ssa01	14448322	15330250	ssa01_14448322_15330250	ssa01	14534453	14542161	106567189	XM_014136322.1	+
ssa01	14893525	14893984	peak_1736	0	106569018	ssa01	14828280	15011417	+	ssa01	14448322	15330250	ssa01_14448322_15330250	ssa01	14641979	14643594	106569215	XM_014140396.1	-
ssa01	14893525	14893984	peak_1736	0	106569018	ssa01	14828280	15011417	+	ssa01	14448322	15330250	ssa01_14448322_15330250	ssa01	14795027	14795692	106568847	XR_001320408.1	+
ssa01	14893525	14893984	peak_1736	0	106569018	ssa01	14828280	15011417	+	ssa01	14448322	15330250	ssa01_14448322_15330250	ssa01	14797024	14810168	106568770	XM_014139493.1	-
ssa01	14893525	14893984	peak_1736	0	106569018	ssa01	14828280	15011417	+	ssa01	14448322	15330250	ssa01_14448322_15330250	ssa01	15115072	15120229	106569385	XM_014140746.1	+
ssa01	14893525	14893984	peak_1736	0	106569018	ssa01	14828280	15011417	+	ssa01	14448322	15330250	ssa01_14448322_15330250	ssa01	15162754	15171187	106569848	XM_014141551.1	-
ssa01	14893525	14893984	peak_1736	0	106569018	ssa01	14828280	15011417	+	ssa01	14448322	15330250	ssa01_14448322_15330250	ssa01	15191203	15192456	106569968	XR_001320597.1	-
ssa01	14893525	14893984	peak_1736	0	106569018	ssa01	14828280	15011417	+	ssa01	14448322	15330250	ssa01_14448322_15330250	ssa01	15323513	15324620	106570354	XR_001320654.1	+
ssa01	14893525	14893984	peak_1736	0	106569018	ssa01	14828280	15011417	+	ssa01	14448322	15330250	ssa01_14448322_15330250	ssa01	14485426	14515593	106567073	XM_014135981.1	+
ssa01	14893525	14893984	peak_1736	0	106569018	ssa01	14828280	15011417	+	ssa01	14448322	15330250	ssa01_14448322_15330250	ssa01	14562190	14574399	106567335	XM_014136656.1	+
ssa01	14893525	14893984	peak_1736	0	106569018	ssa01	14828280	15011417	+	ssa01	14448322	15330250	ssa01_14448322_15330250	ssa01	14572869	14613311	106567684	XM_014137299.1	-
ssa01	14893525	14893984	peak_1736	0	106569018	ssa01	14828280	15011417	+	ssa01	14448322	15330250	ssa01_14448322_15330250	ssa01	14711902	14713145	106568139	XR_001320239.1	+
ssa01	14893525	14893984	peak_1736	0	106569018	ssa01	14828280	15011417	+	ssa01	14448322	15330250	ssa01_14448322_15330250	ssa01	14733559	14755862	106568224	XM_014138874.1	-
ssa01	14893525	14893984	peak_1736	0	106569018	ssa01	14828280	15011417	+	ssa01	14448322	15330250	ssa01_14448322_15330250	ssa01	14769178	14787017	106568712	XM_014139329.1	-
ssa01	14893525	14893984	peak_1736	0	106569018	ssa01	14828280	15011417	+	ssa01	14448322	15330250	ssa01_14448322_15330250	ssa01	15126693	15162467	106569575	XM_014141103.1	-
ssa01	14893525	14893984	peak_1736	0	106569018	ssa01	14828280	15011417	+	ssa01	14448322	15330250	ssa01_14448322_15330250	ssa01	15171219	15183636	106569909	XM_014141677.1	+
ssa01	14893525	14893984	peak_1736	0	106569018	ssa01	14828280	15011417	+	ssa01	14448322	15330250	ssa01_14448322_15330250	ssa01	15206448	15245522	106570006	XM_014141899.1	+
ssa01	14893525	14893984	peak_1736	0	106569018	ssa01	14828280	15011417	+	ssa01	14448322	15330250	ssa01_14448322_15330250	ssa01	15265381	15290768	106570292	XM_014142493.1	-
ssa01	14893525	14893984	peak_1736	0	106569018	ssa01	14828280	15011417	+	ssa01	14448322	15330250	ssa01_14448322_15330250	ssa01	15290753	15313630	106569455	XM_014140862.1	-
ssa01	14893525	14893984	peak_1736	0	106569018	ssa01	14828280	15011417	+	ssa01	14448322	15330250	ssa01_14448322_15330250	ssa01	14810654	14825070	106568883	XM_014139699.1	+
ssa01	14893525	14893984	peak_1736	0	106569018	ssa01	14828280	15011417	+	ssa01	14448322	15330250	ssa01_14448322_15330250	ssa01	14828280	15011417	106569018	XM_014139973.1	+
ssa01	14893525	14893984	peak_1736	0	106569018	ssa01	14828280	15011417	+	ssa01	14448322	15330250	ssa01_14448322_15330250	ssa01	14653871	14729680	106567792	XM_014137658.1	+
ssa01	14896412	14896900	peak_1737	0	106569018	ssa01	14828280	15011417	+	ssa01	14448322	15330250	ssa01_14448322_15330250	ssa01	14454123	14461831	106566078	XM_014133944.1	+
ssa01	14896412	14896900	peak_1737	0	106569018	ssa01	14828280	15011417	+	ssa01	14448322	15330250	ssa01_14448322_15330250	ssa01	14534453	14542161	106567189	XM_014136322.1	+
ssa01	14896412	14896900	peak_1737	0	106569018	ssa01	14828280	15011417	+	ssa01	14448322	15330250	ssa01_14448322_15330250	ssa01	14641979	14643594	106569215	XM_014140396.1	-
ssa01	14896412	14896900	peak_1737	0	106569018	ssa01	14828280	15011417	+	ssa01	14448322	15330250	ssa01_14448322_15330250	ssa01	14795027	14795692	106568847	XR_001320408.1	+
ssa01	14896412	14896900	peak_1737	0	106569018	ssa01	14828280	15011417	+	ssa01	14448322	15330250	ssa01_14448322_15330250	ssa01	14797024	14810168	106568770	XM_014139493.1	-
ssa01	14896412	14896900	peak_1737	0	106569018	ssa01	14828280	15011417	+	ssa01	14448322	15330250	ssa01_14448322_15330250	ssa01	15115072	15120229	106569385	XM_014140746.1	+
ssa01	14896412	14896900	peak_1737	0	106569018	ssa01	14828280	15011417	+	ssa01	14448322	15330250	ssa01_14448322_15330250	ssa01	15162754	15171187	106569848	XM_014141551.1	-
ssa01	14896412	14896900	peak_1737	0	106569018	ssa01	14828280	15011417	+	ssa01	14448322	15330250	ssa01_14448322_15330250	ssa01	15191203	15192456	106569968	XR_001320597.1	-
ssa01	14896412	14896900	peak_1737	0	106569018	ssa01	14828280	15011417	+	ssa01	14448322	15330250	ssa01_14448322_15330250	ssa01	15323513	15324620	106570354	XR_001320654.1	+
ssa01	14896412	14896900	peak_1737	0	106569018	ssa01	14828280	15011417	+	ssa01	14448322	15330250	ssa01_14448322_15330250	ssa01	14485426	14515593	106567073	XM_014135981.1	+
ssa01	14896412	14896900	peak_1737	0	106569018	ssa01	14828280	15011417	+	ssa01	14448322	15330250	ssa01_14448322_15330250	ssa01	14562190	14574399	106567335	XM_014136656.1	+
ssa01	14896412	14896900	peak_1737	0	106569018	ssa01	14828280	15011417	+	ssa01	14448322	15330250	ssa01_14448322_15330250	ssa01	14572869	14613311	106567684	XM_014137299.1	-
ssa01	14896412	14896900	peak_1737	0	106569018	ssa01	14828280	15011417	+	ssa01	14448322	15330250	ssa01_14448322_15330250	ssa01	14711902	14713145	106568139	XR_001320239.1	+
ssa01	14896412	14896900	peak_1737	0	106569018	ssa01	14828280	15011417	+	ssa01	14448322	15330250	ssa01_14448322_15330250	ssa01	14733559	14755862	106568224	XM_014138874.1	-
ssa01	14896412	14896900	peak_1737	0	106569018	ssa01	14828280	15011417	+	ssa01	14448322	15330250	ssa01_14448322_15330250	ssa01	14769178	14787017	106568712	XM_014139329.1	-
ssa01	14896412	14896900	peak_1737	0	106569018	ssa01	14828280	15011417	+	ssa01	14448322	15330250	ssa01_14448322_15330250	ssa01	15126693	15162467	106569575	XM_014141103.1	-
ssa01	14896412	14896900	peak_1737	0	106569018	ssa01	14828280	15011417	+	ssa01	14448322	15330250	ssa01_14448322_15330250	ssa01	15171219	15183636	106569909	XM_014141677.1	+
ssa01	14896412	14896900	peak_1737	0	106569018	ssa01	14828280	15011417	+	ssa01	14448322	15330250	ssa01_14448322_15330250	ssa01	15206448	15245522	106570006	XM_014141899.1	+
ssa01	14896412	14896900	peak_1737	0	106569018	ssa01	14828280	15011417	+	ssa01	14448322	15330250	ssa01_14448322_15330250	ssa01	15265381	15290768	106570292	XM_014142493.1	-
ssa01	14896412	14896900	peak_1737	0	106569018	ssa01	14828280	15011417	+	ssa01	14448322	15330250	ssa01_14448322_15330250	ssa01	15290753	15313630	106569455	XM_014140862.1	-
ssa01	14896412	14896900	peak_1737	0	106569018	ssa01	14828280	15011417	+	ssa01	14448322	15330250	ssa01_14448322_15330250	ssa01	14810654	14825070	106568883	XM_014139699.1	+
ssa01	14896412	14896900	peak_1737	0	106569018	ssa01	14828280	15011417	+	ssa01	14448322	15330250	ssa01_14448322_15330250	ssa01	14828280	15011417	106569018	XM_014139973.1	+
ssa01	14896412	14896900	peak_1737	0	106569018	ssa01	14828280	15011417	+	ssa01	14448322	15330250	ssa01_14448322_15330250	ssa01	14653871	14729680	106567792	XM_014137658.1	+
ssa01	14898562	14898988	peak_1738	0	106569018	ssa01	14828280	15011417	+	ssa01	14448322	15330250	ssa01_14448322_15330250	ssa01	14454123	14461831	106566078	XM_014133944.1	+
ssa01	14898562	14898988	peak_1738	0	106569018	ssa01	14828280	15011417	+	ssa01	14448322	15330250	ssa01_14448322_15330250	ssa01	14534453	14542161	106567189	XM_014136322.1	+
ssa01	14898562	14898988	peak_1738	0	106569018	ssa01	14828280	15011417	+	ssa01	14448322	15330250	ssa01_14448322_15330250	ssa01	14641979	14643594	106569215	XM_014140396.1	-
ssa01	14898562	14898988	peak_1738	0	106569018	ssa01	14828280	15011417	+	ssa01	14448322	15330250	ssa01_14448322_15330250	ssa01	14795027	14795692	106568847	XR_001320408.1	+
ssa01	14898562	14898988	peak_1738	0	106569018	ssa01	14828280	15011417	+	ssa01	14448322	15330250	ssa01_14448322_15330250	ssa01	14797024	14810168	106568770	XM_014139493.1	-
ssa01	14898562	14898988	peak_1738	0	106569018	ssa01	14828280	15011417	+	ssa01	14448322	15330250	ssa01_14448322_15330250	ssa01	15115072	15120229	106569385	XM_014140746.1	+
ssa01	14898562	14898988	peak_1738	0	106569018	ssa01	14828280	15011417	+	ssa01	14448322	15330250	ssa01_14448322_15330250	ssa01	15162754	15171187	106569848	XM_014141551.1	-
ssa01	14898562	14898988	peak_1738	0	106569018	ssa01	14828280	15011417	+	ssa01	14448322	15330250	ssa01_14448322_15330250	ssa01	15191203	15192456	106569968	XR_001320597.1	-
ssa01	14898562	14898988	peak_1738	0	106569018	ssa01	14828280	15011417	+	ssa01	14448322	15330250	ssa01_14448322_15330250	ssa01	15323513	15324620	106570354	XR_001320654.1	+
ssa01	14898562	14898988	peak_1738	0	106569018	ssa01	14828280	15011417	+	ssa01	14448322	15330250	ssa01_14448322_15330250	ssa01	14485426	14515593	106567073	XM_014135981.1	+
ssa01	14898562	14898988	peak_1738	0	106569018	ssa01	14828280	15011417	+	ssa01	14448322	15330250	ssa01_14448322_15330250	ssa01	14562190	14574399	106567335	XM_014136656.1	+
ssa01	14898562	14898988	peak_1738	0	106569018	ssa01	14828280	15011417	+	ssa01	14448322	15330250	ssa01_14448322_15330250	ssa01	14572869	14613311	106567684	XM_014137299.1	-
ssa01	14898562	14898988	peak_1738	0	106569018	ssa01	14828280	15011417	+	ssa01	14448322	15330250	ssa01_14448322_15330250	ssa01	14711902	14713145	106568139	XR_001320239.1	+
ssa01	14898562	14898988	peak_1738	0	106569018	ssa01	14828280	15011417	+	ssa01	14448322	15330250	ssa01_14448322_15330250	ssa01	14733559	14755862	106568224	XM_014138874.1	-
ssa01	14898562	14898988	peak_1738	0	106569018	ssa01	14828280	15011417	+	ssa01	14448322	15330250	ssa01_14448322_15330250	ssa01	14769178	14787017	106568712	XM_014139329.1	-
ssa01	14898562	14898988	peak_1738	0	106569018	ssa01	14828280	15011417	+	ssa01	14448322	15330250	ssa01_14448322_15330250	ssa01	15126693	15162467	106569575	XM_014141103.1	-
ssa01	14898562	14898988	peak_1738	0	106569018	ssa01	14828280	15011417	+	ssa01	14448322	15330250	ssa01_14448322_15330250	ssa01	15171219	15183636	106569909	XM_014141677.1	+
ssa01	14898562	14898988	peak_1738	0	106569018	ssa01	14828280	15011417	+	ssa01	14448322	15330250	ssa01_14448322_15330250	ssa01	15206448	15245522	106570006	XM_014141899.1	+
ssa01	14898562	14898988	peak_1738	0	106569018	ssa01	14828280	15011417	+	ssa01	14448322	15330250	ssa01_14448322_15330250	ssa01	15265381	15290768	106570292	XM_014142493.1	-
ssa01	14898562	14898988	peak_1738	0	106569018	ssa01	14828280	15011417	+	ssa01	14448322	15330250	ssa01_14448322_15330250	ssa01	15290753	15313630	106569455	XM_014140862.1	-
ssa01	14898562	14898988	peak_1738	0	106569018	ssa01	14828280	15011417	+	ssa01	14448322	15330250	ssa01_14448322_15330250	ssa01	14810654	14825070	106568883	XM_014139699.1	+
ssa01	14898562	14898988	peak_1738	0	106569018	ssa01	14828280	15011417	+	ssa01	14448322	15330250	ssa01_14448322_15330250	ssa01	14828280	15011417	106569018	XM_014139973.1	+
ssa01	14898562	14898988	peak_1738	0	106569018	ssa01	14828280	15011417	+	ssa01	14448322	15330250	ssa01_14448322_15330250	ssa01	14653871	14729680	106567792	XM_014137658.1	+
ssa01	14899105	14899327	peak_1739	0	106569018	ssa01	14828280	15011417	+	ssa01	14448322	15330250	ssa01_14448322_15330250	ssa01	14454123	14461831	106566078	XM_014133944.1	+
ssa01	14899105	14899327	peak_1739	0	106569018	ssa01	14828280	15011417	+	ssa01	14448322	15330250	ssa01_14448322_15330250	ssa01	14534453	14542161	106567189	XM_014136322.1	+
ssa01	14899105	14899327	peak_1739	0	106569018	ssa01	14828280	15011417	+	ssa01	14448322	15330250	ssa01_14448322_15330250	ssa01	14641979	14643594	106569215	XM_014140396.1	-
ssa01	14899105	14899327	peak_1739	0	106569018	ssa01	14828280	15011417	+	ssa01	14448322	15330250	ssa01_14448322_15330250	ssa01	14795027	14795692	106568847	XR_001320408.1	+
ssa01	14899105	14899327	peak_1739	0	106569018	ssa01	14828280	15011417	+	ssa01	14448322	15330250	ssa01_14448322_15330250	ssa01	14797024	14810168	106568770	XM_014139493.1	-
ssa01	14899105	14899327	peak_1739	0	106569018	ssa01	14828280	15011417	+	ssa01	14448322	15330250	ssa01_14448322_15330250	ssa01	15115072	15120229	106569385	XM_014140746.1	+
ssa01	14899105	14899327	peak_1739	0	106569018	ssa01	14828280	15011417	+	ssa01	14448322	15330250	ssa01_14448322_15330250	ssa01	15162754	15171187	106569848	XM_014141551.1	-
ssa01	14899105	14899327	peak_1739	0	106569018	ssa01	14828280	15011417	+	ssa01	14448322	15330250	ssa01_14448322_15330250	ssa01	15191203	15192456	106569968	XR_001320597.1	-
ssa01	14899105	14899327	peak_1739	0	106569018	ssa01	14828280	15011417	+	ssa01	14448322	15330250	ssa01_14448322_15330250	ssa01	15323513	15324620	106570354	XR_001320654.1	+
ssa01	14899105	14899327	peak_1739	0	106569018	ssa01	14828280	15011417	+	ssa01	14448322	15330250	ssa01_14448322_15330250	ssa01	14485426	14515593	106567073	XM_014135981.1	+
ssa01	14899105	14899327	peak_1739	0	106569018	ssa01	14828280	15011417	+	ssa01	14448322	15330250	ssa01_14448322_15330250	ssa01	14562190	14574399	106567335	XM_014136656.1	+
ssa01	14899105	14899327	peak_1739	0	106569018	ssa01	14828280	15011417	+	ssa01	14448322	15330250	ssa01_14448322_15330250	ssa01	14572869	14613311	106567684	XM_014137299.1	-
ssa01	14899105	14899327	peak_1739	0	106569018	ssa01	14828280	15011417	+	ssa01	14448322	15330250	ssa01_14448322_15330250	ssa01	14711902	14713145	106568139	XR_001320239.1	+
ssa01	14899105	14899327	peak_1739	0	106569018	ssa01	14828280	15011417	+	ssa01	14448322	15330250	ssa01_14448322_15330250	ssa01	14733559	14755862	106568224	XM_014138874.1	-
ssa01	14899105	14899327	peak_1739	0	106569018	ssa01	14828280	15011417	+	ssa01	14448322	15330250	ssa01_14448322_15330250	ssa01	14769178	14787017	106568712	XM_014139329.1	-
ssa01	14899105	14899327	peak_1739	0	106569018	ssa01	14828280	15011417	+	ssa01	14448322	15330250	ssa01_14448322_15330250	ssa01	15126693	15162467	106569575	XM_014141103.1	-
ssa01	14899105	14899327	peak_1739	0	106569018	ssa01	14828280	15011417	+	ssa01	14448322	15330250	ssa01_14448322_15330250	ssa01	15171219	15183636	106569909	XM_014141677.1	+
ssa01	14899105	14899327	peak_1739	0	106569018	ssa01	14828280	15011417	+	ssa01	14448322	15330250	ssa01_14448322_15330250	ssa01	15206448	15245522	106570006	XM_014141899.1	+
ssa01	14899105	14899327	peak_1739	0	106569018	ssa01	14828280	15011417	+	ssa01	14448322	15330250	ssa01_14448322_15330250	ssa01	15265381	15290768	106570292	XM_014142493.1	-
ssa01	14899105	14899327	peak_1739	0	106569018	ssa01	14828280	15011417	+	ssa01	14448322	15330250	ssa01_14448322_15330250	ssa01	15290753	15313630	106569455	XM_014140862.1	-
ssa01	14899105	14899327	peak_1739	0	106569018	ssa01	14828280	15011417	+	ssa01	14448322	15330250	ssa01_14448322_15330250	ssa01	14810654	14825070	106568883	XM_014139699.1	+
ssa01	14899105	14899327	peak_1739	0	106569018	ssa01	14828280	15011417	+	ssa01	14448322	15330250	ssa01_14448322_15330250	ssa01	14828280	15011417	106569018	XM_014139973.1	+
ssa01	14899105	14899327	peak_1739	0	106569018	ssa01	14828280	15011417	+	ssa01	14448322	15330250	ssa01_14448322_15330250	ssa01	14653871	14729680	106567792	XM_014137658.1	+
ssa01	14906583	14908239	peak_1740	0	106569018	ssa01	14828280	15011417	+	ssa01	14448322	15330250	ssa01_14448322_15330250	ssa01	14454123	14461831	106566078	XM_014133944.1	+
ssa01	14906583	14908239	peak_1740	0	106569018	ssa01	14828280	15011417	+	ssa01	14448322	15330250	ssa01_14448322_15330250	ssa01	14534453	14542161	106567189	XM_014136322.1	+
ssa01	14906583	14908239	peak_1740	0	106569018	ssa01	14828280	15011417	+	ssa01	14448322	15330250	ssa01_14448322_15330250	ssa01	14641979	14643594	106569215	XM_014140396.1	-
ssa01	14906583	14908239	peak_1740	0	106569018	ssa01	14828280	15011417	+	ssa01	14448322	15330250	ssa01_14448322_15330250	ssa01	14795027	14795692	106568847	XR_001320408.1	+
ssa01	14906583	14908239	peak_1740	0	106569018	ssa01	14828280	15011417	+	ssa01	14448322	15330250	ssa01_14448322_15330250	ssa01	14797024	14810168	106568770	XM_014139493.1	-
ssa01	14906583	14908239	peak_1740	0	106569018	ssa01	14828280	15011417	+	ssa01	14448322	15330250	ssa01_14448322_15330250	ssa01	15115072	15120229	106569385	XM_014140746.1	+
ssa01	14906583	14908239	peak_1740	0	106569018	ssa01	14828280	15011417	+	ssa01	14448322	15330250	ssa01_14448322_15330250	ssa01	15162754	15171187	106569848	XM_014141551.1	-
ssa01	14906583	14908239	peak_1740	0	106569018	ssa01	14828280	15011417	+	ssa01	14448322	15330250	ssa01_14448322_15330250	ssa01	15191203	15192456	106569968	XR_001320597.1	-
ssa01	14906583	14908239	peak_1740	0	106569018	ssa01	14828280	15011417	+	ssa01	14448322	15330250	ssa01_14448322_15330250	ssa01	15323513	15324620	106570354	XR_001320654.1	+
ssa01	14906583	14908239	peak_1740	0	106569018	ssa01	14828280	15011417	+	ssa01	14448322	15330250	ssa01_14448322_15330250	ssa01	14485426	14515593	106567073	XM_014135981.1	+
ssa01	14906583	14908239	peak_1740	0	106569018	ssa01	14828280	15011417	+	ssa01	14448322	15330250	ssa01_14448322_15330250	ssa01	14562190	14574399	106567335	XM_014136656.1	+
ssa01	14906583	14908239	peak_1740	0	106569018	ssa01	14828280	15011417	+	ssa01	14448322	15330250	ssa01_14448322_15330250	ssa01	14572869	14613311	106567684	XM_014137299.1	-
ssa01	14906583	14908239	peak_1740	0	106569018	ssa01	14828280	15011417	+	ssa01	14448322	15330250	ssa01_14448322_15330250	ssa01	14711902	14713145	106568139	XR_001320239.1	+
ssa01	14906583	14908239	peak_1740	0	106569018	ssa01	14828280	15011417	+	ssa01	14448322	15330250	ssa01_14448322_15330250	ssa01	14733559	14755862	106568224	XM_014138874.1	-
ssa01	14906583	14908239	peak_1740	0	106569018	ssa01	14828280	15011417	+	ssa01	14448322	15330250	ssa01_14448322_15330250	ssa01	14769178	14787017	106568712	XM_014139329.1	-
ssa01	14906583	14908239	peak_1740	0	106569018	ssa01	14828280	15011417	+	ssa01	14448322	15330250	ssa01_14448322_15330250	ssa01	15126693	15162467	106569575	XM_014141103.1	-
ssa01	14906583	14908239	peak_1740	0	106569018	ssa01	14828280	15011417	+	ssa01	14448322	15330250	ssa01_14448322_15330250	ssa01	15171219	15183636	106569909	XM_014141677.1	+
ssa01	14906583	14908239	peak_1740	0	106569018	ssa01	14828280	15011417	+	ssa01	14448322	15330250	ssa01_14448322_15330250	ssa01	15206448	15245522	106570006	XM_014141899.1	+
ssa01	14906583	14908239	peak_1740	0	106569018	ssa01	14828280	15011417	+	ssa01	14448322	15330250	ssa01_14448322_15330250	ssa01	15265381	15290768	106570292	XM_014142493.1	-
ssa01	14906583	14908239	peak_1740	0	106569018	ssa01	14828280	15011417	+	ssa01	14448322	15330250	ssa01_14448322_15330250	ssa01	15290753	15313630	106569455	XM_014140862.1	-
ssa01	14906583	14908239	peak_1740	0	106569018	ssa01	14828280	15011417	+	ssa01	14448322	15330250	ssa01_14448322_15330250	ssa01	14810654	14825070	106568883	XM_014139699.1	+
ssa01	14906583	14908239	peak_1740	0	106569018	ssa01	14828280	15011417	+	ssa01	14448322	15330250	ssa01_14448322_15330250	ssa01	14828280	15011417	106569018	XM_014139973.1	+
ssa01	14906583	14908239	peak_1740	0	106569018	ssa01	14828280	15011417	+	ssa01	14448322	15330250	ssa01_14448322_15330250	ssa01	14653871	14729680	106567792	XM_014137658.1	+
ssa01	14908644	14909408	peak_1741	0	106569018	ssa01	14828280	15011417	+	ssa01	14448322	15330250	ssa01_14448322_15330250	ssa01	14454123	14461831	106566078	XM_014133944.1	+
ssa01	14908644	14909408	peak_1741	0	106569018	ssa01	14828280	15011417	+	ssa01	14448322	15330250	ssa01_14448322_15330250	ssa01	14534453	14542161	106567189	XM_014136322.1	+
ssa01	14908644	14909408	peak_1741	0	106569018	ssa01	14828280	15011417	+	ssa01	14448322	15330250	ssa01_14448322_15330250	ssa01	14641979	14643594	106569215	XM_014140396.1	-
ssa01	14908644	14909408	peak_1741	0	106569018	ssa01	14828280	15011417	+	ssa01	14448322	15330250	ssa01_14448322_15330250	ssa01	14795027	14795692	106568847	XR_001320408.1	+
ssa01	14908644	14909408	peak_1741	0	106569018	ssa01	14828280	15011417	+	ssa01	14448322	15330250	ssa01_14448322_15330250	ssa01	14797024	14810168	106568770	XM_014139493.1	-
ssa01	14908644	14909408	peak_1741	0	106569018	ssa01	14828280	15011417	+	ssa01	14448322	15330250	ssa01_14448322_15330250	ssa01	15115072	15120229	106569385	XM_014140746.1	+
ssa01	14908644	14909408	peak_1741	0	106569018	ssa01	14828280	15011417	+	ssa01	14448322	15330250	ssa01_14448322_15330250	ssa01	15162754	15171187	106569848	XM_014141551.1	-
ssa01	14908644	14909408	peak_1741	0	106569018	ssa01	14828280	15011417	+	ssa01	14448322	15330250	ssa01_14448322_15330250	ssa01	15191203	15192456	106569968	XR_001320597.1	-
ssa01	14908644	14909408	peak_1741	0	106569018	ssa01	14828280	15011417	+	ssa01	14448322	15330250	ssa01_14448322_15330250	ssa01	15323513	15324620	106570354	XR_001320654.1	+
ssa01	14908644	14909408	peak_1741	0	106569018	ssa01	14828280	15011417	+	ssa01	14448322	15330250	ssa01_14448322_15330250	ssa01	14485426	14515593	106567073	XM_014135981.1	+
ssa01	14908644	14909408	peak_1741	0	106569018	ssa01	14828280	15011417	+	ssa01	14448322	15330250	ssa01_14448322_15330250	ssa01	14562190	14574399	106567335	XM_014136656.1	+
ssa01	14908644	14909408	peak_1741	0	106569018	ssa01	14828280	15011417	+	ssa01	14448322	15330250	ssa01_14448322_15330250	ssa01	14572869	14613311	106567684	XM_014137299.1	-
ssa01	14908644	14909408	peak_1741	0	106569018	ssa01	14828280	15011417	+	ssa01	14448322	15330250	ssa01_14448322_15330250	ssa01	14711902	14713145	106568139	XR_001320239.1	+
ssa01	14908644	14909408	peak_1741	0	106569018	ssa01	14828280	15011417	+	ssa01	14448322	15330250	ssa01_14448322_15330250	ssa01	14733559	14755862	106568224	XM_014138874.1	-
ssa01	14908644	14909408	peak_1741	0	106569018	ssa01	14828280	15011417	+	ssa01	14448322	15330250	ssa01_14448322_15330250	ssa01	14769178	14787017	106568712	XM_014139329.1	-
ssa01	14908644	14909408	peak_1741	0	106569018	ssa01	14828280	15011417	+	ssa01	14448322	15330250	ssa01_14448322_15330250	ssa01	15126693	15162467	106569575	XM_014141103.1	-
ssa01	14908644	14909408	peak_1741	0	106569018	ssa01	14828280	15011417	+	ssa01	14448322	15330250	ssa01_14448322_15330250	ssa01	15171219	15183636	106569909	XM_014141677.1	+
ssa01	14908644	14909408	peak_1741	0	106569018	ssa01	14828280	15011417	+	ssa01	14448322	15330250	ssa01_14448322_15330250	ssa01	15206448	15245522	106570006	XM_014141899.1	+
ssa01	14908644	14909408	peak_1741	0	106569018	ssa01	14828280	15011417	+	ssa01	14448322	15330250	ssa01_14448322_15330250	ssa01	15265381	15290768	106570292	XM_014142493.1	-
ssa01	14908644	14909408	peak_1741	0	106569018	ssa01	14828280	15011417	+	ssa01	14448322	15330250	ssa01_14448322_15330250	ssa01	15290753	15313630	106569455	XM_014140862.1	-
ssa01	14908644	14909408	peak_1741	0	106569018	ssa01	14828280	15011417	+	ssa01	14448322	15330250	ssa01_14448322_15330250	ssa01	14810654	14825070	106568883	XM_014139699.1	+
ssa01	14908644	14909408	peak_1741	0	106569018	ssa01	14828280	15011417	+	ssa01	14448322	15330250	ssa01_14448322_15330250	ssa01	14828280	15011417	106569018	XM_014139973.1	+
ssa01	14908644	14909408	peak_1741	0	106569018	ssa01	14828280	15011417	+	ssa01	14448322	15330250	ssa01_14448322_15330250	ssa01	14653871	14729680	106567792	XM_014137658.1	+
ssa01	14918919	14919784	peak_1742	0	106569018	ssa01	14828280	15011417	+	ssa01	14448322	15330250	ssa01_14448322_15330250	ssa01	14454123	14461831	106566078	XM_014133944.1	+
ssa01	14918919	14919784	peak_1742	0	106569018	ssa01	14828280	15011417	+	ssa01	14448322	15330250	ssa01_14448322_15330250	ssa01	14534453	14542161	106567189	XM_014136322.1	+
ssa01	14918919	14919784	peak_1742	0	106569018	ssa01	14828280	15011417	+	ssa01	14448322	15330250	ssa01_14448322_15330250	ssa01	14641979	14643594	106569215	XM_014140396.1	-
ssa01	14918919	14919784	peak_1742	0	106569018	ssa01	14828280	15011417	+	ssa01	14448322	15330250	ssa01_14448322_15330250	ssa01	14795027	14795692	106568847	XR_001320408.1	+
ssa01	14918919	14919784	peak_1742	0	106569018	ssa01	14828280	15011417	+	ssa01	14448322	15330250	ssa01_14448322_15330250	ssa01	14797024	14810168	106568770	XM_014139493.1	-
ssa01	14918919	14919784	peak_1742	0	106569018	ssa01	14828280	15011417	+	ssa01	14448322	15330250	ssa01_14448322_15330250	ssa01	15115072	15120229	106569385	XM_014140746.1	+
ssa01	14918919	14919784	peak_1742	0	106569018	ssa01	14828280	15011417	+	ssa01	14448322	15330250	ssa01_14448322_15330250	ssa01	15162754	15171187	106569848	XM_014141551.1	-
ssa01	14918919	14919784	peak_1742	0	106569018	ssa01	14828280	15011417	+	ssa01	14448322	15330250	ssa01_14448322_15330250	ssa01	15191203	15192456	106569968	XR_001320597.1	-
ssa01	14918919	14919784	peak_1742	0	106569018	ssa01	14828280	15011417	+	ssa01	14448322	15330250	ssa01_14448322_15330250	ssa01	15323513	15324620	106570354	XR_001320654.1	+
ssa01	14918919	14919784	peak_1742	0	106569018	ssa01	14828280	15011417	+	ssa01	14448322	15330250	ssa01_14448322_15330250	ssa01	14485426	14515593	106567073	XM_014135981.1	+
ssa01	14918919	14919784	peak_1742	0	106569018	ssa01	14828280	15011417	+	ssa01	14448322	15330250	ssa01_14448322_15330250	ssa01	14562190	14574399	106567335	XM_014136656.1	+
ssa01	14918919	14919784	peak_1742	0	106569018	ssa01	14828280	15011417	+	ssa01	14448322	15330250	ssa01_14448322_15330250	ssa01	14572869	14613311	106567684	XM_014137299.1	-
ssa01	14918919	14919784	peak_1742	0	106569018	ssa01	14828280	15011417	+	ssa01	14448322	15330250	ssa01_14448322_15330250	ssa01	14711902	14713145	106568139	XR_001320239.1	+
ssa01	14918919	14919784	peak_1742	0	106569018	ssa01	14828280	15011417	+	ssa01	14448322	15330250	ssa01_14448322_15330250	ssa01	14733559	14755862	106568224	XM_014138874.1	-
ssa01	14918919	14919784	peak_1742	0	106569018	ssa01	14828280	15011417	+	ssa01	14448322	15330250	ssa01_14448322_15330250	ssa01	14769178	14787017	106568712	XM_014139329.1	-
ssa01	14918919	14919784	peak_1742	0	106569018	ssa01	14828280	15011417	+	ssa01	14448322	15330250	ssa01_14448322_15330250	ssa01	15126693	15162467	106569575	XM_014141103.1	-
ssa01	14918919	14919784	peak_1742	0	106569018	ssa01	14828280	15011417	+	ssa01	14448322	15330250	ssa01_14448322_15330250	ssa01	15171219	15183636	106569909	XM_014141677.1	+
ssa01	14918919	14919784	peak_1742	0	106569018	ssa01	14828280	15011417	+	ssa01	14448322	15330250	ssa01_14448322_15330250	ssa01	15206448	15245522	106570006	XM_014141899.1	+
ssa01	14918919	14919784	peak_1742	0	106569018	ssa01	14828280	15011417	+	ssa01	14448322	15330250	ssa01_14448322_15330250	ssa01	15265381	15290768	106570292	XM_014142493.1	-
ssa01	14918919	14919784	peak_1742	0	106569018	ssa01	14828280	15011417	+	ssa01	14448322	15330250	ssa01_14448322_15330250	ssa01	15290753	15313630	106569455	XM_014140862.1	-
ssa01	14918919	14919784	peak_1742	0	106569018	ssa01	14828280	15011417	+	ssa01	14448322	15330250	ssa01_14448322_15330250	ssa01	14810654	14825070	106568883	XM_014139699.1	+
ssa01	14918919	14919784	peak_1742	0	106569018	ssa01	14828280	15011417	+	ssa01	14448322	15330250	ssa01_14448322_15330250	ssa01	14828280	15011417	106569018	XM_014139973.1	+
ssa01	14918919	14919784	peak_1742	0	106569018	ssa01	14828280	15011417	+	ssa01	14448322	15330250	ssa01_14448322_15330250	ssa01	14653871	14729680	106567792	XM_014137658.1	+
ssa01	14926003	14926702	peak_1743	0	106569018	ssa01	14828280	15011417	+	ssa01	14448322	15330250	ssa01_14448322_15330250	ssa01	14454123	14461831	106566078	XM_014133944.1	+
ssa01	14926003	14926702	peak_1743	0	106569018	ssa01	14828280	15011417	+	ssa01	14448322	15330250	ssa01_14448322_15330250	ssa01	14534453	14542161	106567189	XM_014136322.1	+
ssa01	14926003	14926702	peak_1743	0	106569018	ssa01	14828280	15011417	+	ssa01	14448322	15330250	ssa01_14448322_15330250	ssa01	14641979	14643594	106569215	XM_014140396.1	-
ssa01	14926003	14926702	peak_1743	0	106569018	ssa01	14828280	15011417	+	ssa01	14448322	15330250	ssa01_14448322_15330250	ssa01	14795027	14795692	106568847	XR_001320408.1	+
ssa01	14926003	14926702	peak_1743	0	106569018	ssa01	14828280	15011417	+	ssa01	14448322	15330250	ssa01_14448322_15330250	ssa01	14797024	14810168	106568770	XM_014139493.1	-
ssa01	14926003	14926702	peak_1743	0	106569018	ssa01	14828280	15011417	+	ssa01	14448322	15330250	ssa01_14448322_15330250	ssa01	15115072	15120229	106569385	XM_014140746.1	+
ssa01	14926003	14926702	peak_1743	0	106569018	ssa01	14828280	15011417	+	ssa01	14448322	15330250	ssa01_14448322_15330250	ssa01	15162754	15171187	106569848	XM_014141551.1	-
ssa01	14926003	14926702	peak_1743	0	106569018	ssa01	14828280	15011417	+	ssa01	14448322	15330250	ssa01_14448322_15330250	ssa01	15191203	15192456	106569968	XR_001320597.1	-
ssa01	14926003	14926702	peak_1743	0	106569018	ssa01	14828280	15011417	+	ssa01	14448322	15330250	ssa01_14448322_15330250	ssa01	15323513	15324620	106570354	XR_001320654.1	+
ssa01	14926003	14926702	peak_1743	0	106569018	ssa01	14828280	15011417	+	ssa01	14448322	15330250	ssa01_14448322_15330250	ssa01	14485426	14515593	106567073	XM_014135981.1	+
ssa01	14926003	14926702	peak_1743	0	106569018	ssa01	14828280	15011417	+	ssa01	14448322	15330250	ssa01_14448322_15330250	ssa01	14562190	14574399	106567335	XM_014136656.1	+
ssa01	14926003	14926702	peak_1743	0	106569018	ssa01	14828280	15011417	+	ssa01	14448322	15330250	ssa01_14448322_15330250	ssa01	14572869	14613311	106567684	XM_014137299.1	-
ssa01	14926003	14926702	peak_1743	0	106569018	ssa01	14828280	15011417	+	ssa01	14448322	15330250	ssa01_14448322_15330250	ssa01	14711902	14713145	106568139	XR_001320239.1	+
ssa01	14926003	14926702	peak_1743	0	106569018	ssa01	14828280	15011417	+	ssa01	14448322	15330250	ssa01_14448322_15330250	ssa01	14733559	14755862	106568224	XM_014138874.1	-
ssa01	14926003	14926702	peak_1743	0	106569018	ssa01	14828280	15011417	+	ssa01	14448322	15330250	ssa01_14448322_15330250	ssa01	14769178	14787017	106568712	XM_014139329.1	-
ssa01	14926003	14926702	peak_1743	0	106569018	ssa01	14828280	15011417	+	ssa01	14448322	15330250	ssa01_14448322_15330250	ssa01	15126693	15162467	106569575	XM_014141103.1	-
ssa01	14926003	14926702	peak_1743	0	106569018	ssa01	14828280	15011417	+	ssa01	14448322	15330250	ssa01_14448322_15330250	ssa01	15171219	15183636	106569909	XM_014141677.1	+
ssa01	14926003	14926702	peak_1743	0	106569018	ssa01	14828280	15011417	+	ssa01	14448322	15330250	ssa01_14448322_15330250	ssa01	15206448	15245522	106570006	XM_014141899.1	+
ssa01	14926003	14926702	peak_1743	0	106569018	ssa01	14828280	15011417	+	ssa01	14448322	15330250	ssa01_14448322_15330250	ssa01	15265381	15290768	106570292	XM_014142493.1	-
ssa01	14926003	14926702	peak_1743	0	106569018	ssa01	14828280	15011417	+	ssa01	14448322	15330250	ssa01_14448322_15330250	ssa01	15290753	15313630	106569455	XM_014140862.1	-
ssa01	14926003	14926702	peak_1743	0	106569018	ssa01	14828280	15011417	+	ssa01	14448322	15330250	ssa01_14448322_15330250	ssa01	14810654	14825070	106568883	XM_014139699.1	+
ssa01	14926003	14926702	peak_1743	0	106569018	ssa01	14828280	15011417	+	ssa01	14448322	15330250	ssa01_14448322_15330250	ssa01	14828280	15011417	106569018	XM_014139973.1	+
ssa01	14926003	14926702	peak_1743	0	106569018	ssa01	14828280	15011417	+	ssa01	14448322	15330250	ssa01_14448322_15330250	ssa01	14653871	14729680	106567792	XM_014137658.1	+
ssa01	14926842	14927303	peak_1744	0	106569018	ssa01	14828280	15011417	+	ssa01	14448322	15330250	ssa01_14448322_15330250	ssa01	14454123	14461831	106566078	XM_014133944.1	+
ssa01	14926842	14927303	peak_1744	0	106569018	ssa01	14828280	15011417	+	ssa01	14448322	15330250	ssa01_14448322_15330250	ssa01	14534453	14542161	106567189	XM_014136322.1	+
ssa01	14926842	14927303	peak_1744	0	106569018	ssa01	14828280	15011417	+	ssa01	14448322	15330250	ssa01_14448322_15330250	ssa01	14641979	14643594	106569215	XM_014140396.1	-
ssa01	14926842	14927303	peak_1744	0	106569018	ssa01	14828280	15011417	+	ssa01	14448322	15330250	ssa01_14448322_15330250	ssa01	14795027	14795692	106568847	XR_001320408.1	+
ssa01	14926842	14927303	peak_1744	0	106569018	ssa01	14828280	15011417	+	ssa01	14448322	15330250	ssa01_14448322_15330250	ssa01	14797024	14810168	106568770	XM_014139493.1	-
ssa01	14926842	14927303	peak_1744	0	106569018	ssa01	14828280	15011417	+	ssa01	14448322	15330250	ssa01_14448322_15330250	ssa01	15115072	15120229	106569385	XM_014140746.1	+
ssa01	14926842	14927303	peak_1744	0	106569018	ssa01	14828280	15011417	+	ssa01	14448322	15330250	ssa01_14448322_15330250	ssa01	15162754	15171187	106569848	XM_014141551.1	-
ssa01	14926842	14927303	peak_1744	0	106569018	ssa01	14828280	15011417	+	ssa01	14448322	15330250	ssa01_14448322_15330250	ssa01	15191203	15192456	106569968	XR_001320597.1	-
ssa01	14926842	14927303	peak_1744	0	106569018	ssa01	14828280	15011417	+	ssa01	14448322	15330250	ssa01_14448322_15330250	ssa01	15323513	15324620	106570354	XR_001320654.1	+
ssa01	14926842	14927303	peak_1744	0	106569018	ssa01	14828280	15011417	+	ssa01	14448322	15330250	ssa01_14448322_15330250	ssa01	14485426	14515593	106567073	XM_014135981.1	+
ssa01	14926842	14927303	peak_1744	0	106569018	ssa01	14828280	15011417	+	ssa01	14448322	15330250	ssa01_14448322_15330250	ssa01	14562190	14574399	106567335	XM_014136656.1	+
ssa01	14926842	14927303	peak_1744	0	106569018	ssa01	14828280	15011417	+	ssa01	14448322	15330250	ssa01_14448322_15330250	ssa01	14572869	14613311	106567684	XM_014137299.1	-
ssa01	14926842	14927303	peak_1744	0	106569018	ssa01	14828280	15011417	+	ssa01	14448322	15330250	ssa01_14448322_15330250	ssa01	14711902	14713145	106568139	XR_001320239.1	+
ssa01	14926842	14927303	peak_1744	0	106569018	ssa01	14828280	15011417	+	ssa01	14448322	15330250	ssa01_14448322_15330250	ssa01	14733559	14755862	106568224	XM_014138874.1	-
ssa01	14926842	14927303	peak_1744	0	106569018	ssa01	14828280	15011417	+	ssa01	14448322	15330250	ssa01_14448322_15330250	ssa01	14769178	14787017	106568712	XM_014139329.1	-
ssa01	14926842	14927303	peak_1744	0	106569018	ssa01	14828280	15011417	+	ssa01	14448322	15330250	ssa01_14448322_15330250	ssa01	15126693	15162467	106569575	XM_014141103.1	-
ssa01	14926842	14927303	peak_1744	0	106569018	ssa01	14828280	15011417	+	ssa01	14448322	15330250	ssa01_14448322_15330250	ssa01	15171219	15183636	106569909	XM_014141677.1	+
ssa01	14926842	14927303	peak_1744	0	106569018	ssa01	14828280	15011417	+	ssa01	14448322	15330250	ssa01_14448322_15330250	ssa01	15206448	15245522	106570006	XM_014141899.1	+
ssa01	14926842	14927303	peak_1744	0	106569018	ssa01	14828280	15011417	+	ssa01	14448322	15330250	ssa01_14448322_15330250	ssa01	15265381	15290768	106570292	XM_014142493.1	-
ssa01	14926842	14927303	peak_1744	0	106569018	ssa01	14828280	15011417	+	ssa01	14448322	15330250	ssa01_14448322_15330250	ssa01	15290753	15313630	106569455	XM_014140862.1	-
ssa01	14926842	14927303	peak_1744	0	106569018	ssa01	14828280	15011417	+	ssa01	14448322	15330250	ssa01_14448322_15330250	ssa01	14810654	14825070	106568883	XM_014139699.1	+
ssa01	14926842	14927303	peak_1744	0	106569018	ssa01	14828280	15011417	+	ssa01	14448322	15330250	ssa01_14448322_15330250	ssa01	14828280	15011417	106569018	XM_014139973.1	+
ssa01	14926842	14927303	peak_1744	0	106569018	ssa01	14828280	15011417	+	ssa01	14448322	15330250	ssa01_14448322_15330250	ssa01	14653871	14729680	106567792	XM_014137658.1	+
ssa01	14930379	14930861	peak_1745	0	106569018	ssa01	14828280	15011417	+	ssa01	14448322	15330250	ssa01_14448322_15330250	ssa01	14454123	14461831	106566078	XM_014133944.1	+
ssa01	14930379	14930861	peak_1745	0	106569018	ssa01	14828280	15011417	+	ssa01	14448322	15330250	ssa01_14448322_15330250	ssa01	14534453	14542161	106567189	XM_014136322.1	+
ssa01	14930379	14930861	peak_1745	0	106569018	ssa01	14828280	15011417	+	ssa01	14448322	15330250	ssa01_14448322_15330250	ssa01	14641979	14643594	106569215	XM_014140396.1	-
ssa01	14930379	14930861	peak_1745	0	106569018	ssa01	14828280	15011417	+	ssa01	14448322	15330250	ssa01_14448322_15330250	ssa01	14795027	14795692	106568847	XR_001320408.1	+
ssa01	14930379	14930861	peak_1745	0	106569018	ssa01	14828280	15011417	+	ssa01	14448322	15330250	ssa01_14448322_15330250	ssa01	14797024	14810168	106568770	XM_014139493.1	-
ssa01	14930379	14930861	peak_1745	0	106569018	ssa01	14828280	15011417	+	ssa01	14448322	15330250	ssa01_14448322_15330250	ssa01	15115072	15120229	106569385	XM_014140746.1	+
ssa01	14930379	14930861	peak_1745	0	106569018	ssa01	14828280	15011417	+	ssa01	14448322	15330250	ssa01_14448322_15330250	ssa01	15162754	15171187	106569848	XM_014141551.1	-
ssa01	14930379	14930861	peak_1745	0	106569018	ssa01	14828280	15011417	+	ssa01	14448322	15330250	ssa01_14448322_15330250	ssa01	15191203	15192456	106569968	XR_001320597.1	-
ssa01	14930379	14930861	peak_1745	0	106569018	ssa01	14828280	15011417	+	ssa01	14448322	15330250	ssa01_14448322_15330250	ssa01	15323513	15324620	106570354	XR_001320654.1	+
ssa01	14930379	14930861	peak_1745	0	106569018	ssa01	14828280	15011417	+	ssa01	14448322	15330250	ssa01_14448322_15330250	ssa01	14485426	14515593	106567073	XM_014135981.1	+
ssa01	14930379	14930861	peak_1745	0	106569018	ssa01	14828280	15011417	+	ssa01	14448322	15330250	ssa01_14448322_15330250	ssa01	14562190	14574399	106567335	XM_014136656.1	+
[truncated: 54,528 more rows]
