# Supplementary material for: The structural variation landscape in 492 Atlantic salmon genomes
Source: Nat Commun. 2020 Oct 14;11:5176. doi: 10.1038/s41467-020-18972-x (PMC7560756; doi:10.1038/s41467-020-18972-x)
Supplement: Supplementary file 21 — Supplementary Data 18 [file 41467_2020_18972_MOESM21_ESM.zip › atlantic_salmon_sv_ohnolog_analyses-master/results/transcripts_proteins.bed]

ssa01	5501	62139	106560212	XM_014160784.1	-
ssa01	160437	198815	106607996	XM_014209195.1	-
ssa01	228330	231471	106601976	XM_014198158.1	-
ssa01	296031	297111	106560213	XM_014126719.1	-
ssa01	306942	310878	106566220	XM_014138059.1	+
ssa01	331369	346454	106571988	XM_014149530.1	-
ssa01	355675	362950	106578259	XM_014160785.1	+
ssa01	401623	416794	106583877	XM_014172412.1	+
ssa01	431662	432555	106589664	XM_014182881.1	-
ssa01	449112	490663	106596642	XM_014189536.1	+
ssa01	516060	519262	106599499	XM_014191287.1	+
ssa01	521119	525615	106600683	XM_014192572.1	+
ssa01	546224	549216	106601271	XM_014193723.1	+
ssa01	565022	608421	106602449	XM_014195458.1	+
ssa01	654311	657775	106604115	XM_014198842.1	+
ssa01	876368	881686	106605303	XM_014201176.1	+
ssa01	888307	889614	106605906	XM_014202275.1	+
ssa01	896567	951997	106607245	XM_014204407.1	+
ssa01	936286	937609	106610064	XR_001329921.1	+
ssa01	938153	941131	106609218	XR_001329715.1	+
ssa01	969895	982290	106607815	XM_014205582.1	+
ssa01	1013094	1054874	106606645	XM_014203252.1	+
ssa01	1028250	1029968	106610935	XM_014211027.1	+
ssa01	1072545	1078056	106612287	XM_014213686.1	-
ssa01	1092716	1115799	106612874	XM_014214912.1	-
ssa01	1127247	1133574	106613453	XM_014216071.1	-
ssa01	1144427	1152243	106560214	XM_014123246.1	-
ssa01	1180835	1182044	106560777	XM_014124415.1	-
ssa01	1207728	1235951	106561325	XM_014125558.1	+
ssa01	1256356	1259244	106562536	XM_014127816.1	+
ssa01	1284825	1292131	106563190	XM_014128894.1	+
ssa01	1336139	1346898	100316613	XM_014130694.1	+
ssa01	1500437	1580256	106565696	XM_014133483.1	+
ssa01	1614959	1669305	106568467	XM_014139198.1	-
ssa01	1681287	1713278	106569409	XM_014141148.1	+
ssa01	1744067	1761754	106572178	XM_014146476.1	+
ssa01	1784150	1789193	106570402	XM_014143061.1	+
ssa01	1935153	1957417	106571075	XM_014144129.1	-
ssa01	2007982	2019882	106571625	XM_014145296.1	-
ssa01	2032674	2038037	106573201	XM_014149147.1	-
ssa01	2041392	2053425	106574667	XM_014151042.1	-
ssa01	2058281	2060934	106576200	XR_001321938.1	+
ssa01	2194919	2207834	106579027	XM_014160344.1	+
ssa01	2207819	2239470	106577206	XM_014155462.1	+
ssa01	2291366	2310655	106580298	XM_014161583.1	+
ssa01	2297731	2300611	106580843	XM_014162706.1	+
ssa01	2321410	2326452	106581429	XM_014163836.1	-
ssa01	2333657	2343099	106577842	XM_014156564.1	-
ssa01	2362314	2430188	106582002	XM_014165020.1	+
ssa01	2465748	2493958	106582574	XM_014168495.1	-
ssa01	2513090	2516492	106584601	XR_001323895.1	-
ssa01	2579534	2585031	106586969	XM_014175158.1	+
ssa01	2594351	2599114	106586368	XM_014173962.1	-
ssa01	2620796	2629035	106588023	XM_014176859.1	-
ssa01	2706677	2811688	106588528	XM_014177950.1	-
ssa01	2786925	2787553	106589076	XR_001324826.1	+
ssa01	2843372	2937285	106590675	XM_014182131.1	+
ssa01	2945708	2967422	106589466	XM_014179911.1	+
ssa01	2992842	2997899	106592535	XR_001325723.1	+
ssa01	2998344	3002162	106593071	XR_001325859.1	+
ssa01	3006079	3011497	106594936	XM_014186579.1	+
ssa01	3011131	3014984	106596643	XM_014188119.1	-
ssa01	3015035	3037474	106593613	XM_014185257.1	+
ssa01	3132378	3167472	106597689	XM_014188983.1	+
ssa01	3172101	3195188	106599381	XM_014190646.1	+
ssa01	3223006	3230074	106598189	XM_014189394.1	+
ssa01	3232632	3240618	106598624	XM_014189722.1	-
ssa01	3249682	3267155	106598856	XM_014189927.1	-
ssa01	3292532	3304688	106599105	XM_014190234.1	-
ssa01	3305663	3334597	106599215	XM_014190367.1	+
ssa01	3358981	3367769	106599806	XM_014191201.1	-
ssa01	3372535	3374571	106600159	XM_014191571.1	-
ssa01	3376095	3460302	106599953	XM_014191343.1	-
ssa01	3490004	3492551	106600561	XM_014192052.1	-
ssa01	3493189	3499315	100194980	XM_014191820.1	-
ssa01	3505415	3511120	106600624	XR_001327884.1	+
ssa01	3528598	3584789	106600704	XM_014192389.1	-
ssa01	3592841	3593955	106600776	XM_014192450.1	+
ssa01	3598763	3611081	106600501	XM_014191941.1	-
ssa01	3638991	3639736	106600829	XR_001327909.1	+
ssa01	3754149	3770443	106600873	XM_014192657.1	-
ssa01	3838266	3990833	106600942	XM_014192851.1	-
ssa01	4007091	4012632	106601090	XM_014193042.1	-
ssa01	4023220	4041766	106601474	XM_014193724.1	+
ssa01	4041565	4066850	106601539	XM_014193854.1	+
ssa01	4078047	4089154	106601755	XM_014194137.1	+
ssa01	4093874	4133715	106601869	XM_014194332.1	-
ssa01	4139934	4214079	106601952	XM_014194420.1	+
ssa01	4260405	4273041	106602195	XM_014194733.1	+
ssa01	4277140	4302047	106602253	XM_014194945.1	+
ssa01	4303236	4306903	106602405	XM_014195145.1	-
ssa01	4306949	4333320	106602521	XM_014195232.1	+
ssa01	4338543	4434915	106601599	XM_014193968.1	+
ssa01	4442615	4470320	106602591	XM_014195500.1	-
ssa01	4470478	4472682	100196112	NM_001141141.1	+
ssa01	4473242	4489437	100286498	XM_014193511.1	-
ssa01	4474869	4475454	106602887	XR_001328325.1	+
ssa01	4492570	4497725	100286617	NM_001146556.1	-
ssa01	4498050	4500577	106602745	XM_014195617.1	+
ssa01	4517009	4524864	106602805	XM_014195700.1	+
ssa01	4530148	4550626	106602928	XM_014195986.1	+
ssa01	4551861	4557504	106602985	XM_014196106.1	+
ssa01	4559510	4564678	106601679	XM_014194053.1	-
ssa01	4642085	4658230	106603106	XM_014196377.1	-
ssa01	4658711	4694865	106603016	XM_014196130.1	+
ssa01	4694890	4702467	106603056	XM_014196236.1	-
ssa01	4750066	4774569	106603158	XM_014196507.1	+
ssa01	4781641	4803475	106603281	XM_014196782.1	-
ssa01	4893538	4899914	106603387	XM_014197103.1	-
ssa01	4916383	4924516	106603467	XR_001328464.1	-
ssa01	4958970	4989636	106603693	XM_014197720.1	-
ssa01	4970304	4971736	106603749	XR_001328498.1	-
ssa01	5011018	5014187	106603790	XM_014197921.1	+
ssa01	5022539	5052389	106603826	XM_014198272.1	+
ssa01	5047995	5054331	106604179	XM_014198843.1	-
ssa01	5080831	5120099	106604359	XM_014198951.1	+
ssa01	5083619	5084962	106604423	XR_001328672.1	-
ssa01	5131278	5140746	106604468	XM_014199224.1	-
ssa01	5151851	5153103	106604723	XM_014199711.1	-
ssa01	5162651	5176301	106604778	XM_014199842.1	-
ssa01	5182680	5191444	106604852	XM_014199953.1	-
ssa01	5196123	5212357	106604970	XM_014200172.1	+
ssa01	5215325	5223868	106604907	XM_014200068.1	-
ssa01	5231837	5277716	106605022	XM_014200360.1	+
ssa01	5580320	5641953	100380763	XM_014200934.1	-
ssa01	5661605	5685948	106605409	XM_014201060.1	-
ssa01	5697203	5734263	106605188	XM_014200603.1	+
ssa01	5735332	5737371	100510784	NM_001198576.1	-
ssa01	5750421	5781059	106605244	XM_014200698.1	-
ssa01	5795946	5843980	106605304	XM_014200820.1	+
ssa01	6038235	6040907	106605531	XM_014201329.1	-
ssa01	6105238	6108696	106605582	XM_014201578.1	-
ssa01	6117138	6120396	106606178	XM_014202343.1	+
ssa01	6161916	6168652	106606262	XM_014202439.1	+
ssa01	6168824	6191872	106606346	XM_014202525.1	+
ssa01	6216063	6235265	106606486	XM_014202758.1	+
ssa01	6247079	6252748	106606550	XM_014202873.1	-
ssa01	6282039	6287935	106606619	XM_014202988.1	+
ssa01	6317328	6411933	106606698	XM_014203088.1	+
ssa01	6478204	6575399	106606422	XM_014202639.1	+
ssa01	6596726	6625919	106606833	XM_014203242.1	+
ssa01	6638070	6649397	106609151	XM_014207662.1	+
ssa01	6649526	6653686	106609219	XM_014207790.1	+
ssa01	6675431	6677432	106606854	XM_014203286.1	+
ssa01	6693163	6708974	106606907	XM_014203403.1	-
ssa01	6713631	6735672	106607016	XM_014203590.1	+
ssa01	6738028	6813466	106607199	XM_014203948.1	-
ssa01	6832730	6850175	106609265	XM_014207912.1	-
ssa01	6850700	6862318	100306748	XM_014201870.1	+
ssa01	6861899	6889954	106607246	XM_014204061.1	-
ssa01	6902088	6927508	106607310	XM_014204280.1	-
ssa01	6908391	6909157	106607630	XR_001329244.1	+
ssa01	6929271	6930982	106607596	XR_001329236.1	+
ssa01	6933842	6940038	106607535	XM_014204606.1	+
ssa01	6953934	6963037	106607662	XM_014204982.1	+
ssa01	6963734	7007735	106607832	XM_014205269.1	+
ssa01	7016802	7020787	106609318	XM_014208033.1	+
ssa01	7115309	7121265	106607934	XM_014205462.1	-
ssa01	7261334	7267427	106607990	XR_001329357.1	+
ssa01	7341754	7350413	106608011	XM_014205675.1	-
ssa01	7524155	7566192	106608070	XM_014205869.1	+
ssa01	7568289	7574476	106608166	XM_014205988.1	-
ssa01	7589905	7603423	106608302	XR_001329433.1	-
ssa01	7602862	7605027	100306734	NM_001165273.1	+
ssa01	7605464	7617733	106608228	XM_014206096.1	+
ssa01	7636894	7672047	106608351	XM_014206287.1	+
ssa01	7709198	7714683	106608506	XM_014206465.1	-
ssa01	7714825	7723414	106608562	XM_014206576.1	-
ssa01	7742293	7745012	106608717	XM_014206935.1	+
ssa01	7745729	7760329	106608646	XM_014206763.1	-
ssa01	7766158	7784560	106608828	XM_014207030.1	+
ssa01	7810377	7894295	106608927	XM_014207439.1	+
ssa01	7948490	7949928	106609362	XM_014208160.1	+
ssa01	7956305	7957707	106609420	XM_014208276.1	-
ssa01	7991516	7995709	106609544	XM_014208510.1	+
ssa01	8010658	8018601	106609486	XM_014208392.1	+
ssa01	8022519	8023947	106609620	XM_014208593.1	-
ssa01	8035429	8036758	106609693	XM_014208694.1	+
ssa01	8054188	8092160	106610138	XM_014209335.1	+
ssa01	8092426	8102699	106610341	XM_014209685.1	-
ssa01	8103498	8108791	106610396	XM_014209779.1	+
ssa01	8116446	8138247	106610468	XM_014209872.1	-
ssa01	8138217	8141788	106610559	XM_014209965.1	+
ssa01	8176332	8372285	106610665	XM_014210302.1	-
ssa01	8421809	8434536	106610065	XM_014209237.1	+
ssa01	8434653	8437932	106610837	XR_001329995.1	+
ssa01	8440726	8446632	100380543	XM_014208861.1	+
ssa01	8460605	8463445	106611027	XR_001330045.1	-
ssa01	8463473	8474078	106610881	XM_014210569.1	+
ssa01	8474204	8480496	106610936	XM_014210749.1	+
ssa01	8485711	8490963	106611066	XR_001330063.1	+
ssa01	8494973	8501629	106611292	XM_014211373.1	-
ssa01	8501577	8504465	106611540	XM_014211879.1	+
ssa01	8504577	8556207	106611189	XM_014211188.1	-
ssa01	8556961	8601100	106611338	XM_014211502.1	+
ssa01	8575557	8578293	106611613	XR_001330134.1	-
ssa01	8632233	8633682	106611653	XR_001330141.1	-
ssa01	8730880	8737190	106611704	XM_014212308.1	-
ssa01	8770131	8874373	106611855	XM_014212809.1	+
ssa01	8882446	8884600	106612142	XM_014213092.1	-
ssa01	8933771	8936070	106612204	XM_014213203.1	+
ssa01	9061242	9062307	106612269	XM_014213315.1	-
ssa01	9064008	9068831	106560480	XM_014123475.1	+
ssa01	9069548	9073741	106560560	XM_014123595.1	-
ssa01	9081979	9093865	106560243	XM_014122948.1	+
ssa01	9122186	9124673	106612438	XM_014213600.1	+
ssa01	9148384	9197233	106613427	XM_014216026.1	-
ssa01	9167894	9192261	106613993	XM_014122844.1	+
ssa01	9202146	9221123	106613317	XM_014215451.1	+
ssa01	9254715	9345493	106613138	XM_014215215.1	-
ssa01	9345941	9352349	100306780	XM_014213489.1	-
ssa01	9387049	9404043	106613035	XM_014214940.1	+
ssa01	9421197	9517473	106612959	XM_014214729.1	-
ssa01	9532950	9619846	106612640	XM_014214040.1	+
ssa01	9644617	9701961	106612547	XM_014213904.1	-
ssa01	9712460	9739135	106612499	XM_014213710.1	-
ssa01	10007784	10022169	106560907	XM_014124373.1	-
ssa01	10042901	10057251	106560842	XM_014124244.1	+
ssa01	10068398	10074289	106560797	XM_014124116.1	+
ssa01	10083945	10086974	100196480	XM_014123863.1	+
ssa01	10254105	10356760	106561796	XM_014126141.1	-
ssa01	10374571	10647479	106561950	XM_014126456.1	-
ssa01	10753428	10770419	106561417	XM_014125403.1	-
ssa01	10782317	10785219	106561476	XM_014125517.1	-
ssa01	10794554	10795028	106565703	XR_001319723.1	+
ssa01	10843312	10853467	106562077	XM_014126761.1	+
ssa01	10849528	10852169	106562016	XM_014126561.1	-
ssa01	10887846	10949949	106562166	XM_014126960.1	+
ssa01	10958381	10987779	106562352	XM_014127435.1	-
ssa01	10988802	11000585	106562615	XM_014127677.1	+
ssa01	11043586	11086917	106562880	XM_014127976.1	-
ssa01	11300438	11309543	106562977	XM_014128176.1	-
ssa01	11309889	11314595	106563035	XM_014128281.1	-
ssa01	11315684	11317616	106563115	XM_014128385.1	-
ssa01	11322295	11328337	106563167	XM_014128473.1	-
ssa01	11332708	11333849	100196474	NM_001141503.1	+
ssa01	11335811	11348772	106563209	XM_014128598.1	-
ssa01	11368244	11369904	100195585	NM_001140614.1	+
ssa01	11373878	11381193	106563434	XM_014129048.1	+
ssa01	11380526	11410584	106563256	XM_014128860.1	-
ssa01	11410809	11421776	106563489	XM_014129176.1	+
ssa01	11489930	11533192	106563602	XM_014129521.1	+
ssa01	11561953	11573957	106564353	XM_014130448.1	+
ssa01	11605336	11607494	100196081	NM_001141110.1	-
ssa01	11627883	11658287	106564204	XM_014130337.1	+
ssa01	11670902	11676067	106564560	XR_001319503.1	-
ssa01	11701782	11703116	106561598	XM_014125754.1	-
ssa01	11789052	11790901	106564129	XM_014130176.1	-
ssa01	11802768	11806894	106564500	XR_001319496.1	-
ssa01	11854330	11855598	106563926	XM_014129907.1	-
ssa01	11972202	11995809	106564610	XM_014130801.1	+
ssa01	12064327	12067422	106564706	XM_014131009.1	+
ssa01	12071020	12073781	100379104	XM_014125117.1	+
ssa01	12083252	12092372	100380710	XM_014131243.1	-
ssa01	12093252	12105461	106564756	XM_014131119.1	-
ssa01	12113353	12114802	100286517	NM_001146456.1	-
ssa01	12140593	12148744	106564860	XM_014131370.1	+
ssa01	12171475	12182003	106565054	XM_014131708.1	-
ssa01	12220046	12222598	106565548	XM_014132843.1	+
ssa01	12258382	12287252	106565104	XM_014131875.1	+
ssa01	12288057	12408277	106565365	XM_014132524.1	-
ssa01	12419816	12424556	106565612	XM_014132951.1	+
ssa01	12433820	12466497	106565456	XM_014132665.1	+
ssa01	13162354	13169294	106565829	XR_001319744.1	+
ssa01	13264416	13265545	106565787	XR_001319736.1	+
ssa01	13388973	13395473	106566099	XM_014133954.1	+
ssa01	13403843	13469788	106566164	XM_014134191.1	+
ssa01	13904291	13915313	106569182	XR_001320452.1	-
ssa01	13923825	13925794	106566577	XM_014134753.1	+
ssa01	13927836	14035643	106566340	XM_014134528.1	-
ssa01	14035879	14123564	106566507	XM_014134629.1	-
ssa01	14129654	14131843	106565919	XM_014133641.1	+
ssa01	14155712	14274441	106566627	XM_014134877.1	+
ssa01	14274124	14281383	106565985	XM_014133759.1	-
ssa01	14291196	14324290	106566892	XM_014135554.1	-
ssa01	14343364	14354018	100196586	NM_001141615.1	-
ssa01	14404807	14430070	106566036	XM_014133875.1	+
ssa01	14429591	14447242	106566987	XM_014135757.1	+
ssa01	14454123	14461831	106566078	XM_014133944.1	+
ssa01	14485426	14515593	106567073	XM_014135981.1	+
ssa01	14534453	14542161	106567189	XM_014136322.1	+
ssa01	14562190	14574399	106567335	XM_014136656.1	+
ssa01	14572869	14613311	106567684	XM_014137299.1	-
ssa01	14641979	14643594	106569215	XM_014140396.1	-
ssa01	14653871	14729680	106567792	XM_014137658.1	+
ssa01	14711902	14713145	106568139	XR_001320239.1	+
ssa01	14733559	14755862	106568224	XM_014138874.1	-
ssa01	14769178	14787017	106568712	XM_014139329.1	-
ssa01	14795027	14795692	106568847	XR_001320408.1	+
ssa01	14797024	14810168	106568770	XM_014139493.1	-
ssa01	14810654	14825070	106568883	XM_014139699.1	+
ssa01	14828280	15011417	106569018	XM_014139973.1	+
ssa01	15115072	15120229	106569385	XM_014140746.1	+
ssa01	15126693	15162467	106569575	XM_014141103.1	-
ssa01	15162754	15171187	106569848	XM_014141551.1	-
ssa01	15171219	15183636	106569909	XM_014141677.1	+
ssa01	15191203	15192456	106569968	XR_001320597.1	-
ssa01	15206448	15245522	106570006	XM_014141899.1	+
ssa01	15265381	15290768	106570292	XM_014142493.1	-
ssa01	15290753	15313630	106569455	XM_014140862.1	-
ssa01	15323513	15324620	106570354	XR_001320654.1	+
ssa01	15335148	15369861	106570052	XM_014142186.1	-
ssa01	15382911	15474560	106570236	XM_014142369.1	-
ssa01	15600490	15602745	106570387	XM_014142691.1	+
ssa01	15601525	15607659	106569514	XM_014140986.1	+
ssa01	15817026	16079275	106570958	XM_014144130.1	+
ssa01	16093166	16494780	106570601	XM_014143096.1	+
ssa01	16503576	16522653	106571300	XM_014144313.1	-
ssa01	16525545	16537208	106571381	XM_014144446.1	+
ssa01	16546867	16556595	106571499	XM_014144692.1	+
ssa01	16556673	16597462	106571436	XM_014144576.1	+
ssa01	16599055	16606157	106571589	XM_014144872.1	+
ssa01	16615217	16638695	106571704	XM_014145187.1	+
ssa01	16635503	16637886	100286480	NM_001146419.1	-
ssa01	16638664	16662129	106571650	XM_014144997.1	-
ssa01	16646876	16654996	106571800	XM_014145297.1	-
ssa01	16718006	16822849	106571863	XM_014145404.1	+
ssa01	16822856	16839172	106571921	XM_014145528.1	-
ssa01	16859857	16866800	106572116	XM_014146011.1	+
ssa01	16867026	16915126	106571989	XM_014145706.1	-
ssa01	16926320	16947708	106572417	XM_014146607.1	-
ssa01	16947869	16972470	106572210	XM_014146227.1	+
ssa01	16972841	16991630	106572330	XM_014146395.1	-
ssa01	16992251	16993118	106572473	XR_001321135.1	+
ssa01	17033109	17035456	106572523	XR_001321144.1	+
ssa01	17083271	17133134	106572557	XM_014146879.1	-
ssa01	17118798	17158731	106572824	XM_014147370.1	+
ssa01	17174054	17219485	106570820	XM_014143400.1	-
ssa01	17237348	17324721	106572928	XM_014147549.1	-
ssa01	17325595	17470072	106573019	XM_014147729.1	-
ssa01	17601167	17643268	106573328	XM_014148327.1	-
ssa01	17678100	17704723	106573499	XM_014148638.1	+
ssa01	17710563	17715374	106573624	XM_014148879.1	+
ssa01	17720037	17724329	106573685	XM_014149000.1	+
ssa01	17726395	17818269	106573748	XM_014149121.1	+
ssa01	17845901	17850132	106576201	XR_001321906.1	+
ssa01	17935248	17946471	106573898	XR_001321446.1	-
ssa01	17998691	18019058	106573945	XM_014149455.1	-
ssa01	18020732	18046742	106574021	XM_014149773.1	-
ssa01	18059792	18078608	106574183	XM_014149872.1	-
ssa01	18094427	18376468	106574233	XM_014149997.1	+
ssa01	18390621	18399275	106574378	XM_014150263.1	+
ssa01	18423001	18513980	106574446	XM_014150370.1	+
ssa01	18517381	18524948	106574561	XM_014150566.1	+
ssa01	18524475	18531883	106574640	XM_014150663.1	-
ssa01	18532181	18537392	106574998	XM_014151154.1	+
ssa01	18538088	18635233	106574720	XM_014151070.1	-
ssa01	18642204	18929086	106575065	XM_014151398.1	-
ssa01	19013924	19019116	106575475	XM_014152096.1	-
ssa01	19027784	19132371	106575182	XM_014151838.1	-
ssa01	19164651	19233672	106575636	XM_014152346.1	-
ssa01	19233885	19308125	100194758	XM_014142891.1	-
ssa01	19329265	19337610	106576015	XM_014152847.1	+
ssa01	19337661	19407693	106575860	XM_014152601.1	+
ssa01	19419691	19423636	106576068	XR_001321888.1	-
ssa01	19444464	19447148	106576115	XM_014153041.1	+
ssa01	19449392	19468702	106576162	XR_001321903.1	+
ssa01	19633849	19639260	106577542	XM_014155702.1	-
ssa01	19689016	19695169	106583353	XR_001323505.1	-
ssa01	19706976	19730421	100195732	XM_014154352.1	+
ssa01	19745718	19754881	106583423	XR_001323519.1	-
ssa01	19755038	19759450	106577595	XM_014155827.1	+
ssa01	19837316	19873107	106577674	XM_014156144.1	-
ssa01	19983223	20185748	106577869	XM_014156319.1	+
ssa01	20187648	20190327	106578112	XM_014156748.1	-
ssa01	20205686	20214356	106583458	XM_014167696.1	+
ssa01	20223364	20229004	106578183	XM_014156849.1	+
ssa01	20229387	20232954	106578260	XM_014156955.1	+
ssa01	20234230	20238115	106578367	XM_014157129.1	+
ssa01	20240674	20245869	106578429	XM_014157241.1	-
ssa01	20268964	20272302	106578479	XM_014157362.1	-
ssa01	20280200	20295670	106578531	XM_014157495.1	-
ssa01	20306056	20317823	106578678	XM_014157805.1	+
ssa01	20317446	20326438	101448007	NM_001279011.1	-
ssa01	20326650	20341938	106578585	XM_014157609.1	-
ssa01	20350228	20355481	106579076	XM_014158654.1	-
ssa01	20354087	20362409	106578739	XM_014158271.1	+
ssa01	20362507	20367561	106579056	XM_014158526.1	+
ssa01	20368285	20383216	106579139	XM_014158769.1	+
ssa01	20391302	20418531	100196795	NM_001141817.1	+
ssa01	20403899	20407578	106579268	XR_001322625.1	+
ssa01	20468797	20559681	106579491	XM_014159712.1	-
ssa01	20686436	20696411	100195311	NM_001140340.1	+
ssa01	20703559	20704141	106579711	XR_001322716.1	-
ssa01	20719077	20721635	106579764	XM_014159960.1	+
ssa01	20723844	20732848	106579881	XM_014160254.1	+
ssa01	20732854	20737099	100136438	XM_014153598.1	-
ssa01	20736668	20776864	106579821	XM_014160120.1	+
ssa01	20783904	20858660	106579967	XM_014160569.1	+
ssa01	20881568	20927350	106580093	XR_001322814.1	-
ssa01	21020194	21021663	106583554	XM_014167916.1	+
ssa01	21024641	21035894	106580283	XM_014161154.1	+
ssa01	21072997	21073940	106577361	XM_014155358.1	-
ssa01	21326908	21329829	106580335	XM_014161289.1	+
ssa01	21365178	21393696	106580379	XM_014161407.1	-
ssa01	21392624	21393402	106580603	XR_001322914.1	+
ssa01	21393533	21403000	106580508	XR_001322904.1	+
ssa01	21409359	21473427	106580683	XM_014162106.1	-
ssa01	21445128	21547069	100196630	NM_001141659.2	+
ssa01	21488308	21491913	106580630	XM_014161931.1	-
ssa01	21561934	21586747	106580785	XM_014162237.1	+
ssa01	21587138	21590702	106583609	XM_014168020.1	+
ssa01	21592284	21594454	106583660	XM_014168155.1	-
ssa01	21599525	21651372	106580844	XM_014162592.1	-
ssa01	21659122	21668844	106583710	XM_014168269.1	+
ssa01	21671283	21677745	106581094	XM_014162858.1	-
ssa01	21680101	21681386	106581189	XR_001323039.1	-
ssa01	21700315	21712000	106581236	XM_014163196.1	+
ssa01	21714051	21715515	106581386	XR_001323091.1	+
ssa01	21728067	21733351	100195456	NM_001140485.1	+
ssa01	21741225	21749917	106577446	XM_014155463.1	+
ssa01	21754536	21786331	106581430	XM_014163521.1	-
ssa01	21787043	21798825	106581578	XM_014163794.1	+
ssa01	21798976	21809103	106581668	XM_014163915.1	-
ssa01	21809282	21828440	106581504	XM_014163635.1	+
ssa01	21835804	21837171	106581715	XM_014164079.1	-
ssa01	21870341	21918146	106581812	XM_014164217.1	+
ssa01	21997709	21999797	106583758	XM_014168355.1	+
ssa01	22000000	22027540	106581963	XM_014164590.1	-
ssa01	22036343	22039388	106582108	XM_014164895.1	-
ssa01	22039505	22042918	106582020	XM_014164706.1	+
ssa01	22044917	22066329	100286552	NM_001146491.1	-
ssa01	22076053	22087447	100196540	NM_001141569.1	+
ssa01	22092681	22157091	106582172	XM_014165021.1	+
ssa01	22157808	22171929	106582340	XM_014165382.1	+
ssa01	22171003	22173972	106582390	XM_014165500.1	-
ssa01	22177405	22182028	106583826	XM_014168692.1	-
ssa01	22180942	22181764	106582450	XR_001323314.1	+
ssa01	22183857	22207057	106582486	XM_014165821.1	-
ssa01	22217325	22256458	106582637	XM_014165920.1	-
ssa01	22265202	22272286	106582697	XM_014166054.1	+
ssa01	22282144	22296220	100196178	NM_001141207.2	-
ssa01	22296489	22303588	100194621	NM_001139706.1	-
ssa01	22310992	22318490	100380739	XM_014166477.1	-
ssa01	22318601	22337951	106582786	XM_014166252.1	-
ssa01	22357488	22413041	106582929	XM_014166661.1	+
ssa01	22399980	22404751	106583053	XM_014166859.1	-
ssa01	22415313	22417015	106583112	XM_014166978.1	-
ssa01	22487671	22490489	106583235	XR_001323466.1	-
ssa01	22679612	22701763	106583292	XM_014167329.1	+
ssa01	22822602	22870895	106586563	XM_014174031.1	+
ssa01	22871842	22897088	106586505	XM_014173926.1	-
ssa01	22898918	22902429	100194557	NM_001139643.1	+
ssa01	22914726	22925093	106586717	XM_014174316.1	+
ssa01	22937081	22939395	106586810	XM_014174527.1	+
ssa01	22941306	23006320	106586878	XM_014174645.1	-
ssa01	23019565	23038558	106586952	XM_014174732.1	-
ssa01	23049660	23216491	106587081	XM_014175061.1	+
ssa01	23263811	23280710	106587421	XM_014175837.1	+
ssa01	23279858	23283043	106587488	XM_014175955.1	-
ssa01	23282929	23287500	106587544	XM_014176079.1	-
ssa01	23284702	23314228	100195074	XM_014169231.1	+
ssa01	23342426	23344273	106587605	XR_001324475.1	+
ssa01	23457733	23467257	106587655	XM_014176268.1	+
ssa01	23515270	23521296	106599749	XR_001327563.1	-
ssa01	23524864	23531307	106588088	XR_001324573.1	-
ssa01	23531346	23540756	106587737	XM_014176385.1	+
ssa01	23540992	23545649	106588052	XM_014176747.1	-
ssa01	23549932	23555719	106588122	XM_014176827.1	+
ssa01	23558094	23563509	106588404	XM_014177486.1	+
ssa01	23566895	23568900	106599759	XM_014191066.1	+
ssa01	23585866	23586918	106585771	XM_014172413.1	-
ssa01	23589692	23662214	106588489	XM_014177687.1	+
ssa01	23672907	23742377	106588600	XM_014177792.1	+
ssa01	23747647	23806461	106588971	XM_014178686.1	-
ssa01	23806788	23817591	106588908	XM_014178485.1	-
ssa01	23872807	23875801	106599766	XM_014191085.1	-
ssa01	23882677	23889606	106589077	XM_014178857.1	-
ssa01	23934924	23939533	106599786	XM_014191133.1	-
ssa01	23945636	23966294	106589171	XM_014178920.1	+
ssa01	23992929	24010712	106589256	XM_014179103.1	+
ssa01	24030114	24037446	106589343	XM_014179231.1	-
ssa01	24053303	24084080	106589484	XM_014179611.1	-
ssa01	24088025	24090258	106589566	XM_014179739.1	-
ssa01	24090655	24244286	106589425	XM_014179443.1	-
ssa01	24275909	24305019	106589621	XM_014179872.1	-
ssa01	24305005	24308495	106589732	XM_014180054.1	+
ssa01	24308799	24317724	106589786	XM_014180160.1	+
ssa01	24325954	24328908	106585822	XM_014172512.1	-
ssa01	24339412	24343287	106599813	XM_014191153.1	+
ssa01	24346726	24348935	106599825	XM_014191172.1	+
ssa01	24349663	24357346	106589845	XM_014180272.1	+
ssa01	24358866	24372623	106590001	XM_014180510.1	-
ssa01	24375590	24385659	106590063	XM_014180617.1	+
ssa01	24447604	24509813	106590180	XM_014181267.1	-
ssa01	24510037	24571302	106590421	XR_001325048.1	+
ssa01	24695369	24714679	106590872	XM_014182079.1	-
ssa01	24722274	24739900	106590795	XM_014181986.1	+
ssa01	24739184	24828470	106590462	XM_014181693.1	-
ssa01	24827963	24830005	106591002	XM_014182206.1	+
ssa01	24835398	24880994	106591116	XM_014182447.1	-
ssa01	24891345	24899038	100286734	NM_001146674.1	-
ssa01	24900240	24912319	106591288	XM_014182600.1	-
ssa01	24917561	24920616	106591465	XM_014182702.1	+
ssa01	24927074	24938177	106591503	XM_014182743.1	-
ssa01	24942619	24950987	106591546	XM_014182805.1	-
ssa01	24953696	25022386	106591625	XM_014182840.1	+
ssa01	25022780	25024820	106591720	XM_014182946.1	-
ssa01	25024967	25027423	100195561	NM_001140590.1	+
ssa01	25034660	25038352	106592280	XM_014183756.1	-
ssa01	25038416	25068940	106591759	XM_014182999.1	+
ssa01	25069017	25076849	106592448	XM_014183830.1	+
ssa01	25077018	25080910	106592592	XM_014183957.1	+
ssa01	25091871	25093138	106593296	XR_001325841.1	+
ssa01	25093648	25099087	106593072	XM_014184433.1	-
ssa01	25099276	25112265	106592678	XM_014184040.1	+
ssa01	25111952	25123200	106592803	XM_014184267.1	-
ssa01	25124353	25140478	106592979	XM_014184360.1	+
ssa01	25145287	25150157	106593202	XM_014184572.1	-
ssa01	25152712	25160509	100380379	XM_014170612.1	+
ssa01	25163987	25199916	106593351	XM_014184710.1	-
ssa01	25200857	25219557	106593433	XM_014184801.1	+
ssa01	25247153	25266692	106593515	XM_014184952.1	-
ssa01	25344175	25367640	106593636	XM_014185027.1	+
ssa01	25370114	25374437	106599845	XR_001327593.1	+
ssa01	25401928	25418076	106593771	XR_001325970.1	+
ssa01	25489322	25495720	106593878	XM_014185285.1	+
ssa01	25507574	25554627	106593970	XM_014185431.1	-
ssa01	25552433	25560252	106594114	XR_001326044.1	+
ssa01	25565823	25616429	106594164	XM_014185560.1	-
ssa01	25621790	25682981	106594233	XM_014185729.1	-
ssa01	25707416	25709613	100196217	XM_014169948.1	+
ssa01	25730621	25735032	106594671	XM_014186091.1	-
ssa01	25749229	25805634	106594751	XM_014186323.1	+
ssa01	25834820	25854276	106595039	XM_014186502.1	+
ssa01	25867637	25871203	106595174	XR_001326359.1	-
ssa01	25873750	25893711	106595288	XM_014186691.1	+
ssa01	25898606	26026560	106595507	XM_014186901.1	+
ssa01	26304783	26306666	106595751	XM_014187130.1	+
ssa01	26332120	26350042	106595839	XM_014187214.1	+
ssa01	26350167	26354108	106595902	XM_014187265.1	-
ssa01	26368337	26385534	106595967	XM_014187357.1	-
ssa01	26388639	26426684	106596176	XM_014187517.1	-
ssa01	26426992	26437829	106596382	XM_014187704.1	+
ssa01	26437857	26442201	106596263	XM_014187599.1	+
ssa01	26443356	26450551	106596870	XM_014188146.1	+
ssa01	26450368	26453398	100286694	NM_001146635.1	-
ssa01	26456926	26470049	106596550	XM_014187862.1	+
ssa01	26470008	26471942	106596761	XM_014188046.1	-
ssa01	26480255	26502352	106596924	XR_001326799.1	+
ssa01	26508261	26559992	106586068	XM_014172943.1	-
ssa01	26561056	26562905	106599857	XR_001327598.1	-
ssa01	26566942	26598177	106596965	XM_014188230.1	+
ssa01	26602588	26607606	106597037	XM_014188337.1	-
ssa01	26620227	26667272	106597151	XM_014188397.1	+
ssa01	26667978	26669884	106597310	XR_001326909.1	+
ssa01	26670307	26678742	106597351	XM_014188572.1	-
ssa01	26679250	26692256	106597416	XM_014188630.1	-
ssa01	26699069	26702856	100195335	NM_001140364.1	+
ssa01	26703657	26712359	106597482	XM_014188688.1	+
ssa01	26712367	26713868	106597610	XM_014188788.1	-
ssa01	26715812	26724864	106597655	XM_014188890.1	-
ssa01	26740025	26748978	106597773	XM_014189107.1	-
ssa01	26750092	26810317	106598081	XM_014189170.1	+
ssa01	26810997	26864705	106598245	XM_014189338.1	+
ssa01	26865590	26874841	100195680	XM_014189264.1	-
ssa01	26872166	26885213	106598432	XR_001327188.1	+
ssa01	26888430	26920173	106598466	XM_014189524.1	+
ssa01	26889366	26892845	106598610	XM_014189649.1	-
ssa01	26919737	26968684	106598511	XM_014189566.1	-
ssa01	27001326	27009704	106598670	XM_014189689.1	+
ssa01	27043439	27068701	106598722	XM_014189782.1	+
ssa01	27103525	27108450	106598791	XM_014189802.1	+
ssa01	27130627	27134784	106598867	XM_014189887.1	-
ssa01	27140707	27149517	106598809	XM_014189823.1	-
ssa01	27216039	27219140	106598828	XM_014189840.1	-
ssa01	27218940	27253696	106598898	XR_001327312.1	+
ssa01	27263741	27301804	106598906	XM_014189932.1	+
ssa01	27309455	27333649	106598919	XM_014189961.1	+
ssa01	27340545	27348724	106598946	XM_014189978.1	+
ssa01	27349314	27381530	106598965	XM_014190036.1	+
ssa01	27386121	27403273	106599021	XM_014190072.1	+
ssa01	27447818	27490332	106599033	XM_014190090.1	+
ssa01	27497866	27595962	106599078	XM_014190142.1	+
ssa01	27611337	27634505	106586232	XM_014173317.1	+
ssa01	27634402	27760839	106599102	XM_014190247.1	+
ssa01	27760752	27793560	100846972	XM_014172068.1	-
ssa01	27871664	27900342	106599208	XM_014190331.1	-
ssa01	27926151	27929302	106599864	XR_001327602.1	-
ssa01	28022452	28025972	106599217	XM_014190342.1	+
ssa01	28040159	28047037	106599230	XM_014190360.1	-
ssa01	28053258	28094057	100380464	XM_014171030.1	-
ssa01	28095840	28104483	100195950	XM_014190405.1	-
ssa01	28104855	28120260	100380758	XM_014190445.1	+
ssa01	28141148	28156239	106586281	XM_014173443.1	-
ssa01	28156817	28169546	106599441	XM_014190682.1	+
ssa01	28169597	28199332	106599317	XM_014190596.1	-
ssa01	28200243	28207288	106599481	XM_014190748.1	-
ssa01	28216937	28220841	106586342	XM_014173564.1	+
ssa01	28224553	28235178	100195225	XM_014169495.1	-
ssa01	28244398	28267190	106599536	XM_014190841.1	-
ssa01	28286433	28316583	106599566	XM_014190873.1	-
ssa01	28310082	28316225	106586404	XM_014173674.1	+
ssa01	28322592	28332929	106586451	XM_014173808.1	-
ssa01	28359291	28366050	106599591	XM_014190886.1	+
ssa01	28374111	28380256	106599634	XM_014190940.1	-
ssa01	28380840	28421288	106599624	XM_014190918.1	-
ssa01	28446870	28451778	100380602	NM_001173887.1	-
ssa01	28453450	28460100	106599666	XM_014190959.1	-
ssa01	28460309	28466284	106599679	XM_014190972.1	+
ssa01	28466558	28468823	106599699	XM_014191006.1	+
ssa01	28481693	28506141	106599718	XM_014191023.1	+
ssa01	28516258	28521867	100196755	XM_014170142.1	+
ssa01	28536469	28541345	106599729	XM_014191037.1	-
ssa01	28645124	28781577	100380701	XM_014191706.1	-
ssa01	28781925	28788739	106600466	XM_014191829.1	-
ssa01	28797491	28831876	106600486	XM_014191866.1	-
ssa01	28838571	28840807	100195332	NM_001140361.1	-
ssa01	28853934	28875542	106600494	XM_014191888.1	+
ssa01	28889135	28894978	106600509	XM_014191921.1	-
ssa01	28895009	28904717	106600505	XM_014191908.1	-
ssa01	28904867	28909601	100286692	NM_001146633.1	-
ssa01	28909839	28915161	106600744	XM_014192359.1	+
ssa01	28922130	28937929	106600514	XM_014191932.1	+
ssa01	28949226	28954097	100195502	NM_001140531.1	+
ssa01	29012327	29027535	106600519	XM_014191945.1	-
ssa01	29035525	29074764	106600528	XM_014191957.1	-
ssa01	29107053	29146461	106600539	XM_014191965.1	+
ssa01	29150513	29167678	106600549	XM_014191995.1	-
ssa01	29169750	29197326	106600563	XM_014192047.1	+
ssa01	29197723	29207226	100196542	NM_001141571.1	+
ssa01	29207199	29209109	106600581	XR_001327848.1	-
ssa01	29209925	29211689	106600306	XM_014191619.1	+
ssa01	29212256	29214922	106600592	XM_014192072.1	-
ssa01	29219775	29225435	106600595	XM_014192087.1	-
ssa01	29239879	29278055	106600602	XM_014192098.1	-
ssa01	29294051	29296149	106600612	XM_014192104.1	+
ssa01	29322717	29324925	100196345	NM_001141374.1	+
ssa01	29325158	29327833	106600625	XR_001327867.1	-
ssa01	29331369	29376956	106600638	XM_014192160.1	-
ssa01	29382254	29412145	106600658	XM_014192198.1	-
ssa01	29410940	29463060	106600691	XM_014192265.1	+
ssa01	29487967	29492154	106600707	XM_014192277.1	+
ssa01	29492179	29495737	106600716	XM_014192290.1	-
ssa01	29498068	29498464	106600759	XM_014192373.1	-
ssa01	29501377	29507277	106600726	XM_014192313.1	+
ssa01	29516440	29592613	106600357	XM_014191669.1	-
ssa01	29630256	29634248	106600731	XM_014192321.1	-
ssa01	29708907	29740795	106601632	XM_014193975.1	-
ssa01	29750077	29759349	106601624	XM_014193969.1	-
ssa01	29842348	29857047	100194815	NM_001139844.1	-
ssa01	29922542	29923407	106600881	XM_014192632.1	-
ssa01	29923407	29927156	106600874	XM_014192619.1	-
ssa01	29946996	29986433	106601609	XM_014193950.1	+
ssa01	29995722	30094503	106601584	XM_014193898.1	+
ssa01	30109823	30238080	106601569	XM_014193881.1	+
ssa01	30376713	30381726	106601560	XM_014193871.1	-
ssa01	30387242	30391573	106601553	XM_014193859.1	-
ssa01	30398875	30402148	106601549	XR_001328026.1	-
ssa01	30403418	30463718	106601543	XM_014193836.1	-
ssa01	30464852	30469201	106601540	XM_014193822.1	-
ssa01	30470787	30557584	106601537	XM_014193806.1	-
ssa01	30685000	30764578	106601517	XM_014193760.1	+
ssa01	30784435	30883627	106601461	XM_014193733.1	-
ssa01	31086135	31161375	106601440	XM_014193659.1	+
ssa01	31171160	31182907	106601433	XM_014193649.1	+
ssa01	31201130	31224360	106601420	XM_014193631.1	+
ssa01	31234500	31263903	106601406	XM_014193604.1	-
ssa01	31273946	31317481	106601399	XM_014193592.1	+
ssa01	31346147	31347121	106600869	XM_014192604.1	-
ssa01	31361006	31362043	106600857	XM_014192581.1	-
ssa01	31366829	31369984	106601394	XR_001328005.1	-
ssa01	31423313	31495061	106601673	XM_014194027.1	-
ssa01	31522379	31531848	106601387	XR_001328004.1	-
ssa01	31594422	31600486	106601376	XM_014193554.1	+
ssa01	31602009	31615462	106601354	XM_014193516.1	-
ssa01	31622608	31624075	106600848	XM_014192568.1	-
ssa01	31625318	31627236	106601367	XM_014193546.1	-
ssa01	31646130	31647113	106600843	XM_014192555.1	+
ssa01	31647190	31652173	100196046	NM_001141075.1	-
ssa01	31662440	31666417	106601348	XM_014193502.1	-
ssa01	31692589	31779878	106601343	XM_014193488.1	+
ssa01	31782146	31793500	106601320	XM_014193439.1	+
ssa01	31818153	31897961	106601308	XM_014193426.1	-
ssa01	31916159	32035354	106601300	XM_014193406.1	-
ssa01	32094220	32145230	106601284	XM_014193383.1	+
ssa01	32224132	32229690	106601667	XR_001328051.1	+
ssa01	32350634	32357996	106600833	XM_014192544.1	-
ssa01	32359882	32374091	106601249	XM_014193312.1	+
ssa01	32374040	32399300	106601253	XM_014193332.1	-
ssa01	32376890	32378158	106601279	XM_014193370.1	-
ssa01	32399369	32412375	106601272	XM_014193357.1	+
ssa01	32450400	32510861	106601235	XM_014193280.1	-
ssa01	32510010	32510858	106601245	XR_001327987.1	+
ssa01	32513488	32516343	106601227	XM_014193268.1	-
ssa01	32517394	32591727	106601189	XM_014193206.1	+
ssa01	32591788	32594405	106601221	XM_014193254.1	-
ssa01	32608723	32611467	106601178	XM_014193164.1	+
ssa01	32616934	32618354	106601661	XR_001328048.1	-
ssa01	32618486	32646232	106601154	XM_014193117.1	-
ssa01	32647384	32651662	106600826	XM_014192531.1	+
ssa01	32654522	32660056	106601171	XM_014193148.1	-
ssa01	32661544	32676421	106601170	XM_014193138.1	+
ssa01	32678337	32695974	106601134	XM_014193102.1	-
ssa01	32699769	32704639	106601129	XR_001327954.1	-
ssa01	32704882	32707526	106601119	XM_014193064.1	+
ssa01	32707871	32713540	106601115	XM_014193052.1	+
ssa01	33213666	33270856	106601106	XM_014193038.1	+
ssa01	33281154	33286010	106601656	XR_001328046.1	-
ssa01	33935047	33939872	106601096	XM_014193019.1	-
ssa01	33949795	34031257	106601075	XM_014192988.1	-
ssa01	34049897	34053762	106601062	XM_014192976.1	-
ssa01	34053986	34099240	106601027	XM_014192936.1	-
ssa01	34117852	34120839	106601641	XM_014193984.1	+
ssa01	34130319	34145870	106601017	XM_014192867.1	-
ssa01	34167850	34173282	106601004	XM_014192855.1	-
ssa01	34180120	34213175	106600983	XM_014192813.1	+
ssa01	34213628	34216139	106600996	XM_014192834.1	-
ssa01	34218999	34230467	106600978	XM_014192793.1	+
ssa01	34230723	34246311	106600975	XM_014192787.1	+
ssa01	34252922	34277650	106600946	XM_014192753.1	+
ssa01	34280575	34341358	106600929	XM_014192723.1	+
ssa01	34319401	34326040	106600968	XR_001327925.1	-
ssa01	34348575	34350954	106600923	XM_014192712.1	+
ssa01	34466789	34589106	106600894	XM_014192681.1	-
ssa01	34561424	34563338	106600919	XR_001327917.1	+
ssa01	34605615	34625803	106601796	XM_014194170.1	+
ssa01	34625940	34630037	106601808	XR_001328092.1	-
ssa01	34630133	34648085	100380743	XM_014194193.1	+
ssa01	34648609	34655849	106602743	XM_014195578.1	+
ssa01	34660816	34667015	106601862	XM_014194282.1	+
ssa01	34667168	34686076	106601852	XR_001328098.1	-
ssa01	34684793	34687858	100195921	NM_001140950.1	+
ssa01	34689432	34717601	106601818	XM_014194256.1	-
ssa01	34720251	34752849	106601865	XM_014194302.1	-
ssa01	34765594	34767128	100286471	NM_001146410.1	-
ssa01	34767196	34773617	106601900	XM_014194335.1	+
ssa01	34788608	34828215	106601912	XM_014194348.1	+
ssa01	34831064	35019128	106601921	XM_014194357.1	+
ssa01	35025101	35332731	106601938	XM_014194400.1	+
ssa01	35365931	35373992	106601984	XM_014194431.1	-
ssa01	35422679	35427972	106601994	XM_014194442.1	-
ssa01	35428152	35449624	106602024	XM_014194473.1	-
ssa01	35455997	35459442	106602033	XM_014194484.1	-
ssa01	35459661	35506117	106602003	XM_014194456.1	-
ssa01	35506823	35509195	106602748	XR_001328286.1	-
ssa01	35518376	35530400	106602043	XM_014194512.1	+
ssa01	35531257	35558816	106602077	XM_014194549.1	+
ssa01	35544145	35548490	106602099	XM_014194567.1	-
ssa01	35612853	35615990	106602103	XM_014194577.1	-
ssa01	35620215	35649714	106602112	XM_014194599.1	-
ssa01	35651204	35654251	106602137	XM_014194608.1	+
ssa01	35660692	35732108	106602146	XM_014194627.1	-
ssa01	35732418	35746876	106602205	XM_014194707.1	+
ssa01	35748035	35770925	106602179	XM_014194664.1	+
ssa01	35771608	35778376	106602210	XM_014194720.1	-
ssa01	35778571	35892609	106602170	XM_014194653.1	+
ssa01	35798831	35801899	106602196	XM_014194694.1	+
ssa01	35917327	35925297	106602221	XM_014194740.1	+
ssa01	36060303	36063332	106602258	XR_001328198.1	+
ssa01	36066348	36071100	106602243	XM_014194761.1	+
ssa01	36073058	36122705	106602232	XM_014194751.1	+
ssa01	36131384	36136576	106602264	XM_014194791.1	-
ssa01	36136675	36140710	106602273	XM_014194801.1	-
ssa01	36141148	36148515	100196304	XM_014194092.1	+
ssa01	36151816	36219948	106602280	XM_014194822.1	-
ssa01	36223864	36227649	106602301	XM_014194847.1	-
ssa01	36229293	36264908	106602308	XM_014194859.1	-
ssa01	36271019	36298479	106602312	XM_014194866.1	-
ssa01	36301470	36310793	106602319	XM_014194876.1	-
ssa01	36315081	36322512	100196261	XM_014194073.1	+
ssa01	36329753	36337622	100380355	NM_001173640.1	-
ssa01	36347221	36406047	106602325	XM_014194899.1	+
ssa01	36413451	36419868	106602352	XM_014194954.1	-
ssa01	36420210	36480773	106602337	XM_014194918.1	+
ssa01	36521425	36565982	106601761	XM_014194114.1	+
ssa01	36871840	36873160	106602755	XR_001328287.1	-
ssa01	37134618	37148958	106602366	XM_014194969.1	-
ssa01	37149669	37227644	106601776	XM_014194132.1	+
ssa01	37231943	37249603	106602385	XM_014194990.1	-
ssa01	37249707	37259284	100195231	XM_014194036.1	-
ssa01	37532145	37590183	106602393	XM_014195022.1	-
ssa01	38077804	38080170	106602411	XM_014195035.1	-
ssa01	38166133	38214809	106602420	XM_014195054.1	-
ssa01	38264868	38306186	106602440	XM_014195086.1	-
ssa01	38330696	38380082	106602443	XM_014195100.1	-
ssa01	38380266	38416373	106602450	XM_014195114.1	-
ssa01	38447177	38487412	106602463	XM_014195134.1	-
ssa01	38502330	38526952	106602473	XM_014195146.1	+
ssa01	38528474	38571209	106602505	XM_014195194.1	-
ssa01	38571865	38580858	106602525	XM_014195204.1	-
ssa01	38583740	38639977	106602535	XM_014195217.1	-
ssa01	38640305	38762780	106601783	XM_014194146.1	-
ssa01	38763066	38764439	106602761	XR_001328288.1	+
ssa01	38862784	38978409	106602554	XM_014195245.1	-
ssa01	39209249	39291528	106602575	XM_014195288.1	+
ssa01	39304717	39320397	106602592	XM_014195327.1	-
ssa01	39334928	39363968	106602600	XM_014195355.1	+
ssa01	39365664	39416064	106602627	XM_014195386.1	-
ssa01	39416469	39481643	106602615	XM_014195376.1	-
ssa01	39482158	39502064	106602646	XM_014195394.1	-
ssa01	39502240	39528563	106602651	XM_014195411.1	-
ssa01	39528514	39545633	106602665	XM_014195421.1	+
ssa01	39545564	39555129	100195778	NM_001140807.1	-
ssa01	39563343	39595403	106602679	XM_014195448.1	+
ssa01	39648347	39659389	100195556	NM_001140585.2	+
ssa01	39668944	39713325	106602687	XM_014195473.1	-
ssa01	39734154	39776742	106602695	XM_014195485.1	+
ssa01	39777765	39792781	106602701	XM_014195501.1	+
ssa01	39892579	39898980	106602782	XR_001328294.1	-
ssa01	39904389	39909396	106602708	XM_014195509.1	-
ssa01	39938342	39940498	106602788	XR_001328301.1	-
ssa01	40017111	40083371	106602716	XM_014195521.1	+
ssa01	40091324	40142856	106602738	XR_001328285.1	+
ssa01	40203698	40209133	106603833	XR_001328520.1	+
ssa01	40210620	40228199	106603827	XM_014198007.1	+
ssa01	40257780	40264925	106603894	XM_014198109.1	-
ssa01	40343875	40364522	106603815	XR_001328513.1	-
ssa01	40363600	40365242	106603810	XM_014197967.1	+
ssa01	40366518	40370201	106603886	XR_001328528.1	+
ssa01	40375218	40434687	106603805	XM_014197938.1	+
ssa01	40476821	40485579	106603808	XM_014197952.1	+
ssa01	40653489	40718177	106603803	XM_014197922.1	+
ssa01	40722763	40733440	106603791	XM_014197902.1	-
ssa01	40733619	40735774	106603796	XR_001328504.1	+
ssa01	40758757	40760742	106603878	XM_014198093.1	+
ssa01	40776497	40779247	106603787	XM_014197881.1	+
ssa01	40786873	40817429	100380536	NM_001173821.1	+
ssa01	40870723	40909486	106603776	XM_014197872.1	-
ssa01	40923854	40943538	106603767	XM_014197829.1	+
ssa01	40944088	40948960	106603760	XM_014197815.1	+
ssa01	40949331	40973797	106603742	XM_014197798.1	+
ssa01	40974421	41034377	106603664	XM_014197647.1	+
ssa01	41035642	41114223	106603656	XM_014197582.1	+
ssa01	41114821	41138011	106603645	XM_014197568.1	+
ssa01	41142174	41151803	106603641	XM_014197546.1	+
ssa01	41152711	41192680	106603637	XM_014197531.1	-
ssa01	41210603	41216894	100196682	XM_014195693.1	+
ssa01	41222764	41230232	106603601	XM_014197483.1	+
ssa01	41237581	41258636	106603564	XM_014197421.1	+
ssa01	41259549	41265826	106603871	XM_014198079.1	-
ssa01	41267145	41281850	106602875	XM_014195835.1	-
ssa01	41283781	41285566	100286572	NM_001146511.1	-
ssa01	41292598	41455016	106603506	XM_014197286.1	+
ssa01	41456047	41462453	106603539	XM_014197387.1	-
ssa01	41463116	41468782	106603556	XM_014197408.1	+
ssa01	41471383	41484383	106603498	XM_014197274.1	-
ssa01	41500541	41504508	106603863	XM_014198068.1	+
ssa01	41511097	41517032	100380381	XM_014195744.1	+
ssa01	41522897	41530117	106603478	XM_014197226.1	-
ssa01	41550101	41639888	106603468	XM_014197193.1	-
ssa01	41642254	41689277	106603443	XM_014197140.1	-
ssa01	41699776	41710195	106602861	XM_014195816.1	+
ssa01	41719190	41723796	106603854	XM_014198056.1	-
ssa01	41723938	41753813	106603413	XM_014197100.1	-
ssa01	41753966	41786854	106603412	XM_014197079.1	+
ssa01	41787790	41803843	106603407	XM_014197047.1	+
ssa01	41803992	41813537	106603398	XM_014197040.1	+
ssa01	41812892	41840396	106603381	XM_014197018.1	-
ssa01	41831690	41834961	100194722	XM_014197070.1	+
ssa01	41841684	41869230	106603355	XM_014196935.1	-
ssa01	41867763	41888916	106603366	XM_014196945.1	+
ssa01	41889538	41898815	106603349	XM_014196914.1	+
ssa01	41930097	41952402	106603291	XM_014196842.1	-
ssa01	41950398	41963345	106603322	XM_014196884.1	+
ssa01	41975080	41984550	106603280	XM_014196747.1	+
ssa01	41996445	42010416	106603272	XM_014196714.1	-
ssa01	42010475	42023500	106603269	XM_014196691.1	+
ssa01	42033784	42044270	106603258	XM_014196658.1	+
ssa01	42053737	42059944	106603250	XM_014196647.1	+
ssa01	42060094	42063899	106603844	XM_014198034.1	+
ssa01	42089853	42150291	106603236	XM_014196622.1	+
ssa01	42162449	42196924	106603227	XM_014196597.1	-
ssa01	42213449	42295406	106603225	XM_014196585.1	-
ssa01	42361717	42374727	100306860	NM_001165399.1	-
ssa01	42403190	42426431	106603213	XM_014196570.1	-
ssa01	42452738	42468639	106603201	XM_014196558.1	+
ssa01	42469071	42474127	100195493	NM_001140522.1	-
ssa01	42475063	42485530	106603195	XM_014196525.1	-
ssa01	42486188	42501133	106603178	XR_001328386.1	-
ssa01	42535920	42550323	106603155	XM_014196465.1	-
ssa01	42551474	42591047	106603151	XM_014196451.1	+
ssa01	42594845	42605205	106603142	XM_014196436.1	-
ssa01	42613345	42693135	106603130	XM_014196409.1	-
ssa01	42702375	42796364	106603124	XM_014196395.1	+
ssa01	42831554	42952309	106603101	XM_014196326.1	+
ssa01	42977200	43027783	106603089	XM_014196283.1	+
ssa01	43186159	43195620	106603085	XM_014196269.1	+
ssa01	43231716	43660752	106603022	XM_014196169.1	-
ssa01	43725669	43895627	106603018	XM_014196121.1	-
ssa01	43940300	43943151	106603017	XM_014196120.1	-
ssa01	43993726	44042565	100196073	XM_014196119.1	+
ssa01	44045570	44097280	106603015	XM_014196118.1	+
ssa01	44144703	44171948	106603014	XM_014196117.1	+
ssa01	44393668	44459615	106603011	XM_014196114.1	+
ssa01	44474653	44491754	106603001	XM_014196104.1	+
ssa01	44520286	44543621	106602991	XM_014196099.1	+
ssa01	44624841	44677619	106602988	XM_014196090.1	-
ssa01	44678740	44732501	106602981	XM_014196075.1	+
ssa01	44764975	44859266	106602955	XM_014196030.1	+
ssa01	44861490	44888008	106602973	XM_014196063.1	-
ssa01	44889635	44951173	106602944	XM_014196001.1	-
ssa01	44957699	44962913	106602930	XM_014195959.1	-
ssa01	45010724	45023364	106602923	XM_014195938.1	-
ssa01	45034992	45048763	106602906	XM_014195915.1	-
ssa01	45322736	45329319	106602893	XR_001328324.1	-
ssa01	45464060	45499433	106602886	XM_014195870.1	+
ssa01	45654334	45654740	106603840	XR_001328523.1	-
ssa01	45682021	45690635	106603914	XM_014198144.1	+
ssa01	45720165	45764792	106604178	XM_014198596.1	+
ssa01	45776626	45799932	100196602	XM_014198334.1	-
ssa01	45799830	45853640	106604120	XM_014198527.1	+
ssa01	45857608	45860643	106604210	XM_014198658.1	+
ssa01	45881445	45941409	106604182	XM_014198650.1	+
ssa01	45989196	45998685	106604219	XR_001328629.1	+
ssa01	46023425	46057887	100196372	XM_014198223.1	+
ssa01	46210305	46252439	106604225	XM_014198685.1	+
ssa01	46416060	46426608	106605245	XM_014200680.1	+
ssa01	46494948	46524279	106604231	XM_014198706.1	+
ssa01	46532447	46733353	106604247	XM_014198725.1	-
ssa01	46703604	46721780	106604265	XR_001328637.1	+
ssa01	46758340	46782198	106604271	XM_014198760.1	+
ssa01	46830049	46844837	106604280	XM_014198771.1	+
ssa01	46847870	46892588	106604288	XM_014198796.1	-
ssa01	46941553	47050977	106604144	XM_014198554.1	+
ssa01	46960258	46961090	106605246	XR_001328814.1	+
ssa01	47056848	47092591	106604304	XM_014198817.1	+
ssa01	47121604	47127002	106605247	XR_001328815.1	-
ssa01	47132536	47153380	106604311	XM_014198829.1	-
ssa01	47166526	47167046	106604322	XR_001328651.1	+
ssa01	47177881	47189638	106605253	XR_001328816.1	-
ssa01	47228039	47247525	106605260	XM_014200703.1	-
ssa01	47265043	47282904	106604325	XM_014198860.1	-
ssa01	47282939	47292867	106604331	XM_014198871.1	+
ssa01	47336363	47367384	106604342	XM_014198887.1	+
ssa01	47410007	47411969	100286600	NM_001146539.1	-
ssa01	47416066	47454891	106604352	XM_014198910.1	-
ssa01	47481131	47515642	106604361	XM_014198921.1	-
ssa01	47534458	47537050	106605272	XM_014200734.1	-
ssa01	47552752	47594549	106604370	XM_014198964.1	+
ssa01	47599868	47634627	106604404	XM_014199004.1	+
ssa01	47636238	47642638	106604418	XM_014199021.1	-
ssa01	47921698	48189246	106604421	XM_014199032.1	+
ssa01	47950246	47952866	106604449	XR_001328674.1	+
ssa01	48033494	48034523	106604452	XR_001328675.1	+
ssa01	48193084	48212966	106604458	XM_014199095.1	-
ssa01	48211728	48221931	106604465	XM_014199125.1	+
ssa01	48266286	48275585	106604482	XR_001328679.1	-
ssa01	48275647	48290805	106604156	XM_014198575.1	+
ssa01	48321504	48353733	106604487	XM_014199158.1	+
ssa01	48370687	48374083	106604506	XR_001328684.1	-
ssa01	48416168	48424638	106604510	XM_014199179.1	+
ssa01	48444701	48457416	106604523	XM_014199210.1	+
ssa01	48458006	48506649	106604517	XM_014199196.1	+
ssa01	48520832	48547926	100195378	XM_014198197.1	-
ssa01	48554183	48560927	106604528	XM_014199225.1	+
ssa01	48565268	48597516	106604534	XM_014199238.1	+
ssa01	48602191	48615079	106604174	XM_014198594.1	-
ssa01	48615385	48628844	106604541	XM_014199282.1	+
ssa01	48631980	48644039	106604550	XM_014199315.1	-
ssa01	48647172	48675410	106604566	XM_014199335.1	-
ssa01	48696399	48697232	106605279	XM_014200747.1	-
ssa01	48726740	48736408	106604574	XR_001328698.1	-
ssa01	48739094	48742078	100286615	NM_001146554.1	+
ssa01	48745837	48766787	106604578	XM_014199365.1	-
ssa01	48820927	48837591	106604587	XM_014199376.1	-
ssa01	48846832	48921868	106604599	XM_014199419.1	-
ssa01	48925722	48956074	106604619	XM_014199451.1	-
ssa01	48994719	49011905	106604631	XM_014199507.1	+
ssa01	49086139	49120651	106604674	XM_014199582.1	+
ssa01	49323745	49328924	100196704	XM_014198367.1	-
ssa01	49345485	49361889	106604689	XM_014199645.1	-
ssa01	49362304	49369267	106604714	XM_014199666.1	+
ssa01	49369059	49385234	100194900	NM_001139929.1	-
ssa01	49389327	49393354	106604727	XM_014199680.1	+
ssa01	49394098	49413231	100196706	NM_001141728.1	-
ssa01	49414502	49422095	100195485	NM_001140514.1	-
ssa01	49428302	49434616	106605283	XR_001328818.1	+
ssa01	49435076	49436975	106604759	XM_014199767.1	+
ssa01	49436709	49451556	106604730	XM_014199695.1	-
ssa01	49447123	49466743	106604744	XM_014199733.1	+
ssa01	49472626	49525427	106605291	XM_014200767.1	+
ssa01	49536701	49553798	106605298	XM_014200785.1	+
ssa01	49578432	49601988	100380614	XM_014198503.1	+
ssa01	49611534	49621221	106604764	XM_014199780.1	-
ssa01	49638836	49655298	106604770	XM_014199801.1	+
ssa01	49662051	49665294	106604785	XR_001328730.1	+
ssa01	49668084	49669845	106604799	XM_014199845.1	-
ssa01	49710488	49726903	106604807	XM_014199853.1	+
ssa01	49737017	49859823	106604820	XM_014199876.1	-
ssa01	49897995	49906912	106604835	XM_014199884.1	+
ssa01	50013393	50028624	106605317	XM_014200805.1	+
ssa01	50030875	50060781	106604861	XM_014199937.1	-
ssa01	50060796	50109278	106604847	XM_014199923.1	+
ssa01	50112601	50164977	100195005	XM_014198180.1	-
ssa01	50165031	50239648	106604870	XM_014199958.1	+
ssa01	50241486	50308712	106604898	XM_014200016.1	-
ssa01	50331666	50338314	106604905	XM_014200032.1	+
ssa01	50337733	50350453	100306798	XM_014198463.1	-
ssa01	50388312	50534033	106605322	XM_014200816.1	+
ssa01	50646134	50714013	106604920	XM_014200059.1	+
ssa01	50739242	50740318	106605336	XR_001328832.1	+
ssa01	50751687	50752986	106605339	XM_014200847.1	-
ssa01	50757099	50833455	106604928	XM_014200072.1	-
ssa01	50861762	51150016	106604940	XM_014200102.1	-
ssa01	51210061	51300453	106604947	XM_014200120.1	-
ssa01	51389369	51489350	106604960	XM_014200140.1	+
ssa01	51567323	51590355	106604996	XM_014200189.1	-
ssa01	51641123	51643704	106605004	XM_014200196.1	+
ssa01	51645337	51844629	106605012	XM_014200229.1	-
ssa01	51897468	51916639	106605019	XM_014200245.1	+
ssa01	51923994	51927554	106605037	XR_001328778.1	-
ssa01	51951751	51959299	106605046	XM_014200295.1	-
ssa01	51964777	51968816	106605343	XR_001328836.1	-
ssa01	51974847	52075070	106605062	XM_014200324.1	+
ssa01	52075448	52094168	106605068	XM_014200338.1	-
ssa01	52096015	52106962	106605075	XM_014200356.1	+
ssa01	52119529	52129536	100286448	NM_001146387.1	-
ssa01	52131453	52133584	106605349	XM_014200871.1	+
ssa01	52138272	52153481	100306744	XM_014198433.1	+
ssa01	52161700	52165052	106605086	XM_014200379.1	-
ssa01	52176922	52219475	106605092	XM_014200392.1	+
ssa01	52267394	52272969	106605118	XM_014200477.1	-
ssa01	52273072	52314135	106605097	XM_014200404.1	+
ssa01	52331455	52335560	106605143	XM_014200496.1	-
ssa01	52341773	52356155	106605150	XM_014200536.1	-
ssa01	52357230	52390718	106605174	XM_014200555.1	-
ssa01	52374796	52377988	100196431	NM_001141460.1	+
ssa01	52415810	52470855	106604177	XM_014198595.1	+
ssa01	52534715	52538093	106605192	XM_014200584.1	+
ssa01	52855301	52864633	100196450	NM_001141479.1	+
ssa01	52872113	52893873	106605202	XM_014200604.1	+
ssa01	52995075	53004704	106605212	XM_014200617.1	+
ssa01	53011401	53014589	106605225	XM_014200640.1	+
ssa01	53174388	53176939	106605363	XM_014200896.1	+
ssa01	53194872	53198585	106605369	XM_014200915.1	+
ssa01	53203165	53256433	106605231	XM_014200659.1	-
ssa01	53324152	53345057	106608628	XR_001329554.1	-
ssa01	53330360	53361350	106608624	XR_001329552.1	+
ssa01	53380217	53381045	106608633	XM_014206703.1	-
ssa01	53389000	53391897	100136583	NM_001123671.1	+
ssa01	53448808	53487341	106605748	XM_014201656.1	-
ssa01	53619256	53621297	106608641	XR_001329556.1	-
ssa01	53623185	53629591	106605756	XM_014201669.1	+
ssa01	53634026	53677530	106605759	XM_014201699.1	-
ssa01	53823415	53844693	106605778	XM_014201718.1	+
ssa01	53908098	54009643	106605787	XM_014201744.1	+
ssa01	54019717	54024794	106605805	XM_014201754.1	-
ssa01	54037697	54045844	100306816	XM_014201205.1	-
ssa01	54052745	54066014	106605823	XM_014201796.1	+
ssa01	54054010	54055810	106605833	XR_001328948.1	+
ssa01	54070162	54087889	106605838	XM_014201815.1	+
ssa01	54095606	54153722	106605561	XM_014201353.1	-
ssa01	54267202	54296632	106605853	XM_014201862.1	+
ssa01	54285873	54300622	106605882	XR_001328954.1	-
ssa01	54303320	54309992	106605896	XR_001328956.1	-
ssa01	54314777	54317407	100286665	XR_001328859.1	+
ssa01	54318237	54373382	106605890	XM_014201887.1	-
ssa01	54372002	54376979	106605907	XR_001328961.1	+
ssa01	54388492	54402599	106605918	XM_014201917.1	-
ssa01	54409016	54420078	106605925	XM_014201929.1	-
ssa01	54426400	54462805	106605930	XM_014201952.1	-
ssa01	54468007	54507018	106605956	XM_014201987.1	+
ssa01	54534980	54543414	100195226	NM_001140255.1	-
ssa01	54551367	54554770	106605977	XM_014202008.1	-
ssa01	54592820	54595403	106605981	XM_014202030.1	-
ssa01	54640783	54652120	100196687	NM_001141709.1	+
ssa01	54652181	54654979	106605990	XR_001328974.1	-
ssa01	54675072	54720007	106605994	XM_014202045.1	-
ssa01	54719000	54738453	106605568	XM_014201363.1	+
ssa01	54740357	54744487	106606039	XM_014202117.1	-
ssa01	54743618	54747140	106606023	XM_014202107.1	+
ssa01	54763351	54824318	106606050	XM_014202127.1	+
ssa01	54827385	54845284	106606070	XM_014202180.1	-
ssa01	54862641	54881594	106606089	XM_014202210.1	+
ssa01	54885329	54896243	106605574	XM_014201374.1	+
ssa01	54898341	54901323	106606097	XM_014202219.1	-
ssa01	54910266	54925051	100195540	XM_014201082.1	-
ssa01	54946457	54979597	106606107	XM_014202237.1	+
ssa01	54981061	55055500	106606127	XM_014202262.1	-
ssa01	55055955	55069672	106606142	XM_014202271.1	-
ssa01	55063427	55125066	106606152	XM_014202295.1	-
ssa01	55145187	55232420	101448027	NM_001279057.1	-
ssa01	55249952	55306432	106606172	XM_014202317.1	-
ssa01	55303317	55306874	106606210	XR_001329006.1	+
ssa01	55374182	55374830	106606217	XR_001329007.1	+
ssa01	55378484	55392089	106606220	XM_014202365.1	-
ssa01	55410044	55419961	106606232	XM_014202382.1	-
ssa01	55433947	55435703	106605575	XM_014201382.1	+
ssa01	55441228	55448018	106605576	XM_014201388.1	+
ssa01	55452446	55472717	106606239	XM_014202390.1	-
ssa01	55472796	55480800	106606249	XM_014202399.1	-
ssa01	55483314	55487774	106606259	XM_014202409.1	-
ssa01	55533311	55535340	106608657	XM_014206750.1	-
ssa01	55543647	55593988	106605586	XM_014201397.1	+
ssa01	55625295	55631988	106606274	XM_014202422.1	+
ssa01	55636568	55671831	106606289	XM_014202440.1	+
ssa01	55692970	55725972	106606294	XM_014202457.1	-
ssa01	55746868	55757883	106606324	XM_014202486.1	-
ssa01	55782256	55799746	106606339	XM_014202496.1	+
ssa01	55800173	55802334	106608665	XM_014206760.1	+
ssa01	55823498	55859482	106606354	XM_014202515.1	+
ssa01	55876754	55895749	106608672	XM_014206771.1	-
ssa01	55901023	56019876	106606370	XM_014202634.1	-
ssa01	56129991	56137442	106606477	XM_014202702.1	+
ssa01	56138499	56257300	106606442	XM_014202687.1	-
ssa01	56271147	56289174	100136797	XM_014200970.1	+
ssa01	56297558	56301669	106605598	XM_014201422.1	+
ssa01	56310384	56353439	106606490	XM_014202731.1	-
ssa01	56398016	56440250	106606505	XM_014202762.1	+
ssa01	56533306	56587353	100136392	XM_014202781.1	-
ssa01	56607731	56618470	106606525	XM_014202792.1	-
ssa01	56644222	56655025	106608681	XM_014206782.1	+
ssa01	56663512	56684475	106606532	XM_014202805.1	+
ssa01	56693641	56772220	106606546	XM_014202840.1	-
ssa01	56786916	56796198	106606565	XM_014202857.1	+
ssa01	56796477	56812481	106606541	XM_014202817.1	-
ssa01	56834423	56840532	106606555	XM_014202848.1	+
ssa01	56852836	56856180	106606648	XM_014202992.1	+
ssa01	56856975	57005496	106606575	XM_014202869.1	+
ssa01	56960539	56962662	106606657	XR_001329099.1	-
ssa01	57016949	57170935	106606663	XR_001329104.1	+
ssa01	57173542	57291096	100380761	XM_014203036.1	+
ssa01	57301328	57358251	106606711	XM_014203070.1	+
ssa01	57383786	57389552	106606727	XM_014203089.1	+
ssa01	57395995	57410654	106608689	XM_014206795.1	+
ssa01	57419902	57429758	106606739	XM_014203104.1	-
ssa01	57439413	57449333	106606749	XM_014203115.1	-
ssa01	57450769	57458171	100195797	XM_014201117.1	-
ssa01	57456188	57457736	106606755	XM_014203120.1	+
ssa01	57464838	57469794	106606765	XM_014203127.1	-
ssa01	57492943	57512118	106606775	XM_014203136.1	-
ssa01	57554293	57572820	106606783	XM_014203142.1	+
ssa01	57582575	57636856	106606791	XM_014203202.1	+
ssa01	57640916	57842558	106606834	XM_014203230.1	+
ssa01	57847823	57981996	106606853	XM_014203249.1	-
ssa01	58014000	58159816	106606915	XM_014203469.1	+
ssa01	58207605	58211572	106606998	XM_014203532.1	-
ssa01	58219672	58224609	106607006	XM_014203539.1	-
ssa01	58273089	58312660	106607022	XM_014203575.1	-
ssa01	58323565	58326146	106607043	XM_014203606.1	-
ssa01	58325926	58342518	106607052	XR_001329155.1	+
ssa01	58345637	58510243	106607058	XM_014203625.1	-
ssa01	58565713	58604007	106607061	XR_001329157.1	+
ssa01	58780459	58800026	106605623	XM_014201471.1	+
ssa01	58857290	58904822	106607077	XR_001329159.1	+
ssa01	59113853	59115061	106608693	XR_001329567.1	+
ssa01	59706738	59757209	106607083	XM_014203678.1	-
ssa01	59765738	59833566	106607091	XM_014203687.1	-
ssa01	59871549	59881194	106607133	XR_001329162.1	+
ssa01	59874235	59875720	106607140	XR_001329163.1	-
ssa01	59898760	59904088	106605630	XM_014201492.1	-
ssa01	59922439	59958387	106607144	XM_014203776.1	+
ssa01	60080695	60133653	106607150	XM_014203789.1	+
ssa01	60163623	60172161	106607165	XM_014203809.1	-
ssa01	60225079	60330448	106607177	XM_014203849.1	+
ssa01	60331371	60344327	106607169	XM_014203834.1	-
ssa01	60460301	60471227	100195610	NM_001140639.1	-
ssa01	60535780	60538059	106608699	XR_001329568.1	-
ssa01	60564573	60925000	106607182	XM_014203873.1	+
ssa01	61030729	61032728	106608700	XM_014206808.1	-
ssa01	61063702	61257979	106607187	XM_014203919.1	-
ssa01	61302470	61338187	106607213	XM_014203940.1	+
ssa01	61339761	61344545	106607223	XR_001329172.1	+
ssa01	61366652	61401915	100380364	NM_001173649.1	+
ssa01	61406420	61417968	100196443	NM_001141472.1	-
ssa01	61432811	61544073	106607224	XM_014203975.1	+
ssa01	61552926	61637360	106607228	XM_014203997.1	-
ssa01	61743366	61744752	106608709	XR_001329569.1	-
ssa01	61744782	61823510	106605659	XM_014201538.1	+
ssa01	61840271	61950414	106608714	XM_014206816.1	-
ssa01	62028173	62047271	106607248	XM_014204047.1	+
ssa01	62056446	62068552	106607275	XM_014204091.1	+
ssa01	62068718	62081593	106607287	XM_014204103.1	-
ssa01	62084138	62086017	106607268	XM_014204070.1	+
ssa01	62124542	62130821	106607298	XM_014204125.1	-
ssa01	62157304	62229165	106607303	XM_014204165.1	+
ssa01	62351838	62375660	106607386	XR_001329189.1	-
ssa01	62421255	62422941	106608723	XM_014206827.1	-
ssa01	62424900	62489584	106607391	XM_014204316.1	-
ssa01	62632071	62664947	106605670	XM_014201559.1	-
ssa01	62712017	62742258	106607400	XM_014204329.1	+
ssa01	62759201	62760666	106607401	XR_001329192.1	-
ssa01	62930814	63102228	106607406	XM_014204336.1	+
ssa01	63108779	63116050	106607420	XM_014204351.1	+
ssa01	63116744	63126341	106605675	XM_014201569.1	-
ssa01	63127751	63129046	106608732	XM_014206839.1	+
ssa01	63154158	63293224	106607425	XM_014204394.1	+
ssa01	63191166	63194140	106607453	XR_001329198.1	-
ssa01	63293897	63328232	106607457	XM_014204423.1	-
ssa01	63331119	63339921	106607461	XM_014204450.1	-
ssa01	63340299	63349063	100196085	NM_001141114.1	+
ssa01	63360925	63409507	106607475	XM_014204460.1	+
ssa01	63471664	63474965	106608742	XM_014206847.1	+
ssa01	63520443	63573990	106607484	XM_014204482.1	+
ssa01	63643661	63648329	106608747	XM_014206860.1	-
ssa01	63823428	63826126	106608753	XM_014206873.1	-
ssa01	63831768	63834728	106607506	XM_014204516.1	-
ssa01	63873083	63886379	106607516	XM_014204545.1	+
ssa01	63886513	63894659	106607512	XM_014204531.1	-
ssa01	63903387	63949266	106607536	XM_014204573.1	+
ssa01	63960156	63998049	106607527	XM_014204562.1	+
ssa01	64006153	64037995	106607591	XM_014204678.1	+
ssa01	64154207	64644184	106607602	XM_014204697.1	+
ssa01	64680202	64682389	106608760	XR_001329574.1	+
ssa01	64807980	64887317	106607606	XM_014204729.1	-
ssa01	64931118	64951432	106608765	XM_014206900.1	+
ssa01	64954772	64970000	106607607	XM_014204749.1	+
ssa01	64976654	64987735	106607615	XM_014204802.1	-
ssa01	64988044	65000215	106607653	XM_014204843.1	+
ssa01	65001229	65007884	106608780	XM_014206939.1	-
ssa01	65036742	65052524	106607666	XM_014204865.1	+
ssa01	65062795	65077501	106608797	XR_001329585.1	+
ssa01	65247445	65423556	106607673	XM_014204876.1	+
ssa01	65460430	65472727	106607690	XM_014204906.1	+
ssa01	65477269	65544049	106605685	XM_014201579.1	+
ssa01	65546900	65554132	106607693	XM_014204921.1	-
ssa01	65555231	65684167	106607696	XM_014204935.1	-
ssa01	65692174	65695041	106607701	XM_014204955.1	+
ssa01	65708601	65712522	100196197	NM_001141226.1	+
ssa01	65811453	65851327	106607719	XM_014204983.1	+
ssa01	65826178	65829889	106607730	XR_001329255.1	-
ssa01	65849938	65897286	106607716	XM_014204968.1	-
ssa01	65914026	65924466	100380323	XM_014201312.1	-
ssa01	65919149	65920221	106607738	XR_001329256.1	+
ssa01	65937530	65961110	100380754	XM_014205023.1	-
ssa01	65968828	66186572	106607745	XR_001329267.1	-
ssa01	66239848	66243611	106607826	XM_014205222.1	+
ssa01	66278879	66357521	106607837	XM_014205248.1	+
ssa01	66380568	66385505	106607841	XM_014205280.1	+
ssa01	66398704	66400976	106607859	XM_014205301.1	+
ssa01	66402550	66418088	106607870	XM_014205328.1	-
ssa01	66417327	66436226	106607864	XM_014205315.1	+
ssa01	66456826	66466032	106607885	XM_014205358.1	+
ssa01	66476582	66479563	106607910	XM_014205392.1	-
ssa01	66479436	66490056	106607920	XR_001329339.1	+
ssa01	66481017	66486883	106607892	XM_014205380.1	-
ssa01	66586196	66587513	106608800	XM_014206950.1	+
ssa01	66611567	66614542	106607923	XM_014205400.1	+
ssa01	66627433	66631119	106607927	XM_014205410.1	+
ssa01	66733219	66749197	100194983	NM_001140012.1	+
ssa01	66778786	66781557	106608802	XM_014206957.1	-
ssa01	67014825	67588407	106607935	XM_014205430.1	-
ssa01	67973256	67975351	106608805	XM_014206967.1	+
ssa01	68000090	68096972	106607942	XM_014205442.1	+
ssa01	68107909	68461685	106607945	XM_014205458.1	-
ssa01	68489139	68578069	106607954	XM_014205488.1	+
ssa01	68589826	68609740	106607969	XM_014205509.1	+
ssa01	68610485	68636039	100380293	XM_014201253.1	-
ssa01	68636377	68644967	106607983	XM_014205528.1	-
ssa01	68661777	68759896	106607988	XM_014205542.1	+
ssa01	68777053	68779433	100194654	NM_001139738.1	-
ssa01	68845609	68847913	106608055	XR_001329364.1	+
ssa01	68848725	68881127	100137053	XM_014205670.1	+
ssa01	68880638	68972531	106608004	XM_014205656.1	-
ssa01	68976590	69094846	106608059	XM_014205747.1	-
ssa01	69107164	69203375	106608078	XM_014205774.1	-
ssa01	69145711	69147371	106608074	XM_014205759.1	+
ssa01	69166288	69169582	106608093	XR_001329379.1	+
ssa01	69176927	69180021	106608089	XR_001329378.1	-
ssa01	69222908	69300425	100194795	NM_001139824.1	-
ssa01	69309158	69331213	106608097	XM_014205812.1	+
ssa01	69381069	69413409	106608102	XM_014205825.1	-
ssa01	69445360	69463859	106608126	XM_014205872.1	+
ssa01	69507516	69547044	106608135	XR_001329393.1	-
ssa01	69549430	69606265	106608142	XM_014205899.1	-
ssa01	69613901	69617956	106608814	XM_014206978.1	+
ssa01	69652262	69709832	100196543	XM_014205926.1	+
ssa01	69713050	69735187	100380671	XM_014205980.1	-
ssa01	69759501	69815836	100194990	XM_014201038.1	-
ssa01	69826959	69851209	106608200	XM_014206002.1	-
ssa01	69863320	69865226	106608820	XR_001329589.1	-
ssa01	69866255	69867044	106608204	XM_014206016.1	-
ssa01	69867739	69870366	106608212	XM_014206036.1	+
ssa01	69871665	69891060	106608220	XM_014206054.1	+
ssa01	69891956	69957972	106608247	XM_014206202.1	-
ssa01	69966559	69970728	106608325	XM_014206211.1	+
ssa01	70059078	70239357	106608331	XM_014206239.1	-
ssa01	70438035	70465221	106608355	XM_014206260.1	+
ssa01	70481303	70517837	106608363	XM_014206275.1	+
ssa01	70544523	70601290	106608383	XM_014206298.1	+
ssa01	70626766	70814318	106608394	XM_014206306.1	-
ssa01	70885567	70892106	106608423	XM_014206362.1	-
ssa01	70904038	70904541	106608826	XR_001329591.1	+
ssa01	70910059	70954685	106608436	XM_014206378.1	+
ssa01	70920609	70926982	106608462	XM_014206395.1	-
ssa01	70955225	70972124	106608453	XM_014206386.1	+
ssa01	70999734	71053291	106608472	XM_014206411.1	-
ssa01	71104421	71113333	106608494	XM_014206435.1	-
ssa01	71113388	71136186	106608485	XM_014206423.1	+
ssa01	71144448	71156947	106608500	XM_014206444.1	+
ssa01	71168088	71179616	106608511	XM_014206457.1	+
ssa01	71196561	71230620	106608512	XM_014206459.1	+
ssa01	71238248	71280156	106608514	XM_014206480.1	-
ssa01	71287682	71289425	106608536	XM_014206496.1	+
ssa01	71289579	71369398	106608528	XM_014206488.1	+
ssa01	71376137	71413351	106605736	XM_014201640.1	-
ssa01	71443108	71487663	106608545	XM_014206506.1	-
ssa01	71491056	71519873	106608565	XM_014206549.1	+
ssa01	71519631	71530954	106608559	XM_014206528.1	-
ssa01	71531140	71547568	106608550	XM_014206518.1	-
ssa01	71566422	71579412	106608573	XM_014206563.1	+
ssa01	71581178	71586812	106608577	XM_014206577.1	-
ssa01	71588084	71596211	106608578	XM_014206592.1	-
ssa01	71770355	71773335	106608619	XM_014206672.1	-
ssa01	72029560	72049497	106608869	XM_014207060.1	-
ssa01	72132266	72144488	106608885	XM_014207083.1	+
ssa01	72268063	73360509	106609202	XM_014207733.1	-
ssa01	72793435	72795045	106609222	XM_014207761.1	-
ssa01	72910618	72912994	106609231	XR_001329663.1	+
ssa01	73182101	73198406	106609185	XM_014207687.1	+
ssa01	73205635	73208464	106609226	XM_014207774.1	+
ssa01	73236046	73238616	106609215	XM_014207746.1	+
ssa01	73371243	73380825	106609174	XM_014207674.1	-
ssa01	73386518	73390445	106609168	XM_014207652.1	-
ssa01	73414591	73416891	106609238	XR_001329665.1	-
ssa01	73444827	73515086	106608918	XM_014207135.1	+
ssa01	73540232	73563719	106609157	XM_014207645.1	-
ssa01	73564744	73568005	106609148	XM_014207632.1	-
ssa01	73569805	73630884	106609079	XM_014207493.1	-
ssa01	73631146	73643385	106609120	XM_014207570.1	-
ssa01	73643570	73650237	106609110	XM_014207556.1	-
ssa01	73650601	73661098	106609099	XM_014207515.1	+
ssa01	73662769	73674388	106609135	XM_014207612.1	-
ssa01	73672354	73676695	106609142	XR_001329655.1	+
ssa01	73674469	73678132	100195100	NM_001140129.1	-
ssa01	73688375	73693394	106609125	XM_014207594.1	+
ssa01	73731396	73745011	106609046	XM_014207400.1	-
ssa01	73740344	73765851	106609062	XM_014207457.1	+
ssa01	73770455	73789523	106608911	XM_014207123.1	+
ssa01	73792920	73805160	106609027	XM_014207379.1	+
ssa01	73822542	73850639	106609017	XM_014207354.1	-
ssa01	73866876	73893452	106609006	XM_014207336.1	-
ssa01	73915124	73917879	106608997	XM_014207320.1	-
ssa01	73917959	73986661	106608977	XM_014207289.1	+
ssa01	74052809	74083919	106608966	XM_014207239.1	+
ssa01	74094132	74100032	106608961	XM_014207226.1	-
ssa01	74100849	74105766	100194938	NM_001139967.1	+
ssa01	74107713	74112261	106608935	XM_014207179.1	+
ssa01	74112373	74119382	106608955	XM_014207212.1	+
ssa01	74119498	74124819	106608943	XM_014207190.1	+
ssa01	74125897	74150232	106608924	XM_014207167.1	-
ssa01	74166238	74168463	106609246	XM_014207813.1	+
ssa01	74176710	74197811	106609319	XM_014208001.1	+
ssa01	74197728	74204071	106609330	XM_014208031.1	-
ssa01	74204335	74211079	106609338	XM_014208052.1	-
ssa01	74225764	74240238	106609339	XM_014208068.1	+
ssa01	74260409	74270966	100306859	XM_014207846.1	+
ssa01	74275429	74285412	106609350	XM_014208095.1	-
ssa01	74285779	74304371	106609344	XM_014208081.1	+
ssa01	74309848	74312833	106609358	XM_014208114.1	+
ssa01	74317212	74340395	106609363	XM_014208129.1	+
ssa01	74348053	74362429	106609366	XM_014208166.1	-
ssa01	74363208	74375562	106609407	XM_014208206.1	-
ssa01	74380024	74381688	106610018	XR_001329834.1	+
ssa01	74396709	74403348	106609414	XM_014208217.1	+
ssa01	74409350	74423779	106609444	XM_014208299.1	+
ssa01	74424325	74441744	106609454	XM_014208320.1	-
ssa01	74475376	74483381	106609465	XR_001329698.1	-
ssa01	74481455	74533313	106609422	XM_014208241.1	+
ssa01	74533695	74548669	106609470	XM_014208340.1	+
ssa01	74548899	74559877	106609488	XM_014208362.1	+
ssa01	74564115	74571518	100194526	NM_001139612.1	-
ssa01	74572112	74573713	106609527	XM_014208449.1	+
ssa01	74574986	74580992	106609504	XM_014208416.1	+
ssa01	74581123	74602065	106609499	XM_014208382.1	+
ssa01	74602301	74612181	106609534	XM_014208462.1	+
ssa01	74624027	74630062	106610023	XR_001329837.1	-
ssa01	74650639	74785340	106609547	XM_014208481.1	+
ssa01	74867194	74930522	106609275	XM_014207903.1	-
ssa01	74936082	74970440	106609556	XM_014208487.1	+
ssa01	74999322	75054770	106609573	XM_014208526.1	+
ssa01	75018432	75019935	106609580	XM_014208538.1	+
ssa01	75081663	75102829	106609588	XM_014208546.1	-
ssa01	75107702	75111902	106609599	XM_014208556.1	+
ssa01	75163035	75243859	100380409	XM_014207861.1	-
ssa01	75292420	75300037	106609621	XR_001329728.1	-
ssa01	75294648	75295487	106609615	XM_014208574.1	+
ssa01	75312235	75317407	106609622	XM_014208576.1	-
ssa01	75337132	75383200	106609626	XM_014208585.1	+
ssa01	75383716	75391038	106609288	XM_014207929.1	+
ssa01	75390775	75397455	106609635	XM_014208606.1	-
ssa01	75397560	75444179	106609649	XM_014208644.1	-
ssa01	75453176	75461926	106609704	XM_014208678.1	+
ssa01	75460882	75467731	106609727	XR_001329749.1	-
ssa01	75473957	75477774	106609735	XM_014208712.1	-
ssa01	75481414	75487127	106610039	XM_014209159.1	-
ssa01	75505176	75533626	106609741	XM_014208722.1	-
ssa01	75574214	75626003	106609293	XM_014207944.1	+
ssa01	75626356	75629720	106609742	XM_014208734.1	-
ssa01	75646454	75653651	106610051	XM_014209176.1	-
ssa01	75687966	75698170	100380542	NM_001173827.1	-
ssa01	75698460	75701880	106609766	XM_014208785.1	+
ssa01	75701612	75717478	106609750	XM_014208743.1	+
ssa01	75719272	75721669	106609780	XR_001329754.1	+
ssa01	75723318	75727007	106610058	XM_014209181.1	-
ssa01	75731973	75820145	106609787	XM_014208805.1	-
ssa01	76148754	76153121	106609795	XM_014208815.1	-
ssa01	76165635	76170159	106610061	XM_014209196.1	-
ssa01	76189514	76255812	106609807	XM_014208834.1	+
ssa01	76256274	76280406	106609825	XM_014208852.1	+
ssa01	76280550	76302743	106609842	XM_014208865.1	-
ssa01	76304021	76325593	106609850	XR_001329769.1	-
ssa01	76342846	76350912	106609854	XM_014208877.1	+
ssa01	76351114	76353981	106609864	XM_014208891.1	+
ssa01	76367049	76369654	106609875	XM_014208900.1	+
ssa01	76379501	76389792	106610070	XM_014209209.1	+
ssa01	76391985	76402747	106609888	XM_014208926.1	+
ssa01	76403863	76408258	106609882	XM_014208913.1	+
ssa01	76416693	76419585	106609302	XM_014207971.1	+
ssa01	76419611	76421784	106609930	XM_014208976.1	+
ssa01	76421962	76433091	106609906	XM_014208959.1	-
ssa01	76444494	76465326	100195543	XM_014209024.1	+
ssa01	76465391	76493460	106609945	XM_014209004.1	+
ssa01	76494734	76553743	106609966	XM_014209044.1	-
ssa01	76567521	76574689	106609976	XM_014209063.1	+
ssa01	76577376	76580599	106609990	XM_014209076.1	-
ssa01	76580690	76585992	106609984	XM_014209073.1	+
ssa01	76600065	76615475	106609997	XM_014209084.1	+
ssa01	76644632	76649344	106610005	XM_014209101.1	-
ssa01	76649442	76651852	106610013	XR_001329832.1	+
ssa01	76655475	76683099	106610076	XM_014209230.1	-
ssa01	76887042	77007061	106610139	XM_014209315.1	-
ssa01	77076588	77116510	106610401	XM_014209766.1	+
ssa01	77120655	77127410	106610392	XM_014209756.1	+
ssa01	77128735	77140268	106610386	XM_014209744.1	-
ssa01	77148630	77153770	106610381	XM_014209721.1	+
ssa01	77155007	77167620	106610375	XM_014209707.1	-
ssa01	77167644	77173140	106610367	XM_014209698.1	+
ssa01	77173240	77185149	106610356	XM_014209684.1	-
ssa01	77196774	77211468	106610342	XM_014209659.1	-
ssa01	77213124	77225402	106610329	XM_014209627.1	+
ssa01	77231253	77276863	106610323	XM_014209614.1	-
ssa01	77289419	77307513	106610308	XM_014209601.1	-
ssa01	77333768	77347798	106610298	XM_014209578.1	+
ssa01	77373901	77397911	106610291	XR_001329883.1	-
ssa01	77400313	77440406	106610281	XM_014209559.1	-
ssa01	77440822	77457632	100380587	NM_001173872.1	+
ssa01	77475198	77476340	106610130	XM_014209304.1	-
ssa01	77525079	77567213	106610271	XM_014209529.1	-
ssa01	77621566	77655481	106610249	XM_014209516.1	+
ssa01	77661199	77680600	106610228	XM_014209447.1	-
ssa01	77685674	77779553	106610207	XM_014209435.1	-
ssa01	77780508	77791104	106610195	XM_014209400.1	-
ssa01	77791362	77793505	106610165	XM_014209359.1	-
ssa01	77795076	77893090	106610147	XM_014209326.1	-
ssa01	77894992	77901762	106610188	XR_001329867.1	-
ssa01	79005165	79119605	106610110	XM_014209282.1	-
ssa01	79163742	79354437	106610476	XM_014209858.1	+
ssa01	79374067	79407748	106610563	XM_014209951.1	+
ssa01	79498028	79512120	106610551	XM_014209941.1	-
ssa01	79959548	80013705	106610540	XM_014209931.1	-
ssa01	80019885	80035508	106610575	XR_001329929.1	-
ssa01	80209156	80330841	106610530	XM_014209920.1	+
ssa01	80537754	80545787	106610521	XM_014209909.1	+
ssa01	80547710	80578337	106610511	XM_014209897.1	-
ssa01	80586351	80615464	106610502	XM_014209886.1	-
ssa01	80784213	80801711	100194588	NM_001139674.1	-
ssa01	80823953	80875866	106610487	XM_014209876.1	-
ssa01	81246630	81248211	106610644	XR_001329944.1	+
ssa01	81254140	81374373	106610613	XM_014210022.1	-
ssa01	81378979	81385380	106610650	XM_014210092.1	-
ssa01	81388126	81422543	106610657	XM_014210109.1	-
ssa01	81428987	81435452	106610676	XM_014210139.1	-
ssa01	81521166	81528010	106610689	XM_014210161.1	+
ssa01	81597613	81624499	106610692	XM_014210175.1	-
ssa01	81634439	81638155	106610700	XR_001329953.1	-
ssa01	81642265	81644470	106610704	XM_014210205.1	+
ssa01	81645946	81653871	100380389	XM_014209992.1	+
ssa01	81653723	81657789	100196165	NM_001141194.1	-
ssa01	81659254	81666550	106610710	XM_014210211.1	+
ssa01	81706418	81713900	106610715	XM_014210224.1	+
ssa01	81721056	81723934	106610728	XM_014210246.1	-
ssa01	81724076	81727594	106610721	XM_014210238.1	-
ssa01	81779069	81915951	100380404	XR_001329933.1	+
ssa01	81924755	81953411	106610742	XM_014210272.1	-
ssa01	81953838	81966980	106610750	XM_014210285.1	+
ssa01	81996295	82063627	106610766	XM_014210310.1	+
ssa01	82121848	82149755	106610780	XM_014210344.1	-
ssa01	82231967	82275851	106610787	XM_014210369.1	+
ssa01	82294115	82341312	106610792	XM_014210398.1	-
ssa01	82345787	82379498	106610814	XM_014210420.1	+
ssa01	82473925	82475695	106610932	XM_014210621.1	-
ssa01	82508349	82526560	106610821	XM_014210436.1	+
ssa01	82555852	82566479	100196698	NM_001141720.1	-
ssa01	82567699	82619854	106610838	XM_014210456.1	+
ssa01	82648809	82697393	106610824	XM_014210445.1	-
ssa01	82697601	82713055	106610843	XM_014210470.1	-
ssa01	82713363	82735021	106610853	XM_014210489.1	+
ssa01	82770488	82783719	106610860	XM_014210520.1	-
ssa01	83073582	83089171	106610879	XR_001330003.1	-
ssa01	83089433	83173958	106610889	XM_014210559.1	+
ssa01	83175413	83181585	106610906	XM_014210574.1	+
ssa01	83237956	83260932	106610636	XM_014210074.1	-
ssa01	83403884	83459128	106610913	XM_014210596.1	+
ssa01	83565839	83568389	106610642	XM_014210078.1	-
ssa01	83666879	83667686	106610940	XR_001330023.1	-
ssa01	83788987	83792607	106610965	XM_014210714.1	+
ssa01	83832692	83835907	106610959	XM_014210700.1	-
ssa01	83836748	83843189	106610952	XM_014210664.1	+
ssa01	84232097	84256052	106610970	XM_014210727.1	-
ssa01	84297579	84298840	106611073	XR_001330047.1	-
ssa01	84429086	84459673	106611052	XM_014210890.1	+
ssa01	84464170	84548829	106611028	XM_014210877.1	+
ssa01	84602303	84617654	106610976	XM_014210739.1	-
ssa01	84637976	84648121	106611067	XM_014210927.1	+
ssa01	84685920	84693677	106611055	XM_014210904.1	+
ssa01	84694295	84710086	106611018	XM_014210827.1	+
ssa01	84725397	84756999	106611007	XM_014210809.1	-
ssa01	84778464	84928387	106610997	XM_014210783.1	-
ssa01	84931679	84972073	106610982	XM_014210763.1	-
ssa01	85015038	85021174	106611078	XR_001330050.1	-
ssa01	85024984	85033333	106611092	XM_014210960.1	-
ssa01	85041109	85045762	100194834	NM_001139863.1	+
ssa01	85151941	85216646	106611106	XM_014210976.1	+
ssa01	85261068	85263578	106611114	XM_014210984.1	-
ssa01	85268591	85334540	106611129	XM_014211010.1	-
ssa01	85341243	85394640	106611131	XM_014211024.1	-
ssa01	85469096	85506893	106611138	XM_014211036.1	+
ssa01	86021696	86067237	106611144	XM_014211047.1	-
ssa01	86100093	86101613	106611185	XR_001330070.1	+
ssa01	86131208	86768568	106611148	XM_014211115.1	-
ssa01	86824803	86825437	106611190	XR_001330071.1	-
ssa01	87449608	87461727	106611219	XM_014211212.1	+
ssa01	87462201	87467078	106611202	XM_014211189.1	-
ssa01	87467817	87517617	106611227	XM_014211221.1	-
ssa01	87748650	87912657	106611194	XM_014211161.1	+
ssa01	87947364	87982390	106611234	XM_014211232.1	+
ssa01	88033097	88081676	106611257	XM_014211281.1	+
ssa01	88118469	88151390	106611248	XM_014211256.1	+
ssa01	88160883	88162369	100196235	NM_001141264.1	-
ssa01	88208285	88217790	106611277	XM_014211319.1	+
ssa01	88322392	88371471	106611298	XM_014211360.1	-
ssa01	88592295	88864720	106613356	XM_014215500.1	-
ssa01	88871255	88939220	106613304	XM_014215419.1	-
ssa01	88946361	88972888	106613295	XM_014215384.1	-
ssa01	88963565	89023956	106613225	XM_014215286.1	+
ssa01	89024538	89048872	106613273	XM_014215364.1	+
ssa01	89085978	89207389	106613192	XM_014215216.1	+
ssa01	89213133	89225670	106613187	XM_014215200.1	-
ssa01	89242056	89256368	106613176	XM_014215178.1	-
ssa01	89256713	89305864	106613168	XM_014215163.1	+
ssa01	89308595	89336466	100286678	XM_014211689.1	+
ssa01	89341567	89356136	106613146	XM_014215134.1	-
ssa01	89354820	89356211	106613162	XR_001330448.1	+
ssa01	89372643	89402184	106613142	XM_014215112.1	-
ssa01	89379358	89416336	106613116	XM_014215071.1	+
ssa01	89437684	89481435	106613106	XM_014215040.1	+
ssa01	89490774	89496972	106613093	XM_014215013.1	-
ssa01	89529539	89534343	106613088	XM_014215000.1	+
ssa01	89551742	89642747	106613076	XM_014214979.1	+
ssa01	89646230	89669057	106613069	XM_014214961.1	-
ssa01	89706365	89713884	106613558	XM_014215953.1	+
ssa01	89714098	89727378	100499414	NM_001193547.1	+
ssa01	89733261	89744352	106611551	XM_014211869.1	-
ssa01	89756048	89801132	106611548	XM_014211854.1	+
ssa01	89809289	89904339	106613059	XM_014214942.1	-
ssa01	89958657	90021282	106613040	XM_014214923.1	-
ssa01	89980595	89983541	106613051	XM_014214935.1	+
ssa01	90042828	90051189	106613026	XM_014214913.1	+
ssa01	90058481	90093665	100196716	NM_001141738.1	+
ssa01	90102401	90165626	106613015	XM_014214864.1	+
ssa01	90192346	90252623	106613011	XM_014214833.1	+
ssa01	90307153	90369703	106613006	XM_014214818.1	+
ssa01	90397949	90439270	106612991	XM_014214796.1	-
ssa01	90567918	90599249	106612985	XM_014214766.1	+
ssa01	90733991	90879355	106612973	XM_014214745.1	+
ssa01	91036147	91038688	106613555	XR_001330519.1	-
ssa01	91056403	91057721	106612971	XM_014214730.1	-
ssa01	91073336	91076649	106612956	XM_014214706.1	+
ssa01	91084063	91096948	106612942	XM_014214666.1	-
ssa01	91110205	91125054	100194748	NM_001139777.1	+
ssa01	91128582	91146607	106612941	XM_014214642.1	+
ssa01	91171886	91203719	100380308	XM_014211720.1	+
ssa01	91233285	91235110	106613549	XM_014215926.1	-
ssa01	91244470	91249167	106612940	XM_014214626.1	-
ssa01	91266543	91288626	100196717	NM_001141739.1	+
ssa01	91288889	91315465	106612928	XM_014214606.1	-
ssa01	91320863	91435449	106612917	XM_014214584.1	+
ssa01	91439850	91460376	106612905	XM_014214573.1	+
ssa01	91465361	91471166	106613543	XR_001330515.1	+
ssa01	91471161	91473047	106613539	XR_001330514.1	+
ssa01	91517688	91564202	106612867	XM_014214463.1	+
ssa01	91564508	91704324	106612875	XM_014214505.1	-
ssa01	91707344	91713956	106612863	XM_014214449.1	-
ssa01	91718523	91739151	106612855	XM_014214435.1	-
ssa01	91749143	91765738	106612836	XM_014214423.1	-
ssa01	91776489	91908995	106612832	XR_001330374.1	+
ssa01	91970291	92078062	100195137	NM_001140166.1	-
ssa01	92078271	92088038	106612815	XM_014214353.1	+
ssa01	92094141	92096737	106612807	XM_014214324.1	-
ssa01	92108385	92118041	106612792	XM_014214315.1	-
ssa01	92118055	92305314	106612695	XM_014214117.1	+
ssa01	92306339	92338428	106612678	XR_001330343.1	+
ssa01	92333878	92411345	106611541	XM_014211843.1	+
ssa01	92414218	92429663	106612672	XM_014214076.1	+
ssa01	92447805	92475688	106613523	XM_014215873.1	+
ssa01	92512747	92528964	106612663	XM_014214063.1	-
ssa01	92554413	92575584	106612647	XM_014214010.1	-
ssa01	92612129	92624613	106612641	XM_014213998.1	-
ssa01	92625906	92697529	106612630	XM_014213976.1	-
ssa01	92710116	92713071	106613517	XR_001330498.1	-
ssa01	92720353	92725513	106612617	XM_014213955.1	+
ssa01	92740822	92774592	106612605	XM_014213923.1	+
ssa01	92796415	92811933	100136433	NM_001123567.2	+
ssa01	92818006	92827570	100195096	XM_014211466.1	-
ssa01	92828268	92841689	106612589	XM_014213909.1	+
ssa01	92850730	92851803	106612585	XR_001330328.1	+
ssa01	92856921	92859555	106612571	XR_001330323.1	-
ssa01	92870186	92872984	106612563	XM_014213828.1	+
ssa01	92871920	92881864	106612567	XM_014213842.1	-
ssa01	92898353	92946376	106612554	XM_014213810.1	-
ssa01	92951064	93004520	106612533	XM_014213755.1	-
ssa01	92964565	92979137	106612545	XM_014213787.1	+
ssa01	93113743	93675639	106612532	XM_014213739.1	+
ssa01	93685460	93689060	106613512	XR_001330496.1	-
ssa01	93876282	93906269	106612511	XM_014213695.1	-
ssa01	93907029	93917459	106612524	XM_014213728.1	+
ssa01	93918908	93980053	106612512	XM_014213711.1	+
ssa01	93981685	93991231	106612504	XM_014213689.1	+
ssa01	93991481	94010238	106612488	XM_014213682.1	-
ssa01	94018785	94026904	106613509	XM_014215828.1	+
ssa01	94041302	94061098	106612469	XM_014213631.1	+
ssa01	94061041	94064647	106612476	XM_014213663.1	-
ssa01	94086502	94101640	106612465	XM_014213617.1	+
ssa01	94106129	94123705	106612457	XM_014213605.1	+
ssa01	94127135	94134292	106612443	XM_014213579.1	+
ssa01	94135420	94164751	106612435	XM_014213559.1	+
ssa01	94171814	94214629	106612430	XM_014213546.1	+
ssa01	94214887	94218060	106612452	XM_014213591.1	-
ssa01	94221453	94267222	106612421	XM_014213536.1	+
ssa01	94292386	94308880	106612408	XM_014213522.1	+
ssa01	94313334	94317931	100196691	XM_014211634.1	-
ssa01	94319375	94323079	106612403	XM_014213502.1	+
ssa01	94322829	94346477	106612394	XR_001330292.1	-
ssa01	94369176	94371243	106613508	XM_014215812.1	+
ssa01	94488786	94497007	106612385	XM_014213478.1	-
ssa01	94497328	94518462	100380610	XM_014211755.1	+
ssa01	94525642	94527679	106611520	XM_014211807.1	-
ssa01	94539791	94597397	106612365	XM_014213439.1	-
ssa01	94632960	94648474	106612362	XM_014213424.1	+
ssa01	94657112	94662846	100195574	XM_014211620.1	-
ssa01	94668663	94685048	106612346	XM_014213407.1	+
ssa01	94696524	94704634	106612336	XM_014213395.1	-
ssa01	94715978	94741256	106612307	XR_001330274.1	-
ssa01	94744686	94749338	106612293	XR_001330269.1	-
ssa01	94754466	94791968	106612253	XM_014213253.1	+
ssa01	94800598	94805793	106612247	XM_014213242.1	+
ssa01	94805903	94808920	100194599	NM_001139684.1	-
ssa01	94815589	94838007	106612221	XM_014213217.1	-
ssa01	94838197	94850839	106612239	XM_014213229.1	+
ssa01	94851591	94864248	106613500	XM_014215800.1	-
ssa01	94865004	94892857	106612207	XR_001330258.1	+
ssa01	94896938	94943080	100196730	NM_001141752.1	+
ssa01	94951679	95038333	106612187	XM_014213164.1	-
ssa01	95068447	95114667	106612180	XM_014213128.1	-
ssa01	95122694	95140424	106612160	XM_014213110.1	-
ssa01	95139820	95205316	106612143	XM_014213068.1	+
ssa01	95184879	95186199	106612175	XR_001330250.1	-
ssa01	95227384	95232315	106612136	XM_014213045.1	+
ssa01	95240996	95254880	106612128	XM_014213032.1	+
ssa01	95272087	95292133	106612121	XM_014213013.1	-
ssa01	95309760	95540924	106612101	XM_014212959.1	+
ssa01	95381708	95382332	106612117	XR_001330235.1	-
ssa01	95574846	95576750	106613495	XM_014215788.1	+
ssa01	95593872	95597173	106612095	XM_014212947.1	-
ssa01	95612548	95628523	100380378	NM_001173663.1	-
ssa01	95629207	95631486	106612089	XM_014212933.1	-
ssa01	95649193	95744452	106612075	XM_014212922.1	-
ssa01	95768205	95807817	106612072	XM_014212896.1	+
ssa01	95872093	96606168	106612035	XM_014212871.1	-
ssa01	96619454	96645995	106612033	XR_001330215.1	+
ssa01	96687275	96705600	106612024	XM_014212803.1	+
ssa01	96710441	96721864	106612017	XM_014212789.1	+
ssa01	96728516	96871751	106611983	XM_014212776.1	+
ssa01	96874322	96956277	106611964	XM_014212696.1	-
ssa01	96989341	97009189	106611954	XM_014212670.1	-
ssa01	97010042	97101333	106611951	XM_014212660.1	-
ssa01	97101686	97185675	106611937	XM_014212626.1	-
ssa01	97126753	97131378	106611944	XM_014212639.1	-
ssa01	97149643	97158951	106611947	XR_001330184.1	+
ssa01	97188395	97228473	106611933	XM_014212612.1	-
ssa01	97244029	97249015	106611926	XM_014212598.1	-
ssa01	97253684	97260418	106611919	XM_014212584.1	-
ssa01	97310008	97312019	106613491	XR_001330491.1	-
ssa01	97329600	97344908	106611907	XM_014212574.1	-
ssa01	97367668	97393502	106611900	XM_014212558.1	-
ssa01	97430751	97459656	106611895	XM_014212543.1	+
ssa01	97466414	97518768	100192337	XM_014211405.1	+
ssa01	97658631	97666708	106611887	XM_014212530.1	-
ssa01	97672142	97754863	106611875	XM_014212517.1	-
ssa01	97893969	97903096	106611508	XM_014211782.1	+
ssa01	97927846	97945690	100195322	XM_014211602.1	-
ssa01	97967473	97980022	106611867	XM_014212487.1	-
ssa01	97992967	98017748	106611860	XM_014212475.1	-
ssa01	98020411	98046421	106611846	XM_014212448.1	-
ssa01	98063597	98085772	106611817	XM_014212424.1	-
ssa01	98117155	98190308	106611807	XM_014212396.1	+
ssa01	98196194	98485804	100306762	NM_001165301.1	+
ssa01	98490926	98529973	106611767	XM_014212335.1	+
ssa01	98530072	98532936	106611804	XM_014212390.1	-
ssa01	98536455	98553447	106611756	XM_014212314.1	-
ssa01	98566965	98568966	106613484	XM_014215766.1	-
ssa01	98584182	98594775	106611746	XR_001330160.1	+
ssa01	98597418	98620045	106611737	XM_014212263.1	+
ssa01	98674954	98677754	106611732	XM_014212253.1	-
ssa01	98981184	99196694	106611671	XM_014212224.1	-
ssa01	99212584	99327891	106611651	XM_014212100.1	-
ssa01	99331807	99362084	106611643	XM_014212068.1	-
ssa01	99373720	99424903	106611598	XM_014211998.1	-
ssa01	99459045	99472484	106611592	XM_014211977.1	-
ssa01	99478035	99490875	106613470	XM_014215748.1	-
ssa01	99502270	99505002	106611588	XM_014211963.1	-
ssa01	99511953	99518015	106611585	XR_001330130.1	+
ssa01	99518202	99521436	106611570	XM_014211924.1	-
ssa01	99528469	99598991	106611567	XM_014211915.1	+
ssa01	99658122	99674987	106611561	XR_001330125.1	-
ssa01	99836168	99837515	106613574	XM_014215980.1	-
ssa01	99871980	99877713	106613580	XR_001330525.1	-
ssa01	99940389	100065460	106613597	XM_014216036.1	+
ssa01	100063748	100077234	106613591	XM_014216014.1	-
ssa01	100077442	100109425	106613610	XM_014216047.1	-
ssa01	100084520	100086386	106613617	XM_014216066.1	+
ssa01	100112524	100146336	106613623	XM_014216100.1	-
ssa01	100162767	100164758	106613651	XM_014216142.1	-
ssa01	100166120	100168518	106613658	XR_001330543.1	+
ssa01	100182337	100202963	100196624	NM_001141653.1	-
ssa01	100221422	100227580	106613671	XM_014216181.1	-
ssa01	100351448	100352110	106613683	XM_014216209.1	+
ssa01	100603807	100619777	106613689	XM_014216221.1	+
ssa01	100629081	100679409	106613696	XM_014216231.1	-
ssa01	100680761	100686086	106613705	XM_014216243.1	+
ssa01	101157099	101159239	106613714	XM_014216254.1	-
ssa01	101169243	101188696	106613720	XM_014216268.1	-
ssa01	101189320	101193038	106613726	XM_014216283.1	+
ssa01	101299531	101306192	106613734	XM_014216302.1	-
ssa01	101309517	101315569	106613742	XM_014216316.1	+
ssa01	101331151	101337611	106613750	XM_014216328.1	-
ssa01	101358373	101361737	106613759	XM_014216340.1	+
ssa01	101362866	101367392	106613763	XR_001330555.1	+
ssa01	101401500	101416191	100136575	NM_001123665.1	+
ssa01	101411352	101413046	106613777	XR_001330557.1	-
ssa01	101475085	101481419	106613782	XM_014216396.1	-
ssa01	101493578	101496390	106613788	XR_001330564.1	+
ssa01	101500256	101501276	106613793	XR_001330566.1	-
ssa01	101521301	101535340	106613810	XM_014216455.1	-
ssa01	101539836	101557178	106613820	XM_014216469.1	+
ssa01	101583688	101598122	106613827	XM_014216482.1	+
ssa01	101647228	101661834	106613836	XM_014216494.1	-
ssa01	101675856	101689275	106613841	XM_014216508.1	+
ssa01	101702343	101713133	106613846	XM_014216521.1	-
ssa01	101749581	101760840	106613852	XM_014216534.1	+
ssa01	101782907	101788076	106613858	XM_014216547.1	-
ssa01	101824656	101826520	106613867	XR_001330570.1	-
ssa01	101895509	101898249	100194495	XM_014216592.1	+
ssa01	101902477	101903839	106613884	XM_014216606.1	-
ssa01	101961050	101965786	106613891	XM_014216630.1	+
ssa01	101965915	101967070	106613874	XM_014216580.1	-
ssa01	101978660	101985928	106613898	XM_014216653.1	-
ssa01	102051147	102053187	106613906	XM_014216668.1	+
ssa01	102053898	102071068	106613909	XM_014216682.1	-
ssa01	102088438	102113655	106613918	XM_014216705.1	+
ssa01	102122588	102136522	106613940	XM_014216786.1	+
ssa01	102235053	102236745	106613948	XM_014216799.1	+
ssa01	102461456	102474155	106613953	XM_014216813.1	-
ssa01	102550918	102557543	106613960	XM_014216826.1	+
ssa01	102559374	102560466	106613971	XR_001330582.1	+
ssa01	102563596	102570591	106613968	XM_014216839.1	+
ssa01	102577575	102584569	106613975	XM_014216863.1	+
ssa01	102763511	102768636	106613988	XM_014216886.1	-
ssa01	102810322	102813767	106613997	XM_014216895.1	+
ssa01	102870737	102872094	106614008	XM_014216902.1	+
ssa01	102873939	102880226	106614017	XM_014216912.1	-
ssa01	102882843	102890054	106560215	XM_014122845.1	+
ssa01	102900839	102905379	106560216	XM_014122851.1	-
ssa01	102905490	102913502	106560222	XM_014122856.1	-
ssa01	102980354	102985246	106560228	XM_014122870.1	-
ssa01	102993150	103010125	106560234	XM_014122884.1	+
ssa01	103009178	103010349	106560240	XR_001318560.1	-
ssa01	103015664	103247617	106560244	XM_014122980.1	-
ssa01	103263731	103464242	106560274	XM_014123004.1	+
ssa01	103431395	103436366	106560279	XR_001318566.1	+
ssa01	103447892	103450282	106560281	XR_001318568.1	+
ssa01	103496481	103514068	106560286	XM_014123034.1	-
ssa01	103515678	103522334	106560291	XM_014123047.1	+
ssa01	103544157	103557751	106560301	XM_014123059.1	-
ssa01	103569592	103575423	106560310	XM_014123082.1	-
ssa01	103629598	103658687	100195466	XM_014123114.1	-
ssa01	103673091	103680554	106560323	XM_014123128.1	-
ssa01	103719215	103720907	106560334	XM_014123154.1	-
ssa01	103756569	103763336	106560341	XM_014123180.1	-
ssa01	103813698	103831461	106560350	XM_014123189.1	+
ssa01	103871935	103874983	106560356	XM_014123201.1	-
ssa01	104134693	104148751	106560362	XM_014123209.1	-
ssa01	104160957	104164050	106560400	XM_014123285.1	-
ssa01	104185189	104214390	106560427	XM_014123321.1	-
ssa01	104233061	104260991	106560436	XM_014123333.1	-
ssa01	104391738	104409083	106560737	XM_014123925.1	+
ssa01	104431899	104439374	106560439	XM_014123347.1	+
ssa01	104474835	104496690	106560445	XM_014123362.1	-
ssa01	104475981	104477033	106560458	XR_001318605.1	-
ssa01	104498771	104532469	106560462	XM_014123407.1	-
ssa01	104545430	104592333	106560466	XM_014123430.1	+
ssa01	104563734	104571124	106560484	XM_014123448.1	+
ssa01	104598705	104614134	106560407	XM_014123295.1	+
ssa01	104621061	104639564	106560491	XM_014123458.1	+
ssa01	104669423	104706284	106560508	XM_014123476.1	+
ssa01	104711865	104820916	106560516	XM_014123488.1	+
ssa01	104855192	104866027	106560524	XM_014123499.1	-
ssa01	104996062	105287980	106560409	XM_014123301.1	+
ssa01	105322329	105354984	106560531	XM_014123513.1	+
ssa01	105474921	105546336	106560538	XM_014123523.1	+
ssa01	105567952	105731570	106560554	XM_014123552.1	+
ssa01	105816031	105849147	106560568	XM_014123619.1	-
ssa01	105862109	105878260	106560605	XR_001318628.1	+
ssa01	105912897	105918275	100380361	NM_001173646.1	+
ssa01	105922795	105925170	106560613	XM_014123662.1	-
ssa01	106014461	106020218	106560625	XM_014123707.1	+
ssa01	106032811	106037844	106560645	XR_001318639.1	+
ssa01	106038360	106041225	106560657	XR_001318644.1	-
ssa01	106057839	106070615	100194608	XM_014123231.1	-
ssa01	106091064	106094583	106560747	XR_001318663.1	-
ssa01	106099143	106125045	106560666	XM_014123768.1	+
ssa01	106124957	106228733	106560663	XM_014123755.1	-
ssa01	106291279	106380687	106560682	XM_014123801.1	-
ssa01	106447828	106480957	100195221	XM_014123257.1	+
ssa01	106481182	106490947	106560689	XM_014123848.1	-
ssa01	106503183	106566639	106560709	XM_014123870.1	-
ssa01	106590063	106614873	106560722	XM_014123891.1	-
ssa01	106656419	106701968	106560728	XR_001318659.1	+
ssa01	106724083	106745110	106560733	XM_014123916.1	+
ssa01	106844000	106847365	106560770	XM_014124009.1	+
ssa01	106903207	106922909	106560778	XM_014124023.1	+
ssa01	106923552	106959966	106560780	XM_014124036.1	-
ssa01	107103896	107107824	106560794	XM_014124068.1	+
ssa01	107119232	107135955	106560787	XM_014124060.1	+
ssa01	107214706	107225501	106560795	XM_014124074.1	+
ssa01	107222026	107223984	106560796	XM_014124082.1	+
ssa01	107278219	107393857	106560798	XM_014124088.1	-
ssa01	107448449	107451735	106560822	XM_014124158.1	+
ssa01	107668394	107700588	106560826	XM_014124188.1	-
ssa01	107700655	107704120	106560840	XM_014124201.1	+
ssa01	107735820	107738139	106560846	XM_014124215.1	+
ssa01	107739158	107744686	106560865	XM_014124253.1	+
ssa01	107745067	107751605	106560851	XM_014124228.1	+
ssa01	107753263	107755075	106560857	XM_014124239.1	-
ssa01	107811823	107822037	106560873	XR_001318687.1	-
ssa01	107828149	107841782	106560878	XM_014124270.1	+
ssa01	107858438	107868169	106560892	XM_014124314.1	+
ssa01	107871108	107872549	106560905	XM_014124327.1	-
ssa01	107901795	107904519	106560910	XR_001318691.1	-
ssa01	107906985	107925558	106560913	XM_014124350.1	+
ssa01	107945230	107954782	106561190	XM_014124883.1	-
ssa01	108055858	108063661	106561203	XR_001318750.1	-
ssa01	108076902	108081713	106561066	XM_014124684.1	+
ssa01	108081804	108087693	106561073	XM_014124697.1	+
ssa01	108136271	108145374	106561187	XM_014124870.1	+
ssa01	108216252	108231238	106561082	XM_014124707.1	+
ssa01	108357710	108362474	106561206	XM_014124914.1	-
ssa01	108358050	108366903	106561090	XM_014124717.1	-
ssa01	108370159	108398222	106561213	XM_014124927.1	-
ssa01	108524371	108680422	106561224	XM_014124945.1	+
ssa01	108801360	108825017	106561252	XM_014124999.1	-
ssa01	108841488	109005294	106561256	XM_014125022.1	-
ssa01	109006039	109017160	106561271	XM_014125035.1	-
ssa01	109018123	109075744	106561289	XM_014125081.1	+
ssa01	109078651	109110371	100194888	XM_014124428.1	+
ssa01	109110565	109113084	106561351	XM_014125205.1	-
ssa01	109132123	109148941	106561354	XM_014125227.1	-
ssa01	109173000	109180383	106561364	XM_014125247.1	-
ssa01	109309626	109333192	100196790	NM_001141812.1	-
ssa01	109355404	109453483	106561374	XM_014125276.1	-
ssa01	109459833	109464942	106562789	XR_001319101.1	+
ssa01	109511126	109524921	106561387	XM_014125291.1	-
ssa01	109649007	109693241	106561388	XM_014125317.1	+
ssa01	109698631	109709220	106561397	XM_014125339.1	+
ssa01	109711135	109755763	106561404	XM_014125351.1	-
ssa01	109771133	109782688	106561418	XM_014125371.1	+
ssa01	109782742	109785729	106561430	XM_014125400.1	-
ssa01	109814103	109866861	106561439	XM_014125411.1	+
ssa01	109876900	109949291	106561454	XM_014125432.1	-
ssa01	109959441	109967088	106561458	XM_014125455.1	-
ssa01	109972141	110003110	100286501	NM_001146440.1	+
ssa01	110003205	110011592	106561479	XM_014125479.1	+
ssa01	110012941	110089996	106561486	XM_014125501.1	-
ssa01	110123693	110125588	106561491	XR_001318803.1	-
ssa01	110127472	110144005	100196105	NM_001141134.1	-
ssa01	110145900	110200523	106561494	XM_014125544.1	+
ssa01	110186935	110204745	100380556	XM_014124651.1	-
ssa01	110212840	110215416	106561506	XM_014125553.1	-
ssa01	110222332	110229937	106562794	XR_001319103.1	+
ssa01	110289809	110293736	106561514	XM_014125565.1	+
ssa01	110324050	110330887	106561522	XM_014125574.1	-
ssa01	110331753	110337251	106561529	XM_014125596.1	-
ssa01	110344194	110376622	106561537	XM_014125609.1	-
ssa01	110378682	110381447	100195612	NM_001140641.1	-
ssa01	110405541	110452257	106561544	XM_014125632.1	-
ssa01	110478354	110565938	106561570	XM_014125682.1	-
ssa01	110581882	110596948	106561586	XM_014125691.1	-
ssa01	110644952	110659531	106561591	XM_014125701.1	-
ssa01	110662142	110743296	106561608	XM_014125738.1	-
ssa01	110782371	110783825	106562803	XR_001319104.1	+
ssa01	110818595	110934736	106561621	XM_014125805.1	+
ssa01	110945342	111093775	106561653	XM_014125816.1	-
ssa01	110997702	111003979	106561678	XM_014125864.1	-
ssa01	111107596	111130344	106561687	XM_014125889.1	-
ssa01	111145142	111148081	106562809	XR_001319106.1	-
ssa01	111179938	111194847	100195474	NM_001140503.1	-
ssa01	111200147	111202464	106561693	XR_001318883.1	+
ssa01	111264419	111291398	106561701	XM_014125913.1	-
ssa01	111291452	111306923	106561708	XM_014125925.1	+
ssa01	111311263	111324860	106561716	XM_014125934.1	-
ssa01	111326561	111352497	106561730	XM_014125961.1	-
ssa01	111411626	111414212	106562815	XR_001319108.1	-
ssa01	111425806	111435356	106561763	XM_014126004.1	-
ssa01	111436402	111438955	106562826	XM_014127848.1	+
ssa01	111439079	111447296	106561770	XM_014126012.1	-
ssa01	111475733	111477792	106561780	XR_001318906.1	+
ssa01	111494245	111498742	106561784	XM_014126030.1	-
ssa01	111501798	111565508	100380425	XM_014124632.1	+
ssa01	111580683	111588106	106561792	XM_014126042.1	-
ssa01	111589591	111594098	106561814	XM_014126065.1	+
ssa01	111594094	111631534	106561807	XM_014126056.1	-
ssa01	111639677	111706581	106561820	XM_014126079.1	-
ssa01	111726971	111740682	106561827	XM_014126093.1	+
ssa01	111745759	111765173	100195976	NM_001141005.2	+
ssa01	111765313	111784918	100195945	XM_014124482.1	+
ssa01	111813026	111866578	100380870	XM_014126103.1	+
ssa01	111866435	111902482	106561845	XM_014126118.1	-
ssa01	111925055	111962952	106561858	XM_014126129.1	-
ssa01	111966984	111968372	106561867	XM_014126142.1	-
ssa01	111971295	111996923	106561883	XM_014126182.1	-
ssa01	111996120	112034531	106561873	XM_014126158.1	+
ssa01	112051419	112053894	106562831	XM_014127863.1	-
ssa01	112450552	112660286	106561104	XM_014124756.1	+
ssa01	112942136	112946618	106562834	XM_014127877.1	+
ssa01	112952266	112954135	100196084	NM_001141113.1	-
ssa01	112961034	113017404	106561897	XM_014126247.1	-
ssa01	113022965	113120815	106561913	XM_014126282.1	+
ssa01	113135541	113146505	106561919	XR_001318934.1	-
ssa01	113149741	113176042	106561920	XM_014126339.1	-
ssa01	113177038	113192051	100194848	XM_014124407.1	-
ssa01	113225978	113230267	106561946	XM_014126409.1	-
ssa01	113265513	113267831	106561959	XM_014126453.1	+
ssa01	113270838	113273816	106561955	XM_014126439.1	+
ssa01	113282847	113288939	106561951	XM_014126425.1	+
ssa01	113340522	113345645	106561968	XM_014126463.1	+
ssa01	113367197	113372320	106561975	XM_014126476.1	+
ssa01	113380498	113388445	106561982	XM_014126489.1	+
ssa01	113422814	113426390	106561989	XM_014126502.1	-
ssa01	113433596	113452579	106561998	XM_014126513.1	-
ssa01	113500348	113510274	106562007	XM_014126524.1	-
ssa01	113513697	113564590	106562020	XM_014126551.1	+
ssa01	113570960	113609357	106562014	XM_014126538.1	+
ssa01	113609563	113622436	100194813	NM_001139842.1	-
ssa01	113627048	113638208	106562041	XM_014126574.1	-
ssa01	113638948	113646898	106562028	XM_014126557.1	-
ssa01	113648872	113659799	106562047	XM_014126619.1	-
ssa01	113661338	113683710	106562076	XM_014126631.1	+
ssa01	113696758	113720823	100306770	NM_001165309.1	-
ssa01	113721525	113746551	106562078	XM_014126641.1	-
ssa01	113749898	113770599	106562085	XM_014126651.1	-
ssa01	113777636	113785302	106562119	XM_014126726.1	-
ssa01	113785385	113804708	106562101	XM_014126688.1	+
ssa01	113804088	113866968	106562091	XM_014126665.1	-
ssa01	113870752	113888918	106562135	XM_014126770.1	+
ssa01	113889178	113937729	106562124	XM_014126751.1	-
ssa01	113970206	113988577	106562139	XM_014126803.1	+
ssa01	113980096	113982285	106562154	XR_001318986.1	-
ssa01	114025633	114051924	106562158	XM_014126863.1	+
ssa01	114152982	114171599	106562191	XM_014126888.1	+
ssa01	114190280	114212913	106562204	XM_014126908.1	+
ssa01	114212810	114215890	106561121	XR_001318733.1	-
ssa01	114222339	114231462	106562217	XM_014126946.1	-
ssa01	114231501	114283424	106562211	XM_014126933.1	+
ssa01	114310534	114396921	106562225	XM_014126974.1	-
ssa01	114402465	114404126	106562857	XM_014127901.1	+
ssa01	114406250	114412574	106562268	XM_014127045.1	-
ssa01	114421901	114435013	106562309	XM_014127101.1	+
ssa01	114439354	114463205	106562280	XM_014127057.1	+
ssa01	114463374	114470528	106562327	XM_014127132.1	+
ssa01	114478064	114481818	106562340	XM_014127159.1	+
ssa01	114481975	114498702	100195051	NM_001140080.1	-
ssa01	114503211	114508414	106562358	XR_001319017.1	+
ssa01	114517009	114534541	106562364	XM_014127215.1	-
ssa01	114552869	114572977	106561135	XM_014124777.1	+
ssa01	114602170	114647306	106562383	XM_014127243.1	+
ssa01	114708365	114730703	106562392	XM_014127259.1	+
ssa01	114740093	114777574	106562412	XM_014127305.1	-
ssa01	114777604	114803682	106562445	XR_001319032.1	-
ssa01	114784104	114785084	106562452	XR_001319033.1	-
ssa01	114807739	114843751	106562457	XM_014127364.1	-
ssa01	114846921	114849090	106562472	XM_014127373.1	-
ssa01	114850208	114879427	100196732	XM_014127415.1	-
ssa01	114880157	114896131	106562505	XM_014127423.1	+
ssa01	114922490	114945292	106562515	XM_014127440.1	-
ssa01	114960380	114976527	106562538	XM_014127483.1	-
ssa01	114976652	114985849	106562548	XM_014127502.1	-
ssa01	114986071	114993495	100196254	XM_014124532.1	+
ssa01	114993573	114996565	106562568	XM_014127512.1	+
ssa01	115018032	115052037	106561138	XM_014124787.1	+
ssa01	115052727	115060588	106562575	XM_014127520.1	-
ssa01	115066998	115086302	106562583	XM_014127538.1	+
ssa01	115097494	115101197	106562632	XM_014127597.1	-
ssa01	115101295	115113242	106562610	XM_014127564.1	+
ssa01	115114022	115117785	106562623	XM_014127585.1	+
ssa01	115118366	115182483	106562596	XM_014127554.1	+
ssa01	115140638	115145933	106562616	XM_014127574.1	+
ssa01	115187623	115231238	106562649	XM_014127614.1	+
ssa01	115211795	115217549	106562653	XR_001319079.1	-
[truncated: 45,178 more rows]
