# Supplementary material for: The structural variation landscape in 492 Atlantic salmon genomes
Source: Nat Commun. 2020 Oct 14;11:5176. doi: 10.1038/s41467-020-18972-x (PMC7560756; doi:10.1038/s41467-020-18972-x)
Supplement: Supplementary file 22 — Supplementary Data 19 [file 41467_2020_18972_MOESM22_ESM.zip]

Archive with 13 entries (11 files):
- defining_duplicates-master/
- defining_duplicates-master/.gitignore
- defining_duplicates-master/README.md
- defining_duplicates-master/data/
- defining_duplicates-master/data/OGtbl.tsv
- defining_duplicates-master/data/OhnologTbl_Ssal.tsv
- defining_duplicates-master/data/SpeciesTree_rooted_node_labels.txt
- defining_duplicates-master/data/allTrees.RDS
- defining_duplicates-master/data/table_Atlantic_salmon_dups_and_singletons.Rdata
- defining_duplicates-master/data/table_Atlantic_salmon_dups_and_singletons.tsv
- defining_duplicates-master/defining_duplicates.Rmd
- defining_duplicates-master/defining_duplicates.Rproj
- defining_duplicates-master/defining_duplicates.html
