# Supplementary material for: The structural variation landscape in 492 Atlantic salmon genomes
Source: Nat Commun. 2020 Oct 14;11:5176. doi: 10.1038/s41467-020-18972-x (PMC7560756; doi:10.1038/s41467-020-18972-x)
Supplement: Supplementary file 22 — Supplementary Data 19 [file 41467_2020_18972_MOESM22_ESM.zip › defining_duplicates-master/data/OGtbl.tsv]

OG	spc	geneID	N0	N1	N2	N3	N4	N5	N6	N7	N8	N9	N10	N11	Tip
OG1v0000000	Drer	ENSDARG00000039900	OG1v0000000.519	NA	OG1v0000000.711	OG1v0000000.771	NA	NA	NA	NA	NA	NA	NA	NA	OG1v0000000.772
OG1v0000000	Drer	ENSDARG00000068127	OG1v0000000.519	NA	OG1v0000000.553	OG1v0000000.570	NA	NA	NA	NA	NA	NA	NA	NA	OG1v0000000.571
OG1v0000000	Drer	ENSDARG00000068621	OG1v0000000.519	NA	OG1v0000000.711	OG1v0000000.771	NA	NA	NA	NA	NA	NA	NA	NA	OG1v0000000.772
OG1v0000000	Drer	ENSDARG00000068749	OG1v0000000.519	NA	OG1v0000000.713	OG1v0000000.714	NA	NA	NA	NA	NA	NA	NA	NA	OG1v0000000.715
OG1v0000000	Drer	ENSDARG00000069264	OG1v0000000.519	NA	OG1v0000000.711	OG1v0000000.771	NA	NA	NA	NA	NA	NA	NA	NA	OG1v0000000.772
OG1v0000000	Drer	ENSDARG00000069627	OG1v0000000.519	NA	OG1v0000000.553	OG1v0000000.570	NA	NA	NA	NA	NA	NA	NA	NA	OG1v0000000.571
OG1v0000000	Drer	ENSDARG00000071604	OG1v0000000.519	NA	OG1v0000000.713	OG1v0000000.714	NA	NA	NA	NA	NA	NA	NA	NA	OG1v0000000.715
OG1v0000000	Drer	ENSDARG00000074546	OG1v0000000.519	NA	OG1v0000000.713	OG1v0000000.714	NA	NA	NA	NA	NA	NA	NA	NA	OG1v0000000.715
OG1v0000000	Drer	ENSDARG00000074653	OG1v0000000.519	NA	OG1v0000000.711	OG1v0000000.771	NA	NA	NA	NA	NA	NA	NA	NA	OG1v0000000.772
OG1v0000000	Drer	ENSDARG00000076819	OG1v0000000.519	NA	OG1v0000000.711	OG1v0000000.771	NA	NA	NA	NA	NA	NA	NA	NA	OG1v0000000.772
OG1v0000000	Drer	ENSDARG00000077673	OG1v0000000.519	NA	OG1v0000000.711	OG1v0000000.771	NA	NA	NA	NA	NA	NA	NA	NA	OG1v0000000.772
OG1v0000000	Drer	ENSDARG00000078002	OG1v0000000.519	NA	OG1v0000000.553	OG1v0000000.570	NA	NA	NA	NA	NA	NA	NA	NA	OG1v0000000.571
OG1v0000000	Drer	ENSDARG00000078101	OG1v0000000.519	NA	OG1v0000000.711	OG1v0000000.771	NA	NA	NA	NA	NA	NA	NA	NA	OG1v0000000.772
OG1v0000000	Drer	ENSDARG00000078167	OG1v0000000.519	NA	OG1v0000000.713	OG1v0000000.714	NA	NA	NA	NA	NA	NA	NA	NA	OG1v0000000.715
OG1v0000000	Drer	ENSDARG00000078234	OG1v0000000.519	NA	OG1v0000000.713	OG1v0000000.714	NA	NA	NA	NA	NA	NA	NA	NA	OG1v0000000.715
OG1v0000000	Drer	ENSDARG00000078620	OG1v0000000.519	NA	OG1v0000000.553	OG1v0000000.570	NA	NA	NA	NA	NA	NA	NA	NA	OG1v0000000.571
OG1v0000000	Drer	ENSDARG00000078912	OG1v0000000.519	NA	OG1v0000000.711	OG1v0000000.771	NA	NA	NA	NA	NA	NA	NA	NA	OG1v0000000.772
OG1v0000000	Drer	ENSDARG00000079456	OG1v0000000.519	NA	OG1v0000000.711	OG1v0000000.771	NA	NA	NA	NA	NA	NA	NA	NA	OG1v0000000.772
OG1v0000000	Drer	ENSDARG00000086256	OG1v0000000.519	NA	OG1v0000000.553	OG1v0000000.570	NA	NA	NA	NA	NA	NA	NA	NA	OG1v0000000.571
OG1v0000000	Drer	ENSDARG00000087251	OG1v0000000.519	NA	OG1v0000000.713	OG1v0000000.714	NA	NA	NA	NA	NA	NA	NA	NA	OG1v0000000.715
OG1v0000000	Drer	ENSDARG00000087518	OG1v0000000.519	NA	OG1v0000000.553	OG1v0000000.570	NA	NA	NA	NA	NA	NA	NA	NA	OG1v0000000.571
OG1v0000000	Drer	ENSDARG00000087532	OG1v0000000.519	NA	OG1v0000000.553	OG1v0000000.570	NA	NA	NA	NA	NA	NA	NA	NA	OG1v0000000.571
OG1v0000000	Drer	ENSDARG00000087597	OG1v0000000.519	NA	OG1v0000000.713	OG1v0000000.714	NA	NA	NA	NA	NA	NA	NA	NA	OG1v0000000.715
OG1v0000000	Drer	ENSDARG00000088274	OG1v0000000.519	NA	OG1v0000000.711	OG1v0000000.771	NA	NA	NA	NA	NA	NA	NA	NA	OG1v0000000.772
OG1v0000000	Drer	ENSDARG00000088443	OG1v0000000.519	NA	OG1v0000000.712	OG1v0000000.758	NA	NA	NA	NA	NA	NA	NA	NA	OG1v0000000.232
OG1v0000000	Drer	ENSDARG00000088689	OG1v0000000.519	NA	OG1v0000000.552	OG1v0000000.637	NA	NA	NA	NA	NA	NA	NA	NA	OG1v0000000.118
OG1v0000000	Drer	ENSDARG00000090193	OG1v0000000.519	NA	OG1v0000000.713	OG1v0000000.714	NA	NA	NA	NA	NA	NA	NA	NA	OG1v0000000.715
OG1v0000000	Drer	ENSDARG00000091320	OG1v0000000.519	NA	OG1v0000000.711	OG1v0000000.771	NA	NA	NA	NA	NA	NA	NA	NA	OG1v0000000.772
OG1v0000000	Drer	ENSDARG00000091847	OG1v0000000.519	NA	OG1v0000000.711	OG1v0000000.771	NA	NA	NA	NA	NA	NA	NA	NA	OG1v0000000.772
OG1v0000000	Drer	ENSDARG00000092025	OG1v0000000.519	NA	OG1v0000000.711	OG1v0000000.771	NA	NA	NA	NA	NA	NA	NA	NA	OG1v0000000.772
OG1v0000000	Drer	ENSDARG00000092070	OG1v0000000.519	NA	OG1v0000000.553	OG1v0000000.570	NA	NA	NA	NA	NA	NA	NA	NA	OG1v0000000.571
OG1v0000000	Drer	ENSDARG00000092500	OG1v0000000.519	NA	OG1v0000000.553	OG1v0000000.570	NA	NA	NA	NA	NA	NA	NA	NA	OG1v0000000.571
OG1v0000000	Drer	ENSDARG00000092604	OG1v0000000.519	NA	OG1v0000000.553	OG1v0000000.570	NA	NA	NA	NA	NA	NA	NA	NA	OG1v0000000.571
OG1v0000000	Drer	ENSDARG00000093024	OG1v0000000.519	NA	OG1v0000000.713	OG1v0000000.714	NA	NA	NA	NA	NA	NA	NA	NA	OG1v0000000.715
OG1v0000000	Drer	ENSDARG00000093402	OG1v0000000.519	NA	OG1v0000000.713	OG1v0000000.714	NA	NA	NA	NA	NA	NA	NA	NA	OG1v0000000.715
OG1v0000000	Drer	ENSDARG00000093532	OG1v0000000.519	NA	OG1v0000000.711	OG1v0000000.771	NA	NA	NA	NA	NA	NA	NA	NA	OG1v0000000.772
OG1v0000000	Drer	ENSDARG00000093680	OG1v0000000.519	NA	OG1v0000000.711	OG1v0000000.771	NA	NA	NA	NA	NA	NA	NA	NA	OG1v0000000.772
OG1v0000000	Drer	ENSDARG00000093761	OG1v0000000.519	NA	OG1v0000000.713	OG1v0000000.714	NA	NA	NA	NA	NA	NA	NA	NA	OG1v0000000.715
OG1v0000000	Drer	ENSDARG00000093964	OG1v0000000.519	NA	OG1v0000000.713	OG1v0000000.714	NA	NA	NA	NA	NA	NA	NA	NA	OG1v0000000.715
OG1v0000000	Drer	ENSDARG00000094067	OG1v0000000.519	NA	OG1v0000000.711	OG1v0000000.771	NA	NA	NA	NA	NA	NA	NA	NA	OG1v0000000.772
OG1v0000000	Drer	ENSDARG00000094098	OG1v0000000.519	NA	OG1v0000000.553	OG1v0000000.570	NA	NA	NA	NA	NA	NA	NA	NA	OG1v0000000.571
OG1v0000000	Drer	ENSDARG00000094246	OG1v0000000.519	NA	OG1v0000000.553	OG1v0000000.570	NA	NA	NA	NA	NA	NA	NA	NA	OG1v0000000.571
OG1v0000000	Drer	ENSDARG00000094297	OG1v0000000.519	NA	OG1v0000000.553	OG1v0000000.570	NA	NA	NA	NA	NA	NA	NA	NA	OG1v0000000.571
OG1v0000000	Drer	ENSDARG00000094350	OG1v0000000.519	NA	OG1v0000000.711	OG1v0000000.771	NA	NA	NA	NA	NA	NA	NA	NA	OG1v0000000.772
OG1v0000000	Drer	ENSDARG00000094606	OG1v0000000.519	NA	OG1v0000000.553	OG1v0000000.570	NA	NA	NA	NA	NA	NA	NA	NA	OG1v0000000.571
OG1v0000000	Drer	ENSDARG00000094782	OG1v0000000.519	NA	OG1v0000000.711	OG1v0000000.771	NA	NA	NA	NA	NA	NA	NA	NA	OG1v0000000.772
OG1v0000000	Drer	ENSDARG00000095274	OG1v0000000.519	NA	OG1v0000000.553	OG1v0000000.570	NA	NA	NA	NA	NA	NA	NA	NA	OG1v0000000.571
OG1v0000000	Drer	ENSDARG00000095528	OG1v0000000.519	NA	OG1v0000000.711	OG1v0000000.771	NA	NA	NA	NA	NA	NA	NA	NA	OG1v0000000.772
OG1v0000000	Drer	ENSDARG00000095578	OG1v0000000.519	NA	OG1v0000000.553	OG1v0000000.570	NA	NA	NA	NA	NA	NA	NA	NA	OG1v0000000.571
OG1v0000000	Drer	ENSDARG00000095665	OG1v0000000.519	NA	OG1v0000000.711	OG1v0000000.771	NA	NA	NA	NA	NA	NA	NA	NA	OG1v0000000.772
OG1v0000000	Drer	ENSDARG00000098212	OG1v0000000.519	NA	OG1v0000000.713	OG1v0000000.714	NA	NA	NA	NA	NA	NA	NA	NA	OG1v0000000.715
OG1v0000000	Drer	ENSDARG00000098279	OG1v0000000.519	NA	OG1v0000000.713	OG1v0000000.714	NA	NA	NA	NA	NA	NA	NA	NA	OG1v0000000.715
OG1v0000000	Drer	ENSDARG00000098369	OG1v0000000.519	NA	OG1v0000000.713	OG1v0000000.714	NA	NA	NA	NA	NA	NA	NA	NA	OG1v0000000.715
OG1v0000000	Drer	ENSDARG00000098585	OG1v0000000.519	NA	OG1v0000000.713	OG1v0000000.714	NA	NA	NA	NA	NA	NA	NA	NA	OG1v0000000.715
OG1v0000000	Drer	ENSDARG00000098610	OG1v0000000.519	NA	OG1v0000000.713	OG1v0000000.714	NA	NA	NA	NA	NA	NA	NA	NA	OG1v0000000.715
OG1v0000000	Drer	ENSDARG00000098754	OG1v0000000.519	NA	OG1v0000000.713	OG1v0000000.714	NA	NA	NA	NA	NA	NA	NA	NA	OG1v0000000.715
OG1v0000000	Drer	ENSDARG00000099006	OG1v0000000.519	NA	OG1v0000000.713	OG1v0000000.714	NA	NA	NA	NA	NA	NA	NA	NA	OG1v0000000.715
OG1v0000000	Drer	ENSDARG00000099381	OG1v0000000.519	NA	OG1v0000000.713	OG1v0000000.714	NA	NA	NA	NA	NA	NA	NA	NA	OG1v0000000.715
OG1v0000000	Drer	ENSDARG00000099474	OG1v0000000.519	NA	OG1v0000000.713	OG1v0000000.714	NA	NA	NA	NA	NA	NA	NA	NA	OG1v0000000.715
OG1v0000000	Drer	ENSDARG00000099574	OG1v0000000.519	NA	OG1v0000000.553	OG1v0000000.570	NA	NA	NA	NA	NA	NA	NA	NA	OG1v0000000.571
OG1v0000000	Drer	ENSDARG00000099825	OG1v0000000.519	NA	OG1v0000000.553	OG1v0000000.570	NA	NA	NA	NA	NA	NA	NA	NA	OG1v0000000.571
OG1v0000000	Drer	ENSDARG00000100164	OG1v0000000.519	NA	OG1v0000000.553	OG1v0000000.570	NA	NA	NA	NA	NA	NA	NA	NA	OG1v0000000.571
OG1v0000000	Drer	ENSDARG00000100460	OG1v0000000.519	NA	OG1v0000000.713	OG1v0000000.714	NA	NA	NA	NA	NA	NA	NA	NA	OG1v0000000.715
OG1v0000000	Drer	ENSDARG00000101123	OG1v0000000.519	NA	OG1v0000000.523	OG1v0000000.543	NA	NA	NA	NA	NA	NA	NA	NA	OG1v0000000.22
OG1v0000000	Drer	ENSDARG00000101389	OG1v0000000.519	NA	OG1v0000000.713	OG1v0000000.714	NA	NA	NA	NA	NA	NA	NA	NA	OG1v0000000.715
OG1v0000000	Drer	ENSDARG00000101484	OG1v0000000.519	NA	OG1v0000000.713	OG1v0000000.714	NA	NA	NA	NA	NA	NA	NA	NA	OG1v0000000.715
OG1v0000000	Drer	ENSDARG00000101757	OG1v0000000.519	NA	OG1v0000000.713	OG1v0000000.714	NA	NA	NA	NA	NA	NA	NA	NA	OG1v0000000.715
OG1v0000000	Drer	ENSDARG00000103081	OG1v0000000.519	NA	OG1v0000000.713	OG1v0000000.714	NA	NA	NA	NA	NA	NA	NA	NA	OG1v0000000.715
OG1v0000000	Drer	ENSDARG00000103197	OG1v0000000.519	NA	OG1v0000000.713	OG1v0000000.714	NA	NA	NA	NA	NA	NA	NA	NA	OG1v0000000.715
OG1v0000000	Drer	ENSDARG00000103330	OG1v0000000.519	NA	OG1v0000000.553	OG1v0000000.570	NA	NA	NA	NA	NA	NA	NA	NA	OG1v0000000.571
OG1v0000000	Drer	ENSDARG00000103952	OG1v0000000.519	NA	OG1v0000000.711	OG1v0000000.771	NA	NA	NA	NA	NA	NA	NA	NA	OG1v0000000.772
OG1v0000000	Drer	ENSDARG00000104166	OG1v0000000.519	NA	OG1v0000000.713	OG1v0000000.714	NA	NA	NA	NA	NA	NA	NA	NA	OG1v0000000.715
OG1v0000000	Drer	ENSDARG00000104380	OG1v0000000.519	NA	OG1v0000000.553	OG1v0000000.570	NA	NA	NA	NA	NA	NA	NA	NA	OG1v0000000.571
OG1v0000000	Drer	ENSDARG00000104415	OG1v0000000.519	NA	OG1v0000000.553	OG1v0000000.570	NA	NA	NA	NA	NA	NA	NA	NA	OG1v0000000.571
OG1v0000000	Drer	ENSDARG00000104424	OG1v0000000.519	NA	OG1v0000000.711	OG1v0000000.771	NA	NA	NA	NA	NA	NA	NA	NA	OG1v0000000.772
OG1v0000000	Drer	ENSDARG00000105161	OG1v0000000.519	NA	OG1v0000000.713	OG1v0000000.714	NA	NA	NA	NA	NA	NA	NA	NA	OG1v0000000.715
OG1v0000000	Drer	ENSDARG00000105164	OG1v0000000.519	NA	OG1v0000000.519	OG1v0000000.520	NA	NA	NA	NA	NA	NA	NA	NA	OG1v0000000.1
OG1v0000000	Drer	ENSDARG00000106998	OG1v0000000.519	NA	OG1v0000000.713	OG1v0000000.714	NA	NA	NA	NA	NA	NA	NA	NA	OG1v0000000.715
OG1v0000000	Drer	ENSDARG00000113896	OG1v0000000.519	NA	OG1v0000000.713	OG1v0000000.714	NA	NA	NA	NA	NA	NA	NA	NA	OG1v0000000.715
OG1v0000000	Drer	ENSDARG00000114935	OG1v0000000.519	NA	OG1v0000000.553	OG1v0000000.570	NA	NA	NA	NA	NA	NA	NA	NA	OG1v0000000.571
OG1v0000000	Drer	ENSDARG00000115425	OG1v0000000.519	NA	OG1v0000000.553	OG1v0000000.570	NA	NA	NA	NA	NA	NA	NA	NA	OG1v0000000.571
OG1v0000000	Drer	ENSDARG00000116367	OG1v0000000.519	NA	OG1v0000000.713	OG1v0000000.714	NA	NA	NA	NA	NA	NA	NA	NA	OG1v0000000.715
OG1v0000000	Drer	ENSDARG00000116915	OG1v0000000.519	NA	OG1v0000000.713	OG1v0000000.714	NA	NA	NA	NA	NA	NA	NA	NA	OG1v0000000.715
OG1v0000000	Eluc	105005952	OG1v0000000.519	NA	OG1v0000000.552	OG1v0000000.637	OG1v0000000.638	NA	OG1v0000000.659	NA	NA	NA	NA	NA	OG1v0000000.148
OG1v0000000	Eluc	105005982	OG1v0000000.519	NA	OG1v0000000.710	OG1v0000000.794	OG1v0000000.794	NA	OG1v0000000.839	NA	NA	NA	NA	NA	OG1v0000000.840
OG1v0000000	Eluc	105006043	OG1v0000000.519	NA	OG1v0000000.710	OG1v0000000.794	OG1v0000000.794	NA	OG1v0000000.839	NA	NA	NA	NA	NA	OG1v0000000.840
OG1v0000000	Eluc	105006187	OG1v0000000.519	NA	OG1v0000000.710	OG1v0000000.794	OG1v0000000.794	NA	OG1v0000000.800	NA	NA	NA	NA	NA	OG1v0000000.278
OG1v0000000	Eluc	105006815	OG1v0000000.519	NA	OG1v0000000.552	OG1v0000000.637	OG1v0000000.638	NA	OG1v0000000.640	NA	NA	NA	NA	NA	OG1v0000000.641
OG1v0000000	Eluc	105006816	OG1v0000000.519	NA	OG1v0000000.552	OG1v0000000.637	OG1v0000000.638	NA	OG1v0000000.640	NA	NA	NA	NA	NA	OG1v0000000.641
OG1v0000000	Eluc	105007061	OG1v0000000.519	NA	OG1v0000000.552	OG1v0000000.637	OG1v0000000.638	NA	OG1v0000000.640	NA	NA	NA	NA	NA	OG1v0000000.641
OG1v0000000	Eluc	105007063	OG1v0000000.519	NA	OG1v0000000.552	OG1v0000000.637	OG1v0000000.638	NA	OG1v0000000.640	NA	NA	NA	NA	NA	OG1v0000000.641
OG1v0000000	Eluc	105007761	OG1v0000000.519	NA	OG1v0000000.552	OG1v0000000.637	OG1v0000000.638	NA	OG1v0000000.640	NA	NA	NA	NA	NA	OG1v0000000.641
OG1v0000000	Eluc	105007814	OG1v0000000.519	NA	OG1v0000000.552	OG1v0000000.637	OG1v0000000.638	NA	OG1v0000000.640	NA	NA	NA	NA	NA	OG1v0000000.641
OG1v0000000	Eluc	105007854	OG1v0000000.519	NA	OG1v0000000.710	OG1v0000000.794	OG1v0000000.794	NA	OG1v0000000.839	NA	NA	NA	NA	NA	OG1v0000000.840
OG1v0000000	Eluc	105007876	OG1v0000000.519	NA	OG1v0000000.710	OG1v0000000.794	OG1v0000000.794	NA	OG1v0000000.827	NA	NA	NA	NA	NA	OG1v0000000.828
OG1v0000000	Eluc	105007878	OG1v0000000.519	NA	OG1v0000000.710	OG1v0000000.794	OG1v0000000.794	NA	OG1v0000000.827	NA	NA	NA	NA	NA	OG1v0000000.828
OG1v0000000	Eluc	105008201	OG1v0000000.519	NA	OG1v0000000.552	OG1v0000000.637	OG1v0000000.638	NA	OG1v0000000.640	NA	NA	NA	NA	NA	OG1v0000000.641
OG1v0000000	Eluc	105008336	OG1v0000000.519	NA	OG1v0000000.552	OG1v0000000.637	OG1v0000000.638	NA	OG1v0000000.640	NA	NA	NA	NA	NA	OG1v0000000.641
OG1v0000000	Eluc	105008476	OG1v0000000.519	NA	OG1v0000000.552	OG1v0000000.637	OG1v0000000.638	NA	OG1v0000000.640	NA	NA	NA	NA	NA	OG1v0000000.641
OG1v0000000	Eluc	105008538	OG1v0000000.519	NA	OG1v0000000.710	OG1v0000000.794	OG1v0000000.794	NA	OG1v0000000.795	NA	NA	NA	NA	NA	OG1v0000000.276
OG1v0000000	Eluc	105008539	OG1v0000000.519	NA	OG1v0000000.552	OG1v0000000.637	OG1v0000000.638	NA	OG1v0000000.640	NA	NA	NA	NA	NA	OG1v0000000.641
OG1v0000000	Eluc	105008547	OG1v0000000.519	NA	OG1v0000000.710	OG1v0000000.794	OG1v0000000.794	NA	OG1v0000000.839	NA	NA	NA	NA	NA	OG1v0000000.840
OG1v0000000	Eluc	105008725	OG1v0000000.519	NA	OG1v0000000.710	OG1v0000000.794	OG1v0000000.794	NA	OG1v0000000.839	NA	NA	NA	NA	NA	OG1v0000000.840
OG1v0000000	Eluc	105008796	OG1v0000000.519	NA	OG1v0000000.552	OG1v0000000.637	OG1v0000000.638	NA	OG1v0000000.640	NA	NA	NA	NA	NA	OG1v0000000.641
OG1v0000000	Eluc	105008828	OG1v0000000.519	NA	OG1v0000000.710	OG1v0000000.794	OG1v0000000.794	NA	OG1v0000000.839	NA	NA	NA	NA	NA	OG1v0000000.840
OG1v0000000	Eluc	105008852	OG1v0000000.519	NA	OG1v0000000.552	OG1v0000000.637	OG1v0000000.638	NA	OG1v0000000.640	NA	NA	NA	NA	NA	OG1v0000000.641
OG1v0000000	Eluc	105008867	OG1v0000000.519	NA	OG1v0000000.710	OG1v0000000.794	OG1v0000000.794	NA	OG1v0000000.839	NA	NA	NA	NA	NA	OG1v0000000.840
OG1v0000000	Eluc	105008875	OG1v0000000.519	NA	OG1v0000000.552	OG1v0000000.637	OG1v0000000.638	NA	OG1v0000000.640	NA	NA	NA	NA	NA	OG1v0000000.641
OG1v0000000	Eluc	105008889	OG1v0000000.519	NA	OG1v0000000.710	OG1v0000000.794	OG1v0000000.794	NA	OG1v0000000.839	NA	NA	NA	NA	NA	OG1v0000000.840
OG1v0000000	Eluc	105008989	OG1v0000000.519	NA	OG1v0000000.710	OG1v0000000.794	OG1v0000000.794	NA	OG1v0000000.839	NA	NA	NA	NA	NA	OG1v0000000.840
OG1v0000000	Eluc	105009229	OG1v0000000.519	NA	OG1v0000000.553	OG1v0000000.570	OG1v0000000.594	NA	OG1v0000000.603	NA	NA	NA	NA	NA	OG1v0000000.604
OG1v0000000	Eluc	105009479	OG1v0000000.519	NA	OG1v0000000.553	OG1v0000000.570	OG1v0000000.594	NA	OG1v0000000.603	NA	NA	NA	NA	NA	OG1v0000000.604
OG1v0000000	Eluc	105009538	OG1v0000000.519	NA	OG1v0000000.553	OG1v0000000.570	OG1v0000000.594	NA	OG1v0000000.603	NA	NA	NA	NA	NA	OG1v0000000.604
OG1v0000000	Eluc	105009854	OG1v0000000.519	NA	OG1v0000000.552	OG1v0000000.637	OG1v0000000.638	NA	OG1v0000000.638	NA	NA	NA	NA	NA	OG1v0000000.639
OG1v0000000	Eluc	105009885	OG1v0000000.519	NA	OG1v0000000.552	OG1v0000000.637	OG1v0000000.638	NA	OG1v0000000.640	NA	NA	NA	NA	NA	OG1v0000000.641
OG1v0000000	Eluc	105009897	OG1v0000000.519	NA	OG1v0000000.710	OG1v0000000.794	OG1v0000000.794	NA	OG1v0000000.839	NA	NA	NA	NA	NA	OG1v0000000.840
OG1v0000000	Eluc	105011146	OG1v0000000.519	NA	OG1v0000000.710	OG1v0000000.794	OG1v0000000.794	NA	OG1v0000000.811	NA	NA	NA	NA	NA	OG1v0000000.289
OG1v0000000	Eluc	105011205	OG1v0000000.519	NA	OG1v0000000.710	OG1v0000000.794	OG1v0000000.794	NA	OG1v0000000.816	NA	NA	NA	NA	NA	OG1v0000000.295
OG1v0000000	Eluc	105012862	OG1v0000000.519	NA	OG1v0000000.552	OG1v0000000.637	OG1v0000000.638	NA	OG1v0000000.659	NA	NA	NA	NA	NA	OG1v0000000.141
OG1v0000000	Eluc	105018901	OG1v0000000.519	NA	OG1v0000000.710	OG1v0000000.794	OG1v0000000.794	NA	OG1v0000000.832	NA	NA	NA	NA	NA	OG1v0000000.312
OG1v0000000	Eluc	105020833	OG1v0000000.519	NA	OG1v0000000.552	OG1v0000000.637	OG1v0000000.638	NA	OG1v0000000.640	NA	NA	NA	NA	NA	OG1v0000000.641
OG1v0000000	Eluc	105022221	OG1v0000000.519	NA	OG1v0000000.710	OG1v0000000.794	OG1v0000000.794	NA	OG1v0000000.803	NA	NA	NA	NA	NA	OG1v0000000.282
OG1v0000000	Eluc	105028581	OG1v0000000.519	NA	OG1v0000000.710	OG1v0000000.794	OG1v0000000.794	NA	OG1v0000000.839	NA	NA	NA	NA	NA	OG1v0000000.840
OG1v0000000	Eluc	105028582	OG1v0000000.519	NA	OG1v0000000.710	OG1v0000000.794	OG1v0000000.794	NA	OG1v0000000.839	NA	NA	NA	NA	NA	OG1v0000000.840
OG1v0000000	Eluc	105028730	OG1v0000000.519	NA	OG1v0000000.552	OG1v0000000.637	OG1v0000000.638	NA	OG1v0000000.640	NA	NA	NA	NA	NA	OG1v0000000.641
OG1v0000000	Eluc	105030087	OG1v0000000.519	NA	OG1v0000000.552	OG1v0000000.637	OG1v0000000.638	NA	OG1v0000000.640	NA	NA	NA	NA	NA	OG1v0000000.641
OG1v0000000	Eluc	105030482	OG1v0000000.519	NA	OG1v0000000.710	OG1v0000000.794	OG1v0000000.794	NA	OG1v0000000.827	NA	NA	NA	NA	NA	OG1v0000000.828
OG1v0000000	Eluc	105030952	OG1v0000000.519	NA	OG1v0000000.710	OG1v0000000.794	OG1v0000000.794	NA	OG1v0000000.839	NA	NA	NA	NA	NA	OG1v0000000.840
OG1v0000000	Eluc	105030953	OG1v0000000.519	NA	OG1v0000000.710	OG1v0000000.794	OG1v0000000.794	NA	OG1v0000000.839	NA	NA	NA	NA	NA	OG1v0000000.840
OG1v0000000	Eluc	105031077	OG1v0000000.519	NA	OG1v0000000.710	OG1v0000000.794	OG1v0000000.794	NA	OG1v0000000.827	NA	NA	NA	NA	NA	OG1v0000000.828
OG1v0000000	Eluc	105031080	OG1v0000000.519	NA	OG1v0000000.710	OG1v0000000.794	OG1v0000000.794	NA	OG1v0000000.827	NA	NA	NA	NA	NA	OG1v0000000.828
OG1v0000000	Eluc	105031568	OG1v0000000.519	NA	OG1v0000000.552	OG1v0000000.637	OG1v0000000.638	NA	OG1v0000000.640	NA	NA	NA	NA	NA	OG1v0000000.641
OG1v0000000	Eluc	106023696	OG1v0000000.519	NA	OG1v0000000.710	OG1v0000000.794	OG1v0000000.794	NA	OG1v0000000.839	NA	NA	NA	NA	NA	OG1v0000000.840
OG1v0000000	Eluc	106024057	OG1v0000000.519	NA	OG1v0000000.710	OG1v0000000.794	OG1v0000000.794	NA	OG1v0000000.839	NA	NA	NA	NA	NA	OG1v0000000.840
OG1v0000000	Eluc	106024499	OG1v0000000.519	NA	OG1v0000000.710	OG1v0000000.794	OG1v0000000.794	NA	OG1v0000000.839	NA	NA	NA	NA	NA	OG1v0000000.840
OG1v0000000	Eluc	106024501	OG1v0000000.519	NA	OG1v0000000.710	OG1v0000000.794	OG1v0000000.794	NA	OG1v0000000.839	NA	NA	NA	NA	NA	OG1v0000000.840
OG1v0000000	Eluc	109615256	OG1v0000000.519	NA	OG1v0000000.710	OG1v0000000.794	OG1v0000000.794	NA	OG1v0000000.839	NA	NA	NA	NA	NA	OG1v0000000.840
OG1v0000000	Eluc	109615616	OG1v0000000.519	NA	OG1v0000000.519	OG1v0000000.520	OG1v0000000.521	NA	OG1v0000000.3	NA	NA	NA	NA	NA	OG1v0000000.3
OG1v0000000	Eluc	109615617	OG1v0000000.519	NA	OG1v0000000.552	OG1v0000000.637	OG1v0000000.638	NA	OG1v0000000.640	NA	NA	NA	NA	NA	OG1v0000000.641
OG1v0000000	Eluc	109616223	OG1v0000000.519	NA	OG1v0000000.552	OG1v0000000.637	OG1v0000000.638	NA	OG1v0000000.638	NA	NA	NA	NA	NA	OG1v0000000.639
OG1v0000000	Eluc	109616249	OG1v0000000.519	NA	OG1v0000000.710	OG1v0000000.794	OG1v0000000.794	NA	OG1v0000000.839	NA	NA	NA	NA	NA	OG1v0000000.840
OG1v0000000	Eluc	109616257	OG1v0000000.519	NA	OG1v0000000.553	OG1v0000000.570	OG1v0000000.594	NA	OG1v0000000.603	NA	NA	NA	NA	NA	OG1v0000000.604
OG1v0000000	Gacu	ENSGACG00000000943	OG1v0000000.519	NA	OG1v0000000.712	OG1v0000000.755	OG1v0000000.231	OG1v0000000.231	NA	NA	NA	NA	NA	NA	OG1v0000000.231
OG1v0000000	Gacu	ENSGACG00000001447	OG1v0000000.519	NA	OG1v0000000.712	OG1v0000000.751	OG1v0000000.752	OG1v0000000.752	NA	NA	NA	NA	NA	NA	OG1v0000000.227
OG1v0000000	Gacu	ENSGACG00000001841	OG1v0000000.519	NA	OG1v0000000.712	OG1v0000000.757	OG1v0000000.234	OG1v0000000.234	NA	NA	NA	NA	NA	NA	OG1v0000000.234
OG1v0000000	Gacu	ENSGACG00000005692	OG1v0000000.519	NA	OG1v0000000.712	OG1v0000000.758	OG1v0000000.233	OG1v0000000.233	NA	NA	NA	NA	NA	NA	OG1v0000000.233
OG1v0000000	Gacu	ENSGACG00000011214	OG1v0000000.519	NA	OG1v0000000.712	OG1v0000000.754	OG1v0000000.230	OG1v0000000.230	NA	NA	NA	NA	NA	NA	OG1v0000000.230
OG1v0000000	Gacu	ENSGACG00000011222	OG1v0000000.519	NA	OG1v0000000.712	OG1v0000000.756	OG1v0000000.761	OG1v0000000.762	NA	NA	NA	NA	NA	NA	OG1v0000000.237
OG1v0000000	Gacu	ENSGACG00000015650	OG1v0000000.519	NA	OG1v0000000.712	OG1v0000000.756	OG1v0000000.759	OG1v0000000.760	NA	NA	NA	NA	NA	NA	OG1v0000000.760
OG1v0000000	Gacu	ENSGACG00000017802	OG1v0000000.519	NA	OG1v0000000.712	OG1v0000000.756	OG1v0000000.759	OG1v0000000.760	NA	NA	NA	NA	NA	NA	OG1v0000000.760
OG1v0000000	Hhuc	CIGENE-Hucho-qnd.10080	OG1v0000000.519	NA	OG1v0000000.523	OG1v0000000.543	OG1v0000000.544	NA	OG1v0000000.544	OG1v0000000.544	OG1v0000000.545	NA	NA	NA	OG1v0000000.24
OG1v0000000	Hhuc	CIGENE-Hucho-qnd.1052	OG1v0000000.519	NA	OG1v0000000.710	OG1v0000000.794	OG1v0000000.794	NA	OG1v0000000.839	OG1v0000000.903	OG1v0000000.376	NA	NA	NA	OG1v0000000.376
OG1v0000000	Hhuc	CIGENE-Hucho-qnd.11382	OG1v0000000.519	NA	OG1v0000000.710	OG1v0000000.794	OG1v0000000.794	NA	OG1v0000000.839	OG1v0000000.949	OG1v0000000.984	NA	NA	NA	OG1v0000000.450
OG1v0000000	Hhuc	CIGENE-Hucho-qnd.13977	OG1v0000000.519	NA	OG1v0000000.710	OG1v0000000.794	OG1v0000000.794	NA	OG1v0000000.839	OG1v0000000.863	OG1v0000000.864	NA	NA	NA	OG1v0000000.865
OG1v0000000	Hhuc	CIGENE-Hucho-qnd.1462	OG1v0000000.519	NA	OG1v0000000.710	OG1v0000000.794	OG1v0000000.794	NA	OG1v0000000.839	OG1v0000000.872	OG1v0000000.880	NA	NA	NA	OG1v0000000.881
OG1v0000000	Hhuc	CIGENE-Hucho-qnd.15068	OG1v0000000.519	NA	OG1v0000000.710	OG1v0000000.794	OG1v0000000.794	NA	OG1v0000000.839	OG1v0000000.902	OG1v0000000.906	NA	NA	NA	OG1v0000000.379
OG1v0000000	Hhuc	CIGENE-Hucho-qnd.15201	OG1v0000000.519	NA	OG1v0000000.710	OG1v0000000.794	OG1v0000000.794	NA	OG1v0000000.834	OG1v0000000.1027	OG1v0000000.1028	NA	NA	NA	OG1v0000000.509
OG1v0000000	Hhuc	CIGENE-Hucho-qnd.154	OG1v0000000.519	NA	OG1v0000000.710	OG1v0000000.794	OG1v0000000.794	NA	OG1v0000000.811	OG1v0000000.812	OG1v0000000.812	NA	NA	NA	OG1v0000000.290
OG1v0000000	Hhuc	CIGENE-Hucho-qnd.15890	OG1v0000000.519	NA	OG1v0000000.710	OG1v0000000.794	OG1v0000000.794	NA	OG1v0000000.839	OG1v0000000.872	OG1v0000000.880	NA	NA	NA	OG1v0000000.881
OG1v0000000	Hhuc	CIGENE-Hucho-qnd.15925	OG1v0000000.519	NA	OG1v0000000.710	OG1v0000000.794	OG1v0000000.794	NA	OG1v0000000.839	OG1v0000000.930	OG1v0000000.935	NA	NA	NA	OG1v0000000.402
OG1v0000000	Hhuc	CIGENE-Hucho-qnd.1649	OG1v0000000.519	NA	OG1v0000000.710	OG1v0000000.794	OG1v0000000.794	NA	OG1v0000000.839	OG1v0000000.868	OG1v0000000.1015	NA	NA	NA	OG1v0000000.491
OG1v0000000	Hhuc	CIGENE-Hucho-qnd.17452	OG1v0000000.519	NA	OG1v0000000.710	OG1v0000000.794	OG1v0000000.794	NA	OG1v0000000.839	OG1v0000000.872	OG1v0000000.886	NA	NA	NA	OG1v0000000.887
OG1v0000000	Hhuc	CIGENE-Hucho-qnd.1827	OG1v0000000.519	NA	OG1v0000000.711	OG1v0000000.771	OG1v0000000.793	NA	OG1v0000000.793	OG1v0000000.793	OG1v0000000.793	NA	NA	NA	OG1v0000000.274
OG1v0000000	Hhuc	CIGENE-Hucho-qnd.18445	OG1v0000000.519	NA	OG1v0000000.710	OG1v0000000.794	OG1v0000000.794	NA	OG1v0000000.839	OG1v0000000.872	OG1v0000000.890	NA	NA	NA	OG1v0000000.891
OG1v0000000	Hhuc	CIGENE-Hucho-qnd.18790	OG1v0000000.519	NA	OG1v0000000.710	OG1v0000000.794	OG1v0000000.794	NA	OG1v0000000.839	OG1v0000000.860	OG1v0000000.338	NA	NA	NA	OG1v0000000.338
OG1v0000000	Hhuc	CIGENE-Hucho-qnd.19703	OG1v0000000.519	NA	OG1v0000000.710	OG1v0000000.794	OG1v0000000.794	NA	OG1v0000000.839	OG1v0000000.928	OG1v0000000.1003	NA	NA	NA	OG1v0000000.472
OG1v0000000	Hhuc	CIGENE-Hucho-qnd.21967	OG1v0000000.519	NA	OG1v0000000.710	OG1v0000000.794	OG1v0000000.794	NA	OG1v0000000.839	OG1v0000000.872	OG1v0000000.880	NA	NA	NA	OG1v0000000.881
OG1v0000000	Hhuc	CIGENE-Hucho-qnd.23487	OG1v0000000.519	NA	OG1v0000000.710	OG1v0000000.794	OG1v0000000.794	NA	OG1v0000000.839	OG1v0000000.919	OG1v0000000.920	NA	NA	NA	OG1v0000000.395
OG1v0000000	Hhuc	CIGENE-Hucho-qnd.25197	OG1v0000000.519	NA	OG1v0000000.710	OG1v0000000.794	OG1v0000000.794	NA	OG1v0000000.839	OG1v0000000.869	OG1v0000000.345	NA	NA	NA	OG1v0000000.345
OG1v0000000	Hhuc	CIGENE-Hucho-qnd.25370	OG1v0000000.519	NA	OG1v0000000.710	OG1v0000000.794	OG1v0000000.794	NA	OG1v0000000.839	OG1v0000000.872	OG1v0000000.874	NA	NA	NA	OG1v0000000.875
OG1v0000000	Hhuc	CIGENE-Hucho-qnd.26058	OG1v0000000.519	NA	OG1v0000000.710	OG1v0000000.794	OG1v0000000.794	NA	OG1v0000000.796	OG1v0000000.1032	OG1v0000000.1032	NA	NA	NA	OG1v0000000.514
OG1v0000000	Hhuc	CIGENE-Hucho-qnd.26559	OG1v0000000.519	NA	OG1v0000000.523	OG1v0000000.541	OG1v0000000.547	NA	OG1v0000000.547	OG1v0000000.547	OG1v0000000.547	NA	NA	NA	OG1v0000000.548
OG1v0000000	Hhuc	CIGENE-Hucho-qnd.2706	OG1v0000000.519	NA	OG1v0000000.552	OG1v0000000.637	OG1v0000000.638	NA	OG1v0000000.659	OG1v0000000.675	OG1v0000000.677	NA	NA	NA	OG1v0000000.152
OG1v0000000	Hhuc	CIGENE-Hucho-qnd.27572	OG1v0000000.519	NA	OG1v0000000.710	OG1v0000000.794	OG1v0000000.794	NA	OG1v0000000.839	OG1v0000000.872	OG1v0000000.897	NA	NA	NA	OG1v0000000.368
OG1v0000000	Hhuc	CIGENE-Hucho-qnd.29395	OG1v0000000.519	NA	OG1v0000000.710	OG1v0000000.794	OG1v0000000.794	NA	OG1v0000000.800	OG1v0000000.801	OG1v0000000.802	NA	NA	NA	OG1v0000000.280
OG1v0000000	Hhuc	CIGENE-Hucho-qnd.31159	OG1v0000000.519	NA	OG1v0000000.710	OG1v0000000.794	OG1v0000000.794	NA	OG1v0000000.839	OG1v0000000.868	OG1v0000000.1016	NA	NA	NA	OG1v0000000.1017
OG1v0000000	Hhuc	CIGENE-Hucho-qnd.32519	OG1v0000000.519	NA	OG1v0000000.710	OG1v0000000.794	OG1v0000000.794	NA	OG1v0000000.803	OG1v0000000.804	OG1v0000000.805	NA	NA	NA	OG1v0000000.284
OG1v0000000	Hhuc	CIGENE-Hucho-qnd.3259	OG1v0000000.519	NA	OG1v0000000.710	OG1v0000000.794	OG1v0000000.794	NA	OG1v0000000.809	OG1v0000000.821	OG1v0000000.823	NA	NA	NA	OG1v0000000.301
OG1v0000000	Hhuc	CIGENE-Hucho-qnd.32985	OG1v0000000.519	NA	OG1v0000000.710	OG1v0000000.794	OG1v0000000.794	NA	OG1v0000000.839	OG1v0000000.946	OG1v0000000.947	NA	NA	NA	OG1v0000000.413
OG1v0000000	Hhuc	CIGENE-Hucho-qnd.33190	OG1v0000000.519	NA	OG1v0000000.710	OG1v0000000.794	OG1v0000000.794	NA	OG1v0000000.839	OG1v0000000.863	OG1v0000000.864	NA	NA	NA	OG1v0000000.865
OG1v0000000	Hhuc	CIGENE-Hucho-qnd.3331	OG1v0000000.519	NA	OG1v0000000.710	OG1v0000000.794	OG1v0000000.794	NA	OG1v0000000.839	OG1v0000000.953	OG1v0000000.965	NA	NA	NA	OG1v0000000.428
OG1v0000000	Hhuc	CIGENE-Hucho-qnd.33469	OG1v0000000.519	NA	OG1v0000000.710	OG1v0000000.794	OG1v0000000.794	NA	OG1v0000000.839	OG1v0000000.926	OG1v0000000.1005	NA	NA	NA	OG1v0000000.476
OG1v0000000	Hhuc	CIGENE-Hucho-qnd.33576	OG1v0000000.519	NA	OG1v0000000.710	OG1v0000000.794	OG1v0000000.794	NA	OG1v0000000.839	OG1v0000000.872	OG1v0000000.892	NA	NA	NA	OG1v0000000.893
OG1v0000000	Hhuc	CIGENE-Hucho-qnd.35177	OG1v0000000.519	NA	OG1v0000000.710	OG1v0000000.794	OG1v0000000.794	NA	OG1v0000000.839	OG1v0000000.872	OG1v0000000.890	NA	NA	NA	OG1v0000000.891
OG1v0000000	Hhuc	CIGENE-Hucho-qnd.3546	OG1v0000000.519	NA	OG1v0000000.523	OG1v0000000.542	OG1v0000000.546	NA	OG1v0000000.546	OG1v0000000.546	OG1v0000000.27	NA	NA	NA	OG1v0000000.27
OG1v0000000	Hhuc	CIGENE-Hucho-qnd.35591	OG1v0000000.519	NA	OG1v0000000.710	OG1v0000000.794	OG1v0000000.794	NA	OG1v0000000.839	OG1v0000000.872	OG1v0000000.899	NA	NA	NA	OG1v0000000.371
OG1v0000000	Hhuc	CIGENE-Hucho-qnd.35652	OG1v0000000.519	NA	OG1v0000000.710	OG1v0000000.794	OG1v0000000.794	NA	OG1v0000000.839	OG1v0000000.872	OG1v0000000.896	NA	NA	NA	OG1v0000000.367
OG1v0000000	Hhuc	CIGENE-Hucho-qnd.35753	OG1v0000000.519	NA	OG1v0000000.710	OG1v0000000.794	OG1v0000000.794	NA	OG1v0000000.839	OG1v0000000.872	OG1v0000000.892	NA	NA	NA	OG1v0000000.893
OG1v0000000	Hhuc	CIGENE-Hucho-qnd.36335	OG1v0000000.519	NA	OG1v0000000.713	OG1v0000000.714	OG1v0000000.226	NA	OG1v0000000.226	OG1v0000000.226	OG1v0000000.226	NA	NA	NA	OG1v0000000.226
OG1v0000000	Hhuc	CIGENE-Hucho-qnd.37331	OG1v0000000.519	NA	OG1v0000000.710	OG1v0000000.794	OG1v0000000.794	NA	OG1v0000000.839	OG1v0000000.872	OG1v0000000.895	NA	NA	NA	OG1v0000000.366
OG1v0000000	Hhuc	CIGENE-Hucho-qnd.3738	OG1v0000000.519	NA	OG1v0000000.710	OG1v0000000.794	OG1v0000000.794	NA	OG1v0000000.839	OG1v0000000.868	OG1v0000000.1016	NA	NA	NA	OG1v0000000.1017
OG1v0000000	Hhuc	CIGENE-Hucho-qnd.37413	OG1v0000000.519	NA	OG1v0000000.710	OG1v0000000.794	OG1v0000000.794	NA	OG1v0000000.839	OG1v0000000.933	OG1v0000000.934	NA	NA	NA	OG1v0000000.400
OG1v0000000	Hhuc	CIGENE-Hucho-qnd.37983	OG1v0000000.519	NA	OG1v0000000.710	OG1v0000000.794	OG1v0000000.794	NA	OG1v0000000.839	OG1v0000000.872	OG1v0000000.892	NA	NA	NA	OG1v0000000.893
OG1v0000000	Hhuc	CIGENE-Hucho-qnd.38331	OG1v0000000.519	NA	OG1v0000000.710	OG1v0000000.794	OG1v0000000.794	NA	OG1v0000000.839	OG1v0000000.872	OG1v0000000.874	NA	NA	NA	OG1v0000000.875
OG1v0000000	Hhuc	CIGENE-Hucho-qnd.38629	OG1v0000000.519	NA	OG1v0000000.710	OG1v0000000.794	OG1v0000000.794	NA	OG1v0000000.839	OG1v0000000.872	OG1v0000000.877	NA	NA	NA	OG1v0000000.349
OG1v0000000	Hhuc	CIGENE-Hucho-qnd.3884	OG1v0000000.519	NA	OG1v0000000.710	OG1v0000000.794	OG1v0000000.794	NA	OG1v0000000.839	OG1v0000000.901	OG1v0000000.908	NA	NA	NA	OG1v0000000.909
OG1v0000000	Hhuc	CIGENE-Hucho-qnd.38910	OG1v0000000.519	NA	OG1v0000000.710	OG1v0000000.794	OG1v0000000.794	NA	OG1v0000000.839	OG1v0000000.863	OG1v0000000.864	NA	NA	NA	OG1v0000000.865
OG1v0000000	Hhuc	CIGENE-Hucho-qnd.40485	OG1v0000000.519	NA	OG1v0000000.710	OG1v0000000.794	OG1v0000000.794	NA	OG1v0000000.839	OG1v0000000.872	OG1v0000000.880	NA	NA	NA	OG1v0000000.881
OG1v0000000	Hhuc	CIGENE-Hucho-qnd.41178	OG1v0000000.519	NA	OG1v0000000.553	OG1v0000000.570	OG1v0000000.594	NA	OG1v0000000.603	OG1v0000000.625	OG1v0000000.626	NA	NA	NA	OG1v0000000.106
OG1v0000000	Hhuc	CIGENE-Hucho-qnd.41179	OG1v0000000.519	NA	OG1v0000000.523	OG1v0000000.541	OG1v0000000.547	NA	OG1v0000000.547	OG1v0000000.547	OG1v0000000.547	NA	NA	NA	OG1v0000000.548
OG1v0000000	Hhuc	CIGENE-Hucho-qnd.42081	OG1v0000000.519	NA	OG1v0000000.710	OG1v0000000.794	OG1v0000000.794	NA	OG1v0000000.839	OG1v0000000.872	OG1v0000000.886	NA	NA	NA	OG1v0000000.887
OG1v0000000	Hhuc	CIGENE-Hucho-qnd.44148	OG1v0000000.519	NA	OG1v0000000.710	OG1v0000000.794	OG1v0000000.794	NA	OG1v0000000.839	OG1v0000000.872	OG1v0000000.886	NA	NA	NA	OG1v0000000.887
OG1v0000000	Hhuc	CIGENE-Hucho-qnd.44314	OG1v0000000.519	NA	OG1v0000000.710	OG1v0000000.794	OG1v0000000.794	NA	OG1v0000000.839	OG1v0000000.872	OG1v0000000.874	NA	NA	NA	OG1v0000000.875
OG1v0000000	Hhuc	CIGENE-Hucho-qnd.44639	OG1v0000000.519	NA	OG1v0000000.710	OG1v0000000.794	OG1v0000000.794	NA	OG1v0000000.839	OG1v0000000.872	OG1v0000000.880	NA	NA	NA	OG1v0000000.881
OG1v0000000	Hhuc	CIGENE-Hucho-qnd.44674	OG1v0000000.519	NA	OG1v0000000.710	OG1v0000000.794	OG1v0000000.794	NA	OG1v0000000.839	OG1v0000000.872	OG1v0000000.880	NA	NA	NA	OG1v0000000.881
OG1v0000000	Hhuc	CIGENE-Hucho-qnd.4728	OG1v0000000.519	NA	OG1v0000000.710	OG1v0000000.794	OG1v0000000.794	NA	OG1v0000000.839	OG1v0000000.872	OG1v0000000.879	NA	NA	NA	OG1v0000000.351
OG1v0000000	Hhuc	CIGENE-Hucho-qnd.5607	OG1v0000000.519	NA	OG1v0000000.710	OG1v0000000.794	OG1v0000000.794	NA	OG1v0000000.839	OG1v0000000.901	OG1v0000000.908	NA	NA	NA	OG1v0000000.909
OG1v0000000	Hhuc	CIGENE-Hucho-qnd.668	OG1v0000000.519	NA	OG1v0000000.710	OG1v0000000.794	OG1v0000000.794	NA	OG1v0000000.839	OG1v0000000.948	OG1v0000000.995	NA	NA	NA	OG1v0000000.462
OG1v0000000	Hhuc	CIGENE-Hucho-qnd.6828	OG1v0000000.519	NA	OG1v0000000.710	OG1v0000000.794	OG1v0000000.794	NA	OG1v0000000.839	OG1v0000000.940	OG1v0000000.409	NA	NA	NA	OG1v0000000.409
OG1v0000000	Hhuc	CIGENE-Hucho-qnd.7275	OG1v0000000.519	NA	OG1v0000000.710	OG1v0000000.794	OG1v0000000.794	NA	OG1v0000000.839	OG1v0000000.863	OG1v0000000.867	NA	NA	NA	OG1v0000000.343
OG1v0000000	Hhuc	CIGENE-Hucho-qnd.7858	OG1v0000000.519	NA	OG1v0000000.710	OG1v0000000.794	OG1v0000000.794	NA	OG1v0000000.839	OG1v0000000.924	OG1v0000000.1008	NA	NA	NA	OG1v0000000.481
OG1v0000000	Hhuc	CIGENE-Hucho-qnd.9250	OG1v0000000.519	NA	OG1v0000000.710	OG1v0000000.794	OG1v0000000.794	NA	OG1v0000000.839	OG1v0000000.901	OG1v0000000.908	NA	NA	NA	OG1v0000000.909
OG1v0000000	Hhuc	CIGENE-Hucho-qnd.9251	OG1v0000000.519	NA	OG1v0000000.710	OG1v0000000.794	OG1v0000000.794	NA	OG1v0000000.839	OG1v0000000.872	OG1v0000000.900	NA	NA	NA	OG1v0000000.373
OG1v0000000	Locu	ENSLOCG00000000063	OG1v0000000.519	NA	OG1v0000000.553	NA	NA	NA	NA	NA	NA	NA	NA	NA	OG1v0000000.554
OG1v0000000	Locu	ENSLOCG00000000073	OG1v0000000.519	NA	OG1v0000000.553	NA	NA	NA	NA	NA	NA	NA	NA	NA	OG1v0000000.554
OG1v0000000	Locu	ENSLOCG00000000091	OG1v0000000.519	NA	OG1v0000000.553	NA	NA	NA	NA	NA	NA	NA	NA	NA	OG1v0000000.554
OG1v0000000	Locu	ENSLOCG00000000158	OG1v0000000.519	NA	OG1v0000000.553	NA	NA	NA	NA	NA	NA	NA	NA	NA	OG1v0000000.554
OG1v0000000	Locu	ENSLOCG00000000219	OG1v0000000.519	NA	OG1v0000000.553	NA	NA	NA	NA	NA	NA	NA	NA	NA	OG1v0000000.554
OG1v0000000	Locu	ENSLOCG00000000287	OG1v0000000.519	NA	OG1v0000000.553	NA	NA	NA	NA	NA	NA	NA	NA	NA	OG1v0000000.554
OG1v0000000	Locu	ENSLOCG00000000368	OG1v0000000.519	NA	OG1v0000000.553	NA	NA	NA	NA	NA	NA	NA	NA	NA	OG1v0000000.554
OG1v0000000	Locu	ENSLOCG00000000403	OG1v0000000.519	NA	OG1v0000000.553	NA	NA	NA	NA	NA	NA	NA	NA	NA	OG1v0000000.554
OG1v0000000	Locu	ENSLOCG00000000445	OG1v0000000.519	NA	OG1v0000000.553	NA	NA	NA	NA	NA	NA	NA	NA	NA	OG1v0000000.554
OG1v0000000	Locu	ENSLOCG00000000476	OG1v0000000.519	NA	OG1v0000000.553	NA	NA	NA	NA	NA	NA	NA	NA	NA	OG1v0000000.554
OG1v0000000	Locu	ENSLOCG00000000520	OG1v0000000.519	NA	OG1v0000000.553	NA	NA	NA	NA	NA	NA	NA	NA	NA	OG1v0000000.554
OG1v0000000	Locu	ENSLOCG00000000593	OG1v0000000.519	NA	OG1v0000000.553	NA	NA	NA	NA	NA	NA	NA	NA	NA	OG1v0000000.554
OG1v0000000	Locu	ENSLOCG00000000656	OG1v0000000.519	NA	OG1v0000000.553	NA	NA	NA	NA	NA	NA	NA	NA	NA	OG1v0000000.554
OG1v0000000	Locu	ENSLOCG00000000773	OG1v0000000.519	NA	OG1v0000000.713	NA	NA	NA	NA	NA	NA	NA	NA	NA	OG1v0000000.192
OG1v0000000	Locu	ENSLOCG00000002036	OG1v0000000.519	NA	OG1v0000000.553	NA	NA	NA	NA	NA	NA	NA	NA	NA	OG1v0000000.554
OG1v0000000	Locu	ENSLOCG00000002901	OG1v0000000.519	NA	OG1v0000000.553	NA	NA	NA	NA	NA	NA	NA	NA	NA	OG1v0000000.554
OG1v0000000	Locu	ENSLOCG00000003055	OG1v0000000.519	NA	OG1v0000000.553	NA	NA	NA	NA	NA	NA	NA	NA	NA	OG1v0000000.554
OG1v0000000	Locu	ENSLOCG00000007962	OG1v0000000.519	NA	OG1v0000000.553	NA	NA	NA	NA	NA	NA	NA	NA	NA	OG1v0000000.554
OG1v0000000	Okis	109866975	OG1v0000000.519	NA	OG1v0000000.523	OG1v0000000.543	OG1v0000000.544	NA	OG1v0000000.544	OG1v0000000.544	OG1v0000000.545	OG1v0000000.25	OG1v0000000.25	OG1v0000000.25	OG1v0000000.25
OG1v0000000	Okis	109876333	OG1v0000000.519	NA	OG1v0000000.710	OG1v0000000.794	OG1v0000000.794	NA	OG1v0000000.839	OG1v0000000.948	OG1v0000000.995	OG1v0000000.997	OG1v0000000.998	OG1v0000000.998	OG1v0000000.463
OG1v0000000	Okis	109876334	OG1v0000000.519	NA	OG1v0000000.710	OG1v0000000.794	OG1v0000000.794	NA	OG1v0000000.839	OG1v0000000.952	OG1v0000000.966	OG1v0000000.968	OG1v0000000.971	OG1v0000000.971	OG1v0000000.433
OG1v0000000	Okis	109877060	OG1v0000000.519	NA	OG1v0000000.710	OG1v0000000.794	OG1v0000000.794	NA	OG1v0000000.839	OG1v0000000.952	OG1v0000000.966	OG1v0000000.973	OG1v0000000.974	OG1v0000000.975	OG1v0000000.438
OG1v0000000	Okis	109877348	OG1v0000000.519	NA	OG1v0000000.519	OG1v0000000.520	OG1v0000000.521	NA	OG1v0000000.4	OG1v0000000.4	OG1v0000000.4	OG1v0000000.4	OG1v0000000.4	OG1v0000000.4	OG1v0000000.4
OG1v0000000	Okis	109877657	OG1v0000000.519	NA	OG1v0000000.553	OG1v0000000.570	OG1v0000000.594	NA	OG1v0000000.603	OG1v0000000.608	OG1v0000000.611	OG1v0000000.612	OG1v0000000.613	OG1v0000000.616	OG1v0000000.91
OG1v0000000	Okis	109878764	OG1v0000000.519	NA	OG1v0000000.552	OG1v0000000.637	OG1v0000000.638	NA	OG1v0000000.659	OG1v0000000.142	OG1v0000000.142	OG1v0000000.142	OG1v0000000.142	OG1v0000000.142	OG1v0000000.142
OG1v0000000	Okis	109878766	OG1v0000000.519	NA	OG1v0000000.552	OG1v0000000.637	OG1v0000000.638	NA	OG1v0000000.659	OG1v0000000.686	OG1v0000000.686	OG1v0000000.686	OG1v0000000.687	OG1v0000000.687	OG1v0000000.164
OG1v0000000	Okis	109878769	OG1v0000000.519	NA	OG1v0000000.552	OG1v0000000.637	OG1v0000000.638	NA	OG1v0000000.659	OG1v0000000.686	OG1v0000000.686	OG1v0000000.694	OG1v0000000.695	OG1v0000000.695	OG1v0000000.172
OG1v0000000	Okis	109878782	OG1v0000000.519	NA	OG1v0000000.552	OG1v0000000.637	OG1v0000000.638	NA	OG1v0000000.659	OG1v0000000.701	OG1v0000000.701	OG1v0000000.701	OG1v0000000.180	OG1v0000000.180	OG1v0000000.180
OG1v0000000	Okis	109884001	OG1v0000000.519	NA	OG1v0000000.710	OG1v0000000.794	OG1v0000000.794	NA	OG1v0000000.816	OG1v0000000.817	OG1v0000000.818	OG1v0000000.818	OG1v0000000.819	OG1v0000000.819	OG1v0000000.297
OG1v0000000	Okis	109885201	OG1v0000000.519	NA	OG1v0000000.710	OG1v0000000.794	OG1v0000000.794	NA	OG1v0000000.839	OG1v0000000.919	OG1v0000000.920	OG1v0000000.396	OG1v0000000.396	OG1v0000000.396	OG1v0000000.396
OG1v0000000	Okis	109885202	OG1v0000000.519	NA	OG1v0000000.710	OG1v0000000.794	OG1v0000000.794	NA	OG1v0000000.839	OG1v0000000.901	OG1v0000000.908	OG1v0000000.911	OG1v0000000.911	OG1v0000000.385	OG1v0000000.385
OG1v0000000	Okis	109885821	OG1v0000000.519	NA	OG1v0000000.710	OG1v0000000.794	OG1v0000000.794	NA	OG1v0000000.839	OG1v0000000.922	OG1v0000000.1011	OG1v0000000.1011	OG1v0000000.486	OG1v0000000.486	OG1v0000000.486
OG1v0000000	Okis	109885964	OG1v0000000.519	NA	OG1v0000000.710	OG1v0000000.794	OG1v0000000.794	NA	OG1v0000000.839	OG1v0000000.921	OG1v0000000.488	OG1v0000000.488	OG1v0000000.488	OG1v0000000.488	OG1v0000000.488
OG1v0000000	Okis	109886577	OG1v0000000.519	NA	OG1v0000000.710	OG1v0000000.794	OG1v0000000.794	NA	OG1v0000000.839	OG1v0000000.927	OG1v0000000.1004	OG1v0000000.1004	OG1v0000000.1004	OG1v0000000.1004	OG1v0000000.474
OG1v0000000	Okis	109886698	OG1v0000000.519	NA	OG1v0000000.553	OG1v0000000.570	OG1v0000000.594	NA	OG1v0000000.603	OG1v0000000.625	OG1v0000000.626	OG1v0000000.627	OG1v0000000.628	OG1v0000000.629	OG1v0000000.108
OG1v0000000	Okis	109887653	OG1v0000000.519	NA	OG1v0000000.710	OG1v0000000.794	OG1v0000000.794	NA	OG1v0000000.839	OG1v0000000.871	OG1v0000000.913	OG1v0000000.913	OG1v0000000.914	OG1v0000000.917	OG1v0000000.390
OG1v0000000	Okis	109888189	OG1v0000000.519	NA	OG1v0000000.710	OG1v0000000.794	OG1v0000000.794	NA	OG1v0000000.839	OG1v0000000.948	OG1v0000000.995	OG1v0000000.996	OG1v0000000.999	OG1v0000000.999	OG1v0000000.466
OG1v0000000	Okis	109888290	OG1v0000000.519	NA	OG1v0000000.552	OG1v0000000.637	OG1v0000000.638	NA	OG1v0000000.659	OG1v0000000.686	OG1v0000000.686	OG1v0000000.697	OG1v0000000.698	OG1v0000000.698	OG1v0000000.175
OG1v0000000	Okis	109889408	OG1v0000000.519	NA	OG1v0000000.710	OG1v0000000.794	OG1v0000000.794	NA	OG1v0000000.803	OG1v0000000.804	OG1v0000000.805	OG1v0000000.806	OG1v0000000.807	OG1v0000000.808	OG1v0000000.286
OG1v0000000	Okis	109893079	OG1v0000000.519	NA	OG1v0000000.710	OG1v0000000.794	OG1v0000000.794	NA	OG1v0000000.839	OG1v0000000.949	OG1v0000000.984	OG1v0000000.988	OG1v0000000.990	OG1v0000000.454	OG1v0000000.454
OG1v0000000	Okis	109893822	OG1v0000000.519	NA	OG1v0000000.710	OG1v0000000.794	OG1v0000000.794	NA	OG1v0000000.796	OG1v0000000.1032	OG1v0000000.1032	OG1v0000000.1033	OG1v0000000.1035	OG1v0000000.1035	OG1v0000000.517
OG1v0000000	Okis	109894485	OG1v0000000.519	NA	OG1v0000000.710	OG1v0000000.794	OG1v0000000.794	NA	OG1v0000000.811	OG1v0000000.812	OG1v0000000.812	OG1v0000000.813	OG1v0000000.814	OG1v0000000.815	OG1v0000000.292
OG1v0000000	Okis	109899779	OG1v0000000.519	NA	OG1v0000000.710	OG1v0000000.794	OG1v0000000.794	NA	OG1v0000000.834	OG1v0000000.1027	OG1v0000000.1028	OG1v0000000.1029	OG1v0000000.1030	OG1v0000000.1031	OG1v0000000.511
OG1v0000000	Okis	109904745	OG1v0000000.519	NA	OG1v0000000.710	OG1v0000000.794	OG1v0000000.794	NA	OG1v0000000.839	OG1v0000000.926	OG1v0000000.1005	OG1v0000000.1006	OG1v0000000.1006	OG1v0000000.1006	OG1v0000000.477
OG1v0000000	Okis	109907604	OG1v0000000.519	NA	OG1v0000000.710	OG1v0000000.794	OG1v0000000.794	NA	OG1v0000000.838	OG1v0000000.1024	OG1v0000000.1024	OG1v0000000.1024	OG1v0000000.1026	OG1v0000000.1026	OG1v0000000.505
OG1v0000000	Olat	ENSORLG00000000016	OG1v0000000.519	NA	OG1v0000000.523	OG1v0000000.524	OG1v0000000.525	OG1v0000000.526	NA	NA	NA	NA	NA	NA	OG1v0000000.526
OG1v0000000	Olat	ENSORLG00000000035	OG1v0000000.519	NA	OG1v0000000.523	OG1v0000000.524	OG1v0000000.525	OG1v0000000.526	NA	NA	NA	NA	NA	NA	OG1v0000000.526
OG1v0000000	Olat	ENSORLG00000000177	OG1v0000000.519	NA	OG1v0000000.523	OG1v0000000.524	OG1v0000000.525	OG1v0000000.526	NA	NA	NA	NA	NA	NA	OG1v0000000.526
OG1v0000000	Olat	ENSORLG00000000195	OG1v0000000.519	NA	OG1v0000000.523	OG1v0000000.524	OG1v0000000.525	OG1v0000000.526	NA	NA	NA	NA	NA	NA	OG1v0000000.526
OG1v0000000	Olat	ENSORLG00000000211	OG1v0000000.519	NA	OG1v0000000.712	OG1v0000000.747	OG1v0000000.767	OG1v0000000.767	NA	NA	NA	NA	NA	NA	OG1v0000000.767
OG1v0000000	Olat	ENSORLG00000000243	OG1v0000000.519	NA	OG1v0000000.712	OG1v0000000.747	OG1v0000000.767	OG1v0000000.767	NA	NA	NA	NA	NA	NA	OG1v0000000.767
OG1v0000000	Olat	ENSORLG00000000270	OG1v0000000.519	NA	OG1v0000000.523	OG1v0000000.524	OG1v0000000.525	OG1v0000000.526	NA	NA	NA	NA	NA	NA	OG1v0000000.526
OG1v0000000	Olat	ENSORLG00000000354	OG1v0000000.519	NA	OG1v0000000.712	OG1v0000000.750	OG1v0000000.765	OG1v0000000.765	NA	NA	NA	NA	NA	NA	OG1v0000000.765
OG1v0000000	Olat	ENSORLG00000000377	OG1v0000000.519	NA	OG1v0000000.523	OG1v0000000.524	OG1v0000000.525	OG1v0000000.526	NA	NA	NA	NA	NA	NA	OG1v0000000.526
OG1v0000000	Olat	ENSORLG00000000390	OG1v0000000.519	NA	OG1v0000000.523	OG1v0000000.524	OG1v0000000.525	OG1v0000000.526	NA	NA	NA	NA	NA	NA	OG1v0000000.526
OG1v0000000	Olat	ENSORLG00000000399	OG1v0000000.519	NA	OG1v0000000.523	OG1v0000000.524	OG1v0000000.525	OG1v0000000.526	NA	NA	NA	NA	NA	NA	OG1v0000000.526
OG1v0000000	Olat	ENSORLG00000000416	OG1v0000000.519	NA	OG1v0000000.523	OG1v0000000.524	OG1v0000000.525	OG1v0000000.526	NA	NA	NA	NA	NA	NA	OG1v0000000.526
OG1v0000000	Olat	ENSORLG00000000546	OG1v0000000.519	NA	OG1v0000000.523	OG1v0000000.524	OG1v0000000.525	OG1v0000000.526	NA	NA	NA	NA	NA	NA	OG1v0000000.526
OG1v0000000	Olat	ENSORLG00000000566	OG1v0000000.519	NA	OG1v0000000.712	OG1v0000000.748	OG1v0000000.246	OG1v0000000.246	NA	NA	NA	NA	NA	NA	OG1v0000000.246
OG1v0000000	Olat	ENSORLG00000000595	OG1v0000000.519	NA	OG1v0000000.712	OG1v0000000.750	OG1v0000000.765	OG1v0000000.765	NA	NA	NA	NA	NA	NA	OG1v0000000.765
OG1v0000000	Olat	ENSORLG00000001068	OG1v0000000.519	NA	OG1v0000000.553	OG1v0000000.570	OG1v0000000.594	OG1v0000000.595	NA	NA	NA	NA	NA	NA	OG1v0000000.595
OG1v0000000	Olat	ENSORLG00000001560	OG1v0000000.519	NA	OG1v0000000.712	OG1v0000000.750	OG1v0000000.765	OG1v0000000.765	NA	NA	NA	NA	NA	NA	OG1v0000000.765
OG1v0000000	Olat	ENSORLG00000001776	OG1v0000000.519	NA	OG1v0000000.553	OG1v0000000.570	OG1v0000000.594	OG1v0000000.595	NA	NA	NA	NA	NA	NA	OG1v0000000.595
OG1v0000000	Olat	ENSORLG00000001809	OG1v0000000.519	NA	OG1v0000000.712	OG1v0000000.749	OG1v0000000.245	OG1v0000000.245	NA	NA	NA	NA	NA	NA	OG1v0000000.245
OG1v0000000	Olat	ENSORLG00000002617	OG1v0000000.519	NA	OG1v0000000.712	OG1v0000000.751	OG1v0000000.752	OG1v0000000.752	NA	NA	NA	NA	NA	NA	OG1v0000000.753
OG1v0000000	Olat	ENSORLG00000002649	OG1v0000000.519	NA	OG1v0000000.553	OG1v0000000.570	OG1v0000000.594	OG1v0000000.595	NA	NA	NA	NA	NA	NA	OG1v0000000.595
OG1v0000000	Olat	ENSORLG00000002719	OG1v0000000.519	NA	OG1v0000000.523	OG1v0000000.524	OG1v0000000.525	OG1v0000000.526	NA	NA	NA	NA	NA	NA	OG1v0000000.526
OG1v0000000	Olat	ENSORLG00000003041	OG1v0000000.519	NA	OG1v0000000.712	OG1v0000000.747	OG1v0000000.767	OG1v0000000.767	NA	NA	NA	NA	NA	NA	OG1v0000000.767
OG1v0000000	Olat	ENSORLG00000003121	OG1v0000000.519	NA	OG1v0000000.523	OG1v0000000.524	OG1v0000000.525	OG1v0000000.526	NA	NA	NA	NA	NA	NA	OG1v0000000.526
OG1v0000000	Olat	ENSORLG00000003142	OG1v0000000.519	NA	OG1v0000000.553	OG1v0000000.570	OG1v0000000.594	OG1v0000000.595	NA	NA	NA	NA	NA	NA	OG1v0000000.595
OG1v0000000	Olat	ENSORLG00000003153	OG1v0000000.519	NA	OG1v0000000.523	OG1v0000000.524	OG1v0000000.525	OG1v0000000.526	NA	NA	NA	NA	NA	NA	OG1v0000000.526
OG1v0000000	Olat	ENSORLG00000003157	OG1v0000000.519	NA	OG1v0000000.553	OG1v0000000.570	OG1v0000000.594	OG1v0000000.595	NA	NA	NA	NA	NA	NA	OG1v0000000.595
OG1v0000000	Olat	ENSORLG00000003160	OG1v0000000.519	NA	OG1v0000000.712	OG1v0000000.756	OG1v0000000.763	OG1v0000000.764	NA	NA	NA	NA	NA	NA	OG1v0000000.764
OG1v0000000	Olat	ENSORLG00000003937	OG1v0000000.519	NA	OG1v0000000.712	OG1v0000000.751	OG1v0000000.752	OG1v0000000.752	NA	NA	NA	NA	NA	NA	OG1v0000000.753
OG1v0000000	Olat	ENSORLG00000006971	OG1v0000000.519	NA	OG1v0000000.523	OG1v0000000.524	OG1v0000000.525	OG1v0000000.526	NA	NA	NA	NA	NA	NA	OG1v0000000.526
OG1v0000000	Olat	ENSORLG00000016853	OG1v0000000.519	NA	OG1v0000000.553	OG1v0000000.570	OG1v0000000.594	OG1v0000000.595	NA	NA	NA	NA	NA	NA	OG1v0000000.595
OG1v0000000	Olat	ENSORLG00000018201	OG1v0000000.519	NA	OG1v0000000.553	OG1v0000000.570	OG1v0000000.594	OG1v0000000.595	NA	NA	NA	NA	NA	NA	OG1v0000000.595
OG1v0000000	Olat	ENSORLG00000018721	OG1v0000000.519	NA	OG1v0000000.523	OG1v0000000.524	OG1v0000000.525	OG1v0000000.526	NA	NA	NA	NA	NA	NA	OG1v0000000.526
OG1v0000000	Olat	ENSORLG00000018886	OG1v0000000.519	NA	OG1v0000000.553	OG1v0000000.570	OG1v0000000.594	OG1v0000000.595	NA	NA	NA	NA	NA	NA	OG1v0000000.595
OG1v0000000	Olat	ENSORLG00000019348	OG1v0000000.519	NA	OG1v0000000.523	OG1v0000000.524	OG1v0000000.525	OG1v0000000.526	NA	NA	NA	NA	NA	NA	OG1v0000000.526
OG1v0000000	Olat	ENSORLG00000019527	OG1v0000000.519	NA	OG1v0000000.519	OG1v0000000.520	OG1v0000000.521	OG1v0000000.2	NA	NA	NA	NA	NA	NA	OG1v0000000.2
OG1v0000000	Olat	ENSORLG00000019700	OG1v0000000.519	NA	OG1v0000000.712	OG1v0000000.747	OG1v0000000.767	OG1v0000000.767	NA	NA	NA	NA	NA	NA	OG1v0000000.767
OG1v0000000	Olat	ENSORLG00000020198	OG1v0000000.519	NA	OG1v0000000.712	OG1v0000000.756	OG1v0000000.763	OG1v0000000.764	NA	NA	NA	NA	NA	NA	OG1v0000000.764
OG1v0000000	Olat	ENSORLG00000020268	OG1v0000000.519	NA	OG1v0000000.712	OG1v0000000.747	OG1v0000000.767	OG1v0000000.767	NA	NA	NA	NA	NA	NA	OG1v0000000.767
OG1v0000000	Olat	ENSORLG00000020595	OG1v0000000.519	NA	OG1v0000000.712	OG1v0000000.756	OG1v0000000.761	OG1v0000000.762	NA	NA	NA	NA	NA	NA	OG1v0000000.238
OG1v0000000	Omyk	110485296	OG1v0000000.519	NA	OG1v0000000.710	OG1v0000000.794	OG1v0000000.794	NA	OG1v0000000.839	OG1v0000000.952	OG1v0000000.966	OG1v0000000.966	OG1v0000000.976	OG1v0000000.983	OG1v0000000.983
OG1v0000000	Omyk	110485297	OG1v0000000.519	NA	OG1v0000000.710	OG1v0000000.794	OG1v0000000.794	NA	OG1v0000000.839	OG1v0000000.952	OG1v0000000.966	OG1v0000000.966	OG1v0000000.978	OG1v0000000.982	OG1v0000000.982
OG1v0000000	Omyk	110485298	OG1v0000000.519	NA	OG1v0000000.710	OG1v0000000.794	OG1v0000000.794	NA	OG1v0000000.839	OG1v0000000.949	OG1v0000000.984	OG1v0000000.988	OG1v0000000.991	OG1v0000000.991	OG1v0000000.991
OG1v0000000	Omyk	110485300	OG1v0000000.519	NA	OG1v0000000.710	OG1v0000000.794	OG1v0000000.794	NA	OG1v0000000.839	OG1v0000000.949	OG1v0000000.984	OG1v0000000.988	OG1v0000000.991	OG1v0000000.991	OG1v0000000.991
OG1v0000000	Omyk	110487469	OG1v0000000.519	NA	OG1v0000000.710	OG1v0000000.794	OG1v0000000.794	NA	OG1v0000000.839	OG1v0000000.948	OG1v0000000.995	OG1v0000000.996	OG1v0000000.999	OG1v0000000.999	OG1v0000000.467
OG1v0000000	Omyk	110487471	OG1v0000000.519	NA	OG1v0000000.710	OG1v0000000.794	OG1v0000000.794	NA	OG1v0000000.839	OG1v0000000.949	OG1v0000000.984	OG1v0000000.987	OG1v0000000.458	OG1v0000000.458	OG1v0000000.458
OG1v0000000	Omyk	110487472	OG1v0000000.519	NA	OG1v0000000.710	OG1v0000000.794	OG1v0000000.794	NA	OG1v0000000.839	OG1v0000000.952	OG1v0000000.966	OG1v0000000.966	OG1v0000000.978	OG1v0000000.982	OG1v0000000.982
OG1v0000000	Omyk	110487488	OG1v0000000.519	NA	OG1v0000000.553	OG1v0000000.570	OG1v0000000.594	NA	OG1v0000000.603	OG1v0000000.608	OG1v0000000.611	OG1v0000000.612	OG1v0000000.613	OG1v0000000.614	OG1v0000000.94
OG1v0000000	Omyk	110487489	OG1v0000000.519	NA	OG1v0000000.553	OG1v0000000.570	OG1v0000000.594	NA	OG1v0000000.603	OG1v0000000.608	OG1v0000000.611	OG1v0000000.612	OG1v0000000.613	OG1v0000000.615	OG1v0000000.93
OG1v0000000	Omyk	110487490	OG1v0000000.519	NA	OG1v0000000.710	OG1v0000000.794	OG1v0000000.794	NA	OG1v0000000.839	OG1v0000000.952	OG1v0000000.966	OG1v0000000.968	OG1v0000000.971	OG1v0000000.971	OG1v0000000.972
OG1v0000000	Omyk	110488792	OG1v0000000.519	NA	OG1v0000000.710	OG1v0000000.794	OG1v0000000.794	NA	OG1v0000000.809	OG1v0000000.821	OG1v0000000.303	OG1v0000000.303	OG1v0000000.303	OG1v0000000.303	OG1v0000000.303
OG1v0000000	Omyk	110494797	OG1v0000000.519	NA	OG1v0000000.710	OG1v0000000.794	OG1v0000000.794	NA	OG1v0000000.834	OG1v0000000.1027	OG1v0000000.1028	OG1v0000000.1029	OG1v0000000.1030	OG1v0000000.1031	OG1v0000000.512
OG1v0000000	Omyk	110496120	OG1v0000000.519	NA	OG1v0000000.710	OG1v0000000.794	OG1v0000000.794	NA	OG1v0000000.838	OG1v0000000.1024	OG1v0000000.1024	OG1v0000000.1024	OG1v0000000.1026	OG1v0000000.1026	OG1v0000000.506
OG1v0000000	Omyk	110497195	OG1v0000000.519	NA	OG1v0000000.552	OG1v0000000.637	OG1v0000000.638	NA	OG1v0000000.659	OG1v0000000.665	OG1v0000000.665	OG1v0000000.665	OG1v0000000.666	OG1v0000000.666	OG1v0000000.666
OG1v0000000	Omyk	110497897	OG1v0000000.519	NA	OG1v0000000.710	OG1v0000000.794	OG1v0000000.794	NA	OG1v0000000.811	OG1v0000000.812	OG1v0000000.812	OG1v0000000.813	OG1v0000000.814	OG1v0000000.815	OG1v0000000.293
OG1v0000000	Omyk	110498214	OG1v0000000.519	NA	OG1v0000000.710	OG1v0000000.794	OG1v0000000.794	NA	OG1v0000000.796	OG1v0000000.1032	OG1v0000000.1032	OG1v0000000.1033	OG1v0000000.1035	OG1v0000000.1035	OG1v0000000.518
OG1v0000000	Omyk	110498603	OG1v0000000.519	NA	OG1v0000000.552	OG1v0000000.637	OG1v0000000.638	NA	OG1v0000000.659	OG1v0000000.674	OG1v0000000.674	OG1v0000000.674	OG1v0000000.674	OG1v0000000.151	OG1v0000000.151
OG1v0000000	Omyk	110500936	OG1v0000000.519	NA	OG1v0000000.710	OG1v0000000.794	OG1v0000000.794	NA	OG1v0000000.839	OG1v0000000.871	OG1v0000000.913	OG1v0000000.913	OG1v0000000.915	OG1v0000000.389	OG1v0000000.389
OG1v0000000	Omyk	110507337	OG1v0000000.519	NA	OG1v0000000.710	OG1v0000000.794	OG1v0000000.794	NA	OG1v0000000.839	OG1v0000000.926	OG1v0000000.1005	OG1v0000000.1006	OG1v0000000.1006	OG1v0000000.1006	OG1v0000000.478
OG1v0000000	Omyk	110510296	OG1v0000000.519	NA	OG1v0000000.710	OG1v0000000.794	OG1v0000000.794	NA	OG1v0000000.816	OG1v0000000.817	OG1v0000000.818	OG1v0000000.818	OG1v0000000.819	OG1v0000000.819	OG1v0000000.298
OG1v0000000	Omyk	110511089	OG1v0000000.519	NA	OG1v0000000.552	OG1v0000000.637	OG1v0000000.638	NA	OG1v0000000.659	OG1v0000000.665	OG1v0000000.665	OG1v0000000.665	OG1v0000000.666	OG1v0000000.666	OG1v0000000.666
OG1v0000000	Omyk	110511202	OG1v0000000.519	NA	OG1v0000000.552	OG1v0000000.637	OG1v0000000.638	NA	OG1v0000000.659	OG1v0000000.686	OG1v0000000.686	OG1v0000000.686	OG1v0000000.687	OG1v0000000.687	OG1v0000000.688
OG1v0000000	Omyk	110511505	OG1v0000000.519	NA	OG1v0000000.710	OG1v0000000.794	OG1v0000000.794	NA	OG1v0000000.839	OG1v0000000.924	OG1v0000000.1008	OG1v0000000.1009	OG1v0000000.482	OG1v0000000.482	OG1v0000000.482
OG1v0000000	Omyk	110511913	OG1v0000000.519	NA	OG1v0000000.710	OG1v0000000.794	OG1v0000000.794	NA	OG1v0000000.839	OG1v0000000.928	OG1v0000000.1003	OG1v0000000.473	OG1v0000000.473	OG1v0000000.473	OG1v0000000.473
OG1v0000000	Omyk	110512204	OG1v0000000.519	NA	OG1v0000000.710	OG1v0000000.794	OG1v0000000.794	NA	OG1v0000000.839	OG1v0000000.937	OG1v0000000.1000	OG1v0000000.1000	OG1v0000000.1001	OG1v0000000.469	OG1v0000000.469
OG1v0000000	Omyk	110512300	OG1v0000000.519	NA	OG1v0000000.710	OG1v0000000.794	OG1v0000000.794	NA	OG1v0000000.839	OG1v0000000.903	OG1v0000000.905	OG1v0000000.905	OG1v0000000.905	OG1v0000000.905	OG1v0000000.905
OG1v0000000	Omyk	110512387	OG1v0000000.519	NA	OG1v0000000.710	OG1v0000000.794	OG1v0000000.794	NA	OG1v0000000.839	OG1v0000000.930	OG1v0000000.935	OG1v0000000.936	OG1v0000000.936	OG1v0000000.936	OG1v0000000.936
OG1v0000000	Omyk	110512736	OG1v0000000.519	NA	OG1v0000000.553	OG1v0000000.570	OG1v0000000.594	NA	OG1v0000000.603	OG1v0000000.608	OG1v0000000.611	OG1v0000000.612	OG1v0000000.613	OG1v0000000.616	OG1v0000000.92
OG1v0000000	Omyk	110512744	OG1v0000000.519	NA	OG1v0000000.710	OG1v0000000.794	OG1v0000000.794	NA	OG1v0000000.839	OG1v0000000.868	OG1v0000000.1014	OG1v0000000.1020	OG1v0000000.496	OG1v0000000.496	OG1v0000000.496
OG1v0000000	Omyk	110513175	OG1v0000000.519	NA	OG1v0000000.710	OG1v0000000.794	OG1v0000000.794	NA	OG1v0000000.839	OG1v0000000.952	OG1v0000000.966	OG1v0000000.973	OG1v0000000.974	OG1v0000000.975	OG1v0000000.439
OG1v0000000	Omyk	110514005	OG1v0000000.519	NA	OG1v0000000.711	OG1v0000000.771	OG1v0000000.793	NA	OG1v0000000.793	OG1v0000000.793	OG1v0000000.793	OG1v0000000.275	OG1v0000000.275	OG1v0000000.275	OG1v0000000.275
OG1v0000000	Omyk	110515003	OG1v0000000.519	NA	OG1v0000000.552	OG1v0000000.637	OG1v0000000.638	NA	OG1v0000000.659	OG1v0000000.686	OG1v0000000.686	OG1v0000000.686	OG1v0000000.687	OG1v0000000.687	OG1v0000000.688
OG1v0000000	Omyk	110515004	OG1v0000000.519	NA	OG1v0000000.552	OG1v0000000.637	OG1v0000000.638	NA	OG1v0000000.659	OG1v0000000.686	OG1v0000000.686	OG1v0000000.697	OG1v0000000.698	OG1v0000000.698	OG1v0000000.699
OG1v0000000	Omyk	110515069	OG1v0000000.519	NA	OG1v0000000.710	OG1v0000000.794	OG1v0000000.794	NA	OG1v0000000.839	OG1v0000000.949	OG1v0000000.984	OG1v0000000.985	OG1v0000000.986	OG1v0000000.452	OG1v0000000.452
OG1v0000000	Omyk	110515070	OG1v0000000.519	NA	OG1v0000000.710	OG1v0000000.794	OG1v0000000.794	NA	OG1v0000000.839	OG1v0000000.923	OG1v0000000.1010	OG1v0000000.1010	OG1v0000000.484	OG1v0000000.484	OG1v0000000.484
OG1v0000000	Omyk	110515071	OG1v0000000.519	NA	OG1v0000000.710	OG1v0000000.794	OG1v0000000.794	NA	OG1v0000000.839	OG1v0000000.952	OG1v0000000.966	OG1v0000000.966	OG1v0000000.977	OG1v0000000.447	OG1v0000000.447
OG1v0000000	Omyk	110515254	OG1v0000000.519	NA	OG1v0000000.710	OG1v0000000.794	OG1v0000000.794	NA	OG1v0000000.839	OG1v0000000.930	OG1v0000000.935	OG1v0000000.936	OG1v0000000.936	OG1v0000000.936	OG1v0000000.936
OG1v0000000	Omyk	110515420	OG1v0000000.519	NA	OG1v0000000.552	OG1v0000000.637	OG1v0000000.638	NA	OG1v0000000.659	OG1v0000000.686	OG1v0000000.686	OG1v0000000.686	OG1v0000000.687	OG1v0000000.687	OG1v0000000.688
OG1v0000000	Omyk	110515548	OG1v0000000.519	NA	OG1v0000000.552	OG1v0000000.637	OG1v0000000.638	NA	OG1v0000000.659	OG1v0000000.686	OG1v0000000.686	OG1v0000000.686	OG1v0000000.687	OG1v0000000.687	OG1v0000000.688
OG1v0000000	Omyk	110516247	OG1v0000000.519	NA	OG1v0000000.710	OG1v0000000.794	OG1v0000000.794	NA	OG1v0000000.839	OG1v0000000.952	OG1v0000000.966	OG1v0000000.966	OG1v0000000.979	OG1v0000000.981	OG1v0000000.981
OG1v0000000	Omyk	110516470	OG1v0000000.519	NA	OG1v0000000.710	OG1v0000000.794	OG1v0000000.794	NA	OG1v0000000.839	OG1v0000000.948	OG1v0000000.992	OG1v0000000.993	OG1v0000000.993	OG1v0000000.994	OG1v0000000.994
OG1v0000000	Omyk	110516939	OG1v0000000.519	NA	OG1v0000000.553	OG1v0000000.570	OG1v0000000.594	NA	OG1v0000000.603	OG1v0000000.625	OG1v0000000.626	OG1v0000000.627	OG1v0000000.628	OG1v0000000.629	OG1v0000000.630
OG1v0000000	Omyk	110516966	OG1v0000000.519	NA	OG1v0000000.552	OG1v0000000.637	OG1v0000000.638	NA	OG1v0000000.659	OG1v0000000.686	OG1v0000000.686	OG1v0000000.686	OG1v0000000.687	OG1v0000000.687	OG1v0000000.688
OG1v0000000	Omyk	110516967	OG1v0000000.519	NA	OG1v0000000.710	OG1v0000000.794	OG1v0000000.794	NA	OG1v0000000.839	OG1v0000000.948	OG1v0000000.992	OG1v0000000.993	OG1v0000000.993	OG1v0000000.994	OG1v0000000.994
OG1v0000000	Omyk	110516968	OG1v0000000.519	NA	OG1v0000000.710	OG1v0000000.794	OG1v0000000.794	NA	OG1v0000000.839	OG1v0000000.952	OG1v0000000.966	OG1v0000000.966	OG1v0000000.979	OG1v0000000.981	OG1v0000000.981
OG1v0000000	Omyk	110516969	OG1v0000000.519	NA	OG1v0000000.710	OG1v0000000.794	OG1v0000000.794	NA	OG1v0000000.839	OG1v0000000.952	OG1v0000000.966	OG1v0000000.966	OG1v0000000.980	OG1v0000000.442	OG1v0000000.442
OG1v0000000	Omyk	110517709	OG1v0000000.519	NA	OG1v0000000.710	OG1v0000000.794	OG1v0000000.794	NA	OG1v0000000.839	OG1v0000000.927	OG1v0000000.1004	OG1v0000000.1004	OG1v0000000.1004	OG1v0000000.1004	OG1v0000000.475
OG1v0000000	Omyk	110518097	OG1v0000000.519	NA	OG1v0000000.710	OG1v0000000.794	OG1v0000000.794	NA	OG1v0000000.839	OG1v0000000.868	OG1v0000000.1012	OG1v0000000.1013	OG1v0000000.1013	OG1v0000000.490	OG1v0000000.490
OG1v0000000	Omyk	110518098	OG1v0000000.519	NA	OG1v0000000.710	OG1v0000000.794	OG1v0000000.794	NA	OG1v0000000.839	OG1v0000000.871	OG1v0000000.913	OG1v0000000.913	OG1v0000000.914	OG1v0000000.916	OG1v0000000.392
OG1v0000000	Omyk	110518126	OG1v0000000.519	NA	OG1v0000000.710	OG1v0000000.794	OG1v0000000.794	NA	OG1v0000000.839	OG1v0000000.872	OG1v0000000.899	OG1v0000000.372	OG1v0000000.372	OG1v0000000.372	OG1v0000000.372
OG1v0000000	Omyk	110518655	OG1v0000000.519	NA	OG1v0000000.553	OG1v0000000.570	OG1v0000000.594	NA	OG1v0000000.603	OG1v0000000.625	OG1v0000000.626	OG1v0000000.627	OG1v0000000.628	OG1v0000000.629	OG1v0000000.630
OG1v0000000	Omyk	110518823	OG1v0000000.519	NA	OG1v0000000.710	OG1v0000000.794	OG1v0000000.794	NA	OG1v0000000.839	OG1v0000000.903	OG1v0000000.905	OG1v0000000.905	OG1v0000000.905	OG1v0000000.905	OG1v0000000.905
OG1v0000000	Omyk	110518888	OG1v0000000.519	NA	OG1v0000000.552	OG1v0000000.637	OG1v0000000.638	NA	OG1v0000000.659	OG1v0000000.665	OG1v0000000.665	OG1v0000000.665	OG1v0000000.666	OG1v0000000.666	OG1v0000000.666
OG1v0000000	Omyk	110519318	OG1v0000000.519	NA	OG1v0000000.552	OG1v0000000.637	OG1v0000000.638	NA	OG1v0000000.659	OG1v0000000.665	OG1v0000000.665	OG1v0000000.665	OG1v0000000.666	OG1v0000000.666	OG1v0000000.666
OG1v0000000	Omyk	110519881	OG1v0000000.519	NA	OG1v0000000.710	OG1v0000000.794	OG1v0000000.794	NA	OG1v0000000.839	OG1v0000000.944	OG1v0000000.412	OG1v0000000.412	OG1v0000000.412	OG1v0000000.412	OG1v0000000.412
OG1v0000000	Omyk	110519883	OG1v0000000.519	NA	OG1v0000000.710	OG1v0000000.794	OG1v0000000.794	NA	OG1v0000000.839	OG1v0000000.871	OG1v0000000.913	OG1v0000000.913	OG1v0000000.914	OG1v0000000.917	OG1v0000000.391
OG1v0000000	Omyk	110521655	OG1v0000000.519	NA	OG1v0000000.710	OG1v0000000.794	OG1v0000000.794	NA	OG1v0000000.803	OG1v0000000.804	OG1v0000000.805	OG1v0000000.806	OG1v0000000.807	OG1v0000000.808	OG1v0000000.287
OG1v0000000	Omyk	110528610	OG1v0000000.519	NA	OG1v0000000.552	OG1v0000000.637	OG1v0000000.638	NA	OG1v0000000.659	OG1v0000000.686	OG1v0000000.686	OG1v0000000.694	OG1v0000000.695	OG1v0000000.695	OG1v0000000.696
OG1v0000000	Omyk	110528616	OG1v0000000.519	NA	OG1v0000000.552	OG1v0000000.637	OG1v0000000.638	NA	OG1v0000000.659	OG1v0000000.686	OG1v0000000.686	OG1v0000000.694	OG1v0000000.695	OG1v0000000.695	OG1v0000000.696
OG1v0000000	Omyk	110529050	OG1v0000000.519	NA	OG1v0000000.552	OG1v0000000.637	OG1v0000000.638	NA	OG1v0000000.659	OG1v0000000.703	OG1v0000000.703	OG1v0000000.704	OG1v0000000.705	OG1v0000000.705	OG1v0000000.705
OG1v0000000	Omyk	110529052	OG1v0000000.519	NA	OG1v0000000.552	OG1v0000000.637	OG1v0000000.638	NA	OG1v0000000.659	OG1v0000000.703	OG1v0000000.703	OG1v0000000.704	OG1v0000000.705	OG1v0000000.705	OG1v0000000.705
OG1v0000000	Omyk	110530283	OG1v0000000.519	NA	OG1v0000000.552	OG1v0000000.637	OG1v0000000.638	NA	OG1v0000000.659	OG1v0000000.686	OG1v0000000.686	OG1v0000000.686	OG1v0000000.687	OG1v0000000.687	OG1v0000000.688
OG1v0000000	Omyk	110530284	OG1v0000000.519	NA	OG1v0000000.552	OG1v0000000.637	OG1v0000000.638	NA	OG1v0000000.659	OG1v0000000.686	OG1v0000000.686	OG1v0000000.686	OG1v0000000.687	OG1v0000000.687	OG1v0000000.688
OG1v0000000	Omyk	110530954	OG1v0000000.519	NA	OG1v0000000.552	OG1v0000000.637	OG1v0000000.638	NA	OG1v0000000.659	OG1v0000000.686	OG1v0000000.686	OG1v0000000.697	OG1v0000000.698	OG1v0000000.698	OG1v0000000.699
OG1v0000000	Omyk	110530955	OG1v0000000.519	NA	OG1v0000000.552	OG1v0000000.637	OG1v0000000.638	NA	OG1v0000000.659	OG1v0000000.686	OG1v0000000.686	OG1v0000000.697	OG1v0000000.698	OG1v0000000.698	OG1v0000000.699
OG1v0000000	Omyk	110531302	OG1v0000000.519	NA	OG1v0000000.710	OG1v0000000.794	OG1v0000000.794	NA	OG1v0000000.839	OG1v0000000.925	OG1v0000000.1007	OG1v0000000.1007	OG1v0000000.479	OG1v0000000.479	OG1v0000000.479
OG1v0000000	Omyk	110538871	OG1v0000000.519	NA	OG1v0000000.710	OG1v0000000.794	OG1v0000000.794	NA	OG1v0000000.839	OG1v0000000.948	OG1v0000000.995	OG1v0000000.997	OG1v0000000.998	OG1v0000000.998	OG1v0000000.464
OG1v0000000	Omyk	110539067	OG1v0000000.519	NA	OG1v0000000.710	OG1v0000000.794	OG1v0000000.794	NA	OG1v0000000.839	OG1v0000000.952	OG1v0000000.966	OG1v0000000.968	OG1v0000000.971	OG1v0000000.971	OG1v0000000.972
OG1v0000000	Omyk	110539068	OG1v0000000.519	NA	OG1v0000000.710	OG1v0000000.794	OG1v0000000.794	NA	OG1v0000000.839	OG1v0000000.952	OG1v0000000.966	OG1v0000000.966	OG1v0000000.976	OG1v0000000.983	OG1v0000000.983
OG1v0000000	Salp	111952870	OG1v0000000.519	NA	OG1v0000000.710	OG1v0000000.794	OG1v0000000.794	NA	OG1v0000000.803	OG1v0000000.804	OG1v0000000.805	OG1v0000000.806	OG1v0000000.807	NA	OG1v0000000.285
OG1v0000000	Salp	111956185	OG1v0000000.519	NA	OG1v0000000.710	OG1v0000000.794	OG1v0000000.794	NA	OG1v0000000.838	OG1v0000000.1024	OG1v0000000.1024	OG1v0000000.1024	OG1v0000000.504	NA	OG1v0000000.504
OG1v0000000	Salp	111960100	OG1v0000000.519	NA	OG1v0000000.710	OG1v0000000.794	OG1v0000000.794	NA	OG1v0000000.839	OG1v0000000.901	OG1v0000000.907	OG1v0000000.912	OG1v0000000.386	NA	OG1v0000000.386
OG1v0000000	Salp	111960438	OG1v0000000.519	NA	OG1v0000000.710	OG1v0000000.794	OG1v0000000.794	NA	OG1v0000000.809	OG1v0000000.820	OG1v0000000.824	OG1v0000000.824	OG1v0000000.304	NA	OG1v0000000.304
OG1v0000000	Salp	111966406	OG1v0000000.519	NA	OG1v0000000.710	OG1v0000000.794	OG1v0000000.794	NA	OG1v0000000.827	OG1v0000000.311	OG1v0000000.311	OG1v0000000.311	OG1v0000000.311	NA	OG1v0000000.311
OG1v0000000	Salp	111967583	OG1v0000000.519	NA	OG1v0000000.710	OG1v0000000.794	OG1v0000000.794	NA	OG1v0000000.839	OG1v0000000.952	OG1v0000000.966	OG1v0000000.968	OG1v0000000.969	NA	OG1v0000000.969
OG1v0000000	Salp	111968195	OG1v0000000.519	NA	OG1v0000000.710	OG1v0000000.794	OG1v0000000.794	NA	OG1v0000000.839	OG1v0000000.948	OG1v0000000.992	OG1v0000000.993	OG1v0000000.993	NA	OG1v0000000.459
OG1v0000000	Salp	111968710	OG1v0000000.519	NA	OG1v0000000.710	OG1v0000000.794	OG1v0000000.794	NA	OG1v0000000.811	OG1v0000000.812	OG1v0000000.812	OG1v0000000.813	OG1v0000000.814	NA	OG1v0000000.291
OG1v0000000	Salp	111978111	OG1v0000000.519	NA	OG1v0000000.710	OG1v0000000.794	OG1v0000000.794	NA	OG1v0000000.839	OG1v0000000.952	OG1v0000000.966	OG1v0000000.966	OG1v0000000.980	NA	OG1v0000000.441
OG1v0000000	Salp	111981861	OG1v0000000.519	NA	OG1v0000000.553	OG1v0000000.570	OG1v0000000.594	NA	OG1v0000000.602	OG1v0000000.82	OG1v0000000.82	OG1v0000000.82	OG1v0000000.82	NA	OG1v0000000.82
OG1v0000000	Salp	112067778	OG1v0000000.519	NA	OG1v0000000.710	OG1v0000000.794	OG1v0000000.794	NA	OG1v0000000.839	OG1v0000000.868	OG1v0000000.1012	OG1v0000000.1013	OG1v0000000.1013	NA	OG1v0000000.489
OG1v0000000	Salp	112067820	OG1v0000000.519	NA	OG1v0000000.710	OG1v0000000.794	OG1v0000000.794	NA	OG1v0000000.839	OG1v0000000.918	OG1v0000000.394	OG1v0000000.394	OG1v0000000.394	NA	OG1v0000000.394
OG1v0000000	Salp	112067972	OG1v0000000.519	NA	OG1v0000000.710	OG1v0000000.794	OG1v0000000.794	NA	OG1v0000000.839	OG1v0000000.861	OG1v0000000.339	OG1v0000000.339	OG1v0000000.339	NA	OG1v0000000.339
OG1v0000000	Salp	112069703	OG1v0000000.519	NA	OG1v0000000.710	OG1v0000000.794	OG1v0000000.794	NA	OG1v0000000.834	OG1v0000000.1027	OG1v0000000.1028	OG1v0000000.1029	OG1v0000000.1030	NA	OG1v0000000.510
OG1v0000000	Salp	112071070	OG1v0000000.519	NA	OG1v0000000.710	OG1v0000000.794	OG1v0000000.794	NA	OG1v0000000.796	OG1v0000000.1032	OG1v0000000.1032	OG1v0000000.1033	OG1v0000000.515	NA	OG1v0000000.515
OG1v0000000	Salp	112073171	OG1v0000000.519	NA	OG1v0000000.710	OG1v0000000.794	OG1v0000000.794	NA	OG1v0000000.839	OG1v0000000.952	OG1v0000000.966	OG1v0000000.973	OG1v0000000.974	NA	OG1v0000000.437
OG1v0000000	Salp	112074155	OG1v0000000.519	NA	OG1v0000000.553	OG1v0000000.570	OG1v0000000.594	NA	OG1v0000000.603	OG1v0000000.609	OG1v0000000.610	OG1v0000000.610	OG1v0000000.88	NA	OG1v0000000.88
OG1v0000000	Salp	112075281	OG1v0000000.519	NA	OG1v0000000.552	OG1v0000000.637	OG1v0000000.638	NA	OG1v0000000.659	OG1v0000000.149	OG1v0000000.149	OG1v0000000.149	OG1v0000000.149	NA	OG1v0000000.149
OG1v0000000	Salp	112075555	OG1v0000000.519	NA	OG1v0000000.710	OG1v0000000.794	OG1v0000000.794	NA	OG1v0000000.839	OG1v0000000.901	OG1v0000000.908	OG1v0000000.911	OG1v0000000.911	NA	OG1v0000000.384
OG1v0000000	Salp	112075700	OG1v0000000.519	NA	OG1v0000000.553	OG1v0000000.570	OG1v0000000.594	NA	OG1v0000000.603	OG1v0000000.608	OG1v0000000.611	OG1v0000000.612	OG1v0000000.613	NA	OG1v0000000.90
OG1v0000000	Salp	112075860	OG1v0000000.519	NA	OG1v0000000.552	OG1v0000000.637	OG1v0000000.638	NA	OG1v0000000.659	OG1v0000000.675	OG1v0000000.677	OG1v0000000.679	OG1v0000000.153	NA	OG1v0000000.153
OG1v0000000	Salp	112075861	OG1v0000000.519	NA	OG1v0000000.552	OG1v0000000.637	OG1v0000000.638	NA	OG1v0000000.659	OG1v0000000.675	OG1v0000000.677	OG1v0000000.680	OG1v0000000.155	NA	OG1v0000000.155
OG1v0000000	Salp	112076216	OG1v0000000.519	NA	OG1v0000000.710	OG1v0000000.794	OG1v0000000.794	NA	OG1v0000000.839	OG1v0000000.952	OG1v0000000.966	OG1v0000000.968	OG1v0000000.969	NA	OG1v0000000.969
OG1v0000000	Salp	112076218	OG1v0000000.519	NA	OG1v0000000.710	OG1v0000000.794	OG1v0000000.794	NA	OG1v0000000.839	OG1v0000000.859	OG1v0000000.1023	OG1v0000000.1023	OG1v0000000.502	NA	OG1v0000000.502
OG1v0000000	Salp	112076794	OG1v0000000.519	NA	OG1v0000000.710	OG1v0000000.794	OG1v0000000.794	NA	OG1v0000000.839	OG1v0000000.933	OG1v0000000.934	OG1v0000000.401	OG1v0000000.401	NA	OG1v0000000.401
OG1v0000000	Salp	112076895	OG1v0000000.519	NA	OG1v0000000.552	OG1v0000000.637	OG1v0000000.638	NA	OG1v0000000.659	OG1v0000000.675	OG1v0000000.676	OG1v0000000.682	OG1v0000000.683	NA	OG1v0000000.683
OG1v0000000	Salp	112077046	OG1v0000000.519	NA	OG1v0000000.552	OG1v0000000.637	OG1v0000000.638	NA	OG1v0000000.659	OG1v0000000.675	OG1v0000000.676	OG1v0000000.681	OG1v0000000.157	NA	OG1v0000000.157
OG1v0000000	Salp	112077047	OG1v0000000.519	NA	OG1v0000000.552	OG1v0000000.637	OG1v0000000.638	NA	OG1v0000000.659	OG1v0000000.675	OG1v0000000.676	OG1v0000000.682	OG1v0000000.683	NA	OG1v0000000.683
OG1v0000000	Salp	112077240	OG1v0000000.519	NA	OG1v0000000.710	OG1v0000000.794	OG1v0000000.794	NA	OG1v0000000.839	OG1v0000000.949	OG1v0000000.984	OG1v0000000.985	OG1v0000000.986	NA	OG1v0000000.451
OG1v0000000	Salp	112077359	OG1v0000000.519	NA	OG1v0000000.710	OG1v0000000.794	OG1v0000000.794	NA	OG1v0000000.839	OG1v0000000.949	OG1v0000000.984	OG1v0000000.988	OG1v0000000.990	NA	OG1v0000000.453
OG1v0000000	Salp	112077648	OG1v0000000.519	NA	OG1v0000000.710	OG1v0000000.794	OG1v0000000.794	NA	OG1v0000000.839	OG1v0000000.937	OG1v0000000.1000	OG1v0000000.1002	OG1v0000000.470	NA	OG1v0000000.470
OG1v0000000	Salp	112077717	OG1v0000000.519	NA	OG1v0000000.552	OG1v0000000.637	OG1v0000000.638	NA	OG1v0000000.659	OG1v0000000.675	OG1v0000000.676	OG1v0000000.682	OG1v0000000.683	NA	OG1v0000000.683
OG1v0000000	Salp	112077774	OG1v0000000.519	NA	OG1v0000000.710	OG1v0000000.794	OG1v0000000.794	NA	OG1v0000000.839	OG1v0000000.871	OG1v0000000.913	OG1v0000000.913	OG1v0000000.915	NA	OG1v0000000.388
OG1v0000000	Salp	112077909	OG1v0000000.519	NA	OG1v0000000.710	OG1v0000000.794	OG1v0000000.794	NA	OG1v0000000.839	OG1v0000000.937	OG1v0000000.1000	OG1v0000000.1000	OG1v0000000.1001	NA	OG1v0000000.468
OG1v0000000	Salp	112078140	OG1v0000000.519	NA	OG1v0000000.553	OG1v0000000.570	OG1v0000000.594	NA	OG1v0000000.603	OG1v0000000.608	OG1v0000000.611	OG1v0000000.617	OG1v0000000.96	NA	OG1v0000000.96
OG1v0000000	Salp	112078164	OG1v0000000.519	NA	OG1v0000000.552	OG1v0000000.637	OG1v0000000.638	NA	OG1v0000000.659	OG1v0000000.674	OG1v0000000.674	OG1v0000000.674	OG1v0000000.674	NA	OG1v0000000.150
OG1v0000000	Salp	112078404	OG1v0000000.519	NA	OG1v0000000.710	OG1v0000000.794	OG1v0000000.794	NA	OG1v0000000.839	OG1v0000000.872	OG1v0000000.900	OG1v0000000.374	OG1v0000000.374	NA	OG1v0000000.374
OG1v0000000	Salp	112078611	OG1v0000000.519	NA	OG1v0000000.710	OG1v0000000.794	OG1v0000000.794	NA	OG1v0000000.839	OG1v0000000.951	OG1v0000000.416	OG1v0000000.416	OG1v0000000.416	NA	OG1v0000000.416
OG1v0000000	Salp	112079358	OG1v0000000.519	NA	OG1v0000000.553	OG1v0000000.570	OG1v0000000.594	NA	OG1v0000000.603	OG1v0000000.625	OG1v0000000.626	OG1v0000000.627	OG1v0000000.628	NA	OG1v0000000.107
OG1v0000000	Salp	112080380	OG1v0000000.519	NA	OG1v0000000.710	OG1v0000000.794	OG1v0000000.794	NA	OG1v0000000.839	OG1v0000000.953	OG1v0000000.427	OG1v0000000.427	OG1v0000000.427	NA	OG1v0000000.427
OG1v0000000	Salp	112081131	OG1v0000000.519	NA	OG1v0000000.710	OG1v0000000.794	OG1v0000000.794	NA	OG1v0000000.839	OG1v0000000.946	OG1v0000000.947	OG1v0000000.414	OG1v0000000.414	NA	OG1v0000000.414
OG1v0000000	Ssal	106561059	OG1v0000000.519	NA	OG1v0000000.710	OG1v0000000.794	OG1v0000000.794	NA	OG1v0000000.800	OG1v0000000.801	OG1v0000000.802	OG1v0000000.281	NA	NA	OG1v0000000.281
OG1v0000000	Ssal	106563931	OG1v0000000.519	NA	OG1v0000000.710	OG1v0000000.794	OG1v0000000.794	NA	OG1v0000000.816	OG1v0000000.817	OG1v0000000.818	OG1v0000000.818	NA	NA	OG1v0000000.299
OG1v0000000	Ssal	106564843	OG1v0000000.519	NA	OG1v0000000.710	OG1v0000000.794	OG1v0000000.794	NA	OG1v0000000.832	OG1v0000000.314	OG1v0000000.314	OG1v0000000.314	NA	NA	OG1v0000000.314
OG1v0000000	Ssal	106573405	OG1v0000000.519	NA	OG1v0000000.523	OG1v0000000.541	OG1v0000000.547	NA	OG1v0000000.547	OG1v0000000.547	OG1v0000000.547	OG1v0000000.549	NA	NA	OG1v0000000.549
OG1v0000000	Ssal	106573426	OG1v0000000.519	NA	OG1v0000000.710	OG1v0000000.794	OG1v0000000.794	NA	OG1v0000000.803	OG1v0000000.804	OG1v0000000.805	OG1v0000000.806	NA	NA	OG1v0000000.288
OG1v0000000	Ssal	106573481	OG1v0000000.519	NA	OG1v0000000.523	OG1v0000000.541	OG1v0000000.547	NA	OG1v0000000.547	OG1v0000000.547	OG1v0000000.547	OG1v0000000.549	NA	NA	OG1v0000000.549
OG1v0000000	Ssal	106573514	OG1v0000000.519	NA	OG1v0000000.523	OG1v0000000.541	OG1v0000000.547	NA	OG1v0000000.547	OG1v0000000.547	OG1v0000000.547	OG1v0000000.549	NA	NA	OG1v0000000.549
OG1v0000000	Ssal	106574355	OG1v0000000.519	NA	OG1v0000000.553	OG1v0000000.570	OG1v0000000.594	NA	OG1v0000000.603	OG1v0000000.608	OG1v0000000.611	OG1v0000000.617	NA	NA	OG1v0000000.618
OG1v0000000	Ssal	106577579	OG1v0000000.519	NA	OG1v0000000.710	OG1v0000000.794	OG1v0000000.794	NA	OG1v0000000.809	OG1v0000000.820	OG1v0000000.824	OG1v0000000.824	NA	NA	OG1v0000000.305
OG1v0000000	Ssal	106579984	OG1v0000000.519	NA	OG1v0000000.710	OG1v0000000.794	OG1v0000000.794	NA	OG1v0000000.809	OG1v0000000.821	OG1v0000000.823	OG1v0000000.302	NA	NA	OG1v0000000.302
OG1v0000000	Ssal	106581592	OG1v0000000.519	NA	OG1v0000000.710	OG1v0000000.794	OG1v0000000.794	NA	OG1v0000000.839	OG1v0000000.862	OG1v0000000.501	OG1v0000000.501	NA	NA	OG1v0000000.501
OG1v0000000	Ssal	106581607	OG1v0000000.519	NA	OG1v0000000.710	OG1v0000000.794	OG1v0000000.794	NA	OG1v0000000.839	OG1v0000000.953	OG1v0000000.964	OG1v0000000.430	NA	NA	OG1v0000000.430
OG1v0000000	Ssal	106583735	OG1v0000000.519	NA	OG1v0000000.710	OG1v0000000.794	OG1v0000000.794	NA	OG1v0000000.839	OG1v0000000.871	OG1v0000000.913	OG1v0000000.913	NA	NA	OG1v0000000.393
OG1v0000000	Ssal	106583736	OG1v0000000.519	NA	OG1v0000000.710	OG1v0000000.794	OG1v0000000.794	NA	OG1v0000000.839	OG1v0000000.863	OG1v0000000.867	OG1v0000000.344	NA	NA	OG1v0000000.344
OG1v0000000	Ssal	106583737	OG1v0000000.519	NA	OG1v0000000.710	OG1v0000000.794	OG1v0000000.794	NA	OG1v0000000.839	OG1v0000000.937	OG1v0000000.1000	OG1v0000000.1002	NA	NA	OG1v0000000.471
OG1v0000000	Ssal	106586013	OG1v0000000.519	NA	OG1v0000000.710	OG1v0000000.794	OG1v0000000.794	NA	OG1v0000000.839	OG1v0000000.925	OG1v0000000.1007	OG1v0000000.1007	NA	NA	OG1v0000000.480
OG1v0000000	Ssal	106588498	OG1v0000000.519	NA	OG1v0000000.710	OG1v0000000.794	OG1v0000000.794	NA	OG1v0000000.838	OG1v0000000.1024	OG1v0000000.1024	OG1v0000000.1024	NA	NA	OG1v0000000.507
OG1v0000000	Ssal	106590942	OG1v0000000.519	NA	OG1v0000000.552	OG1v0000000.637	OG1v0000000.638	NA	OG1v0000000.659	OG1v0000000.703	OG1v0000000.703	OG1v0000000.703	NA	NA	OG1v0000000.707
OG1v0000000	Ssal	106590957	OG1v0000000.519	NA	OG1v0000000.552	OG1v0000000.637	OG1v0000000.638	NA	OG1v0000000.659	OG1v0000000.701	OG1v0000000.701	OG1v0000000.701	NA	NA	OG1v0000000.702
OG1v0000000	Ssal	106591106	OG1v0000000.519	NA	OG1v0000000.710	OG1v0000000.794	OG1v0000000.794	NA	OG1v0000000.839	OG1v0000000.924	OG1v0000000.1008	OG1v0000000.1009	NA	NA	OG1v0000000.483
OG1v0000000	Ssal	106591192	OG1v0000000.519	NA	OG1v0000000.523	OG1v0000000.524	OG1v0000000.525	NA	OG1v0000000.21	OG1v0000000.21	OG1v0000000.21	OG1v0000000.21	NA	NA	OG1v0000000.21
OG1v0000000	Ssal	106591460	OG1v0000000.519	NA	OG1v0000000.552	OG1v0000000.637	OG1v0000000.638	NA	OG1v0000000.659	OG1v0000000.703	OG1v0000000.703	OG1v0000000.704	NA	NA	OG1v0000000.706
OG1v0000000	Ssal	106591771	OG1v0000000.519	NA	OG1v0000000.552	OG1v0000000.637	OG1v0000000.638	NA	OG1v0000000.659	OG1v0000000.675	OG1v0000000.677	OG1v0000000.680	NA	NA	OG1v0000000.156
OG1v0000000	Ssal	106591987	OG1v0000000.519	NA	OG1v0000000.552	OG1v0000000.637	OG1v0000000.638	NA	OG1v0000000.659	OG1v0000000.703	OG1v0000000.703	OG1v0000000.704	NA	NA	OG1v0000000.706
OG1v0000000	Ssal	106592313	OG1v0000000.519	NA	OG1v0000000.552	OG1v0000000.637	OG1v0000000.638	NA	OG1v0000000.659	OG1v0000000.675	OG1v0000000.677	OG1v0000000.679	NA	NA	OG1v0000000.154
OG1v0000000	Ssal	106592354	OG1v0000000.519	NA	OG1v0000000.710	OG1v0000000.794	OG1v0000000.794	NA	OG1v0000000.839	OG1v0000000.953	OG1v0000000.965	OG1v0000000.429	NA	NA	OG1v0000000.429
OG1v0000000	Ssal	106592428	OG1v0000000.519	NA	OG1v0000000.553	OG1v0000000.570	OG1v0000000.594	NA	OG1v0000000.603	OG1v0000000.625	OG1v0000000.626	OG1v0000000.627	NA	NA	OG1v0000000.631
OG1v0000000	Ssal	106592876	OG1v0000000.519	NA	OG1v0000000.553	OG1v0000000.570	OG1v0000000.594	NA	OG1v0000000.603	OG1v0000000.625	OG1v0000000.626	OG1v0000000.627	NA	NA	OG1v0000000.631
OG1v0000000	Ssal	106592908	OG1v0000000.519	NA	OG1v0000000.552	OG1v0000000.637	OG1v0000000.638	NA	OG1v0000000.659	OG1v0000000.665	OG1v0000000.665	OG1v0000000.665	NA	NA	OG1v0000000.147
OG1v0000000	Ssal	106592940	OG1v0000000.519	NA	OG1v0000000.710	OG1v0000000.794	OG1v0000000.794	NA	OG1v0000000.839	OG1v0000000.859	OG1v0000000.1023	OG1v0000000.1023	NA	NA	OG1v0000000.503
OG1v0000000	Ssal	106593038	OG1v0000000.519	NA	OG1v0000000.710	OG1v0000000.794	OG1v0000000.794	NA	OG1v0000000.839	OG1v0000000.952	OG1v0000000.966	OG1v0000000.973	NA	NA	OG1v0000000.440
OG1v0000000	Ssal	106593087	OG1v0000000.519	NA	OG1v0000000.553	OG1v0000000.570	OG1v0000000.594	NA	OG1v0000000.603	OG1v0000000.608	OG1v0000000.611	OG1v0000000.617	NA	NA	OG1v0000000.618
OG1v0000000	Ssal	106593134	OG1v0000000.519	NA	OG1v0000000.710	OG1v0000000.794	OG1v0000000.794	NA	OG1v0000000.839	OG1v0000000.868	OG1v0000000.1016	OG1v0000000.1018	NA	NA	OG1v0000000.1018
OG1v0000000	Ssal	106593214	OG1v0000000.519	NA	OG1v0000000.552	OG1v0000000.637	OG1v0000000.638	NA	OG1v0000000.659	OG1v0000000.703	OG1v0000000.703	OG1v0000000.703	NA	NA	OG1v0000000.707
OG1v0000000	Ssal	106593304	OG1v0000000.519	NA	OG1v0000000.552	OG1v0000000.637	OG1v0000000.638	NA	OG1v0000000.659	OG1v0000000.703	OG1v0000000.703	OG1v0000000.703	NA	NA	OG1v0000000.707
OG1v0000000	Ssal	106593319	OG1v0000000.519	NA	OG1v0000000.710	OG1v0000000.794	OG1v0000000.794	NA	OG1v0000000.839	OG1v0000000.868	OG1v0000000.1016	OG1v0000000.1018	NA	NA	OG1v0000000.1018
OG1v0000000	Ssal	106593326	OG1v0000000.519	NA	OG1v0000000.710	OG1v0000000.794	OG1v0000000.794	NA	OG1v0000000.839	OG1v0000000.922	OG1v0000000.1011	OG1v0000000.1011	NA	NA	OG1v0000000.487
OG1v0000000	Ssal	106593433	OG1v0000000.519	NA	OG1v0000000.710	OG1v0000000.794	OG1v0000000.794	NA	OG1v0000000.811	OG1v0000000.812	OG1v0000000.812	OG1v0000000.813	NA	NA	OG1v0000000.294
OG1v0000000	Ssal	106593579	OG1v0000000.519	NA	OG1v0000000.552	OG1v0000000.637	OG1v0000000.638	NA	OG1v0000000.659	OG1v0000000.675	OG1v0000000.676	OG1v0000000.682	NA	NA	OG1v0000000.685
OG1v0000000	Ssal	106594112	OG1v0000000.519	NA	OG1v0000000.710	OG1v0000000.794	OG1v0000000.794	NA	OG1v0000000.839	OG1v0000000.949	OG1v0000000.984	OG1v0000000.988	NA	NA	OG1v0000000.455
OG1v0000000	Ssal	106594243	OG1v0000000.519	NA	OG1v0000000.553	OG1v0000000.570	OG1v0000000.594	NA	OG1v0000000.603	OG1v0000000.608	OG1v0000000.611	OG1v0000000.617	NA	NA	OG1v0000000.618
OG1v0000000	Ssal	106594434	OG1v0000000.519	NA	OG1v0000000.553	OG1v0000000.570	OG1v0000000.594	NA	OG1v0000000.603	OG1v0000000.608	OG1v0000000.611	OG1v0000000.617	NA	NA	OG1v0000000.618
OG1v0000000	Ssal	106594467	OG1v0000000.519	NA	OG1v0000000.552	OG1v0000000.637	OG1v0000000.638	NA	OG1v0000000.659	OG1v0000000.675	OG1v0000000.676	OG1v0000000.682	NA	NA	OG1v0000000.685
OG1v0000000	Ssal	106595400	OG1v0000000.519	NA	OG1v0000000.553	OG1v0000000.570	OG1v0000000.594	NA	OG1v0000000.603	OG1v0000000.608	OG1v0000000.611	OG1v0000000.617	NA	NA	OG1v0000000.618
OG1v0000000	Ssal	106595876	OG1v0000000.519	NA	OG1v0000000.710	OG1v0000000.794	OG1v0000000.794	NA	OG1v0000000.839	OG1v0000000.868	OG1v0000000.1014	OG1v0000000.1020	NA	NA	OG1v0000000.1021
OG1v0000000	Ssal	106596199	OG1v0000000.519	NA	OG1v0000000.710	OG1v0000000.794	OG1v0000000.794	NA	OG1v0000000.834	OG1v0000000.1027	OG1v0000000.1028	OG1v0000000.1029	NA	NA	OG1v0000000.513
OG1v0000000	Ssal	106596499	OG1v0000000.519	NA	OG1v0000000.710	OG1v0000000.794	OG1v0000000.794	NA	OG1v0000000.839	OG1v0000000.872	OG1v0000000.877	OG1v0000000.350	NA	NA	OG1v0000000.350
OG1v0000000	Ssal	106596978	OG1v0000000.519	NA	OG1v0000000.710	OG1v0000000.794	OG1v0000000.794	NA	OG1v0000000.839	OG1v0000000.868	OG1v0000000.1014	OG1v0000000.1020	NA	NA	OG1v0000000.1021
OG1v0000000	Ssal	106597076	OG1v0000000.519	NA	OG1v0000000.552	OG1v0000000.637	OG1v0000000.638	NA	OG1v0000000.659	OG1v0000000.709	OG1v0000000.709	OG1v0000000.709	NA	NA	OG1v0000000.709
OG1v0000000	Ssal	106597690	OG1v0000000.519	NA	OG1v0000000.552	OG1v0000000.637	OG1v0000000.638	NA	OG1v0000000.659	OG1v0000000.686	OG1v0000000.686	OG1v0000000.697	NA	NA	OG1v0000000.179
OG1v0000000	Ssal	106597755	OG1v0000000.519	NA	OG1v0000000.552	OG1v0000000.637	OG1v0000000.638	NA	OG1v0000000.659	OG1v0000000.701	OG1v0000000.701	OG1v0000000.701	NA	NA	OG1v0000000.702
OG1v0000000	Ssal	106598009	OG1v0000000.519	NA	OG1v0000000.553	OG1v0000000.570	OG1v0000000.594	NA	OG1v0000000.603	OG1v0000000.625	OG1v0000000.626	OG1v0000000.627	NA	NA	OG1v0000000.631
OG1v0000000	Ssal	106598027	OG1v0000000.519	NA	OG1v0000000.553	OG1v0000000.570	OG1v0000000.594	NA	OG1v0000000.603	OG1v0000000.625	OG1v0000000.626	OG1v0000000.627	NA	NA	OG1v0000000.631
OG1v0000000	Ssal	106598128	OG1v0000000.519	NA	OG1v0000000.553	OG1v0000000.570	OG1v0000000.594	NA	OG1v0000000.603	OG1v0000000.625	OG1v0000000.626	OG1v0000000.627	NA	NA	OG1v0000000.631
OG1v0000000	Ssal	106598302	OG1v0000000.519	NA	OG1v0000000.553	OG1v0000000.570	OG1v0000000.594	NA	OG1v0000000.603	OG1v0000000.625	OG1v0000000.626	OG1v0000000.627	NA	NA	OG1v0000000.631
OG1v0000000	Ssal	106598431	OG1v0000000.519	NA	OG1v0000000.553	OG1v0000000.570	OG1v0000000.594	NA	OG1v0000000.603	OG1v0000000.625	OG1v0000000.626	OG1v0000000.627	NA	NA	OG1v0000000.631
OG1v0000000	Ssal	106598505	OG1v0000000.519	NA	OG1v0000000.552	OG1v0000000.637	OG1v0000000.638	NA	OG1v0000000.659	OG1v0000000.709	OG1v0000000.709	OG1v0000000.709	NA	NA	OG1v0000000.709
OG1v0000000	Ssal	106599026	OG1v0000000.519	NA	OG1v0000000.552	OG1v0000000.637	OG1v0000000.638	NA	OG1v0000000.659	OG1v0000000.675	OG1v0000000.675	OG1v0000000.163	NA	NA	OG1v0000000.163
OG1v0000000	Ssal	106599161	OG1v0000000.519	NA	OG1v0000000.553	OG1v0000000.570	OG1v0000000.594	NA	OG1v0000000.603	OG1v0000000.608	OG1v0000000.611	OG1v0000000.617	NA	NA	OG1v0000000.618
OG1v0000000	Ssal	106599204	OG1v0000000.519	NA	OG1v0000000.553	OG1v0000000.570	OG1v0000000.594	NA	OG1v0000000.603	OG1v0000000.608	OG1v0000000.611	OG1v0000000.617	NA	NA	OG1v0000000.618
OG1v0000000	Ssal	106599998	OG1v0000000.519	NA	OG1v0000000.553	OG1v0000000.570	OG1v0000000.594	NA	OG1v0000000.603	OG1v0000000.608	OG1v0000000.611	OG1v0000000.617	NA	NA	OG1v0000000.618
OG1v0000000	Ssal	106601172	OG1v0000000.519	NA	OG1v0000000.710	OG1v0000000.794	OG1v0000000.794	NA	OG1v0000000.839	OG1v0000000.868	OG1v0000000.1014	OG1v0000000.1019	NA	NA	OG1v0000000.1022
OG1v0000000	Ssal	106601187	OG1v0000000.519	NA	OG1v0000000.710	OG1v0000000.794	OG1v0000000.794	NA	OG1v0000000.839	OG1v0000000.923	OG1v0000000.1010	OG1v0000000.1010	NA	NA	OG1v0000000.485
OG1v0000000	Ssal	106602008	OG1v0000000.519	NA	OG1v0000000.710	OG1v0000000.794	OG1v0000000.794	NA	OG1v0000000.839	OG1v0000000.872	OG1v0000000.897	OG1v0000000.898	NA	NA	OG1v0000000.898
OG1v0000000	Ssal	106602013	OG1v0000000.519	NA	OG1v0000000.710	OG1v0000000.794	OG1v0000000.794	NA	OG1v0000000.839	OG1v0000000.948	OG1v0000000.995	OG1v0000000.997	NA	NA	OG1v0000000.465
OG1v0000000	Ssal	106602046	OG1v0000000.519	NA	OG1v0000000.553	OG1v0000000.570	OG1v0000000.594	NA	OG1v0000000.603	OG1v0000000.609	OG1v0000000.610	OG1v0000000.610	NA	NA	OG1v0000000.89
OG1v0000000	Ssal	106603753	OG1v0000000.519	NA	OG1v0000000.710	OG1v0000000.794	OG1v0000000.794	NA	OG1v0000000.839	OG1v0000000.901	OG1v0000000.907	OG1v0000000.912	NA	NA	OG1v0000000.387
OG1v0000000	Ssal	106603827	OG1v0000000.519	NA	OG1v0000000.710	OG1v0000000.794	OG1v0000000.794	NA	OG1v0000000.839	OG1v0000000.868	OG1v0000000.1014	OG1v0000000.1019	NA	NA	OG1v0000000.1022
OG1v0000000	Ssal	106606234	OG1v0000000.519	NA	OG1v0000000.710	OG1v0000000.794	OG1v0000000.794	NA	OG1v0000000.839	OG1v0000000.872	OG1v0000000.897	OG1v0000000.898	NA	NA	OG1v0000000.898
OG1v0000000	Ssal	106606276	OG1v0000000.519	NA	OG1v0000000.710	OG1v0000000.794	OG1v0000000.794	NA	OG1v0000000.839	OG1v0000000.952	OG1v0000000.966	OG1v0000000.968	NA	NA	OG1v0000000.436
OG1v0000000	Ssal	106606278	OG1v0000000.519	NA	OG1v0000000.553	OG1v0000000.570	OG1v0000000.594	NA	OG1v0000000.603	OG1v0000000.608	OG1v0000000.611	OG1v0000000.612	NA	NA	OG1v0000000.95
OG1v0000000	Ssal	106606280	OG1v0000000.519	NA	OG1v0000000.710	OG1v0000000.794	OG1v0000000.794	NA	OG1v0000000.839	OG1v0000000.902	OG1v0000000.906	OG1v0000000.380	NA	NA	OG1v0000000.380
OG1v0000000	Ssal	106607310	OG1v0000000.519	NA	OG1v0000000.710	OG1v0000000.794	OG1v0000000.794	NA	OG1v0000000.796	OG1v0000000.1032	OG1v0000000.1032	OG1v0000000.1033	NA	NA	OG1v0000000.516
OG1v0000000	Tthy	Tthy2_00000212	OG1v0000000.519	NA	OG1v0000000.710	OG1v0000000.794	OG1v0000000.794	NA	OG1v0000000.839	OG1v0000000.903	NA	NA	NA	NA	OG1v0000000.375
OG1v0000000	Tthy	Tthy2_00001121	OG1v0000000.519	NA	OG1v0000000.710	OG1v0000000.794	OG1v0000000.794	NA	OG1v0000000.839	OG1v0000000.953	NA	NA	NA	NA	OG1v0000000.423
OG1v0000000	Tthy	Tthy2_00002667	OG1v0000000.519	NA	OG1v0000000.710	OG1v0000000.794	OG1v0000000.794	NA	OG1v0000000.839	OG1v0000000.931	NA	NA	NA	NA	OG1v0000000.932
OG1v0000000	Tthy	Tthy2_00002999	OG1v0000000.519	NA	OG1v0000000.710	OG1v0000000.794	OG1v0000000.794	NA	OG1v0000000.839	OG1v0000000.953	NA	NA	NA	NA	OG1v0000000.419
OG1v0000000	Tthy	Tthy2_00003528	OG1v0000000.519	NA	OG1v0000000.710	OG1v0000000.794	OG1v0000000.794	NA	OG1v0000000.839	OG1v0000000.953	NA	NA	NA	NA	OG1v0000000.422
OG1v0000000	Tthy	Tthy2_00004057	OG1v0000000.519	NA	OG1v0000000.710	OG1v0000000.794	OG1v0000000.794	NA	OG1v0000000.839	OG1v0000000.940	NA	NA	NA	NA	OG1v0000000.941
OG1v0000000	Tthy	Tthy2_00004058	OG1v0000000.519	NA	OG1v0000000.710	OG1v0000000.794	OG1v0000000.794	NA	OG1v0000000.839	OG1v0000000.953	NA	NA	NA	NA	OG1v0000000.955
OG1v0000000	Tthy	Tthy2_00004408	OG1v0000000.519	NA	OG1v0000000.710	OG1v0000000.794	OG1v0000000.794	NA	OG1v0000000.839	OG1v0000000.933	NA	NA	NA	NA	OG1v0000000.399
OG1v0000000	Tthy	Tthy2_00004451	OG1v0000000.519	NA	OG1v0000000.710	OG1v0000000.794	OG1v0000000.794	NA	OG1v0000000.839	OG1v0000000.940	NA	NA	NA	NA	OG1v0000000.941
OG1v0000000	Tthy	Tthy2_00005010	OG1v0000000.519	NA	OG1v0000000.710	OG1v0000000.794	OG1v0000000.794	NA	OG1v0000000.839	OG1v0000000.940	NA	NA	NA	NA	OG1v0000000.941
OG1v0000000	Tthy	Tthy2_00005210	OG1v0000000.519	NA	OG1v0000000.710	OG1v0000000.794	OG1v0000000.794	NA	OG1v0000000.839	OG1v0000000.953	NA	NA	NA	NA	OG1v0000000.421
OG1v0000000	Tthy	Tthy2_00005363	OG1v0000000.519	NA	OG1v0000000.710	OG1v0000000.794	OG1v0000000.794	NA	OG1v0000000.839	OG1v0000000.953	NA	NA	NA	NA	OG1v0000000.420
OG1v0000000	Tthy	Tthy2_00005418	OG1v0000000.519	NA	OG1v0000000.710	OG1v0000000.794	OG1v0000000.794	NA	OG1v0000000.839	OG1v0000000.953	NA	NA	NA	NA	OG1v0000000.963
OG1v0000000	Tthy	Tthy2_00005419	OG1v0000000.519	NA	OG1v0000000.710	OG1v0000000.794	OG1v0000000.794	NA	OG1v0000000.835	OG1v0000000.836	NA	NA	NA	NA	OG1v0000000.836
OG1v0000000	Tthy	Tthy2_00006653	OG1v0000000.519	NA	OG1v0000000.710	OG1v0000000.794	OG1v0000000.794	NA	OG1v0000000.839	OG1v0000000.940	NA	NA	NA	NA	OG1v0000000.941
OG1v0000000	Tthy	Tthy2_00006841	OG1v0000000.519	NA	OG1v0000000.710	OG1v0000000.794	OG1v0000000.794	NA	OG1v0000000.839	OG1v0000000.953	NA	NA	NA	NA	OG1v0000000.963
OG1v0000000	Tthy	Tthy2_00006968	OG1v0000000.519	NA	OG1v0000000.710	OG1v0000000.794	OG1v0000000.794	NA	OG1v0000000.839	OG1v0000000.931	NA	NA	NA	NA	OG1v0000000.932
OG1v0000000	Tthy	Tthy2_00007373	OG1v0000000.519	NA	OG1v0000000.710	OG1v0000000.794	OG1v0000000.794	NA	OG1v0000000.839	OG1v0000000.944	NA	NA	NA	NA	OG1v0000000.945
OG1v0000000	Tthy	Tthy2_00007456	OG1v0000000.519	NA	OG1v0000000.710	OG1v0000000.794	OG1v0000000.794	NA	OG1v0000000.839	OG1v0000000.953	NA	NA	NA	NA	OG1v0000000.955
OG1v0000000	Tthy	Tthy2_00007618	OG1v0000000.519	NA	OG1v0000000.710	OG1v0000000.794	OG1v0000000.794	NA	OG1v0000000.839	OG1v0000000.944	NA	NA	NA	NA	OG1v0000000.945
OG1v0000000	Tthy	Tthy2_00009580	OG1v0000000.519	NA	OG1v0000000.710	OG1v0000000.794	OG1v0000000.794	NA	OG1v0000000.835	OG1v0000000.836	NA	NA	NA	NA	OG1v0000000.836
OG1v0000000	Tthy	Tthy2_00010346	OG1v0000000.519	NA	OG1v0000000.523	OG1v0000000.542	OG1v0000000.546	NA	OG1v0000000.546	OG1v0000000.546	NA	NA	NA	NA	OG1v0000000.26
OG1v0000000	Tthy	Tthy2_00010749	OG1v0000000.519	NA	OG1v0000000.710	OG1v0000000.794	OG1v0000000.794	NA	OG1v0000000.800	OG1v0000000.801	NA	NA	NA	NA	OG1v0000000.279
OG1v0000000	Tthy	Tthy2_00010750	OG1v0000000.519	NA	OG1v0000000.523	OG1v0000000.543	OG1v0000000.544	NA	OG1v0000000.544	OG1v0000000.544	NA	NA	NA	NA	OG1v0000000.23
OG1v0000000	Tthy	Tthy2_00013947	OG1v0000000.519	NA	OG1v0000000.712	OG1v0000000.756	OG1v0000000.763	NA	OG1v0000000.241	OG1v0000000.241	NA	NA	NA	NA	OG1v0000000.241
OG1v0000000	Tthy	Tthy2_00018460	OG1v0000000.519	NA	OG1v0000000.710	OG1v0000000.794	OG1v0000000.794	NA	OG1v0000000.834	OG1v0000000.1027	NA	NA	NA	NA	OG1v0000000.508
OG1v0000000	Tthy	Tthy2_00026517	OG1v0000000.519	NA	OG1v0000000.710	OG1v0000000.794	OG1v0000000.794	NA	OG1v0000000.795	OG1v0000000.277	NA	NA	NA	NA	OG1v0000000.277
OG1v0000000	Tthy	Tthy2_00030034	OG1v0000000.519	NA	OG1v0000000.710	OG1v0000000.794	OG1v0000000.794	NA	OG1v0000000.839	OG1v0000000.953	NA	NA	NA	NA	OG1v0000000.424
OG1v0000000	Tthy	Tthy2_00030831	OG1v0000000.519	NA	OG1v0000000.710	OG1v0000000.794	OG1v0000000.794	NA	OG1v0000000.809	OG1v0000000.821	NA	NA	NA	NA	OG1v0000000.300
OG1v0000000	Tthy	Tthy2_00039586	OG1v0000000.519	NA	OG1v0000000.710	OG1v0000000.794	OG1v0000000.794	NA	OG1v0000000.835	OG1v0000000.836	NA	NA	NA	NA	OG1v0000000.836
OG1v0000000	Tthy	Tthy2_00046040	OG1v0000000.519	NA	OG1v0000000.553	OG1v0000000.570	OG1v0000000.594	NA	OG1v0000000.603	OG1v0000000.609	NA	NA	NA	NA	OG1v0000000.87
OG1v0000000	Tthy	Tthy2_00046289	OG1v0000000.519	NA	OG1v0000000.710	OG1v0000000.794	OG1v0000000.794	NA	OG1v0000000.839	OG1v0000000.951	NA	NA	NA	NA	OG1v0000000.415
OG1v0000000	Tthy	Tthy2_00073626	OG1v0000000.519	NA	OG1v0000000.552	OG1v0000000.637	OG1v0000000.638	NA	OG1v0000000.659	OG1v0000000.140	NA	NA	NA	NA	OG1v0000000.140
OG1v0000000	Tthy	Tthy2_00075216	OG1v0000000.519	NA	OG1v0000000.710	OG1v0000000.794	OG1v0000000.794	NA	OG1v0000000.803	OG1v0000000.804	NA	NA	NA	NA	OG1v0000000.283
OG1v0000000	Tthy	Tthy2_00081145	OG1v0000000.519	NA	OG1v0000000.710	OG1v0000000.794	OG1v0000000.794	NA	OG1v0000000.816	OG1v0000000.817	NA	NA	NA	NA	OG1v0000000.296
OG1v0000000	Tthy	Tthy2_00114855	OG1v0000000.519	NA	OG1v0000000.710	OG1v0000000.794	OG1v0000000.794	NA	OG1v0000000.832	OG1v0000000.313	NA	NA	NA	NA	OG1v0000000.313
OG1v0000000	Tthy	Tthy2_00120394	OG1v0000000.519	NA	OG1v0000000.553	OG1v0000000.570	OG1v0000000.594	NA	OG1v0000000.603	OG1v0000000.625	NA	NA	NA	NA	OG1v0000000.105
OG1v0000001	Drer	ENSDARG00000003909	OG1v0000001.338	NA	OG1v0000001.352	OG1v0000001.395	NA	NA	NA	NA	NA	NA	NA	NA	OG1v0000001.396
OG1v0000001	Drer	ENSDARG00000005327	OG1v0000001.338	NA	OG1v0000001.352	OG1v0000001.364	NA	NA	NA	NA	NA	NA	NA	NA	OG1v0000001.26
OG1v0000001	Drer	ENSDARG00000008396	OG1v0000001.338	NA	OG1v0000001.352	OG1v0000001.399	NA	NA	NA	NA	NA	NA	NA	NA	OG1v0000001.61
OG1v0000001	Drer	ENSDARG00000009161	OG1v0000001.338	NA	OG1v0000001.352	OG1v0000001.370	NA	NA	NA	NA	NA	NA	NA	NA	OG1v0000001.371
OG1v0000001	Drer	ENSDARG00000032043	OG1v0000001.338	NA	OG1v0000001.352	OG1v0000001.370	NA	NA	NA	NA	NA	NA	NA	NA	OG1v0000001.371
OG1v0000001	Drer	ENSDARG00000038646	OG1v0000001.338	NA	OG1v0000001.352	OG1v0000001.370	NA	NA	NA	NA	NA	NA	NA	NA	OG1v0000001.371
OG1v0000001	Drer	ENSDARG00000039852	OG1v0000001.338	NA	OG1v0000001.352	OG1v0000001.370	NA	NA	NA	NA	NA	NA	NA	NA	OG1v0000001.371
OG1v0000001	Drer	ENSDARG00000053293	OG1v0000001.338	NA	OG1v0000001.352	OG1v0000001.370	NA	NA	NA	NA	NA	NA	NA	NA	OG1v0000001.371
OG1v0000001	Drer	ENSDARG00000053366	OG1v0000001.338	NA	OG1v0000001.352	OG1v0000001.370	NA	NA	NA	NA	NA	NA	NA	NA	OG1v0000001.371
OG1v0000001	Drer	ENSDARG00000053450	OG1v0000001.338	NA	OG1v0000001.352	OG1v0000001.370	NA	NA	NA	NA	NA	NA	NA	NA	OG1v0000001.371
OG1v0000001	Drer	ENSDARG00000055476	OG1v0000001.338	NA	OG1v0000001.352	OG1v0000001.395	NA	NA	NA	NA	NA	NA	NA	NA	OG1v0000001.396
OG1v0000001	Drer	ENSDARG00000055520	OG1v0000001.338	NA	OG1v0000001.352	OG1v0000001.395	NA	NA	NA	NA	NA	NA	NA	NA	OG1v0000001.396
OG1v0000001	Drer	ENSDARG00000055647	OG1v0000001.338	NA	OG1v0000001.341	OG1v0000001.342	NA	NA	NA	NA	NA	NA	NA	NA	OG1v0000001.4
OG1v0000001	Drer	ENSDARG00000067985	OG1v0000001.338	NA	OG1v0000001.352	OG1v0000001.402	NA	NA	NA	NA	NA	NA	NA	NA	OG1v0000001.64
OG1v0000001	Drer	ENSDARG00000071238	OG1v0000001.338	NA	OG1v0000001.352	OG1v0000001.370	NA	NA	NA	NA	NA	NA	NA	NA	OG1v0000001.371
OG1v0000001	Drer	ENSDARG00000073735	OG1v0000001.338	NA	OG1v0000001.352	OG1v0000001.370	NA	NA	NA	NA	NA	NA	NA	NA	OG1v0000001.371
OG1v0000001	Drer	ENSDARG00000074118	OG1v0000001.338	NA	OG1v0000001.352	OG1v0000001.370	NA	NA	NA	NA	NA	NA	NA	NA	OG1v0000001.371
OG1v0000001	Drer	ENSDARG00000074360	OG1v0000001.338	NA	OG1v0000001.352	OG1v0000001.370	NA	NA	NA	NA	NA	NA	NA	NA	OG1v0000001.371
OG1v0000001	Drer	ENSDARG00000075355	OG1v0000001.338	NA	OG1v0000001.352	OG1v0000001.370	NA	NA	NA	NA	NA	NA	NA	NA	OG1v0000001.371
OG1v0000001	Drer	ENSDARG00000076969	OG1v0000001.338	NA	OG1v0000001.352	OG1v0000001.400	NA	NA	NA	NA	NA	NA	NA	NA	OG1v0000001.401
OG1v0000001	Drer	ENSDARG00000079537	OG1v0000001.338	NA	OG1v0000001.352	OG1v0000001.370	NA	NA	NA	NA	NA	NA	NA	NA	OG1v0000001.371
OG1v0000001	Drer	ENSDARG00000079614	OG1v0000001.338	NA	OG1v0000001.352	OG1v0000001.370	NA	NA	NA	NA	NA	NA	NA	NA	OG1v0000001.371
OG1v0000001	Drer	ENSDARG00000087057	OG1v0000001.338	NA	OG1v0000001.352	OG1v0000001.370	NA	NA	NA	NA	NA	NA	NA	NA	OG1v0000001.371
OG1v0000001	Drer	ENSDARG00000089388	OG1v0000001.338	NA	OG1v0000001.352	OG1v0000001.370	NA	NA	NA	NA	NA	NA	NA	NA	OG1v0000001.371
OG1v0000001	Drer	ENSDARG00000092745	OG1v0000001.338	NA	OG1v0000001.352	OG1v0000001.370	NA	NA	NA	NA	NA	NA	NA	NA	OG1v0000001.371
OG1v0000001	Drer	ENSDARG00000092961	OG1v0000001.338	NA	OG1v0000001.352	OG1v0000001.400	NA	NA	NA	NA	NA	NA	NA	NA	OG1v0000001.401
OG1v0000001	Drer	ENSDARG00000093203	OG1v0000001.338	NA	OG1v0000001.352	OG1v0000001.370	NA	NA	NA	NA	NA	NA	NA	NA	OG1v0000001.371
OG1v0000001	Drer	ENSDARG00000093651	OG1v0000001.338	NA	OG1v0000001.352	OG1v0000001.403	NA	NA	NA	NA	NA	NA	NA	NA	OG1v0000001.65
OG1v0000001	Drer	ENSDARG00000094131	OG1v0000001.338	NA	OG1v0000001.352	OG1v0000001.521	NA	NA	NA	NA	NA	NA	NA	NA	OG1v0000001.181
OG1v0000001	Drer	ENSDARG00000095032	OG1v0000001.338	NA	OG1v0000001.352	OG1v0000001.370	NA	NA	NA	NA	NA	NA	NA	NA	OG1v0000001.371
OG1v0000001	Drer	ENSDARG00000095448	OG1v0000001.338	NA	OG1v0000001.352	OG1v0000001.370	NA	NA	NA	NA	NA	NA	NA	NA	OG1v0000001.371
OG1v0000001	Drer	ENSDARG00000095678	OG1v0000001.338	NA	OG1v0000001.352	OG1v0000001.370	NA	NA	NA	NA	NA	NA	NA	NA	OG1v0000001.371
OG1v0000001	Drer	ENSDARG00000095825	OG1v0000001.338	NA	OG1v0000001.352	OG1v0000001.524	NA	NA	NA	NA	NA	NA	NA	NA	OG1v0000001.184
OG1v0000001	Drer	ENSDARG00000095864	OG1v0000001.338	NA	OG1v0000001.352	OG1v0000001.370	NA	NA	NA	NA	NA	NA	NA	NA	OG1v0000001.371
OG1v0000001	Drer	ENSDARG00000096065	OG1v0000001.338	NA	OG1v0000001.352	OG1v0000001.370	NA	NA	NA	NA	NA	NA	NA	NA	OG1v0000001.371
OG1v0000001	Drer	ENSDARG00000101514	OG1v0000001.338	NA	OG1v0000001.352	OG1v0000001.395	NA	NA	NA	NA	NA	NA	NA	NA	OG1v0000001.396
OG1v0000001	Drer	ENSDARG00000102557	OG1v0000001.338	NA	OG1v0000001.352	OG1v0000001.361	NA	NA	NA	NA	NA	NA	NA	NA	OG1v0000001.23
OG1v0000001	Drer	ENSDARG00000111722	OG1v0000001.338	NA	OG1v0000001.352	OG1v0000001.370	NA	NA	NA	NA	NA	NA	NA	NA	OG1v0000001.371
OG1v0000001	Drer	ENSDARG00000114992	OG1v0000001.338	NA	OG1v0000001.352	OG1v0000001.370	NA	NA	NA	NA	NA	NA	NA	NA	OG1v0000001.371
OG1v0000001	Eluc	105006082	OG1v0000001.338	NA	OG1v0000001.352	OG1v0000001.404	OG1v0000001.405	NA	OG1v0000001.411	NA	NA	NA	NA	NA	OG1v0000001.412
OG1v0000001	Eluc	105006083	OG1v0000001.338	NA	OG1v0000001.352	OG1v0000001.404	OG1v0000001.405	NA	OG1v0000001.409	NA	NA	NA	NA	NA	OG1v0000001.67
OG1v0000001	Eluc	105006492	OG1v0000001.338	NA	OG1v0000001.352	OG1v0000001.522	OG1v0000001.549	NA	OG1v0000001.550	NA	NA	NA	NA	NA	OG1v0000001.210
OG1v0000001	Eluc	105006493	OG1v0000001.338	NA	OG1v0000001.352	OG1v0000001.522	OG1v0000001.542	NA	OG1v0000001.543	NA	NA	NA	NA	NA	OG1v0000001.543
OG1v0000001	Eluc	105006495	OG1v0000001.338	NA	OG1v0000001.352	OG1v0000001.522	OG1v0000001.542	NA	OG1v0000001.543	NA	NA	NA	NA	NA	OG1v0000001.543
OG1v0000001	Eluc	105007318	OG1v0000001.338	NA	OG1v0000001.352	OG1v0000001.522	OG1v0000001.542	NA	OG1v0000001.543	NA	NA	NA	NA	NA	OG1v0000001.543
OG1v0000001	Eluc	105007323	OG1v0000001.338	NA	OG1v0000001.352	OG1v0000001.522	OG1v0000001.542	NA	OG1v0000001.543	NA	NA	NA	NA	NA	OG1v0000001.543
OG1v0000001	Eluc	105007650	OG1v0000001.338	NA	OG1v0000001.352	OG1v0000001.404	OG1v0000001.405	NA	OG1v0000001.426	NA	NA	NA	NA	NA	OG1v0000001.84
OG1v0000001	Eluc	105007936	OG1v0000001.338	NA	OG1v0000001.352	OG1v0000001.404	OG1v0000001.405	NA	OG1v0000001.411	NA	NA	NA	NA	NA	OG1v0000001.412
OG1v0000001	Eluc	105007937	OG1v0000001.338	NA	OG1v0000001.352	OG1v0000001.404	OG1v0000001.405	NA	OG1v0000001.421	NA	NA	NA	NA	NA	OG1v0000001.422
OG1v0000001	Eluc	105007938	OG1v0000001.338	NA	OG1v0000001.352	OG1v0000001.404	OG1v0000001.405	NA	OG1v0000001.421	NA	NA	NA	NA	NA	OG1v0000001.422
OG1v0000001	Eluc	105007939	OG1v0000001.338	NA	OG1v0000001.352	OG1v0000001.404	OG1v0000001.405	NA	OG1v0000001.421	NA	NA	NA	NA	NA	OG1v0000001.422
OG1v0000001	Eluc	105008008	OG1v0000001.338	NA	OG1v0000001.352	OG1v0000001.404	OG1v0000001.405	NA	OG1v0000001.427	NA	NA	NA	NA	NA	OG1v0000001.428
OG1v0000001	Eluc	105008009	OG1v0000001.338	NA	OG1v0000001.352	OG1v0000001.404	OG1v0000001.405	NA	OG1v0000001.427	NA	NA	NA	NA	NA	OG1v0000001.428
OG1v0000001	Eluc	105008243	OG1v0000001.338	NA	OG1v0000001.352	OG1v0000001.522	OG1v0000001.529	NA	OG1v0000001.530	NA	NA	NA	NA	NA	OG1v0000001.531
OG1v0000001	Eluc	105008245	OG1v0000001.338	NA	OG1v0000001.352	OG1v0000001.522	OG1v0000001.529	NA	OG1v0000001.530	NA	NA	NA	NA	NA	OG1v0000001.531
OG1v0000001	Eluc	105008466	OG1v0000001.338	NA	OG1v0000001.352	OG1v0000001.404	OG1v0000001.405	NA	OG1v0000001.438	NA	NA	NA	NA	NA	OG1v0000001.439
OG1v0000001	Eluc	105008467	OG1v0000001.338	NA	OG1v0000001.352	OG1v0000001.404	OG1v0000001.405	NA	OG1v0000001.410	NA	NA	NA	NA	NA	OG1v0000001.68
OG1v0000001	Eluc	105008468	OG1v0000001.338	NA	OG1v0000001.352	OG1v0000001.404	OG1v0000001.405	NA	OG1v0000001.411	NA	NA	NA	NA	NA	OG1v0000001.412
OG1v0000001	Eluc	105009309	OG1v0000001.338	NA	OG1v0000001.352	OG1v0000001.522	OG1v0000001.542	NA	OG1v0000001.543	NA	NA	NA	NA	NA	OG1v0000001.543
OG1v0000001	Eluc	105009369	OG1v0000001.338	NA	OG1v0000001.352	OG1v0000001.404	OG1v0000001.405	NA	OG1v0000001.411	NA	NA	NA	NA	NA	OG1v0000001.412
OG1v0000001	Eluc	105009504	OG1v0000001.338	NA	OG1v0000001.352	OG1v0000001.404	OG1v0000001.405	NA	OG1v0000001.427	NA	NA	NA	NA	NA	OG1v0000001.428
OG1v0000001	Eluc	105009505	OG1v0000001.338	NA	OG1v0000001.352	OG1v0000001.404	OG1v0000001.405	NA	OG1v0000001.441	NA	NA	NA	NA	NA	OG1v0000001.99
OG1v0000001	Eluc	105009659	OG1v0000001.338	NA	OG1v0000001.352	OG1v0000001.404	OG1v0000001.405	NA	OG1v0000001.427	NA	NA	NA	NA	NA	OG1v0000001.428
OG1v0000001	Eluc	105009679	OG1v0000001.338	NA	OG1v0000001.352	OG1v0000001.404	OG1v0000001.405	NA	OG1v0000001.427	NA	NA	NA	NA	NA	OG1v0000001.428
OG1v0000001	Eluc	105009758	OG1v0000001.338	NA	OG1v0000001.352	OG1v0000001.404	OG1v0000001.405	NA	OG1v0000001.427	NA	NA	NA	NA	NA	OG1v0000001.428
OG1v0000001	Eluc	105009910	OG1v0000001.338	NA	OG1v0000001.352	OG1v0000001.404	OG1v0000001.405	NA	OG1v0000001.427	NA	NA	NA	NA	NA	OG1v0000001.428
OG1v0000001	Eluc	105009932	OG1v0000001.338	NA	OG1v0000001.352	OG1v0000001.404	OG1v0000001.405	NA	OG1v0000001.438	NA	NA	NA	NA	NA	OG1v0000001.439
OG1v0000001	Eluc	105010148	OG1v0000001.338	NA	OG1v0000001.352	OG1v0000001.404	OG1v0000001.405	NA	OG1v0000001.427	NA	NA	NA	NA	NA	OG1v0000001.428
OG1v0000001	Eluc	105010822	OG1v0000001.338	NA	OG1v0000001.341	OG1v0000001.342	OG1v0000001.343	NA	OG1v0000001.345	NA	NA	NA	NA	NA	OG1v0000001.7
OG1v0000001	Eluc	105018015	OG1v0000001.338	NA	OG1v0000001.352	OG1v0000001.522	OG1v0000001.526	NA	OG1v0000001.527	NA	NA	NA	NA	NA	OG1v0000001.527
OG1v0000001	Eluc	105018650	OG1v0000001.338	NA	OG1v0000001.352	OG1v0000001.522	OG1v0000001.542	NA	OG1v0000001.543	NA	NA	NA	NA	NA	OG1v0000001.543
OG1v0000001	Eluc	105018651	OG1v0000001.338	NA	OG1v0000001.352	OG1v0000001.522	OG1v0000001.542	NA	OG1v0000001.543	NA	NA	NA	NA	NA	OG1v0000001.543
OG1v0000001	Eluc	105020646	OG1v0000001.338	NA	OG1v0000001.352	OG1v0000001.522	OG1v0000001.528	NA	OG1v0000001.662	NA	NA	NA	NA	NA	OG1v0000001.324
OG1v0000001	Eluc	105021545	OG1v0000001.338	NA	OG1v0000001.352	OG1v0000001.404	OG1v0000001.405	NA	OG1v0000001.445	NA	NA	NA	NA	NA	OG1v0000001.104
OG1v0000001	Eluc	105027623	OG1v0000001.338	NA	OG1v0000001.352	OG1v0000001.404	OG1v0000001.405	NA	OG1v0000001.411	NA	NA	NA	NA	NA	OG1v0000001.412
OG1v0000001	Eluc	105027636	OG1v0000001.338	NA	OG1v0000001.352	OG1v0000001.404	OG1v0000001.405	NA	OG1v0000001.411	NA	NA	NA	NA	NA	OG1v0000001.412
OG1v0000001	Eluc	105027638	OG1v0000001.338	NA	OG1v0000001.352	OG1v0000001.404	OG1v0000001.405	NA	OG1v0000001.411	NA	NA	NA	NA	NA	OG1v0000001.412
OG1v0000001	Eluc	105027639	OG1v0000001.338	NA	OG1v0000001.352	OG1v0000001.404	OG1v0000001.405	NA	OG1v0000001.411	NA	NA	NA	NA	NA	OG1v0000001.412
OG1v0000001	Eluc	105028469	OG1v0000001.338	NA	OG1v0000001.352	OG1v0000001.404	OG1v0000001.405	NA	OG1v0000001.425	NA	NA	NA	NA	NA	OG1v0000001.83
OG1v0000001	Eluc	105028473	OG1v0000001.338	NA	OG1v0000001.352	OG1v0000001.522	OG1v0000001.567	NA	OG1v0000001.572	NA	NA	NA	NA	NA	OG1v0000001.220
OG1v0000001	Eluc	105028619	OG1v0000001.338	NA	OG1v0000001.352	OG1v0000001.522	OG1v0000001.526	NA	OG1v0000001.527	NA	NA	NA	NA	NA	OG1v0000001.527
OG1v0000001	Eluc	105030019	OG1v0000001.338	NA	OG1v0000001.352	OG1v0000001.404	OG1v0000001.405	NA	OG1v0000001.411	NA	NA	NA	NA	NA	OG1v0000001.412
OG1v0000001	Eluc	106023662	OG1v0000001.338	NA	OG1v0000001.352	OG1v0000001.404	OG1v0000001.405	NA	OG1v0000001.427	NA	NA	NA	NA	NA	OG1v0000001.428
OG1v0000001	Eluc	106023670	OG1v0000001.338	NA	OG1v0000001.352	OG1v0000001.404	OG1v0000001.405	NA	OG1v0000001.438	NA	NA	NA	NA	NA	OG1v0000001.439
OG1v0000001	Eluc	106023915	OG1v0000001.338	NA	OG1v0000001.352	OG1v0000001.404	OG1v0000001.405	NA	OG1v0000001.427	NA	NA	NA	NA	NA	OG1v0000001.428
OG1v0000001	Eluc	106024124	OG1v0000001.338	NA	OG1v0000001.352	OG1v0000001.404	OG1v0000001.405	NA	OG1v0000001.421	NA	NA	NA	NA	NA	OG1v0000001.422
OG1v0000001	Eluc	109615777	OG1v0000001.338	NA	OG1v0000001.352	OG1v0000001.404	OG1v0000001.405	NA	OG1v0000001.427	NA	NA	NA	NA	NA	OG1v0000001.428
OG1v0000001	Eluc	109615778	OG1v0000001.338	NA	OG1v0000001.352	OG1v0000001.404	OG1v0000001.405	NA	OG1v0000001.411	NA	NA	NA	NA	NA	OG1v0000001.412
OG1v0000001	Eluc	109615779	OG1v0000001.338	NA	OG1v0000001.352	OG1v0000001.404	OG1v0000001.405	NA	OG1v0000001.449	NA	NA	NA	NA	NA	OG1v0000001.109
OG1v0000001	Gacu	ENSGACG00000016606	OG1v0000001.338	NA	OG1v0000001.352	OG1v0000001.403	OG1v0000001.66	OG1v0000001.66	NA	NA	NA	NA	NA	NA	OG1v0000001.66
OG1v0000001	Gacu	ENSGACG00000017194	OG1v0000001.338	NA	OG1v0000001.352	OG1v0000001.361	OG1v0000001.362	OG1v0000001.362	NA	NA	NA	NA	NA	NA	OG1v0000001.24
OG1v0000001	Gacu	ENSGACG00000017475	OG1v0000001.338	NA	OG1v0000001.352	OG1v0000001.477	OG1v0000001.478	OG1v0000001.480	NA	NA	NA	NA	NA	NA	OG1v0000001.140
OG1v0000001	Gacu	ENSGACG00000017875	OG1v0000001.338	NA	OG1v0000001.352	OG1v0000001.523	OG1v0000001.525	OG1v0000001.186	NA	NA	NA	NA	NA	NA	OG1v0000001.186
OG1v0000001	Gacu	ENSGACG00000018965	OG1v0000001.338	NA	OG1v0000001.352	OG1v0000001.522	OG1v0000001.567	OG1v0000001.570	NA	NA	NA	NA	NA	NA	OG1v0000001.570
OG1v0000001	Gacu	ENSGACG00000018972	OG1v0000001.338	NA	OG1v0000001.352	OG1v0000001.522	OG1v0000001.567	OG1v0000001.570	NA	NA	NA	NA	NA	NA	OG1v0000001.570
OG1v0000001	Gacu	ENSGACG00000020218	OG1v0000001.338	NA	OG1v0000001.341	OG1v0000001.342	OG1v0000001.343	OG1v0000001.344	NA	NA	NA	NA	NA	NA	OG1v0000001.5
OG1v0000001	Hhuc	CIGENE-Hucho-qnd.11607	OG1v0000001.338	NA	OG1v0000001.352	OG1v0000001.404	OG1v0000001.405	NA	OG1v0000001.406	OG1v0000001.451	OG1v0000001.465	NA	NA	NA	OG1v0000001.125
OG1v0000001	Hhuc	CIGENE-Hucho-qnd.12497	OG1v0000001.338	NA	OG1v0000001.352	OG1v0000001.404	OG1v0000001.405	NA	OG1v0000001.449	OG1v0000001.110	OG1v0000001.110	NA	NA	NA	OG1v0000001.110
OG1v0000001	Hhuc	CIGENE-Hucho-qnd.1491	OG1v0000001.338	NA	OG1v0000001.352	OG1v0000001.522	OG1v0000001.563	NA	OG1v0000001.580	OG1v0000001.588	OG1v0000001.589	NA	NA	NA	OG1v0000001.590
OG1v0000001	Hhuc	CIGENE-Hucho-qnd.1675	OG1v0000001.338	NA	OG1v0000001.352	OG1v0000001.522	OG1v0000001.566	NA	OG1v0000001.575	OG1v0000001.575	OG1v0000001.575	NA	NA	NA	OG1v0000001.225
OG1v0000001	Hhuc	CIGENE-Hucho-qnd.1676	OG1v0000001.338	NA	OG1v0000001.352	OG1v0000001.522	OG1v0000001.563	NA	OG1v0000001.580	OG1v0000001.585	OG1v0000001.597	NA	NA	NA	OG1v0000001.244
OG1v0000001	Hhuc	CIGENE-Hucho-qnd.17232	OG1v0000001.338	NA	OG1v0000001.352	OG1v0000001.522	OG1v0000001.563	NA	OG1v0000001.580	OG1v0000001.588	OG1v0000001.589	NA	NA	NA	OG1v0000001.590
OG1v0000001	Hhuc	CIGENE-Hucho-qnd.20348	OG1v0000001.338	NA	OG1v0000001.352	OG1v0000001.522	OG1v0000001.563	NA	OG1v0000001.580	OG1v0000001.588	OG1v0000001.593	NA	NA	NA	OG1v0000001.594
OG1v0000001	Hhuc	CIGENE-Hucho-qnd.27033	OG1v0000001.338	NA	OG1v0000001.352	OG1v0000001.364	OG1v0000001.365	NA	OG1v0000001.365	OG1v0000001.365	OG1v0000001.366	NA	NA	NA	OG1v0000001.28
OG1v0000001	Hhuc	CIGENE-Hucho-qnd.28378	OG1v0000001.338	NA	OG1v0000001.352	OG1v0000001.516	OG1v0000001.517	NA	OG1v0000001.517	OG1v0000001.517	OG1v0000001.517	NA	NA	NA	OG1v0000001.179
OG1v0000001	Hhuc	CIGENE-Hucho-qnd.29081	OG1v0000001.338	NA	OG1v0000001.352	OG1v0000001.404	OG1v0000001.405	NA	OG1v0000001.406	OG1v0000001.453	OG1v0000001.460	NA	NA	NA	OG1v0000001.118
OG1v0000001	Hhuc	CIGENE-Hucho-qnd.32232	OG1v0000001.338	NA	OG1v0000001.341	OG1v0000001.342	OG1v0000001.343	NA	OG1v0000001.345	OG1v0000001.346	OG1v0000001.347	NA	NA	NA	OG1v0000001.9
OG1v0000001	Hhuc	CIGENE-Hucho-qnd.33242	OG1v0000001.338	NA	OG1v0000001.352	OG1v0000001.404	OG1v0000001.405	NA	OG1v0000001.405	OG1v0000001.473	OG1v0000001.473	NA	NA	NA	OG1v0000001.135
OG1v0000001	Hhuc	CIGENE-Hucho-qnd.35729	OG1v0000001.338	NA	OG1v0000001.352	OG1v0000001.522	OG1v0000001.563	NA	OG1v0000001.580	OG1v0000001.588	OG1v0000001.593	NA	NA	NA	OG1v0000001.594
OG1v0000001	Hhuc	CIGENE-Hucho-qnd.35731	OG1v0000001.338	NA	OG1v0000001.352	OG1v0000001.522	OG1v0000001.563	NA	OG1v0000001.580	OG1v0000001.588	OG1v0000001.589	NA	NA	NA	OG1v0000001.590
OG1v0000001	Hhuc	CIGENE-Hucho-qnd.37256	OG1v0000001.338	NA	OG1v0000001.352	OG1v0000001.522	OG1v0000001.563	NA	OG1v0000001.580	OG1v0000001.587	OG1v0000001.595	NA	NA	NA	OG1v0000001.241
OG1v0000001	Hhuc	CIGENE-Hucho-qnd.3856	OG1v0000001.338	NA	OG1v0000001.352	OG1v0000001.522	OG1v0000001.557	NA	OG1v0000001.649	OG1v0000001.649	OG1v0000001.649	NA	NA	NA	OG1v0000001.308
OG1v0000001	Hhuc	CIGENE-Hucho-qnd.39321	OG1v0000001.338	NA	OG1v0000001.352	OG1v0000001.522	OG1v0000001.561	NA	OG1v0000001.611	OG1v0000001.611	OG1v0000001.617	NA	NA	NA	OG1v0000001.266
OG1v0000001	Hhuc	CIGENE-Hucho-qnd.40549	OG1v0000001.338	NA	OG1v0000001.352	OG1v0000001.522	OG1v0000001.549	NA	OG1v0000001.550	OG1v0000001.551	OG1v0000001.552	NA	NA	NA	OG1v0000001.212
OG1v0000001	Hhuc	CIGENE-Hucho-qnd.4066	OG1v0000001.338	NA	OG1v0000001.352	OG1v0000001.522	OG1v0000001.563	NA	OG1v0000001.580	OG1v0000001.588	OG1v0000001.589	NA	NA	NA	OG1v0000001.590
OG1v0000001	Hhuc	CIGENE-Hucho-qnd.40820	OG1v0000001.338	NA	OG1v0000001.352	OG1v0000001.522	OG1v0000001.529	NA	OG1v0000001.530	OG1v0000001.532	OG1v0000001.534	NA	NA	NA	OG1v0000001.194
OG1v0000001	Hhuc	CIGENE-Hucho-qnd.43990	OG1v0000001.338	NA	OG1v0000001.352	OG1v0000001.522	OG1v0000001.567	NA	OG1v0000001.572	OG1v0000001.221	OG1v0000001.221	NA	NA	NA	OG1v0000001.221
OG1v0000001	Hhuc	CIGENE-Hucho-qnd.5996	OG1v0000001.338	NA	OG1v0000001.352	OG1v0000001.404	OG1v0000001.405	NA	OG1v0000001.406	OG1v0000001.450	OG1v0000001.469	NA	NA	NA	OG1v0000001.130
OG1v0000001	Hhuc	CIGENE-Hucho-qnd.6068	OG1v0000001.338	NA	OG1v0000001.352	OG1v0000001.522	OG1v0000001.528	NA	OG1v0000001.662	OG1v0000001.669	OG1v0000001.670	NA	NA	NA	OG1v0000001.332
OG1v0000001	Hhuc	CIGENE-Hucho-qnd.7032	OG1v0000001.338	NA	OG1v0000001.352	OG1v0000001.522	OG1v0000001.555	NA	OG1v0000001.656	OG1v0000001.656	OG1v0000001.657	NA	NA	NA	OG1v0000001.317
OG1v0000001	Hhuc	CIGENE-Hucho-qnd.7609	OG1v0000001.338	NA	OG1v0000001.352	OG1v0000001.522	OG1v0000001.563	NA	OG1v0000001.580	OG1v0000001.586	OG1v0000001.243	NA	NA	NA	OG1v0000001.243
OG1v0000001	Hhuc	CIGENE-Hucho-qnd.8204	OG1v0000001.338	NA	OG1v0000001.352	OG1v0000001.522	OG1v0000001.528	NA	OG1v0000001.662	OG1v0000001.664	OG1v0000001.665	NA	NA	NA	OG1v0000001.326
OG1v0000001	Locu	ENSLOCG00000000730	OG1v0000001.338	NA	OG1v0000001.352	NA	NA	NA	NA	NA	NA	NA	NA	NA	OG1v0000001.353
OG1v0000001	Locu	ENSLOCG00000002432	OG1v0000001.338	NA	OG1v0000001.341	NA	NA	NA	NA	NA	NA	NA	NA	NA	OG1v0000001.3
OG1v0000001	Locu	ENSLOCG00000006864	OG1v0000001.338	NA	OG1v0000001.352	NA	NA	NA	NA	NA	NA	NA	NA	NA	OG1v0000001.353
OG1v0000001	Locu	ENSLOCG00000009815	OG1v0000001.338	NA	OG1v0000001.352	NA	NA	NA	NA	NA	NA	NA	NA	NA	OG1v0000001.353
OG1v0000001	Locu	ENSLOCG00000014373	OG1v0000001.338	NA	OG1v0000001.351	NA	NA	NA	NA	NA	NA	NA	NA	NA	OG1v0000001.14
OG1v0000001	Locu	ENSLOCG00000014602	OG1v0000001.338	NA	OG1v0000001.339	NA	NA	NA	NA	NA	NA	NA	NA	NA	OG1v0000001.2
OG1v0000001	Locu	ENSLOCG00000017123	OG1v0000001.338	NA	OG1v0000001.352	NA	NA	NA	NA	NA	NA	NA	NA	NA	OG1v0000001.353
OG1v0000001	Locu	ENSLOCG00000017135	OG1v0000001.338	NA	OG1v0000001.352	NA	NA	NA	NA	NA	NA	NA	NA	NA	OG1v0000001.353
OG1v0000001	Locu	ENSLOCG00000017137	OG1v0000001.338	NA	OG1v0000001.352	NA	NA	NA	NA	NA	NA	NA	NA	NA	OG1v0000001.353
OG1v0000001	Locu	ENSLOCG00000017145	OG1v0000001.338	NA	OG1v0000001.352	NA	NA	NA	NA	NA	NA	NA	NA	NA	OG1v0000001.353
OG1v0000001	Locu	ENSLOCG00000017154	OG1v0000001.338	NA	OG1v0000001.352	NA	NA	NA	NA	NA	NA	NA	NA	NA	OG1v0000001.353
OG1v0000001	Mmus	ENSMUSG00000070332	OG1v0000001.338	OG1v0000001.1	NA	NA	NA	NA	NA	NA	NA	NA	NA	NA	OG1v0000001.1
OG1v0000001	Okis	109867444	OG1v0000001.338	NA	OG1v0000001.352	OG1v0000001.404	OG1v0000001.405	NA	OG1v0000001.405	OG1v0000001.473	OG1v0000001.473	OG1v0000001.474	OG1v0000001.475	OG1v0000001.476	OG1v0000001.137
OG1v0000001	Okis	109867449	OG1v0000001.338	NA	OG1v0000001.352	OG1v0000001.522	OG1v0000001.549	NA	OG1v0000001.550	OG1v0000001.551	OG1v0000001.552	OG1v0000001.553	OG1v0000001.554	OG1v0000001.554	OG1v0000001.213
OG1v0000001	Okis	109867813	OG1v0000001.338	NA	OG1v0000001.352	OG1v0000001.404	OG1v0000001.405	NA	OG1v0000001.445	OG1v0000001.446	OG1v0000001.446	OG1v0000001.446	OG1v0000001.447	OG1v0000001.448	OG1v0000001.106
OG1v0000001	Okis	109873200	OG1v0000001.338	NA	OG1v0000001.341	OG1v0000001.342	OG1v0000001.343	NA	OG1v0000001.345	OG1v0000001.346	OG1v0000001.347	OG1v0000001.348	OG1v0000001.349	OG1v0000001.350	OG1v0000001.11
OG1v0000001	Okis	109874876	OG1v0000001.338	NA	OG1v0000001.352	OG1v0000001.364	OG1v0000001.365	NA	OG1v0000001.365	OG1v0000001.365	OG1v0000001.366	OG1v0000001.367	OG1v0000001.368	OG1v0000001.30	OG1v0000001.30
OG1v0000001	Okis	109887312	OG1v0000001.338	NA	OG1v0000001.352	OG1v0000001.522	OG1v0000001.557	NA	OG1v0000001.649	OG1v0000001.649	OG1v0000001.649	OG1v0000001.650	OG1v0000001.651	OG1v0000001.652	OG1v0000001.309
OG1v0000001	Okis	109889383	OG1v0000001.338	NA	OG1v0000001.352	OG1v0000001.404	OG1v0000001.405	NA	OG1v0000001.406	OG1v0000001.451	OG1v0000001.465	OG1v0000001.466	OG1v0000001.467	OG1v0000001.468	OG1v0000001.127
OG1v0000001	Okis	109897053	OG1v0000001.338	NA	OG1v0000001.352	OG1v0000001.522	OG1v0000001.528	NA	OG1v0000001.662	OG1v0000001.664	OG1v0000001.665	OG1v0000001.666	OG1v0000001.667	OG1v0000001.668	OG1v0000001.328
OG1v0000001	Okis	109897721	OG1v0000001.338	NA	OG1v0000001.352	OG1v0000001.522	OG1v0000001.555	NA	OG1v0000001.656	OG1v0000001.656	OG1v0000001.657	OG1v0000001.659	OG1v0000001.659	OG1v0000001.659	OG1v0000001.318
OG1v0000001	Okis	109897728	OG1v0000001.338	NA	OG1v0000001.352	OG1v0000001.404	OG1v0000001.405	NA	OG1v0000001.441	OG1v0000001.442	OG1v0000001.443	OG1v0000001.443	OG1v0000001.444	OG1v0000001.444	OG1v0000001.101
OG1v0000001	Okis	109897748	OG1v0000001.338	NA	OG1v0000001.352	OG1v0000001.522	OG1v0000001.563	NA	OG1v0000001.580	OG1v0000001.583	OG1v0000001.601	OG1v0000001.602	OG1v0000001.251	OG1v0000001.251	OG1v0000001.251
OG1v0000001	Okis	109898410	OG1v0000001.338	NA	OG1v0000001.352	OG1v0000001.522	OG1v0000001.555	NA	OG1v0000001.656	OG1v0000001.656	OG1v0000001.656	OG1v0000001.661	OG1v0000001.661	OG1v0000001.323	OG1v0000001.323
OG1v0000001	Okis	109898437	OG1v0000001.338	NA	OG1v0000001.352	OG1v0000001.516	OG1v0000001.517	NA	OG1v0000001.517	OG1v0000001.517	OG1v0000001.517	OG1v0000001.180	OG1v0000001.180	OG1v0000001.180	OG1v0000001.180
OG1v0000001	Okis	109899301	OG1v0000001.338	NA	OG1v0000001.352	OG1v0000001.404	OG1v0000001.405	NA	OG1v0000001.406	OG1v0000001.453	OG1v0000001.460	OG1v0000001.462	OG1v0000001.462	OG1v0000001.463	OG1v0000001.120
OG1v0000001	Okis	109899475	OG1v0000001.338	NA	OG1v0000001.352	OG1v0000001.522	OG1v0000001.529	NA	OG1v0000001.530	OG1v0000001.532	OG1v0000001.534	OG1v0000001.535	OG1v0000001.536	OG1v0000001.537	OG1v0000001.196
OG1v0000001	Okis	109900159	OG1v0000001.338	NA	OG1v0000001.352	OG1v0000001.404	OG1v0000001.405	NA	OG1v0000001.406	OG1v0000001.455	OG1v0000001.456	OG1v0000001.456	OG1v0000001.457	OG1v0000001.458	OG1v0000001.113
OG1v0000001	Okis	109900511	OG1v0000001.338	NA	OG1v0000001.352	OG1v0000001.404	OG1v0000001.405	NA	OG1v0000001.406	OG1v0000001.450	OG1v0000001.469	OG1v0000001.470	OG1v0000001.471	OG1v0000001.472	OG1v0000001.132
OG1v0000001	Okis	109906547	OG1v0000001.338	NA	OG1v0000001.352	OG1v0000001.522	OG1v0000001.528	NA	OG1v0000001.662	OG1v0000001.669	OG1v0000001.670	OG1v0000001.671	OG1v0000001.672	OG1v0000001.673	OG1v0000001.334
OG1v0000001	Olat	ENSORLG00000002019	OG1v0000001.338	NA	OG1v0000001.352	OG1v0000001.477	OG1v0000001.478	OG1v0000001.479	NA	NA	NA	NA	NA	NA	OG1v0000001.485
OG1v0000001	Olat	ENSORLG00000002665	OG1v0000001.338	NA	OG1v0000001.352	OG1v0000001.477	OG1v0000001.478	OG1v0000001.480	NA	NA	NA	NA	NA	NA	OG1v0000001.481
OG1v0000001	Olat	ENSORLG00000002808	OG1v0000001.338	NA	OG1v0000001.352	OG1v0000001.477	OG1v0000001.478	OG1v0000001.480	NA	NA	NA	NA	NA	NA	OG1v0000001.481
OG1v0000001	Olat	ENSORLG00000003091	OG1v0000001.338	NA	OG1v0000001.352	OG1v0000001.477	OG1v0000001.478	OG1v0000001.480	NA	NA	NA	NA	NA	NA	OG1v0000001.481
OG1v0000001	Olat	ENSORLG00000003096	OG1v0000001.338	NA	OG1v0000001.352	OG1v0000001.477	OG1v0000001.478	OG1v0000001.480	NA	NA	NA	NA	NA	NA	OG1v0000001.481
OG1v0000001	Olat	ENSORLG00000003133	OG1v0000001.338	NA	OG1v0000001.352	OG1v0000001.477	OG1v0000001.478	OG1v0000001.480	NA	NA	NA	NA	NA	NA	OG1v0000001.481
OG1v0000001	Olat	ENSORLG00000005882	OG1v0000001.338	NA	OG1v0000001.352	OG1v0000001.477	OG1v0000001.478	OG1v0000001.479	NA	NA	NA	NA	NA	NA	OG1v0000001.485
OG1v0000001	Olat	ENSORLG00000005894	OG1v0000001.338	NA	OG1v0000001.352	OG1v0000001.477	OG1v0000001.478	OG1v0000001.479	NA	NA	NA	NA	NA	NA	OG1v0000001.485
OG1v0000001	Olat	ENSORLG00000005900	OG1v0000001.338	NA	OG1v0000001.352	OG1v0000001.477	OG1v0000001.478	OG1v0000001.479	NA	NA	NA	NA	NA	NA	OG1v0000001.485
OG1v0000001	Olat	ENSORLG00000005904	OG1v0000001.338	NA	OG1v0000001.352	OG1v0000001.477	OG1v0000001.478	OG1v0000001.479	NA	NA	NA	NA	NA	NA	OG1v0000001.485
OG1v0000001	Olat	ENSORLG00000005908	OG1v0000001.338	NA	OG1v0000001.352	OG1v0000001.477	OG1v0000001.478	OG1v0000001.479	NA	NA	NA	NA	NA	NA	OG1v0000001.485
OG1v0000001	Olat	ENSORLG00000006064	OG1v0000001.338	NA	OG1v0000001.352	OG1v0000001.477	OG1v0000001.478	OG1v0000001.478	NA	NA	NA	NA	NA	NA	OG1v0000001.513
OG1v0000001	Olat	ENSORLG00000006195	OG1v0000001.338	NA	OG1v0000001.352	OG1v0000001.477	OG1v0000001.478	OG1v0000001.479	NA	NA	NA	NA	NA	NA	OG1v0000001.485
OG1v0000001	Olat	ENSORLG00000006214	OG1v0000001.338	NA	OG1v0000001.352	OG1v0000001.477	OG1v0000001.478	OG1v0000001.479	NA	NA	NA	NA	NA	NA	OG1v0000001.485
OG1v0000001	Olat	ENSORLG00000006248	OG1v0000001.338	NA	OG1v0000001.352	OG1v0000001.477	OG1v0000001.478	OG1v0000001.479	NA	NA	NA	NA	NA	NA	OG1v0000001.485
OG1v0000001	Olat	ENSORLG00000006302	OG1v0000001.338	NA	OG1v0000001.352	OG1v0000001.477	OG1v0000001.478	OG1v0000001.479	NA	NA	NA	NA	NA	NA	OG1v0000001.485
OG1v0000001	Olat	ENSORLG00000006305	OG1v0000001.338	NA	OG1v0000001.352	OG1v0000001.477	OG1v0000001.478	OG1v0000001.479	NA	NA	NA	NA	NA	NA	OG1v0000001.485
OG1v0000001	Olat	ENSORLG00000006308	OG1v0000001.338	NA	OG1v0000001.352	OG1v0000001.477	OG1v0000001.478	OG1v0000001.479	NA	NA	NA	NA	NA	NA	OG1v0000001.485
OG1v0000001	Olat	ENSORLG00000006311	OG1v0000001.338	NA	OG1v0000001.352	OG1v0000001.477	OG1v0000001.478	OG1v0000001.479	NA	NA	NA	NA	NA	NA	OG1v0000001.485
OG1v0000001	Olat	ENSORLG00000006394	OG1v0000001.338	NA	OG1v0000001.352	OG1v0000001.477	OG1v0000001.478	OG1v0000001.479	NA	NA	NA	NA	NA	NA	OG1v0000001.485
OG1v0000001	Olat	ENSORLG00000006417	OG1v0000001.338	NA	OG1v0000001.352	OG1v0000001.477	OG1v0000001.478	OG1v0000001.479	NA	NA	NA	NA	NA	NA	OG1v0000001.485
OG1v0000001	Olat	ENSORLG00000006437	OG1v0000001.338	NA	OG1v0000001.352	OG1v0000001.477	OG1v0000001.478	OG1v0000001.479	NA	NA	NA	NA	NA	NA	OG1v0000001.485
OG1v0000001	Olat	ENSORLG00000006517	OG1v0000001.338	NA	OG1v0000001.352	OG1v0000001.477	OG1v0000001.478	OG1v0000001.479	NA	NA	NA	NA	NA	NA	OG1v0000001.485
OG1v0000001	Olat	ENSORLG00000006522	OG1v0000001.338	NA	OG1v0000001.352	OG1v0000001.477	OG1v0000001.478	OG1v0000001.479	NA	NA	NA	NA	NA	NA	OG1v0000001.485
OG1v0000001	Olat	ENSORLG00000006531	OG1v0000001.338	NA	OG1v0000001.352	OG1v0000001.477	OG1v0000001.478	OG1v0000001.479	NA	NA	NA	NA	NA	NA	OG1v0000001.485
OG1v0000001	Olat	ENSORLG00000007165	OG1v0000001.338	NA	OG1v0000001.352	OG1v0000001.477	OG1v0000001.478	OG1v0000001.479	NA	NA	NA	NA	NA	NA	OG1v0000001.485
OG1v0000001	Olat	ENSORLG00000010212	OG1v0000001.338	NA	OG1v0000001.352	OG1v0000001.477	OG1v0000001.478	OG1v0000001.479	NA	NA	NA	NA	NA	NA	OG1v0000001.485
OG1v0000001	Olat	ENSORLG00000010794	OG1v0000001.338	NA	OG1v0000001.352	OG1v0000001.477	OG1v0000001.478	OG1v0000001.479	NA	NA	NA	NA	NA	NA	OG1v0000001.485
OG1v0000001	Olat	ENSORLG00000010802	OG1v0000001.338	NA	OG1v0000001.352	OG1v0000001.477	OG1v0000001.478	OG1v0000001.479	NA	NA	NA	NA	NA	NA	OG1v0000001.485
OG1v0000001	Olat	ENSORLG00000012100	OG1v0000001.338	NA	OG1v0000001.341	OG1v0000001.342	OG1v0000001.343	OG1v0000001.344	NA	NA	NA	NA	NA	NA	OG1v0000001.6
OG1v0000001	Olat	ENSORLG00000012231	OG1v0000001.338	NA	OG1v0000001.352	OG1v0000001.477	OG1v0000001.478	OG1v0000001.479	NA	NA	NA	NA	NA	NA	OG1v0000001.485
OG1v0000001	Olat	ENSORLG00000012954	OG1v0000001.338	NA	OG1v0000001.352	OG1v0000001.477	OG1v0000001.478	OG1v0000001.479	NA	NA	NA	NA	NA	NA	OG1v0000001.485
OG1v0000001	Olat	ENSORLG00000016417	OG1v0000001.338	NA	OG1v0000001.352	OG1v0000001.477	OG1v0000001.478	OG1v0000001.479	NA	NA	NA	NA	NA	NA	OG1v0000001.485
OG1v0000001	Olat	ENSORLG00000017746	OG1v0000001.338	NA	OG1v0000001.352	OG1v0000001.361	OG1v0000001.362	OG1v0000001.362	NA	NA	NA	NA	NA	NA	OG1v0000001.25
OG1v0000001	Olat	ENSORLG00000018122	OG1v0000001.338	NA	OG1v0000001.352	OG1v0000001.477	OG1v0000001.478	OG1v0000001.479	NA	NA	NA	NA	NA	NA	OG1v0000001.485
OG1v0000001	Olat	ENSORLG00000019794	OG1v0000001.338	NA	OG1v0000001.352	OG1v0000001.477	OG1v0000001.478	OG1v0000001.478	NA	NA	NA	NA	NA	NA	OG1v0000001.513
OG1v0000001	Olat	ENSORLG00000019872	OG1v0000001.338	NA	OG1v0000001.352	OG1v0000001.477	OG1v0000001.478	OG1v0000001.479	NA	NA	NA	NA	NA	NA	OG1v0000001.485
OG1v0000001	Olat	ENSORLG00000020653	OG1v0000001.338	NA	OG1v0000001.352	OG1v0000001.477	OG1v0000001.478	OG1v0000001.479	NA	NA	NA	NA	NA	NA	OG1v0000001.485
OG1v0000001	Omyk	110489721	OG1v0000001.338	NA	OG1v0000001.352	OG1v0000001.404	OG1v0000001.405	NA	OG1v0000001.406	OG1v0000001.453	OG1v0000001.460	OG1v0000001.462	OG1v0000001.462	OG1v0000001.463	OG1v0000001.121
OG1v0000001	Omyk	110489722	OG1v0000001.338	NA	OG1v0000001.352	OG1v0000001.404	OG1v0000001.405	NA	OG1v0000001.406	OG1v0000001.455	OG1v0000001.456	OG1v0000001.456	OG1v0000001.457	OG1v0000001.458	OG1v0000001.114
OG1v0000001	Omyk	110489932	OG1v0000001.338	NA	OG1v0000001.352	OG1v0000001.522	OG1v0000001.529	NA	OG1v0000001.530	OG1v0000001.532	OG1v0000001.534	OG1v0000001.535	OG1v0000001.536	OG1v0000001.537	OG1v0000001.197
OG1v0000001	Omyk	110491257	OG1v0000001.338	NA	OG1v0000001.352	OG1v0000001.522	OG1v0000001.564	NA	OG1v0000001.578	OG1v0000001.578	OG1v0000001.578	OG1v0000001.578	OG1v0000001.578	OG1v0000001.578	OG1v0000001.578
OG1v0000001	Omyk	110491260	OG1v0000001.338	NA	OG1v0000001.352	OG1v0000001.522	OG1v0000001.561	NA	OG1v0000001.611	OG1v0000001.611	OG1v0000001.614	OG1v0000001.620	OG1v0000001.620	OG1v0000001.620	OG1v0000001.620
OG1v0000001	Omyk	110492158	OG1v0000001.338	NA	OG1v0000001.352	OG1v0000001.522	OG1v0000001.549	NA	OG1v0000001.550	OG1v0000001.551	OG1v0000001.552	OG1v0000001.553	OG1v0000001.554	OG1v0000001.554	OG1v0000001.214
OG1v0000001	Omyk	110492308	OG1v0000001.338	NA	OG1v0000001.352	OG1v0000001.404	OG1v0000001.405	NA	OG1v0000001.445	OG1v0000001.446	OG1v0000001.446	OG1v0000001.446	OG1v0000001.447	OG1v0000001.448	OG1v0000001.107
OG1v0000001	Omyk	110497304	OG1v0000001.338	NA	OG1v0000001.352	OG1v0000001.404	OG1v0000001.405	NA	OG1v0000001.405	OG1v0000001.473	OG1v0000001.473	OG1v0000001.474	OG1v0000001.475	OG1v0000001.476	OG1v0000001.138
OG1v0000001	Omyk	110499822	OG1v0000001.338	NA	OG1v0000001.352	OG1v0000001.522	OG1v0000001.565	NA	OG1v0000001.576	OG1v0000001.576	OG1v0000001.576	OG1v0000001.576	OG1v0000001.576	OG1v0000001.576	OG1v0000001.576
OG1v0000001	Omyk	110499828	OG1v0000001.338	NA	OG1v0000001.352	OG1v0000001.522	OG1v0000001.561	NA	OG1v0000001.611	OG1v0000001.611	OG1v0000001.613	OG1v0000001.630	OG1v0000001.630	OG1v0000001.630	OG1v0000001.630
OG1v0000001	Omyk	110499829	OG1v0000001.338	NA	OG1v0000001.352	OG1v0000001.522	OG1v0000001.561	NA	OG1v0000001.611	OG1v0000001.611	OG1v0000001.617	OG1v0000001.618	OG1v0000001.618	OG1v0000001.618	OG1v0000001.618
OG1v0000001	Omyk	110500645	OG1v0000001.338	NA	OG1v0000001.352	OG1v0000001.522	OG1v0000001.528	NA	OG1v0000001.662	OG1v0000001.664	OG1v0000001.665	OG1v0000001.666	OG1v0000001.667	OG1v0000001.668	OG1v0000001.329
OG1v0000001	Omyk	110511177	OG1v0000001.338	NA	OG1v0000001.352	OG1v0000001.518	OG1v0000001.337	NA	OG1v0000001.337	OG1v0000001.337	OG1v0000001.337	OG1v0000001.337	OG1v0000001.337	OG1v0000001.337	OG1v0000001.337
OG1v0000001	Omyk	110511242	OG1v0000001.338	NA	OG1v0000001.352	OG1v0000001.522	OG1v0000001.561	NA	OG1v0000001.611	OG1v0000001.611	OG1v0000001.614	OG1v0000001.620	OG1v0000001.620	OG1v0000001.620	OG1v0000001.620
OG1v0000001	Omyk	110511243	OG1v0000001.338	NA	OG1v0000001.352	OG1v0000001.522	OG1v0000001.561	NA	OG1v0000001.611	OG1v0000001.611	OG1v0000001.614	OG1v0000001.620	OG1v0000001.620	OG1v0000001.620	OG1v0000001.620
OG1v0000001	Omyk	110511408	OG1v0000001.338	NA	OG1v0000001.352	OG1v0000001.523	OG1v0000001.525	NA	OG1v0000001.187	OG1v0000001.187	OG1v0000001.187	OG1v0000001.187	OG1v0000001.187	OG1v0000001.187	OG1v0000001.187
OG1v0000001	Omyk	110511473	OG1v0000001.338	NA	OG1v0000001.352	OG1v0000001.522	OG1v0000001.563	NA	OG1v0000001.580	OG1v0000001.585	OG1v0000001.596	OG1v0000001.599	OG1v0000001.599	OG1v0000001.600	OG1v0000001.600
OG1v0000001	Omyk	110512473	OG1v0000001.338	NA	OG1v0000001.352	OG1v0000001.522	OG1v0000001.561	NA	OG1v0000001.611	OG1v0000001.611	OG1v0000001.614	OG1v0000001.620	OG1v0000001.620	OG1v0000001.620	OG1v0000001.620
OG1v0000001	Omyk	110512767	OG1v0000001.338	NA	OG1v0000001.352	OG1v0000001.522	OG1v0000001.561	NA	OG1v0000001.611	OG1v0000001.611	OG1v0000001.614	OG1v0000001.620	OG1v0000001.620	OG1v0000001.620	OG1v0000001.620
OG1v0000001	Omyk	110513114	OG1v0000001.338	NA	OG1v0000001.352	OG1v0000001.522	OG1v0000001.565	NA	OG1v0000001.576	OG1v0000001.576	OG1v0000001.576	OG1v0000001.576	OG1v0000001.576	OG1v0000001.576	OG1v0000001.576
OG1v0000001	Omyk	110513115	OG1v0000001.338	NA	OG1v0000001.352	OG1v0000001.522	OG1v0000001.561	NA	OG1v0000001.611	OG1v0000001.611	OG1v0000001.614	OG1v0000001.620	OG1v0000001.620	OG1v0000001.620	OG1v0000001.620
OG1v0000001	Omyk	110513557	OG1v0000001.338	NA	OG1v0000001.352	OG1v0000001.522	OG1v0000001.565	NA	OG1v0000001.576	OG1v0000001.576	OG1v0000001.576	OG1v0000001.576	OG1v0000001.576	OG1v0000001.576	OG1v0000001.576
OG1v0000001	Omyk	110513654	OG1v0000001.338	NA	OG1v0000001.352	OG1v0000001.522	OG1v0000001.561	NA	OG1v0000001.611	OG1v0000001.611	OG1v0000001.614	OG1v0000001.620	OG1v0000001.620	OG1v0000001.620	OG1v0000001.620
OG1v0000001	Omyk	110513725	OG1v0000001.338	NA	OG1v0000001.352	OG1v0000001.522	OG1v0000001.561	NA	OG1v0000001.611	OG1v0000001.611	OG1v0000001.611	OG1v0000001.636	OG1v0000001.289	OG1v0000001.289	OG1v0000001.289
OG1v0000001	Omyk	110513822	OG1v0000001.338	NA	OG1v0000001.352	OG1v0000001.522	OG1v0000001.561	NA	OG1v0000001.611	OG1v0000001.611	OG1v0000001.613	OG1v0000001.630	OG1v0000001.630	OG1v0000001.630	OG1v0000001.630
OG1v0000001	Omyk	110513987	OG1v0000001.338	NA	OG1v0000001.352	OG1v0000001.522	OG1v0000001.563	NA	OG1v0000001.580	OG1v0000001.588	OG1v0000001.593	OG1v0000001.240	OG1v0000001.240	OG1v0000001.240	OG1v0000001.240
OG1v0000001	Omyk	110513988	OG1v0000001.338	NA	OG1v0000001.352	OG1v0000001.522	OG1v0000001.561	NA	OG1v0000001.611	OG1v0000001.611	OG1v0000001.614	OG1v0000001.620	OG1v0000001.620	OG1v0000001.620	OG1v0000001.620
OG1v0000001	Omyk	110513989	OG1v0000001.338	NA	OG1v0000001.352	OG1v0000001.522	OG1v0000001.567	NA	OG1v0000001.224	OG1v0000001.224	OG1v0000001.224	OG1v0000001.224	OG1v0000001.224	OG1v0000001.224	OG1v0000001.224
OG1v0000001	Omyk	110513990	OG1v0000001.338	NA	OG1v0000001.352	OG1v0000001.522	OG1v0000001.561	NA	OG1v0000001.611	OG1v0000001.611	OG1v0000001.612	OG1v0000001.633	OG1v0000001.287	OG1v0000001.287	OG1v0000001.287
OG1v0000001	Omyk	110514151	OG1v0000001.338	NA	OG1v0000001.352	OG1v0000001.522	OG1v0000001.561	NA	OG1v0000001.611	OG1v0000001.611	OG1v0000001.613	OG1v0000001.630	OG1v0000001.630	OG1v0000001.630	OG1v0000001.630
OG1v0000001	Omyk	110515005	OG1v0000001.338	NA	OG1v0000001.352	OG1v0000001.522	OG1v0000001.561	NA	OG1v0000001.611	OG1v0000001.611	OG1v0000001.617	OG1v0000001.618	OG1v0000001.618	OG1v0000001.618	OG1v0000001.618
OG1v0000001	Omyk	110515197	OG1v0000001.338	NA	OG1v0000001.352	OG1v0000001.522	OG1v0000001.561	NA	OG1v0000001.611	OG1v0000001.611	OG1v0000001.613	OG1v0000001.630	OG1v0000001.630	OG1v0000001.630	OG1v0000001.630
OG1v0000001	Omyk	110515487	OG1v0000001.338	NA	OG1v0000001.352	OG1v0000001.524	OG1v0000001.185	NA	OG1v0000001.185	OG1v0000001.185	OG1v0000001.185	OG1v0000001.185	OG1v0000001.185	OG1v0000001.185	OG1v0000001.185
OG1v0000001	Omyk	110516150	OG1v0000001.338	NA	OG1v0000001.352	OG1v0000001.522	OG1v0000001.564	NA	OG1v0000001.578	OG1v0000001.578	OG1v0000001.578	OG1v0000001.578	OG1v0000001.578	OG1v0000001.578	OG1v0000001.578
OG1v0000001	Omyk	110516269	OG1v0000001.338	NA	OG1v0000001.352	OG1v0000001.522	OG1v0000001.561	NA	OG1v0000001.611	OG1v0000001.611	OG1v0000001.614	OG1v0000001.620	OG1v0000001.620	OG1v0000001.620	OG1v0000001.620
OG1v0000001	Omyk	110516776	OG1v0000001.338	NA	OG1v0000001.352	OG1v0000001.522	OG1v0000001.563	NA	OG1v0000001.580	OG1v0000001.580	OG1v0000001.610	OG1v0000001.610	OG1v0000001.263	OG1v0000001.263	OG1v0000001.263
OG1v0000001	Omyk	110516932	OG1v0000001.338	NA	OG1v0000001.352	OG1v0000001.521	OG1v0000001.182	NA	OG1v0000001.182	OG1v0000001.182	OG1v0000001.182	OG1v0000001.182	OG1v0000001.182	OG1v0000001.182	OG1v0000001.182
OG1v0000001	Omyk	110517408	OG1v0000001.338	NA	OG1v0000001.352	OG1v0000001.522	OG1v0000001.563	NA	OG1v0000001.580	OG1v0000001.581	OG1v0000001.609	OG1v0000001.609	OG1v0000001.261	OG1v0000001.261	OG1v0000001.261
OG1v0000001	Omyk	110517410	OG1v0000001.338	NA	OG1v0000001.352	OG1v0000001.522	OG1v0000001.564	NA	OG1v0000001.578	OG1v0000001.578	OG1v0000001.578	OG1v0000001.578	OG1v0000001.578	OG1v0000001.578	OG1v0000001.578
OG1v0000001	Omyk	110517700	OG1v0000001.338	NA	OG1v0000001.352	OG1v0000001.522	OG1v0000001.566	NA	OG1v0000001.575	OG1v0000001.575	OG1v0000001.575	OG1v0000001.226	OG1v0000001.226	OG1v0000001.226	OG1v0000001.226
OG1v0000001	Omyk	110517712	OG1v0000001.338	NA	OG1v0000001.352	OG1v0000001.522	OG1v0000001.561	NA	OG1v0000001.611	OG1v0000001.611	OG1v0000001.614	OG1v0000001.620	OG1v0000001.620	OG1v0000001.620	OG1v0000001.620
OG1v0000001	Omyk	110518290	OG1v0000001.338	NA	OG1v0000001.352	OG1v0000001.522	OG1v0000001.561	NA	OG1v0000001.611	OG1v0000001.611	OG1v0000001.611	OG1v0000001.639	OG1v0000001.293	OG1v0000001.293	OG1v0000001.293
OG1v0000001	Omyk	110518413	OG1v0000001.338	NA	OG1v0000001.352	OG1v0000001.520	OG1v0000001.183	NA	OG1v0000001.183	OG1v0000001.183	OG1v0000001.183	OG1v0000001.183	OG1v0000001.183	OG1v0000001.183	OG1v0000001.183
OG1v0000001	Omyk	110518677	OG1v0000001.338	NA	OG1v0000001.352	OG1v0000001.522	OG1v0000001.561	NA	OG1v0000001.611	OG1v0000001.611	OG1v0000001.611	OG1v0000001.640	OG1v0000001.295	OG1v0000001.295	OG1v0000001.295
OG1v0000001	Omyk	110518679	OG1v0000001.338	NA	OG1v0000001.352	OG1v0000001.522	OG1v0000001.561	NA	OG1v0000001.611	OG1v0000001.611	OG1v0000001.615	OG1v0000001.271	OG1v0000001.271	OG1v0000001.271	OG1v0000001.271
OG1v0000001	Omyk	110518824	OG1v0000001.338	NA	OG1v0000001.352	OG1v0000001.522	OG1v0000001.563	NA	OG1v0000001.580	OG1v0000001.585	OG1v0000001.597	OG1v0000001.246	OG1v0000001.246	OG1v0000001.246	OG1v0000001.246
OG1v0000001	Omyk	110519398	OG1v0000001.338	NA	OG1v0000001.352	OG1v0000001.522	OG1v0000001.561	NA	OG1v0000001.611	OG1v0000001.611	OG1v0000001.617	OG1v0000001.618	OG1v0000001.618	OG1v0000001.618	OG1v0000001.618
OG1v0000001	Omyk	110519399	OG1v0000001.338	NA	OG1v0000001.352	OG1v0000001.522	OG1v0000001.561	NA	OG1v0000001.611	OG1v0000001.611	OG1v0000001.616	OG1v0000001.270	OG1v0000001.270	OG1v0000001.270	OG1v0000001.270
OG1v0000001	Omyk	110521165	OG1v0000001.338	NA	OG1v0000001.352	OG1v0000001.522	OG1v0000001.561	NA	OG1v0000001.611	OG1v0000001.611	OG1v0000001.614	OG1v0000001.620	OG1v0000001.620	OG1v0000001.620	OG1v0000001.620
OG1v0000001	Omyk	110521260	OG1v0000001.338	NA	OG1v0000001.352	OG1v0000001.522	OG1v0000001.558	NA	OG1v0000001.643	OG1v0000001.643	OG1v0000001.643	OG1v0000001.643	OG1v0000001.644	OG1v0000001.302	OG1v0000001.302
OG1v0000001	Omyk	110521266	OG1v0000001.338	NA	OG1v0000001.352	OG1v0000001.404	OG1v0000001.405	NA	OG1v0000001.441	OG1v0000001.442	OG1v0000001.443	OG1v0000001.443	OG1v0000001.444	OG1v0000001.444	OG1v0000001.102
OG1v0000001	Omyk	110521270	OG1v0000001.338	NA	OG1v0000001.352	OG1v0000001.522	OG1v0000001.557	NA	OG1v0000001.649	OG1v0000001.649	OG1v0000001.649	OG1v0000001.650	OG1v0000001.651	OG1v0000001.652	OG1v0000001.310
OG1v0000001	Omyk	110521273	OG1v0000001.338	NA	OG1v0000001.352	OG1v0000001.522	OG1v0000001.557	NA	OG1v0000001.649	OG1v0000001.649	OG1v0000001.649	OG1v0000001.650	OG1v0000001.651	OG1v0000001.651	OG1v0000001.311
OG1v0000001	Omyk	110521274	OG1v0000001.338	NA	OG1v0000001.352	OG1v0000001.522	OG1v0000001.557	NA	OG1v0000001.649	OG1v0000001.649	OG1v0000001.649	OG1v0000001.653	OG1v0000001.312	OG1v0000001.312	OG1v0000001.312
OG1v0000001	Omyk	110521292	OG1v0000001.338	NA	OG1v0000001.352	OG1v0000001.522	OG1v0000001.556	NA	OG1v0000001.654	OG1v0000001.654	OG1v0000001.655	OG1v0000001.655	OG1v0000001.315	OG1v0000001.315	OG1v0000001.315
OG1v0000001	Omyk	110521295	OG1v0000001.338	NA	OG1v0000001.352	OG1v0000001.522	OG1v0000001.555	NA	OG1v0000001.656	OG1v0000001.656	OG1v0000001.657	OG1v0000001.659	OG1v0000001.659	OG1v0000001.659	OG1v0000001.319
OG1v0000001	Omyk	110521335	OG1v0000001.338	NA	OG1v0000001.352	OG1v0000001.404	OG1v0000001.405	NA	OG1v0000001.406	OG1v0000001.451	OG1v0000001.465	OG1v0000001.466	OG1v0000001.467	OG1v0000001.468	OG1v0000001.128
OG1v0000001	Omyk	110522727	OG1v0000001.338	NA	OG1v0000001.352	OG1v0000001.522	OG1v0000001.563	NA	OG1v0000001.580	OG1v0000001.585	OG1v0000001.596	OG1v0000001.599	OG1v0000001.599	OG1v0000001.600	OG1v0000001.600
OG1v0000001	Omyk	110529332	OG1v0000001.338	NA	OG1v0000001.352	OG1v0000001.404	OG1v0000001.405	NA	OG1v0000001.406	OG1v0000001.450	OG1v0000001.469	OG1v0000001.470	OG1v0000001.471	OG1v0000001.472	OG1v0000001.133
OG1v0000001	Omyk	110531793	OG1v0000001.338	NA	OG1v0000001.352	OG1v0000001.522	OG1v0000001.528	NA	OG1v0000001.662	OG1v0000001.669	OG1v0000001.670	OG1v0000001.671	OG1v0000001.672	OG1v0000001.673	OG1v0000001.335
OG1v0000001	Omyk	110534258	OG1v0000001.338	NA	OG1v0000001.341	OG1v0000001.342	OG1v0000001.343	NA	OG1v0000001.345	OG1v0000001.346	OG1v0000001.347	OG1v0000001.348	OG1v0000001.349	OG1v0000001.350	OG1v0000001.12
OG1v0000001	Salp	111950836	OG1v0000001.338	NA	OG1v0000001.341	OG1v0000001.342	OG1v0000001.343	NA	OG1v0000001.345	OG1v0000001.346	OG1v0000001.347	OG1v0000001.348	OG1v0000001.349	NA	OG1v0000001.10
OG1v0000001	Salp	111952609	OG1v0000001.338	NA	OG1v0000001.352	OG1v0000001.404	OG1v0000001.405	NA	OG1v0000001.406	OG1v0000001.451	OG1v0000001.465	OG1v0000001.466	OG1v0000001.467	NA	OG1v0000001.126
OG1v0000001	Salp	111953591	OG1v0000001.338	NA	OG1v0000001.352	OG1v0000001.404	OG1v0000001.405	NA	OG1v0000001.406	OG1v0000001.455	OG1v0000001.456	OG1v0000001.456	OG1v0000001.457	NA	OG1v0000001.112
OG1v0000001	Salp	111953592	OG1v0000001.338	NA	OG1v0000001.352	OG1v0000001.404	OG1v0000001.405	NA	OG1v0000001.406	OG1v0000001.453	OG1v0000001.460	OG1v0000001.462	OG1v0000001.462	NA	OG1v0000001.119
OG1v0000001	Salp	111953593	OG1v0000001.338	NA	OG1v0000001.352	OG1v0000001.404	OG1v0000001.405	NA	OG1v0000001.406	OG1v0000001.454	OG1v0000001.459	OG1v0000001.459	OG1v0000001.116	NA	OG1v0000001.116
OG1v0000001	Salp	111953812	OG1v0000001.338	NA	OG1v0000001.352	OG1v0000001.522	OG1v0000001.529	NA	OG1v0000001.530	OG1v0000001.532	OG1v0000001.534	OG1v0000001.538	OG1v0000001.198	NA	OG1v0000001.198
OG1v0000001	Salp	111953813	OG1v0000001.338	NA	OG1v0000001.352	OG1v0000001.522	OG1v0000001.529	NA	OG1v0000001.530	OG1v0000001.532	OG1v0000001.534	OG1v0000001.535	OG1v0000001.536	NA	OG1v0000001.195
OG1v0000001	Salp	111954091	OG1v0000001.338	NA	OG1v0000001.352	OG1v0000001.404	OG1v0000001.405	NA	OG1v0000001.406	OG1v0000001.450	OG1v0000001.469	OG1v0000001.470	OG1v0000001.471	NA	OG1v0000001.131
OG1v0000001	Salp	111954546	OG1v0000001.338	NA	OG1v0000001.352	OG1v0000001.522	OG1v0000001.528	NA	OG1v0000001.662	OG1v0000001.664	OG1v0000001.665	OG1v0000001.666	OG1v0000001.667	NA	OG1v0000001.327
OG1v0000001	Salp	111955972	OG1v0000001.338	NA	OG1v0000001.352	OG1v0000001.522	OG1v0000001.567	NA	OG1v0000001.572	OG1v0000001.574	OG1v0000001.574	OG1v0000001.574	OG1v0000001.222	NA	OG1v0000001.222
OG1v0000001	Salp	111956643	OG1v0000001.338	NA	OG1v0000001.352	OG1v0000001.364	OG1v0000001.365	NA	OG1v0000001.365	OG1v0000001.365	OG1v0000001.366	OG1v0000001.367	OG1v0000001.368	NA	OG1v0000001.29
OG1v0000001	Salp	111960446	OG1v0000001.338	NA	OG1v0000001.352	OG1v0000001.522	OG1v0000001.528	NA	OG1v0000001.662	OG1v0000001.669	OG1v0000001.670	OG1v0000001.671	OG1v0000001.672	NA	OG1v0000001.333
OG1v0000001	Salp	111962131	OG1v0000001.338	NA	OG1v0000001.352	OG1v0000001.404	OG1v0000001.405	NA	OG1v0000001.445	OG1v0000001.446	OG1v0000001.446	OG1v0000001.446	OG1v0000001.447	NA	OG1v0000001.105
OG1v0000001	Salp	111962453	OG1v0000001.338	NA	OG1v0000001.352	OG1v0000001.404	OG1v0000001.405	NA	OG1v0000001.405	OG1v0000001.473	OG1v0000001.473	OG1v0000001.474	OG1v0000001.475	NA	OG1v0000001.136
OG1v0000001	Salp	111971429	OG1v0000001.338	NA	OG1v0000001.352	OG1v0000001.522	OG1v0000001.555	NA	OG1v0000001.656	OG1v0000001.656	OG1v0000001.656	OG1v0000001.661	OG1v0000001.661	NA	OG1v0000001.322
OG1v0000001	Salp	111971778	OG1v0000001.338	NA	OG1v0000001.352	OG1v0000001.522	OG1v0000001.563	NA	OG1v0000001.580	OG1v0000001.585	OG1v0000001.596	OG1v0000001.599	OG1v0000001.599	NA	OG1v0000001.247
OG1v0000001	Salp	111971782	OG1v0000001.338	NA	OG1v0000001.352	OG1v0000001.522	OG1v0000001.555	NA	OG1v0000001.656	OG1v0000001.656	OG1v0000001.657	OG1v0000001.660	OG1v0000001.320	NA	OG1v0000001.320
OG1v0000001	Salp	111971928	OG1v0000001.338	NA	OG1v0000001.352	OG1v0000001.522	OG1v0000001.559	NA	OG1v0000001.642	OG1v0000001.642	OG1v0000001.642	OG1v0000001.642	OG1v0000001.299	NA	OG1v0000001.299
OG1v0000001	Salp	111971945	OG1v0000001.338	NA	OG1v0000001.352	OG1v0000001.522	OG1v0000001.558	NA	OG1v0000001.643	OG1v0000001.643	OG1v0000001.643	OG1v0000001.643	OG1v0000001.644	NA	OG1v0000001.301
OG1v0000001	Salp	111971960	OG1v0000001.338	NA	OG1v0000001.352	OG1v0000001.522	OG1v0000001.563	NA	OG1v0000001.580	OG1v0000001.582	OG1v0000001.603	OG1v0000001.603	OG1v0000001.254	NA	OG1v0000001.254
OG1v0000001	Salp	111972532	OG1v0000001.338	NA	OG1v0000001.352	OG1v0000001.404	OG1v0000001.405	NA	OG1v0000001.406	OG1v0000001.452	OG1v0000001.464	OG1v0000001.464	OG1v0000001.123	NA	OG1v0000001.123
OG1v0000001	Salp	112078044	OG1v0000001.338	NA	OG1v0000001.352	OG1v0000001.522	OG1v0000001.563	NA	OG1v0000001.580	OG1v0000001.587	OG1v0000001.595	OG1v0000001.242	OG1v0000001.242	NA	OG1v0000001.242
OG1v0000001	Ssal	106561065	OG1v0000001.338	NA	OG1v0000001.352	OG1v0000001.404	OG1v0000001.405	NA	OG1v0000001.445	OG1v0000001.446	OG1v0000001.446	OG1v0000001.446	NA	NA	OG1v0000001.108
OG1v0000001	Ssal	106561083	OG1v0000001.338	NA	OG1v0000001.352	OG1v0000001.522	OG1v0000001.549	NA	OG1v0000001.550	OG1v0000001.551	OG1v0000001.552	OG1v0000001.553	NA	NA	OG1v0000001.215
OG1v0000001	Ssal	106561285	OG1v0000001.338	NA	OG1v0000001.352	OG1v0000001.404	OG1v0000001.405	NA	OG1v0000001.405	OG1v0000001.473	OG1v0000001.473	OG1v0000001.474	NA	NA	OG1v0000001.139
OG1v0000001	Ssal	106561470	OG1v0000001.338	NA	OG1v0000001.352	OG1v0000001.522	OG1v0000001.562	NA	OG1v0000001.265	OG1v0000001.265	OG1v0000001.265	OG1v0000001.265	NA	NA	OG1v0000001.265
OG1v0000001	Ssal	106561471	OG1v0000001.338	NA	OG1v0000001.352	OG1v0000001.522	OG1v0000001.558	NA	OG1v0000001.643	OG1v0000001.643	OG1v0000001.643	OG1v0000001.643	NA	NA	OG1v0000001.645
OG1v0000001	Ssal	106561472	OG1v0000001.338	NA	OG1v0000001.352	OG1v0000001.522	OG1v0000001.563	NA	OG1v0000001.580	OG1v0000001.582	OG1v0000001.603	OG1v0000001.603	NA	NA	OG1v0000001.604
OG1v0000001	Ssal	106561475	OG1v0000001.338	NA	OG1v0000001.352	OG1v0000001.522	OG1v0000001.558	NA	OG1v0000001.643	OG1v0000001.643	OG1v0000001.643	OG1v0000001.643	NA	NA	OG1v0000001.645
OG1v0000001	Ssal	106561501	OG1v0000001.338	NA	OG1v0000001.352	OG1v0000001.522	OG1v0000001.558	NA	OG1v0000001.643	OG1v0000001.643	OG1v0000001.643	OG1v0000001.643	NA	NA	OG1v0000001.645
OG1v0000001	Ssal	106561572	OG1v0000001.338	NA	OG1v0000001.352	OG1v0000001.522	OG1v0000001.563	NA	OG1v0000001.580	OG1v0000001.582	OG1v0000001.603	OG1v0000001.603	NA	NA	OG1v0000001.604
OG1v0000001	Ssal	106561576	OG1v0000001.338	NA	OG1v0000001.352	OG1v0000001.522	OG1v0000001.561	NA	OG1v0000001.611	OG1v0000001.611	OG1v0000001.611	OG1v0000001.635	NA	NA	OG1v0000001.292
OG1v0000001	Ssal	106561579	OG1v0000001.338	NA	OG1v0000001.352	OG1v0000001.522	OG1v0000001.563	NA	OG1v0000001.580	OG1v0000001.584	OG1v0000001.250	OG1v0000001.250	NA	NA	OG1v0000001.250
OG1v0000001	Ssal	106568982	OG1v0000001.338	NA	OG1v0000001.352	OG1v0000001.522	OG1v0000001.567	NA	OG1v0000001.571	OG1v0000001.571	OG1v0000001.219	OG1v0000001.219	NA	NA	OG1v0000001.219
OG1v0000001	Ssal	106569374	OG1v0000001.338	NA	OG1v0000001.352	OG1v0000001.364	OG1v0000001.365	NA	OG1v0000001.365	OG1v0000001.365	OG1v0000001.366	OG1v0000001.367	NA	NA	OG1v0000001.31
OG1v0000001	Ssal	106570977	OG1v0000001.338	NA	OG1v0000001.352	OG1v0000001.522	OG1v0000001.558	NA	OG1v0000001.643	OG1v0000001.643	OG1v0000001.643	OG1v0000001.643	NA	NA	OG1v0000001.645
OG1v0000001	Ssal	106571122	OG1v0000001.338	NA	OG1v0000001.352	OG1v0000001.404	OG1v0000001.405	NA	OG1v0000001.406	OG1v0000001.450	OG1v0000001.469	OG1v0000001.470	NA	NA	OG1v0000001.134
OG1v0000001	Ssal	106573470	OG1v0000001.338	NA	OG1v0000001.352	OG1v0000001.404	OG1v0000001.405	NA	OG1v0000001.406	OG1v0000001.451	OG1v0000001.465	OG1v0000001.466	NA	NA	OG1v0000001.129
OG1v0000001	Ssal	106574369	OG1v0000001.338	NA	OG1v0000001.352	OG1v0000001.522	OG1v0000001.561	NA	OG1v0000001.611	OG1v0000001.611	OG1v0000001.612	OG1v0000001.633	NA	NA	OG1v0000001.288
OG1v0000001	Ssal	106577583	OG1v0000001.338	NA	OG1v0000001.352	OG1v0000001.522	OG1v0000001.528	NA	OG1v0000001.662	OG1v0000001.669	OG1v0000001.670	OG1v0000001.671	NA	NA	OG1v0000001.336
OG1v0000001	Ssal	106579608	OG1v0000001.338	NA	OG1v0000001.352	OG1v0000001.404	OG1v0000001.405	NA	OG1v0000001.406	OG1v0000001.452	OG1v0000001.464	OG1v0000001.464	NA	NA	OG1v0000001.124
OG1v0000001	Ssal	106584633	OG1v0000001.338	NA	OG1v0000001.352	OG1v0000001.522	OG1v0000001.556	NA	OG1v0000001.654	OG1v0000001.654	OG1v0000001.655	OG1v0000001.655	NA	NA	OG1v0000001.316
OG1v0000001	Ssal	106584634	OG1v0000001.338	NA	OG1v0000001.352	OG1v0000001.522	OG1v0000001.555	NA	OG1v0000001.656	OG1v0000001.656	OG1v0000001.657	OG1v0000001.660	NA	NA	OG1v0000001.321
OG1v0000001	Ssal	106584638	OG1v0000001.338	NA	OG1v0000001.352	OG1v0000001.522	OG1v0000001.563	NA	OG1v0000001.580	OG1v0000001.585	OG1v0000001.597	OG1v0000001.245	NA	NA	OG1v0000001.245
OG1v0000001	Ssal	106584665	OG1v0000001.338	NA	OG1v0000001.352	OG1v0000001.522	OG1v0000001.559	NA	OG1v0000001.642	OG1v0000001.642	OG1v0000001.642	OG1v0000001.642	NA	NA	OG1v0000001.300
OG1v0000001	Ssal	106584667	OG1v0000001.338	NA	OG1v0000001.352	OG1v0000001.522	OG1v0000001.563	NA	OG1v0000001.580	OG1v0000001.583	OG1v0000001.601	OG1v0000001.602	NA	NA	OG1v0000001.252
OG1v0000001	Ssal	106584676	OG1v0000001.338	NA	OG1v0000001.352	OG1v0000001.522	OG1v0000001.557	NA	OG1v0000001.649	OG1v0000001.649	OG1v0000001.649	OG1v0000001.653	NA	NA	OG1v0000001.313
OG1v0000001	Ssal	106584677	OG1v0000001.338	NA	OG1v0000001.352	OG1v0000001.404	OG1v0000001.405	NA	OG1v0000001.441	OG1v0000001.442	OG1v0000001.443	OG1v0000001.443	NA	NA	OG1v0000001.103
OG1v0000001	Ssal	106587644	OG1v0000001.338	NA	OG1v0000001.352	OG1v0000001.522	OG1v0000001.561	NA	OG1v0000001.611	OG1v0000001.611	OG1v0000001.611	OG1v0000001.636	NA	NA	OG1v0000001.637
OG1v0000001	Ssal	106587646	OG1v0000001.338	NA	OG1v0000001.352	OG1v0000001.522	OG1v0000001.561	NA	OG1v0000001.611	OG1v0000001.611	OG1v0000001.611	OG1v0000001.640	NA	NA	OG1v0000001.296
OG1v0000001	Ssal	106588325	OG1v0000001.338	NA	OG1v0000001.352	OG1v0000001.522	OG1v0000001.567	NA	OG1v0000001.572	OG1v0000001.574	OG1v0000001.574	OG1v0000001.574	NA	NA	OG1v0000001.223
OG1v0000001	Ssal	106590148	OG1v0000001.338	NA	OG1v0000001.352	OG1v0000001.522	OG1v0000001.529	NA	OG1v0000001.530	OG1v0000001.532	OG1v0000001.534	OG1v0000001.538	NA	NA	OG1v0000001.539
OG1v0000001	Ssal	106590150	OG1v0000001.338	NA	OG1v0000001.352	OG1v0000001.522	OG1v0000001.529	NA	OG1v0000001.530	OG1v0000001.532	OG1v0000001.534	OG1v0000001.538	NA	NA	OG1v0000001.539
OG1v0000001	Ssal	106590354	OG1v0000001.338	NA	OG1v0000001.352	OG1v0000001.404	OG1v0000001.405	NA	OG1v0000001.406	OG1v0000001.454	OG1v0000001.459	OG1v0000001.459	NA	NA	OG1v0000001.117
OG1v0000001	Ssal	106590355	OG1v0000001.338	NA	OG1v0000001.352	OG1v0000001.404	OG1v0000001.405	NA	OG1v0000001.406	OG1v0000001.453	OG1v0000001.460	OG1v0000001.122	NA	NA	OG1v0000001.122
OG1v0000001	Ssal	106590357	OG1v0000001.338	NA	OG1v0000001.352	OG1v0000001.404	OG1v0000001.405	NA	OG1v0000001.406	OG1v0000001.455	OG1v0000001.456	OG1v0000001.456	NA	NA	OG1v0000001.115
OG1v0000001	Ssal	106591184	OG1v0000001.338	NA	OG1v0000001.352	OG1v0000001.522	OG1v0000001.563	NA	OG1v0000001.580	OG1v0000001.582	OG1v0000001.603	OG1v0000001.603	NA	NA	OG1v0000001.604
OG1v0000001	Ssal	106591377	OG1v0000001.338	NA	OG1v0000001.352	OG1v0000001.522	OG1v0000001.561	NA	OG1v0000001.611	OG1v0000001.611	OG1v0000001.611	OG1v0000001.639	NA	NA	OG1v0000001.294
OG1v0000001	Ssal	106591596	OG1v0000001.338	NA	OG1v0000001.352	OG1v0000001.522	OG1v0000001.560	NA	OG1v0000001.641	OG1v0000001.641	OG1v0000001.641	OG1v0000001.641	NA	NA	OG1v0000001.641
OG1v0000001	Ssal	106593566	OG1v0000001.338	NA	OG1v0000001.352	OG1v0000001.522	OG1v0000001.563	NA	OG1v0000001.580	OG1v0000001.580	OG1v0000001.610	OG1v0000001.610	NA	NA	OG1v0000001.264
OG1v0000001	Ssal	106593683	OG1v0000001.338	NA	OG1v0000001.352	OG1v0000001.522	OG1v0000001.561	NA	OG1v0000001.611	OG1v0000001.611	OG1v0000001.611	OG1v0000001.636	NA	NA	OG1v0000001.637
OG1v0000001	Ssal	106595802	OG1v0000001.338	NA	OG1v0000001.352	OG1v0000001.522	OG1v0000001.563	NA	OG1v0000001.580	OG1v0000001.583	OG1v0000001.601	OG1v0000001.601	NA	NA	OG1v0000001.253
OG1v0000001	Ssal	106595825	OG1v0000001.338	NA	OG1v0000001.352	OG1v0000001.522	OG1v0000001.563	NA	OG1v0000001.580	OG1v0000001.582	OG1v0000001.603	OG1v0000001.603	NA	NA	OG1v0000001.604
OG1v0000001	Ssal	106595875	OG1v0000001.338	NA	OG1v0000001.352	OG1v0000001.522	OG1v0000001.563	NA	OG1v0000001.580	OG1v0000001.581	OG1v0000001.609	OG1v0000001.609	NA	NA	OG1v0000001.262
OG1v0000001	Ssal	106597803	OG1v0000001.338	NA	OG1v0000001.352	OG1v0000001.522	OG1v0000001.563	NA	OG1v0000001.580	OG1v0000001.582	OG1v0000001.603	OG1v0000001.603	NA	NA	OG1v0000001.604
OG1v0000001	Ssal	106597924	OG1v0000001.338	NA	OG1v0000001.352	OG1v0000001.522	OG1v0000001.529	NA	OG1v0000001.530	OG1v0000001.532	OG1v0000001.534	OG1v0000001.538	NA	NA	OG1v0000001.539
OG1v0000001	Ssal	106597928	OG1v0000001.338	NA	OG1v0000001.352	OG1v0000001.522	OG1v0000001.529	NA	OG1v0000001.530	OG1v0000001.532	OG1v0000001.534	OG1v0000001.538	NA	NA	OG1v0000001.539
OG1v0000001	Ssal	106599139	OG1v0000001.338	NA	OG1v0000001.352	OG1v0000001.522	OG1v0000001.563	NA	OG1v0000001.580	OG1v0000001.582	OG1v0000001.603	OG1v0000001.603	NA	NA	OG1v0000001.604
OG1v0000001	Ssal	106599557	OG1v0000001.338	NA	OG1v0000001.352	OG1v0000001.514	OG1v0000001.515	NA	OG1v0000001.515	OG1v0000001.515	OG1v0000001.178	OG1v0000001.178	NA	NA	OG1v0000001.178
OG1v0000001	Ssal	106602865	OG1v0000001.338	NA	OG1v0000001.341	OG1v0000001.342	OG1v0000001.343	NA	OG1v0000001.345	OG1v0000001.346	OG1v0000001.347	OG1v0000001.348	NA	NA	OG1v0000001.13
OG1v0000001	Ssal	106603685	OG1v0000001.338	NA	OG1v0000001.352	OG1v0000001.522	OG1v0000001.560	NA	OG1v0000001.641	OG1v0000001.641	OG1v0000001.641	OG1v0000001.641	NA	NA	OG1v0000001.641
OG1v0000001	Ssal	106604343	OG1v0000001.338	NA	OG1v0000001.352	OG1v0000001.522	OG1v0000001.558	NA	OG1v0000001.643	OG1v0000001.643	OG1v0000001.643	OG1v0000001.643	NA	NA	OG1v0000001.645
OG1v0000001	Ssal	106608645	OG1v0000001.338	NA	OG1v0000001.352	OG1v0000001.522	OG1v0000001.528	NA	OG1v0000001.662	OG1v0000001.664	OG1v0000001.665	OG1v0000001.666	NA	NA	OG1v0000001.330
OG1v0000001	Tthy	Tthy2_00003033	OG1v0000001.338	NA	OG1v0000001.352	OG1v0000001.522	OG1v0000001.567	NA	OG1v0000001.571	OG1v0000001.571	NA	NA	NA	NA	OG1v0000001.218
OG1v0000001	Tthy	Tthy2_00010738	OG1v0000001.338	NA	OG1v0000001.352	OG1v0000001.522	OG1v0000001.549	NA	OG1v0000001.550	OG1v0000001.551	NA	NA	NA	NA	OG1v0000001.211
OG1v0000001	Tthy	Tthy2_00020789	OG1v0000001.338	NA	OG1v0000001.341	OG1v0000001.342	OG1v0000001.343	NA	OG1v0000001.345	OG1v0000001.346	NA	NA	NA	NA	OG1v0000001.8
OG1v0000001	Tthy	Tthy2_00039842	OG1v0000001.338	NA	OG1v0000001.352	OG1v0000001.364	OG1v0000001.365	NA	OG1v0000001.365	OG1v0000001.365	NA	NA	NA	NA	OG1v0000001.27
OG1v0000001	Tthy	Tthy2_00058532	OG1v0000001.338	NA	OG1v0000001.352	OG1v0000001.522	OG1v0000001.556	NA	OG1v0000001.654	OG1v0000001.654	NA	NA	NA	NA	OG1v0000001.314
OG1v0000001	Tthy	Tthy2_00073876	OG1v0000001.338	NA	OG1v0000001.352	OG1v0000001.514	OG1v0000001.515	NA	OG1v0000001.515	OG1v0000001.515	NA	NA	NA	NA	OG1v0000001.177
OG1v0000001	Tthy	Tthy2_00084672	OG1v0000001.338	NA	OG1v0000001.352	OG1v0000001.404	OG1v0000001.405	NA	OG1v0000001.441	OG1v0000001.442	NA	NA	NA	NA	OG1v0000001.100
OG1v0000001	Tthy	Tthy2_00086805	OG1v0000001.338	NA	OG1v0000001.352	OG1v0000001.522	OG1v0000001.563	NA	OG1v0000001.580	OG1v0000001.588	NA	NA	NA	NA	OG1v0000001.233
OG1v0000001	Tthy	Tthy2_00106542	OG1v0000001.338	NA	OG1v0000001.352	OG1v0000001.522	OG1v0000001.529	NA	OG1v0000001.530	OG1v0000001.532	NA	NA	NA	NA	OG1v0000001.533
OG1v0000001	Tthy	Tthy2_00106592	OG1v0000001.338	NA	OG1v0000001.352	OG1v0000001.522	OG1v0000001.529	NA	OG1v0000001.530	OG1v0000001.532	NA	NA	NA	NA	OG1v0000001.533
OG1v0000001	Tthy	Tthy2_00107275	OG1v0000001.338	NA	OG1v0000001.352	OG1v0000001.404	OG1v0000001.405	NA	OG1v0000001.406	OG1v0000001.455	NA	NA	NA	NA	OG1v0000001.111
OG1v0000001	Tthy	Tthy2_00112160	OG1v0000001.338	NA	OG1v0000001.352	OG1v0000001.522	OG1v0000001.528	NA	OG1v0000001.662	OG1v0000001.664	NA	NA	NA	NA	OG1v0000001.325
OG1v0000001	Tthy	Tthy2_00127360	OG1v0000001.338	NA	OG1v0000001.352	OG1v0000001.522	OG1v0000001.528	NA	OG1v0000001.662	OG1v0000001.669	NA	NA	NA	NA	OG1v0000001.331
OG1v0000002	Drer	ENSDARG00000073708	OG1v0000002.323	NA	OG1v0000002.330	OG1v0000002.331	NA	NA	NA	NA	NA	NA	NA	NA	OG1v0000002.333
OG1v0000002	Drer	ENSDARG00000090304	OG1v0000002.323	NA	OG1v0000002.330	OG1v0000002.331	NA	NA	NA	NA	NA	NA	NA	NA	OG1v0000002.333
OG1v0000002	Drer	ENSDARG00000097928	OG1v0000002.323	NA	OG1v0000002.330	OG1v0000002.331	NA	NA	NA	NA	NA	NA	NA	NA	OG1v0000002.333
OG1v0000002	Drer	ENSDARG00000098991	OG1v0000002.323	NA	OG1v0000002.330	OG1v0000002.331	NA	NA	NA	NA	NA	NA	NA	NA	OG1v0000002.333
OG1v0000002	Drer	ENSDARG00000101056	OG1v0000002.323	NA	OG1v0000002.330	OG1v0000002.331	NA	NA	NA	NA	NA	NA	NA	NA	OG1v0000002.333
OG1v0000002	Drer	ENSDARG00000102154	OG1v0000002.323	NA	OG1v0000002.330	OG1v0000002.331	NA	NA	NA	NA	NA	NA	NA	NA	OG1v0000002.333
OG1v0000002	Drer	ENSDARG00000103751	OG1v0000002.323	NA	OG1v0000002.330	OG1v0000002.331	NA	NA	NA	NA	NA	NA	NA	NA	OG1v0000002.333
OG1v0000002	Drer	ENSDARG00000105816	OG1v0000002.323	NA	OG1v0000002.330	OG1v0000002.331	NA	NA	NA	NA	NA	NA	NA	NA	OG1v0000002.333
OG1v0000002	Drer	ENSDARG00000114947	OG1v0000002.323	NA	OG1v0000002.330	OG1v0000002.331	NA	NA	NA	NA	NA	NA	NA	NA	OG1v0000002.333
OG1v0000002	Eluc	105005700	OG1v0000002.323	NA	OG1v0000002.330	OG1v0000002.331	OG1v0000002.341	NA	OG1v0000002.522	NA	NA	NA	NA	NA	OG1v0000002.523
OG1v0000002	Eluc	105005712	OG1v0000002.323	NA	OG1v0000002.330	OG1v0000002.331	OG1v0000002.341	NA	OG1v0000002.522	NA	NA	NA	NA	NA	OG1v0000002.523
OG1v0000002	Eluc	105006306	OG1v0000002.323	NA	OG1v0000002.330	OG1v0000002.331	OG1v0000002.341	NA	OG1v0000002.353	NA	NA	NA	NA	NA	OG1v0000002.30
OG1v0000002	Eluc	105006310	OG1v0000002.323	NA	OG1v0000002.330	OG1v0000002.331	OG1v0000002.341	NA	OG1v0000002.428	NA	NA	NA	NA	NA	OG1v0000002.429
OG1v0000002	Eluc	105006312	OG1v0000002.323	NA	OG1v0000002.330	OG1v0000002.331	OG1v0000002.341	NA	OG1v0000002.406	NA	NA	NA	NA	NA	OG1v0000002.407
OG1v0000002	Eluc	105006315	OG1v0000002.323	NA	OG1v0000002.330	OG1v0000002.331	OG1v0000002.341	NA	OG1v0000002.406	NA	NA	NA	NA	NA	OG1v0000002.407
OG1v0000002	Eluc	105006316	OG1v0000002.323	NA	OG1v0000002.330	OG1v0000002.331	OG1v0000002.341	NA	OG1v0000002.406	NA	NA	NA	NA	NA	OG1v0000002.407
OG1v0000002	Eluc	105006319	OG1v0000002.323	NA	OG1v0000002.330	OG1v0000002.331	OG1v0000002.341	NA	OG1v0000002.383	NA	NA	NA	NA	NA	OG1v0000002.60
OG1v0000002	Eluc	105009203	OG1v0000002.323	NA	OG1v0000002.330	OG1v0000002.331	OG1v0000002.341	NA	OG1v0000002.482	NA	NA	NA	NA	NA	OG1v0000002.155
OG1v0000002	Eluc	105009206	OG1v0000002.323	NA	OG1v0000002.330	OG1v0000002.331	OG1v0000002.341	NA	OG1v0000002.493	NA	NA	NA	NA	NA	OG1v0000002.164
OG1v0000002	Eluc	105009207	OG1v0000002.323	NA	OG1v0000002.330	OG1v0000002.331	OG1v0000002.341	NA	OG1v0000002.465	NA	NA	NA	NA	NA	OG1v0000002.142
OG1v0000002	Eluc	105010320	OG1v0000002.323	NA	OG1v0000002.330	OG1v0000002.331	OG1v0000002.341	NA	OG1v0000002.428	NA	NA	NA	NA	NA	OG1v0000002.429
OG1v0000002	Eluc	105030075	OG1v0000002.323	NA	OG1v0000002.330	OG1v0000002.331	OG1v0000002.341	NA	OG1v0000002.344	NA	NA	NA	NA	NA	OG1v0000002.345
OG1v0000002	Eluc	105030077	OG1v0000002.323	NA	OG1v0000002.330	OG1v0000002.331	OG1v0000002.341	NA	OG1v0000002.344	NA	NA	NA	NA	NA	OG1v0000002.345
OG1v0000002	Eluc	105031404	OG1v0000002.323	NA	OG1v0000002.330	OG1v0000002.331	OG1v0000002.341	NA	OG1v0000002.471	NA	NA	NA	NA	NA	OG1v0000002.145
OG1v0000002	Eluc	105031597	OG1v0000002.323	NA	OG1v0000002.330	OG1v0000002.331	OG1v0000002.341	NA	OG1v0000002.474	NA	NA	NA	NA	NA	OG1v0000002.150
OG1v0000002	Eluc	106023788	OG1v0000002.323	NA	OG1v0000002.330	OG1v0000002.331	OG1v0000002.341	NA	OG1v0000002.468	NA	NA	NA	NA	NA	OG1v0000002.144
OG1v0000002	Eluc	109614657	OG1v0000002.323	NA	OG1v0000002.330	OG1v0000002.331	OG1v0000002.341	NA	OG1v0000002.372	NA	NA	NA	NA	NA	OG1v0000002.47
OG1v0000002	Eluc	109615240	OG1v0000002.323	NA	OG1v0000002.330	OG1v0000002.331	OG1v0000002.341	NA	OG1v0000002.428	NA	NA	NA	NA	NA	OG1v0000002.429
OG1v0000002	Gacu	ENSGACG00000003023	OG1v0000002.323	NA	OG1v0000002.330	OG1v0000002.331	OG1v0000002.18	OG1v0000002.18	NA	NA	NA	NA	NA	NA	OG1v0000002.18
OG1v0000002	Hhuc	CIGENE-Hucho-qnd.11398	OG1v0000002.323	NA	OG1v0000002.330	OG1v0000002.331	OG1v0000002.341	NA	OG1v0000002.470	OG1v0000002.472	OG1v0000002.472	NA	NA	NA	OG1v0000002.147
OG1v0000002	Hhuc	CIGENE-Hucho-qnd.12636	OG1v0000002.323	NA	OG1v0000002.330	OG1v0000002.331	OG1v0000002.341	NA	OG1v0000002.388	OG1v0000002.389	OG1v0000002.391	NA	NA	NA	OG1v0000002.66
OG1v0000002	Hhuc	CIGENE-Hucho-qnd.1508	OG1v0000002.323	NA	OG1v0000002.330	OG1v0000002.331	OG1v0000002.341	NA	OG1v0000002.485	OG1v0000002.495	OG1v0000002.499	NA	NA	NA	OG1v0000002.501
OG1v0000002	Hhuc	CIGENE-Hucho-qnd.17488	OG1v0000002.323	NA	OG1v0000002.330	OG1v0000002.331	OG1v0000002.341	NA	OG1v0000002.485	OG1v0000002.495	OG1v0000002.499	NA	NA	NA	OG1v0000002.501
OG1v0000002	Hhuc	CIGENE-Hucho-qnd.17600	OG1v0000002.323	NA	OG1v0000002.330	OG1v0000002.331	OG1v0000002.341	NA	OG1v0000002.484	OG1v0000002.507	OG1v0000002.509	NA	NA	NA	OG1v0000002.180
OG1v0000002	Hhuc	CIGENE-Hucho-qnd.18801	OG1v0000002.323	NA	OG1v0000002.330	OG1v0000002.331	OG1v0000002.341	NA	OG1v0000002.466	OG1v0000002.596	OG1v0000002.601	NA	NA	NA	OG1v0000002.602
OG1v0000002	Hhuc	CIGENE-Hucho-qnd.18812	OG1v0000002.323	NA	OG1v0000002.330	OG1v0000002.331	OG1v0000002.341	NA	OG1v0000002.354	OG1v0000002.355	OG1v0000002.358	NA	NA	NA	OG1v0000002.359
OG1v0000002	Hhuc	CIGENE-Hucho-qnd.21664	OG1v0000002.323	NA	OG1v0000002.330	OG1v0000002.331	OG1v0000002.341	NA	OG1v0000002.383	OG1v0000002.385	OG1v0000002.385	NA	NA	NA	OG1v0000002.63
OG1v0000002	Hhuc	CIGENE-Hucho-qnd.21665	OG1v0000002.323	NA	OG1v0000002.330	OG1v0000002.331	OG1v0000002.341	NA	OG1v0000002.404	OG1v0000002.417	OG1v0000002.417	NA	NA	NA	OG1v0000002.91
OG1v0000002	Hhuc	CIGENE-Hucho-qnd.21669	OG1v0000002.323	NA	OG1v0000002.330	OG1v0000002.331	OG1v0000002.341	NA	OG1v0000002.354	OG1v0000002.355	OG1v0000002.358	NA	NA	NA	OG1v0000002.359
OG1v0000002	Hhuc	CIGENE-Hucho-qnd.22441	OG1v0000002.323	NA	OG1v0000002.330	OG1v0000002.331	OG1v0000002.341	NA	OG1v0000002.354	OG1v0000002.355	OG1v0000002.363	NA	NA	NA	OG1v0000002.40
OG1v0000002	Hhuc	CIGENE-Hucho-qnd.24022	OG1v0000002.323	NA	OG1v0000002.330	OG1v0000002.331	OG1v0000002.341	NA	OG1v0000002.466	OG1v0000002.596	OG1v0000002.601	NA	NA	NA	OG1v0000002.602
OG1v0000002	Hhuc	CIGENE-Hucho-qnd.25571	OG1v0000002.323	NA	OG1v0000002.330	OG1v0000002.331	OG1v0000002.341	NA	OG1v0000002.485	OG1v0000002.495	OG1v0000002.505	NA	NA	NA	OG1v0000002.177
OG1v0000002	Hhuc	CIGENE-Hucho-qnd.28629	OG1v0000002.323	NA	OG1v0000002.330	OG1v0000002.331	OG1v0000002.341	NA	OG1v0000002.427	OG1v0000002.439	OG1v0000002.452	NA	NA	NA	OG1v0000002.126
OG1v0000002	Hhuc	CIGENE-Hucho-qnd.35763	OG1v0000002.323	NA	OG1v0000002.330	OG1v0000002.331	OG1v0000002.341	NA	OG1v0000002.342	OG1v0000002.347	OG1v0000002.348	NA	NA	NA	OG1v0000002.25
OG1v0000002	Hhuc	CIGENE-Hucho-qnd.38582	OG1v0000002.323	NA	OG1v0000002.330	OG1v0000002.331	OG1v0000002.341	NA	OG1v0000002.520	OG1v0000002.550	OG1v0000002.554	NA	NA	NA	OG1v0000002.223
OG1v0000002	Hhuc	CIGENE-Hucho-qnd.42121	OG1v0000002.323	NA	OG1v0000002.330	OG1v0000002.331	OG1v0000002.341	NA	OG1v0000002.371	OG1v0000002.373	OG1v0000002.374	NA	NA	NA	OG1v0000002.49
OG1v0000002	Hhuc	CIGENE-Hucho-qnd.4223	OG1v0000002.323	NA	OG1v0000002.330	OG1v0000002.331	OG1v0000002.341	NA	OG1v0000002.466	OG1v0000002.596	OG1v0000002.633	NA	NA	NA	OG1v0000002.309
OG1v0000002	Hhuc	CIGENE-Hucho-qnd.42397	OG1v0000002.323	NA	OG1v0000002.330	OG1v0000002.331	OG1v0000002.341	NA	OG1v0000002.520	OG1v0000002.550	OG1v0000002.558	NA	NA	NA	OG1v0000002.226
OG1v0000002	Hhuc	CIGENE-Hucho-qnd.42399	OG1v0000002.323	NA	OG1v0000002.330	OG1v0000002.331	OG1v0000002.341	NA	OG1v0000002.521	OG1v0000002.528	OG1v0000002.531	NA	NA	NA	OG1v0000002.200
OG1v0000002	Hhuc	CIGENE-Hucho-qnd.42400	OG1v0000002.323	NA	OG1v0000002.330	OG1v0000002.331	OG1v0000002.341	NA	OG1v0000002.479	OG1v0000002.588	OG1v0000002.588	NA	NA	NA	OG1v0000002.264
OG1v0000002	Hhuc	CIGENE-Hucho-qnd.43281	OG1v0000002.323	NA	OG1v0000002.330	OG1v0000002.331	OG1v0000002.341	NA	OG1v0000002.466	OG1v0000002.596	OG1v0000002.621	NA	NA	NA	OG1v0000002.297
OG1v0000002	Hhuc	CIGENE-Hucho-qnd.43891	OG1v0000002.323	NA	OG1v0000002.330	OG1v0000002.331	OG1v0000002.341	NA	OG1v0000002.466	OG1v0000002.596	OG1v0000002.622	NA	NA	NA	OG1v0000002.299
OG1v0000002	Hhuc	CIGENE-Hucho-qnd.44032	OG1v0000002.323	NA	OG1v0000002.330	OG1v0000002.331	OG1v0000002.341	NA	OG1v0000002.466	OG1v0000002.596	OG1v0000002.617	NA	NA	NA	OG1v0000002.294
OG1v0000002	Hhuc	CIGENE-Hucho-qnd.4729	OG1v0000002.323	NA	OG1v0000002.330	OG1v0000002.331	OG1v0000002.341	NA	OG1v0000002.521	OG1v0000002.528	OG1v0000002.536	NA	NA	NA	OG1v0000002.205
OG1v0000002	Hhuc	CIGENE-Hucho-qnd.6163	OG1v0000002.323	NA	OG1v0000002.330	OG1v0000002.331	OG1v0000002.341	NA	OG1v0000002.427	OG1v0000002.439	OG1v0000002.442	NA	NA	NA	OG1v0000002.116
OG1v0000002	Hhuc	CIGENE-Hucho-qnd.6420	OG1v0000002.323	NA	OG1v0000002.330	OG1v0000002.331	OG1v0000002.341	NA	OG1v0000002.403	OG1v0000002.421	OG1v0000002.421	NA	NA	NA	OG1v0000002.96
OG1v0000002	Hhuc	CIGENE-Hucho-qnd.7852	OG1v0000002.323	NA	OG1v0000002.330	OG1v0000002.331	OG1v0000002.341	NA	OG1v0000002.486	OG1v0000002.487	OG1v0000002.491	NA	NA	NA	OG1v0000002.161
OG1v0000002	Hhuc	CIGENE-Hucho-qnd.9037	OG1v0000002.323	NA	OG1v0000002.330	OG1v0000002.331	OG1v0000002.341	NA	OG1v0000002.520	OG1v0000002.550	OG1v0000002.562	NA	NA	NA	OG1v0000002.231
OG1v0000002	Hhuc	CIGENE-Hucho-qnd.9308	OG1v0000002.323	NA	OG1v0000002.330	OG1v0000002.331	OG1v0000002.341	NA	OG1v0000002.520	OG1v0000002.550	OG1v0000002.576	NA	NA	NA	OG1v0000002.248
OG1v0000002	Hhuc	CIGENE-Hucho-qnd.9859	OG1v0000002.323	NA	OG1v0000002.330	OG1v0000002.331	OG1v0000002.341	NA	OG1v0000002.381	OG1v0000002.382	OG1v0000002.382	NA	NA	NA	OG1v0000002.58
OG1v0000002	Hhuc	CIGENE-Hucho-qnd.9860	OG1v0000002.323	NA	OG1v0000002.330	OG1v0000002.331	OG1v0000002.341	NA	OG1v0000002.388	OG1v0000002.389	OG1v0000002.396	NA	NA	NA	OG1v0000002.73
OG1v0000002	Hsap	ENSG00000197483	OG1v0000002.328	OG1v0000002.329	NA	NA	NA	NA	NA	NA	NA	NA	NA	NA	OG1v0000002.2
OG1v0000002	Locu	ENSLOCG00000003406	OG1v0000002.324	NA	OG1v0000002.7	NA	NA	NA	NA	NA	NA	NA	NA	NA	OG1v0000002.7
OG1v0000002	Locu	ENSLOCG00000014366	OG1v0000002.328	NA	OG1v0000002.3	NA	NA	NA	NA	NA	NA	NA	NA	NA	OG1v0000002.3
OG1v0000002	Locu	ENSLOCG00000015411	OG1v0000002.327	NA	OG1v0000002.4	NA	NA	NA	NA	NA	NA	NA	NA	NA	OG1v0000002.4
OG1v0000002	Locu	ENSLOCG00000017422	OG1v0000002.326	NA	OG1v0000002.5	NA	NA	NA	NA	NA	NA	NA	NA	NA	OG1v0000002.5
OG1v0000002	Locu	ENSLOCG00000018223	OG1v0000002.325	NA	OG1v0000002.6	NA	NA	NA	NA	NA	NA	NA	NA	NA	OG1v0000002.6
OG1v0000002	Locu	ENSLOCG00000018226	OG1v0000002.323	NA	OG1v0000002.330	NA	NA	NA	NA	NA	NA	NA	NA	NA	OG1v0000002.8
OG1v0000002	Mmus	ENSMUSG00000074406	OG1v0000002.328	OG1v0000002.329	NA	NA	NA	NA	NA	NA	NA	NA	NA	NA	OG1v0000002.1
OG1v0000002	Okis	109865534	OG1v0000002.323	NA	OG1v0000002.330	OG1v0000002.331	OG1v0000002.341	NA	OG1v0000002.342	OG1v0000002.347	OG1v0000002.348	OG1v0000002.350	OG1v0000002.26	OG1v0000002.26	OG1v0000002.26
OG1v0000002	Okis	109865640	OG1v0000002.323	NA	OG1v0000002.330	OG1v0000002.331	OG1v0000002.341	NA	OG1v0000002.520	OG1v0000002.550	OG1v0000002.562	OG1v0000002.563	OG1v0000002.233	OG1v0000002.233	OG1v0000002.233
OG1v0000002	Okis	109866157	OG1v0000002.323	NA	OG1v0000002.330	OG1v0000002.331	OG1v0000002.341	NA	OG1v0000002.466	OG1v0000002.596	OG1v0000002.625	OG1v0000002.626	OG1v0000002.627	OG1v0000002.305	OG1v0000002.305
OG1v0000002	Okis	109875768	OG1v0000002.323	NA	OG1v0000002.330	OG1v0000002.331	OG1v0000002.341	NA	OG1v0000002.466	OG1v0000002.596	OG1v0000002.630	OG1v0000002.638	OG1v0000002.315	OG1v0000002.315	OG1v0000002.315
OG1v0000002	Okis	109876095	OG1v0000002.323	NA	OG1v0000002.330	OG1v0000002.331	OG1v0000002.341	NA	OG1v0000002.466	OG1v0000002.596	OG1v0000002.631	OG1v0000002.632	OG1v0000002.632	OG1v0000002.308	OG1v0000002.308
OG1v0000002	Okis	109876322	OG1v0000002.323	NA	OG1v0000002.330	OG1v0000002.331	OG1v0000002.341	NA	OG1v0000002.427	OG1v0000002.439	OG1v0000002.451	OG1v0000002.457	OG1v0000002.457	OG1v0000002.457	OG1v0000002.132
OG1v0000002	Okis	109876557	OG1v0000002.323	NA	OG1v0000002.330	OG1v0000002.331	OG1v0000002.341	NA	OG1v0000002.404	OG1v0000002.417	OG1v0000002.417	OG1v0000002.419	OG1v0000002.419	OG1v0000002.420	OG1v0000002.93
OG1v0000002	Okis	109876560	OG1v0000002.323	NA	OG1v0000002.330	OG1v0000002.331	OG1v0000002.341	NA	OG1v0000002.354	OG1v0000002.355	OG1v0000002.357	OG1v0000002.360	OG1v0000002.35	OG1v0000002.35	OG1v0000002.35
OG1v0000002	Okis	109876761	OG1v0000002.323	NA	OG1v0000002.330	OG1v0000002.331	OG1v0000002.341	NA	OG1v0000002.381	OG1v0000002.382	OG1v0000002.382	OG1v0000002.59	OG1v0000002.59	OG1v0000002.59	OG1v0000002.59
OG1v0000002	Okis	109876987	OG1v0000002.323	NA	OG1v0000002.330	OG1v0000002.331	OG1v0000002.341	NA	OG1v0000002.466	OG1v0000002.596	OG1v0000002.599	OG1v0000002.605	OG1v0000002.606	OG1v0000002.606	OG1v0000002.280
OG1v0000002	Okis	109877095	OG1v0000002.323	NA	OG1v0000002.330	OG1v0000002.331	OG1v0000002.341	NA	OG1v0000002.371	OG1v0000002.373	OG1v0000002.373	OG1v0000002.380	OG1v0000002.56	OG1v0000002.56	OG1v0000002.56
OG1v0000002	Okis	109877121	OG1v0000002.323	NA	OG1v0000002.330	OG1v0000002.331	OG1v0000002.341	NA	OG1v0000002.405	OG1v0000002.409	OG1v0000002.409	OG1v0000002.411	OG1v0000002.412	OG1v0000002.412	OG1v0000002.82
OG1v0000002	Okis	109877333	OG1v0000002.323	NA	OG1v0000002.330	OG1v0000002.331	OG1v0000002.341	NA	OG1v0000002.519	OG1v0000002.581	OG1v0000002.581	OG1v0000002.581	OG1v0000002.582	OG1v0000002.583	OG1v0000002.256
OG1v0000002	Okis	109877538	OG1v0000002.323	NA	OG1v0000002.330	OG1v0000002.331	OG1v0000002.341	NA	OG1v0000002.405	OG1v0000002.409	OG1v0000002.409	OG1v0000002.414	OG1v0000002.415	OG1v0000002.415	OG1v0000002.87
OG1v0000002	Okis	109877565	OG1v0000002.323	NA	OG1v0000002.330	OG1v0000002.331	OG1v0000002.341	NA	OG1v0000002.474	OG1v0000002.475	OG1v0000002.475	OG1v0000002.475	OG1v0000002.476	OG1v0000002.477	OG1v0000002.151
OG1v0000002	Okis	109877629	OG1v0000002.323	NA	OG1v0000002.330	OG1v0000002.331	OG1v0000002.341	NA	OG1v0000002.354	OG1v0000002.355	OG1v0000002.356	OG1v0000002.361	OG1v0000002.37	OG1v0000002.37	OG1v0000002.37
OG1v0000002	Okis	109881032	OG1v0000002.323	NA	OG1v0000002.330	OG1v0000002.331	OG1v0000002.341	NA	OG1v0000002.521	OG1v0000002.528	OG1v0000002.529	OG1v0000002.539	OG1v0000002.541	OG1v0000002.542	OG1v0000002.210
OG1v0000002	Okis	109881034	OG1v0000002.323	NA	OG1v0000002.330	OG1v0000002.331	OG1v0000002.341	NA	OG1v0000002.521	OG1v0000002.528	OG1v0000002.529	OG1v0000002.539	OG1v0000002.540	OG1v0000002.543	OG1v0000002.212
OG1v0000002	Okis	109881036	OG1v0000002.323	NA	OG1v0000002.330	OG1v0000002.331	OG1v0000002.341	NA	OG1v0000002.485	OG1v0000002.495	OG1v0000002.498	OG1v0000002.503	OG1v0000002.503	OG1v0000002.503	OG1v0000002.172
OG1v0000002	Okis	109881039	OG1v0000002.323	NA	OG1v0000002.330	OG1v0000002.331	OG1v0000002.341	NA	OG1v0000002.388	OG1v0000002.389	OG1v0000002.390	OG1v0000002.394	OG1v0000002.395	OG1v0000002.395	OG1v0000002.70
OG1v0000002	Okis	109881637	OG1v0000002.323	NA	OG1v0000002.330	OG1v0000002.331	OG1v0000002.341	NA	OG1v0000002.466	OG1v0000002.596	OG1v0000002.598	OG1v0000002.615	OG1v0000002.616	OG1v0000002.616	OG1v0000002.290
OG1v0000002	Okis	109881638	OG1v0000002.323	NA	OG1v0000002.330	OG1v0000002.331	OG1v0000002.341	NA	OG1v0000002.466	OG1v0000002.596	OG1v0000002.598	OG1v0000002.614	OG1v0000002.289	OG1v0000002.289	OG1v0000002.289
OG1v0000002	Okis	109881643	OG1v0000002.323	NA	OG1v0000002.330	OG1v0000002.331	OG1v0000002.341	NA	OG1v0000002.484	OG1v0000002.507	OG1v0000002.509	OG1v0000002.510	OG1v0000002.511	OG1v0000002.511	OG1v0000002.181
OG1v0000002	Okis	109882543	OG1v0000002.323	NA	OG1v0000002.330	OG1v0000002.331	OG1v0000002.341	NA	OG1v0000002.480	OG1v0000002.586	OG1v0000002.586	OG1v0000002.586	OG1v0000002.261	OG1v0000002.261	OG1v0000002.261
OG1v0000002	Okis	109883666	OG1v0000002.323	NA	OG1v0000002.330	OG1v0000002.331	OG1v0000002.341	NA	OG1v0000002.344	OG1v0000002.346	OG1v0000002.346	OG1v0000002.346	OG1v0000002.346	OG1v0000002.346	OG1v0000002.346
OG1v0000002	Okis	109884407	OG1v0000002.323	NA	OG1v0000002.330	OG1v0000002.331	OG1v0000002.341	NA	OG1v0000002.344	OG1v0000002.346	OG1v0000002.346	OG1v0000002.346	OG1v0000002.346	OG1v0000002.346	OG1v0000002.346
OG1v0000002	Okis	109884953	OG1v0000002.323	NA	OG1v0000002.330	OG1v0000002.331	OG1v0000002.341	NA	OG1v0000002.427	OG1v0000002.439	OG1v0000002.442	OG1v0000002.444	OG1v0000002.444	OG1v0000002.444	OG1v0000002.117
OG1v0000002	Okis	109884957	OG1v0000002.323	NA	OG1v0000002.330	OG1v0000002.331	OG1v0000002.341	NA	OG1v0000002.428	OG1v0000002.431	OG1v0000002.431	OG1v0000002.432	OG1v0000002.433	OG1v0000002.109	OG1v0000002.109
OG1v0000002	Okis	109885788	OG1v0000002.323	NA	OG1v0000002.330	OG1v0000002.331	OG1v0000002.341	NA	OG1v0000002.478	OG1v0000002.590	OG1v0000002.590	OG1v0000002.595	OG1v0000002.272	OG1v0000002.272	OG1v0000002.272
OG1v0000002	Okis	109886053	OG1v0000002.323	NA	OG1v0000002.330	OG1v0000002.331	OG1v0000002.341	NA	OG1v0000002.466	OG1v0000002.596	OG1v0000002.624	OG1v0000002.640	OG1v0000002.641	OG1v0000002.641	OG1v0000002.317
OG1v0000002	Okis	109890523	OG1v0000002.323	NA	OG1v0000002.330	OG1v0000002.331	OG1v0000002.341	NA	OG1v0000002.343	OG1v0000002.23	OG1v0000002.23	OG1v0000002.23	OG1v0000002.23	OG1v0000002.23	OG1v0000002.23
OG1v0000002	Okis	109890742	OG1v0000002.323	NA	OG1v0000002.330	OG1v0000002.331	OG1v0000002.341	NA	OG1v0000002.466	OG1v0000002.596	OG1v0000002.633	OG1v0000002.635	OG1v0000002.635	OG1v0000002.635	OG1v0000002.310
OG1v0000002	Okis	109890745	OG1v0000002.323	NA	OG1v0000002.330	OG1v0000002.331	OG1v0000002.341	NA	OG1v0000002.466	OG1v0000002.596	OG1v0000002.625	OG1v0000002.626	OG1v0000002.628	OG1v0000002.629	OG1v0000002.303
OG1v0000002	Okis	109899719	OG1v0000002.323	NA	OG1v0000002.330	OG1v0000002.331	OG1v0000002.341	NA	OG1v0000002.371	OG1v0000002.373	OG1v0000002.374	OG1v0000002.375	OG1v0000002.376	OG1v0000002.377	OG1v0000002.51
OG1v0000002	Okis	109902312	OG1v0000002.323	NA	OG1v0000002.330	OG1v0000002.331	OG1v0000002.341	NA	OG1v0000002.485	OG1v0000002.495	OG1v0000002.505	OG1v0000002.506	OG1v0000002.178	OG1v0000002.178	OG1v0000002.178
OG1v0000002	Okis	109904022	OG1v0000002.323	NA	OG1v0000002.330	OG1v0000002.331	OG1v0000002.341	NA	OG1v0000002.388	OG1v0000002.389	OG1v0000002.391	OG1v0000002.392	OG1v0000002.393	OG1v0000002.393	OG1v0000002.67
OG1v0000002	Okis	109906256	OG1v0000002.323	NA	OG1v0000002.330	OG1v0000002.331	OG1v0000002.341	NA	OG1v0000002.427	OG1v0000002.439	OG1v0000002.441	OG1v0000002.446	OG1v0000002.447	OG1v0000002.448	OG1v0000002.122
OG1v0000002	Okis	109906529	OG1v0000002.323	NA	OG1v0000002.330	OG1v0000002.331	OG1v0000002.341	NA	OG1v0000002.521	OG1v0000002.528	OG1v0000002.531	OG1v0000002.532	OG1v0000002.533	OG1v0000002.534	OG1v0000002.202
OG1v0000002	Okis	109906532	OG1v0000002.323	NA	OG1v0000002.330	OG1v0000002.331	OG1v0000002.341	NA	OG1v0000002.520	OG1v0000002.550	OG1v0000002.558	OG1v0000002.559	OG1v0000002.560	OG1v0000002.561	OG1v0000002.228
OG1v0000002	Omyk	110485338	OG1v0000002.323	NA	OG1v0000002.330	OG1v0000002.331	OG1v0000002.341	NA	OG1v0000002.383	OG1v0000002.61	OG1v0000002.61	OG1v0000002.61	OG1v0000002.61	OG1v0000002.61	OG1v0000002.61
OG1v0000002	Omyk	110485429	OG1v0000002.323	NA	OG1v0000002.330	OG1v0000002.331	OG1v0000002.341	NA	OG1v0000002.474	OG1v0000002.475	OG1v0000002.475	OG1v0000002.475	OG1v0000002.476	OG1v0000002.477	OG1v0000002.152
OG1v0000002	Omyk	110485430	OG1v0000002.323	NA	OG1v0000002.330	OG1v0000002.331	OG1v0000002.341	NA	OG1v0000002.474	OG1v0000002.475	OG1v0000002.475	OG1v0000002.475	OG1v0000002.476	OG1v0000002.476	OG1v0000002.153
OG1v0000002	Omyk	110487159	OG1v0000002.323	NA	OG1v0000002.330	OG1v0000002.331	OG1v0000002.341	NA	OG1v0000002.428	OG1v0000002.431	OG1v0000002.431	OG1v0000002.431	OG1v0000002.115	OG1v0000002.115	OG1v0000002.115
OG1v0000002	Omyk	110487165	OG1v0000002.323	NA	OG1v0000002.330	OG1v0000002.331	OG1v0000002.341	NA	OG1v0000002.428	OG1v0000002.431	OG1v0000002.431	OG1v0000002.438	OG1v0000002.113	OG1v0000002.113	OG1v0000002.113
OG1v0000002	Omyk	110487168	OG1v0000002.323	NA	OG1v0000002.330	OG1v0000002.331	OG1v0000002.341	NA	OG1v0000002.520	OG1v0000002.550	OG1v0000002.554	OG1v0000002.224	OG1v0000002.224	OG1v0000002.224	OG1v0000002.224
OG1v0000002	Omyk	110487185	OG1v0000002.323	NA	OG1v0000002.330	OG1v0000002.331	OG1v0000002.341	NA	OG1v0000002.427	OG1v0000002.439	OG1v0000002.442	OG1v0000002.444	OG1v0000002.444	OG1v0000002.444	OG1v0000002.445
OG1v0000002	Omyk	110487186	OG1v0000002.323	NA	OG1v0000002.330	OG1v0000002.331	OG1v0000002.341	NA	OG1v0000002.428	OG1v0000002.431	OG1v0000002.431	OG1v0000002.432	OG1v0000002.433	OG1v0000002.108	OG1v0000002.108
OG1v0000002	Omyk	110487319	OG1v0000002.323	NA	OG1v0000002.330	OG1v0000002.331	OG1v0000002.341	NA	OG1v0000002.521	OG1v0000002.528	OG1v0000002.535	OG1v0000002.208	OG1v0000002.208	OG1v0000002.208	OG1v0000002.208
OG1v0000002	Omyk	110487324	OG1v0000002.323	NA	OG1v0000002.330	OG1v0000002.331	OG1v0000002.341	NA	OG1v0000002.466	OG1v0000002.596	OG1v0000002.598	OG1v0000002.615	OG1v0000002.616	OG1v0000002.616	OG1v0000002.291
OG1v0000002	Omyk	110487326	OG1v0000002.323	NA	OG1v0000002.330	OG1v0000002.331	OG1v0000002.341	NA	OG1v0000002.466	OG1v0000002.596	OG1v0000002.599	OG1v0000002.605	OG1v0000002.606	OG1v0000002.606	OG1v0000002.607
OG1v0000002	Omyk	110487328	OG1v0000002.323	NA	OG1v0000002.330	OG1v0000002.331	OG1v0000002.341	NA	OG1v0000002.427	OG1v0000002.439	OG1v0000002.442	OG1v0000002.444	OG1v0000002.444	OG1v0000002.444	OG1v0000002.445
OG1v0000002	Omyk	110487329	OG1v0000002.323	NA	OG1v0000002.330	OG1v0000002.331	OG1v0000002.341	NA	OG1v0000002.404	OG1v0000002.417	OG1v0000002.417	OG1v0000002.419	OG1v0000002.419	OG1v0000002.420	OG1v0000002.94
OG1v0000002	Omyk	110487330	OG1v0000002.323	NA	OG1v0000002.330	OG1v0000002.331	OG1v0000002.341	NA	OG1v0000002.520	OG1v0000002.550	OG1v0000002.576	OG1v0000002.251	OG1v0000002.251	OG1v0000002.251	OG1v0000002.251
OG1v0000002	Omyk	110487338	OG1v0000002.323	NA	OG1v0000002.330	OG1v0000002.331	OG1v0000002.341	NA	OG1v0000002.354	OG1v0000002.355	OG1v0000002.363	OG1v0000002.367	OG1v0000002.367	OG1v0000002.367	OG1v0000002.367
OG1v0000002	Omyk	110487369	OG1v0000002.323	NA	OG1v0000002.330	OG1v0000002.331	OG1v0000002.341	NA	OG1v0000002.485	OG1v0000002.495	OG1v0000002.496	OG1v0000002.504	OG1v0000002.504	OG1v0000002.504	OG1v0000002.504
OG1v0000002	Omyk	110487374	OG1v0000002.323	NA	OG1v0000002.330	OG1v0000002.331	OG1v0000002.341	NA	OG1v0000002.466	OG1v0000002.596	OG1v0000002.622	OG1v0000002.623	OG1v0000002.300	OG1v0000002.300	OG1v0000002.300
OG1v0000002	Omyk	110487392	OG1v0000002.323	NA	OG1v0000002.330	OG1v0000002.331	OG1v0000002.341	NA	OG1v0000002.485	OG1v0000002.495	OG1v0000002.497	OG1v0000002.174	OG1v0000002.174	OG1v0000002.174	OG1v0000002.174
OG1v0000002	Omyk	110493330	OG1v0000002.323	NA	OG1v0000002.330	OG1v0000002.331	OG1v0000002.341	NA	OG1v0000002.388	OG1v0000002.389	OG1v0000002.390	OG1v0000002.394	OG1v0000002.395	OG1v0000002.395	OG1v0000002.71
OG1v0000002	Omyk	110493338	OG1v0000002.323	NA	OG1v0000002.330	OG1v0000002.331	OG1v0000002.341	NA	OG1v0000002.405	OG1v0000002.409	OG1v0000002.409	OG1v0000002.411	OG1v0000002.412	OG1v0000002.412	OG1v0000002.83
OG1v0000002	Omyk	110493343	OG1v0000002.323	NA	OG1v0000002.330	OG1v0000002.331	OG1v0000002.341	NA	OG1v0000002.519	OG1v0000002.581	OG1v0000002.581	OG1v0000002.581	OG1v0000002.582	OG1v0000002.583	OG1v0000002.584
OG1v0000002	Omyk	110493350	OG1v0000002.323	NA	OG1v0000002.330	OG1v0000002.331	OG1v0000002.341	NA	OG1v0000002.470	OG1v0000002.472	OG1v0000002.472	OG1v0000002.473	OG1v0000002.148	OG1v0000002.148	OG1v0000002.148
OG1v0000002	Omyk	110493352	OG1v0000002.323	NA	OG1v0000002.330	OG1v0000002.331	OG1v0000002.341	NA	OG1v0000002.521	OG1v0000002.528	OG1v0000002.528	OG1v0000002.549	OG1v0000002.220	OG1v0000002.220	OG1v0000002.220
OG1v0000002	Omyk	110493355	OG1v0000002.323	NA	OG1v0000002.330	OG1v0000002.331	OG1v0000002.341	NA	OG1v0000002.403	OG1v0000002.421	OG1v0000002.421	OG1v0000002.423	OG1v0000002.423	OG1v0000002.423	OG1v0000002.423
OG1v0000002	Omyk	110494908	OG1v0000002.323	NA	OG1v0000002.330	OG1v0000002.331	OG1v0000002.341	NA	OG1v0000002.388	OG1v0000002.389	OG1v0000002.396	OG1v0000002.398	OG1v0000002.399	OG1v0000002.75	OG1v0000002.75
OG1v0000002	Omyk	110494913	OG1v0000002.323	NA	OG1v0000002.330	OG1v0000002.331	OG1v0000002.341	NA	OG1v0000002.484	OG1v0000002.507	OG1v0000002.507	OG1v0000002.517	OG1v0000002.190	OG1v0000002.190	OG1v0000002.190
OG1v0000002	Omyk	110494917	OG1v0000002.323	NA	OG1v0000002.330	OG1v0000002.331	OG1v0000002.341	NA	OG1v0000002.354	OG1v0000002.355	OG1v0000002.363	OG1v0000002.367	OG1v0000002.367	OG1v0000002.367	OG1v0000002.367
OG1v0000002	Omyk	110494942	OG1v0000002.323	NA	OG1v0000002.330	OG1v0000002.331	OG1v0000002.341	NA	OG1v0000002.521	OG1v0000002.528	OG1v0000002.529	OG1v0000002.547	OG1v0000002.216	OG1v0000002.216	OG1v0000002.216
OG1v0000002	Omyk	110495014	OG1v0000002.323	NA	OG1v0000002.330	OG1v0000002.331	OG1v0000002.341	NA	OG1v0000002.401	OG1v0000002.424	OG1v0000002.424	OG1v0000002.424	OG1v0000002.425	OG1v0000002.102	OG1v0000002.102
OG1v0000002	Omyk	110495082	OG1v0000002.323	NA	OG1v0000002.330	OG1v0000002.331	OG1v0000002.341	NA	OG1v0000002.354	OG1v0000002.355	OG1v0000002.363	OG1v0000002.367	OG1v0000002.367	OG1v0000002.367	OG1v0000002.367
OG1v0000002	Omyk	110495087	OG1v0000002.323	NA	OG1v0000002.330	OG1v0000002.331	OG1v0000002.341	NA	OG1v0000002.353	OG1v0000002.31	OG1v0000002.31	OG1v0000002.31	OG1v0000002.31	OG1v0000002.31	OG1v0000002.31
OG1v0000002	Omyk	110495386	OG1v0000002.323	NA	OG1v0000002.330	OG1v0000002.331	OG1v0000002.341	NA	OG1v0000002.519	OG1v0000002.581	OG1v0000002.581	OG1v0000002.581	OG1v0000002.582	OG1v0000002.583	OG1v0000002.584
OG1v0000002	Omyk	110495387	OG1v0000002.323	NA	OG1v0000002.330	OG1v0000002.331	OG1v0000002.341	NA	OG1v0000002.403	OG1v0000002.421	OG1v0000002.421	OG1v0000002.423	OG1v0000002.423	OG1v0000002.423	OG1v0000002.423
OG1v0000002	Omyk	110497260	OG1v0000002.323	NA	OG1v0000002.330	OG1v0000002.331	OG1v0000002.341	NA	OG1v0000002.520	OG1v0000002.550	OG1v0000002.555	OG1v0000002.567	OG1v0000002.568	OG1v0000002.568	OG1v0000002.568
OG1v0000002	Omyk	110500804	OG1v0000002.323	NA	OG1v0000002.330	OG1v0000002.331	OG1v0000002.341	NA	OG1v0000002.485	OG1v0000002.495	OG1v0000002.498	OG1v0000002.503	OG1v0000002.503	OG1v0000002.503	OG1v0000002.173
OG1v0000002	Omyk	110500805	OG1v0000002.323	NA	OG1v0000002.330	OG1v0000002.331	OG1v0000002.341	NA	OG1v0000002.521	OG1v0000002.528	OG1v0000002.529	OG1v0000002.539	OG1v0000002.541	OG1v0000002.542	OG1v0000002.211
OG1v0000002	Omyk	110502461	OG1v0000002.323	NA	OG1v0000002.330	OG1v0000002.331	OG1v0000002.341	NA	OG1v0000002.371	OG1v0000002.373	OG1v0000002.374	OG1v0000002.375	OG1v0000002.376	OG1v0000002.377	OG1v0000002.52
OG1v0000002	Omyk	110505510	OG1v0000002.323	NA	OG1v0000002.330	OG1v0000002.331	OG1v0000002.341	NA	OG1v0000002.388	OG1v0000002.389	OG1v0000002.391	OG1v0000002.392	OG1v0000002.393	OG1v0000002.393	OG1v0000002.68
OG1v0000002	Omyk	110506152	OG1v0000002.323	NA	OG1v0000002.330	OG1v0000002.331	OG1v0000002.341	NA	OG1v0000002.428	OG1v0000002.431	OG1v0000002.431	OG1v0000002.436	OG1v0000002.437	OG1v0000002.111	OG1v0000002.111
OG1v0000002	Omyk	110506849	OG1v0000002.323	NA	OG1v0000002.330	OG1v0000002.331	OG1v0000002.341	NA	OG1v0000002.427	OG1v0000002.439	OG1v0000002.452	OG1v0000002.131	OG1v0000002.131	OG1v0000002.131	OG1v0000002.131
OG1v0000002	Omyk	110506851	OG1v0000002.323	NA	OG1v0000002.330	OG1v0000002.331	OG1v0000002.341	NA	OG1v0000002.427	OG1v0000002.439	OG1v0000002.451	OG1v0000002.457	OG1v0000002.457	OG1v0000002.457	OG1v0000002.133
OG1v0000002	Omyk	110507336	OG1v0000002.323	NA	OG1v0000002.330	OG1v0000002.331	OG1v0000002.341	NA	OG1v0000002.520	OG1v0000002.550	OG1v0000002.555	OG1v0000002.574	OG1v0000002.243	OG1v0000002.243	OG1v0000002.243
OG1v0000002	Omyk	110510862	OG1v0000002.323	NA	OG1v0000002.330	OG1v0000002.331	OG1v0000002.341	NA	OG1v0000002.466	OG1v0000002.596	OG1v0000002.598	OG1v0000002.609	OG1v0000002.611	OG1v0000002.612	OG1v0000002.612
OG1v0000002	Omyk	110510863	OG1v0000002.323	NA	OG1v0000002.330	OG1v0000002.331	OG1v0000002.341	NA	OG1v0000002.466	OG1v0000002.596	OG1v0000002.624	OG1v0000002.640	OG1v0000002.641	OG1v0000002.641	OG1v0000002.318
OG1v0000002	Omyk	110511046	OG1v0000002.323	NA	OG1v0000002.330	OG1v0000002.331	OG1v0000002.341	NA	OG1v0000002.427	OG1v0000002.439	OG1v0000002.439	OG1v0000002.461	OG1v0000002.462	OG1v0000002.462	OG1v0000002.462
OG1v0000002	Omyk	110511096	OG1v0000002.323	NA	OG1v0000002.330	OG1v0000002.331	OG1v0000002.341	NA	OG1v0000002.520	OG1v0000002.550	OG1v0000002.555	OG1v0000002.567	OG1v0000002.568	OG1v0000002.568	OG1v0000002.568
OG1v0000002	Omyk	110511565	OG1v0000002.323	NA	OG1v0000002.330	OG1v0000002.331	OG1v0000002.341	NA	OG1v0000002.520	OG1v0000002.550	OG1v0000002.562	OG1v0000002.563	OG1v0000002.235	OG1v0000002.235	OG1v0000002.235
OG1v0000002	Omyk	110511569	OG1v0000002.323	NA	OG1v0000002.330	OG1v0000002.331	OG1v0000002.341	NA	OG1v0000002.521	OG1v0000002.528	OG1v0000002.529	OG1v0000002.539	OG1v0000002.540	OG1v0000002.543	OG1v0000002.213
OG1v0000002	Omyk	110511604	OG1v0000002.323	NA	OG1v0000002.330	OG1v0000002.331	OG1v0000002.341	NA	OG1v0000002.405	OG1v0000002.409	OG1v0000002.409	OG1v0000002.414	OG1v0000002.415	OG1v0000002.415	OG1v0000002.88
OG1v0000002	Omyk	110511977	OG1v0000002.323	NA	OG1v0000002.330	OG1v0000002.331	OG1v0000002.341	NA	OG1v0000002.427	OG1v0000002.439	OG1v0000002.439	OG1v0000002.461	OG1v0000002.462	OG1v0000002.462	OG1v0000002.462
OG1v0000002	Omyk	110511979	OG1v0000002.323	NA	OG1v0000002.330	OG1v0000002.331	OG1v0000002.341	NA	OG1v0000002.427	OG1v0000002.439	OG1v0000002.449	OG1v0000002.459	OG1v0000002.134	OG1v0000002.134	OG1v0000002.134
OG1v0000002	Omyk	110512135	OG1v0000002.323	NA	OG1v0000002.330	OG1v0000002.331	OG1v0000002.341	NA	OG1v0000002.484	OG1v0000002.507	OG1v0000002.508	OG1v0000002.514	OG1v0000002.515	OG1v0000002.516	OG1v0000002.516
OG1v0000002	Omyk	110512575	OG1v0000002.323	NA	OG1v0000002.330	OG1v0000002.331	OG1v0000002.341	NA	OG1v0000002.342	OG1v0000002.347	OG1v0000002.347	OG1v0000002.351	OG1v0000002.351	OG1v0000002.29	OG1v0000002.29
OG1v0000002	Omyk	110513076	OG1v0000002.323	NA	OG1v0000002.330	OG1v0000002.331	OG1v0000002.341	NA	OG1v0000002.466	OG1v0000002.596	OG1v0000002.598	OG1v0000002.609	OG1v0000002.611	OG1v0000002.612	OG1v0000002.612
OG1v0000002	Omyk	110513077	OG1v0000002.323	NA	OG1v0000002.330	OG1v0000002.331	OG1v0000002.341	NA	OG1v0000002.478	OG1v0000002.590	OG1v0000002.590	OG1v0000002.593	OG1v0000002.594	OG1v0000002.268	OG1v0000002.268
OG1v0000002	Omyk	110513328	OG1v0000002.323	NA	OG1v0000002.330	OG1v0000002.331	OG1v0000002.341	NA	OG1v0000002.485	OG1v0000002.495	OG1v0000002.499	OG1v0000002.502	OG1v0000002.502	OG1v0000002.502	OG1v0000002.502
OG1v0000002	Omyk	110513329	OG1v0000002.323	NA	OG1v0000002.330	OG1v0000002.331	OG1v0000002.341	NA	OG1v0000002.485	OG1v0000002.495	OG1v0000002.499	OG1v0000002.502	OG1v0000002.502	OG1v0000002.502	OG1v0000002.502
OG1v0000002	Omyk	110513872	OG1v0000002.323	NA	OG1v0000002.330	OG1v0000002.331	OG1v0000002.341	NA	OG1v0000002.466	OG1v0000002.596	OG1v0000002.598	OG1v0000002.609	OG1v0000002.610	OG1v0000002.288	OG1v0000002.288
OG1v0000002	Omyk	110514652	OG1v0000002.323	NA	OG1v0000002.330	OG1v0000002.331	OG1v0000002.341	NA	OG1v0000002.354	OG1v0000002.355	OG1v0000002.356	OG1v0000002.361	OG1v0000002.39	OG1v0000002.39	OG1v0000002.39
OG1v0000002	Omyk	110515504	OG1v0000002.323	NA	OG1v0000002.330	OG1v0000002.331	OG1v0000002.341	NA	OG1v0000002.484	OG1v0000002.507	OG1v0000002.508	OG1v0000002.514	OG1v0000002.515	OG1v0000002.516	OG1v0000002.516
OG1v0000002	Omyk	110515981	OG1v0000002.323	NA	OG1v0000002.330	OG1v0000002.331	OG1v0000002.341	NA	OG1v0000002.484	OG1v0000002.507	OG1v0000002.509	OG1v0000002.510	OG1v0000002.511	OG1v0000002.511	OG1v0000002.512
OG1v0000002	Omyk	110516175	OG1v0000002.323	NA	OG1v0000002.330	OG1v0000002.331	OG1v0000002.341	NA	OG1v0000002.354	OG1v0000002.355	OG1v0000002.363	OG1v0000002.366	OG1v0000002.366	OG1v0000002.366	OG1v0000002.366
OG1v0000002	Omyk	110516207	OG1v0000002.323	NA	OG1v0000002.330	OG1v0000002.331	OG1v0000002.341	NA	OG1v0000002.521	OG1v0000002.528	OG1v0000002.536	OG1v0000002.537	OG1v0000002.206	OG1v0000002.206	OG1v0000002.206
OG1v0000002	Omyk	110516374	OG1v0000002.323	NA	OG1v0000002.330	OG1v0000002.331	OG1v0000002.341	NA	OG1v0000002.520	OG1v0000002.550	OG1v0000002.555	OG1v0000002.567	OG1v0000002.568	OG1v0000002.568	OG1v0000002.568
OG1v0000002	Omyk	110516680	OG1v0000002.323	NA	OG1v0000002.330	OG1v0000002.331	OG1v0000002.341	NA	OG1v0000002.354	OG1v0000002.355	OG1v0000002.363	OG1v0000002.366	OG1v0000002.366	OG1v0000002.366	OG1v0000002.366
OG1v0000002	Omyk	110517692	OG1v0000002.323	NA	OG1v0000002.330	OG1v0000002.331	OG1v0000002.341	NA	OG1v0000002.466	OG1v0000002.596	OG1v0000002.599	OG1v0000002.605	OG1v0000002.606	OG1v0000002.606	OG1v0000002.607
OG1v0000002	Omyk	110517693	OG1v0000002.323	NA	OG1v0000002.330	OG1v0000002.331	OG1v0000002.341	NA	OG1v0000002.466	OG1v0000002.596	OG1v0000002.621	OG1v0000002.298	OG1v0000002.298	OG1v0000002.298	OG1v0000002.298
OG1v0000002	Omyk	110517971	OG1v0000002.323	NA	OG1v0000002.330	OG1v0000002.331	OG1v0000002.341	NA	OG1v0000002.520	OG1v0000002.550	OG1v0000002.550	OG1v0000002.579	OG1v0000002.254	OG1v0000002.254	OG1v0000002.254
OG1v0000002	Omyk	110517974	OG1v0000002.323	NA	OG1v0000002.330	OG1v0000002.331	OG1v0000002.341	NA	OG1v0000002.405	OG1v0000002.409	OG1v0000002.409	OG1v0000002.416	OG1v0000002.89	OG1v0000002.89	OG1v0000002.89
OG1v0000002	Omyk	110518241	OG1v0000002.323	NA	OG1v0000002.330	OG1v0000002.331	OG1v0000002.341	NA	OG1v0000002.520	OG1v0000002.550	OG1v0000002.555	OG1v0000002.567	OG1v0000002.568	OG1v0000002.568	OG1v0000002.568
OG1v0000002	Omyk	110518961	OG1v0000002.323	NA	OG1v0000002.330	OG1v0000002.331	OG1v0000002.341	NA	OG1v0000002.405	OG1v0000002.409	OG1v0000002.409	OG1v0000002.413	OG1v0000002.85	OG1v0000002.85	OG1v0000002.85
OG1v0000002	Omyk	110519060	OG1v0000002.323	NA	OG1v0000002.330	OG1v0000002.331	OG1v0000002.341	NA	OG1v0000002.484	OG1v0000002.507	OG1v0000002.509	OG1v0000002.510	OG1v0000002.511	OG1v0000002.511	OG1v0000002.512
OG1v0000002	Omyk	110521936	OG1v0000002.323	NA	OG1v0000002.330	OG1v0000002.331	OG1v0000002.341	NA	OG1v0000002.466	OG1v0000002.596	OG1v0000002.625	OG1v0000002.626	OG1v0000002.626	OG1v0000002.306	OG1v0000002.306
OG1v0000002	Omyk	110527622	OG1v0000002.323	NA	OG1v0000002.330	OG1v0000002.331	OG1v0000002.341	NA	OG1v0000002.466	OG1v0000002.596	OG1v0000002.625	OG1v0000002.626	OG1v0000002.628	OG1v0000002.629	OG1v0000002.304
OG1v0000002	Omyk	110527624	OG1v0000002.323	NA	OG1v0000002.330	OG1v0000002.331	OG1v0000002.341	NA	OG1v0000002.466	OG1v0000002.596	OG1v0000002.633	OG1v0000002.635	OG1v0000002.635	OG1v0000002.635	OG1v0000002.311
OG1v0000002	Omyk	110527630	OG1v0000002.323	NA	OG1v0000002.330	OG1v0000002.331	OG1v0000002.341	NA	OG1v0000002.485	OG1v0000002.495	OG1v0000002.496	OG1v0000002.504	OG1v0000002.504	OG1v0000002.504	OG1v0000002.504
OG1v0000002	Omyk	110531759	OG1v0000002.323	NA	OG1v0000002.330	OG1v0000002.331	OG1v0000002.341	NA	OG1v0000002.479	OG1v0000002.588	OG1v0000002.588	OG1v0000002.589	OG1v0000002.265	OG1v0000002.265	OG1v0000002.265
OG1v0000002	Omyk	110531760	OG1v0000002.323	NA	OG1v0000002.330	OG1v0000002.331	OG1v0000002.341	NA	OG1v0000002.521	OG1v0000002.528	OG1v0000002.531	OG1v0000002.532	OG1v0000002.533	OG1v0000002.534	OG1v0000002.203
OG1v0000002	Omyk	110531761	OG1v0000002.323	NA	OG1v0000002.330	OG1v0000002.331	OG1v0000002.341	NA	OG1v0000002.427	OG1v0000002.439	OG1v0000002.441	OG1v0000002.446	OG1v0000002.447	OG1v0000002.448	OG1v0000002.123
OG1v0000002	Omyk	110531762	OG1v0000002.323	NA	OG1v0000002.330	OG1v0000002.331	OG1v0000002.341	NA	OG1v0000002.520	OG1v0000002.550	OG1v0000002.558	OG1v0000002.559	OG1v0000002.560	OG1v0000002.561	OG1v0000002.229
OG1v0000002	Salp	111960182	OG1v0000002.323	NA	OG1v0000002.330	OG1v0000002.331	OG1v0000002.341	NA	OG1v0000002.520	OG1v0000002.550	OG1v0000002.556	OG1v0000002.225	OG1v0000002.225	NA	OG1v0000002.225
OG1v0000002	Salp	111960183	OG1v0000002.323	NA	OG1v0000002.330	OG1v0000002.331	OG1v0000002.341	NA	OG1v0000002.427	OG1v0000002.439	OG1v0000002.441	OG1v0000002.446	OG1v0000002.447	NA	OG1v0000002.121
OG1v0000002	Salp	111960449	OG1v0000002.323	NA	OG1v0000002.330	OG1v0000002.331	OG1v0000002.341	NA	OG1v0000002.521	OG1v0000002.528	OG1v0000002.531	OG1v0000002.532	OG1v0000002.533	NA	OG1v0000002.201
OG1v0000002	Salp	111960453	OG1v0000002.323	NA	OG1v0000002.330	OG1v0000002.331	OG1v0000002.341	NA	OG1v0000002.520	OG1v0000002.550	OG1v0000002.558	OG1v0000002.559	OG1v0000002.560	NA	OG1v0000002.227
OG1v0000002	Salp	111964573	OG1v0000002.323	NA	OG1v0000002.330	OG1v0000002.331	OG1v0000002.341	NA	OG1v0000002.427	OG1v0000002.439	OG1v0000002.450	OG1v0000002.125	OG1v0000002.125	NA	OG1v0000002.125
OG1v0000002	Salp	111973284	OG1v0000002.323	NA	OG1v0000002.330	OG1v0000002.331	OG1v0000002.341	NA	OG1v0000002.486	OG1v0000002.489	OG1v0000002.158	OG1v0000002.158	OG1v0000002.158	NA	OG1v0000002.158
OG1v0000002	Salp	111978694	OG1v0000002.323	NA	OG1v0000002.330	OG1v0000002.331	OG1v0000002.341	NA	OG1v0000002.371	OG1v0000002.373	OG1v0000002.374	OG1v0000002.375	OG1v0000002.376	NA	OG1v0000002.50
OG1v0000002	Salp	111978745	OG1v0000002.323	NA	OG1v0000002.330	OG1v0000002.331	OG1v0000002.341	NA	OG1v0000002.342	OG1v0000002.347	OG1v0000002.348	OG1v0000002.24	OG1v0000002.24	NA	OG1v0000002.24
OG1v0000002	Salp	111979322	OG1v0000002.323	NA	OG1v0000002.330	OG1v0000002.331	OG1v0000002.341	NA	OG1v0000002.466	OG1v0000002.596	OG1v0000002.631	OG1v0000002.632	OG1v0000002.632	NA	OG1v0000002.307
OG1v0000002	Salp	112068382	OG1v0000002.323	NA	OG1v0000002.330	OG1v0000002.331	OG1v0000002.341	NA	OG1v0000002.520	OG1v0000002.550	OG1v0000002.555	OG1v0000002.573	OG1v0000002.241	NA	OG1v0000002.241
OG1v0000002	Salp	112072856	OG1v0000002.323	NA	OG1v0000002.330	OG1v0000002.331	OG1v0000002.341	NA	OG1v0000002.466	OG1v0000002.596	OG1v0000002.598	OG1v0000002.609	OG1v0000002.611	NA	OG1v0000002.285
OG1v0000002	Salp	112073577	OG1v0000002.323	NA	OG1v0000002.330	OG1v0000002.331	OG1v0000002.341	NA	OG1v0000002.388	OG1v0000002.389	OG1v0000002.396	OG1v0000002.398	OG1v0000002.399	NA	OG1v0000002.74
OG1v0000002	Salp	112073578	OG1v0000002.323	NA	OG1v0000002.330	OG1v0000002.331	OG1v0000002.341	NA	OG1v0000002.466	OG1v0000002.596	OG1v0000002.599	OG1v0000002.604	OG1v0000002.278	NA	OG1v0000002.278
OG1v0000002	Salp	112074409	OG1v0000002.323	NA	OG1v0000002.330	OG1v0000002.331	OG1v0000002.341	NA	OG1v0000002.519	OG1v0000002.581	OG1v0000002.581	OG1v0000002.581	OG1v0000002.582	NA	OG1v0000002.255
OG1v0000002	Salp	112074411	OG1v0000002.323	NA	OG1v0000002.330	OG1v0000002.331	OG1v0000002.341	NA	OG1v0000002.371	OG1v0000002.373	OG1v0000002.373	OG1v0000002.379	OG1v0000002.54	NA	OG1v0000002.54
OG1v0000002	Salp	112074651	OG1v0000002.323	NA	OG1v0000002.330	OG1v0000002.331	OG1v0000002.341	NA	OG1v0000002.466	OG1v0000002.596	OG1v0000002.625	OG1v0000002.626	OG1v0000002.628	NA	OG1v0000002.302
OG1v0000002	Salp	112075057	OG1v0000002.323	NA	OG1v0000002.330	OG1v0000002.331	OG1v0000002.341	NA	OG1v0000002.404	OG1v0000002.417	OG1v0000002.417	OG1v0000002.419	OG1v0000002.419	NA	OG1v0000002.92
OG1v0000002	Salp	112075724	OG1v0000002.323	NA	OG1v0000002.330	OG1v0000002.331	OG1v0000002.341	NA	OG1v0000002.520	OG1v0000002.550	OG1v0000002.550	OG1v0000002.579	OG1v0000002.252	NA	OG1v0000002.252
OG1v0000002	Salp	112075725	OG1v0000002.323	NA	OG1v0000002.330	OG1v0000002.331	OG1v0000002.341	NA	OG1v0000002.520	OG1v0000002.550	OG1v0000002.552	OG1v0000002.575	OG1v0000002.246	NA	OG1v0000002.246
OG1v0000002	Salp	112075727	OG1v0000002.323	NA	OG1v0000002.330	OG1v0000002.331	OG1v0000002.341	NA	OG1v0000002.401	OG1v0000002.424	OG1v0000002.424	OG1v0000002.424	OG1v0000002.425	NA	OG1v0000002.101
OG1v0000002	Salp	112076130	OG1v0000002.323	NA	OG1v0000002.330	OG1v0000002.331	OG1v0000002.341	NA	OG1v0000002.486	OG1v0000002.487	OG1v0000002.491	OG1v0000002.492	OG1v0000002.162	NA	OG1v0000002.162
OG1v0000002	Salp	112076358	OG1v0000002.323	NA	OG1v0000002.330	OG1v0000002.331	OG1v0000002.341	NA	OG1v0000002.466	OG1v0000002.596	OG1v0000002.633	OG1v0000002.637	OG1v0000002.312	NA	OG1v0000002.312
OG1v0000002	Salp	112076467	OG1v0000002.323	NA	OG1v0000002.330	OG1v0000002.331	OG1v0000002.341	NA	OG1v0000002.383	OG1v0000002.385	OG1v0000002.385	OG1v0000002.62	OG1v0000002.62	NA	OG1v0000002.62
OG1v0000002	Salp	112076708	OG1v0000002.323	NA	OG1v0000002.330	OG1v0000002.331	OG1v0000002.341	NA	OG1v0000002.342	OG1v0000002.347	OG1v0000002.347	OG1v0000002.351	OG1v0000002.351	NA	OG1v0000002.28
OG1v0000002	Salp	112077978	OG1v0000002.323	NA	OG1v0000002.330	OG1v0000002.331	OG1v0000002.341	NA	OG1v0000002.521	OG1v0000002.528	OG1v0000002.529	OG1v0000002.539	OG1v0000002.541	NA	OG1v0000002.209
OG1v0000002	Salp	112078235	OG1v0000002.323	NA	OG1v0000002.330	OG1v0000002.331	OG1v0000002.341	NA	OG1v0000002.484	OG1v0000002.507	OG1v0000002.508	OG1v0000002.514	OG1v0000002.515	NA	OG1v0000002.186
OG1v0000002	Salp	112078882	OG1v0000002.323	NA	OG1v0000002.330	OG1v0000002.331	OG1v0000002.341	NA	OG1v0000002.427	OG1v0000002.439	OG1v0000002.452	OG1v0000002.454	OG1v0000002.127	NA	OG1v0000002.127
OG1v0000002	Salp	112079009	OG1v0000002.323	NA	OG1v0000002.330	OG1v0000002.331	OG1v0000002.341	NA	OG1v0000002.520	OG1v0000002.550	OG1v0000002.562	OG1v0000002.563	OG1v0000002.232	NA	OG1v0000002.232
OG1v0000002	Salp	112079227	OG1v0000002.323	NA	OG1v0000002.330	OG1v0000002.331	OG1v0000002.341	NA	OG1v0000002.428	OG1v0000002.431	OG1v0000002.431	OG1v0000002.432	OG1v0000002.433	NA	OG1v0000002.107
OG1v0000002	Salp	112079228	OG1v0000002.323	NA	OG1v0000002.330	OG1v0000002.331	OG1v0000002.341	NA	OG1v0000002.428	OG1v0000002.431	OG1v0000002.431	OG1v0000002.436	OG1v0000002.437	NA	OG1v0000002.110
OG1v0000002	Salp	112080315	OG1v0000002.323	NA	OG1v0000002.330	OG1v0000002.331	OG1v0000002.341	NA	OG1v0000002.478	OG1v0000002.590	OG1v0000002.590	OG1v0000002.593	OG1v0000002.594	NA	OG1v0000002.267
OG1v0000002	Salp	112080836	OG1v0000002.323	NA	OG1v0000002.330	OG1v0000002.331	OG1v0000002.341	NA	OG1v0000002.522	OG1v0000002.524	OG1v0000002.524	OG1v0000002.526	OG1v0000002.195	NA	OG1v0000002.195
OG1v0000002	Ssal	100286708	OG1v0000002.323	NA	OG1v0000002.330	OG1v0000002.331	OG1v0000002.341	NA	OG1v0000002.521	OG1v0000002.528	OG1v0000002.529	OG1v0000002.545	NA	NA	OG1v0000002.219
OG1v0000002	Ssal	106561272	OG1v0000002.323	NA	OG1v0000002.330	OG1v0000002.331	OG1v0000002.341	NA	OG1v0000002.521	OG1v0000002.528	OG1v0000002.529	OG1v0000002.539	NA	NA	OG1v0000002.544
OG1v0000002	Ssal	106561336	OG1v0000002.323	NA	OG1v0000002.330	OG1v0000002.331	OG1v0000002.341	NA	OG1v0000002.522	OG1v0000002.524	OG1v0000002.524	OG1v0000002.525	NA	NA	OG1v0000002.197
OG1v0000002	Ssal	106562516	OG1v0000002.323	NA	OG1v0000002.330	OG1v0000002.331	OG1v0000002.341	NA	OG1v0000002.493	OG1v0000002.494	OG1v0000002.494	OG1v0000002.494	NA	NA	OG1v0000002.494
OG1v0000002	Ssal	106563980	OG1v0000002.323	NA	OG1v0000002.330	OG1v0000002.331	OG1v0000002.341	NA	OG1v0000002.427	OG1v0000002.439	OG1v0000002.449	OG1v0000002.459	NA	NA	OG1v0000002.460
OG1v0000002	Ssal	106563981	OG1v0000002.323	NA	OG1v0000002.330	OG1v0000002.331	OG1v0000002.341	NA	OG1v0000002.466	OG1v0000002.596	OG1v0000002.617	OG1v0000002.618	NA	NA	OG1v0000002.618
OG1v0000002	Ssal	106563997	OG1v0000002.323	NA	OG1v0000002.330	OG1v0000002.331	OG1v0000002.341	NA	OG1v0000002.480	OG1v0000002.586	OG1v0000002.586	OG1v0000002.586	NA	NA	OG1v0000002.587
OG1v0000002	Ssal	106564000	OG1v0000002.323	NA	OG1v0000002.330	OG1v0000002.331	OG1v0000002.341	NA	OG1v0000002.466	OG1v0000002.596	OG1v0000002.600	OG1v0000002.277	NA	NA	OG1v0000002.277
OG1v0000002	Ssal	106564009	OG1v0000002.323	NA	OG1v0000002.330	OG1v0000002.331	OG1v0000002.341	NA	OG1v0000002.388	OG1v0000002.389	OG1v0000002.396	OG1v0000002.398	NA	NA	OG1v0000002.76
OG1v0000002	Ssal	106564010	OG1v0000002.323	NA	OG1v0000002.330	OG1v0000002.331	OG1v0000002.341	NA	OG1v0000002.484	OG1v0000002.507	OG1v0000002.507	OG1v0000002.517	NA	NA	OG1v0000002.518
OG1v0000002	Ssal	106564017	OG1v0000002.323	NA	OG1v0000002.330	OG1v0000002.331	OG1v0000002.341	NA	OG1v0000002.486	OG1v0000002.487	OG1v0000002.491	OG1v0000002.492	NA	NA	OG1v0000002.163
OG1v0000002	Ssal	106564020	OG1v0000002.323	NA	OG1v0000002.330	OG1v0000002.331	OG1v0000002.341	NA	OG1v0000002.405	OG1v0000002.409	OG1v0000002.409	OG1v0000002.411	NA	NA	OG1v0000002.84
OG1v0000002	Ssal	106564021	OG1v0000002.323	NA	OG1v0000002.330	OG1v0000002.331	OG1v0000002.341	NA	OG1v0000002.401	OG1v0000002.424	OG1v0000002.424	OG1v0000002.424	NA	NA	OG1v0000002.103
OG1v0000002	Ssal	106564022	OG1v0000002.323	NA	OG1v0000002.330	OG1v0000002.331	OG1v0000002.341	NA	OG1v0000002.403	OG1v0000002.421	OG1v0000002.421	OG1v0000002.99	NA	NA	OG1v0000002.99
OG1v0000002	Ssal	106564026	OG1v0000002.323	NA	OG1v0000002.330	OG1v0000002.331	OG1v0000002.341	NA	OG1v0000002.388	OG1v0000002.389	OG1v0000002.390	OG1v0000002.394	NA	NA	OG1v0000002.72
OG1v0000002	Ssal	106564040	OG1v0000002.323	NA	OG1v0000002.330	OG1v0000002.331	OG1v0000002.341	NA	OG1v0000002.519	OG1v0000002.581	OG1v0000002.581	OG1v0000002.581	NA	NA	OG1v0000002.585
OG1v0000002	Ssal	106564042	OG1v0000002.323	NA	OG1v0000002.330	OG1v0000002.331	OG1v0000002.341	NA	OG1v0000002.521	OG1v0000002.528	OG1v0000002.528	OG1v0000002.548	NA	NA	OG1v0000002.222
OG1v0000002	Ssal	106564045	OG1v0000002.323	NA	OG1v0000002.330	OG1v0000002.331	OG1v0000002.341	NA	OG1v0000002.371	OG1v0000002.373	OG1v0000002.373	OG1v0000002.379	NA	NA	OG1v0000002.55
OG1v0000002	Ssal	106564047	OG1v0000002.323	NA	OG1v0000002.330	OG1v0000002.331	OG1v0000002.341	NA	OG1v0000002.470	OG1v0000002.472	OG1v0000002.472	OG1v0000002.473	NA	NA	OG1v0000002.149
OG1v0000002	Ssal	106564049	OG1v0000002.323	NA	OG1v0000002.330	OG1v0000002.331	OG1v0000002.341	NA	OG1v0000002.383	OG1v0000002.385	OG1v0000002.385	OG1v0000002.387	NA	NA	OG1v0000002.387
OG1v0000002	Ssal	106564052	OG1v0000002.323	NA	OG1v0000002.330	OG1v0000002.331	OG1v0000002.341	NA	OG1v0000002.404	OG1v0000002.417	OG1v0000002.417	OG1v0000002.95	NA	NA	OG1v0000002.95
OG1v0000002	Ssal	106564078	OG1v0000002.323	NA	OG1v0000002.330	OG1v0000002.331	OG1v0000002.341	NA	OG1v0000002.371	OG1v0000002.373	OG1v0000002.373	OG1v0000002.380	NA	NA	OG1v0000002.57
OG1v0000002	Ssal	106564079	OG1v0000002.323	NA	OG1v0000002.330	OG1v0000002.331	OG1v0000002.341	NA	OG1v0000002.519	OG1v0000002.581	OG1v0000002.581	OG1v0000002.581	NA	NA	OG1v0000002.585
OG1v0000002	Ssal	106564223	OG1v0000002.323	NA	OG1v0000002.330	OG1v0000002.331	OG1v0000002.341	NA	OG1v0000002.474	OG1v0000002.475	OG1v0000002.475	OG1v0000002.475	NA	NA	OG1v0000002.154
OG1v0000002	Ssal	106564484	OG1v0000002.323	NA	OG1v0000002.330	OG1v0000002.331	OG1v0000002.341	NA	OG1v0000002.471	OG1v0000002.146	OG1v0000002.146	OG1v0000002.146	NA	NA	OG1v0000002.146
OG1v0000002	Ssal	106564486	OG1v0000002.323	NA	OG1v0000002.330	OG1v0000002.331	OG1v0000002.341	NA	OG1v0000002.521	OG1v0000002.528	OG1v0000002.529	OG1v0000002.547	NA	NA	OG1v0000002.217
OG1v0000002	Ssal	106564488	OG1v0000002.323	NA	OG1v0000002.330	OG1v0000002.331	OG1v0000002.341	NA	OG1v0000002.484	OG1v0000002.507	OG1v0000002.507	OG1v0000002.517	NA	NA	OG1v0000002.518
OG1v0000002	Ssal	106564507	OG1v0000002.323	NA	OG1v0000002.330	OG1v0000002.331	OG1v0000002.341	NA	OG1v0000002.354	OG1v0000002.355	OG1v0000002.363	OG1v0000002.46	NA	NA	OG1v0000002.46
OG1v0000002	Ssal	106564508	OG1v0000002.323	NA	OG1v0000002.330	OG1v0000002.331	OG1v0000002.341	NA	OG1v0000002.405	OG1v0000002.409	OG1v0000002.409	OG1v0000002.416	NA	NA	OG1v0000002.90
OG1v0000002	Ssal	106564509	OG1v0000002.323	NA	OG1v0000002.330	OG1v0000002.331	OG1v0000002.341	NA	OG1v0000002.406	OG1v0000002.81	OG1v0000002.81	OG1v0000002.81	NA	NA	OG1v0000002.81
OG1v0000002	Ssal	106564510	OG1v0000002.323	NA	OG1v0000002.330	OG1v0000002.331	OG1v0000002.341	NA	OG1v0000002.486	OG1v0000002.490	OG1v0000002.160	OG1v0000002.160	NA	NA	OG1v0000002.160
OG1v0000002	Ssal	106566134	OG1v0000002.323	NA	OG1v0000002.330	OG1v0000002.331	OG1v0000002.341	NA	OG1v0000002.520	OG1v0000002.550	OG1v0000002.555	OG1v0000002.573	NA	NA	OG1v0000002.242
OG1v0000002	Ssal	106571784	OG1v0000002.323	NA	OG1v0000002.330	OG1v0000002.331	OG1v0000002.341	NA	OG1v0000002.520	OG1v0000002.550	OG1v0000002.576	OG1v0000002.250	NA	NA	OG1v0000002.250
OG1v0000002	Ssal	106577602	OG1v0000002.323	NA	OG1v0000002.330	OG1v0000002.331	OG1v0000002.341	NA	OG1v0000002.479	OG1v0000002.588	OG1v0000002.588	OG1v0000002.589	NA	NA	OG1v0000002.266
OG1v0000002	Ssal	106577603	OG1v0000002.323	NA	OG1v0000002.330	OG1v0000002.331	OG1v0000002.341	NA	OG1v0000002.521	OG1v0000002.528	OG1v0000002.531	OG1v0000002.532	NA	NA	OG1v0000002.204
OG1v0000002	Ssal	106577604	OG1v0000002.323	NA	OG1v0000002.330	OG1v0000002.331	OG1v0000002.341	NA	OG1v0000002.427	OG1v0000002.439	OG1v0000002.441	OG1v0000002.446	NA	NA	OG1v0000002.124
OG1v0000002	Ssal	106577606	OG1v0000002.323	NA	OG1v0000002.330	OG1v0000002.331	OG1v0000002.341	NA	OG1v0000002.520	OG1v0000002.550	OG1v0000002.558	OG1v0000002.559	NA	NA	OG1v0000002.230
OG1v0000002	Ssal	106578599	OG1v0000002.323	NA	OG1v0000002.330	OG1v0000002.331	OG1v0000002.341	NA	OG1v0000002.466	OG1v0000002.596	OG1v0000002.633	OG1v0000002.636	NA	NA	OG1v0000002.314
OG1v0000002	Ssal	106579132	OG1v0000002.323	NA	OG1v0000002.330	OG1v0000002.331	OG1v0000002.341	NA	OG1v0000002.342	OG1v0000002.347	OG1v0000002.348	OG1v0000002.350	NA	NA	OG1v0000002.27
OG1v0000002	Ssal	106590947	OG1v0000002.323	NA	OG1v0000002.330	OG1v0000002.331	OG1v0000002.341	NA	OG1v0000002.354	OG1v0000002.355	OG1v0000002.358	OG1v0000002.34	NA	NA	OG1v0000002.34
OG1v0000002	Ssal	106590982	OG1v0000002.323	NA	OG1v0000002.330	OG1v0000002.331	OG1v0000002.341	NA	OG1v0000002.405	OG1v0000002.409	OG1v0000002.409	OG1v0000002.413	NA	NA	OG1v0000002.86
OG1v0000002	Ssal	106591026	OG1v0000002.323	NA	OG1v0000002.330	OG1v0000002.331	OG1v0000002.341	NA	OG1v0000002.520	OG1v0000002.550	OG1v0000002.576	OG1v0000002.249	NA	NA	OG1v0000002.249
OG1v0000002	Ssal	106591221	OG1v0000002.323	NA	OG1v0000002.330	OG1v0000002.331	OG1v0000002.341	NA	OG1v0000002.427	OG1v0000002.439	OG1v0000002.452	OG1v0000002.454	NA	NA	OG1v0000002.455
OG1v0000002	Ssal	106591372	OG1v0000002.323	NA	OG1v0000002.330	OG1v0000002.331	OG1v0000002.341	NA	OG1v0000002.466	OG1v0000002.596	OG1v0000002.622	OG1v0000002.623	NA	NA	OG1v0000002.301
OG1v0000002	Ssal	106591818	OG1v0000002.323	NA	OG1v0000002.330	OG1v0000002.331	OG1v0000002.341	NA	OG1v0000002.521	OG1v0000002.528	OG1v0000002.528	OG1v0000002.549	NA	NA	OG1v0000002.221
OG1v0000002	Ssal	106591998	OG1v0000002.323	NA	OG1v0000002.330	OG1v0000002.331	OG1v0000002.341	NA	OG1v0000002.522	OG1v0000002.524	OG1v0000002.524	OG1v0000002.526	NA	NA	OG1v0000002.196
OG1v0000002	Ssal	106591999	OG1v0000002.323	NA	OG1v0000002.330	OG1v0000002.331	OG1v0000002.341	NA	OG1v0000002.522	OG1v0000002.524	OG1v0000002.524	OG1v0000002.524	NA	NA	OG1v0000002.527
OG1v0000002	Ssal	106592146	OG1v0000002.323	NA	OG1v0000002.330	OG1v0000002.331	OG1v0000002.341	NA	OG1v0000002.466	OG1v0000002.596	OG1v0000002.630	OG1v0000002.638	NA	NA	OG1v0000002.316
OG1v0000002	Ssal	106592562	OG1v0000002.323	NA	OG1v0000002.330	OG1v0000002.331	OG1v0000002.341	NA	OG1v0000002.520	OG1v0000002.550	OG1v0000002.555	OG1v0000002.567	NA	NA	OG1v0000002.240
OG1v0000002	Ssal	106592602	OG1v0000002.323	NA	OG1v0000002.330	OG1v0000002.331	OG1v0000002.341	NA	OG1v0000002.427	OG1v0000002.439	OG1v0000002.449	OG1v0000002.458	NA	NA	OG1v0000002.137
OG1v0000002	Ssal	106592788	OG1v0000002.323	NA	OG1v0000002.330	OG1v0000002.331	OG1v0000002.341	NA	OG1v0000002.466	OG1v0000002.596	OG1v0000002.624	OG1v0000002.640	NA	NA	OG1v0000002.642
OG1v0000002	Ssal	106592793	OG1v0000002.323	NA	OG1v0000002.330	OG1v0000002.331	OG1v0000002.341	NA	OG1v0000002.478	OG1v0000002.590	OG1v0000002.590	OG1v0000002.592	NA	NA	OG1v0000002.270
OG1v0000002	Ssal	106592850	OG1v0000002.323	NA	OG1v0000002.330	OG1v0000002.331	OG1v0000002.341	NA	OG1v0000002.521	OG1v0000002.528	OG1v0000002.536	OG1v0000002.537	NA	NA	OG1v0000002.207
OG1v0000002	Ssal	106593206	OG1v0000002.323	NA	OG1v0000002.330	OG1v0000002.331	OG1v0000002.341	NA	OG1v0000002.427	OG1v0000002.439	OG1v0000002.439	OG1v0000002.461	NA	NA	OG1v0000002.463
OG1v0000002	Ssal	106593232	OG1v0000002.323	NA	OG1v0000002.330	OG1v0000002.331	OG1v0000002.341	NA	OG1v0000002.466	OG1v0000002.596	OG1v0000002.598	OG1v0000002.613	NA	NA	OG1v0000002.293
OG1v0000002	Ssal	106593411	OG1v0000002.323	NA	OG1v0000002.330	OG1v0000002.331	OG1v0000002.341	NA	OG1v0000002.466	OG1v0000002.596	OG1v0000002.633	OG1v0000002.637	NA	NA	OG1v0000002.313
OG1v0000002	Ssal	106593831	OG1v0000002.323	NA	OG1v0000002.330	OG1v0000002.331	OG1v0000002.341	NA	OG1v0000002.427	OG1v0000002.439	OG1v0000002.442	OG1v0000002.120	NA	NA	OG1v0000002.120
OG1v0000002	Ssal	106593936	OG1v0000002.323	NA	OG1v0000002.330	OG1v0000002.331	OG1v0000002.341	NA	OG1v0000002.466	OG1v0000002.596	OG1v0000002.599	OG1v0000002.605	NA	NA	OG1v0000002.608
OG1v0000002	Ssal	106593991	OG1v0000002.323	NA	OG1v0000002.330	OG1v0000002.331	OG1v0000002.341	NA	OG1v0000002.427	OG1v0000002.439	OG1v0000002.452	OG1v0000002.454	NA	NA	OG1v0000002.455
OG1v0000002	Ssal	106594001	OG1v0000002.323	NA	OG1v0000002.330	OG1v0000002.331	OG1v0000002.341	NA	OG1v0000002.427	OG1v0000002.439	OG1v0000002.452	OG1v0000002.454	NA	NA	OG1v0000002.455
OG1v0000002	Ssal	106594023	OG1v0000002.323	NA	OG1v0000002.330	OG1v0000002.331	OG1v0000002.341	NA	OG1v0000002.465	OG1v0000002.143	OG1v0000002.143	OG1v0000002.143	NA	NA	OG1v0000002.143
OG1v0000002	Ssal	106594553	OG1v0000002.323	NA	OG1v0000002.330	OG1v0000002.331	OG1v0000002.341	NA	OG1v0000002.466	OG1v0000002.596	OG1v0000002.624	OG1v0000002.639	NA	NA	OG1v0000002.643
OG1v0000002	Ssal	106594562	OG1v0000002.323	NA	OG1v0000002.330	OG1v0000002.331	OG1v0000002.341	NA	OG1v0000002.482	OG1v0000002.156	OG1v0000002.156	OG1v0000002.156	NA	NA	OG1v0000002.156
OG1v0000002	Ssal	106594570	OG1v0000002.323	NA	OG1v0000002.330	OG1v0000002.331	OG1v0000002.341	NA	OG1v0000002.466	OG1v0000002.596	OG1v0000002.624	OG1v0000002.639	NA	NA	OG1v0000002.643
OG1v0000002	Ssal	106594639	OG1v0000002.323	NA	OG1v0000002.330	OG1v0000002.331	OG1v0000002.341	NA	OG1v0000002.478	OG1v0000002.590	OG1v0000002.590	OG1v0000002.595	NA	NA	OG1v0000002.273
OG1v0000002	Ssal	106594826	OG1v0000002.323	NA	OG1v0000002.330	OG1v0000002.331	OG1v0000002.341	NA	OG1v0000002.478	OG1v0000002.590	OG1v0000002.590	OG1v0000002.591	NA	NA	OG1v0000002.271
OG1v0000002	Ssal	106594907	OG1v0000002.323	NA	OG1v0000002.330	OG1v0000002.331	OG1v0000002.341	NA	OG1v0000002.354	OG1v0000002.355	OG1v0000002.357	OG1v0000002.360	NA	NA	OG1v0000002.36
OG1v0000002	Ssal	106594966	OG1v0000002.323	NA	OG1v0000002.330	OG1v0000002.331	OG1v0000002.341	NA	OG1v0000002.521	OG1v0000002.528	OG1v0000002.529	OG1v0000002.546	NA	NA	OG1v0000002.218
OG1v0000002	Ssal	106595016	OG1v0000002.323	NA	OG1v0000002.330	OG1v0000002.331	OG1v0000002.341	NA	OG1v0000002.484	OG1v0000002.507	OG1v0000002.508	OG1v0000002.514	NA	NA	OG1v0000002.189
OG1v0000002	Ssal	106595056	OG1v0000002.323	NA	OG1v0000002.330	OG1v0000002.331	OG1v0000002.341	NA	OG1v0000002.521	OG1v0000002.528	OG1v0000002.529	OG1v0000002.539	NA	NA	OG1v0000002.544
OG1v0000002	Ssal	106595093	OG1v0000002.323	NA	OG1v0000002.330	OG1v0000002.331	OG1v0000002.341	NA	OG1v0000002.383	OG1v0000002.385	OG1v0000002.385	OG1v0000002.387	NA	NA	OG1v0000002.387
OG1v0000002	Ssal	106595103	OG1v0000002.323	NA	OG1v0000002.330	OG1v0000002.331	OG1v0000002.341	NA	OG1v0000002.402	OG1v0000002.100	OG1v0000002.100	OG1v0000002.100	NA	NA	OG1v0000002.100
OG1v0000002	Ssal	106595136	OG1v0000002.323	NA	OG1v0000002.330	OG1v0000002.331	OG1v0000002.341	NA	OG1v0000002.520	OG1v0000002.550	OG1v0000002.562	OG1v0000002.563	NA	NA	OG1v0000002.234
OG1v0000002	Ssal	106595148	OG1v0000002.323	NA	OG1v0000002.330	OG1v0000002.331	OG1v0000002.341	NA	OG1v0000002.520	OG1v0000002.550	OG1v0000002.552	OG1v0000002.575	NA	NA	OG1v0000002.247
OG1v0000002	Ssal	106595205	OG1v0000002.323	NA	OG1v0000002.330	OG1v0000002.331	OG1v0000002.341	NA	OG1v0000002.354	OG1v0000002.355	OG1v0000002.356	OG1v0000002.361	NA	NA	OG1v0000002.38
OG1v0000002	Ssal	106595217	OG1v0000002.323	NA	OG1v0000002.330	OG1v0000002.331	OG1v0000002.341	NA	OG1v0000002.485	OG1v0000002.495	OG1v0000002.505	OG1v0000002.506	NA	NA	OG1v0000002.179
OG1v0000002	Ssal	106595220	OG1v0000002.323	NA	OG1v0000002.330	OG1v0000002.331	OG1v0000002.341	NA	OG1v0000002.480	OG1v0000002.586	OG1v0000002.586	OG1v0000002.586	NA	NA	OG1v0000002.587
OG1v0000002	Ssal	106595225	OG1v0000002.323	NA	OG1v0000002.330	OG1v0000002.331	OG1v0000002.341	NA	OG1v0000002.520	OG1v0000002.550	OG1v0000002.550	OG1v0000002.579	NA	NA	OG1v0000002.253
OG1v0000002	Ssal	106595237	OG1v0000002.323	NA	OG1v0000002.330	OG1v0000002.331	OG1v0000002.341	NA	OG1v0000002.484	OG1v0000002.507	OG1v0000002.509	OG1v0000002.510	NA	NA	OG1v0000002.513
OG1v0000002	Ssal	106595270	OG1v0000002.323	NA	OG1v0000002.330	OG1v0000002.331	OG1v0000002.341	NA	OG1v0000002.427	OG1v0000002.439	OG1v0000002.449	OG1v0000002.459	NA	NA	OG1v0000002.460
OG1v0000002	Ssal	106595349	OG1v0000002.323	NA	OG1v0000002.330	OG1v0000002.331	OG1v0000002.341	NA	OG1v0000002.485	OG1v0000002.495	OG1v0000002.499	OG1v0000002.171	NA	NA	OG1v0000002.171
OG1v0000002	Ssal	106595566	OG1v0000002.323	NA	OG1v0000002.330	OG1v0000002.331	OG1v0000002.341	NA	OG1v0000002.522	OG1v0000002.524	OG1v0000002.524	OG1v0000002.524	NA	NA	OG1v0000002.527
OG1v0000002	Ssal	106595627	OG1v0000002.323	NA	OG1v0000002.330	OG1v0000002.331	OG1v0000002.341	NA	OG1v0000002.493	OG1v0000002.494	OG1v0000002.494	OG1v0000002.494	NA	NA	OG1v0000002.494
OG1v0000002	Ssal	106595670	OG1v0000002.323	NA	OG1v0000002.330	OG1v0000002.331	OG1v0000002.341	NA	OG1v0000002.428	OG1v0000002.431	OG1v0000002.431	OG1v0000002.438	NA	NA	OG1v0000002.114
OG1v0000002	Ssal	106595687	OG1v0000002.323	NA	OG1v0000002.330	OG1v0000002.331	OG1v0000002.341	NA	OG1v0000002.428	OG1v0000002.431	OG1v0000002.431	OG1v0000002.436	NA	NA	OG1v0000002.112
OG1v0000002	Ssal	106595703	OG1v0000002.323	NA	OG1v0000002.330	OG1v0000002.331	OG1v0000002.341	NA	OG1v0000002.478	OG1v0000002.590	OG1v0000002.590	OG1v0000002.593	NA	NA	OG1v0000002.269
OG1v0000002	Ssal	106595710	OG1v0000002.323	NA	OG1v0000002.330	OG1v0000002.331	OG1v0000002.341	NA	OG1v0000002.466	OG1v0000002.596	OG1v0000002.601	OG1v0000002.276	NA	NA	OG1v0000002.276
OG1v0000002	Ssal	106595726	OG1v0000002.323	NA	OG1v0000002.330	OG1v0000002.331	OG1v0000002.341	NA	OG1v0000002.466	OG1v0000002.596	OG1v0000002.624	OG1v0000002.640	NA	NA	OG1v0000002.642
OG1v0000002	Ssal	106595872	OG1v0000002.323	NA	OG1v0000002.330	OG1v0000002.331	OG1v0000002.341	NA	OG1v0000002.484	OG1v0000002.507	OG1v0000002.509	OG1v0000002.510	NA	NA	OG1v0000002.513
OG1v0000002	Ssal	106595890	OG1v0000002.323	NA	OG1v0000002.330	OG1v0000002.331	OG1v0000002.341	NA	OG1v0000002.466	OG1v0000002.596	OG1v0000002.617	OG1v0000002.618	NA	NA	OG1v0000002.618
OG1v0000002	Ssal	106596793	OG1v0000002.323	NA	OG1v0000002.330	OG1v0000002.331	OG1v0000002.341	NA	OG1v0000002.466	OG1v0000002.596	OG1v0000002.599	OG1v0000002.604	NA	NA	OG1v0000002.279
OG1v0000002	Ssal	106596815	OG1v0000002.323	NA	OG1v0000002.330	OG1v0000002.331	OG1v0000002.341	NA	OG1v0000002.388	OG1v0000002.389	OG1v0000002.396	OG1v0000002.397	NA	NA	OG1v0000002.77
OG1v0000002	Ssal	106599539	OG1v0000002.323	NA	OG1v0000002.330	OG1v0000002.331	OG1v0000002.341	NA	OG1v0000002.427	OG1v0000002.439	OG1v0000002.439	OG1v0000002.461	NA	NA	OG1v0000002.463
OG1v0000002	Ssal	106599965	OG1v0000002.323	NA	OG1v0000002.330	OG1v0000002.331	OG1v0000002.341	NA	OG1v0000002.520	OG1v0000002.550	OG1v0000002.555	OG1v0000002.574	NA	NA	OG1v0000002.244
OG1v0000002	Ssal	106600460	OG1v0000002.323	NA	OG1v0000002.330	OG1v0000002.331	OG1v0000002.341	NA	OG1v0000002.520	OG1v0000002.550	OG1v0000002.555	OG1v0000002.571	NA	NA	OG1v0000002.245
OG1v0000002	Ssal	106607165	OG1v0000002.323	NA	OG1v0000002.330	OG1v0000002.331	OG1v0000002.341	NA	OG1v0000002.371	OG1v0000002.373	OG1v0000002.374	OG1v0000002.375	NA	NA	OG1v0000002.53
OG1v0000002	Ssal	106607538	OG1v0000002.323	NA	OG1v0000002.330	OG1v0000002.331	OG1v0000002.341	NA	OG1v0000002.466	OG1v0000002.596	OG1v0000002.598	OG1v0000002.615	NA	NA	OG1v0000002.292
OG1v0000002	Ssal	106607540	OG1v0000002.323	NA	OG1v0000002.330	OG1v0000002.331	OG1v0000002.341	NA	OG1v0000002.372	OG1v0000002.48	OG1v0000002.48	OG1v0000002.48	NA	NA	OG1v0000002.48
OG1v0000002	Ssal	106607542	OG1v0000002.323	NA	OG1v0000002.330	OG1v0000002.331	OG1v0000002.341	NA	OG1v0000002.466	OG1v0000002.596	OG1v0000002.599	OG1v0000002.605	NA	NA	OG1v0000002.608
OG1v0000002	Ssal	106611083	OG1v0000002.323	NA	OG1v0000002.330	OG1v0000002.331	OG1v0000002.341	NA	OG1v0000002.388	OG1v0000002.389	OG1v0000002.391	OG1v0000002.392	NA	NA	OG1v0000002.69
OG1v0000002	Tthy	Tthy2_00028539	OG1v0000002.323	NA	OG1v0000002.330	OG1v0000002.331	OG1v0000002.341	NA	OG1v0000002.486	OG1v0000002.489	NA	NA	NA	NA	OG1v0000002.157
OG1v0000002	Tthy	Tthy2_00060459	OG1v0000002.323	NA	OG1v0000002.330	OG1v0000002.331	OG1v0000002.341	NA	OG1v0000002.486	OG1v0000002.490	NA	NA	NA	NA	OG1v0000002.159
OG1v0000003	Eluc	105006046	OG1v0000003.318	NA	OG1v0000003.380	OG1v0000003.381	OG1v0000003.381	NA	OG1v0000003.381	NA	NA	NA	NA	NA	OG1v0000003.58
OG1v0000003	Eluc	105030073	OG1v0000003.318	NA	OG1v0000003.378	OG1v0000003.384	OG1v0000003.384	NA	OG1v0000003.389	NA	NA	NA	NA	NA	OG1v0000003.65
OG1v0000003	Eluc	105030083	OG1v0000003.318	NA	OG1v0000003.378	OG1v0000003.384	OG1v0000003.384	NA	OG1v0000003.597	NA	NA	NA	NA	NA	OG1v0000003.598
OG1v0000003	Eluc	105030088	OG1v0000003.318	NA	OG1v0000003.378	OG1v0000003.384	OG1v0000003.384	NA	OG1v0000003.501	NA	NA	NA	NA	NA	OG1v0000003.164
OG1v0000003	Eluc	106023780	OG1v0000003.318	NA	OG1v0000003.319	OG1v0000003.320	OG1v0000003.320	NA	OG1v0000003.320	NA	NA	NA	NA	NA	OG1v0000003.4
OG1v0000003	Eluc	109614638	OG1v0000003.318	NA	OG1v0000003.378	OG1v0000003.384	OG1v0000003.384	NA	OG1v0000003.597	NA	NA	NA	NA	NA	OG1v0000003.598
OG1v0000003	Eluc	109616100	OG1v0000003.318	NA	OG1v0000003.378	OG1v0000003.384	OG1v0000003.384	NA	OG1v0000003.386	NA	NA	NA	NA	NA	OG1v0000003.63
OG1v0000003	Hhuc	CIGENE-Hucho-qnd.11351	OG1v0000003.318	NA	OG1v0000003.378	OG1v0000003.384	OG1v0000003.384	NA	OG1v0000003.596	OG1v0000003.602	OG1v0000003.604	NA	NA	NA	OG1v0000003.279
OG1v0000003	Hhuc	CIGENE-Hucho-qnd.11517	OG1v0000003.318	NA	OG1v0000003.378	OG1v0000003.384	OG1v0000003.384	NA	OG1v0000003.501	OG1v0000003.509	OG1v0000003.509	NA	NA	NA	OG1v0000003.171
OG1v0000003	Hhuc	CIGENE-Hucho-qnd.11760	OG1v0000003.318	NA	OG1v0000003.319	OG1v0000003.320	OG1v0000003.320	NA	OG1v0000003.320	OG1v0000003.327	OG1v0000003.328	NA	NA	NA	OG1v0000003.329
OG1v0000003	Hhuc	CIGENE-Hucho-qnd.12583	OG1v0000003.318	NA	OG1v0000003.378	OG1v0000003.384	OG1v0000003.384	NA	OG1v0000003.596	OG1v0000003.602	OG1v0000003.606	NA	NA	NA	OG1v0000003.280
OG1v0000003	Hhuc	CIGENE-Hucho-qnd.14184	OG1v0000003.318	NA	OG1v0000003.319	OG1v0000003.320	OG1v0000003.320	NA	OG1v0000003.320	OG1v0000003.327	OG1v0000003.346	NA	NA	NA	OG1v0000003.347
OG1v0000003	Hhuc	CIGENE-Hucho-qnd.14269	OG1v0000003.318	NA	OG1v0000003.319	OG1v0000003.320	OG1v0000003.320	NA	OG1v0000003.320	OG1v0000003.327	OG1v0000003.334	NA	NA	NA	OG1v0000003.335
OG1v0000003	Hhuc	CIGENE-Hucho-qnd.14682	OG1v0000003.318	NA	OG1v0000003.378	OG1v0000003.384	OG1v0000003.384	NA	OG1v0000003.396	OG1v0000003.398	OG1v0000003.412	NA	NA	NA	OG1v0000003.413
OG1v0000003	Hhuc	CIGENE-Hucho-qnd.16358	OG1v0000003.318	NA	OG1v0000003.378	OG1v0000003.384	OG1v0000003.384	NA	OG1v0000003.501	OG1v0000003.504	OG1v0000003.504	NA	NA	NA	OG1v0000003.504
OG1v0000003	Hhuc	CIGENE-Hucho-qnd.16534	OG1v0000003.318	NA	OG1v0000003.319	OG1v0000003.320	OG1v0000003.320	NA	OG1v0000003.320	OG1v0000003.327	OG1v0000003.334	NA	NA	NA	OG1v0000003.335
OG1v0000003	Hhuc	CIGENE-Hucho-qnd.16616	OG1v0000003.318	NA	OG1v0000003.378	OG1v0000003.384	OG1v0000003.384	NA	OG1v0000003.588	OG1v0000003.589	OG1v0000003.590	NA	NA	NA	OG1v0000003.591
OG1v0000003	Hhuc	CIGENE-Hucho-qnd.17629	OG1v0000003.318	NA	OG1v0000003.378	OG1v0000003.384	OG1v0000003.384	NA	OG1v0000003.440	OG1v0000003.441	OG1v0000003.445	NA	NA	NA	OG1v0000003.446
OG1v0000003	Hhuc	CIGENE-Hucho-qnd.17693	OG1v0000003.318	NA	OG1v0000003.378	OG1v0000003.384	OG1v0000003.384	NA	OG1v0000003.440	OG1v0000003.441	OG1v0000003.445	NA	NA	NA	OG1v0000003.446
OG1v0000003	Hhuc	CIGENE-Hucho-qnd.17860	OG1v0000003.318	NA	OG1v0000003.378	OG1v0000003.384	OG1v0000003.384	NA	OG1v0000003.440	OG1v0000003.441	OG1v0000003.485	NA	NA	NA	OG1v0000003.154
OG1v0000003	Hhuc	CIGENE-Hucho-qnd.17999	OG1v0000003.318	NA	OG1v0000003.378	OG1v0000003.384	OG1v0000003.384	NA	OG1v0000003.440	OG1v0000003.441	OG1v0000003.479	NA	NA	NA	OG1v0000003.146
OG1v0000003	Hhuc	CIGENE-Hucho-qnd.18235	OG1v0000003.318	NA	OG1v0000003.319	OG1v0000003.320	OG1v0000003.320	NA	OG1v0000003.320	OG1v0000003.327	OG1v0000003.359	NA	NA	NA	OG1v0000003.360
OG1v0000003	Hhuc	CIGENE-Hucho-qnd.18237	OG1v0000003.318	NA	OG1v0000003.319	OG1v0000003.320	OG1v0000003.320	NA	OG1v0000003.320	OG1v0000003.327	OG1v0000003.359	NA	NA	NA	OG1v0000003.360
OG1v0000003	Hhuc	CIGENE-Hucho-qnd.18240	OG1v0000003.318	NA	OG1v0000003.319	OG1v0000003.320	OG1v0000003.320	NA	OG1v0000003.320	OG1v0000003.327	OG1v0000003.359	NA	NA	NA	OG1v0000003.360
OG1v0000003	Hhuc	CIGENE-Hucho-qnd.18407	OG1v0000003.318	NA	OG1v0000003.319	OG1v0000003.320	OG1v0000003.320	NA	OG1v0000003.320	OG1v0000003.327	OG1v0000003.348	NA	NA	NA	OG1v0000003.24
OG1v0000003	Hhuc	CIGENE-Hucho-qnd.18665	OG1v0000003.318	NA	OG1v0000003.319	OG1v0000003.320	OG1v0000003.320	NA	OG1v0000003.320	OG1v0000003.327	OG1v0000003.359	NA	NA	NA	OG1v0000003.360
OG1v0000003	Hhuc	CIGENE-Hucho-qnd.19259	OG1v0000003.318	NA	OG1v0000003.319	OG1v0000003.320	OG1v0000003.320	NA	OG1v0000003.320	OG1v0000003.327	OG1v0000003.357	NA	NA	NA	OG1v0000003.37
OG1v0000003	Hhuc	CIGENE-Hucho-qnd.21628	OG1v0000003.318	NA	OG1v0000003.378	OG1v0000003.384	OG1v0000003.384	NA	OG1v0000003.434	OG1v0000003.555	OG1v0000003.559	NA	NA	NA	OG1v0000003.231
OG1v0000003	Hhuc	CIGENE-Hucho-qnd.21668	OG1v0000003.318	NA	OG1v0000003.319	OG1v0000003.320	OG1v0000003.320	NA	OG1v0000003.320	OG1v0000003.322	OG1v0000003.323	NA	NA	NA	OG1v0000003.2
OG1v0000003	Hhuc	CIGENE-Hucho-qnd.22181	OG1v0000003.318	NA	OG1v0000003.378	OG1v0000003.384	OG1v0000003.384	NA	OG1v0000003.437	OG1v0000003.539	OG1v0000003.541	NA	NA	NA	OG1v0000003.212
OG1v0000003	Hhuc	CIGENE-Hucho-qnd.22442	OG1v0000003.318	NA	OG1v0000003.319	OG1v0000003.320	OG1v0000003.320	NA	OG1v0000003.320	OG1v0000003.327	OG1v0000003.349	NA	NA	NA	OG1v0000003.26
OG1v0000003	Hhuc	CIGENE-Hucho-qnd.22567	OG1v0000003.318	NA	OG1v0000003.319	OG1v0000003.320	OG1v0000003.320	NA	OG1v0000003.320	OG1v0000003.327	OG1v0000003.345	NA	NA	NA	OG1v0000003.21
OG1v0000003	Hhuc	CIGENE-Hucho-qnd.22830	OG1v0000003.318	NA	OG1v0000003.378	OG1v0000003.384	OG1v0000003.384	NA	OG1v0000003.492	OG1v0000003.493	OG1v0000003.493	NA	NA	NA	OG1v0000003.493
OG1v0000003	Hhuc	CIGENE-Hucho-qnd.23788	OG1v0000003.318	NA	OG1v0000003.319	OG1v0000003.320	OG1v0000003.320	NA	OG1v0000003.320	OG1v0000003.6	OG1v0000003.6	NA	NA	NA	OG1v0000003.6
OG1v0000003	Hhuc	CIGENE-Hucho-qnd.2406	OG1v0000003.318	NA	OG1v0000003.378	OG1v0000003.384	OG1v0000003.384	NA	OG1v0000003.597	OG1v0000003.599	OG1v0000003.599	NA	NA	NA	OG1v0000003.275
OG1v0000003	Hhuc	CIGENE-Hucho-qnd.24923	OG1v0000003.318	NA	OG1v0000003.378	OG1v0000003.384	OG1v0000003.384	NA	OG1v0000003.439	OG1v0000003.530	OG1v0000003.530	NA	NA	NA	OG1v0000003.201
OG1v0000003	Hhuc	CIGENE-Hucho-qnd.25870	OG1v0000003.318	NA	OG1v0000003.319	OG1v0000003.320	OG1v0000003.320	NA	OG1v0000003.320	OG1v0000003.327	OG1v0000003.358	NA	NA	NA	OG1v0000003.38
OG1v0000003	Hhuc	CIGENE-Hucho-qnd.27395	OG1v0000003.318	NA	OG1v0000003.378	OG1v0000003.384	OG1v0000003.384	NA	OG1v0000003.440	OG1v0000003.441	OG1v0000003.445	NA	NA	NA	OG1v0000003.446
OG1v0000003	Hhuc	CIGENE-Hucho-qnd.27598	OG1v0000003.318	NA	OG1v0000003.319	OG1v0000003.320	OG1v0000003.320	NA	OG1v0000003.320	OG1v0000003.327	OG1v0000003.359	NA	NA	NA	OG1v0000003.360
OG1v0000003	Hhuc	CIGENE-Hucho-qnd.28356	OG1v0000003.318	NA	OG1v0000003.378	OG1v0000003.384	OG1v0000003.384	NA	OG1v0000003.501	OG1v0000003.504	OG1v0000003.504	NA	NA	NA	OG1v0000003.504
OG1v0000003	Hhuc	CIGENE-Hucho-qnd.28817	OG1v0000003.318	NA	OG1v0000003.378	OG1v0000003.384	OG1v0000003.384	NA	OG1v0000003.596	OG1v0000003.602	OG1v0000003.607	NA	NA	NA	OG1v0000003.282
OG1v0000003	Hhuc	CIGENE-Hucho-qnd.29102	OG1v0000003.318	NA	OG1v0000003.378	OG1v0000003.384	OG1v0000003.384	NA	OG1v0000003.396	OG1v0000003.398	OG1v0000003.412	NA	NA	NA	OG1v0000003.413
OG1v0000003	Hhuc	CIGENE-Hucho-qnd.29936	OG1v0000003.318	NA	OG1v0000003.378	OG1v0000003.384	OG1v0000003.384	NA	OG1v0000003.396	OG1v0000003.397	OG1v0000003.423	NA	NA	NA	OG1v0000003.97
OG1v0000003	Hhuc	CIGENE-Hucho-qnd.31664	OG1v0000003.318	NA	OG1v0000003.319	OG1v0000003.320	OG1v0000003.320	NA	OG1v0000003.320	OG1v0000003.327	OG1v0000003.359	NA	NA	NA	OG1v0000003.360
OG1v0000003	Hhuc	CIGENE-Hucho-qnd.3197	OG1v0000003.318	NA	OG1v0000003.319	OG1v0000003.320	OG1v0000003.320	NA	OG1v0000003.320	OG1v0000003.327	OG1v0000003.370	NA	NA	NA	OG1v0000003.50
OG1v0000003	Hhuc	CIGENE-Hucho-qnd.33633	OG1v0000003.318	NA	OG1v0000003.319	OG1v0000003.320	OG1v0000003.320	NA	OG1v0000003.320	OG1v0000003.327	OG1v0000003.359	NA	NA	NA	OG1v0000003.360
OG1v0000003	Hhuc	CIGENE-Hucho-qnd.34522	OG1v0000003.318	NA	OG1v0000003.378	OG1v0000003.384	OG1v0000003.384	NA	OG1v0000003.396	OG1v0000003.400	OG1v0000003.402	NA	NA	NA	OG1v0000003.403
OG1v0000003	Hhuc	CIGENE-Hucho-qnd.34825	OG1v0000003.318	NA	OG1v0000003.378	OG1v0000003.384	OG1v0000003.384	NA	OG1v0000003.396	OG1v0000003.397	OG1v0000003.420	NA	NA	NA	OG1v0000003.93
OG1v0000003	Hhuc	CIGENE-Hucho-qnd.35979	OG1v0000003.318	NA	OG1v0000003.378	OG1v0000003.384	OG1v0000003.384	NA	OG1v0000003.388	OG1v0000003.391	OG1v0000003.391	NA	NA	NA	OG1v0000003.68
OG1v0000003	Hhuc	CIGENE-Hucho-qnd.36156	OG1v0000003.318	NA	OG1v0000003.319	OG1v0000003.320	OG1v0000003.320	NA	OG1v0000003.320	OG1v0000003.327	OG1v0000003.350	NA	NA	NA	OG1v0000003.28
OG1v0000003	Hhuc	CIGENE-Hucho-qnd.36361	OG1v0000003.318	NA	OG1v0000003.319	OG1v0000003.320	OG1v0000003.320	NA	OG1v0000003.320	OG1v0000003.327	OG1v0000003.334	NA	NA	NA	OG1v0000003.335
OG1v0000003	Hhuc	CIGENE-Hucho-qnd.3690	OG1v0000003.318	NA	OG1v0000003.378	OG1v0000003.384	OG1v0000003.384	NA	OG1v0000003.501	OG1v0000003.504	OG1v0000003.504	NA	NA	NA	OG1v0000003.504
OG1v0000003	Hhuc	CIGENE-Hucho-qnd.3703	OG1v0000003.318	NA	OG1v0000003.319	OG1v0000003.320	OG1v0000003.320	NA	OG1v0000003.320	OG1v0000003.327	OG1v0000003.359	NA	NA	NA	OG1v0000003.360
OG1v0000003	Hhuc	CIGENE-Hucho-qnd.37254	OG1v0000003.318	NA	OG1v0000003.319	OG1v0000003.320	OG1v0000003.320	NA	OG1v0000003.320	OG1v0000003.327	OG1v0000003.334	NA	NA	NA	OG1v0000003.335
OG1v0000003	Hhuc	CIGENE-Hucho-qnd.37752	OG1v0000003.318	NA	OG1v0000003.319	OG1v0000003.320	OG1v0000003.320	NA	OG1v0000003.320	OG1v0000003.327	OG1v0000003.351	NA	NA	NA	OG1v0000003.352
OG1v0000003	Hhuc	CIGENE-Hucho-qnd.37889	OG1v0000003.318	NA	OG1v0000003.378	OG1v0000003.384	OG1v0000003.384	NA	OG1v0000003.588	OG1v0000003.589	OG1v0000003.593	NA	NA	NA	OG1v0000003.269
OG1v0000003	Hhuc	CIGENE-Hucho-qnd.38359	OG1v0000003.318	NA	OG1v0000003.378	OG1v0000003.384	OG1v0000003.384	NA	OG1v0000003.588	OG1v0000003.589	OG1v0000003.593	NA	NA	NA	OG1v0000003.270
OG1v0000003	Hhuc	CIGENE-Hucho-qnd.38637	OG1v0000003.318	NA	OG1v0000003.378	OG1v0000003.384	OG1v0000003.384	NA	OG1v0000003.437	OG1v0000003.539	OG1v0000003.542	NA	NA	NA	OG1v0000003.543
OG1v0000003	Hhuc	CIGENE-Hucho-qnd.39044	OG1v0000003.318	NA	OG1v0000003.378	OG1v0000003.384	OG1v0000003.384	NA	OG1v0000003.487	OG1v0000003.488	OG1v0000003.488	NA	NA	NA	OG1v0000003.489
OG1v0000003	Hhuc	CIGENE-Hucho-qnd.39547	OG1v0000003.318	NA	OG1v0000003.319	OG1v0000003.320	OG1v0000003.320	NA	OG1v0000003.320	OG1v0000003.327	OG1v0000003.328	NA	NA	NA	OG1v0000003.329
OG1v0000003	Hhuc	CIGENE-Hucho-qnd.39568	OG1v0000003.318	NA	OG1v0000003.378	OG1v0000003.384	OG1v0000003.384	NA	OG1v0000003.501	OG1v0000003.504	OG1v0000003.504	NA	NA	NA	OG1v0000003.504
OG1v0000003	Hhuc	CIGENE-Hucho-qnd.39908	OG1v0000003.318	NA	OG1v0000003.378	OG1v0000003.384	OG1v0000003.384	NA	OG1v0000003.588	OG1v0000003.589	OG1v0000003.590	NA	NA	NA	OG1v0000003.591
OG1v0000003	Hhuc	CIGENE-Hucho-qnd.40041	OG1v0000003.318	NA	OG1v0000003.319	OG1v0000003.320	OG1v0000003.320	NA	OG1v0000003.320	OG1v0000003.327	OG1v0000003.351	NA	NA	NA	OG1v0000003.352
OG1v0000003	Hhuc	CIGENE-Hucho-qnd.40342	OG1v0000003.318	NA	OG1v0000003.319	OG1v0000003.320	OG1v0000003.320	NA	OG1v0000003.320	OG1v0000003.327	OG1v0000003.334	NA	NA	NA	OG1v0000003.335
OG1v0000003	Hhuc	CIGENE-Hucho-qnd.40343	OG1v0000003.318	NA	OG1v0000003.378	OG1v0000003.384	OG1v0000003.384	NA	OG1v0000003.434	OG1v0000003.555	OG1v0000003.563	NA	NA	NA	OG1v0000003.235
OG1v0000003	Hhuc	CIGENE-Hucho-qnd.40765	OG1v0000003.318	NA	OG1v0000003.378	OG1v0000003.384	OG1v0000003.384	NA	OG1v0000003.492	OG1v0000003.493	OG1v0000003.493	NA	NA	NA	OG1v0000003.493
OG1v0000003	Hhuc	CIGENE-Hucho-qnd.41549	OG1v0000003.318	NA	OG1v0000003.378	OG1v0000003.384	OG1v0000003.384	NA	OG1v0000003.501	OG1v0000003.509	OG1v0000003.510	NA	NA	NA	OG1v0000003.172
OG1v0000003	Hhuc	CIGENE-Hucho-qnd.41602	OG1v0000003.318	NA	OG1v0000003.378	OG1v0000003.384	OG1v0000003.384	NA	OG1v0000003.501	OG1v0000003.504	OG1v0000003.504	NA	NA	NA	OG1v0000003.504
OG1v0000003	Hhuc	CIGENE-Hucho-qnd.42146	OG1v0000003.318	NA	OG1v0000003.378	OG1v0000003.384	OG1v0000003.384	NA	OG1v0000003.501	OG1v0000003.504	OG1v0000003.504	NA	NA	NA	OG1v0000003.504
OG1v0000003	Hhuc	CIGENE-Hucho-qnd.42417	OG1v0000003.318	NA	OG1v0000003.378	OG1v0000003.384	OG1v0000003.384	NA	OG1v0000003.588	OG1v0000003.589	OG1v0000003.590	NA	NA	NA	OG1v0000003.591
OG1v0000003	Hhuc	CIGENE-Hucho-qnd.42523	OG1v0000003.318	NA	OG1v0000003.319	OG1v0000003.320	OG1v0000003.320	NA	OG1v0000003.320	OG1v0000003.327	OG1v0000003.351	NA	NA	NA	OG1v0000003.352
OG1v0000003	Hhuc	CIGENE-Hucho-qnd.43705	OG1v0000003.318	NA	OG1v0000003.319	OG1v0000003.320	OG1v0000003.320	NA	OG1v0000003.320	OG1v0000003.327	OG1v0000003.328	NA	NA	NA	OG1v0000003.329
OG1v0000003	Hhuc	CIGENE-Hucho-qnd.43883	OG1v0000003.318	NA	OG1v0000003.378	OG1v0000003.384	OG1v0000003.384	NA	OG1v0000003.440	OG1v0000003.441	OG1v0000003.483	NA	NA	NA	OG1v0000003.149
OG1v0000003	Hhuc	CIGENE-Hucho-qnd.44054	OG1v0000003.318	NA	OG1v0000003.319	OG1v0000003.320	OG1v0000003.320	NA	OG1v0000003.320	OG1v0000003.327	OG1v0000003.359	NA	NA	NA	OG1v0000003.360
OG1v0000003	Hhuc	CIGENE-Hucho-qnd.44055	OG1v0000003.318	NA	OG1v0000003.319	OG1v0000003.320	OG1v0000003.320	NA	OG1v0000003.320	OG1v0000003.327	OG1v0000003.359	NA	NA	NA	OG1v0000003.360
OG1v0000003	Hhuc	CIGENE-Hucho-qnd.44119	OG1v0000003.318	NA	OG1v0000003.319	OG1v0000003.320	OG1v0000003.320	NA	OG1v0000003.320	OG1v0000003.327	OG1v0000003.344	NA	NA	NA	OG1v0000003.20
OG1v0000003	Hhuc	CIGENE-Hucho-qnd.44193	OG1v0000003.318	NA	OG1v0000003.378	OG1v0000003.384	OG1v0000003.384	NA	OG1v0000003.396	OG1v0000003.400	OG1v0000003.402	NA	NA	NA	OG1v0000003.403
OG1v0000003	Hhuc	CIGENE-Hucho-qnd.44597	OG1v0000003.318	NA	OG1v0000003.378	OG1v0000003.384	OG1v0000003.384	NA	OG1v0000003.396	OG1v0000003.400	OG1v0000003.402	NA	NA	NA	OG1v0000003.403
OG1v0000003	Hhuc	CIGENE-Hucho-qnd.44598	OG1v0000003.318	NA	OG1v0000003.378	OG1v0000003.384	OG1v0000003.384	NA	OG1v0000003.596	OG1v0000003.602	OG1v0000003.614	NA	NA	NA	OG1v0000003.290
OG1v0000003	Hhuc	CIGENE-Hucho-qnd.4797	OG1v0000003.318	NA	OG1v0000003.378	OG1v0000003.384	OG1v0000003.384	NA	OG1v0000003.396	OG1v0000003.400	OG1v0000003.402	NA	NA	NA	OG1v0000003.403
OG1v0000003	Hhuc	CIGENE-Hucho-qnd.5034	OG1v0000003.318	NA	OG1v0000003.378	OG1v0000003.384	OG1v0000003.384	NA	OG1v0000003.487	OG1v0000003.488	OG1v0000003.488	NA	NA	NA	OG1v0000003.489
OG1v0000003	Hhuc	CIGENE-Hucho-qnd.5035	OG1v0000003.318	NA	OG1v0000003.319	OG1v0000003.320	OG1v0000003.320	NA	OG1v0000003.320	OG1v0000003.327	OG1v0000003.343	NA	NA	NA	OG1v0000003.19
OG1v0000003	Hhuc	CIGENE-Hucho-qnd.5340	OG1v0000003.318	NA	OG1v0000003.378	OG1v0000003.384	OG1v0000003.384	NA	OG1v0000003.487	OG1v0000003.488	OG1v0000003.488	NA	NA	NA	OG1v0000003.489
OG1v0000003	Hhuc	CIGENE-Hucho-qnd.5584	OG1v0000003.318	NA	OG1v0000003.378	OG1v0000003.384	OG1v0000003.384	NA	OG1v0000003.434	OG1v0000003.555	OG1v0000003.577	NA	NA	NA	OG1v0000003.250
OG1v0000003	Hhuc	CIGENE-Hucho-qnd.5627	OG1v0000003.318	NA	OG1v0000003.378	OG1v0000003.384	OG1v0000003.384	NA	OG1v0000003.396	OG1v0000003.400	OG1v0000003.402	NA	NA	NA	OG1v0000003.403
OG1v0000003	Hhuc	CIGENE-Hucho-qnd.5870	OG1v0000003.318	NA	OG1v0000003.378	OG1v0000003.384	OG1v0000003.384	NA	OG1v0000003.396	OG1v0000003.397	OG1v0000003.422	NA	NA	NA	OG1v0000003.96
OG1v0000003	Hhuc	CIGENE-Hucho-qnd.6059	OG1v0000003.318	NA	OG1v0000003.319	OG1v0000003.320	OG1v0000003.320	NA	OG1v0000003.320	OG1v0000003.327	OG1v0000003.334	NA	NA	NA	OG1v0000003.335
OG1v0000003	Hhuc	CIGENE-Hucho-qnd.6150	OG1v0000003.318	NA	OG1v0000003.378	OG1v0000003.384	OG1v0000003.384	NA	OG1v0000003.437	OG1v0000003.539	OG1v0000003.542	NA	NA	NA	OG1v0000003.543
OG1v0000003	Hhuc	CIGENE-Hucho-qnd.6336	OG1v0000003.318	NA	OG1v0000003.319	OG1v0000003.320	OG1v0000003.320	NA	OG1v0000003.320	OG1v0000003.327	OG1v0000003.351	NA	NA	NA	OG1v0000003.352
OG1v0000003	Hhuc	CIGENE-Hucho-qnd.6800	OG1v0000003.318	NA	OG1v0000003.378	OG1v0000003.384	OG1v0000003.384	NA	OG1v0000003.440	OG1v0000003.441	OG1v0000003.464	NA	NA	NA	OG1v0000003.125
OG1v0000003	Hhuc	CIGENE-Hucho-qnd.6801	OG1v0000003.318	NA	OG1v0000003.319	OG1v0000003.320	OG1v0000003.320	NA	OG1v0000003.320	OG1v0000003.327	OG1v0000003.359	NA	NA	NA	OG1v0000003.360
OG1v0000003	Hhuc	CIGENE-Hucho-qnd.9091	OG1v0000003.318	NA	OG1v0000003.319	OG1v0000003.320	OG1v0000003.320	NA	OG1v0000003.320	OG1v0000003.327	OG1v0000003.328	NA	NA	NA	OG1v0000003.329
OG1v0000003	Hhuc	CIGENE-Hucho-qnd.920	OG1v0000003.318	NA	OG1v0000003.378	OG1v0000003.384	OG1v0000003.384	NA	OG1v0000003.440	OG1v0000003.441	OG1v0000003.445	NA	NA	NA	OG1v0000003.446
OG1v0000003	Hhuc	CIGENE-Hucho-qnd.9242	OG1v0000003.318	NA	OG1v0000003.319	OG1v0000003.320	OG1v0000003.320	NA	OG1v0000003.320	OG1v0000003.327	OG1v0000003.328	NA	NA	NA	OG1v0000003.329
OG1v0000003	Hhuc	CIGENE-Hucho-qnd.9546	OG1v0000003.318	NA	OG1v0000003.319	OG1v0000003.320	OG1v0000003.320	NA	OG1v0000003.320	OG1v0000003.327	OG1v0000003.346	NA	NA	NA	OG1v0000003.347
OG1v0000003	Hhuc	CIGENE-Hucho-qnd.9874	OG1v0000003.318	NA	OG1v0000003.319	OG1v0000003.320	OG1v0000003.320	NA	OG1v0000003.320	OG1v0000003.327	OG1v0000003.334	NA	NA	NA	OG1v0000003.335
OG1v0000003	Locu	ENSLOCG00000014144	OG1v0000003.318	NA	OG1v0000003.380	NA	NA	NA	NA	NA	NA	NA	NA	NA	OG1v0000003.57
OG1v0000003	Okis	109865252	OG1v0000003.318	NA	OG1v0000003.378	OG1v0000003.384	OG1v0000003.384	NA	OG1v0000003.396	OG1v0000003.397	OG1v0000003.423	OG1v0000003.424	OG1v0000003.425	OG1v0000003.425	OG1v0000003.98
OG1v0000003	Okis	109865256	OG1v0000003.318	NA	OG1v0000003.378	OG1v0000003.384	OG1v0000003.384	NA	OG1v0000003.436	OG1v0000003.548	OG1v0000003.548	OG1v0000003.548	OG1v0000003.548	OG1v0000003.224	OG1v0000003.224
OG1v0000003	Okis	109865637	OG1v0000003.318	NA	OG1v0000003.378	OG1v0000003.384	OG1v0000003.384	NA	OG1v0000003.498	OG1v0000003.515	OG1v0000003.515	OG1v0000003.515	OG1v0000003.516	OG1v0000003.516	OG1v0000003.516
OG1v0000003	Okis	109865638	OG1v0000003.318	NA	OG1v0000003.378	OG1v0000003.384	OG1v0000003.384	NA	OG1v0000003.437	OG1v0000003.539	OG1v0000003.540	OG1v0000003.544	OG1v0000003.544	OG1v0000003.545	OG1v0000003.216
OG1v0000003	Okis	109866049	OG1v0000003.318	NA	OG1v0000003.378	OG1v0000003.384	OG1v0000003.384	NA	OG1v0000003.596	OG1v0000003.602	OG1v0000003.606	OG1v0000003.281	OG1v0000003.281	OG1v0000003.281	OG1v0000003.281
OG1v0000003	Okis	109866155	OG1v0000003.318	NA	OG1v0000003.378	OG1v0000003.384	OG1v0000003.384	NA	OG1v0000003.440	OG1v0000003.441	OG1v0000003.449	OG1v0000003.471	OG1v0000003.472	OG1v0000003.138	OG1v0000003.138
OG1v0000003	Okis	109866165	OG1v0000003.318	NA	OG1v0000003.378	OG1v0000003.384	OG1v0000003.384	NA	OG1v0000003.396	OG1v0000003.397	OG1v0000003.423	OG1v0000003.427	OG1v0000003.101	OG1v0000003.101	OG1v0000003.101
OG1v0000003	Okis	109866418	OG1v0000003.318	NA	OG1v0000003.378	OG1v0000003.384	OG1v0000003.384	NA	OG1v0000003.498	OG1v0000003.515	OG1v0000003.515	OG1v0000003.515	OG1v0000003.516	OG1v0000003.516	OG1v0000003.516
OG1v0000003	Okis	109866419	OG1v0000003.318	NA	OG1v0000003.378	OG1v0000003.384	OG1v0000003.384	NA	OG1v0000003.440	OG1v0000003.441	OG1v0000003.483	OG1v0000003.150	OG1v0000003.150	OG1v0000003.150	OG1v0000003.150
OG1v0000003	Okis	109866751	OG1v0000003.318	NA	OG1v0000003.378	OG1v0000003.384	OG1v0000003.384	NA	OG1v0000003.440	OG1v0000003.441	OG1v0000003.452	OG1v0000003.459	OG1v0000003.460	OG1v0000003.461	OG1v0000003.122
OG1v0000003	Okis	109866753	OG1v0000003.318	NA	OG1v0000003.378	OG1v0000003.384	OG1v0000003.384	NA	OG1v0000003.396	OG1v0000003.400	OG1v0000003.402	OG1v0000003.407	OG1v0000003.409	OG1v0000003.80	OG1v0000003.80
OG1v0000003	Okis	109875486	OG1v0000003.318	NA	OG1v0000003.378	OG1v0000003.384	OG1v0000003.384	NA	OG1v0000003.438	OG1v0000003.536	OG1v0000003.536	OG1v0000003.536	OG1v0000003.538	OG1v0000003.538	OG1v0000003.209
OG1v0000003	Okis	109875493	OG1v0000003.318	NA	OG1v0000003.378	OG1v0000003.384	OG1v0000003.384	NA	OG1v0000003.596	OG1v0000003.602	OG1v0000003.607	OG1v0000003.612	OG1v0000003.612	OG1v0000003.613	OG1v0000003.286
OG1v0000003	Okis	109875499	OG1v0000003.318	NA	OG1v0000003.378	OG1v0000003.384	OG1v0000003.384	NA	OG1v0000003.587	OG1v0000003.620	OG1v0000003.620	OG1v0000003.620	OG1v0000003.620	OG1v0000003.621	OG1v0000003.298
OG1v0000003	Okis	109875503	OG1v0000003.318	NA	OG1v0000003.378	OG1v0000003.384	OG1v0000003.384	NA	OG1v0000003.396	OG1v0000003.401	OG1v0000003.73	OG1v0000003.73	OG1v0000003.73	OG1v0000003.73	OG1v0000003.73
OG1v0000003	Okis	109875505	OG1v0000003.318	NA	OG1v0000003.378	OG1v0000003.384	OG1v0000003.384	NA	OG1v0000003.498	OG1v0000003.515	OG1v0000003.515	OG1v0000003.517	OG1v0000003.523	OG1v0000003.524	OG1v0000003.190
OG1v0000003	Okis	109875531	OG1v0000003.318	NA	OG1v0000003.378	OG1v0000003.384	OG1v0000003.384	NA	OG1v0000003.501	OG1v0000003.177	OG1v0000003.177	OG1v0000003.177	OG1v0000003.177	OG1v0000003.177	OG1v0000003.177
OG1v0000003	Okis	109875751	OG1v0000003.318	NA	OG1v0000003.378	OG1v0000003.384	OG1v0000003.384	NA	OG1v0000003.435	OG1v0000003.551	OG1v0000003.551	OG1v0000003.553	OG1v0000003.554	OG1v0000003.554	OG1v0000003.228
OG1v0000003	Okis	109875753	OG1v0000003.318	NA	OG1v0000003.378	OG1v0000003.384	OG1v0000003.384	NA	OG1v0000003.396	OG1v0000003.397	OG1v0000003.415	OG1v0000003.428	OG1v0000003.429	OG1v0000003.105	OG1v0000003.105
OG1v0000003	Okis	109875754	OG1v0000003.318	NA	OG1v0000003.319	OG1v0000003.320	OG1v0000003.320	NA	OG1v0000003.320	OG1v0000003.322	OG1v0000003.323	OG1v0000003.3	OG1v0000003.3	OG1v0000003.3	OG1v0000003.3
OG1v0000003	Okis	109875761	OG1v0000003.318	NA	OG1v0000003.378	OG1v0000003.384	OG1v0000003.384	NA	OG1v0000003.487	OG1v0000003.488	OG1v0000003.488	OG1v0000003.491	OG1v0000003.491	OG1v0000003.491	OG1v0000003.491
OG1v0000003	Okis	109875763	OG1v0000003.318	NA	OG1v0000003.378	OG1v0000003.384	OG1v0000003.384	NA	OG1v0000003.440	OG1v0000003.441	OG1v0000003.482	OG1v0000003.484	OG1v0000003.484	OG1v0000003.484	OG1v0000003.151
OG1v0000003	Okis	109875769	OG1v0000003.318	NA	OG1v0000003.378	OG1v0000003.384	OG1v0000003.384	NA	OG1v0000003.498	OG1v0000003.515	OG1v0000003.515	OG1v0000003.519	OG1v0000003.520	OG1v0000003.521	OG1v0000003.185
OG1v0000003	Okis	109875996	OG1v0000003.318	NA	OG1v0000003.378	OG1v0000003.384	OG1v0000003.384	NA	OG1v0000003.496	OG1v0000003.527	OG1v0000003.527	OG1v0000003.527	OG1v0000003.528	OG1v0000003.529	OG1v0000003.196
OG1v0000003	Okis	109876102	OG1v0000003.318	NA	OG1v0000003.378	OG1v0000003.384	OG1v0000003.384	NA	OG1v0000003.498	OG1v0000003.515	OG1v0000003.515	OG1v0000003.517	OG1v0000003.522	OG1v0000003.188	OG1v0000003.188
OG1v0000003	Okis	109876321	OG1v0000003.318	NA	OG1v0000003.376	OG1v0000003.625	OG1v0000003.625	NA	OG1v0000003.625	OG1v0000003.625	OG1v0000003.625	OG1v0000003.625	OG1v0000003.628	OG1v0000003.628	OG1v0000003.309
OG1v0000003	Okis	109876651	OG1v0000003.318	NA	OG1v0000003.378	OG1v0000003.384	OG1v0000003.384	NA	OG1v0000003.440	OG1v0000003.441	OG1v0000003.452	OG1v0000003.453	OG1v0000003.456	OG1v0000003.457	OG1v0000003.116
OG1v0000003	Okis	109876839	OG1v0000003.318	NA	OG1v0000003.378	OG1v0000003.384	OG1v0000003.384	NA	OG1v0000003.597	OG1v0000003.599	OG1v0000003.599	OG1v0000003.601	OG1v0000003.601	OG1v0000003.601	OG1v0000003.277
OG1v0000003	Okis	109876902	OG1v0000003.318	NA	OG1v0000003.378	OG1v0000003.384	OG1v0000003.384	NA	OG1v0000003.384	OG1v0000003.623	OG1v0000003.623	OG1v0000003.623	OG1v0000003.624	OG1v0000003.624	OG1v0000003.302
OG1v0000003	Okis	109876975	OG1v0000003.318	NA	OG1v0000003.319	OG1v0000003.320	OG1v0000003.320	NA	OG1v0000003.320	OG1v0000003.327	OG1v0000003.370	OG1v0000003.371	OG1v0000003.371	OG1v0000003.54	OG1v0000003.54
OG1v0000003	Okis	109877200	OG1v0000003.318	NA	OG1v0000003.378	OG1v0000003.384	OG1v0000003.384	NA	OG1v0000003.596	OG1v0000003.602	OG1v0000003.602	OG1v0000003.618	OG1v0000003.295	OG1v0000003.295	OG1v0000003.295
OG1v0000003	Okis	109877448	OG1v0000003.318	NA	OG1v0000003.378	OG1v0000003.384	OG1v0000003.384	NA	OG1v0000003.434	OG1v0000003.555	OG1v0000003.556	OG1v0000003.568	OG1v0000003.569	OG1v0000003.570	OG1v0000003.243
OG1v0000003	Okis	109881041	OG1v0000003.318	NA	OG1v0000003.378	OG1v0000003.384	OG1v0000003.384	NA	OG1v0000003.434	OG1v0000003.555	OG1v0000003.562	OG1v0000003.567	OG1v0000003.239	OG1v0000003.239	OG1v0000003.239
OG1v0000003	Okis	109882793	OG1v0000003.318	NA	OG1v0000003.319	OG1v0000003.320	OG1v0000003.320	NA	OG1v0000003.320	OG1v0000003.327	OG1v0000003.370	OG1v0000003.371	OG1v0000003.373	OG1v0000003.52	OG1v0000003.52
OG1v0000003	Okis	109883667	OG1v0000003.318	NA	OG1v0000003.378	OG1v0000003.384	OG1v0000003.384	NA	OG1v0000003.587	OG1v0000003.620	OG1v0000003.620	OG1v0000003.620	OG1v0000003.620	OG1v0000003.622	OG1v0000003.300
OG1v0000003	Okis	109883669	OG1v0000003.318	NA	OG1v0000003.319	OG1v0000003.320	OG1v0000003.320	NA	OG1v0000003.320	OG1v0000003.327	OG1v0000003.351	OG1v0000003.355	OG1v0000003.355	OG1v0000003.356	OG1v0000003.35
OG1v0000003	Okis	109884955	OG1v0000003.318	NA	OG1v0000003.319	OG1v0000003.320	OG1v0000003.320	NA	OG1v0000003.320	OG1v0000003.327	OG1v0000003.370	OG1v0000003.371	OG1v0000003.372	OG1v0000003.53	OG1v0000003.53
OG1v0000003	Okis	109885718	OG1v0000003.318	NA	OG1v0000003.378	OG1v0000003.384	OG1v0000003.384	NA	OG1v0000003.388	OG1v0000003.391	OG1v0000003.391	OG1v0000003.392	OG1v0000003.393	OG1v0000003.393	OG1v0000003.69
OG1v0000003	Okis	109886816	OG1v0000003.318	NA	OG1v0000003.378	OG1v0000003.384	OG1v0000003.384	NA	OG1v0000003.487	OG1v0000003.488	OG1v0000003.488	OG1v0000003.491	OG1v0000003.491	OG1v0000003.491	OG1v0000003.491
OG1v0000003	Okis	109886864	OG1v0000003.318	NA	OG1v0000003.378	OG1v0000003.384	OG1v0000003.384	NA	OG1v0000003.396	OG1v0000003.397	OG1v0000003.423	OG1v0000003.424	OG1v0000003.425	OG1v0000003.426	OG1v0000003.99
OG1v0000003	Okis	109887104	OG1v0000003.318	NA	OG1v0000003.378	OG1v0000003.384	OG1v0000003.384	NA	OG1v0000003.434	OG1v0000003.555	OG1v0000003.574	OG1v0000003.583	OG1v0000003.585	OG1v0000003.585	OG1v0000003.260
OG1v0000003	Okis	109887121	OG1v0000003.318	NA	OG1v0000003.378	OG1v0000003.384	OG1v0000003.384	NA	OG1v0000003.497	OG1v0000003.526	OG1v0000003.526	OG1v0000003.526	OG1v0000003.526	OG1v0000003.526	OG1v0000003.193
OG1v0000003	Okis	109890743	OG1v0000003.318	NA	OG1v0000003.378	OG1v0000003.384	OG1v0000003.384	NA	OG1v0000003.440	OG1v0000003.441	OG1v0000003.451	OG1v0000003.469	OG1v0000003.469	OG1v0000003.469	OG1v0000003.133
OG1v0000003	Okis	109890744	OG1v0000003.318	NA	OG1v0000003.378	OG1v0000003.384	OG1v0000003.384	NA	OG1v0000003.396	OG1v0000003.397	OG1v0000003.416	OG1v0000003.417	OG1v0000003.417	OG1v0000003.418	OG1v0000003.91
OG1v0000003	Okis	109890748	OG1v0000003.318	NA	OG1v0000003.378	OG1v0000003.384	OG1v0000003.384	NA	OG1v0000003.596	OG1v0000003.602	OG1v0000003.607	OG1v0000003.611	OG1v0000003.611	OG1v0000003.611	OG1v0000003.283
OG1v0000003	Okis	109891479	OG1v0000003.318	NA	OG1v0000003.378	OG1v0000003.384	OG1v0000003.384	NA	OG1v0000003.440	OG1v0000003.441	OG1v0000003.449	OG1v0000003.474	OG1v0000003.139	OG1v0000003.139	OG1v0000003.139
OG1v0000003	Okis	109891480	OG1v0000003.318	NA	OG1v0000003.378	OG1v0000003.384	OG1v0000003.384	NA	OG1v0000003.440	OG1v0000003.441	OG1v0000003.485	OG1v0000003.486	OG1v0000003.486	OG1v0000003.486	OG1v0000003.155
OG1v0000003	Okis	109899780	OG1v0000003.318	NA	OG1v0000003.378	OG1v0000003.384	OG1v0000003.384	NA	OG1v0000003.434	OG1v0000003.555	OG1v0000003.575	OG1v0000003.580	OG1v0000003.581	OG1v0000003.582	OG1v0000003.255
OG1v0000003	Okis	109904743	OG1v0000003.318	NA	OG1v0000003.378	OG1v0000003.384	OG1v0000003.384	NA	OG1v0000003.500	OG1v0000003.514	OG1v0000003.514	OG1v0000003.514	OG1v0000003.178	OG1v0000003.178	OG1v0000003.178
OG1v0000003	Okis	109905338	OG1v0000003.318	NA	OG1v0000003.378	OG1v0000003.384	OG1v0000003.384	NA	OG1v0000003.437	OG1v0000003.539	OG1v0000003.540	OG1v0000003.544	OG1v0000003.544	OG1v0000003.546	OG1v0000003.218
OG1v0000003	Okis	109906622	OG1v0000003.318	NA	OG1v0000003.378	OG1v0000003.384	OG1v0000003.384	NA	OG1v0000003.596	OG1v0000003.602	OG1v0000003.614	OG1v0000003.615	OG1v0000003.616	OG1v0000003.617	OG1v0000003.292
OG1v0000003	Okis	109906623	OG1v0000003.318	NA	OG1v0000003.319	OG1v0000003.320	OG1v0000003.320	NA	OG1v0000003.320	OG1v0000003.327	OG1v0000003.348	OG1v0000003.25	OG1v0000003.25	OG1v0000003.25	OG1v0000003.25
OG1v0000003	Okis	109906769	OG1v0000003.318	NA	OG1v0000003.378	OG1v0000003.384	OG1v0000003.384	NA	OG1v0000003.440	OG1v0000003.441	OG1v0000003.464	OG1v0000003.465	OG1v0000003.465	OG1v0000003.465	OG1v0000003.126
OG1v0000003	Omyk	110485124	OG1v0000003.318	NA	OG1v0000003.378	OG1v0000003.384	OG1v0000003.384	NA	OG1v0000003.497	OG1v0000003.526	OG1v0000003.526	OG1v0000003.526	OG1v0000003.526	OG1v0000003.526	OG1v0000003.194
OG1v0000003	Omyk	110485126	OG1v0000003.318	NA	OG1v0000003.319	OG1v0000003.320	OG1v0000003.320	NA	OG1v0000003.320	OG1v0000003.327	OG1v0000003.349	OG1v0000003.27	OG1v0000003.27	OG1v0000003.27	OG1v0000003.27
OG1v0000003	Omyk	110485128	OG1v0000003.318	NA	OG1v0000003.378	OG1v0000003.384	OG1v0000003.384	NA	OG1v0000003.440	OG1v0000003.441	OG1v0000003.462	OG1v0000003.468	OG1v0000003.131	OG1v0000003.131	OG1v0000003.131
OG1v0000003	Omyk	110485129	OG1v0000003.318	NA	OG1v0000003.378	OG1v0000003.384	OG1v0000003.384	NA	OG1v0000003.498	OG1v0000003.515	OG1v0000003.515	OG1v0000003.517	OG1v0000003.523	OG1v0000003.524	OG1v0000003.525
OG1v0000003	Omyk	110485131	OG1v0000003.318	NA	OG1v0000003.378	OG1v0000003.384	OG1v0000003.384	NA	OG1v0000003.596	OG1v0000003.602	OG1v0000003.607	OG1v0000003.612	OG1v0000003.612	OG1v0000003.613	OG1v0000003.287
OG1v0000003	Omyk	110487166	OG1v0000003.318	NA	OG1v0000003.378	OG1v0000003.384	OG1v0000003.384	NA	OG1v0000003.434	OG1v0000003.555	OG1v0000003.556	OG1v0000003.568	OG1v0000003.569	OG1v0000003.570	OG1v0000003.244
OG1v0000003	Omyk	110487182	OG1v0000003.318	NA	OG1v0000003.378	OG1v0000003.384	OG1v0000003.384	NA	OG1v0000003.434	OG1v0000003.555	OG1v0000003.556	OG1v0000003.568	OG1v0000003.569	OG1v0000003.569	OG1v0000003.245
OG1v0000003	Omyk	110487318	OG1v0000003.318	NA	OG1v0000003.378	OG1v0000003.384	OG1v0000003.384	NA	OG1v0000003.434	OG1v0000003.555	OG1v0000003.556	OG1v0000003.571	OG1v0000003.246	OG1v0000003.246	OG1v0000003.246
OG1v0000003	Omyk	110487353	OG1v0000003.318	NA	OG1v0000003.378	OG1v0000003.384	OG1v0000003.384	NA	OG1v0000003.396	OG1v0000003.399	OG1v0000003.410	OG1v0000003.410	OG1v0000003.411	OG1v0000003.84	OG1v0000003.84
OG1v0000003	Omyk	110487357	OG1v0000003.318	NA	OG1v0000003.378	OG1v0000003.384	OG1v0000003.384	NA	OG1v0000003.435	OG1v0000003.551	OG1v0000003.551	OG1v0000003.551	OG1v0000003.552	OG1v0000003.227	OG1v0000003.227
OG1v0000003	Omyk	110487358	OG1v0000003.318	NA	OG1v0000003.378	OG1v0000003.384	OG1v0000003.384	NA	OG1v0000003.494	OG1v0000003.200	OG1v0000003.200	OG1v0000003.200	OG1v0000003.200	OG1v0000003.200	OG1v0000003.200
OG1v0000003	Omyk	110487359	OG1v0000003.318	NA	OG1v0000003.378	OG1v0000003.384	OG1v0000003.384	NA	OG1v0000003.438	OG1v0000003.536	OG1v0000003.536	OG1v0000003.536	OG1v0000003.538	OG1v0000003.538	OG1v0000003.210
OG1v0000003	Omyk	110487361	OG1v0000003.318	NA	OG1v0000003.378	OG1v0000003.384	OG1v0000003.384	NA	OG1v0000003.496	OG1v0000003.527	OG1v0000003.527	OG1v0000003.527	OG1v0000003.527	OG1v0000003.198	OG1v0000003.198
OG1v0000003	Omyk	110487363	OG1v0000003.318	NA	OG1v0000003.379	OG1v0000003.383	OG1v0000003.383	NA	OG1v0000003.383	OG1v0000003.383	OG1v0000003.383	OG1v0000003.383	OG1v0000003.61	OG1v0000003.61	OG1v0000003.61
OG1v0000003	Omyk	110487364	OG1v0000003.318	NA	OG1v0000003.378	OG1v0000003.384	OG1v0000003.384	NA	OG1v0000003.434	OG1v0000003.555	OG1v0000003.574	OG1v0000003.583	OG1v0000003.585	OG1v0000003.585	OG1v0000003.261
OG1v0000003	Omyk	110487365	OG1v0000003.318	NA	OG1v0000003.378	OG1v0000003.384	OG1v0000003.384	NA	OG1v0000003.440	OG1v0000003.441	OG1v0000003.481	OG1v0000003.153	OG1v0000003.153	OG1v0000003.153	OG1v0000003.153
OG1v0000003	Omyk	110487366	OG1v0000003.318	NA	OG1v0000003.378	OG1v0000003.384	OG1v0000003.384	NA	OG1v0000003.396	OG1v0000003.397	OG1v0000003.420	OG1v0000003.94	OG1v0000003.94	OG1v0000003.94	OG1v0000003.94
OG1v0000003	Omyk	110487367	OG1v0000003.318	NA	OG1v0000003.378	OG1v0000003.384	OG1v0000003.384	NA	OG1v0000003.587	OG1v0000003.620	OG1v0000003.620	OG1v0000003.620	OG1v0000003.620	OG1v0000003.621	OG1v0000003.299
OG1v0000003	Omyk	110487368	OG1v0000003.318	NA	OG1v0000003.378	OG1v0000003.384	OG1v0000003.384	NA	OG1v0000003.440	OG1v0000003.441	OG1v0000003.452	OG1v0000003.453	OG1v0000003.455	OG1v0000003.118	OG1v0000003.118
OG1v0000003	Omyk	110487371	OG1v0000003.318	NA	OG1v0000003.378	OG1v0000003.384	OG1v0000003.384	NA	OG1v0000003.437	OG1v0000003.539	OG1v0000003.542	OG1v0000003.215	OG1v0000003.215	OG1v0000003.215	OG1v0000003.215
OG1v0000003	Omyk	110487375	OG1v0000003.318	NA	OG1v0000003.378	OG1v0000003.384	OG1v0000003.384	NA	OG1v0000003.440	OG1v0000003.441	OG1v0000003.443	OG1v0000003.476	OG1v0000003.476	OG1v0000003.476	OG1v0000003.476
OG1v0000003	Omyk	110487376	OG1v0000003.318	NA	OG1v0000003.378	OG1v0000003.384	OG1v0000003.384	NA	OG1v0000003.440	OG1v0000003.441	OG1v0000003.450	OG1v0000003.135	OG1v0000003.135	OG1v0000003.135	OG1v0000003.135
OG1v0000003	Omyk	110487377	OG1v0000003.318	NA	OG1v0000003.378	OG1v0000003.384	OG1v0000003.384	NA	OG1v0000003.440	OG1v0000003.441	OG1v0000003.443	OG1v0000003.476	OG1v0000003.476	OG1v0000003.476	OG1v0000003.476
OG1v0000003	Omyk	110487378	OG1v0000003.318	NA	OG1v0000003.378	OG1v0000003.384	OG1v0000003.384	NA	OG1v0000003.440	OG1v0000003.441	OG1v0000003.463	OG1v0000003.466	OG1v0000003.128	OG1v0000003.128	OG1v0000003.128
OG1v0000003	Omyk	110487379	OG1v0000003.318	NA	OG1v0000003.378	OG1v0000003.384	OG1v0000003.384	NA	OG1v0000003.434	OG1v0000003.555	OG1v0000003.557	OG1v0000003.242	OG1v0000003.242	OG1v0000003.242	OG1v0000003.242
OG1v0000003	Omyk	110487380	OG1v0000003.318	NA	OG1v0000003.378	OG1v0000003.384	OG1v0000003.384	NA	OG1v0000003.440	OG1v0000003.441	OG1v0000003.452	OG1v0000003.453	OG1v0000003.454	OG1v0000003.458	OG1v0000003.458
OG1v0000003	Omyk	110487381	OG1v0000003.318	NA	OG1v0000003.378	OG1v0000003.384	OG1v0000003.384	NA	OG1v0000003.440	OG1v0000003.441	OG1v0000003.452	OG1v0000003.453	OG1v0000003.454	OG1v0000003.458	OG1v0000003.458
OG1v0000003	Omyk	110487384	OG1v0000003.318	NA	OG1v0000003.378	OG1v0000003.384	OG1v0000003.384	NA	OG1v0000003.496	OG1v0000003.527	OG1v0000003.527	OG1v0000003.527	OG1v0000003.528	OG1v0000003.529	OG1v0000003.197
OG1v0000003	Omyk	110487387	OG1v0000003.318	NA	OG1v0000003.378	OG1v0000003.384	OG1v0000003.384	NA	OG1v0000003.498	OG1v0000003.515	OG1v0000003.515	OG1v0000003.517	OG1v0000003.523	OG1v0000003.524	OG1v0000003.525
OG1v0000003	Omyk	110487389	OG1v0000003.318	NA	OG1v0000003.318	OG1v0000003.629	OG1v0000003.629	NA	OG1v0000003.629	OG1v0000003.629	OG1v0000003.629	OG1v0000003.629	OG1v0000003.631	OG1v0000003.632	OG1v0000003.632
OG1v0000003	Omyk	110487390	OG1v0000003.318	NA	OG1v0000003.318	OG1v0000003.629	OG1v0000003.629	NA	OG1v0000003.629	OG1v0000003.629	OG1v0000003.629	OG1v0000003.629	OG1v0000003.631	OG1v0000003.632	OG1v0000003.632
OG1v0000003	Omyk	110487391	OG1v0000003.318	NA	OG1v0000003.378	OG1v0000003.384	OG1v0000003.384	NA	OG1v0000003.437	OG1v0000003.539	OG1v0000003.539	OG1v0000003.547	OG1v0000003.547	OG1v0000003.221	OG1v0000003.221
OG1v0000003	Omyk	110487395	OG1v0000003.318	NA	OG1v0000003.378	OG1v0000003.384	OG1v0000003.384	NA	OG1v0000003.437	OG1v0000003.539	OG1v0000003.540	OG1v0000003.544	OG1v0000003.544	OG1v0000003.545	OG1v0000003.217
OG1v0000003	Omyk	110487396	OG1v0000003.318	NA	OG1v0000003.378	OG1v0000003.384	OG1v0000003.384	NA	OG1v0000003.501	OG1v0000003.509	OG1v0000003.510	OG1v0000003.513	OG1v0000003.173	OG1v0000003.173	OG1v0000003.173
OG1v0000003	Omyk	110487397	OG1v0000003.318	NA	OG1v0000003.318	OG1v0000003.629	OG1v0000003.629	NA	OG1v0000003.629	OG1v0000003.629	OG1v0000003.629	OG1v0000003.629	OG1v0000003.630	OG1v0000003.633	OG1v0000003.633
OG1v0000003	Omyk	110495094	OG1v0000003.318	NA	OG1v0000003.378	OG1v0000003.384	OG1v0000003.384	NA	OG1v0000003.597	OG1v0000003.599	OG1v0000003.599	OG1v0000003.601	OG1v0000003.601	OG1v0000003.601	OG1v0000003.278
OG1v0000003	Omyk	110497259	OG1v0000003.318	NA	OG1v0000003.378	OG1v0000003.384	OG1v0000003.384	NA	OG1v0000003.439	OG1v0000003.530	OG1v0000003.530	OG1v0000003.531	OG1v0000003.532	OG1v0000003.203	OG1v0000003.203
OG1v0000003	Omyk	110500802	OG1v0000003.318	NA	OG1v0000003.378	OG1v0000003.384	OG1v0000003.384	NA	OG1v0000003.434	OG1v0000003.555	OG1v0000003.559	OG1v0000003.561	OG1v0000003.561	OG1v0000003.233	OG1v0000003.233
OG1v0000003	Omyk	110500803	OG1v0000003.318	NA	OG1v0000003.378	OG1v0000003.384	OG1v0000003.384	NA	OG1v0000003.588	OG1v0000003.589	OG1v0000003.593	OG1v0000003.271	OG1v0000003.271	OG1v0000003.271	OG1v0000003.271
OG1v0000003	Omyk	110500806	OG1v0000003.318	NA	OG1v0000003.378	OG1v0000003.384	OG1v0000003.384	NA	OG1v0000003.434	OG1v0000003.555	OG1v0000003.575	OG1v0000003.579	OG1v0000003.258	OG1v0000003.258	OG1v0000003.258
OG1v0000003	Omyk	110500808	OG1v0000003.318	NA	OG1v0000003.376	OG1v0000003.625	OG1v0000003.625	NA	OG1v0000003.625	OG1v0000003.625	OG1v0000003.625	OG1v0000003.625	OG1v0000003.628	OG1v0000003.628	OG1v0000003.310
OG1v0000003	Omyk	110500809	OG1v0000003.318	NA	OG1v0000003.378	OG1v0000003.384	OG1v0000003.384	NA	OG1v0000003.434	OG1v0000003.555	OG1v0000003.563	OG1v0000003.565	OG1v0000003.237	OG1v0000003.237	OG1v0000003.237
OG1v0000003	Omyk	110503101	OG1v0000003.318	NA	OG1v0000003.378	OG1v0000003.384	OG1v0000003.384	NA	OG1v0000003.434	OG1v0000003.555	OG1v0000003.575	OG1v0000003.580	OG1v0000003.581	OG1v0000003.582	OG1v0000003.256
OG1v0000003	Omyk	110506153	OG1v0000003.318	NA	OG1v0000003.378	OG1v0000003.384	OG1v0000003.384	NA	OG1v0000003.434	OG1v0000003.555	OG1v0000003.577	OG1v0000003.578	OG1v0000003.578	OG1v0000003.252	OG1v0000003.252
OG1v0000003	Omyk	110506154	OG1v0000003.318	NA	OG1v0000003.378	OG1v0000003.384	OG1v0000003.384	NA	OG1v0000003.384	OG1v0000003.623	OG1v0000003.623	OG1v0000003.623	OG1v0000003.624	OG1v0000003.624	OG1v0000003.303
OG1v0000003	Omyk	110506155	OG1v0000003.318	NA	OG1v0000003.377	OG1v0000003.305	OG1v0000003.305	NA	OG1v0000003.305	OG1v0000003.305	OG1v0000003.305	OG1v0000003.305	OG1v0000003.305	OG1v0000003.305	OG1v0000003.305
OG1v0000003	Omyk	110506159	OG1v0000003.318	NA	OG1v0000003.378	OG1v0000003.384	OG1v0000003.384	NA	OG1v0000003.434	OG1v0000003.555	OG1v0000003.563	OG1v0000003.564	OG1v0000003.236	OG1v0000003.236	OG1v0000003.236
OG1v0000003	Omyk	110506848	OG1v0000003.318	NA	OG1v0000003.378	OG1v0000003.384	OG1v0000003.384	NA	OG1v0000003.596	OG1v0000003.602	OG1v0000003.607	OG1v0000003.612	OG1v0000003.612	OG1v0000003.612	OG1v0000003.288
OG1v0000003	Omyk	110507335	OG1v0000003.318	NA	OG1v0000003.378	OG1v0000003.384	OG1v0000003.384	NA	OG1v0000003.437	OG1v0000003.539	OG1v0000003.540	OG1v0000003.544	OG1v0000003.544	OG1v0000003.546	OG1v0000003.219
OG1v0000003	Omyk	110510831	OG1v0000003.318	NA	OG1v0000003.378	OG1v0000003.384	OG1v0000003.384	NA	OG1v0000003.395	OG1v0000003.586	OG1v0000003.586	OG1v0000003.586	OG1v0000003.586	OG1v0000003.586	OG1v0000003.586
OG1v0000003	Omyk	110511975	OG1v0000003.318	NA	OG1v0000003.378	OG1v0000003.384	OG1v0000003.384	NA	OG1v0000003.389	OG1v0000003.390	OG1v0000003.390	OG1v0000003.390	OG1v0000003.390	OG1v0000003.67	OG1v0000003.67
OG1v0000003	Omyk	110511980	OG1v0000003.318	NA	OG1v0000003.378	OG1v0000003.384	OG1v0000003.384	NA	OG1v0000003.388	OG1v0000003.391	OG1v0000003.391	OG1v0000003.392	OG1v0000003.393	OG1v0000003.393	OG1v0000003.70
OG1v0000003	Omyk	110513078	OG1v0000003.318	NA	OG1v0000003.378	OG1v0000003.384	OG1v0000003.384	NA	OG1v0000003.596	OG1v0000003.602	OG1v0000003.607	OG1v0000003.611	OG1v0000003.611	OG1v0000003.611	OG1v0000003.284
OG1v0000003	Omyk	110513252	OG1v0000003.318	NA	OG1v0000003.378	OG1v0000003.384	OG1v0000003.384	NA	OG1v0000003.396	OG1v0000003.397	OG1v0000003.415	OG1v0000003.428	OG1v0000003.428	OG1v0000003.431	OG1v0000003.431
OG1v0000003	Omyk	110514117	OG1v0000003.318	NA	OG1v0000003.378	OG1v0000003.384	OG1v0000003.384	NA	OG1v0000003.395	OG1v0000003.586	OG1v0000003.586	OG1v0000003.586	OG1v0000003.586	OG1v0000003.586	OG1v0000003.586
OG1v0000003	Omyk	110515690	OG1v0000003.318	NA	OG1v0000003.378	OG1v0000003.384	OG1v0000003.384	NA	OG1v0000003.386	OG1v0000003.64	OG1v0000003.64	OG1v0000003.64	OG1v0000003.64	OG1v0000003.64	OG1v0000003.64
OG1v0000003	Omyk	110515691	OG1v0000003.318	NA	OG1v0000003.378	OG1v0000003.384	OG1v0000003.384	NA	OG1v0000003.440	OG1v0000003.441	OG1v0000003.443	OG1v0000003.476	OG1v0000003.476	OG1v0000003.476	OG1v0000003.476
OG1v0000003	Omyk	110516218	OG1v0000003.318	NA	OG1v0000003.318	OG1v0000003.629	OG1v0000003.629	NA	OG1v0000003.629	OG1v0000003.629	OG1v0000003.629	OG1v0000003.629	OG1v0000003.630	OG1v0000003.633	OG1v0000003.633
OG1v0000003	Omyk	110516372	OG1v0000003.318	NA	OG1v0000003.319	OG1v0000003.320	OG1v0000003.320	NA	OG1v0000003.320	OG1v0000003.327	OG1v0000003.350	OG1v0000003.29	OG1v0000003.29	OG1v0000003.29	OG1v0000003.29
OG1v0000003	Omyk	110516478	OG1v0000003.318	NA	OG1v0000003.378	OG1v0000003.384	OG1v0000003.384	NA	OG1v0000003.596	OG1v0000003.602	OG1v0000003.607	OG1v0000003.285	OG1v0000003.285	OG1v0000003.285	OG1v0000003.285
OG1v0000003	Omyk	110516915	OG1v0000003.318	NA	OG1v0000003.378	OG1v0000003.384	OG1v0000003.384	NA	OG1v0000003.587	OG1v0000003.620	OG1v0000003.620	OG1v0000003.620	OG1v0000003.620	OG1v0000003.622	OG1v0000003.301
OG1v0000003	Omyk	110516917	OG1v0000003.318	NA	OG1v0000003.378	OG1v0000003.384	OG1v0000003.384	NA	OG1v0000003.396	OG1v0000003.397	OG1v0000003.415	OG1v0000003.428	OG1v0000003.428	OG1v0000003.431	OG1v0000003.431
OG1v0000003	Omyk	110516920	OG1v0000003.318	NA	OG1v0000003.378	OG1v0000003.384	OG1v0000003.384	NA	OG1v0000003.396	OG1v0000003.397	OG1v0000003.415	OG1v0000003.428	OG1v0000003.428	OG1v0000003.431	OG1v0000003.431
OG1v0000003	Omyk	110519315	OG1v0000003.318	NA	OG1v0000003.319	OG1v0000003.320	OG1v0000003.320	NA	OG1v0000003.320	OG1v0000003.327	OG1v0000003.351	OG1v0000003.355	OG1v0000003.355	OG1v0000003.356	OG1v0000003.36
OG1v0000003	Omyk	110521938	OG1v0000003.318	NA	OG1v0000003.378	OG1v0000003.384	OG1v0000003.384	NA	OG1v0000003.440	OG1v0000003.441	OG1v0000003.452	OG1v0000003.459	OG1v0000003.460	OG1v0000003.461	OG1v0000003.123
OG1v0000003	Omyk	110521940	OG1v0000003.318	NA	OG1v0000003.378	OG1v0000003.384	OG1v0000003.384	NA	OG1v0000003.439	OG1v0000003.530	OG1v0000003.530	OG1v0000003.531	OG1v0000003.533	OG1v0000003.534	OG1v0000003.534
OG1v0000003	Omyk	110521941	OG1v0000003.318	NA	OG1v0000003.378	OG1v0000003.384	OG1v0000003.384	NA	OG1v0000003.439	OG1v0000003.530	OG1v0000003.530	OG1v0000003.531	OG1v0000003.533	OG1v0000003.534	OG1v0000003.534
OG1v0000003	Omyk	110521943	OG1v0000003.318	NA	OG1v0000003.378	OG1v0000003.384	OG1v0000003.384	NA	OG1v0000003.439	OG1v0000003.530	OG1v0000003.530	OG1v0000003.531	OG1v0000003.533	OG1v0000003.534	OG1v0000003.534
OG1v0000003	Omyk	110521976	OG1v0000003.318	NA	OG1v0000003.378	OG1v0000003.384	OG1v0000003.384	NA	OG1v0000003.396	OG1v0000003.400	OG1v0000003.402	OG1v0000003.407	OG1v0000003.82	OG1v0000003.82	OG1v0000003.82
OG1v0000003	Omyk	110526054	OG1v0000003.318	NA	OG1v0000003.378	OG1v0000003.384	OG1v0000003.384	NA	OG1v0000003.396	OG1v0000003.397	OG1v0000003.415	OG1v0000003.428	OG1v0000003.429	OG1v0000003.104	OG1v0000003.104
OG1v0000003	Omyk	110526907	OG1v0000003.318	NA	OG1v0000003.378	OG1v0000003.384	OG1v0000003.384	NA	OG1v0000003.440	OG1v0000003.441	OG1v0000003.479	OG1v0000003.480	OG1v0000003.480	OG1v0000003.148	OG1v0000003.148
OG1v0000003	Omyk	110526908	OG1v0000003.318	NA	OG1v0000003.378	OG1v0000003.384	OG1v0000003.384	NA	OG1v0000003.495	OG1v0000003.199	OG1v0000003.199	OG1v0000003.199	OG1v0000003.199	OG1v0000003.199	OG1v0000003.199
OG1v0000003	Omyk	110527153	OG1v0000003.318	NA	OG1v0000003.378	OG1v0000003.384	OG1v0000003.384	NA	OG1v0000003.396	OG1v0000003.397	OG1v0000003.423	OG1v0000003.424	OG1v0000003.425	OG1v0000003.426	OG1v0000003.100
OG1v0000003	Omyk	110527616	OG1v0000003.318	NA	OG1v0000003.378	OG1v0000003.384	OG1v0000003.384	NA	OG1v0000003.435	OG1v0000003.551	OG1v0000003.551	OG1v0000003.553	OG1v0000003.554	OG1v0000003.554	OG1v0000003.229
OG1v0000003	Omyk	110527617	OG1v0000003.318	NA	OG1v0000003.378	OG1v0000003.384	OG1v0000003.384	NA	OG1v0000003.434	OG1v0000003.555	OG1v0000003.572	OG1v0000003.573	OG1v0000003.573	OG1v0000003.249	OG1v0000003.249
OG1v0000003	Omyk	110527618	OG1v0000003.318	NA	OG1v0000003.378	OG1v0000003.384	OG1v0000003.384	NA	OG1v0000003.396	OG1v0000003.397	OG1v0000003.416	OG1v0000003.417	OG1v0000003.417	OG1v0000003.418	OG1v0000003.92
OG1v0000003	Omyk	110527619	OG1v0000003.318	NA	OG1v0000003.378	OG1v0000003.384	OG1v0000003.384	NA	OG1v0000003.440	OG1v0000003.441	OG1v0000003.482	OG1v0000003.484	OG1v0000003.484	OG1v0000003.484	OG1v0000003.152
OG1v0000003	Omyk	110527620	OG1v0000003.318	NA	OG1v0000003.378	OG1v0000003.384	OG1v0000003.384	NA	OG1v0000003.434	OG1v0000003.555	OG1v0000003.576	OG1v0000003.253	OG1v0000003.253	OG1v0000003.253	OG1v0000003.253
OG1v0000003	Omyk	110527625	OG1v0000003.318	NA	OG1v0000003.378	OG1v0000003.384	OG1v0000003.384	NA	OG1v0000003.498	OG1v0000003.515	OG1v0000003.515	OG1v0000003.519	OG1v0000003.520	OG1v0000003.521	OG1v0000003.186
OG1v0000003	Omyk	110527626	OG1v0000003.318	NA	OG1v0000003.378	OG1v0000003.384	OG1v0000003.384	NA	OG1v0000003.436	OG1v0000003.548	OG1v0000003.548	OG1v0000003.548	OG1v0000003.548	OG1v0000003.225	OG1v0000003.225
OG1v0000003	Omyk	110527627	OG1v0000003.318	NA	OG1v0000003.378	OG1v0000003.384	OG1v0000003.384	NA	OG1v0000003.440	OG1v0000003.441	OG1v0000003.452	OG1v0000003.453	OG1v0000003.456	OG1v0000003.457	OG1v0000003.117
OG1v0000003	Omyk	110527637	OG1v0000003.318	NA	OG1v0000003.378	OG1v0000003.384	OG1v0000003.384	NA	OG1v0000003.499	OG1v0000003.180	OG1v0000003.180	OG1v0000003.180	OG1v0000003.180	OG1v0000003.180	OG1v0000003.180
OG1v0000003	Omyk	110527639	OG1v0000003.318	NA	OG1v0000003.378	OG1v0000003.384	OG1v0000003.384	NA	OG1v0000003.396	OG1v0000003.397	OG1v0000003.415	OG1v0000003.428	OG1v0000003.428	OG1v0000003.431	OG1v0000003.431
OG1v0000003	Omyk	110528825	OG1v0000003.318	NA	OG1v0000003.378	OG1v0000003.384	OG1v0000003.384	NA	OG1v0000003.440	OG1v0000003.441	OG1v0000003.451	OG1v0000003.469	OG1v0000003.469	OG1v0000003.469	OG1v0000003.134
OG1v0000003	Omyk	110528894	OG1v0000003.318	NA	OG1v0000003.380	OG1v0000003.381	OG1v0000003.381	NA	OG1v0000003.381	OG1v0000003.382	OG1v0000003.382	OG1v0000003.382	OG1v0000003.59	OG1v0000003.59	OG1v0000003.59
OG1v0000003	Omyk	110528935	OG1v0000003.318	NA	OG1v0000003.378	OG1v0000003.384	OG1v0000003.384	NA	OG1v0000003.440	OG1v0000003.441	OG1v0000003.449	OG1v0000003.475	OG1v0000003.141	OG1v0000003.141	OG1v0000003.141
OG1v0000003	Omyk	110528936	OG1v0000003.318	NA	OG1v0000003.378	OG1v0000003.384	OG1v0000003.384	NA	OG1v0000003.440	OG1v0000003.441	OG1v0000003.462	OG1v0000003.467	OG1v0000003.130	OG1v0000003.130	OG1v0000003.130
OG1v0000003	Omyk	110528937	OG1v0000003.318	NA	OG1v0000003.378	OG1v0000003.384	OG1v0000003.384	NA	OG1v0000003.440	OG1v0000003.441	OG1v0000003.485	OG1v0000003.486	OG1v0000003.486	OG1v0000003.486	OG1v0000003.156
OG1v0000003	Omyk	110531915	OG1v0000003.318	NA	OG1v0000003.378	OG1v0000003.384	OG1v0000003.384	NA	OG1v0000003.440	OG1v0000003.441	OG1v0000003.464	OG1v0000003.465	OG1v0000003.465	OG1v0000003.465	OG1v0000003.127
OG1v0000003	Omyk	110531916	OG1v0000003.318	NA	OG1v0000003.378	OG1v0000003.384	OG1v0000003.384	NA	OG1v0000003.596	OG1v0000003.602	OG1v0000003.614	OG1v0000003.615	OG1v0000003.616	OG1v0000003.617	OG1v0000003.293
OG1v0000003	Salp	111953210	OG1v0000003.318	NA	OG1v0000003.378	OG1v0000003.384	OG1v0000003.384	NA	OG1v0000003.496	OG1v0000003.527	OG1v0000003.527	OG1v0000003.527	OG1v0000003.528	NA	OG1v0000003.195
OG1v0000003	Salp	111955876	OG1v0000003.318	NA	OG1v0000003.378	OG1v0000003.384	OG1v0000003.384	NA	OG1v0000003.396	OG1v0000003.400	OG1v0000003.402	OG1v0000003.407	OG1v0000003.409	NA	OG1v0000003.79
OG1v0000003	Salp	111955879	OG1v0000003.318	NA	OG1v0000003.378	OG1v0000003.384	OG1v0000003.384	NA	OG1v0000003.440	OG1v0000003.441	OG1v0000003.452	OG1v0000003.453	OG1v0000003.456	NA	OG1v0000003.115
OG1v0000003	Salp	111973275	OG1v0000003.318	NA	OG1v0000003.378	OG1v0000003.384	OG1v0000003.384	NA	OG1v0000003.439	OG1v0000003.530	OG1v0000003.530	OG1v0000003.531	OG1v0000003.533	NA	OG1v0000003.204
OG1v0000003	Salp	111978621	OG1v0000003.318	NA	OG1v0000003.378	OG1v0000003.384	OG1v0000003.384	NA	OG1v0000003.434	OG1v0000003.555	OG1v0000003.575	OG1v0000003.580	OG1v0000003.581	NA	OG1v0000003.254
OG1v0000003	Salp	111979311	OG1v0000003.318	NA	OG1v0000003.319	OG1v0000003.320	OG1v0000003.320	NA	OG1v0000003.320	OG1v0000003.327	OG1v0000003.351	OG1v0000003.355	OG1v0000003.355	NA	OG1v0000003.34
OG1v0000003	Salp	111979329	OG1v0000003.318	NA	OG1v0000003.378	OG1v0000003.384	OG1v0000003.384	NA	OG1v0000003.588	OG1v0000003.589	OG1v0000003.590	OG1v0000003.268	OG1v0000003.268	NA	OG1v0000003.268
OG1v0000003	Salp	111982275	OG1v0000003.318	NA	OG1v0000003.376	OG1v0000003.625	OG1v0000003.625	NA	OG1v0000003.625	OG1v0000003.625	OG1v0000003.625	OG1v0000003.625	OG1v0000003.306	NA	OG1v0000003.306
OG1v0000003	Salp	111982344	OG1v0000003.318	NA	OG1v0000003.378	OG1v0000003.384	OG1v0000003.384	NA	OG1v0000003.434	OG1v0000003.555	OG1v0000003.577	OG1v0000003.578	OG1v0000003.578	NA	OG1v0000003.251
OG1v0000003	Salp	111982345	OG1v0000003.318	NA	OG1v0000003.378	OG1v0000003.384	OG1v0000003.384	NA	OG1v0000003.434	OG1v0000003.555	OG1v0000003.559	OG1v0000003.561	OG1v0000003.561	NA	OG1v0000003.232
OG1v0000003	Salp	112068371	OG1v0000003.318	NA	OG1v0000003.378	OG1v0000003.384	OG1v0000003.384	NA	OG1v0000003.434	OG1v0000003.555	OG1v0000003.574	OG1v0000003.583	OG1v0000003.259	NA	OG1v0000003.259
OG1v0000003	Salp	112068380	OG1v0000003.318	NA	OG1v0000003.378	OG1v0000003.384	OG1v0000003.384	NA	OG1v0000003.596	OG1v0000003.602	OG1v0000003.614	OG1v0000003.615	OG1v0000003.616	NA	OG1v0000003.291
OG1v0000003	Salp	112069289	OG1v0000003.318	NA	OG1v0000003.378	OG1v0000003.384	OG1v0000003.384	NA	OG1v0000003.396	OG1v0000003.397	OG1v0000003.416	OG1v0000003.417	OG1v0000003.417	NA	OG1v0000003.90
OG1v0000003	Salp	112069530	OG1v0000003.318	NA	OG1v0000003.378	OG1v0000003.384	OG1v0000003.384	NA	OG1v0000003.596	OG1v0000003.602	OG1v0000003.602	OG1v0000003.618	OG1v0000003.296	NA	OG1v0000003.296
OG1v0000003	Salp	112071222	OG1v0000003.318	NA	OG1v0000003.378	OG1v0000003.384	OG1v0000003.384	NA	OG1v0000003.439	OG1v0000003.530	OG1v0000003.530	OG1v0000003.531	OG1v0000003.532	NA	OG1v0000003.202
OG1v0000003	Salp	112071662	OG1v0000003.318	NA	OG1v0000003.378	OG1v0000003.384	OG1v0000003.384	NA	OG1v0000003.389	OG1v0000003.390	OG1v0000003.390	OG1v0000003.390	OG1v0000003.390	NA	OG1v0000003.66
OG1v0000003	Salp	112072624	OG1v0000003.318	NA	OG1v0000003.378	OG1v0000003.384	OG1v0000003.384	NA	OG1v0000003.498	OG1v0000003.515	OG1v0000003.515	OG1v0000003.518	OG1v0000003.183	NA	OG1v0000003.183
OG1v0000003	Salp	112074361	OG1v0000003.318	NA	OG1v0000003.378	OG1v0000003.384	OG1v0000003.384	NA	OG1v0000003.396	OG1v0000003.399	OG1v0000003.410	OG1v0000003.410	OG1v0000003.411	NA	OG1v0000003.83
OG1v0000003	Salp	112075156	OG1v0000003.318	NA	OG1v0000003.378	OG1v0000003.384	OG1v0000003.384	NA	OG1v0000003.440	OG1v0000003.441	OG1v0000003.445	OG1v0000003.114	OG1v0000003.114	NA	OG1v0000003.114
OG1v0000003	Salp	112075197	OG1v0000003.318	NA	OG1v0000003.378	OG1v0000003.384	OG1v0000003.384	NA	OG1v0000003.498	OG1v0000003.515	OG1v0000003.515	OG1v0000003.519	OG1v0000003.520	NA	OG1v0000003.184
OG1v0000003	Salp	112075644	OG1v0000003.318	NA	OG1v0000003.378	OG1v0000003.384	OG1v0000003.384	NA	OG1v0000003.436	OG1v0000003.548	OG1v0000003.548	OG1v0000003.548	OG1v0000003.548	NA	OG1v0000003.550
OG1v0000003	Salp	112075728	OG1v0000003.318	NA	OG1v0000003.319	OG1v0000003.320	OG1v0000003.320	NA	OG1v0000003.320	OG1v0000003.327	OG1v0000003.370	OG1v0000003.371	OG1v0000003.373	NA	OG1v0000003.51
OG1v0000003	Salp	112076026	OG1v0000003.318	NA	OG1v0000003.378	OG1v0000003.384	OG1v0000003.384	NA	OG1v0000003.435	OG1v0000003.551	OG1v0000003.551	OG1v0000003.551	OG1v0000003.552	NA	OG1v0000003.226
OG1v0000003	Salp	112076083	OG1v0000003.318	NA	OG1v0000003.378	OG1v0000003.384	OG1v0000003.384	NA	OG1v0000003.437	OG1v0000003.539	OG1v0000003.539	OG1v0000003.547	OG1v0000003.547	NA	OG1v0000003.220
OG1v0000003	Salp	112077073	OG1v0000003.318	NA	OG1v0000003.378	OG1v0000003.384	OG1v0000003.384	NA	OG1v0000003.434	OG1v0000003.555	OG1v0000003.572	OG1v0000003.573	OG1v0000003.573	NA	OG1v0000003.248
OG1v0000003	Salp	112078055	OG1v0000003.318	NA	OG1v0000003.378	OG1v0000003.384	OG1v0000003.384	NA	OG1v0000003.440	OG1v0000003.441	OG1v0000003.479	OG1v0000003.480	OG1v0000003.480	NA	OG1v0000003.147
OG1v0000003	Salp	112078228	OG1v0000003.318	NA	OG1v0000003.378	OG1v0000003.384	OG1v0000003.384	NA	OG1v0000003.498	OG1v0000003.515	OG1v0000003.515	OG1v0000003.517	OG1v0000003.523	NA	OG1v0000003.189
OG1v0000003	Salp	112078803	OG1v0000003.318	NA	OG1v0000003.319	OG1v0000003.320	OG1v0000003.320	NA	OG1v0000003.320	OG1v0000003.5	OG1v0000003.5	OG1v0000003.5	OG1v0000003.5	NA	OG1v0000003.5
OG1v0000003	Salp	112079221	OG1v0000003.318	NA	OG1v0000003.378	OG1v0000003.384	OG1v0000003.384	NA	OG1v0000003.396	OG1v0000003.397	OG1v0000003.415	OG1v0000003.428	OG1v0000003.429	NA	OG1v0000003.103
OG1v0000003	Salp	112080439	OG1v0000003.318	NA	OG1v0000003.378	OG1v0000003.384	OG1v0000003.384	NA	OG1v0000003.436	OG1v0000003.548	OG1v0000003.548	OG1v0000003.548	OG1v0000003.548	NA	OG1v0000003.550
OG1v0000003	Salp	112080701	OG1v0000003.318	NA	OG1v0000003.378	OG1v0000003.384	OG1v0000003.384	NA	OG1v0000003.440	OG1v0000003.441	OG1v0000003.449	OG1v0000003.471	OG1v0000003.472	NA	OG1v0000003.473
OG1v0000003	Salp	112080702	OG1v0000003.318	NA	OG1v0000003.378	OG1v0000003.384	OG1v0000003.384	NA	OG1v0000003.440	OG1v0000003.441	OG1v0000003.449	OG1v0000003.471	OG1v0000003.472	NA	OG1v0000003.473
OG1v0000003	Salp	112080835	OG1v0000003.318	NA	OG1v0000003.378	OG1v0000003.384	OG1v0000003.384	NA	OG1v0000003.440	OG1v0000003.441	OG1v0000003.452	OG1v0000003.459	OG1v0000003.460	NA	OG1v0000003.121
OG1v0000003	Salp	112080837	OG1v0000003.318	NA	OG1v0000003.318	OG1v0000003.629	OG1v0000003.629	NA	OG1v0000003.629	OG1v0000003.629	OG1v0000003.629	OG1v0000003.629	OG1v0000003.631	NA	OG1v0000003.312
OG1v0000003	Salp	112081308	OG1v0000003.318	NA	OG1v0000003.378	OG1v0000003.384	OG1v0000003.384	NA	OG1v0000003.438	OG1v0000003.536	OG1v0000003.536	OG1v0000003.536	OG1v0000003.208	NA	OG1v0000003.208
OG1v0000003	Ssal	106561066	OG1v0000003.318	NA	OG1v0000003.378	OG1v0000003.384	OG1v0000003.384	NA	OG1v0000003.597	OG1v0000003.599	OG1v0000003.599	OG1v0000003.276	NA	NA	OG1v0000003.276
OG1v0000003	Ssal	106561187	OG1v0000003.318	NA	OG1v0000003.378	OG1v0000003.384	OG1v0000003.384	NA	OG1v0000003.440	OG1v0000003.441	OG1v0000003.452	OG1v0000003.459	NA	NA	OG1v0000003.124
OG1v0000003	Ssal	106561190	OG1v0000003.318	NA	OG1v0000003.378	OG1v0000003.384	OG1v0000003.384	NA	OG1v0000003.440	OG1v0000003.441	OG1v0000003.449	OG1v0000003.475	NA	NA	OG1v0000003.142
OG1v0000003	Ssal	106561433	OG1v0000003.318	NA	OG1v0000003.319	OG1v0000003.320	OG1v0000003.320	NA	OG1v0000003.320	OG1v0000003.374	OG1v0000003.374	OG1v0000003.374	NA	NA	OG1v0000003.374
OG1v0000003	Ssal	106562544	OG1v0000003.318	NA	OG1v0000003.378	OG1v0000003.384	OG1v0000003.384	NA	OG1v0000003.434	OG1v0000003.555	OG1v0000003.559	OG1v0000003.234	NA	NA	OG1v0000003.234
OG1v0000003	Ssal	106564413	OG1v0000003.318	NA	OG1v0000003.378	OG1v0000003.384	OG1v0000003.384	NA	OG1v0000003.434	OG1v0000003.555	OG1v0000003.574	OG1v0000003.583	NA	NA	OG1v0000003.262
OG1v0000003	Ssal	106566132	OG1v0000003.318	NA	OG1v0000003.378	OG1v0000003.384	OG1v0000003.384	NA	OG1v0000003.596	OG1v0000003.602	OG1v0000003.614	OG1v0000003.615	NA	NA	OG1v0000003.294
OG1v0000003	Ssal	106571820	OG1v0000003.318	NA	OG1v0000003.378	OG1v0000003.384	OG1v0000003.384	NA	OG1v0000003.396	OG1v0000003.398	OG1v0000003.412	OG1v0000003.414	NA	NA	OG1v0000003.414
OG1v0000003	Ssal	106578348	OG1v0000003.318	NA	OG1v0000003.378	OG1v0000003.384	OG1v0000003.384	NA	OG1v0000003.396	OG1v0000003.398	OG1v0000003.412	OG1v0000003.414	NA	NA	OG1v0000003.414
OG1v0000003	Ssal	106578598	OG1v0000003.318	NA	OG1v0000003.378	OG1v0000003.384	OG1v0000003.384	NA	OG1v0000003.438	OG1v0000003.536	OG1v0000003.536	OG1v0000003.536	NA	NA	OG1v0000003.211
OG1v0000003	Ssal	106578626	OG1v0000003.318	NA	OG1v0000003.378	OG1v0000003.384	OG1v0000003.384	NA	OG1v0000003.396	OG1v0000003.399	OG1v0000003.410	OG1v0000003.410	NA	NA	OG1v0000003.85
OG1v0000003	Ssal	106590815	OG1v0000003.318	NA	OG1v0000003.319	OG1v0000003.320	OG1v0000003.320	NA	OG1v0000003.320	OG1v0000003.374	OG1v0000003.374	OG1v0000003.374	NA	NA	OG1v0000003.374
OG1v0000003	Ssal	106590907	OG1v0000003.318	NA	OG1v0000003.378	OG1v0000003.384	OG1v0000003.384	NA	OG1v0000003.396	OG1v0000003.397	OG1v0000003.423	OG1v0000003.427	NA	NA	OG1v0000003.102
OG1v0000003	Ssal	106591017	OG1v0000003.318	NA	OG1v0000003.378	OG1v0000003.384	OG1v0000003.384	NA	OG1v0000003.498	OG1v0000003.515	OG1v0000003.515	OG1v0000003.519	NA	NA	OG1v0000003.187
OG1v0000003	Ssal	106591606	OG1v0000003.318	NA	OG1v0000003.378	OG1v0000003.384	OG1v0000003.384	NA	OG1v0000003.396	OG1v0000003.400	OG1v0000003.402	OG1v0000003.407	NA	NA	OG1v0000003.81
OG1v0000003	Ssal	106592120	OG1v0000003.318	NA	OG1v0000003.378	OG1v0000003.384	OG1v0000003.384	NA	OG1v0000003.440	OG1v0000003.441	OG1v0000003.449	OG1v0000003.474	NA	NA	OG1v0000003.140
OG1v0000003	Ssal	106592137	OG1v0000003.318	NA	OG1v0000003.378	OG1v0000003.384	OG1v0000003.384	NA	OG1v0000003.588	OG1v0000003.589	OG1v0000003.593	OG1v0000003.272	NA	NA	OG1v0000003.272
OG1v0000003	Ssal	106592292	OG1v0000003.318	NA	OG1v0000003.378	OG1v0000003.384	OG1v0000003.384	NA	OG1v0000003.596	OG1v0000003.602	OG1v0000003.607	OG1v0000003.289	NA	NA	OG1v0000003.289
OG1v0000003	Ssal	106592500	OG1v0000003.318	NA	OG1v0000003.318	OG1v0000003.629	OG1v0000003.629	NA	OG1v0000003.629	OG1v0000003.629	OG1v0000003.629	OG1v0000003.629	NA	NA	OG1v0000003.317
OG1v0000003	Ssal	106592762	OG1v0000003.318	NA	OG1v0000003.378	OG1v0000003.384	OG1v0000003.384	NA	OG1v0000003.596	OG1v0000003.602	OG1v0000003.602	OG1v0000003.618	NA	NA	OG1v0000003.297
OG1v0000003	Ssal	106592918	OG1v0000003.318	NA	OG1v0000003.376	OG1v0000003.625	OG1v0000003.625	NA	OG1v0000003.625	OG1v0000003.625	OG1v0000003.625	OG1v0000003.625	NA	NA	OG1v0000003.308
OG1v0000003	Ssal	106593116	OG1v0000003.318	NA	OG1v0000003.376	OG1v0000003.625	OG1v0000003.625	NA	OG1v0000003.625	OG1v0000003.625	OG1v0000003.625	OG1v0000003.625	NA	NA	OG1v0000003.307
OG1v0000003	Ssal	106593406	OG1v0000003.318	NA	OG1v0000003.378	OG1v0000003.384	OG1v0000003.384	NA	OG1v0000003.435	OG1v0000003.551	OG1v0000003.551	OG1v0000003.553	NA	NA	OG1v0000003.230
OG1v0000003	Ssal	106593733	OG1v0000003.318	NA	OG1v0000003.378	OG1v0000003.384	OG1v0000003.384	NA	OG1v0000003.434	OG1v0000003.555	OG1v0000003.563	OG1v0000003.565	NA	NA	OG1v0000003.238
OG1v0000003	Ssal	106593838	OG1v0000003.318	NA	OG1v0000003.378	OG1v0000003.384	OG1v0000003.384	NA	OG1v0000003.434	OG1v0000003.555	OG1v0000003.562	OG1v0000003.567	NA	NA	OG1v0000003.240
OG1v0000003	Ssal	106593849	OG1v0000003.318	NA	OG1v0000003.379	OG1v0000003.383	OG1v0000003.383	NA	OG1v0000003.383	OG1v0000003.383	OG1v0000003.383	OG1v0000003.383	NA	NA	OG1v0000003.62
OG1v0000003	Ssal	106594204	OG1v0000003.318	NA	OG1v0000003.375	OG1v0000003.311	OG1v0000003.311	NA	OG1v0000003.311	OG1v0000003.311	OG1v0000003.311	OG1v0000003.311	NA	NA	OG1v0000003.311
OG1v0000003	Ssal	106594470	OG1v0000003.318	NA	OG1v0000003.378	OG1v0000003.384	OG1v0000003.384	NA	OG1v0000003.388	OG1v0000003.391	OG1v0000003.391	OG1v0000003.392	NA	NA	OG1v0000003.71
OG1v0000003	Ssal	106594474	OG1v0000003.318	NA	OG1v0000003.378	OG1v0000003.384	OG1v0000003.384	NA	OG1v0000003.434	OG1v0000003.555	OG1v0000003.556	OG1v0000003.571	NA	NA	OG1v0000003.247
OG1v0000003	Ssal	106595049	OG1v0000003.318	NA	OG1v0000003.378	OG1v0000003.384	OG1v0000003.384	NA	OG1v0000003.440	OG1v0000003.441	OG1v0000003.462	OG1v0000003.468	NA	NA	OG1v0000003.132
OG1v0000003	Ssal	106595095	OG1v0000003.318	NA	OG1v0000003.380	OG1v0000003.381	OG1v0000003.381	NA	OG1v0000003.381	OG1v0000003.382	OG1v0000003.382	OG1v0000003.382	NA	NA	OG1v0000003.60
OG1v0000003	Ssal	106595616	OG1v0000003.318	NA	OG1v0000003.378	OG1v0000003.384	OG1v0000003.384	NA	OG1v0000003.434	OG1v0000003.555	OG1v0000003.562	OG1v0000003.566	NA	NA	OG1v0000003.241
OG1v0000003	Ssal	106595729	OG1v0000003.318	NA	OG1v0000003.378	OG1v0000003.384	OG1v0000003.384	NA	OG1v0000003.384	OG1v0000003.623	OG1v0000003.623	OG1v0000003.623	NA	NA	OG1v0000003.304
OG1v0000003	Ssal	106595846	OG1v0000003.318	NA	OG1v0000003.378	OG1v0000003.384	OG1v0000003.384	NA	OG1v0000003.440	OG1v0000003.441	OG1v0000003.463	OG1v0000003.466	NA	NA	OG1v0000003.129
OG1v0000003	Ssal	106598042	OG1v0000003.318	NA	OG1v0000003.378	OG1v0000003.384	OG1v0000003.384	NA	OG1v0000003.501	OG1v0000003.509	OG1v0000003.510	OG1v0000003.512	NA	NA	OG1v0000003.175
OG1v0000003	Ssal	106600464	OG1v0000003.318	NA	OG1v0000003.378	OG1v0000003.384	OG1v0000003.384	NA	OG1v0000003.500	OG1v0000003.514	OG1v0000003.514	OG1v0000003.514	NA	NA	OG1v0000003.179
OG1v0000003	Ssal	106602537	OG1v0000003.318	NA	OG1v0000003.378	OG1v0000003.384	OG1v0000003.384	NA	OG1v0000003.501	OG1v0000003.509	OG1v0000003.510	OG1v0000003.511	NA	NA	OG1v0000003.176
OG1v0000003	Ssal	106608102	OG1v0000003.318	NA	OG1v0000003.378	OG1v0000003.384	OG1v0000003.384	NA	OG1v0000003.434	OG1v0000003.555	OG1v0000003.575	OG1v0000003.580	NA	NA	OG1v0000003.257
OG1v0000003	Ssal	106609737	OG1v0000003.318	NA	OG1v0000003.378	OG1v0000003.384	OG1v0000003.384	NA	OG1v0000003.501	OG1v0000003.509	OG1v0000003.510	OG1v0000003.513	NA	NA	OG1v0000003.174
OG1v0000003	Ssal	106610830	OG1v0000003.318	NA	OG1v0000003.378	OG1v0000003.384	OG1v0000003.384	NA	OG1v0000003.396	OG1v0000003.397	OG1v0000003.420	OG1v0000003.95	NA	NA	OG1v0000003.95
OG1v0000003	Tthy	Tthy2_00124359	OG1v0000003.318	NA	OG1v0000003.378	OG1v0000003.384	OG1v0000003.384	NA	OG1v0000003.396	OG1v0000003.401	NA	NA	NA	NA	OG1v0000003.72
OG1v0000003	Tthy	Tthy2_00135744	OG1v0000003.318	NA	OG1v0000003.319	OG1v0000003.320	OG1v0000003.320	NA	OG1v0000003.320	OG1v0000003.322	NA	NA	NA	NA	OG1v0000003.1
OG1v0000004	Drer	ENSDARG00000000460	OG1v0000004.292	NA	OG1v0000004.308	OG1v0000004.319	NA	NA	NA	NA	NA	NA	NA	NA	OG1v0000004.319
OG1v0000004	Drer	ENSDARG00000028333	OG1v0000004.292	NA	OG1v0000004.308	OG1v0000004.329	NA	NA	NA	NA	NA	NA	NA	NA	OG1v0000004.33
OG1v0000004	Drer	ENSDARG00000033963	OG1v0000004.292	NA	OG1v0000004.308	OG1v0000004.319	NA	NA	NA	NA	NA	NA	NA	NA	OG1v0000004.319
OG1v0000004	Drer	ENSDARG00000036125	OG1v0000004.292	NA	OG1v0000004.308	OG1v0000004.363	NA	NA	NA	NA	NA	NA	NA	NA	OG1v0000004.67
OG1v0000004	Drer	ENSDARG00000036748	OG1v0000004.292	NA	OG1v0000004.308	OG1v0000004.314	NA	NA	NA	NA	NA	NA	NA	NA	OG1v0000004.314
OG1v0000004	Drer	ENSDARG00000043398	OG1v0000004.292	NA	OG1v0000004.308	OG1v0000004.319	NA	NA	NA	NA	NA	NA	NA	NA	OG1v0000004.319
OG1v0000004	Drer	ENSDARG00000057620	OG1v0000004.292	NA	OG1v0000004.308	OG1v0000004.318	NA	NA	NA	NA	NA	NA	NA	NA	OG1v0000004.318
OG1v0000004	Drer	ENSDARG00000069773	OG1v0000004.292	NA	OG1v0000004.308	OG1v0000004.319	NA	NA	NA	NA	NA	NA	NA	NA	OG1v0000004.319
OG1v0000004	Drer	ENSDARG00000069848	OG1v0000004.292	NA	OG1v0000004.308	OG1v0000004.319	NA	NA	NA	NA	NA	NA	NA	NA	OG1v0000004.319
OG1v0000004	Drer	ENSDARG00000075288	OG1v0000004.292	NA	OG1v0000004.308	OG1v0000004.360	NA	NA	NA	NA	NA	NA	NA	NA	OG1v0000004.361
OG1v0000004	Drer	ENSDARG00000076846	OG1v0000004.292	NA	OG1v0000004.308	OG1v0000004.314	NA	NA	NA	NA	NA	NA	NA	NA	OG1v0000004.314
OG1v0000004	Drer	ENSDARG00000077557	OG1v0000004.292	NA	OG1v0000004.308	OG1v0000004.360	NA	NA	NA	NA	NA	NA	NA	NA	OG1v0000004.361
OG1v0000004	Drer	ENSDARG00000077998	OG1v0000004.292	NA	OG1v0000004.308	OG1v0000004.318	NA	NA	NA	NA	NA	NA	NA	NA	OG1v0000004.318
OG1v0000004	Drer	ENSDARG00000079517	OG1v0000004.292	NA	OG1v0000004.308	OG1v0000004.319	NA	NA	NA	NA	NA	NA	NA	NA	OG1v0000004.319
OG1v0000004	Drer	ENSDARG00000087631	OG1v0000004.292	NA	OG1v0000004.308	OG1v0000004.319	NA	NA	NA	NA	NA	NA	NA	NA	OG1v0000004.319
OG1v0000004	Drer	ENSDARG00000098626	OG1v0000004.292	NA	OG1v0000004.308	OG1v0000004.376	NA	NA	NA	NA	NA	NA	NA	NA	OG1v0000004.81
OG1v0000004	Drer	ENSDARG00000109301	OG1v0000004.292	NA	OG1v0000004.308	OG1v0000004.314	NA	NA	NA	NA	NA	NA	NA	NA	OG1v0000004.314
OG1v0000004	Drer	ENSDARG00000110393	OG1v0000004.292	NA	OG1v0000004.308	OG1v0000004.319	NA	NA	NA	NA	NA	NA	NA	NA	OG1v0000004.319
OG1v0000004	Drer	ENSDARG00000110751	OG1v0000004.292	NA	OG1v0000004.308	OG1v0000004.314	NA	NA	NA	NA	NA	NA	NA	NA	OG1v0000004.314
OG1v0000004	Drer	ENSDARG00000111430	OG1v0000004.292	NA	OG1v0000004.308	OG1v0000004.314	NA	NA	NA	NA	NA	NA	NA	NA	OG1v0000004.314
OG1v0000004	Drer	ENSDARG00000112065	OG1v0000004.292	NA	OG1v0000004.308	OG1v0000004.319	NA	NA	NA	NA	NA	NA	NA	NA	OG1v0000004.319
OG1v0000004	Drer	ENSDARG00000115144	OG1v0000004.292	NA	OG1v0000004.308	OG1v0000004.319	NA	NA	NA	NA	NA	NA	NA	NA	OG1v0000004.319
OG1v0000004	Drer	ENSDARG00000117125	OG1v0000004.292	NA	OG1v0000004.308	OG1v0000004.319	NA	NA	NA	NA	NA	NA	NA	NA	OG1v0000004.319
OG1v0000004	Eluc	105006901	OG1v0000004.292	NA	OG1v0000004.293	OG1v0000004.433	OG1v0000004.433	NA	OG1v0000004.471	NA	NA	NA	NA	NA	OG1v0000004.472
OG1v0000004	Eluc	105008664	OG1v0000004.292	NA	OG1v0000004.494	OG1v0000004.505	OG1v0000004.505	NA	OG1v0000004.510	NA	NA	NA	NA	NA	OG1v0000004.511
OG1v0000004	Eluc	105008666	OG1v0000004.292	NA	OG1v0000004.494	OG1v0000004.505	OG1v0000004.505	NA	OG1v0000004.510	NA	NA	NA	NA	NA	OG1v0000004.511
OG1v0000004	Eluc	105008667	OG1v0000004.292	NA	OG1v0000004.495	OG1v0000004.497	OG1v0000004.497	NA	OG1v0000004.497	NA	NA	NA	NA	NA	OG1v0000004.498
OG1v0000004	Eluc	105009178	OG1v0000004.292	NA	OG1v0000004.293	OG1v0000004.433	OG1v0000004.433	NA	OG1v0000004.471	NA	NA	NA	NA	NA	OG1v0000004.472
OG1v0000004	Eluc	105009180	OG1v0000004.292	NA	OG1v0000004.494	OG1v0000004.505	OG1v0000004.505	NA	OG1v0000004.510	NA	NA	NA	NA	NA	OG1v0000004.511
OG1v0000004	Eluc	105010211	OG1v0000004.292	NA	OG1v0000004.494	OG1v0000004.505	OG1v0000004.505	NA	OG1v0000004.551	NA	NA	NA	NA	NA	OG1v0000004.254
OG1v0000004	Eluc	105020600	OG1v0000004.292	NA	OG1v0000004.494	OG1v0000004.505	OG1v0000004.505	NA	OG1v0000004.510	NA	NA	NA	NA	NA	OG1v0000004.511
OG1v0000004	Eluc	105020601	OG1v0000004.292	NA	OG1v0000004.293	OG1v0000004.433	OG1v0000004.433	NA	OG1v0000004.471	NA	NA	NA	NA	NA	OG1v0000004.472
OG1v0000004	Eluc	105020609	OG1v0000004.292	NA	OG1v0000004.494	OG1v0000004.505	OG1v0000004.505	NA	OG1v0000004.510	NA	NA	NA	NA	NA	OG1v0000004.511
OG1v0000004	Eluc	105020610	OG1v0000004.292	NA	OG1v0000004.494	OG1v0000004.505	OG1v0000004.505	NA	OG1v0000004.510	NA	NA	NA	NA	NA	OG1v0000004.511
OG1v0000004	Eluc	105020612	OG1v0000004.292	NA	OG1v0000004.495	OG1v0000004.497	OG1v0000004.497	NA	OG1v0000004.497	NA	NA	NA	NA	NA	OG1v0000004.498
OG1v0000004	Eluc	105020615	OG1v0000004.292	NA	OG1v0000004.293	OG1v0000004.433	OG1v0000004.433	NA	OG1v0000004.471	NA	NA	NA	NA	NA	OG1v0000004.472
OG1v0000004	Eluc	105020616	OG1v0000004.292	NA	OG1v0000004.494	OG1v0000004.505	OG1v0000004.505	NA	OG1v0000004.528	NA	NA	NA	NA	NA	OG1v0000004.529
OG1v0000004	Eluc	105020618	OG1v0000004.292	NA	OG1v0000004.495	OG1v0000004.497	OG1v0000004.497	NA	OG1v0000004.497	NA	NA	NA	NA	NA	OG1v0000004.498
OG1v0000004	Eluc	105020619	OG1v0000004.292	NA	OG1v0000004.494	OG1v0000004.505	OG1v0000004.505	NA	OG1v0000004.528	NA	NA	NA	NA	NA	OG1v0000004.529
OG1v0000004	Eluc	109615044	OG1v0000004.292	NA	OG1v0000004.495	OG1v0000004.497	OG1v0000004.497	NA	OG1v0000004.497	NA	NA	NA	NA	NA	OG1v0000004.498
OG1v0000004	Gacu	ENSGACG00000000763	OG1v0000004.292	NA	OG1v0000004.308	OG1v0000004.363	OG1v0000004.364	OG1v0000004.364	NA	NA	NA	NA	NA	NA	OG1v0000004.365
OG1v0000004	Gacu	ENSGACG00000016407	OG1v0000004.292	NA	OG1v0000004.308	OG1v0000004.363	OG1v0000004.364	OG1v0000004.364	NA	NA	NA	NA	NA	NA	OG1v0000004.365
OG1v0000004	Gacu	ENSGACG00000016409	OG1v0000004.292	NA	OG1v0000004.308	OG1v0000004.363	OG1v0000004.364	OG1v0000004.364	NA	NA	NA	NA	NA	NA	OG1v0000004.365
OG1v0000004	Gacu	ENSGACG00000016419	OG1v0000004.292	NA	OG1v0000004.308	OG1v0000004.363	OG1v0000004.364	OG1v0000004.364	NA	NA	NA	NA	NA	NA	OG1v0000004.365
OG1v0000004	Gacu	ENSGACG00000016422	OG1v0000004.292	NA	OG1v0000004.308	OG1v0000004.363	OG1v0000004.364	OG1v0000004.364	NA	NA	NA	NA	NA	NA	OG1v0000004.365
OG1v0000004	Gacu	ENSGACG00000016423	OG1v0000004.292	NA	OG1v0000004.308	OG1v0000004.363	OG1v0000004.364	OG1v0000004.364	NA	NA	NA	NA	NA	NA	OG1v0000004.365
OG1v0000004	Gacu	ENSGACG00000019961	OG1v0000004.292	NA	OG1v0000004.308	OG1v0000004.329	OG1v0000004.330	OG1v0000004.331	NA	NA	NA	NA	NA	NA	OG1v0000004.34
OG1v0000004	Gacu	ENSGACG00000019963	OG1v0000004.292	NA	OG1v0000004.308	OG1v0000004.329	OG1v0000004.330	OG1v0000004.334	NA	NA	NA	NA	NA	NA	OG1v0000004.335
OG1v0000004	Gacu	ENSGACG00000019964	OG1v0000004.292	NA	OG1v0000004.308	OG1v0000004.329	OG1v0000004.330	OG1v0000004.334	NA	NA	NA	NA	NA	NA	OG1v0000004.335
OG1v0000004	Gacu	ENSGACG00000019965	OG1v0000004.292	NA	OG1v0000004.308	OG1v0000004.329	OG1v0000004.330	OG1v0000004.334	NA	NA	NA	NA	NA	NA	OG1v0000004.335
OG1v0000004	Gacu	ENSGACG00000019966	OG1v0000004.292	NA	OG1v0000004.308	OG1v0000004.329	OG1v0000004.330	OG1v0000004.334	NA	NA	NA	NA	NA	NA	OG1v0000004.335
OG1v0000004	Gacu	ENSGACG00000019968	OG1v0000004.292	NA	OG1v0000004.308	OG1v0000004.329	OG1v0000004.330	OG1v0000004.334	NA	NA	NA	NA	NA	NA	OG1v0000004.335
OG1v0000004	Gacu	ENSGACG00000019969	OG1v0000004.292	NA	OG1v0000004.308	OG1v0000004.329	OG1v0000004.330	OG1v0000004.334	NA	NA	NA	NA	NA	NA	OG1v0000004.335
OG1v0000004	Gacu	ENSGACG00000019971	OG1v0000004.292	NA	OG1v0000004.308	OG1v0000004.329	OG1v0000004.330	OG1v0000004.334	NA	NA	NA	NA	NA	NA	OG1v0000004.335
OG1v0000004	Gacu	ENSGACG00000019972	OG1v0000004.292	NA	OG1v0000004.308	OG1v0000004.329	OG1v0000004.330	OG1v0000004.334	NA	NA	NA	NA	NA	NA	OG1v0000004.335
OG1v0000004	Gacu	ENSGACG00000019974	OG1v0000004.292	NA	OG1v0000004.308	OG1v0000004.329	OG1v0000004.330	OG1v0000004.334	NA	NA	NA	NA	NA	NA	OG1v0000004.335
OG1v0000004	Gacu	ENSGACG00000019976	OG1v0000004.292	NA	OG1v0000004.308	OG1v0000004.329	OG1v0000004.330	OG1v0000004.334	NA	NA	NA	NA	NA	NA	OG1v0000004.335
OG1v0000004	Gacu	ENSGACG00000019978	OG1v0000004.292	NA	OG1v0000004.308	OG1v0000004.329	OG1v0000004.330	OG1v0000004.332	NA	NA	NA	NA	NA	NA	OG1v0000004.35
OG1v0000004	Hhuc	CIGENE-Hucho-qnd.1662	OG1v0000004.292	NA	OG1v0000004.308	OG1v0000004.379	OG1v0000004.379	NA	OG1v0000004.379	OG1v0000004.404	OG1v0000004.406	NA	NA	NA	OG1v0000004.109
OG1v0000004	Hhuc	CIGENE-Hucho-qnd.1663	OG1v0000004.292	NA	OG1v0000004.308	OG1v0000004.379	OG1v0000004.379	NA	OG1v0000004.379	OG1v0000004.381	OG1v0000004.399	NA	NA	NA	OG1v0000004.102
OG1v0000004	Hhuc	CIGENE-Hucho-qnd.1664	OG1v0000004.292	NA	OG1v0000004.308	OG1v0000004.379	OG1v0000004.379	NA	OG1v0000004.379	OG1v0000004.393	OG1v0000004.397	NA	NA	NA	OG1v0000004.100
OG1v0000004	Hhuc	CIGENE-Hucho-qnd.24559	OG1v0000004.292	NA	OG1v0000004.294	OG1v0000004.418	OG1v0000004.418	NA	OG1v0000004.418	OG1v0000004.425	OG1v0000004.426	NA	NA	NA	OG1v0000004.132
OG1v0000004	Hhuc	CIGENE-Hucho-qnd.24561	OG1v0000004.292	NA	OG1v0000004.293	OG1v0000004.433	OG1v0000004.433	NA	OG1v0000004.466	OG1v0000004.173	OG1v0000004.173	NA	NA	NA	OG1v0000004.173
OG1v0000004	Hhuc	CIGENE-Hucho-qnd.24562	OG1v0000004.292	NA	OG1v0000004.293	OG1v0000004.433	OG1v0000004.433	NA	OG1v0000004.457	OG1v0000004.458	OG1v0000004.459	NA	NA	NA	OG1v0000004.167
OG1v0000004	Hhuc	CIGENE-Hucho-qnd.24563	OG1v0000004.292	NA	OG1v0000004.293	OG1v0000004.433	OG1v0000004.433	NA	OG1v0000004.471	OG1v0000004.475	OG1v0000004.476	NA	NA	NA	OG1v0000004.178
OG1v0000004	Hhuc	CIGENE-Hucho-qnd.24564	OG1v0000004.292	NA	OG1v0000004.494	OG1v0000004.505	OG1v0000004.505	NA	OG1v0000004.507	OG1v0000004.562	OG1v0000004.562	NA	NA	NA	OG1v0000004.269
OG1v0000004	Hhuc	CIGENE-Hucho-qnd.26392	OG1v0000004.292	NA	OG1v0000004.494	OG1v0000004.505	OG1v0000004.505	NA	OG1v0000004.528	OG1v0000004.530	OG1v0000004.531	NA	NA	NA	OG1v0000004.232
OG1v0000004	Hhuc	CIGENE-Hucho-qnd.26393	OG1v0000004.292	NA	OG1v0000004.293	OG1v0000004.433	OG1v0000004.433	NA	OG1v0000004.435	OG1v0000004.436	OG1v0000004.447	NA	NA	NA	OG1v0000004.150
OG1v0000004	Hhuc	CIGENE-Hucho-qnd.29118	OG1v0000004.292	NA	OG1v0000004.494	OG1v0000004.505	OG1v0000004.505	NA	OG1v0000004.505	OG1v0000004.577	OG1v0000004.578	NA	NA	NA	OG1v0000004.287
OG1v0000004	Locu	ENSLOCG00000000406	OG1v0000004.292	NA	OG1v0000004.495	NA	NA	NA	NA	NA	NA	NA	NA	NA	OG1v0000004.496
OG1v0000004	Locu	ENSLOCG00000008500	OG1v0000004.292	NA	OG1v0000004.295	NA	NA	NA	NA	NA	NA	NA	NA	NA	OG1v0000004.296
OG1v0000004	Locu	ENSLOCG00000008516	OG1v0000004.292	NA	OG1v0000004.295	NA	NA	NA	NA	NA	NA	NA	NA	NA	OG1v0000004.296
OG1v0000004	Locu	ENSLOCG00000008542	OG1v0000004.292	NA	OG1v0000004.295	NA	NA	NA	NA	NA	NA	NA	NA	NA	OG1v0000004.296
OG1v0000004	Locu	ENSLOCG00000008554	OG1v0000004.292	NA	OG1v0000004.295	NA	NA	NA	NA	NA	NA	NA	NA	NA	OG1v0000004.296
OG1v0000004	Locu	ENSLOCG00000010859	OG1v0000004.292	NA	OG1v0000004.295	NA	NA	NA	NA	NA	NA	NA	NA	NA	OG1v0000004.296
OG1v0000004	Locu	ENSLOCG00000010865	OG1v0000004.292	NA	OG1v0000004.295	NA	NA	NA	NA	NA	NA	NA	NA	NA	OG1v0000004.296
OG1v0000004	Locu	ENSLOCG00000010873	OG1v0000004.292	NA	OG1v0000004.295	NA	NA	NA	NA	NA	NA	NA	NA	NA	OG1v0000004.296
OG1v0000004	Locu	ENSLOCG00000010883	OG1v0000004.292	NA	OG1v0000004.295	NA	NA	NA	NA	NA	NA	NA	NA	NA	OG1v0000004.296
OG1v0000004	Locu	ENSLOCG00000010894	OG1v0000004.292	NA	OG1v0000004.295	NA	NA	NA	NA	NA	NA	NA	NA	NA	OG1v0000004.296
OG1v0000004	Locu	ENSLOCG00000010913	OG1v0000004.292	NA	OG1v0000004.295	NA	NA	NA	NA	NA	NA	NA	NA	NA	OG1v0000004.296
OG1v0000004	Locu	ENSLOCG00000010922	OG1v0000004.292	NA	OG1v0000004.295	NA	NA	NA	NA	NA	NA	NA	NA	NA	OG1v0000004.296
OG1v0000004	Locu	ENSLOCG00000010946	OG1v0000004.292	NA	OG1v0000004.295	NA	NA	NA	NA	NA	NA	NA	NA	NA	OG1v0000004.296
OG1v0000004	Locu	ENSLOCG00000011040	OG1v0000004.292	NA	OG1v0000004.308	NA	NA	NA	NA	NA	NA	NA	NA	NA	OG1v0000004.14
OG1v0000004	Locu	ENSLOCG00000011044	OG1v0000004.292	NA	OG1v0000004.495	NA	NA	NA	NA	NA	NA	NA	NA	NA	OG1v0000004.496
OG1v0000004	Locu	ENSLOCG00000011053	OG1v0000004.292	NA	OG1v0000004.295	NA	NA	NA	NA	NA	NA	NA	NA	NA	OG1v0000004.296
OG1v0000004	Okis	109864374	OG1v0000004.292	NA	OG1v0000004.308	OG1v0000004.379	OG1v0000004.379	NA	OG1v0000004.379	OG1v0000004.386	OG1v0000004.387	OG1v0000004.387	OG1v0000004.387	OG1v0000004.387	OG1v0000004.89
OG1v0000004	Okis	109864930	OG1v0000004.292	NA	OG1v0000004.308	OG1v0000004.379	OG1v0000004.379	NA	OG1v0000004.379	OG1v0000004.381	OG1v0000004.399	OG1v0000004.401	OG1v0000004.401	OG1v0000004.401	OG1v0000004.103
OG1v0000004	Okis	109864931	OG1v0000004.292	NA	OG1v0000004.308	OG1v0000004.379	OG1v0000004.379	NA	OG1v0000004.379	OG1v0000004.404	OG1v0000004.406	OG1v0000004.407	OG1v0000004.412	OG1v0000004.412	OG1v0000004.115
OG1v0000004	Okis	109879311	OG1v0000004.292	NA	OG1v0000004.494	OG1v0000004.505	OG1v0000004.505	NA	OG1v0000004.550	OG1v0000004.556	OG1v0000004.556	OG1v0000004.556	OG1v0000004.557	OG1v0000004.558	OG1v0000004.261
OG1v0000004	Okis	109879318	OG1v0000004.292	NA	OG1v0000004.494	OG1v0000004.505	OG1v0000004.505	NA	OG1v0000004.523	OG1v0000004.264	OG1v0000004.264	OG1v0000004.264	OG1v0000004.264	OG1v0000004.264	OG1v0000004.264
OG1v0000004	Okis	109879323	OG1v0000004.292	NA	OG1v0000004.293	OG1v0000004.433	OG1v0000004.433	NA	OG1v0000004.435	OG1v0000004.437	OG1v0000004.441	OG1v0000004.441	OG1v0000004.441	OG1v0000004.442	OG1v0000004.148
OG1v0000004	Okis	109879326	OG1v0000004.292	NA	OG1v0000004.293	OG1v0000004.433	OG1v0000004.433	NA	OG1v0000004.435	OG1v0000004.436	OG1v0000004.443	OG1v0000004.454	OG1v0000004.454	OG1v0000004.455	OG1v0000004.162
OG1v0000004	Okis	109879327	OG1v0000004.292	NA	OG1v0000004.293	OG1v0000004.433	OG1v0000004.433	NA	OG1v0000004.435	OG1v0000004.438	OG1v0000004.439	OG1v0000004.439	OG1v0000004.440	OG1v0000004.440	OG1v0000004.144
OG1v0000004	Okis	109879335	OG1v0000004.292	NA	OG1v0000004.494	OG1v0000004.505	OG1v0000004.505	NA	OG1v0000004.528	OG1v0000004.530	OG1v0000004.531	OG1v0000004.532	OG1v0000004.534	OG1v0000004.534	OG1v0000004.234
OG1v0000004	Okis	109906239	OG1v0000004.292	NA	OG1v0000004.294	OG1v0000004.418	OG1v0000004.418	NA	OG1v0000004.418	OG1v0000004.424	OG1v0000004.430	OG1v0000004.430	OG1v0000004.431	OG1v0000004.432	OG1v0000004.138
OG1v0000004	Okis	109906244	OG1v0000004.292	NA	OG1v0000004.494	OG1v0000004.505	OG1v0000004.505	NA	OG1v0000004.551	OG1v0000004.552	OG1v0000004.553	OG1v0000004.553	OG1v0000004.555	OG1v0000004.555	OG1v0000004.258
OG1v0000004	Okis	109906458	OG1v0000004.292	NA	OG1v0000004.294	OG1v0000004.418	OG1v0000004.418	NA	OG1v0000004.418	OG1v0000004.425	OG1v0000004.426	OG1v0000004.427	OG1v0000004.428	OG1v0000004.429	OG1v0000004.134
OG1v0000004	Okis	109906459	OG1v0000004.292	NA	OG1v0000004.293	OG1v0000004.433	OG1v0000004.433	NA	OG1v0000004.465	OG1v0000004.487	OG1v0000004.487	OG1v0000004.489	OG1v0000004.490	OG1v0000004.491	OG1v0000004.196
OG1v0000004	Okis	109906460	OG1v0000004.292	NA	OG1v0000004.494	OG1v0000004.505	OG1v0000004.505	NA	OG1v0000004.527	OG1v0000004.535	OG1v0000004.536	OG1v0000004.536	OG1v0000004.537	OG1v0000004.538	OG1v0000004.239
OG1v0000004	Okis	109906461	OG1v0000004.292	NA	OG1v0000004.494	OG1v0000004.505	OG1v0000004.505	NA	OG1v0000004.522	OG1v0000004.559	OG1v0000004.559	OG1v0000004.559	OG1v0000004.560	OG1v0000004.560	OG1v0000004.265
OG1v0000004	Okis	109906465	OG1v0000004.292	NA	OG1v0000004.293	OG1v0000004.433	OG1v0000004.433	NA	OG1v0000004.457	OG1v0000004.458	OG1v0000004.459	OG1v0000004.461	OG1v0000004.462	OG1v0000004.462	OG1v0000004.168
OG1v0000004	Okis	109906467	OG1v0000004.292	NA	OG1v0000004.293	OG1v0000004.433	OG1v0000004.433	NA	OG1v0000004.471	OG1v0000004.475	OG1v0000004.475	OG1v0000004.477	OG1v0000004.478	OG1v0000004.478	OG1v0000004.180
OG1v0000004	Okis	109906468	OG1v0000004.292	NA	OG1v0000004.494	OG1v0000004.505	OG1v0000004.505	NA	OG1v0000004.507	OG1v0000004.562	OG1v0000004.562	OG1v0000004.564	OG1v0000004.564	OG1v0000004.566	OG1v0000004.272
OG1v0000004	Okis	109906469	OG1v0000004.292	NA	OG1v0000004.293	OG1v0000004.433	OG1v0000004.433	NA	OG1v0000004.470	OG1v0000004.481	OG1v0000004.481	OG1v0000004.481	OG1v0000004.482	OG1v0000004.186	OG1v0000004.186
OG1v0000004	Okis	109906470	OG1v0000004.292	NA	OG1v0000004.494	OG1v0000004.505	OG1v0000004.505	NA	OG1v0000004.506	OG1v0000004.567	OG1v0000004.567	OG1v0000004.572	OG1v0000004.573	OG1v0000004.574	OG1v0000004.280
OG1v0000004	Okis	109906471	OG1v0000004.292	NA	OG1v0000004.293	OG1v0000004.433	OG1v0000004.433	NA	OG1v0000004.435	OG1v0000004.436	OG1v0000004.444	OG1v0000004.453	OG1v0000004.453	OG1v0000004.453	OG1v0000004.159
OG1v0000004	Okis	109906835	OG1v0000004.292	NA	OG1v0000004.494	OG1v0000004.505	OG1v0000004.505	NA	OG1v0000004.510	OG1v0000004.516	OG1v0000004.516	OG1v0000004.516	OG1v0000004.518	OG1v0000004.518	OG1v0000004.221
OG1v0000004	Okis	109906836	OG1v0000004.292	NA	OG1v0000004.495	OG1v0000004.497	OG1v0000004.497	NA	OG1v0000004.497	OG1v0000004.501	OG1v0000004.504	OG1v0000004.504	OG1v0000004.504	OG1v0000004.504	OG1v0000004.212
OG1v0000004	Okis	109906837	OG1v0000004.292	NA	OG1v0000004.293	OG1v0000004.433	OG1v0000004.433	NA	OG1v0000004.470	OG1v0000004.481	OG1v0000004.481	OG1v0000004.483	OG1v0000004.484	OG1v0000004.484	OG1v0000004.187
OG1v0000004	Okis	109910182	OG1v0000004.292	NA	OG1v0000004.308	OG1v0000004.379	OG1v0000004.379	NA	OG1v0000004.379	OG1v0000004.393	OG1v0000004.395	OG1v0000004.395	OG1v0000004.395	OG1v0000004.396	OG1v0000004.98
OG1v0000004	Okis	109910256	OG1v0000004.292	NA	OG1v0000004.308	OG1v0000004.379	OG1v0000004.379	NA	OG1v0000004.379	OG1v0000004.403	OG1v0000004.413	OG1v0000004.413	OG1v0000004.414	OG1v0000004.415	OG1v0000004.118
OG1v0000004	Olat	ENSORLG00000000348	OG1v0000004.292	NA	OG1v0000004.308	OG1v0000004.376	OG1v0000004.377	OG1v0000004.377	NA	NA	NA	NA	NA	NA	OG1v0000004.377
OG1v0000004	Olat	ENSORLG00000000357	OG1v0000004.292	NA	OG1v0000004.308	OG1v0000004.363	OG1v0000004.364	OG1v0000004.364	NA	NA	NA	NA	NA	NA	OG1v0000004.370
OG1v0000004	Olat	ENSORLG00000000366	OG1v0000004.292	NA	OG1v0000004.308	OG1v0000004.363	OG1v0000004.364	OG1v0000004.364	NA	NA	NA	NA	NA	NA	OG1v0000004.370
OG1v0000004	Olat	ENSORLG00000000367	OG1v0000004.292	NA	OG1v0000004.308	OG1v0000004.363	OG1v0000004.364	OG1v0000004.364	NA	NA	NA	NA	NA	NA	OG1v0000004.370
OG1v0000004	Olat	ENSORLG00000000376	OG1v0000004.292	NA	OG1v0000004.308	OG1v0000004.363	OG1v0000004.364	OG1v0000004.364	NA	NA	NA	NA	NA	NA	OG1v0000004.370
OG1v0000004	Olat	ENSORLG00000000381	OG1v0000004.292	NA	OG1v0000004.308	OG1v0000004.363	OG1v0000004.364	OG1v0000004.364	NA	NA	NA	NA	NA	NA	OG1v0000004.370
OG1v0000004	Olat	ENSORLG00000000389	OG1v0000004.292	NA	OG1v0000004.308	OG1v0000004.363	OG1v0000004.364	OG1v0000004.364	NA	NA	NA	NA	NA	NA	OG1v0000004.370
OG1v0000004	Olat	ENSORLG00000000392	OG1v0000004.292	NA	OG1v0000004.308	OG1v0000004.363	OG1v0000004.364	OG1v0000004.364	NA	NA	NA	NA	NA	NA	OG1v0000004.370
OG1v0000004	Olat	ENSORLG00000010749	OG1v0000004.292	NA	OG1v0000004.308	OG1v0000004.329	OG1v0000004.330	OG1v0000004.334	NA	NA	NA	NA	NA	NA	OG1v0000004.344
OG1v0000004	Olat	ENSORLG00000010753	OG1v0000004.292	NA	OG1v0000004.308	OG1v0000004.329	OG1v0000004.330	OG1v0000004.334	NA	NA	NA	NA	NA	NA	OG1v0000004.344
OG1v0000004	Olat	ENSORLG00000010783	OG1v0000004.292	NA	OG1v0000004.308	OG1v0000004.329	OG1v0000004.330	OG1v0000004.334	NA	NA	NA	NA	NA	NA	OG1v0000004.344
OG1v0000004	Olat	ENSORLG00000018227	OG1v0000004.292	NA	OG1v0000004.308	OG1v0000004.376	OG1v0000004.377	OG1v0000004.377	NA	NA	NA	NA	NA	NA	OG1v0000004.377
OG1v0000004	Olat	ENSORLG00000019041	OG1v0000004.292	NA	OG1v0000004.308	OG1v0000004.329	OG1v0000004.330	OG1v0000004.334	NA	NA	NA	NA	NA	NA	OG1v0000004.344
OG1v0000004	Olat	ENSORLG00000019048	OG1v0000004.292	NA	OG1v0000004.308	OG1v0000004.329	OG1v0000004.330	OG1v0000004.334	NA	NA	NA	NA	NA	NA	OG1v0000004.344
OG1v0000004	Olat	ENSORLG00000019063	OG1v0000004.292	NA	OG1v0000004.308	OG1v0000004.329	OG1v0000004.330	OG1v0000004.334	NA	NA	NA	NA	NA	NA	OG1v0000004.344
OG1v0000004	Olat	ENSORLG00000019083	OG1v0000004.292	NA	OG1v0000004.308	OG1v0000004.329	OG1v0000004.330	OG1v0000004.334	NA	NA	NA	NA	NA	NA	OG1v0000004.344
OG1v0000004	Olat	ENSORLG00000019090	OG1v0000004.292	NA	OG1v0000004.308	OG1v0000004.329	OG1v0000004.330	OG1v0000004.334	NA	NA	NA	NA	NA	NA	OG1v0000004.344
OG1v0000004	Olat	ENSORLG00000020285	OG1v0000004.292	NA	OG1v0000004.308	OG1v0000004.376	OG1v0000004.377	OG1v0000004.377	NA	NA	NA	NA	NA	NA	OG1v0000004.377
OG1v0000004	Olat	ENSORLG00000020615	OG1v0000004.292	NA	OG1v0000004.308	OG1v0000004.329	OG1v0000004.330	OG1v0000004.334	NA	NA	NA	NA	NA	NA	OG1v0000004.344
OG1v0000004	Olat	ENSORLG00000020617	OG1v0000004.292	NA	OG1v0000004.308	OG1v0000004.329	OG1v0000004.330	OG1v0000004.332	NA	NA	NA	NA	NA	NA	OG1v0000004.333
OG1v0000004	Olat	ENSORLG00000020618	OG1v0000004.292	NA	OG1v0000004.308	OG1v0000004.329	OG1v0000004.330	OG1v0000004.334	NA	NA	NA	NA	NA	NA	OG1v0000004.344
OG1v0000004	Olat	ENSORLG00000020620	OG1v0000004.292	NA	OG1v0000004.308	OG1v0000004.329	OG1v0000004.330	OG1v0000004.334	NA	NA	NA	NA	NA	NA	OG1v0000004.344
OG1v0000004	Olat	ENSORLG00000020621	OG1v0000004.292	NA	OG1v0000004.308	OG1v0000004.329	OG1v0000004.330	OG1v0000004.334	NA	NA	NA	NA	NA	NA	OG1v0000004.344
OG1v0000004	Olat	ENSORLG00000020623	OG1v0000004.292	NA	OG1v0000004.308	OG1v0000004.329	OG1v0000004.330	OG1v0000004.334	NA	NA	NA	NA	NA	NA	OG1v0000004.344
OG1v0000004	Olat	ENSORLG00000020625	OG1v0000004.292	NA	OG1v0000004.308	OG1v0000004.329	OG1v0000004.330	OG1v0000004.334	NA	NA	NA	NA	NA	NA	OG1v0000004.344
OG1v0000004	Olat	ENSORLG00000020626	OG1v0000004.292	NA	OG1v0000004.308	OG1v0000004.329	OG1v0000004.330	OG1v0000004.334	NA	NA	NA	NA	NA	NA	OG1v0000004.344
OG1v0000004	Olat	ENSORLG00000020629	OG1v0000004.292	NA	OG1v0000004.308	OG1v0000004.329	OG1v0000004.330	OG1v0000004.334	NA	NA	NA	NA	NA	NA	OG1v0000004.344
OG1v0000004	Olat	ENSORLG00000020632	OG1v0000004.292	NA	OG1v0000004.308	OG1v0000004.329	OG1v0000004.330	OG1v0000004.332	NA	NA	NA	NA	NA	NA	OG1v0000004.333
OG1v0000004	Olat	ENSORLG00000020634	OG1v0000004.292	NA	OG1v0000004.308	OG1v0000004.329	OG1v0000004.330	OG1v0000004.334	NA	NA	NA	NA	NA	NA	OG1v0000004.344
OG1v0000004	Omyk	100135957	OG1v0000004.292	NA	OG1v0000004.494	OG1v0000004.505	OG1v0000004.505	NA	OG1v0000004.526	OG1v0000004.539	OG1v0000004.541	OG1v0000004.546	OG1v0000004.547	OG1v0000004.547	OG1v0000004.547
OG1v0000004	Omyk	100135958	OG1v0000004.292	NA	OG1v0000004.294	OG1v0000004.418	OG1v0000004.418	NA	OG1v0000004.418	OG1v0000004.425	OG1v0000004.426	OG1v0000004.427	OG1v0000004.428	OG1v0000004.429	OG1v0000004.135
OG1v0000004	Omyk	100135959	OG1v0000004.292	NA	OG1v0000004.293	OG1v0000004.433	OG1v0000004.433	NA	OG1v0000004.465	OG1v0000004.487	OG1v0000004.487	OG1v0000004.489	OG1v0000004.490	OG1v0000004.491	OG1v0000004.197
OG1v0000004	Omyk	100135960	OG1v0000004.292	NA	OG1v0000004.308	OG1v0000004.379	OG1v0000004.379	NA	OG1v0000004.379	OG1v0000004.404	OG1v0000004.406	OG1v0000004.408	OG1v0000004.409	OG1v0000004.112	OG1v0000004.112
OG1v0000004	Omyk	110487757	OG1v0000004.292	NA	OG1v0000004.308	OG1v0000004.379	OG1v0000004.379	NA	OG1v0000004.379	OG1v0000004.403	OG1v0000004.413	OG1v0000004.413	OG1v0000004.414	OG1v0000004.415	OG1v0000004.119
OG1v0000004	Omyk	110487758	OG1v0000004.292	NA	OG1v0000004.308	OG1v0000004.379	OG1v0000004.379	NA	OG1v0000004.379	OG1v0000004.386	OG1v0000004.387	OG1v0000004.387	OG1v0000004.387	OG1v0000004.387	OG1v0000004.90
OG1v0000004	Omyk	110489030	OG1v0000004.292	NA	OG1v0000004.308	OG1v0000004.379	OG1v0000004.379	NA	OG1v0000004.379	OG1v0000004.404	OG1v0000004.406	OG1v0000004.407	OG1v0000004.412	OG1v0000004.412	OG1v0000004.116
OG1v0000004	Omyk	110489477	OG1v0000004.292	NA	OG1v0000004.308	OG1v0000004.379	OG1v0000004.379	NA	OG1v0000004.379	OG1v0000004.393	OG1v0000004.395	OG1v0000004.395	OG1v0000004.395	OG1v0000004.396	OG1v0000004.99
OG1v0000004	Omyk	110489478	OG1v0000004.292	NA	OG1v0000004.308	OG1v0000004.379	OG1v0000004.379	NA	OG1v0000004.379	OG1v0000004.381	OG1v0000004.399	OG1v0000004.401	OG1v0000004.401	OG1v0000004.401	OG1v0000004.104
OG1v0000004	Omyk	110500542	OG1v0000004.292	NA	OG1v0000004.293	OG1v0000004.433	OG1v0000004.433	NA	OG1v0000004.435	OG1v0000004.436	OG1v0000004.446	OG1v0000004.451	OG1v0000004.154	OG1v0000004.154	OG1v0000004.154
OG1v0000004	Omyk	110500543	OG1v0000004.292	NA	OG1v0000004.293	OG1v0000004.433	OG1v0000004.433	NA	OG1v0000004.435	OG1v0000004.436	OG1v0000004.445	OG1v0000004.452	OG1v0000004.157	OG1v0000004.157	OG1v0000004.157
OG1v0000004	Omyk	110500544	OG1v0000004.292	NA	OG1v0000004.494	OG1v0000004.505	OG1v0000004.505	NA	OG1v0000004.528	OG1v0000004.530	OG1v0000004.531	OG1v0000004.532	OG1v0000004.534	OG1v0000004.534	OG1v0000004.235
OG1v0000004	Omyk	110500546	OG1v0000004.292	NA	OG1v0000004.494	OG1v0000004.505	OG1v0000004.505	NA	OG1v0000004.526	OG1v0000004.539	OG1v0000004.541	OG1v0000004.546	OG1v0000004.547	OG1v0000004.547	OG1v0000004.547
OG1v0000004	Omyk	110500547	OG1v0000004.292	NA	OG1v0000004.293	OG1v0000004.433	OG1v0000004.433	NA	OG1v0000004.435	OG1v0000004.436	OG1v0000004.443	OG1v0000004.454	OG1v0000004.454	OG1v0000004.455	OG1v0000004.163
OG1v0000004	Omyk	110500858	OG1v0000004.292	NA	OG1v0000004.494	OG1v0000004.505	OG1v0000004.505	NA	OG1v0000004.550	OG1v0000004.556	OG1v0000004.556	OG1v0000004.556	OG1v0000004.557	OG1v0000004.558	OG1v0000004.262
OG1v0000004	Omyk	110500859	OG1v0000004.292	NA	OG1v0000004.494	OG1v0000004.505	OG1v0000004.505	NA	OG1v0000004.505	OG1v0000004.577	OG1v0000004.578	OG1v0000004.581	OG1v0000004.290	OG1v0000004.290	OG1v0000004.290
OG1v0000004	Omyk	110500860	OG1v0000004.292	NA	OG1v0000004.293	OG1v0000004.433	OG1v0000004.433	NA	OG1v0000004.435	OG1v0000004.436	OG1v0000004.446	OG1v0000004.448	OG1v0000004.449	OG1v0000004.153	OG1v0000004.153
OG1v0000004	Omyk	110500864	OG1v0000004.292	NA	OG1v0000004.494	OG1v0000004.505	OG1v0000004.505	NA	OG1v0000004.509	OG1v0000004.519	OG1v0000004.519	OG1v0000004.519	OG1v0000004.519	OG1v0000004.227	OG1v0000004.227
OG1v0000004	Omyk	110500867	OG1v0000004.292	NA	OG1v0000004.293	OG1v0000004.433	OG1v0000004.433	NA	OG1v0000004.435	OG1v0000004.438	OG1v0000004.439	OG1v0000004.439	OG1v0000004.440	OG1v0000004.440	OG1v0000004.145
OG1v0000004	Omyk	110500868	OG1v0000004.292	NA	OG1v0000004.293	OG1v0000004.433	OG1v0000004.433	NA	OG1v0000004.435	OG1v0000004.436	OG1v0000004.444	OG1v0000004.453	OG1v0000004.453	OG1v0000004.453	OG1v0000004.160
OG1v0000004	Omyk	110500869	OG1v0000004.292	NA	OG1v0000004.293	OG1v0000004.433	OG1v0000004.433	NA	OG1v0000004.435	OG1v0000004.437	OG1v0000004.441	OG1v0000004.441	OG1v0000004.441	OG1v0000004.442	OG1v0000004.149
OG1v0000004	Omyk	110500940	OG1v0000004.292	NA	OG1v0000004.494	OG1v0000004.505	OG1v0000004.505	NA	OG1v0000004.526	OG1v0000004.539	OG1v0000004.541	OG1v0000004.542	OG1v0000004.545	OG1v0000004.247	OG1v0000004.247
OG1v0000004	Omyk	110512425	OG1v0000004.292	NA	OG1v0000004.494	OG1v0000004.505	OG1v0000004.505	NA	OG1v0000004.522	OG1v0000004.559	OG1v0000004.559	OG1v0000004.559	OG1v0000004.560	OG1v0000004.560	OG1v0000004.561
OG1v0000004	Omyk	110531676	OG1v0000004.292	NA	OG1v0000004.293	OG1v0000004.433	OG1v0000004.433	NA	OG1v0000004.470	OG1v0000004.481	OG1v0000004.481	OG1v0000004.483	OG1v0000004.484	OG1v0000004.484	OG1v0000004.188
OG1v0000004	Omyk	110531677	OG1v0000004.292	NA	OG1v0000004.494	OG1v0000004.505	OG1v0000004.505	NA	OG1v0000004.527	OG1v0000004.535	OG1v0000004.536	OG1v0000004.536	OG1v0000004.537	OG1v0000004.538	OG1v0000004.240
OG1v0000004	Omyk	110531678	OG1v0000004.292	NA	OG1v0000004.294	OG1v0000004.418	OG1v0000004.418	NA	OG1v0000004.418	OG1v0000004.424	OG1v0000004.430	OG1v0000004.430	OG1v0000004.431	OG1v0000004.432	OG1v0000004.139
OG1v0000004	Omyk	110531680	OG1v0000004.292	NA	OG1v0000004.494	OG1v0000004.505	OG1v0000004.505	NA	OG1v0000004.551	OG1v0000004.552	OG1v0000004.553	OG1v0000004.553	OG1v0000004.555	OG1v0000004.555	OG1v0000004.259
OG1v0000004	Omyk	110531681	OG1v0000004.292	NA	OG1v0000004.494	OG1v0000004.505	OG1v0000004.505	NA	OG1v0000004.506	OG1v0000004.567	OG1v0000004.567	OG1v0000004.572	OG1v0000004.573	OG1v0000004.574	OG1v0000004.281
OG1v0000004	Omyk	110531682	OG1v0000004.292	NA	OG1v0000004.293	OG1v0000004.433	OG1v0000004.433	NA	OG1v0000004.468	OG1v0000004.192	OG1v0000004.192	OG1v0000004.192	OG1v0000004.192	OG1v0000004.192	OG1v0000004.192
OG1v0000004	Omyk	110531683	OG1v0000004.292	NA	OG1v0000004.293	OG1v0000004.433	OG1v0000004.433	NA	OG1v0000004.471	OG1v0000004.475	OG1v0000004.475	OG1v0000004.477	OG1v0000004.478	OG1v0000004.478	OG1v0000004.479
OG1v0000004	Omyk	110531685	OG1v0000004.292	NA	OG1v0000004.495	OG1v0000004.497	OG1v0000004.497	NA	OG1v0000004.497	OG1v0000004.501	OG1v0000004.504	OG1v0000004.504	OG1v0000004.504	OG1v0000004.504	OG1v0000004.213
OG1v0000004	Omyk	110531687	OG1v0000004.292	NA	OG1v0000004.494	OG1v0000004.505	OG1v0000004.505	NA	OG1v0000004.506	OG1v0000004.567	OG1v0000004.567	OG1v0000004.569	OG1v0000004.570	OG1v0000004.276	OG1v0000004.276
OG1v0000004	Omyk	110531689	OG1v0000004.292	NA	OG1v0000004.494	OG1v0000004.505	OG1v0000004.505	NA	OG1v0000004.507	OG1v0000004.562	OG1v0000004.562	OG1v0000004.564	OG1v0000004.564	OG1v0000004.566	OG1v0000004.273
OG1v0000004	Omyk	110532950	OG1v0000004.292	NA	OG1v0000004.294	OG1v0000004.418	OG1v0000004.418	NA	OG1v0000004.418	OG1v0000004.421	OG1v0000004.423	OG1v0000004.423	OG1v0000004.129	OG1v0000004.129	OG1v0000004.129
OG1v0000004	Omyk	110532951	OG1v0000004.292	NA	OG1v0000004.494	OG1v0000004.505	OG1v0000004.505	NA	OG1v0000004.522	OG1v0000004.559	OG1v0000004.559	OG1v0000004.559	OG1v0000004.560	OG1v0000004.560	OG1v0000004.561
OG1v0000004	Omyk	110532953	OG1v0000004.292	NA	OG1v0000004.494	OG1v0000004.505	OG1v0000004.505	NA	OG1v0000004.510	OG1v0000004.516	OG1v0000004.516	OG1v0000004.516	OG1v0000004.518	OG1v0000004.518	OG1v0000004.222
OG1v0000004	Omyk	110532956	OG1v0000004.292	NA	OG1v0000004.293	OG1v0000004.433	OG1v0000004.433	NA	OG1v0000004.457	OG1v0000004.458	OG1v0000004.459	OG1v0000004.461	OG1v0000004.462	OG1v0000004.462	OG1v0000004.169
OG1v0000004	Omyk	110532958	OG1v0000004.292	NA	OG1v0000004.293	OG1v0000004.433	OG1v0000004.433	NA	OG1v0000004.465	OG1v0000004.487	OG1v0000004.487	OG1v0000004.493	OG1v0000004.201	OG1v0000004.201	OG1v0000004.201
OG1v0000004	Omyk	110532960	OG1v0000004.292	NA	OG1v0000004.293	OG1v0000004.433	OG1v0000004.433	NA	OG1v0000004.465	OG1v0000004.487	OG1v0000004.487	OG1v0000004.492	OG1v0000004.199	OG1v0000004.199	OG1v0000004.199
OG1v0000004	Omyk	110532961	OG1v0000004.292	NA	OG1v0000004.293	OG1v0000004.433	OG1v0000004.433	NA	OG1v0000004.471	OG1v0000004.475	OG1v0000004.475	OG1v0000004.477	OG1v0000004.478	OG1v0000004.478	OG1v0000004.479
OG1v0000004	Omyk	110532962	OG1v0000004.292	NA	OG1v0000004.293	OG1v0000004.433	OG1v0000004.433	NA	OG1v0000004.471	OG1v0000004.475	OG1v0000004.475	OG1v0000004.477	OG1v0000004.478	OG1v0000004.478	OG1v0000004.479
OG1v0000004	Omyk	110532963	OG1v0000004.292	NA	OG1v0000004.494	OG1v0000004.505	OG1v0000004.505	NA	OG1v0000004.506	OG1v0000004.567	OG1v0000004.567	OG1v0000004.575	OG1v0000004.576	OG1v0000004.284	OG1v0000004.284
OG1v0000004	Salp	111953530	OG1v0000004.292	NA	OG1v0000004.293	OG1v0000004.433	OG1v0000004.433	NA	OG1v0000004.435	OG1v0000004.436	OG1v0000004.447	OG1v0000004.151	OG1v0000004.151	NA	OG1v0000004.151
OG1v0000004	Salp	111953550	OG1v0000004.292	NA	OG1v0000004.293	OG1v0000004.433	OG1v0000004.433	NA	OG1v0000004.435	OG1v0000004.437	OG1v0000004.441	OG1v0000004.441	OG1v0000004.441	NA	OG1v0000004.147
OG1v0000004	Salp	111953556	OG1v0000004.292	NA	OG1v0000004.494	OG1v0000004.505	OG1v0000004.505	NA	OG1v0000004.528	OG1v0000004.530	OG1v0000004.531	OG1v0000004.532	OG1v0000004.233	NA	OG1v0000004.233
OG1v0000004	Salp	111953577	OG1v0000004.292	NA	OG1v0000004.293	OG1v0000004.433	OG1v0000004.433	NA	OG1v0000004.435	OG1v0000004.436	OG1v0000004.443	OG1v0000004.454	OG1v0000004.454	NA	OG1v0000004.161
OG1v0000004	Salp	111953584	OG1v0000004.292	NA	OG1v0000004.494	OG1v0000004.505	OG1v0000004.505	NA	OG1v0000004.509	OG1v0000004.519	OG1v0000004.519	OG1v0000004.519	OG1v0000004.519	NA	OG1v0000004.520
OG1v0000004	Salp	111953595	OG1v0000004.292	NA	OG1v0000004.494	OG1v0000004.505	OG1v0000004.505	NA	OG1v0000004.550	OG1v0000004.556	OG1v0000004.556	OG1v0000004.556	OG1v0000004.557	NA	OG1v0000004.260
OG1v0000004	Salp	111953612	OG1v0000004.292	NA	OG1v0000004.494	OG1v0000004.505	OG1v0000004.505	NA	OG1v0000004.509	OG1v0000004.519	OG1v0000004.519	OG1v0000004.519	OG1v0000004.519	NA	OG1v0000004.520
OG1v0000004	Salp	111953627	OG1v0000004.292	NA	OG1v0000004.293	OG1v0000004.433	OG1v0000004.433	NA	OG1v0000004.435	OG1v0000004.436	OG1v0000004.446	OG1v0000004.448	OG1v0000004.449	NA	OG1v0000004.152
OG1v0000004	Salp	111953644	OG1v0000004.292	NA	OG1v0000004.494	OG1v0000004.505	OG1v0000004.505	NA	OG1v0000004.526	OG1v0000004.540	OG1v0000004.243	OG1v0000004.243	OG1v0000004.243	NA	OG1v0000004.243
OG1v0000004	Salp	111953653	OG1v0000004.292	NA	OG1v0000004.494	OG1v0000004.505	OG1v0000004.505	NA	OG1v0000004.526	OG1v0000004.539	OG1v0000004.541	OG1v0000004.542	OG1v0000004.543	NA	OG1v0000004.244
OG1v0000004	Salp	111953660	OG1v0000004.292	NA	OG1v0000004.494	OG1v0000004.505	OG1v0000004.505	NA	OG1v0000004.526	OG1v0000004.539	OG1v0000004.541	OG1v0000004.542	OG1v0000004.545	NA	OG1v0000004.246
OG1v0000004	Salp	111960004	OG1v0000004.292	NA	OG1v0000004.494	OG1v0000004.505	OG1v0000004.505	NA	OG1v0000004.527	OG1v0000004.535	OG1v0000004.536	OG1v0000004.536	OG1v0000004.537	NA	OG1v0000004.238
OG1v0000004	Salp	111960005	OG1v0000004.292	NA	OG1v0000004.494	OG1v0000004.505	OG1v0000004.505	NA	OG1v0000004.510	OG1v0000004.516	OG1v0000004.516	OG1v0000004.516	OG1v0000004.220	NA	OG1v0000004.220
OG1v0000004	Salp	111960101	OG1v0000004.292	NA	OG1v0000004.293	OG1v0000004.433	OG1v0000004.433	NA	OG1v0000004.465	OG1v0000004.487	OG1v0000004.487	OG1v0000004.489	OG1v0000004.490	NA	OG1v0000004.195
OG1v0000004	Salp	111960114	OG1v0000004.292	NA	OG1v0000004.294	OG1v0000004.418	OG1v0000004.418	NA	OG1v0000004.418	OG1v0000004.425	OG1v0000004.426	OG1v0000004.427	OG1v0000004.428	NA	OG1v0000004.133
OG1v0000004	Salp	111960155	OG1v0000004.292	NA	OG1v0000004.293	OG1v0000004.433	OG1v0000004.433	NA	OG1v0000004.469	OG1v0000004.485	OG1v0000004.485	OG1v0000004.485	OG1v0000004.190	NA	OG1v0000004.190
OG1v0000004	Salp	111960156	OG1v0000004.292	NA	OG1v0000004.294	OG1v0000004.418	OG1v0000004.418	NA	OG1v0000004.418	OG1v0000004.424	OG1v0000004.430	OG1v0000004.430	OG1v0000004.431	NA	OG1v0000004.137
OG1v0000004	Salp	111960159	OG1v0000004.292	NA	OG1v0000004.293	OG1v0000004.433	OG1v0000004.433	NA	OG1v0000004.470	OG1v0000004.481	OG1v0000004.481	OG1v0000004.481	OG1v0000004.482	NA	OG1v0000004.185
OG1v0000004	Salp	111960160	OG1v0000004.292	NA	OG1v0000004.494	OG1v0000004.505	OG1v0000004.505	NA	OG1v0000004.507	OG1v0000004.562	OG1v0000004.562	OG1v0000004.564	OG1v0000004.564	NA	OG1v0000004.565
OG1v0000004	Salp	111960165	OG1v0000004.292	NA	OG1v0000004.494	OG1v0000004.505	OG1v0000004.505	NA	OG1v0000004.506	OG1v0000004.567	OG1v0000004.567	OG1v0000004.569	OG1v0000004.570	NA	OG1v0000004.275
OG1v0000004	Salp	111960257	OG1v0000004.292	NA	OG1v0000004.494	OG1v0000004.505	OG1v0000004.505	NA	OG1v0000004.506	OG1v0000004.567	OG1v0000004.567	OG1v0000004.575	OG1v0000004.576	NA	OG1v0000004.283
OG1v0000004	Salp	111960258	OG1v0000004.292	NA	OG1v0000004.293	OG1v0000004.433	OG1v0000004.433	NA	OG1v0000004.457	OG1v0000004.458	OG1v0000004.459	OG1v0000004.166	OG1v0000004.166	NA	OG1v0000004.166
OG1v0000004	Salp	111960259	OG1v0000004.292	NA	OG1v0000004.494	OG1v0000004.505	OG1v0000004.505	NA	OG1v0000004.551	OG1v0000004.552	OG1v0000004.553	OG1v0000004.553	OG1v0000004.256	NA	OG1v0000004.256
OG1v0000004	Salp	111960261	OG1v0000004.292	NA	OG1v0000004.494	OG1v0000004.505	OG1v0000004.505	NA	OG1v0000004.507	OG1v0000004.562	OG1v0000004.562	OG1v0000004.564	OG1v0000004.564	NA	OG1v0000004.565
OG1v0000004	Salp	111965521	OG1v0000004.292	NA	OG1v0000004.308	OG1v0000004.379	OG1v0000004.379	NA	OG1v0000004.379	OG1v0000004.384	OG1v0000004.87	OG1v0000004.87	OG1v0000004.87	NA	OG1v0000004.87
OG1v0000004	Salp	111965522	OG1v0000004.292	NA	OG1v0000004.308	OG1v0000004.379	OG1v0000004.379	NA	OG1v0000004.379	OG1v0000004.403	OG1v0000004.413	OG1v0000004.413	OG1v0000004.414	NA	OG1v0000004.117
OG1v0000004	Salp	111965570	OG1v0000004.292	NA	OG1v0000004.308	OG1v0000004.379	OG1v0000004.379	NA	OG1v0000004.379	OG1v0000004.393	OG1v0000004.395	OG1v0000004.395	OG1v0000004.395	NA	OG1v0000004.97
OG1v0000004	Salp	111965571	OG1v0000004.292	NA	OG1v0000004.308	OG1v0000004.379	OG1v0000004.379	NA	OG1v0000004.379	OG1v0000004.404	OG1v0000004.406	OG1v0000004.408	OG1v0000004.409	NA	OG1v0000004.410
OG1v0000004	Salp	111965572	OG1v0000004.292	NA	OG1v0000004.308	OG1v0000004.379	OG1v0000004.379	NA	OG1v0000004.379	OG1v0000004.404	OG1v0000004.406	OG1v0000004.408	OG1v0000004.409	NA	OG1v0000004.410
OG1v0000004	Salp	111980620	OG1v0000004.292	NA	OG1v0000004.494	OG1v0000004.505	OG1v0000004.505	NA	OG1v0000004.509	OG1v0000004.519	OG1v0000004.519	OG1v0000004.519	OG1v0000004.519	NA	OG1v0000004.520
OG1v0000004	Salp	111980626	OG1v0000004.292	NA	OG1v0000004.494	OG1v0000004.505	OG1v0000004.505	NA	OG1v0000004.505	OG1v0000004.577	OG1v0000004.578	OG1v0000004.580	OG1v0000004.288	NA	OG1v0000004.288
OG1v0000004	Salp	112067971	OG1v0000004.292	NA	OG1v0000004.495	OG1v0000004.497	OG1v0000004.497	NA	OG1v0000004.497	OG1v0000004.501	OG1v0000004.503	OG1v0000004.503	OG1v0000004.210	NA	OG1v0000004.210
OG1v0000004	Salp	112077848	OG1v0000004.292	NA	OG1v0000004.293	OG1v0000004.433	OG1v0000004.433	NA	OG1v0000004.463	OG1v0000004.464	OG1v0000004.172	OG1v0000004.172	OG1v0000004.172	NA	OG1v0000004.172
OG1v0000004	Salp	112077873	OG1v0000004.292	NA	OG1v0000004.293	OG1v0000004.433	OG1v0000004.433	NA	OG1v0000004.467	OG1v0000004.486	OG1v0000004.486	OG1v0000004.486	OG1v0000004.193	NA	OG1v0000004.193
OG1v0000004	Salp	112079254	OG1v0000004.292	NA	OG1v0000004.494	OG1v0000004.505	OG1v0000004.505	NA	OG1v0000004.506	OG1v0000004.567	OG1v0000004.567	OG1v0000004.572	OG1v0000004.573	NA	OG1v0000004.279
OG1v0000004	Salp	112080126	OG1v0000004.292	NA	OG1v0000004.494	OG1v0000004.505	OG1v0000004.505	NA	OG1v0000004.526	OG1v0000004.539	OG1v0000004.541	OG1v0000004.542	OG1v0000004.544	NA	OG1v0000004.245
OG1v0000004	Salp	112080200	OG1v0000004.292	NA	OG1v0000004.494	OG1v0000004.505	OG1v0000004.505	NA	OG1v0000004.506	OG1v0000004.567	OG1v0000004.567	OG1v0000004.571	OG1v0000004.278	NA	OG1v0000004.278
OG1v0000004	Salp	112081113	OG1v0000004.292	NA	OG1v0000004.308	OG1v0000004.379	OG1v0000004.379	NA	OG1v0000004.379	OG1v0000004.403	OG1v0000004.413	OG1v0000004.416	OG1v0000004.120	NA	OG1v0000004.120
OG1v0000004	Ssal	106577670	OG1v0000004.292	NA	OG1v0000004.293	OG1v0000004.433	OG1v0000004.433	NA	OG1v0000004.471	OG1v0000004.475	OG1v0000004.475	OG1v0000004.477	NA	NA	OG1v0000004.184
OG1v0000004	Ssal	106577671	OG1v0000004.292	NA	OG1v0000004.293	OG1v0000004.433	OG1v0000004.433	NA	OG1v0000004.457	OG1v0000004.458	OG1v0000004.459	OG1v0000004.461	NA	NA	OG1v0000004.170
OG1v0000004	Ssal	106577672	OG1v0000004.292	NA	OG1v0000004.494	OG1v0000004.505	OG1v0000004.505	NA	OG1v0000004.506	OG1v0000004.567	OG1v0000004.567	OG1v0000004.569	NA	NA	OG1v0000004.277
OG1v0000004	Ssal	106577673	OG1v0000004.292	NA	OG1v0000004.494	OG1v0000004.505	OG1v0000004.505	NA	OG1v0000004.506	OG1v0000004.567	OG1v0000004.567	OG1v0000004.575	NA	NA	OG1v0000004.285
OG1v0000004	Ssal	106577677	OG1v0000004.292	NA	OG1v0000004.494	OG1v0000004.505	OG1v0000004.505	NA	OG1v0000004.506	OG1v0000004.567	OG1v0000004.567	OG1v0000004.572	NA	NA	OG1v0000004.282
OG1v0000004	Ssal	106577678	OG1v0000004.292	NA	OG1v0000004.494	OG1v0000004.505	OG1v0000004.505	NA	OG1v0000004.551	OG1v0000004.552	OG1v0000004.553	OG1v0000004.553	NA	NA	OG1v0000004.257
OG1v0000004	Ssal	106577681	OG1v0000004.292	NA	OG1v0000004.494	OG1v0000004.505	OG1v0000004.505	NA	OG1v0000004.507	OG1v0000004.562	OG1v0000004.562	OG1v0000004.274	NA	NA	OG1v0000004.274
OG1v0000004	Ssal	106577712	OG1v0000004.292	NA	OG1v0000004.293	OG1v0000004.433	OG1v0000004.433	NA	OG1v0000004.471	OG1v0000004.475	OG1v0000004.476	OG1v0000004.179	NA	NA	OG1v0000004.179
OG1v0000004	Ssal	106577713	OG1v0000004.292	NA	OG1v0000004.293	OG1v0000004.433	OG1v0000004.433	NA	OG1v0000004.469	OG1v0000004.485	OG1v0000004.485	OG1v0000004.485	NA	NA	OG1v0000004.191
OG1v0000004	Ssal	106577715	OG1v0000004.292	NA	OG1v0000004.293	OG1v0000004.433	OG1v0000004.433	NA	OG1v0000004.467	OG1v0000004.486	OG1v0000004.486	OG1v0000004.486	NA	NA	OG1v0000004.194
OG1v0000004	Ssal	106577717	OG1v0000004.292	NA	OG1v0000004.293	OG1v0000004.433	OG1v0000004.433	NA	OG1v0000004.465	OG1v0000004.487	OG1v0000004.487	OG1v0000004.493	NA	NA	OG1v0000004.202
OG1v0000004	Ssal	106577718	OG1v0000004.292	NA	OG1v0000004.294	OG1v0000004.418	OG1v0000004.418	NA	OG1v0000004.418	OG1v0000004.424	OG1v0000004.430	OG1v0000004.430	NA	NA	OG1v0000004.140
OG1v0000004	Ssal	106577722	OG1v0000004.292	NA	OG1v0000004.293	OG1v0000004.433	OG1v0000004.433	NA	OG1v0000004.470	OG1v0000004.481	OG1v0000004.481	OG1v0000004.483	NA	NA	OG1v0000004.189
OG1v0000004	Ssal	106577724	OG1v0000004.292	NA	OG1v0000004.495	OG1v0000004.497	OG1v0000004.497	NA	OG1v0000004.497	OG1v0000004.501	OG1v0000004.503	OG1v0000004.503	NA	NA	OG1v0000004.211
OG1v0000004	Ssal	106577725	OG1v0000004.292	NA	OG1v0000004.494	OG1v0000004.505	OG1v0000004.505	NA	OG1v0000004.527	OG1v0000004.535	OG1v0000004.536	OG1v0000004.536	NA	NA	OG1v0000004.241
OG1v0000004	Ssal	106577743	OG1v0000004.292	NA	OG1v0000004.494	OG1v0000004.505	OG1v0000004.505	NA	OG1v0000004.510	OG1v0000004.516	OG1v0000004.516	OG1v0000004.516	NA	NA	OG1v0000004.223
OG1v0000004	Ssal	106577746	OG1v0000004.292	NA	OG1v0000004.494	OG1v0000004.505	OG1v0000004.505	NA	OG1v0000004.522	OG1v0000004.559	OG1v0000004.559	OG1v0000004.559	NA	NA	OG1v0000004.268
OG1v0000004	Ssal	106577747	OG1v0000004.292	NA	OG1v0000004.293	OG1v0000004.433	OG1v0000004.433	NA	OG1v0000004.465	OG1v0000004.487	OG1v0000004.487	OG1v0000004.489	NA	NA	OG1v0000004.198
OG1v0000004	Ssal	106577749	OG1v0000004.292	NA	OG1v0000004.293	OG1v0000004.433	OG1v0000004.433	NA	OG1v0000004.465	OG1v0000004.487	OG1v0000004.487	OG1v0000004.492	NA	NA	OG1v0000004.200
OG1v0000004	Ssal	106577751	OG1v0000004.292	NA	OG1v0000004.294	OG1v0000004.418	OG1v0000004.418	NA	OG1v0000004.418	OG1v0000004.425	OG1v0000004.426	OG1v0000004.427	NA	NA	OG1v0000004.136
OG1v0000004	Ssal	106600175	OG1v0000004.292	NA	OG1v0000004.494	OG1v0000004.505	OG1v0000004.505	NA	OG1v0000004.526	OG1v0000004.539	OG1v0000004.541	OG1v0000004.546	NA	NA	OG1v0000004.548
OG1v0000004	Ssal	106604427	OG1v0000004.292	NA	OG1v0000004.308	OG1v0000004.379	OG1v0000004.379	NA	OG1v0000004.379	OG1v0000004.381	OG1v0000004.398	OG1v0000004.106	NA	NA	OG1v0000004.106
OG1v0000004	Ssal	106604428	OG1v0000004.292	NA	OG1v0000004.308	OG1v0000004.379	OG1v0000004.379	NA	OG1v0000004.379	OG1v0000004.381	OG1v0000004.399	OG1v0000004.105	NA	NA	OG1v0000004.105
OG1v0000004	Ssal	106604430	OG1v0000004.292	NA	OG1v0000004.308	OG1v0000004.379	OG1v0000004.379	NA	OG1v0000004.379	OG1v0000004.402	OG1v0000004.122	OG1v0000004.122	NA	NA	OG1v0000004.122
OG1v0000004	Ssal	106604496	OG1v0000004.292	NA	OG1v0000004.308	OG1v0000004.379	OG1v0000004.379	NA	OG1v0000004.379	OG1v0000004.389	OG1v0000004.95	OG1v0000004.95	NA	NA	OG1v0000004.95
OG1v0000004	Ssal	106604497	OG1v0000004.292	NA	OG1v0000004.308	OG1v0000004.379	OG1v0000004.379	NA	OG1v0000004.379	OG1v0000004.403	OG1v0000004.413	OG1v0000004.416	NA	NA	OG1v0000004.121
OG1v0000004	Ssal	106604498	OG1v0000004.292	NA	OG1v0000004.308	OG1v0000004.379	OG1v0000004.379	NA	OG1v0000004.379	OG1v0000004.393	OG1v0000004.397	OG1v0000004.101	NA	NA	OG1v0000004.101
OG1v0000004	Ssal	106604500	OG1v0000004.292	NA	OG1v0000004.308	OG1v0000004.379	OG1v0000004.379	NA	OG1v0000004.379	OG1v0000004.404	OG1v0000004.406	OG1v0000004.408	NA	NA	OG1v0000004.411
OG1v0000004	Ssal	106604504	OG1v0000004.292	NA	OG1v0000004.308	OG1v0000004.379	OG1v0000004.379	NA	OG1v0000004.379	OG1v0000004.404	OG1v0000004.406	OG1v0000004.408	NA	NA	OG1v0000004.411
OG1v0000004	Ssal	106604508	OG1v0000004.292	NA	OG1v0000004.308	OG1v0000004.379	OG1v0000004.379	NA	OG1v0000004.379	OG1v0000004.417	OG1v0000004.124	OG1v0000004.124	NA	NA	OG1v0000004.124
OG1v0000004	Ssal	106608708	OG1v0000004.292	NA	OG1v0000004.293	OG1v0000004.433	OG1v0000004.433	NA	OG1v0000004.435	OG1v0000004.438	OG1v0000004.439	OG1v0000004.439	NA	NA	OG1v0000004.146
OG1v0000004	Ssal	106608711	OG1v0000004.292	NA	OG1v0000004.294	OG1v0000004.418	OG1v0000004.418	NA	OG1v0000004.418	OG1v0000004.421	OG1v0000004.423	OG1v0000004.423	NA	NA	OG1v0000004.130
OG1v0000004	Ssal	106608712	OG1v0000004.292	NA	OG1v0000004.494	OG1v0000004.505	OG1v0000004.505	NA	OG1v0000004.505	OG1v0000004.577	OG1v0000004.578	OG1v0000004.580	NA	NA	OG1v0000004.289
OG1v0000004	Ssal	106608731	OG1v0000004.292	NA	OG1v0000004.494	OG1v0000004.505	OG1v0000004.505	NA	OG1v0000004.550	OG1v0000004.556	OG1v0000004.556	OG1v0000004.556	NA	NA	OG1v0000004.263
OG1v0000004	Ssal	106608735	OG1v0000004.292	NA	OG1v0000004.494	OG1v0000004.505	OG1v0000004.505	NA	OG1v0000004.526	OG1v0000004.539	OG1v0000004.541	OG1v0000004.542	NA	NA	OG1v0000004.248
OG1v0000004	Ssal	106608736	OG1v0000004.292	NA	OG1v0000004.293	OG1v0000004.433	OG1v0000004.433	NA	OG1v0000004.435	OG1v0000004.436	OG1v0000004.446	OG1v0000004.450	NA	NA	OG1v0000004.156
OG1v0000004	Ssal	106608737	OG1v0000004.292	NA	OG1v0000004.494	OG1v0000004.505	OG1v0000004.505	NA	OG1v0000004.505	OG1v0000004.577	OG1v0000004.578	OG1v0000004.581	NA	NA	OG1v0000004.291
OG1v0000004	Ssal	106608739	OG1v0000004.292	NA	OG1v0000004.494	OG1v0000004.505	OG1v0000004.505	NA	OG1v0000004.528	OG1v0000004.530	OG1v0000004.531	OG1v0000004.532	NA	NA	OG1v0000004.236
OG1v0000004	Ssal	106608740	OG1v0000004.292	NA	OG1v0000004.293	OG1v0000004.433	OG1v0000004.433	NA	OG1v0000004.435	OG1v0000004.436	OG1v0000004.446	OG1v0000004.451	NA	NA	OG1v0000004.155
OG1v0000004	Ssal	106608792	OG1v0000004.292	NA	OG1v0000004.293	OG1v0000004.433	OG1v0000004.433	NA	OG1v0000004.435	OG1v0000004.436	OG1v0000004.445	OG1v0000004.452	NA	NA	OG1v0000004.158
OG1v0000004	Ssal	106608793	OG1v0000004.292	NA	OG1v0000004.494	OG1v0000004.505	OG1v0000004.505	NA	OG1v0000004.526	OG1v0000004.539	OG1v0000004.541	OG1v0000004.546	NA	NA	OG1v0000004.548
OG1v0000004	Tthy	Tthy2_00002830	OG1v0000004.292	NA	OG1v0000004.308	OG1v0000004.379	OG1v0000004.379	NA	OG1v0000004.379	OG1v0000004.393	NA	NA	NA	NA	OG1v0000004.96
OG1v0000004	Tthy	Tthy2_00071194	OG1v0000004.292	NA	OG1v0000004.308	OG1v0000004.379	OG1v0000004.379	NA	OG1v0000004.379	OG1v0000004.404	NA	NA	NA	NA	OG1v0000004.405
OG1v0000004	Tthy	Tthy2_00071746	OG1v0000004.292	NA	OG1v0000004.308	OG1v0000004.379	OG1v0000004.379	NA	OG1v0000004.379	OG1v0000004.384	NA	NA	NA	NA	OG1v0000004.385
OG1v0000004	Tthy	Tthy2_00071748	OG1v0000004.292	NA	OG1v0000004.308	OG1v0000004.379	OG1v0000004.379	NA	OG1v0000004.379	OG1v0000004.404	NA	NA	NA	NA	OG1v0000004.405
OG1v0000004	Tthy	Tthy2_00071750	OG1v0000004.292	NA	OG1v0000004.308	OG1v0000004.379	OG1v0000004.379	NA	OG1v0000004.379	OG1v0000004.389	NA	NA	NA	NA	OG1v0000004.390
OG1v0000004	Tthy	Tthy2_00071752	OG1v0000004.292	NA	OG1v0000004.308	OG1v0000004.379	OG1v0000004.379	NA	OG1v0000004.379	OG1v0000004.389	NA	NA	NA	NA	OG1v0000004.390
OG1v0000004	Tthy	Tthy2_00071753	OG1v0000004.292	NA	OG1v0000004.308	OG1v0000004.379	OG1v0000004.379	NA	OG1v0000004.379	OG1v0000004.389	NA	NA	NA	NA	OG1v0000004.390
OG1v0000004	Tthy	Tthy2_00071756	OG1v0000004.292	NA	OG1v0000004.308	OG1v0000004.379	OG1v0000004.379	NA	OG1v0000004.379	OG1v0000004.389	NA	NA	NA	NA	OG1v0000004.390
OG1v0000004	Tthy	Tthy2_00071761	OG1v0000004.292	NA	OG1v0000004.308	OG1v0000004.379	OG1v0000004.379	NA	OG1v0000004.379	OG1v0000004.384	NA	NA	NA	NA	OG1v0000004.385
OG1v0000004	Tthy	Tthy2_00071766	OG1v0000004.292	NA	OG1v0000004.308	OG1v0000004.379	OG1v0000004.379	NA	OG1v0000004.379	OG1v0000004.386	NA	NA	NA	NA	OG1v0000004.88
OG1v0000004	Tthy	Tthy2_00071767	OG1v0000004.292	NA	OG1v0000004.308	OG1v0000004.379	OG1v0000004.379	NA	OG1v0000004.379	OG1v0000004.417	NA	NA	NA	NA	OG1v0000004.123
OG1v0000004	Tthy	Tthy2_00112480	OG1v0000004.292	NA	OG1v0000004.494	OG1v0000004.505	OG1v0000004.505	NA	OG1v0000004.527	OG1v0000004.535	NA	NA	NA	NA	OG1v0000004.237
OG1v0000004	Tthy	Tthy2_00112482	OG1v0000004.292	NA	OG1v0000004.494	OG1v0000004.505	OG1v0000004.505	NA	OG1v0000004.525	OG1v0000004.228	NA	NA	NA	NA	OG1v0000004.228
OG1v0000004	Tthy	Tthy2_00112484	OG1v0000004.292	NA	OG1v0000004.494	OG1v0000004.505	OG1v0000004.505	NA	OG1v0000004.551	OG1v0000004.552	NA	NA	NA	NA	OG1v0000004.255
OG1v0000004	Tthy	Tthy2_00112490	OG1v0000004.292	NA	OG1v0000004.494	OG1v0000004.505	OG1v0000004.505	NA	OG1v0000004.526	OG1v0000004.540	NA	NA	NA	NA	OG1v0000004.242
OG1v0000004	Tthy	Tthy2_00112494	OG1v0000004.292	NA	OG1v0000004.294	OG1v0000004.418	OG1v0000004.418	NA	OG1v0000004.418	OG1v0000004.421	NA	NA	NA	NA	OG1v0000004.422
OG1v0000004	Tthy	Tthy2_00112497	OG1v0000004.292	NA	OG1v0000004.294	OG1v0000004.418	OG1v0000004.418	NA	OG1v0000004.418	OG1v0000004.419	NA	NA	NA	NA	OG1v0000004.420
OG1v0000004	Tthy	Tthy2_00112498	OG1v0000004.292	NA	OG1v0000004.294	OG1v0000004.418	OG1v0000004.418	NA	OG1v0000004.418	OG1v0000004.421	NA	NA	NA	NA	OG1v0000004.422
OG1v0000004	Tthy	Tthy2_00112503	OG1v0000004.292	NA	OG1v0000004.293	OG1v0000004.433	OG1v0000004.433	NA	OG1v0000004.435	OG1v0000004.438	NA	NA	NA	NA	OG1v0000004.143
OG1v0000004	Tthy	Tthy2_00112504	OG1v0000004.292	NA	OG1v0000004.494	OG1v0000004.505	OG1v0000004.505	NA	OG1v0000004.528	OG1v0000004.530	NA	NA	NA	NA	OG1v0000004.231
OG1v0000004	Tthy	Tthy2_00112506	OG1v0000004.292	NA	OG1v0000004.494	OG1v0000004.505	OG1v0000004.505	NA	OG1v0000004.549	OG1v0000004.253	NA	NA	NA	NA	OG1v0000004.253
OG1v0000004	Tthy	Tthy2_00112509	OG1v0000004.292	NA	OG1v0000004.494	OG1v0000004.505	OG1v0000004.505	NA	OG1v0000004.505	OG1v0000004.577	NA	NA	NA	NA	OG1v0000004.286
OG1v0000004	Tthy	Tthy2_00127651	OG1v0000004.292	NA	OG1v0000004.293	OG1v0000004.433	OG1v0000004.433	NA	OG1v0000004.433	OG1v0000004.434	NA	NA	NA	NA	OG1v0000004.434
OG1v0000004	Tthy	Tthy2_00127663	OG1v0000004.292	NA	OG1v0000004.293	OG1v0000004.433	OG1v0000004.433	NA	OG1v0000004.433	OG1v0000004.434	NA	NA	NA	NA	OG1v0000004.434
OG1v0000004	Tthy	Tthy2_00127665	OG1v0000004.292	NA	OG1v0000004.293	OG1v0000004.433	OG1v0000004.433	NA	OG1v0000004.457	OG1v0000004.458	NA	NA	NA	NA	OG1v0000004.165
OG1v0000004	Tthy	Tthy2_00127666	OG1v0000004.292	NA	OG1v0000004.293	OG1v0000004.433	OG1v0000004.433	NA	OG1v0000004.463	OG1v0000004.464	NA	NA	NA	NA	OG1v0000004.171
OG1v0000004	Tthy	Tthy2_00127667	OG1v0000004.292	NA	OG1v0000004.294	OG1v0000004.418	OG1v0000004.418	NA	OG1v0000004.418	OG1v0000004.425	NA	NA	NA	NA	OG1v0000004.131
OG1v0000004	Tthy	Tthy2_00127668	OG1v0000004.292	NA	OG1v0000004.294	OG1v0000004.418	OG1v0000004.418	NA	OG1v0000004.418	OG1v0000004.419	NA	NA	NA	NA	OG1v0000004.420
OG1v0000004	Tthy	Tthy2_00127670	OG1v0000004.292	NA	OG1v0000004.293	OG1v0000004.433	OG1v0000004.433	NA	OG1v0000004.456	OG1v0000004.164	NA	NA	NA	NA	OG1v0000004.164
OG1v0000004	Tthy	Tthy2_00127675	OG1v0000004.292	NA	OG1v0000004.495	OG1v0000004.497	OG1v0000004.497	NA	OG1v0000004.497	OG1v0000004.501	NA	NA	NA	NA	OG1v0000004.209
OG1v0000005	Drer	ENSDARG00000008182	OG1v0000005.276	NA	OG1v0000005.304	OG1v0000005.325	NA	NA	NA	NA	NA	NA	NA	NA	OG1v0000005.326
OG1v0000005	Drer	ENSDARG00000025150	OG1v0000005.276	NA	OG1v0000005.304	OG1v0000005.325	NA	NA	NA	NA	NA	NA	NA	NA	OG1v0000005.326
OG1v0000005	Drer	ENSDARG00000025547	OG1v0000005.276	NA	OG1v0000005.304	OG1v0000005.316	NA	NA	NA	NA	NA	NA	NA	NA	OG1v0000005.317
OG1v0000005	Drer	ENSDARG00000029461	OG1v0000005.276	NA	OG1v0000005.304	OG1v0000005.325	NA	NA	NA	NA	NA	NA	NA	NA	OG1v0000005.326
OG1v0000005	Drer	ENSDARG00000043894	OG1v0000005.276	NA	OG1v0000005.304	OG1v0000005.325	NA	NA	NA	NA	NA	NA	NA	NA	OG1v0000005.326
OG1v0000005	Drer	ENSDARG00000069323	OG1v0000005.276	NA	OG1v0000005.304	OG1v0000005.325	NA	NA	NA	NA	NA	NA	NA	NA	OG1v0000005.326
OG1v0000005	Drer	ENSDARG00000076778	OG1v0000005.276	NA	OG1v0000005.304	OG1v0000005.316	NA	NA	NA	NA	NA	NA	NA	NA	OG1v0000005.317
OG1v0000005	Drer	ENSDARG00000077975	OG1v0000005.276	NA	OG1v0000005.304	OG1v0000005.316	NA	NA	NA	NA	NA	NA	NA	NA	OG1v0000005.317
OG1v0000005	Drer	ENSDARG00000079425	OG1v0000005.276	NA	OG1v0000005.304	OG1v0000005.316	NA	NA	NA	NA	NA	NA	NA	NA	OG1v0000005.317
OG1v0000005	Drer	ENSDARG00000079903	OG1v0000005.276	NA	OG1v0000005.304	OG1v0000005.316	NA	NA	NA	NA	NA	NA	NA	NA	OG1v0000005.317
OG1v0000005	Drer	ENSDARG00000087245	OG1v0000005.276	NA	OG1v0000005.304	OG1v0000005.325	NA	NA	NA	NA	NA	NA	NA	NA	OG1v0000005.326
OG1v0000005	Drer	ENSDARG00000088219	OG1v0000005.276	NA	OG1v0000005.304	OG1v0000005.325	NA	NA	NA	NA	NA	NA	NA	NA	OG1v0000005.326
OG1v0000005	Drer	ENSDARG00000088727	OG1v0000005.276	NA	OG1v0000005.304	OG1v0000005.325	NA	NA	NA	NA	NA	NA	NA	NA	OG1v0000005.326
OG1v0000005	Drer	ENSDARG00000092502	OG1v0000005.276	NA	OG1v0000005.304	OG1v0000005.316	NA	NA	NA	NA	NA	NA	NA	NA	OG1v0000005.317
OG1v0000005	Drer	ENSDARG00000094357	OG1v0000005.276	NA	OG1v0000005.304	OG1v0000005.316	NA	NA	NA	NA	NA	NA	NA	NA	OG1v0000005.317
OG1v0000005	Drer	ENSDARG00000095127	OG1v0000005.276	NA	OG1v0000005.304	OG1v0000005.316	NA	NA	NA	NA	NA	NA	NA	NA	OG1v0000005.317
OG1v0000005	Drer	ENSDARG00000102034	OG1v0000005.276	NA	OG1v0000005.304	OG1v0000005.325	NA	NA	NA	NA	NA	NA	NA	NA	OG1v0000005.326
OG1v0000005	Drer	ENSDARG00000102680	OG1v0000005.276	NA	OG1v0000005.304	OG1v0000005.325	NA	NA	NA	NA	NA	NA	NA	NA	OG1v0000005.326
OG1v0000005	Drer	ENSDARG00000112826	OG1v0000005.276	NA	OG1v0000005.304	OG1v0000005.325	NA	NA	NA	NA	NA	NA	NA	NA	OG1v0000005.326
OG1v0000005	Eluc	105005829	OG1v0000005.276	NA	OG1v0000005.304	OG1v0000005.324	OG1v0000005.351	NA	OG1v0000005.354	NA	NA	NA	NA	NA	OG1v0000005.355
OG1v0000005	Eluc	105005830	OG1v0000005.276	NA	OG1v0000005.304	OG1v0000005.324	OG1v0000005.351	NA	OG1v0000005.354	NA	NA	NA	NA	NA	OG1v0000005.355
OG1v0000005	Eluc	105006713	OG1v0000005.276	NA	OG1v0000005.304	OG1v0000005.324	OG1v0000005.376	NA	OG1v0000005.378	NA	NA	NA	NA	NA	OG1v0000005.379
OG1v0000005	Eluc	105006721	OG1v0000005.276	NA	OG1v0000005.304	OG1v0000005.324	OG1v0000005.376	NA	OG1v0000005.378	NA	NA	NA	NA	NA	OG1v0000005.379
OG1v0000005	Eluc	105006841	OG1v0000005.276	NA	OG1v0000005.304	OG1v0000005.324	OG1v0000005.376	NA	OG1v0000005.378	NA	NA	NA	NA	NA	OG1v0000005.379
OG1v0000005	Eluc	105006843	OG1v0000005.276	NA	OG1v0000005.304	OG1v0000005.324	OG1v0000005.376	NA	OG1v0000005.378	NA	NA	NA	NA	NA	OG1v0000005.379
OG1v0000005	Eluc	105006844	OG1v0000005.276	NA	OG1v0000005.304	OG1v0000005.324	OG1v0000005.376	NA	OG1v0000005.378	NA	NA	NA	NA	NA	OG1v0000005.379
OG1v0000005	Eluc	105008311	OG1v0000005.276	NA	OG1v0000005.304	OG1v0000005.324	OG1v0000005.340	NA	OG1v0000005.346	NA	NA	NA	NA	NA	OG1v0000005.347
OG1v0000005	Eluc	105008675	OG1v0000005.276	NA	OG1v0000005.304	OG1v0000005.324	OG1v0000005.405	NA	OG1v0000005.412	NA	NA	NA	NA	NA	OG1v0000005.143
OG1v0000005	Eluc	105009766	OG1v0000005.276	NA	OG1v0000005.304	OG1v0000005.324	OG1v0000005.376	NA	OG1v0000005.378	NA	NA	NA	NA	NA	OG1v0000005.379
OG1v0000005	Eluc	105009767	OG1v0000005.276	NA	OG1v0000005.304	OG1v0000005.324	OG1v0000005.376	NA	OG1v0000005.378	NA	NA	NA	NA	NA	OG1v0000005.379
OG1v0000005	Eluc	105010139	OG1v0000005.276	NA	OG1v0000005.304	OG1v0000005.324	OG1v0000005.376	NA	OG1v0000005.378	NA	NA	NA	NA	NA	OG1v0000005.379
OG1v0000005	Eluc	105010151	OG1v0000005.276	NA	OG1v0000005.304	OG1v0000005.324	OG1v0000005.376	NA	OG1v0000005.378	NA	NA	NA	NA	NA	OG1v0000005.379
OG1v0000005	Eluc	105018157	OG1v0000005.276	NA	OG1v0000005.304	OG1v0000005.324	OG1v0000005.397	NA	OG1v0000005.398	NA	NA	NA	NA	NA	OG1v0000005.398
OG1v0000005	Eluc	105018158	OG1v0000005.276	NA	OG1v0000005.304	OG1v0000005.324	OG1v0000005.397	NA	OG1v0000005.398	NA	NA	NA	NA	NA	OG1v0000005.398
OG1v0000005	Eluc	105018159	OG1v0000005.276	NA	OG1v0000005.304	OG1v0000005.324	OG1v0000005.397	NA	OG1v0000005.398	NA	NA	NA	NA	NA	OG1v0000005.398
OG1v0000005	Eluc	105018160	OG1v0000005.276	NA	OG1v0000005.304	OG1v0000005.324	OG1v0000005.397	NA	OG1v0000005.398	NA	NA	NA	NA	NA	OG1v0000005.398
OG1v0000005	Eluc	105018171	OG1v0000005.276	NA	OG1v0000005.304	OG1v0000005.324	OG1v0000005.397	NA	OG1v0000005.398	NA	NA	NA	NA	NA	OG1v0000005.398
OG1v0000005	Eluc	105018172	OG1v0000005.276	NA	OG1v0000005.304	OG1v0000005.324	OG1v0000005.397	NA	OG1v0000005.398	NA	NA	NA	NA	NA	OG1v0000005.398
OG1v0000005	Eluc	105018174	OG1v0000005.276	NA	OG1v0000005.304	OG1v0000005.324	OG1v0000005.397	NA	OG1v0000005.398	NA	NA	NA	NA	NA	OG1v0000005.398
OG1v0000005	Eluc	105020820	OG1v0000005.276	NA	OG1v0000005.304	OG1v0000005.324	OG1v0000005.351	NA	OG1v0000005.366	NA	NA	NA	NA	NA	OG1v0000005.100
OG1v0000005	Eluc	105020829	OG1v0000005.276	NA	OG1v0000005.304	OG1v0000005.324	OG1v0000005.340	NA	OG1v0000005.342	NA	NA	NA	NA	NA	OG1v0000005.343
OG1v0000005	Eluc	105020830	OG1v0000005.276	NA	OG1v0000005.304	OG1v0000005.324	OG1v0000005.340	NA	OG1v0000005.342	NA	NA	NA	NA	NA	OG1v0000005.343
OG1v0000005	Eluc	105022183	OG1v0000005.276	NA	OG1v0000005.304	OG1v0000005.325	OG1v0000005.336	NA	OG1v0000005.336	NA	NA	NA	NA	NA	OG1v0000005.70
OG1v0000005	Eluc	105024509	OG1v0000005.276	NA	OG1v0000005.304	OG1v0000005.324	OG1v0000005.376	NA	OG1v0000005.378	NA	NA	NA	NA	NA	OG1v0000005.379
OG1v0000005	Eluc	105024510	OG1v0000005.276	NA	OG1v0000005.304	OG1v0000005.324	OG1v0000005.376	NA	OG1v0000005.378	NA	NA	NA	NA	NA	OG1v0000005.379
OG1v0000005	Eluc	105029018	OG1v0000005.276	NA	OG1v0000005.304	OG1v0000005.324	OG1v0000005.340	NA	OG1v0000005.346	NA	NA	NA	NA	NA	OG1v0000005.347
OG1v0000005	Eluc	105029019	OG1v0000005.276	NA	OG1v0000005.304	OG1v0000005.324	OG1v0000005.340	NA	OG1v0000005.344	NA	NA	NA	NA	NA	OG1v0000005.345
OG1v0000005	Eluc	105029020	OG1v0000005.276	NA	OG1v0000005.304	OG1v0000005.324	OG1v0000005.340	NA	OG1v0000005.344	NA	NA	NA	NA	NA	OG1v0000005.345
OG1v0000005	Eluc	106023796	OG1v0000005.276	NA	OG1v0000005.304	OG1v0000005.324	OG1v0000005.351	NA	OG1v0000005.354	NA	NA	NA	NA	NA	OG1v0000005.355
OG1v0000005	Eluc	106024774	OG1v0000005.276	NA	OG1v0000005.304	OG1v0000005.324	OG1v0000005.397	NA	OG1v0000005.398	NA	NA	NA	NA	NA	OG1v0000005.398
OG1v0000005	Eluc	109615637	OG1v0000005.276	NA	OG1v0000005.304	OG1v0000005.324	OG1v0000005.376	NA	OG1v0000005.390	NA	NA	NA	NA	NA	OG1v0000005.124
OG1v0000005	Eluc	109616954	OG1v0000005.276	NA	OG1v0000005.304	OG1v0000005.324	OG1v0000005.351	NA	OG1v0000005.361	NA	NA	NA	NA	NA	OG1v0000005.94
OG1v0000005	Gacu	ENSGACG00000006682	OG1v0000005.276	NA	OG1v0000005.300	OG1v0000005.301	OG1v0000005.301	OG1v0000005.301	NA	NA	NA	NA	NA	NA	OG1v0000005.301
OG1v0000005	Gacu	ENSGACG00000007640	OG1v0000005.276	NA	OG1v0000005.297	OG1v0000005.299	OG1v0000005.299	OG1v0000005.299	NA	NA	NA	NA	NA	NA	OG1v0000005.33
OG1v0000005	Gacu	ENSGACG00000008301	OG1v0000005.276	NA	OG1v0000005.300	OG1v0000005.301	OG1v0000005.301	OG1v0000005.301	NA	NA	NA	NA	NA	NA	OG1v0000005.301
OG1v0000005	Gacu	ENSGACG00000008534	OG1v0000005.276	NA	OG1v0000005.300	OG1v0000005.301	OG1v0000005.301	OG1v0000005.301	NA	NA	NA	NA	NA	NA	OG1v0000005.301
OG1v0000005	Gacu	ENSGACG00000014567	OG1v0000005.276	NA	OG1v0000005.300	OG1v0000005.301	OG1v0000005.301	OG1v0000005.301	NA	NA	NA	NA	NA	NA	OG1v0000005.301
OG1v0000005	Gacu	ENSGACG00000018429	OG1v0000005.276	NA	OG1v0000005.298	OG1v0000005.32	OG1v0000005.32	OG1v0000005.32	NA	NA	NA	NA	NA	NA	OG1v0000005.32
OG1v0000005	Gacu	ENSGACG00000019252	OG1v0000005.276	NA	OG1v0000005.304	OG1v0000005.316	OG1v0000005.58	OG1v0000005.58	NA	NA	NA	NA	NA	NA	OG1v0000005.58
OG1v0000005	Hhuc	CIGENE-Hucho-qnd.10314	OG1v0000005.276	NA	OG1v0000005.304	OG1v0000005.324	OG1v0000005.394	NA	OG1v0000005.456	OG1v0000005.462	OG1v0000005.470	NA	NA	NA	OG1v0000005.198
OG1v0000005	Hhuc	CIGENE-Hucho-qnd.12071	OG1v0000005.276	NA	OG1v0000005.304	OG1v0000005.324	OG1v0000005.396	NA	OG1v0000005.418	OG1v0000005.418	OG1v0000005.439	NA	NA	NA	OG1v0000005.168
OG1v0000005	Hhuc	CIGENE-Hucho-qnd.20848	OG1v0000005.276	NA	OG1v0000005.304	OG1v0000005.324	OG1v0000005.396	NA	OG1v0000005.418	OG1v0000005.418	OG1v0000005.432	NA	NA	NA	OG1v0000005.433
OG1v0000005	Hhuc	CIGENE-Hucho-qnd.20849	OG1v0000005.276	NA	OG1v0000005.304	OG1v0000005.324	OG1v0000005.396	NA	OG1v0000005.418	OG1v0000005.418	OG1v0000005.432	NA	NA	NA	OG1v0000005.433
OG1v0000005	Hhuc	CIGENE-Hucho-qnd.21615	OG1v0000005.276	NA	OG1v0000005.304	OG1v0000005.324	OG1v0000005.394	NA	OG1v0000005.456	OG1v0000005.459	OG1v0000005.486	NA	NA	NA	OG1v0000005.216
OG1v0000005	Hhuc	CIGENE-Hucho-qnd.22219	OG1v0000005.276	NA	OG1v0000005.304	OG1v0000005.324	OG1v0000005.351	NA	OG1v0000005.354	OG1v0000005.357	OG1v0000005.357	NA	NA	NA	OG1v0000005.89
OG1v0000005	Hhuc	CIGENE-Hucho-qnd.25052	OG1v0000005.276	NA	OG1v0000005.304	OG1v0000005.324	OG1v0000005.394	NA	OG1v0000005.456	OG1v0000005.489	OG1v0000005.510	NA	NA	NA	OG1v0000005.242
OG1v0000005	Hhuc	CIGENE-Hucho-qnd.25678	OG1v0000005.276	NA	OG1v0000005.304	OG1v0000005.324	OG1v0000005.394	NA	OG1v0000005.456	OG1v0000005.491	OG1v0000005.492	NA	NA	NA	OG1v0000005.492
OG1v0000005	Hhuc	CIGENE-Hucho-qnd.25679	OG1v0000005.276	NA	OG1v0000005.304	OG1v0000005.324	OG1v0000005.394	NA	OG1v0000005.456	OG1v0000005.490	OG1v0000005.498	NA	NA	NA	OG1v0000005.224
OG1v0000005	Hhuc	CIGENE-Hucho-qnd.30400	OG1v0000005.276	NA	OG1v0000005.304	OG1v0000005.324	OG1v0000005.394	NA	OG1v0000005.456	OG1v0000005.491	OG1v0000005.492	NA	NA	NA	OG1v0000005.492
OG1v0000005	Hhuc	CIGENE-Hucho-qnd.30401	OG1v0000005.276	NA	OG1v0000005.304	OG1v0000005.324	OG1v0000005.393	NA	OG1v0000005.517	OG1v0000005.517	OG1v0000005.519	NA	NA	NA	OG1v0000005.252
OG1v0000005	Hhuc	CIGENE-Hucho-qnd.31465	OG1v0000005.276	NA	OG1v0000005.304	OG1v0000005.324	OG1v0000005.405	NA	OG1v0000005.412	OG1v0000005.413	OG1v0000005.414	NA	NA	NA	OG1v0000005.145
OG1v0000005	Hhuc	CIGENE-Hucho-qnd.358	OG1v0000005.276	NA	OG1v0000005.304	OG1v0000005.324	OG1v0000005.396	NA	OG1v0000005.418	OG1v0000005.418	OG1v0000005.442	NA	NA	NA	OG1v0000005.172
OG1v0000005	Hsap	ENSG00000090659	OG1v0000005.282	OG1v0000005.289	NA	NA	NA	NA	NA	NA	NA	NA	NA	NA	OG1v0000005.290
OG1v0000005	Hsap	ENSG00000104938	OG1v0000005.282	OG1v0000005.289	NA	NA	NA	NA	NA	NA	NA	NA	NA	NA	OG1v0000005.290
OG1v0000005	Hsap	ENSG00000166523	OG1v0000005.278	OG1v0000005.279	NA	NA	NA	NA	NA	NA	NA	NA	NA	NA	OG1v0000005.12
OG1v0000005	Hsap	ENSG00000187912	OG1v0000005.274	OG1v0000005.9	NA	NA	NA	NA	NA	NA	NA	NA	NA	NA	OG1v0000005.9
OG1v0000005	Locu	ENSLOCG00000000123	OG1v0000005.276	NA	OG1v0000005.304	NA	NA	NA	NA	NA	NA	NA	NA	NA	OG1v0000005.305
OG1v0000005	Locu	ENSLOCG00000006689	OG1v0000005.276	NA	OG1v0000005.298	NA	NA	NA	NA	NA	NA	NA	NA	NA	OG1v0000005.31
OG1v0000005	Locu	ENSLOCG00000006703	OG1v0000005.275	NA	OG1v0000005.10	NA	NA	NA	NA	NA	NA	NA	NA	NA	OG1v0000005.10
OG1v0000005	Locu	ENSLOCG00000007241	OG1v0000005.276	NA	OG1v0000005.304	NA	NA	NA	NA	NA	NA	NA	NA	NA	OG1v0000005.305
OG1v0000005	Locu	ENSLOCG00000007260	OG1v0000005.276	NA	OG1v0000005.304	NA	NA	NA	NA	NA	NA	NA	NA	NA	OG1v0000005.305
OG1v0000005	Locu	ENSLOCG00000007285	OG1v0000005.276	NA	OG1v0000005.304	NA	NA	NA	NA	NA	NA	NA	NA	NA	OG1v0000005.305
OG1v0000005	Locu	ENSLOCG00000007303	OG1v0000005.276	NA	OG1v0000005.304	NA	NA	NA	NA	NA	NA	NA	NA	NA	OG1v0000005.305
OG1v0000005	Locu	ENSLOCG00000007317	OG1v0000005.276	NA	OG1v0000005.304	NA	NA	NA	NA	NA	NA	NA	NA	NA	OG1v0000005.305
OG1v0000005	Locu	ENSLOCG00000007331	OG1v0000005.276	NA	OG1v0000005.304	NA	NA	NA	NA	NA	NA	NA	NA	NA	OG1v0000005.305
OG1v0000005	Locu	ENSLOCG00000007523	OG1v0000005.276	NA	OG1v0000005.304	NA	NA	NA	NA	NA	NA	NA	NA	NA	OG1v0000005.305
OG1v0000005	Locu	ENSLOCG00000007675	OG1v0000005.276	NA	OG1v0000005.304	NA	NA	NA	NA	NA	NA	NA	NA	NA	OG1v0000005.305
OG1v0000005	Locu	ENSLOCG00000007835	OG1v0000005.276	NA	OG1v0000005.304	NA	NA	NA	NA	NA	NA	NA	NA	NA	OG1v0000005.305
OG1v0000005	Locu	ENSLOCG00000007845	OG1v0000005.276	NA	OG1v0000005.304	NA	NA	NA	NA	NA	NA	NA	NA	NA	OG1v0000005.305
OG1v0000005	Locu	ENSLOCG00000008639	OG1v0000005.267	NA	OG1v0000005.268	NA	NA	NA	NA	NA	NA	NA	NA	NA	OG1v0000005.269
OG1v0000005	Locu	ENSLOCG00000008654	OG1v0000005.267	NA	OG1v0000005.268	NA	NA	NA	NA	NA	NA	NA	NA	NA	OG1v0000005.269
OG1v0000005	Locu	ENSLOCG00000008674	OG1v0000005.267	NA	OG1v0000005.268	NA	NA	NA	NA	NA	NA	NA	NA	NA	OG1v0000005.269
OG1v0000005	Locu	ENSLOCG00000008717	OG1v0000005.267	NA	OG1v0000005.268	NA	NA	NA	NA	NA	NA	NA	NA	NA	OG1v0000005.269
OG1v0000005	Locu	ENSLOCG00000008728	OG1v0000005.267	NA	OG1v0000005.268	NA	NA	NA	NA	NA	NA	NA	NA	NA	OG1v0000005.269
OG1v0000005	Locu	ENSLOCG00000008736	OG1v0000005.267	NA	OG1v0000005.268	NA	NA	NA	NA	NA	NA	NA	NA	NA	OG1v0000005.269
OG1v0000005	Locu	ENSLOCG00000013152	OG1v0000005.278	NA	OG1v0000005.280	NA	NA	NA	NA	NA	NA	NA	NA	NA	OG1v0000005.280
OG1v0000005	Locu	ENSLOCG00000013229	OG1v0000005.278	NA	OG1v0000005.280	NA	NA	NA	NA	NA	NA	NA	NA	NA	OG1v0000005.280
OG1v0000005	Locu	ENSLOCG00000013234	OG1v0000005.278	NA	OG1v0000005.280	NA	NA	NA	NA	NA	NA	NA	NA	NA	OG1v0000005.280
OG1v0000005	Mmus	ENSMUSG00000030142	OG1v0000005.278	OG1v0000005.279	NA	NA	NA	NA	NA	NA	NA	NA	NA	NA	OG1v0000005.11
OG1v0000005	Mmus	ENSMUSG00000031494	OG1v0000005.282	OG1v0000005.285	NA	NA	NA	NA	NA	NA	NA	NA	NA	NA	OG1v0000005.18
OG1v0000005	Mmus	ENSMUSG00000031495	OG1v0000005.282	OG1v0000005.286	NA	NA	NA	NA	NA	NA	NA	NA	NA	NA	OG1v0000005.19
OG1v0000005	Mmus	ENSMUSG00000040165	OG1v0000005.282	OG1v0000005.287	NA	NA	NA	NA	NA	NA	NA	NA	NA	NA	OG1v0000005.288
OG1v0000005	Mmus	ENSMUSG00000040197	OG1v0000005.282	OG1v0000005.287	NA	NA	NA	NA	NA	NA	NA	NA	NA	NA	OG1v0000005.288
OG1v0000005	Mmus	ENSMUSG00000051906	OG1v0000005.282	OG1v0000005.283	NA	NA	NA	NA	NA	NA	NA	NA	NA	NA	OG1v0000005.284
OG1v0000005	Mmus	ENSMUSG00000065987	OG1v0000005.282	OG1v0000005.289	NA	NA	NA	NA	NA	NA	NA	NA	NA	NA	OG1v0000005.22
OG1v0000005	Mmus	ENSMUSG00000071158	OG1v0000005.267	OG1v0000005.1	NA	NA	NA	NA	NA	NA	NA	NA	NA	NA	OG1v0000005.1
OG1v0000005	Mmus	ENSMUSG00000079168	OG1v0000005.282	OG1v0000005.283	NA	NA	NA	NA	NA	NA	NA	NA	NA	NA	OG1v0000005.284
OG1v0000005	Okis	109867438	OG1v0000005.276	NA	OG1v0000005.304	OG1v0000005.324	OG1v0000005.351	NA	OG1v0000005.361	OG1v0000005.362	OG1v0000005.362	OG1v0000005.362	OG1v0000005.362	OG1v0000005.363	OG1v0000005.96
OG1v0000005	Okis	109875027	OG1v0000005.276	NA	OG1v0000005.304	OG1v0000005.324	OG1v0000005.376	NA	OG1v0000005.390	OG1v0000005.391	OG1v0000005.391	OG1v0000005.391	OG1v0000005.392	OG1v0000005.392	OG1v0000005.125
OG1v0000005	Okis	109876139	OG1v0000005.276	NA	OG1v0000005.304	OG1v0000005.324	OG1v0000005.396	NA	OG1v0000005.418	OG1v0000005.418	OG1v0000005.432	OG1v0000005.434	OG1v0000005.435	OG1v0000005.435	OG1v0000005.164
OG1v0000005	Okis	109876145	OG1v0000005.276	NA	OG1v0000005.304	OG1v0000005.324	OG1v0000005.394	NA	OG1v0000005.456	OG1v0000005.457	OG1v0000005.515	OG1v0000005.515	OG1v0000005.515	OG1v0000005.515	OG1v0000005.515
OG1v0000005	Okis	109876378	OG1v0000005.276	NA	OG1v0000005.304	OG1v0000005.324	OG1v0000005.394	NA	OG1v0000005.456	OG1v0000005.459	OG1v0000005.485	OG1v0000005.487	OG1v0000005.487	OG1v0000005.488	OG1v0000005.219
OG1v0000005	Okis	109876379	OG1v0000005.276	NA	OG1v0000005.304	OG1v0000005.324	OG1v0000005.394	NA	OG1v0000005.456	OG1v0000005.457	OG1v0000005.515	OG1v0000005.515	OG1v0000005.515	OG1v0000005.515	OG1v0000005.515
OG1v0000005	Okis	109876380	OG1v0000005.276	NA	OG1v0000005.304	OG1v0000005.324	OG1v0000005.394	NA	OG1v0000005.456	OG1v0000005.456	OG1v0000005.516	OG1v0000005.516	OG1v0000005.516	OG1v0000005.516	OG1v0000005.250
OG1v0000005	Okis	109876381	OG1v0000005.276	NA	OG1v0000005.304	OG1v0000005.324	OG1v0000005.396	NA	OG1v0000005.418	OG1v0000005.418	OG1v0000005.437	OG1v0000005.445	OG1v0000005.446	OG1v0000005.446	OG1v0000005.176
OG1v0000005	Okis	109876712	OG1v0000005.276	NA	OG1v0000005.304	OG1v0000005.324	OG1v0000005.393	NA	OG1v0000005.517	OG1v0000005.517	OG1v0000005.519	OG1v0000005.520	OG1v0000005.253	OG1v0000005.253	OG1v0000005.253
OG1v0000005	Okis	109877013	OG1v0000005.276	NA	OG1v0000005.304	OG1v0000005.324	OG1v0000005.394	NA	OG1v0000005.456	OG1v0000005.461	OG1v0000005.479	OG1v0000005.479	OG1v0000005.208	OG1v0000005.208	OG1v0000005.208
OG1v0000005	Okis	109877126	OG1v0000005.276	NA	OG1v0000005.304	OG1v0000005.324	OG1v0000005.394	NA	OG1v0000005.456	OG1v0000005.460	OG1v0000005.481	OG1v0000005.482	OG1v0000005.483	OG1v0000005.483	OG1v0000005.211
OG1v0000005	Okis	109877209	OG1v0000005.276	NA	OG1v0000005.304	OG1v0000005.324	OG1v0000005.396	NA	OG1v0000005.418	OG1v0000005.419	OG1v0000005.428	OG1v0000005.428	OG1v0000005.428	OG1v0000005.429	OG1v0000005.429
OG1v0000005	Okis	109877239	OG1v0000005.276	NA	OG1v0000005.304	OG1v0000005.324	OG1v0000005.351	NA	OG1v0000005.366	OG1v0000005.367	OG1v0000005.368	OG1v0000005.374	OG1v0000005.107	OG1v0000005.107	OG1v0000005.107
OG1v0000005	Okis	109877341	OG1v0000005.276	NA	OG1v0000005.304	OG1v0000005.324	OG1v0000005.394	NA	OG1v0000005.456	OG1v0000005.490	OG1v0000005.493	OG1v0000005.508	OG1v0000005.509	OG1v0000005.509	OG1v0000005.239
OG1v0000005	Okis	109877418	OG1v0000005.276	NA	OG1v0000005.304	OG1v0000005.324	OG1v0000005.394	NA	OG1v0000005.456	OG1v0000005.459	OG1v0000005.486	OG1v0000005.217	OG1v0000005.217	OG1v0000005.217	OG1v0000005.217
OG1v0000005	Okis	109877424	OG1v0000005.276	NA	OG1v0000005.304	OG1v0000005.324	OG1v0000005.394	NA	OG1v0000005.456	OG1v0000005.490	OG1v0000005.497	OG1v0000005.503	OG1v0000005.503	OG1v0000005.503	OG1v0000005.230
OG1v0000005	Okis	109880715	OG1v0000005.276	NA	OG1v0000005.304	OG1v0000005.324	OG1v0000005.393	NA	OG1v0000005.517	OG1v0000005.517	OG1v0000005.518	OG1v0000005.522	OG1v0000005.523	OG1v0000005.257	OG1v0000005.257
OG1v0000005	Okis	109884070	OG1v0000005.276	NA	OG1v0000005.304	OG1v0000005.324	OG1v0000005.376	NA	OG1v0000005.378	OG1v0000005.389	OG1v0000005.389	OG1v0000005.389	OG1v0000005.389	OG1v0000005.389	OG1v0000005.122
OG1v0000005	Okis	109884746	OG1v0000005.276	NA	OG1v0000005.304	OG1v0000005.324	OG1v0000005.340	NA	OG1v0000005.346	OG1v0000005.348	OG1v0000005.349	OG1v0000005.349	OG1v0000005.349	OG1v0000005.350	OG1v0000005.84
OG1v0000005	Okis	109886974	OG1v0000005.276	NA	OG1v0000005.304	OG1v0000005.324	OG1v0000005.396	NA	OG1v0000005.418	OG1v0000005.419	OG1v0000005.428	OG1v0000005.428	OG1v0000005.428	OG1v0000005.429	OG1v0000005.429
OG1v0000005	Okis	109887306	OG1v0000005.276	NA	OG1v0000005.304	OG1v0000005.324	OG1v0000005.394	NA	OG1v0000005.456	OG1v0000005.464	OG1v0000005.468	OG1v0000005.468	OG1v0000005.468	OG1v0000005.195	OG1v0000005.195
OG1v0000005	Okis	109887429	OG1v0000005.276	NA	OG1v0000005.304	OG1v0000005.324	OG1v0000005.351	NA	OG1v0000005.366	OG1v0000005.367	OG1v0000005.368	OG1v0000005.369	OG1v0000005.370	OG1v0000005.370	OG1v0000005.102
OG1v0000005	Okis	109887510	OG1v0000005.276	NA	OG1v0000005.304	OG1v0000005.324	OG1v0000005.396	NA	OG1v0000005.418	OG1v0000005.418	OG1v0000005.439	OG1v0000005.440	OG1v0000005.440	OG1v0000005.440	OG1v0000005.169
OG1v0000005	Okis	109888676	OG1v0000005.276	NA	OG1v0000005.304	OG1v0000005.325	OG1v0000005.336	NA	OG1v0000005.336	OG1v0000005.337	OG1v0000005.337	OG1v0000005.337	OG1v0000005.338	OG1v0000005.339	OG1v0000005.72
OG1v0000005	Okis	109890293	OG1v0000005.276	NA	OG1v0000005.304	OG1v0000005.324	OG1v0000005.405	NA	OG1v0000005.412	OG1v0000005.413	OG1v0000005.414	OG1v0000005.415	OG1v0000005.416	OG1v0000005.417	OG1v0000005.147
OG1v0000005	Okis	109891288	OG1v0000005.276	NA	OG1v0000005.304	OG1v0000005.324	OG1v0000005.393	NA	OG1v0000005.517	OG1v0000005.517	OG1v0000005.517	OG1v0000005.527	OG1v0000005.528	OG1v0000005.529	OG1v0000005.262
OG1v0000005	Okis	109900486	OG1v0000005.276	NA	OG1v0000005.304	OG1v0000005.324	OG1v0000005.394	NA	OG1v0000005.456	OG1v0000005.490	OG1v0000005.498	OG1v0000005.500	OG1v0000005.500	OG1v0000005.501	OG1v0000005.227
OG1v0000005	Okis	109901064	OG1v0000005.276	NA	OG1v0000005.304	OG1v0000005.324	OG1v0000005.395	NA	OG1v0000005.448	OG1v0000005.448	OG1v0000005.448	OG1v0000005.448	OG1v0000005.450	OG1v0000005.450	OG1v0000005.182
OG1v0000005	Okis	109901066	OG1v0000005.276	NA	OG1v0000005.304	OG1v0000005.324	OG1v0000005.395	NA	OG1v0000005.448	OG1v0000005.448	OG1v0000005.448	OG1v0000005.448	OG1v0000005.450	OG1v0000005.451	OG1v0000005.183
OG1v0000005	Olat	ENSORLG00000000971	OG1v0000005.276	NA	OG1v0000005.304	OG1v0000005.324	OG1v0000005.406	OG1v0000005.407	NA	NA	NA	NA	NA	NA	OG1v0000005.407
OG1v0000005	Olat	ENSORLG00000000989	OG1v0000005.276	NA	OG1v0000005.304	OG1v0000005.324	OG1v0000005.406	OG1v0000005.407	NA	NA	NA	NA	NA	NA	OG1v0000005.407
OG1v0000005	Olat	ENSORLG00000001001	OG1v0000005.276	NA	OG1v0000005.304	OG1v0000005.324	OG1v0000005.406	OG1v0000005.407	NA	NA	NA	NA	NA	NA	OG1v0000005.407
OG1v0000005	Olat	ENSORLG00000014116	OG1v0000005.276	NA	OG1v0000005.293	OG1v0000005.294	OG1v0000005.294	OG1v0000005.294	NA	NA	NA	NA	NA	NA	OG1v0000005.294
OG1v0000005	Olat	ENSORLG00000014120	OG1v0000005.276	NA	OG1v0000005.293	OG1v0000005.294	OG1v0000005.294	OG1v0000005.294	NA	NA	NA	NA	NA	NA	OG1v0000005.294
OG1v0000005	Olat	ENSORLG00000014128	OG1v0000005.276	NA	OG1v0000005.293	OG1v0000005.294	OG1v0000005.294	OG1v0000005.294	NA	NA	NA	NA	NA	NA	OG1v0000005.294
OG1v0000005	Olat	ENSORLG00000016456	OG1v0000005.276	NA	OG1v0000005.297	OG1v0000005.299	OG1v0000005.299	OG1v0000005.299	NA	NA	NA	NA	NA	NA	OG1v0000005.34
OG1v0000005	Olat	ENSORLG00000019562	OG1v0000005.276	NA	OG1v0000005.304	OG1v0000005.324	OG1v0000005.406	OG1v0000005.407	NA	NA	NA	NA	NA	NA	OG1v0000005.407
OG1v0000005	Omyk	101268958	OG1v0000005.276	NA	OG1v0000005.304	OG1v0000005.324	OG1v0000005.351	NA	OG1v0000005.354	OG1v0000005.357	OG1v0000005.357	OG1v0000005.358	OG1v0000005.359	OG1v0000005.360	OG1v0000005.360
OG1v0000005	Omyk	110485517	OG1v0000005.276	NA	OG1v0000005.304	OG1v0000005.324	OG1v0000005.394	NA	OG1v0000005.456	OG1v0000005.490	OG1v0000005.496	OG1v0000005.504	OG1v0000005.505	OG1v0000005.505	OG1v0000005.505
OG1v0000005	Omyk	110497244	OG1v0000005.276	NA	OG1v0000005.304	OG1v0000005.324	OG1v0000005.394	NA	OG1v0000005.456	OG1v0000005.490	OG1v0000005.493	OG1v0000005.508	OG1v0000005.509	OG1v0000005.509	OG1v0000005.240
OG1v0000005	Omyk	110497246	OG1v0000005.276	NA	OG1v0000005.304	OG1v0000005.324	OG1v0000005.394	NA	OG1v0000005.456	OG1v0000005.490	OG1v0000005.496	OG1v0000005.504	OG1v0000005.505	OG1v0000005.505	OG1v0000005.505
OG1v0000005	Omyk	110497248	OG1v0000005.276	NA	OG1v0000005.304	OG1v0000005.324	OG1v0000005.394	NA	OG1v0000005.456	OG1v0000005.490	OG1v0000005.498	OG1v0000005.500	OG1v0000005.500	OG1v0000005.501	OG1v0000005.502
OG1v0000005	Omyk	110497249	OG1v0000005.276	NA	OG1v0000005.304	OG1v0000005.324	OG1v0000005.394	NA	OG1v0000005.456	OG1v0000005.490	OG1v0000005.494	OG1v0000005.507	OG1v0000005.507	OG1v0000005.507	OG1v0000005.507
OG1v0000005	Omyk	110497250	OG1v0000005.276	NA	OG1v0000005.304	OG1v0000005.324	OG1v0000005.394	NA	OG1v0000005.456	OG1v0000005.490	OG1v0000005.495	OG1v0000005.506	OG1v0000005.235	OG1v0000005.235	OG1v0000005.235
OG1v0000005	Omyk	110497253	OG1v0000005.276	NA	OG1v0000005.304	OG1v0000005.324	OG1v0000005.376	NA	OG1v0000005.378	OG1v0000005.389	OG1v0000005.389	OG1v0000005.389	OG1v0000005.389	OG1v0000005.389	OG1v0000005.123
OG1v0000005	Omyk	110497254	OG1v0000005.276	NA	OG1v0000005.304	OG1v0000005.324	OG1v0000005.393	NA	OG1v0000005.517	OG1v0000005.517	OG1v0000005.519	OG1v0000005.520	OG1v0000005.254	OG1v0000005.254	OG1v0000005.254
OG1v0000005	Omyk	110497265	OG1v0000005.276	NA	OG1v0000005.304	OG1v0000005.324	OG1v0000005.394	NA	OG1v0000005.456	OG1v0000005.462	OG1v0000005.470	OG1v0000005.471	OG1v0000005.472	OG1v0000005.474	OG1v0000005.474
OG1v0000005	Omyk	110497266	OG1v0000005.276	NA	OG1v0000005.304	OG1v0000005.324	OG1v0000005.394	NA	OG1v0000005.456	OG1v0000005.462	OG1v0000005.470	OG1v0000005.471	OG1v0000005.472	OG1v0000005.474	OG1v0000005.474
OG1v0000005	Omyk	110497269	OG1v0000005.276	NA	OG1v0000005.304	OG1v0000005.324	OG1v0000005.394	NA	OG1v0000005.456	OG1v0000005.462	OG1v0000005.470	OG1v0000005.471	OG1v0000005.472	OG1v0000005.474	OG1v0000005.474
OG1v0000005	Omyk	110497274	OG1v0000005.276	NA	OG1v0000005.304	OG1v0000005.324	OG1v0000005.394	NA	OG1v0000005.456	OG1v0000005.462	OG1v0000005.470	OG1v0000005.471	OG1v0000005.472	OG1v0000005.474	OG1v0000005.474
OG1v0000005	Omyk	110497275	OG1v0000005.276	NA	OG1v0000005.304	OG1v0000005.324	OG1v0000005.394	NA	OG1v0000005.456	OG1v0000005.462	OG1v0000005.470	OG1v0000005.471	OG1v0000005.472	OG1v0000005.474	OG1v0000005.474
OG1v0000005	Omyk	110498064	OG1v0000005.276	NA	OG1v0000005.304	OG1v0000005.324	OG1v0000005.351	NA	OG1v0000005.361	OG1v0000005.362	OG1v0000005.362	OG1v0000005.362	OG1v0000005.362	OG1v0000005.363	OG1v0000005.97
OG1v0000005	Omyk	110510687	OG1v0000005.276	NA	OG1v0000005.304	OG1v0000005.324	OG1v0000005.393	NA	OG1v0000005.517	OG1v0000005.517	OG1v0000005.518	OG1v0000005.522	OG1v0000005.258	OG1v0000005.258	OG1v0000005.258
OG1v0000005	Omyk	110511227	OG1v0000005.282	NA	OG1v0000005.291	OG1v0000005.291	OG1v0000005.291	NA	OG1v0000005.291	OG1v0000005.292	OG1v0000005.26	OG1v0000005.26	OG1v0000005.26	OG1v0000005.26	OG1v0000005.26
OG1v0000005	Omyk	110511262	OG1v0000005.282	NA	OG1v0000005.291	OG1v0000005.291	OG1v0000005.291	NA	OG1v0000005.291	OG1v0000005.291	OG1v0000005.27	OG1v0000005.27	OG1v0000005.27	OG1v0000005.27	OG1v0000005.27
OG1v0000005	Omyk	110512765	OG1v0000005.276	NA	OG1v0000005.304	OG1v0000005.324	OG1v0000005.396	NA	OG1v0000005.418	OG1v0000005.419	OG1v0000005.425	OG1v0000005.425	OG1v0000005.426	OG1v0000005.155	OG1v0000005.155
OG1v0000005	Omyk	110513002	OG1v0000005.276	NA	OG1v0000005.304	OG1v0000005.324	OG1v0000005.351	NA	OG1v0000005.366	OG1v0000005.367	OG1v0000005.368	OG1v0000005.369	OG1v0000005.370	OG1v0000005.370	OG1v0000005.103
OG1v0000005	Omyk	110515379	OG1v0000005.276	NA	OG1v0000005.304	OG1v0000005.324	OG1v0000005.340	NA	OG1v0000005.346	OG1v0000005.348	OG1v0000005.349	OG1v0000005.349	OG1v0000005.349	OG1v0000005.350	OG1v0000005.85
OG1v0000005	Omyk	110517443	OG1v0000005.276	NA	OG1v0000005.304	OG1v0000005.324	OG1v0000005.351	NA	OG1v0000005.366	OG1v0000005.367	OG1v0000005.368	OG1v0000005.375	OG1v0000005.109	OG1v0000005.109	OG1v0000005.109
OG1v0000005	Omyk	110518383	OG1v0000005.276	NA	OG1v0000005.304	OG1v0000005.324	OG1v0000005.393	NA	OG1v0000005.517	OG1v0000005.517	OG1v0000005.518	OG1v0000005.522	OG1v0000005.259	OG1v0000005.259	OG1v0000005.259
OG1v0000005	Omyk	110518751	OG1v0000005.276	NA	OG1v0000005.304	OG1v0000005.324	OG1v0000005.394	NA	OG1v0000005.456	OG1v0000005.456	OG1v0000005.516	OG1v0000005.516	OG1v0000005.516	OG1v0000005.516	OG1v0000005.251
OG1v0000005	Omyk	110520384	OG1v0000005.276	NA	OG1v0000005.304	OG1v0000005.325	OG1v0000005.336	NA	OG1v0000005.336	OG1v0000005.337	OG1v0000005.337	OG1v0000005.337	OG1v0000005.338	OG1v0000005.339	OG1v0000005.73
OG1v0000005	Omyk	110523178	OG1v0000005.276	NA	OG1v0000005.304	OG1v0000005.324	OG1v0000005.351	NA	OG1v0000005.354	OG1v0000005.357	OG1v0000005.357	OG1v0000005.358	OG1v0000005.359	OG1v0000005.360	OG1v0000005.360
OG1v0000005	Omyk	110527148	OG1v0000005.276	NA	OG1v0000005.304	OG1v0000005.324	OG1v0000005.405	NA	OG1v0000005.412	OG1v0000005.413	OG1v0000005.414	OG1v0000005.415	OG1v0000005.416	OG1v0000005.417	OG1v0000005.148
OG1v0000005	Omyk	110528343	OG1v0000005.276	NA	OG1v0000005.304	OG1v0000005.324	OG1v0000005.393	NA	OG1v0000005.517	OG1v0000005.517	OG1v0000005.517	OG1v0000005.527	OG1v0000005.528	OG1v0000005.529	OG1v0000005.263
OG1v0000005	Omyk	110530234	OG1v0000005.276	NA	OG1v0000005.304	OG1v0000005.324	OG1v0000005.376	NA	OG1v0000005.390	OG1v0000005.391	OG1v0000005.391	OG1v0000005.391	OG1v0000005.392	OG1v0000005.392	OG1v0000005.126
OG1v0000005	Omyk	110533150	OG1v0000005.276	NA	OG1v0000005.304	OG1v0000005.324	OG1v0000005.395	NA	OG1v0000005.448	OG1v0000005.448	OG1v0000005.448	OG1v0000005.448	OG1v0000005.450	OG1v0000005.451	OG1v0000005.452
OG1v0000005	Omyk	110533151	OG1v0000005.276	NA	OG1v0000005.304	OG1v0000005.324	OG1v0000005.395	NA	OG1v0000005.448	OG1v0000005.448	OG1v0000005.448	OG1v0000005.448	OG1v0000005.450	OG1v0000005.451	OG1v0000005.452
OG1v0000005	Omyk	110533206	OG1v0000005.276	NA	OG1v0000005.304	OG1v0000005.324	OG1v0000005.394	NA	OG1v0000005.456	OG1v0000005.460	OG1v0000005.481	OG1v0000005.482	OG1v0000005.483	OG1v0000005.483	OG1v0000005.212
OG1v0000005	Omyk	110533211	OG1v0000005.276	NA	OG1v0000005.304	OG1v0000005.324	OG1v0000005.394	NA	OG1v0000005.456	OG1v0000005.459	OG1v0000005.485	OG1v0000005.487	OG1v0000005.487	OG1v0000005.488	OG1v0000005.220
OG1v0000005	Omyk	110533212	OG1v0000005.276	NA	OG1v0000005.304	OG1v0000005.324	OG1v0000005.396	NA	OG1v0000005.418	OG1v0000005.418	OG1v0000005.439	OG1v0000005.440	OG1v0000005.440	OG1v0000005.440	OG1v0000005.441
OG1v0000005	Omyk	110533216	OG1v0000005.276	NA	OG1v0000005.304	OG1v0000005.324	OG1v0000005.396	NA	OG1v0000005.418	OG1v0000005.419	OG1v0000005.425	OG1v0000005.425	OG1v0000005.427	OG1v0000005.157	OG1v0000005.157
OG1v0000005	Omyk	110534328	OG1v0000005.276	NA	OG1v0000005.304	OG1v0000005.324	OG1v0000005.395	NA	OG1v0000005.448	OG1v0000005.448	OG1v0000005.448	OG1v0000005.448	OG1v0000005.450	OG1v0000005.451	OG1v0000005.452
OG1v0000005	Omyk	110534502	OG1v0000005.276	NA	OG1v0000005.304	OG1v0000005.324	OG1v0000005.394	NA	OG1v0000005.456	OG1v0000005.490	OG1v0000005.498	OG1v0000005.500	OG1v0000005.500	OG1v0000005.501	OG1v0000005.502
OG1v0000005	Omyk	110534503	OG1v0000005.276	NA	OG1v0000005.304	OG1v0000005.324	OG1v0000005.394	NA	OG1v0000005.456	OG1v0000005.490	OG1v0000005.494	OG1v0000005.507	OG1v0000005.507	OG1v0000005.507	OG1v0000005.507
OG1v0000005	Omyk	110534505	OG1v0000005.276	NA	OG1v0000005.304	OG1v0000005.324	OG1v0000005.394	NA	OG1v0000005.456	OG1v0000005.490	OG1v0000005.497	OG1v0000005.503	OG1v0000005.503	OG1v0000005.503	OG1v0000005.231
OG1v0000005	Omyk	110534778	OG1v0000005.276	NA	OG1v0000005.304	OG1v0000005.324	OG1v0000005.396	NA	OG1v0000005.418	OG1v0000005.418	OG1v0000005.432	OG1v0000005.434	OG1v0000005.435	OG1v0000005.435	OG1v0000005.436
OG1v0000005	Omyk	110534781	OG1v0000005.276	NA	OG1v0000005.304	OG1v0000005.324	OG1v0000005.396	NA	OG1v0000005.418	OG1v0000005.418	OG1v0000005.432	OG1v0000005.434	OG1v0000005.435	OG1v0000005.435	OG1v0000005.436
OG1v0000005	Omyk	110534783	OG1v0000005.276	NA	OG1v0000005.304	OG1v0000005.324	OG1v0000005.394	NA	OG1v0000005.456	OG1v0000005.465	OG1v0000005.193	OG1v0000005.193	OG1v0000005.193	OG1v0000005.193	OG1v0000005.193
OG1v0000005	Omyk	110534792	OG1v0000005.276	NA	OG1v0000005.304	OG1v0000005.324	OG1v0000005.396	NA	OG1v0000005.418	OG1v0000005.418	OG1v0000005.437	OG1v0000005.445	OG1v0000005.446	OG1v0000005.446	OG1v0000005.177
OG1v0000005	Omyk	110534794	OG1v0000005.276	NA	OG1v0000005.304	OG1v0000005.324	OG1v0000005.394	NA	OG1v0000005.456	OG1v0000005.463	OG1v0000005.469	OG1v0000005.469	OG1v0000005.469	OG1v0000005.197	OG1v0000005.197
OG1v0000005	Omyk	110534948	OG1v0000005.276	NA	OG1v0000005.304	OG1v0000005.324	OG1v0000005.394	NA	OG1v0000005.456	OG1v0000005.489	OG1v0000005.510	OG1v0000005.511	OG1v0000005.512	OG1v0000005.244	OG1v0000005.244
OG1v0000005	Omyk	110534952	OG1v0000005.276	NA	OG1v0000005.304	OG1v0000005.324	OG1v0000005.396	NA	OG1v0000005.418	OG1v0000005.418	OG1v0000005.439	OG1v0000005.440	OG1v0000005.440	OG1v0000005.440	OG1v0000005.441
OG1v0000005	Omyk	110537451	OG1v0000005.276	NA	OG1v0000005.304	OG1v0000005.324	OG1v0000005.406	NA	OG1v0000005.140	OG1v0000005.140	OG1v0000005.140	OG1v0000005.140	OG1v0000005.140	OG1v0000005.140	OG1v0000005.140
OG1v0000005	Salp	111952914	OG1v0000005.276	NA	OG1v0000005.304	OG1v0000005.325	OG1v0000005.336	NA	OG1v0000005.336	OG1v0000005.337	OG1v0000005.337	OG1v0000005.337	OG1v0000005.338	NA	OG1v0000005.71
OG1v0000005	Salp	111961126	OG1v0000005.276	NA	OG1v0000005.304	OG1v0000005.324	OG1v0000005.351	NA	OG1v0000005.354	OG1v0000005.357	OG1v0000005.357	OG1v0000005.358	OG1v0000005.359	NA	OG1v0000005.90
OG1v0000005	Salp	111961190	OG1v0000005.276	NA	OG1v0000005.304	OG1v0000005.324	OG1v0000005.351	NA	OG1v0000005.361	OG1v0000005.362	OG1v0000005.362	OG1v0000005.362	OG1v0000005.362	NA	OG1v0000005.95
OG1v0000005	Salp	111970778	OG1v0000005.276	NA	OG1v0000005.304	OG1v0000005.324	OG1v0000005.393	NA	OG1v0000005.517	OG1v0000005.517	OG1v0000005.517	OG1v0000005.527	OG1v0000005.528	NA	OG1v0000005.261
OG1v0000005	Salp	111970782	OG1v0000005.276	NA	OG1v0000005.304	OG1v0000005.324	OG1v0000005.405	NA	OG1v0000005.412	OG1v0000005.413	OG1v0000005.414	OG1v0000005.415	OG1v0000005.416	NA	OG1v0000005.146
OG1v0000005	Salp	112072107	OG1v0000005.276	NA	OG1v0000005.304	OG1v0000005.324	OG1v0000005.394	NA	OG1v0000005.456	OG1v0000005.464	OG1v0000005.468	OG1v0000005.468	OG1v0000005.468	NA	OG1v0000005.194
OG1v0000005	Salp	112072112	OG1v0000005.276	NA	OG1v0000005.304	OG1v0000005.324	OG1v0000005.394	NA	OG1v0000005.456	OG1v0000005.459	OG1v0000005.485	OG1v0000005.487	OG1v0000005.487	NA	OG1v0000005.218
OG1v0000005	Salp	112074469	OG1v0000005.276	NA	OG1v0000005.304	OG1v0000005.324	OG1v0000005.396	NA	OG1v0000005.418	OG1v0000005.419	OG1v0000005.425	OG1v0000005.425	OG1v0000005.426	NA	OG1v0000005.154
OG1v0000005	Salp	112074470	OG1v0000005.276	NA	OG1v0000005.304	OG1v0000005.324	OG1v0000005.396	NA	OG1v0000005.418	OG1v0000005.418	OG1v0000005.442	OG1v0000005.173	OG1v0000005.173	NA	OG1v0000005.173
OG1v0000005	Salp	112074759	OG1v0000005.276	NA	OG1v0000005.304	OG1v0000005.324	OG1v0000005.340	NA	OG1v0000005.346	OG1v0000005.348	OG1v0000005.349	OG1v0000005.349	OG1v0000005.349	NA	OG1v0000005.83
OG1v0000005	Salp	112074814	OG1v0000005.276	NA	OG1v0000005.304	OG1v0000005.324	OG1v0000005.395	NA	OG1v0000005.448	OG1v0000005.448	OG1v0000005.448	OG1v0000005.448	OG1v0000005.181	NA	OG1v0000005.181
OG1v0000005	Salp	112075907	OG1v0000005.276	NA	OG1v0000005.304	OG1v0000005.324	OG1v0000005.394	NA	OG1v0000005.456	OG1v0000005.465	OG1v0000005.192	OG1v0000005.192	OG1v0000005.192	NA	OG1v0000005.192
OG1v0000005	Salp	112076084	OG1v0000005.276	NA	OG1v0000005.304	OG1v0000005.324	OG1v0000005.351	NA	OG1v0000005.366	OG1v0000005.367	OG1v0000005.368	OG1v0000005.372	OG1v0000005.105	NA	OG1v0000005.105
OG1v0000005	Salp	112076227	OG1v0000005.276	NA	OG1v0000005.304	OG1v0000005.324	OG1v0000005.394	NA	OG1v0000005.456	OG1v0000005.462	OG1v0000005.470	OG1v0000005.471	OG1v0000005.472	NA	OG1v0000005.473
OG1v0000005	Salp	112076228	OG1v0000005.276	NA	OG1v0000005.304	OG1v0000005.324	OG1v0000005.394	NA	OG1v0000005.456	OG1v0000005.463	OG1v0000005.469	OG1v0000005.469	OG1v0000005.469	NA	OG1v0000005.196
OG1v0000005	Salp	112076229	OG1v0000005.276	NA	OG1v0000005.304	OG1v0000005.324	OG1v0000005.396	NA	OG1v0000005.418	OG1v0000005.419	OG1v0000005.428	OG1v0000005.428	OG1v0000005.428	NA	OG1v0000005.158
OG1v0000005	Salp	112077853	OG1v0000005.276	NA	OG1v0000005.304	OG1v0000005.324	OG1v0000005.394	NA	OG1v0000005.456	OG1v0000005.489	OG1v0000005.510	OG1v0000005.511	OG1v0000005.512	NA	OG1v0000005.243
OG1v0000005	Salp	112078286	OG1v0000005.276	NA	OG1v0000005.304	OG1v0000005.324	OG1v0000005.396	NA	OG1v0000005.418	OG1v0000005.418	OG1v0000005.430	OG1v0000005.447	OG1v0000005.179	NA	OG1v0000005.179
OG1v0000005	Salp	112079068	OG1v0000005.276	NA	OG1v0000005.304	OG1v0000005.324	OG1v0000005.394	NA	OG1v0000005.456	OG1v0000005.490	OG1v0000005.498	OG1v0000005.500	OG1v0000005.500	NA	OG1v0000005.226
OG1v0000005	Salp	112079688	OG1v0000005.276	NA	OG1v0000005.304	OG1v0000005.324	OG1v0000005.396	NA	OG1v0000005.418	OG1v0000005.419	OG1v0000005.425	OG1v0000005.425	OG1v0000005.427	NA	OG1v0000005.156
OG1v0000005	Salp	112079952	OG1v0000005.276	NA	OG1v0000005.304	OG1v0000005.324	OG1v0000005.393	NA	OG1v0000005.517	OG1v0000005.517	OG1v0000005.518	OG1v0000005.522	OG1v0000005.523	NA	OG1v0000005.256
OG1v0000005	Salp	112079984	OG1v0000005.276	NA	OG1v0000005.304	OG1v0000005.324	OG1v0000005.394	NA	OG1v0000005.456	OG1v0000005.459	OG1v0000005.484	OG1v0000005.215	OG1v0000005.215	NA	OG1v0000005.215
OG1v0000005	Salp	112080304	OG1v0000005.276	NA	OG1v0000005.304	OG1v0000005.324	OG1v0000005.394	NA	OG1v0000005.456	OG1v0000005.462	OG1v0000005.470	OG1v0000005.471	OG1v0000005.472	NA	OG1v0000005.473
[truncated: 365,805 more rows]
