# Supplementary material for: The structural variation landscape in 492 Atlantic salmon genomes
Source: Nat Commun. 2020 Oct 14;11:5176. doi: 10.1038/s41467-020-18972-x (PMC7560756; doi:10.1038/s41467-020-18972-x)
Supplement: Supplementary file 22 — Supplementary Data 19 [file 41467_2020_18972_MOESM22_ESM.zip › defining_duplicates-master/data/OhnologTbl_Ssal.tsv]

multiplicon	OG	MRCA_Ortholog	Ds	gene.x	genome.x	list.x	coordinate.x	orientation.x	gene.y	genome.y	list.y	coordinate.y	orientation.y
7806	OG1v0007504	N6	0.25612999999999997	106582665	Ssal	NC_027321.1	45	+	106566142	Ssal	NC_027311.1	1818	-
7806	OG1v0009110	N6	0.31487000000000004	106582667	Ssal	NC_027321.1	47	+	106566136	Ssal	NC_027311.1	1816	-
7806	OG1v0013918	N6	0.30094	106582668	Ssal	NC_027321.1	48	-	106566131	Ssal	NC_027311.1	1815	+
7806	OG1v0006745	N6	0.28567000000000004	106582669	Ssal	NC_027321.1	49	-	106566129	Ssal	NC_027311.1	1814	+
7806	OG1v0008858	N6	0.34110999999999997	106582672	Ssal	NC_027321.1	51	-	106566127	Ssal	NC_027311.1	1807	+
7806	OG1v0001918	N4	0.28289000000000003	106582673	Ssal	NC_027321.1	53	+	106566119	Ssal	NC_027311.1	1804	-
7806	OG1v0007888	N6	0.29968000000000006	106582675	Ssal	NC_027321.1	55	-	106566122	Ssal	NC_027311.1	1801	+
7806	OG1v0006043	N4	0.43273	100195963	Ssal	NC_027321.1	56	-	106566117	Ssal	NC_027311.1	1798	+
7806	OG1v0005303	N4	0.37377	106582676	Ssal	NC_027321.1	57	+	106566115	Ssal	NC_027311.1	1796	-
7806	OG1v0001072	N6	0.22902	106582678	Ssal	NC_027321.1	58	+	106566112	Ssal	NC_027311.1	1795	-
7806	OG1v0001214	N6	0.30355	106582679	Ssal	NC_027321.1	59	-	106566108	Ssal	NC_027311.1	1791	+
7806	OG1v0000595	N6	0.19178	100136932	Ssal	NC_027321.1	63	-	106566105	Ssal	NC_027311.1	1788	+
7806	OG1v0009448	N6	0.28315	106582687	Ssal	NC_027321.1	67	-	106566100	Ssal	NC_027311.1	1783	+
7806	OG1v0000302	N6	0.28415	106582688	Ssal	NC_027321.1	69	-	106566080	Ssal	NC_027311.1	1782	+
7806	OG1v0009856	N6	0.27273	106582692	Ssal	NC_027321.1	72	-	106566085	Ssal	NC_027311.1	1776	+
7806	OG1v0000876	N6	0.27354	106582693	Ssal	NC_027321.1	73	-	106566086	Ssal	NC_027311.1	1773	+
7806	OG1v0007305	N6	0.27651000000000003	106582694	Ssal	NC_027321.1	74	-	106566089	Ssal	NC_027311.1	1772	+
7806	OG1v0005660	N6	0.24811000000000002	106582696	Ssal	NC_027321.1	75	-	106566090	Ssal	NC_027311.1	1771	+
7806	OG1v0008403	N6	0.24598000000000003	106582698	Ssal	NC_027321.1	77	-	106566093	Ssal	NC_027311.1	1767	+
7806	OG1v0004114	N6	0.25243	100194653	Ssal	NC_027321.1	78	-	106566095	Ssal	NC_027311.1	1765	+
7806	OG1v0001099	N6	0.21603000000000003	106582699	Ssal	NC_027321.1	79	+	106566096	Ssal	NC_027311.1	1764	-
7806	OG1v0001255	N6	0.19491000000000003	106582701	Ssal	NC_027321.1	81	+	106566010	Ssal	NC_027311.1	1759	-
7806	OG1v0001850	N6	0.18891000000000002	106582703	Ssal	NC_027321.1	82	+	106566011	Ssal	NC_027311.1	1758	-
7806	OG1v0000790	N6	0.17078000000000002	106582704	Ssal	NC_027321.1	83	-	106566012	Ssal	NC_027311.1	1757	+
7806	OG1v0002176	N6	0.1645	106582706	Ssal	NC_027321.1	84	+	106566014	Ssal	NC_027311.1	1756	-
7806	OG1v0002727	N6	0.13673000000000002	106582705	Ssal	NC_027321.1	85	-	106566013	Ssal	NC_027311.1	1755	+
7806	OG1v0000063	N6	0.20672000000000001	106582707	Ssal	NC_027321.1	86	+	106566015	Ssal	NC_027311.1	1754	-
7806	OG1v0010216	N4	0.10386000000000001	106582710	Ssal	NC_027321.1	87	+	106566021	Ssal	NC_027311.1	1748	-
7806	OG1v0013985	N6	0.23533	106582708	Ssal	NC_027321.1	88	-	106566022	Ssal	NC_027311.1	1747	+
7806	OG1v0002600	N6	0.1912	100194559	Ssal	NC_027321.1	89	-	106566023	Ssal	NC_027311.1	1746	+
7806	OG1v0004156	N6	0.20193000000000003	106582711	Ssal	NC_027321.1	90	-	106566024	Ssal	NC_027311.1	1745	+
7806	OG1v0007955	N6	0.20647000000000001	106582713	Ssal	NC_027321.1	92	+	106566026	Ssal	NC_027311.1	1743	-
7806	OG1v0003411	N6	0.21256000000000003	106582715	Ssal	NC_027321.1	94	-	106566027	Ssal	NC_027311.1	1742	+
7806	OG1v0000217	N6	0.19856000000000001	106582716	Ssal	NC_027321.1	96	-	106566028	Ssal	NC_027311.1	1741	+
7806	OG1v0003784	N6	0.2923800000000001	106582617	Ssal	NC_027321.1	98	-	106566076	Ssal	NC_027311.1	1737	-
7806	OG1v0001129	N4	0.24540000000000003	100194651	Ssal	NC_027321.1	100	+	106566032	Ssal	NC_027311.1	1736	-
7806	OG1v0012284	N6	0.15640000000000004	106582722	Ssal	NC_027321.1	101	-	106566034	Ssal	NC_027311.1	1734	+
7806	OG1v0012264	N6	0.1985	106582604	Ssal	NC_027321.1	102	-	106566035	Ssal	NC_027311.1	1733	+
7806	OG1v0002606	N6	0.19093000000000002	106582724	Ssal	NC_027321.1	103	-	106566037	Ssal	NC_027311.1	1732	+
7806	OG1v0000181	N6	0.24839000000000003	106582723	Ssal	NC_027321.1	104	-	106566038	Ssal	NC_027311.1	1731	+
7806	OG1v0006457	N6	0.25325	106582728	Ssal	NC_027321.1	105	+	106566077	Ssal	NC_027311.1	1729	-
7806	OG1v0003829	N6	0.15491000000000005	106582727	Ssal	NC_027321.1	106	+	106566039	Ssal	NC_027311.1	1728	-
7806	OG1v0002007	N6	0.19269	106582730	Ssal	NC_027321.1	109	+	106566041	Ssal	NC_027311.1	1726	-
7806	OG1v0002906	N6	0.17826000000000003	106582732	Ssal	NC_027321.1	111	-	106566043	Ssal	NC_027311.1	1725	+
7806	OG1v0000298	N7	0.17924000000000004	106582736	Ssal	NC_027321.1	112	-	106566044	Ssal	NC_027311.1	1724	+
7806	OG1v0012964	N6	0.18754	106582733	Ssal	NC_027321.1	113	+	100195217	Ssal	NC_027311.1	1723	-
7806	OG1v0000529	N6	0.17204000000000003	106582739	Ssal	NC_027321.1	116	-	106566046	Ssal	NC_027311.1	1721	+
7806	OG1v0000974	N6	0.14849000000000004	106582738	Ssal	NC_027321.1	117	+	106566045	Ssal	NC_027311.1	1720	-
7806	OG1v0004313	N6	0.20362	106582740	Ssal	NC_027321.1	118	-	106566047	Ssal	NC_027311.1	1719	+
7806	OG1v0007328	N6	0.16118	106582741	Ssal	NC_027321.1	119	-	106566048	Ssal	NC_027311.1	1718	+
7806	OG1v0000233	N6	0.188	106582742	Ssal	NC_027321.1	120	+	106566049	Ssal	NC_027311.1	1717	-
7806	OG1v0005146	N6	0.22816999999999998	106582743	Ssal	NC_027321.1	121	+	106566051	Ssal	NC_027311.1	1716	-
7806	OG1v0000635	N4	0.18134	106582744	Ssal	NC_027321.1	122	-	106566052	Ssal	NC_027311.1	1714	+
7806	OG1v0010134	N6	0.15489000000000003	106582745	Ssal	NC_027321.1	123	-	106566053	Ssal	NC_027311.1	1713	+
7806	OG1v0005723	N6	0.21173000000000003	106582746	Ssal	NC_027321.1	124	-	106566054	Ssal	NC_027311.1	1712	+
7806	OG1v0010154	N6	0.20163	106582747	Ssal	NC_027321.1	125	-	106566055	Ssal	NC_027311.1	1711	+
7806	OG1v0008261	N6	0.21608000000000002	106582748	Ssal	NC_027321.1	126	-	106566056	Ssal	NC_027311.1	1710	+
7806	OG1v0002823	N6	0.18939	106582750	Ssal	NC_027321.1	127	+	100380672	Ssal	NC_027311.1	1707	-
7806	OG1v0000115	N6	0.22333	106582753	Ssal	NC_027321.1	129	+	106566064	Ssal	NC_027311.1	1704	-
7806	OG1v0001413	N6	0.25484	106582755	Ssal	NC_027321.1	130	+	106566067	Ssal	NC_027311.1	1703	-
7806	OG1v0000650	N6	0.1776	106582757	Ssal	NC_027321.1	132	+	106565986	Ssal	NC_027311.1	1699	-
7806	OG1v0010412	N6	0.22956000000000001	106582758	Ssal	NC_027321.1	133	+	106565987	Ssal	NC_027311.1	1698	-
7806	OG1v0001981	N7	0.15463000000000002	106582759	Ssal	NC_027321.1	134	+	106565988	Ssal	NC_027311.1	1697	-
7806	OG1v0000917	N7	0.13828000000000001	106582761	Ssal	NC_027321.1	135	+	106565989	Ssal	NC_027311.1	1696	-
7806	OG1v0009634	N6	0.23809000000000002	106582760	Ssal	NC_027321.1	136	-	100380799	Ssal	NC_027311.1	1695	+
7806	OG1v0000297	N6	0.14958000000000002	100195553	Ssal	NC_027321.1	137	-	106565990	Ssal	NC_027311.1	1694	+
7806	OG1v0011968	N6	0.1915	106582620	Ssal	NC_027321.1	138	-	106565992	Ssal	NC_027311.1	1693	+
7806	OG1v0011950	N6	0.19016	106582621	Ssal	NC_027321.1	139	-	106565991	Ssal	NC_027311.1	1692	+
7806	OG1v0004612	N4	0.18772	106582762	Ssal	NC_027321.1	140	+	106565993	Ssal	NC_027311.1	1691	-
7806	OG1v0001712	N6	0.17268	106582764	Ssal	NC_027321.1	143	-	106565994	Ssal	NC_027311.1	1689	+
7806	OG1v0006980	N6	0.17074000000000003	106582765	Ssal	NC_027321.1	144	+	106565995	Ssal	NC_027311.1	1688	-
7806	OG1v0009282	N6	0.11777000000000001	106582767	Ssal	NC_027321.1	146	+	100196428	Ssal	NC_027311.1	1687	-
7806	OG1v0001084	N6	0.16687	106582768	Ssal	NC_027321.1	147	-	106565996	Ssal	NC_027311.1	1685	+
7806	OG1v0000113	N6	0.16284	106582769	Ssal	NC_027321.1	148	-	106565997	Ssal	NC_027311.1	1684	+
7806	OG1v0010182	N6	0.14948000000000003	106582770	Ssal	NC_027321.1	149	+	106565998	Ssal	NC_027311.1	1682	-
7806	OG1v0007055	N6	0.14100000000000001	106582772	Ssal	NC_027321.1	151	-	106566001	Ssal	NC_027311.1	1680	+
7806	OG1v0010109	N6	0.19647	100196826	Ssal	NC_027321.1	152	+	106566002	Ssal	NC_027311.1	1679	-
7806	OG1v0003371	N6	0.14493000000000003	106582605	Ssal	NC_027321.1	153	-	106566000	Ssal	NC_027311.1	1678	+
7806	OG1v0018387	N6	0.15103000000000003	106582794	Ssal	NC_027321.1	156	-	106565984	Ssal	NC_027311.1	1677	+
7806	OG1v0001779	N7	0.16097	106582795	Ssal	NC_027321.1	157	-	106565981	Ssal	NC_027311.1	1675	+
7806	OG1v0001667	N6	0.15512	106582796	Ssal	NC_027321.1	158	-	100195772	Ssal	NC_027311.1	1674	+
7806	OG1v0002946	N6	0.18181999999999998	106582799	Ssal	NC_027321.1	159	-	106565980	Ssal	NC_027311.1	1673	+
7806	OG1v0010846	N6	0.17418	106582798	Ssal	NC_027321.1	161	-	100195496	Ssal	NC_027311.1	1672	+
7806	OG1v0002164	N6	0.18756	100196184	Ssal	NC_027321.1	162	-	106565979	Ssal	NC_027311.1	1670	+
7806	OG1v0002963	N6	0.16018	106582801	Ssal	NC_027321.1	164	-	106565976	Ssal	NC_027311.1	1669	+
7806	OG1v0008065	N6	0.22872	106582802	Ssal	NC_027321.1	165	-	106565977	Ssal	NC_027311.1	1667	+
7806	OG1v0004955	N6	0.16613	106582805	Ssal	NC_027321.1	166	+	106565972	Ssal	NC_027311.1	1666	-
7806	OG1v0010433	N6	0.18153	106582804	Ssal	NC_027321.1	167	-	106565971	Ssal	NC_027311.1	1665	+
7806	OG1v0001797	N6	0.14348000000000002	106582807	Ssal	NC_027321.1	168	+	106565970	Ssal	NC_027311.1	1664	-
7806	OG1v0009605	N6	0.15536000000000003	106582808	Ssal	NC_027321.1	170	-	106565969	Ssal	NC_027311.1	1663	+
7806	OG1v0001626	N6	0.26915	106582812	Ssal	NC_027321.1	171	-	106565967	Ssal	NC_027311.1	1662	+
7806	OG1v0017316	N6	0.22002	106582811	Ssal	NC_027321.1	172	-	106565966	Ssal	NC_027311.1	1660	+
7806	OG1v0016515	N7	0.1281	106582810	Ssal	NC_027321.1	173	-	106565964	Ssal	NC_027311.1	1658	+
7806	OG1v0005370	N6	0.1656	106582809	Ssal	NC_027321.1	174	-	106565960	Ssal	NC_027311.1	1657	+
7806	OG1v0001345	N6	0.18845	106582813	Ssal	NC_027321.1	175	-	106565962	Ssal	NC_027311.1	1656	+
7806	OG1v0003840	N6	0.24170000000000003	106582816	Ssal	NC_027321.1	179	-	106565704	Ssal	NC_027311.1	1655	+
7806	OG1v0004759	N6	0.15294000000000005	106582820	Ssal	NC_027321.1	181	-	106565705	Ssal	NC_027311.1	1654	+
7806	OG1v0001571	N6	0.17804000000000003	106582819	Ssal	NC_027321.1	182	-	106565706	Ssal	NC_027311.1	1653	+
7806	OG1v0009914	N6	0.17838	106582821	Ssal	NC_027321.1	183	+	106565707	Ssal	NC_027311.1	1652	-
7806	OG1v0005037	N4	0.14003000000000002	106582822	Ssal	NC_027321.1	184	-	106565708	Ssal	NC_027311.1	1651	+
7806	OG1v0008772	N6	0.21871000000000004	106582823	Ssal	NC_027321.1	185	-	106565709	Ssal	NC_027311.1	1650	+
7806	OG1v0011691	N6	0.20397	106582824	Ssal	NC_027321.1	186	-	106565937	Ssal	NC_027311.1	1649	+
7806	OG1v0006996	N6	0.23508	106582826	Ssal	NC_027321.1	188	+	106565710	Ssal	NC_027311.1	1648	-
7806	OG1v0006970	N6	0.18028	106582828	Ssal	NC_027321.1	190	+	106565711	Ssal	NC_027311.1	1647	-
7806	OG1v0016755	N6	0.17768	106582829	Ssal	NC_027321.1	191	-	106565712	Ssal	NC_027311.1	1646	+
7806	OG1v0000428	N6	0.15506000000000003	106582832	Ssal	NC_027321.1	193	+	106565713	Ssal	NC_027311.1	1644	-
7806	OG1v0004581	N6	0.19439	106582833	Ssal	NC_027321.1	194	+	106565716	Ssal	NC_027311.1	1642	-
7806	OG1v0004941	N6	0.18158	106582836	Ssal	NC_027321.1	198	+	106565720	Ssal	NC_027311.1	1639	-
7806	OG1v0005754	N6	0.16970000000000002	106582837	Ssal	NC_027321.1	199	+	106565722	Ssal	NC_027311.1	1638	-
7806	OG1v0004754	N6	0.19818	106582838	Ssal	NC_027321.1	202	-	106565723	Ssal	NC_027311.1	1637	+
7806	OG1v0013905	OG	0.1876	106582844	Ssal	NC_027321.1	208	+	106565726	Ssal	NC_027311.1	1635	-
7806	OG1v0003922	N6	0.15188000000000001	106582845	Ssal	NC_027321.1	209	-	106565727	Ssal	NC_027311.1	1634	+
7806	OG1v0013921	N6	0.14602	106582846	Ssal	NC_027321.1	210	-	106565728	Ssal	NC_027311.1	1633	+
7806	OG1v0002214	N6	0.17591000000000004	100380675	Ssal	NC_027321.1	211	-	106565729	Ssal	NC_027311.1	1632	+
7806	OG1v0002507	N6	0.184	106582848	Ssal	NC_027321.1	212	+	106565730	Ssal	NC_027311.1	1631	-
7806	OG1v0004840	N6	0.17627	106582849	Ssal	NC_027321.1	213	+	106565923	Ssal	NC_027311.1	1630	-
7806	OG1v0001225	N6	0.18706	106582851	Ssal	NC_027321.1	214	-	106565731	Ssal	NC_027311.1	1629	+
7806	OG1v0007421	N6	0.21024000000000004	106582850	Ssal	NC_027321.1	215	-	106565732	Ssal	NC_027311.1	1628	+
7806	OG1v0000751	N6	0.18836	106582852	Ssal	NC_027321.1	217	+	106565733	Ssal	NC_027311.1	1627	-
7806	OG1v0001591	N6	0.20179000000000002	106582853	Ssal	NC_027321.1	219	-	106565734	Ssal	NC_027311.1	1626	+
7806	OG1v0007099	N6	0.14971000000000004	106582854	Ssal	NC_027321.1	220	+	106565737	Ssal	NC_027311.1	1624	-
7806	OG1v0004023	N6	0.182	106582857	Ssal	NC_027321.1	221	+	106565742	Ssal	NC_027311.1	1621	-
7806	OG1v0001074	N6	0.22275	106582858	Ssal	NC_027321.1	222	-	106565743	Ssal	NC_027311.1	1620	+
7806	OG1v0001710	N6	0.26408000000000004	106582859	Ssal	NC_027321.1	223	+	106565744	Ssal	NC_027311.1	1619	-
7806	OG1v0002110	N6	0.20416	106582781	Ssal	NC_027321.1	225	+	106565942	Ssal	NC_027311.1	1616	-
7806	OG1v0002255	N6	0.24441000000000004	106582861	Ssal	NC_027321.1	226	+	106565747	Ssal	NC_027311.1	1615	-
7806	OG1v0000476	N6	0.19666	106582863	Ssal	NC_027321.1	228	+	106565749	Ssal	NC_027311.1	1613	-
7806	OG1v0008822	N6	0.16342	106582864	Ssal	NC_027321.1	229	+	106565752	Ssal	NC_027311.1	1612	-
7806	OG1v0001981	N6	0.16776000000000002	106582865	Ssal	NC_027321.1	230	+	106565754	Ssal	NC_027311.1	1610	-
7806	OG1v0000650	N6	0.18884	106582866	Ssal	NC_027321.1	231	-	106565755	Ssal	NC_027311.1	1609	+
7806	OG1v0002209	N6	0.16435	106582868	Ssal	NC_027321.1	233	-	106565756	Ssal	NC_027311.1	1608	+
7806	OG1v0000063	N6	0.16961	106582870	Ssal	NC_027321.1	235	-	106565758	Ssal	NC_027311.1	1605	+
7806	OG1v0014784	N6	0.14854000000000003	106582871	Ssal	NC_027321.1	237	-	106565759	Ssal	NC_027311.1	1604	+
7806	OG1v0002859	N6	0.13007	106582873	Ssal	NC_027321.1	238	-	106565760	Ssal	NC_027311.1	1603	+
7806	OG1v0010478	N6	0.17027	106582874	Ssal	NC_027321.1	239	-	106565762	Ssal	NC_027311.1	1602	+
7806	OG1v0004262	N6	0.20249000000000003	106582875	Ssal	NC_027321.1	240	-	106565764	Ssal	NC_027311.1	1601	+
7806	OG1v0009792	N6	0.15992000000000003	106582876	Ssal	NC_027321.1	242	-	106565767	Ssal	NC_027311.1	1600	+
7806	OG1v0002360	N7	0.18121	106582877	Ssal	NC_027321.1	243	-	106565770	Ssal	NC_027311.1	1597	+
7806	OG1v0002468	N6	0.19499000000000002	106582878	Ssal	NC_027321.1	244	+	106565771	Ssal	NC_027311.1	1595	-
7806	OG1v0004610	N6	0.1986	106582882	Ssal	NC_027321.1	245	+	100194738	Ssal	NC_027311.1	1594	-
7806	OG1v0001430	N6	0.14855000000000002	106582883	Ssal	NC_027321.1	246	-	106565774	Ssal	NC_027311.1	1593	+
7806	OG1v0009519	N6	0.15553000000000003	106582884	Ssal	NC_027321.1	247	-	106565775	Ssal	NC_027311.1	1592	+
7806	OG1v0011273	N6	0.15749000000000005	106582887	Ssal	NC_027321.1	249	+	106565776	Ssal	NC_027311.1	1591	-
7806	OG1v0005876	N6	0.19485	106582888	Ssal	NC_027321.1	250	-	106565780	Ssal	NC_027311.1	1590	+
7806	OG1v0010475	N6	0.1918	106582889	Ssal	NC_027321.1	251	+	106565778	Ssal	NC_027311.1	1589	-
7806	OG1v0000541	N6	0.19775	106582890	Ssal	NC_027321.1	252	-	106565779	Ssal	NC_027311.1	1588	+
7806	OG1v0009607	N6	0.17003000000000001	106582893	Ssal	NC_027321.1	253	-	106565781	Ssal	NC_027311.1	1587	+
7806	OG1v0002401	N6	0.19288	106582895	Ssal	NC_027321.1	254	+	100195450	Ssal	NC_027311.1	1585	-
7806	OG1v0002543	N6	0.19544000000000003	106582896	Ssal	NC_027321.1	255	-	106565783	Ssal	NC_027311.1	1584	+
7806	OG1v0001628	N6	0.17027	106582897	Ssal	NC_027321.1	256	-	106565927	Ssal	NC_027311.1	1583	+
7806	OG1v0002653	N6	0.10942	106582898	Ssal	NC_027321.1	257	-	106565784	Ssal	NC_027311.1	1582	+
7806	OG1v0002800	N6	0.2026	106582901	Ssal	NC_027321.1	258	-	106565785	Ssal	NC_027311.1	1581	+
7806	OG1v0001704	N6	0.20089	106582900	Ssal	NC_027321.1	259	-	106565788	Ssal	NC_027311.1	1580	+
7806	OG1v0000725	N6	0.1428	106582903	Ssal	NC_027321.1	260	-	106565789	Ssal	NC_027311.1	1579	+
7806	OG1v0001664	N4	0.26966	106582904	Ssal	NC_027321.1	261	+	106565791	Ssal	NC_027311.1	1578	-
7806	OG1v0001294	N6	0.20715	106582905	Ssal	NC_027321.1	262	-	106565793	Ssal	NC_027311.1	1577	+
7806	OG1v0001485	N6	0.17676000000000003	106582906	Ssal	NC_027321.1	263	+	106565794	Ssal	NC_027311.1	1576	-
7806	OG1v0000693	N4	0.23850000000000002	100136421	Ssal	NC_027321.1	264	+	106565797	Ssal	NC_027311.1	1573	+
7806	OG1v0005339	N6	0.22318	106582908	Ssal	NC_027321.1	266	-	106565795	Ssal	NC_027311.1	1575	-
7806	OG1v0002114	N6	0.20881000000000002	100195745	Ssal	NC_027321.1	267	+	106565946	Ssal	NC_027311.1	1572	-
7806	OG1v0002236	N6	0.16897	106582912	Ssal	NC_027321.1	268	+	106565798	Ssal	NC_027311.1	1571	-
7806	OG1v0002422	N6	0.21231000000000003	106582913	Ssal	NC_027321.1	270	-	106565802	Ssal	NC_027311.1	1569	+
7806	OG1v0015454	N6	0.21289000000000002	106582792	Ssal	NC_027321.1	271	+	106565947	Ssal	NC_027311.1	1568	-
7806	OG1v0002071	N6	0.20869000000000001	106582915	Ssal	NC_027321.1	272	-	106565804	Ssal	NC_027311.1	1567	+
7806	OG1v0002707	N6	0.17615	106582916	Ssal	NC_027321.1	273	+	106565805	Ssal	NC_027311.1	1566	-
7806	OG1v0005934	N6	0.18984	106582918	Ssal	NC_027321.1	275	+	106565806	Ssal	NC_027311.1	1564	-
7806	OG1v0010324	N6	0.17164000000000001	106582919	Ssal	NC_027321.1	277	+	106565949	Ssal	NC_027311.1	1561	-
7806	OG1v0001565	N6	0.17411000000000001	106582920	Ssal	NC_027321.1	278	+	106565807	Ssal	NC_027311.1	1560	-
7806	OG1v0000983	N6	0.17729000000000003	100380825	Ssal	NC_027321.1	279	+	100195187	Ssal	NC_027311.1	1559	-
7806	OG1v0003021	N6	0.21962	106582923	Ssal	NC_027321.1	280	+	106565809	Ssal	NC_027311.1	1558	-
7806	OG1v0012763	N6	0.15343000000000004	106582921	Ssal	NC_027321.1	281	-	106565811	Ssal	NC_027311.1	1557	+
7806	OG1v0000492	N6	0.19407	100194763	Ssal	NC_027321.1	282	+	106565813	Ssal	NC_027311.1	1555	-
7806	OG1v0000275	N6	0.20490000000000003	100195507	Ssal	NC_027321.1	283	+	106565814	Ssal	NC_027311.1	1554	-
7806	OG1v0005071	N6	0.22783	106582924	Ssal	NC_027321.1	284	+	106565817	Ssal	NC_027311.1	1552	-
7806	OG1v0000327	N6	0.17975000000000002	106582926	Ssal	NC_027321.1	286	-	106565818	Ssal	NC_027311.1	1551	+
7806	OG1v0007180	N6	0.15874000000000005	106582927	Ssal	NC_027321.1	287	+	106565820	Ssal	NC_027311.1	1550	-
7806	OG1v0001372	N6	0.19466999999999998	106582928	Ssal	NC_027321.1	288	+	106565821	Ssal	NC_027311.1	1549	-
7806	OG1v0004868	N6	0.16116	106582936	Ssal	NC_027321.1	292	-	106565822	Ssal	NC_027311.1	1548	+
7806	OG1v0006292	N6	0.2238	106582935	Ssal	NC_027321.1	294	-	106565824	Ssal	NC_027311.1	1547	+
7806	OG1v0006917	N6	0.17465	106582933	Ssal	NC_027321.1	295	-	106565826	Ssal	NC_027311.1	1546	+
7806	OG1v0000485	N6	0.17547000000000001	100195900	Ssal	NC_027321.1	296	-	106565827	Ssal	NC_027311.1	1545	+
7806	OG1v0001474	N6	0.1838	106583046	Ssal	NC_027321.1	297	-	106565828	Ssal	NC_027311.1	1544	+
7806	OG1v0011597	N6	0.15399000000000004	106583042	Ssal	NC_027321.1	300	+	106565831	Ssal	NC_027311.1	1542	-
7806	OG1v0000298	N6	0.16115	106583040	Ssal	NC_027321.1	301	+	106565834	Ssal	NC_027311.1	1541	-
7806	OG1v0005276	N2	0.13	106583036	Ssal	NC_027321.1	302	-	106565835	Ssal	NC_027311.1	1540	+
7806	OG1v0008762	N6	0.17657	106583035	Ssal	NC_027321.1	303	+	106565836	Ssal	NC_027311.1	1539	-
7806	OG1v0004588	N6	0.16785	106583034	Ssal	NC_027321.1	304	-	106565837	Ssal	NC_027311.1	1538	+
7806	OG1v0005802	N6	0.18813	106583033	Ssal	NC_027321.1	305	-	106565838	Ssal	NC_027311.1	1537	+
7806	OG1v0008267	N6	0.19394000000000003	106583032	Ssal	NC_027321.1	306	+	106565931	Ssal	NC_027311.1	1536	-
7806	OG1v0002215	N6	0.21280000000000002	106583030	Ssal	NC_027321.1	307	+	106565841	Ssal	NC_027311.1	1534	-
7806	OG1v0001690	N6	0.17101000000000002	106583028	Ssal	NC_027321.1	308	+	106565842	Ssal	NC_027311.1	1533	-
7806	OG1v0005560	N6	0.16791000000000003	106583026	Ssal	NC_027321.1	309	+	106565843	Ssal	NC_027311.1	1532	-
7806	OG1v0006136	N6	0.20574000000000003	106583025	Ssal	NC_027321.1	310	+	106565847	Ssal	NC_027311.1	1530	-
7806	OG1v0005577	N6	0.15327000000000002	106583024	Ssal	NC_027321.1	311	-	106565845	Ssal	NC_027311.1	1529	+
7806	OG1v0011094	N4	0.32263	100196455	Ssal	NC_027321.1	312	+	106565933	Ssal	NC_027311.1	1528	-
7806	OG1v0007761	N6	0.20337	106582942	Ssal	NC_027321.1	313	-	106565848	Ssal	NC_027311.1	1524	+
7806	OG1v0000607	N7	0.19707	106582941	Ssal	NC_027321.1	314	+	106565849	Ssal	NC_027311.1	1522	-
7806	OG1v0006038	N6	0.17787	106583021	Ssal	NC_027321.1	315	+	106565852	Ssal	NC_027311.1	1521	-
7806	OG1v0001476	N7	0.18311	106583020	Ssal	NC_027321.1	316	-	106565854	Ssal	NC_027311.1	1519	+
7806	OG1v0004717	N6	0.19394000000000003	106583019	Ssal	NC_027321.1	317	+	106565856	Ssal	NC_027311.1	1517	-
7806	OG1v0013533	N6	0.26443	106583017	Ssal	NC_027321.1	319	+	106565857	Ssal	NC_027311.1	1516	-
7806	OG1v0000237	N6	0.17636000000000002	106583015	Ssal	NC_027321.1	320	-	106565858	Ssal	NC_027311.1	1515	+
7806	OG1v0006939	N6	0.19585	106583014	Ssal	NC_027321.1	321	+	106565859	Ssal	NC_027311.1	1514	-
7806	OG1v0010250	N6	0.10563000000000002	106583016	Ssal	NC_027321.1	322	-	100306723	Ssal	NC_027311.1	1513	+
7806	OG1v0005846	N6	0.18046	106583012	Ssal	NC_027321.1	324	-	106565861	Ssal	NC_027311.1	1511	+
7806	OG1v0009668	N4	0.27505	106583011	Ssal	NC_027321.1	325	+	106565863	Ssal	NC_027311.1	1510	-
7806	OG1v0004870	N6	0.19914	106583010	Ssal	NC_027321.1	326	-	106565865	Ssal	NC_027311.1	1508	+
7806	OG1v0001368	N6	0.16846000000000003	106583009	Ssal	NC_027321.1	327	+	106565867	Ssal	NC_027311.1	1507	-
7806	OG1v0001332	N6	0.18371	106583006	Ssal	NC_027321.1	328	+	106565868	Ssal	NC_027311.1	1506	-
7806	OG1v0003974	N6	0.20376000000000002	106583007	Ssal	NC_027321.1	329	-	100380857	Ssal	NC_027311.1	1504	+
7806	OG1v0009508	N6	0.21798000000000003	106583004	Ssal	NC_027321.1	330	+	106565871	Ssal	NC_027311.1	1503	-
7806	OG1v0001479	N6	0.18876	100380579	Ssal	NC_027321.1	331	+	106565872	Ssal	NC_027311.1	1502	-
7806	OG1v0000141	N6	0.28316	106583003	Ssal	NC_027321.1	332	+	106565874	Ssal	NC_027311.1	1501	-
7806	OG1v0001254	N6	0.20037	106583002	Ssal	NC_027321.1	333	-	106565877	Ssal	NC_027311.1	1500	+
7806	OG1v0000762	N6	0.18752	106583001	Ssal	NC_027321.1	334	-	106565878	Ssal	NC_027311.1	1499	+
7806	OG1v0007071	N6	0.19353	106583000	Ssal	NC_027321.1	335	+	106565881	Ssal	NC_027311.1	1496	-
7806	OG1v0001774	N7	0.18231999999999998	106582998	Ssal	NC_027321.1	336	+	100380455	Ssal	NC_027311.1	1495	-
7806	OG1v0007729	N6	0.21219000000000002	106582999	Ssal	NC_027321.1	337	+	106565882	Ssal	NC_027311.1	1494	-
7806	OG1v0001360	N6	0.18539	106582997	Ssal	NC_027321.1	338	+	106565951	Ssal	NC_027311.1	1493	-
7806	OG1v0007491	N6	0.19755	106582994	Ssal	NC_027321.1	340	-	106565884	Ssal	NC_027311.1	1491	+
7806	OG1v0005792	N6	0.17896000000000004	106582993	Ssal	NC_027321.1	341	-	106565886	Ssal	NC_027311.1	1490	+
7806	OG1v0004785	N6	0.18461999999999998	106582990	Ssal	NC_027321.1	342	-	106565887	Ssal	NC_027311.1	1489	+
7806	OG1v0008384	N6	0.17344000000000004	106582992	Ssal	NC_027321.1	343	-	106565889	Ssal	NC_027311.1	1488	+
7806	OG1v0000324	N6	0.18266999999999997	100194947	Ssal	NC_027321.1	344	+	106565890	Ssal	NC_027311.1	1486	-
7806	OG1v0003315	N0	0.6740799999999999	106582948	Ssal	NC_027321.1	345	-	106565952	Ssal	NC_027311.1	1485	+
7806	OG1v0010777	N6	0.22002	106582938	Ssal	NC_027321.1	347	+	106565893	Ssal	NC_027311.1	1484	-
7806	OG1v0002864	N6	0.18711999999999998	106582988	Ssal	NC_027321.1	348	-	106565891	Ssal	NC_027311.1	1483	+
7806	OG1v0000015	N6	0.16126000000000001	106582986	Ssal	NC_027321.1	349	+	106565894	Ssal	NC_027311.1	1482	-
7806	OG1v0001105	N6	0.24971000000000004	106582984	Ssal	NC_027321.1	350	+	106565895	Ssal	NC_027311.1	1481	-
7806	OG1v0001860	N6	0.15985000000000002	106582983	Ssal	NC_027321.1	351	-	100380445	Ssal	NC_027311.1	1480	+
7806	OG1v0005644	N6	0.19035	106582980	Ssal	NC_027321.1	354	-	106565897	Ssal	NC_027311.1	1478	+
7806	OG1v0001211	N6	0.15446000000000004	106582978	Ssal	NC_027321.1	355	-	106565900	Ssal	NC_027311.1	1477	+
7806	OG1v0000221	N6	0.15579000000000004	106582976	Ssal	NC_027321.1	356	-	106565902	Ssal	NC_027311.1	1475	+
7806	OG1v0001911	N4	0.16358	106582975	Ssal	NC_027321.1	357	-	106565904	Ssal	NC_027311.1	1474	+
7806	OG1v0012123	N6	0.28251000000000004	100195597	Ssal	NC_027321.1	359	-	106565905	Ssal	NC_027311.1	1473	+
7806	OG1v0007595	N6	0.22043000000000001	106582973	Ssal	NC_027321.1	360	-	106565906	Ssal	NC_027311.1	1472	+
7806	OG1v0005947	N6	0.17868	106582972	Ssal	NC_027321.1	361	-	106565907	Ssal	NC_027311.1	1471	+
7806	OG1v0000186	N4	0.19011999999999998	106582968	Ssal	NC_027321.1	362	+	106565908	Ssal	NC_027311.1	1469	-
7806	OG1v0003593	N6	0.15013	106582965	Ssal	NC_027321.1	364	+	106565957	Ssal	NC_027311.1	1467	+
7806	OG1v0011315	N6	0.16216	106582962	Ssal	NC_027321.1	366	+	106565958	Ssal	NC_027311.1	1466	-
7806	OG1v0007228	N6	0.19983	106582961	Ssal	NC_027321.1	367	-	106565909	Ssal	NC_027311.1	1465	+
7806	OG1v0001212	N6	0.14865	106582958	Ssal	NC_027321.1	368	-	106565910	Ssal	NC_027311.1	1464	+
7806	OG1v0006422	N6	0.14898000000000003	106582960	Ssal	NC_027321.1	369	+	106565911	Ssal	NC_027311.1	1463	-
7806	OG1v0000682	N6	0.1849	106582957	Ssal	NC_027321.1	370	+	106565913	Ssal	NC_027311.1	1461	-
7806	OG1v0000175	OG	0.21368	106582955	Ssal	NC_027321.1	371	-	106565914	Ssal	NC_027311.1	1460	+
7806	OG1v0005282	N6	0.11443	106582956	Ssal	NC_027321.1	372	+	106565916	Ssal	NC_027311.1	1457	-
7806	OG1v0006540	N6	0.15691000000000005	100136349	Ssal	NC_027321.1	373	-	100286560	Ssal	NC_027311.1	1459	+
7806	OG1v0000466	N6	0.10782000000000001	106583049	Ssal	NC_027321.1	374	-	100136928	Ssal	NC_027311.1	1458	+
7806	OG1v0006012	N6	0.18411999999999998	100380427	Ssal	NC_027321.1	376	-	106565918	Ssal	NC_027311.1	1455	+
7806	OG1v0005590	N6	0.16903	106583048	Ssal	NC_027321.1	377	+	106565959	Ssal	NC_027311.1	1454	-
7806	OG1v0005694	N6	0.14289000000000002	106583051	Ssal	NC_027321.1	378	+	106565700	Ssal	NC_027311.1	1453	-
7806	OG1v0008668	N6	0.20496000000000003	106583139	Ssal	NC_027321.1	380	-	106565694	Ssal	NC_027311.1	1449	+
7806	OG1v0008886	N6	0.22356	106583138	Ssal	NC_027321.1	381	-	106565693	Ssal	NC_027311.1	1448	+
7806	OG1v0008911	N6	0.14724000000000004	106583123	Ssal	NC_027321.1	396	+	106565616	Ssal	NC_027311.1	1444	-
7806	OG1v0000288	N4	0.29277000000000003	106583122	Ssal	NC_027321.1	397	-	106565619	Ssal	NC_027311.1	1441	+
7806	OG1v0010256	N4	0.24523000000000003	100195665	Ssal	NC_027321.1	398	+	106565620	Ssal	NC_027311.1	1440	-
7806	OG1v0004950	N6	0.14994000000000005	106583120	Ssal	NC_027321.1	399	+	106565622	Ssal	NC_027311.1	1439	-
7806	OG1v0000915	N6	0.14447000000000002	106583121	Ssal	NC_027321.1	400	-	106565623	Ssal	NC_027311.1	1438	+
7806	OG1v0008597	N6	0.18764999999999998	106583117	Ssal	NC_027321.1	402	-	106565625	Ssal	NC_027311.1	1437	+
7806	OG1v0006184	N6	0.26364	106583114	Ssal	NC_027321.1	403	-	106565626	Ssal	NC_027311.1	1436	+
7806	OG1v0009769	N6	0.18709	106583111	Ssal	NC_027321.1	404	+	106565629	Ssal	NC_027311.1	1435	-
7806	OG1v0009801	N6	0.18963	106583110	Ssal	NC_027321.1	405	-	106565630	Ssal	NC_027311.1	1433	+
7806	OG1v0011800	N6	0.17832	106583109	Ssal	NC_027321.1	406	-	106565633	Ssal	NC_027311.1	1432	+
7806	OG1v0012886	N6	0.20944000000000004	106583108	Ssal	NC_027321.1	407	-	106565632	Ssal	NC_027311.1	1431	+
7806	OG1v0010948	N6	0.21309000000000003	100195126	Ssal	NC_027321.1	408	-	106565634	Ssal	NC_027311.1	1430	+
7806	OG1v0000015	N6	0.20018	106583107	Ssal	NC_027321.1	409	+	106565635	Ssal	NC_027311.1	1429	-
7806	OG1v0007904	N6	0.17348000000000002	106583106	Ssal	NC_027321.1	410	-	106565636	Ssal	NC_027311.1	1428	+
7806	OG1v0006951	N6	0.18114	106583105	Ssal	NC_027321.1	411	-	106565637	Ssal	NC_027311.1	1427	+
7806	OG1v0006380	N6	0.14398000000000002	106583104	Ssal	NC_027321.1	412	+	106565639	Ssal	NC_027311.1	1423	-
7806	OG1v0002199	N6	0.19086	106583103	Ssal	NC_027321.1	413	+	106565640	Ssal	NC_027311.1	1422	-
7806	OG1v0008135	N6	0.17515	106583102	Ssal	NC_027321.1	414	-	100196274	Ssal	NC_027311.1	1421	+
7806	OG1v0003549	N6	0.18678	106583101	Ssal	NC_027321.1	415	-	100196665	Ssal	NC_027311.1	1420	+
7806	OG1v0013828	N6	0.30469999999999997	106583065	Ssal	NC_027321.1	416	+	106565643	Ssal	NC_027311.1	1419	-
7806	OG1v0006534	N6	0.1975	100217353	Ssal	NC_027321.1	418	-	100194568	Ssal	NC_027311.1	1416	+
7806	OG1v0011021	N6	0.17128000000000002	106583064	Ssal	NC_027321.1	419	-	106565645	Ssal	NC_027311.1	1415	+
7806	OG1v0001551	N6	0.19221000000000002	106583063	Ssal	NC_027321.1	422	-	106565647	Ssal	NC_027311.1	1412	+
7806	OG1v0011128	N6	0.20919000000000001	106583062	Ssal	NC_027321.1	423	-	106565648	Ssal	NC_027311.1	1411	+
7806	OG1v0005295	N6	0.15353000000000003	106583098	Ssal	NC_027321.1	424	-	100286497	Ssal	NC_027311.1	1410	+
7806	OG1v0003867	N6	0.24000000000000002	106583097	Ssal	NC_027321.1	425	-	106565650	Ssal	NC_027311.1	1409	+
7806	OG1v0006353	N4	0.19204000000000002	106583096	Ssal	NC_027321.1	426	+	106565651	Ssal	NC_027311.1	1408	-
7806	OG1v0000507	N6	0.19748000000000002	106583093	Ssal	NC_027321.1	427	+	106565652	Ssal	NC_027311.1	1407	-
7806	OG1v0005569	N6	0.21590000000000004	106583092	Ssal	NC_027321.1	429	-	106565654	Ssal	NC_027311.1	1406	+
7806	OG1v0005749	N6	0.18852	106583088	Ssal	NC_027321.1	432	+	106565655	Ssal	NC_027311.1	1403	-
7806	OG1v0002903	N6	0.16089	106583086	Ssal	NC_027321.1	433	-	106565656	Ssal	NC_027311.1	1402	+
7806	OG1v0009238	N7	0.29714	106583085	Ssal	NC_027321.1	434	-	106565657	Ssal	NC_027311.1	1401	+
7806	OG1v0001125	N6	0.22293000000000002	106583084	Ssal	NC_027321.1	435	-	106565658	Ssal	NC_027311.1	1400	+
7806	OG1v0000322	N6	0.14136	106583082	Ssal	NC_027321.1	437	+	106565661	Ssal	NC_027311.1	1399	-
7806	OG1v0001048	N6	0.13684000000000002	106583081	Ssal	NC_027321.1	438	+	106565664	Ssal	NC_027311.1	1398	-
7806	OG1v0002104	N6	0.25416	106583075	Ssal	NC_027321.1	442	-	106565667	Ssal	NC_027311.1	1394	+
7806	OG1v0006003	N6	0.21612	106583074	Ssal	NC_027321.1	443	+	106565668	Ssal	NC_027311.1	1393	-
7806	OG1v0000115	N6	0.20418	100196762	Ssal	NC_027321.1	444	+	106565669	Ssal	NC_027311.1	1392	-
7806	OG1v0000917	N6	0.15297000000000002	106583073	Ssal	NC_027321.1	445	-	106565670	Ssal	NC_027311.1	1391	+
7806	OG1v0002535	N6	0.12300000000000001	106583055	Ssal	NC_027321.1	446	+	106565671	Ssal	NC_027311.1	1390	-
7806	OG1v0002270	N6	0.13129000000000002	106583072	Ssal	NC_027321.1	447	-	106565672	Ssal	NC_027311.1	1389	+
7806	OG1v0003783	N6	0.18446	106583070	Ssal	NC_027321.1	448	+	106565673	Ssal	NC_027311.1	1388	-
7806	OG1v0007331	N6	0.20741000000000004	106583071	Ssal	NC_027321.1	449	-	106565674	Ssal	NC_027311.1	1387	+
7806	OG1v0011226	N6	0.19461	106583069	Ssal	NC_027321.1	450	+	106565676	Ssal	NC_027311.1	1386	-
7806	OG1v0005155	N6	0.18458	100195433	Ssal	NC_027321.1	451	-	106565677	Ssal	NC_027311.1	1385	+
7806	OG1v0009263	N6	0.13268	106583068	Ssal	NC_027321.1	452	-	100195781	Ssal	NC_027311.1	1384	+
7806	OG1v0012656	N6	0.18945	106583060	Ssal	NC_027321.1	453	-	106565679	Ssal	NC_027311.1	1382	+
7806	OG1v0000188	N6	0.15716000000000002	106583067	Ssal	NC_027321.1	454	-	106565515	Ssal	NC_027311.1	1375	+
7806	OG1v0001883	N4	0.18299	106583241	Ssal	NC_027321.1	455	+	106565516	Ssal	NC_027311.1	1374	-
7806	OG1v0000677	N6	0.11284	106583239	Ssal	NC_027321.1	456	+	106565517	Ssal	NC_027311.1	1373	-
7806	OG1v0001124	N0	0.26930000000000004	106583240	Ssal	NC_027321.1	457	-	106565518	Ssal	NC_027311.1	1372	+
7806	OG1v0012295	N6	0.23390000000000002	106583237	Ssal	NC_027321.1	459	+	106565520	Ssal	NC_027311.1	1370	-
7806	OG1v0003190	N6	0.14407	106583234	Ssal	NC_027321.1	460	+	106565522	Ssal	NC_027311.1	1368	-
7806	OG1v0014133	N6	0.35783	106583229	Ssal	NC_027321.1	462	-	100270812	Ssal	NC_027311.1	1367	+
7806	OG1v0010820	N6	0.22636	100196604	Ssal	NC_027321.1	463	-	106565525	Ssal	NC_027311.1	1366	+
7806	OG1v0017679	N7	0.18576	106583230	Ssal	NC_027321.1	464	+	106565527	Ssal	NC_027311.1	1365	-
7806	OG1v0002598	N6	0.17364000000000002	100306792	Ssal	NC_027321.1	467	+	106565528	Ssal	NC_027311.1	1362	-
7806	OG1v0000905	N6	0.21947000000000003	106583226	Ssal	NC_027321.1	468	-	106565529	Ssal	NC_027311.1	1360	+
7806	OG1v0002058	N4	0.21606000000000003	106583147	Ssal	NC_027321.1	469	+	106565607	Ssal	NC_027311.1	1359	-
7806	OG1v0001550	N6	0.14595000000000002	106583225	Ssal	NC_027321.1	470	+	106565530	Ssal	NC_027311.1	1358	-
7806	OG1v0000410	N6	0.13997	100196740	Ssal	NC_027321.1	471	-	106565531	Ssal	NC_027311.1	1357	+
7806	OG1v0009226	N6	0.14714000000000002	106583224	Ssal	NC_027321.1	472	-	100195178	Ssal	NC_027311.1	1356	+
7806	OG1v0001201	N4	0.19925	106583221	Ssal	NC_027321.1	473	+	106565533	Ssal	NC_027311.1	1354	-
7806	OG1v0006537	N6	0.14575000000000002	106583223	Ssal	NC_027321.1	475	-	106565535	Ssal	NC_027311.1	1353	+
7806	OG1v0001030	N6	0.2026	106583220	Ssal	NC_027321.1	476	+	106565537	Ssal	NC_027311.1	1352	-
7806	OG1v0002090	N6	0.20565	106583219	Ssal	NC_027321.1	477	+	106565538	Ssal	NC_027311.1	1351	-
7806	OG1v0010760	N6	0.22997	106583217	Ssal	NC_027321.1	478	+	106565600	Ssal	NC_027311.1	1350	-
7806	OG1v0002110	N6	0.24655000000000002	106583146	Ssal	NC_027321.1	479	-	106565540	Ssal	NC_027311.1	1349	+
7806	OG1v0001474	N6	0.17853000000000002	106583215	Ssal	NC_027321.1	482	+	106565544	Ssal	NC_027311.1	1345	-
7806	OG1v0000485	N6	0.18713	106583214	Ssal	NC_027321.1	483	+	106565545	Ssal	NC_027311.1	1344	-
7806	OG1v0016069	N6	0.16579000000000002	106583211	Ssal	NC_027321.1	485	+	106565546	Ssal	NC_027311.1	1342	-
7806	OG1v0005994	N6	0.15757000000000002	106583210	Ssal	NC_027321.1	487	-	100195318	Ssal	NC_027311.1	1341	+
7806	OG1v0001372	N6	0.19947	106583208	Ssal	NC_027321.1	489	-	106565550	Ssal	NC_027311.1	1339	+
7806	OG1v0010821	N6	0.19596000000000002	106583207	Ssal	NC_027321.1	490	-	106565551	Ssal	NC_027311.1	1338	+
7806	OG1v0000327	N6	0.1636	106583206	Ssal	NC_027321.1	491	+	106565552	Ssal	NC_027311.1	1337	-
7806	OG1v0001273	N6	0.17539000000000002	106583204	Ssal	NC_027321.1	492	+	106565555	Ssal	NC_027311.1	1335	-
7806	OG1v0000275	N6	0.17565	106583201	Ssal	NC_027321.1	493	-	106565557	Ssal	NC_027311.1	1334	+
7806	OG1v0000983	N6	0.20259000000000002	106583199	Ssal	NC_027321.1	496	-	106565561	Ssal	NC_027311.1	1329	+
7806	OG1v0001565	N6	0.20746000000000003	100195403	Ssal	NC_027321.1	497	-	106565564	Ssal	NC_027311.1	1328	+
7806	OG1v0002903	N4	0.25714	106583198	Ssal	NC_027321.1	498	+	106565603	Ssal	NC_027311.1	1327	-
7806	OG1v0012263	N6	0.2207	106583196	Ssal	NC_027321.1	499	-	106565563	Ssal	NC_027311.1	1326	+
7806	OG1v0004146	N6	0.16641000000000003	106583145	Ssal	NC_027321.1	500	-	106565565	Ssal	NC_027311.1	1325	+
7806	OG1v0001413	N6	0.15401000000000004	106583194	Ssal	NC_027321.1	501	-	106565567	Ssal	NC_027311.1	1324	+
7806	OG1v0000115	N6	0.18064999999999998	106583193	Ssal	NC_027321.1	502	-	100217348	Ssal	NC_027311.1	1322	+
7806	OG1v0001361	N6	0.17371000000000003	106583192	Ssal	NC_027321.1	503	-	106565568	Ssal	NC_027311.1	1321	+
7806	OG1v0009322	N6	0.19802	106583191	Ssal	NC_027321.1	504	-	106565571	Ssal	NC_027311.1	1319	+
7806	OG1v0002400	N6	0.18569	106583189	Ssal	NC_027321.1	505	+	106565570	Ssal	NC_027311.1	1318	-
7806	OG1v0005504	N6	0.20828000000000002	106583188	Ssal	NC_027321.1	506	+	100380707	Ssal	NC_027311.1	1317	-
7806	OG1v0003236	N6	0.19763	106583187	Ssal	NC_027321.1	507	+	106565575	Ssal	NC_027311.1	1315	-
7806	OG1v0000408	N6	0.23373000000000002	106583186	Ssal	NC_027321.1	508	+	106565576	Ssal	NC_027311.1	1314	-
7806	OG1v0010689	N6	0.21185	100194925	Ssal	NC_027321.1	509	+	106565577	Ssal	NC_027311.1	1313	-
7806	OG1v0010776	N6	0.22563	106583185	Ssal	NC_027321.1	510	+	106565611	Ssal	NC_027311.1	1312	-
7806	OG1v0015521	N7	0.27331000000000005	106583184	Ssal	NC_027321.1	511	+	106565578	Ssal	NC_027311.1	1311	-
7806	OG1v0002733	N6	0.17143000000000003	106583183	Ssal	NC_027321.1	512	+	106565580	Ssal	NC_027311.1	1309	-
7806	OG1v0001241	N6	0.26586000000000004	106583182	Ssal	NC_027321.1	513	-	106565581	Ssal	NC_027311.1	1308	+
7806	OG1v0006056	N6	0.23231000000000002	106583181	Ssal	NC_027321.1	514	-	106565582	Ssal	NC_027311.1	1307	+
7806	OG1v0001489	N6	0.17433	106583180	Ssal	NC_027321.1	515	-	106565583	Ssal	NC_027311.1	1306	+
7806	OG1v0001559	N6	0.20048000000000002	106583179	Ssal	NC_027321.1	516	+	106565585	Ssal	NC_027311.1	1303	-
7806	OG1v0001323	N6	0.25968	106583178	Ssal	NC_027321.1	517	+	106565586	Ssal	NC_027311.1	1302	-
7806	OG1v0005524	N6	0.19537	106583177	Ssal	NC_027321.1	518	-	106565588	Ssal	NC_027311.1	1301	+
7806	OG1v0001057	N6	0.25535	106583176	Ssal	NC_027321.1	519	+	106565589	Ssal	NC_027311.1	1299	-
7806	OG1v0000979	N6	0.18805	106583174	Ssal	NC_027321.1	520	+	106565590	Ssal	NC_027311.1	1298	-
7806	OG1v0000164	N6	0.16231	106583173	Ssal	NC_027321.1	521	+	106565592	Ssal	NC_027311.1	1297	-
7806	OG1v0006280	N6	0.21429000000000004	106583172	Ssal	NC_027321.1	522	+	106565593	Ssal	NC_027311.1	1296	-
7806	OG1v0003273	N3	0.55203	106583149	Ssal	NC_027321.1	523	-	106565596	Ssal	NC_027311.1	1295	+
7806	OG1v0000051	N6	0.15988000000000002	106583170	Ssal	NC_027321.1	524	+	106565594	Ssal	NC_027311.1	1294	-
7806	OG1v0015468	N6	0.2111	106583169	Ssal	NC_027321.1	525	-	106565597	Ssal	NC_027311.1	1293	+
7806	OG1v0010331	N6	0.20134000000000002	106583167	Ssal	NC_027321.1	527	-	106565477	Ssal	NC_027311.1	1291	+
7806	OG1v0000476	N6	0.19211	106583165	Ssal	NC_027321.1	528	-	106565476	Ssal	NC_027311.1	1290	+
7806	OG1v0007711	N7	0.34315999999999997	106583163	Ssal	NC_027321.1	530	+	106565475	Ssal	NC_027311.1	1288	-
7806	OG1v0002255	N6	0.21111000000000002	106583162	Ssal	NC_027321.1	531	-	106565474	Ssal	NC_027311.1	1287	+
7806	OG1v0007247	N6	0.23295000000000002	106583159	Ssal	NC_027321.1	534	+	106565472	Ssal	NC_027311.1	1285	-
7806	OG1v0010405	N6	0.17090000000000002	106583158	Ssal	NC_027321.1	535	+	106565469	Ssal	NC_027311.1	1284	-
7806	OG1v0001923	N6	0.18008	106583141	Ssal	NC_027321.1	537	-	106565466	Ssal	NC_027311.1	1283	+
7806	OG1v0000372	N6	0.14525000000000002	106583304	Ssal	NC_027321.1	540	+	106565464	Ssal	NC_027311.1	1282	-
7806	OG1v0003264	N6	0.15748000000000004	100196331	Ssal	NC_027321.1	541	-	106565465	Ssal	NC_027311.1	1281	+
7806	OG1v0009673	N6	0.13482	106583303	Ssal	NC_027321.1	542	-	106565463	Ssal	NC_027311.1	1280	+
7806	OG1v0000108	N6	0.19604000000000002	106583300	Ssal	NC_027321.1	543	+	106565462	Ssal	NC_027311.1	1279	-
7806	OG1v0002387	N6	0.18496	100194451	Ssal	NC_027321.1	545	+	100196637	Ssal	NC_027311.1	1278	-
7806	OG1v0002974	N6	0.11553000000000001	100194452	Ssal	NC_027321.1	546	+	100194446	Ssal	NC_027311.1	1277	-
7806	OG1v0002676	N6	0.18288	106583298	Ssal	NC_027321.1	547	+	106565461	Ssal	NC_027311.1	1276	-
7806	OG1v0016942	N6	0.23043000000000002	106583250	Ssal	NC_027321.1	548	+	100194447	Ssal	NC_027311.1	1275	-
7806	OG1v0003551	N6	0.17553000000000002	100194454	Ssal	NC_027321.1	549	+	100194448	Ssal	NC_027311.1	1274	-
7806	OG1v0002702	N7	0.16209	100194455	Ssal	NC_027321.1	550	+	100194449	Ssal	NC_027311.1	1273	-
7806	OG1v0003277	N8	0.14046000000000003	100196593	Ssal	NC_027321.1	551	+	100196638	Ssal	NC_027311.1	1272	-
7806	OG1v0002714	N7	0.14568	100194456	Ssal	NC_027321.1	552	+	100196592	Ssal	NC_027311.1	1271	-
7806	OG1v0002983	N8	0.10332000000000001	100196639	Ssal	NC_027321.1	553	+	100194450	Ssal	NC_027311.1	1270	-
7806	OG1v0001249	N6	0.13523000000000002	106583293	Ssal	NC_027321.1	556	-	106565455	Ssal	NC_027311.1	1267	+
7806	OG1v0009360	N6	0.20587	106583291	Ssal	NC_027321.1	557	+	106565453	Ssal	NC_027311.1	1266	-
7806	OG1v0004033	N7	0.22242	106583288	Ssal	NC_027321.1	558	-	106565452	Ssal	NC_027311.1	1265	+
7806	OG1v0001438	N6	0.21553000000000003	106583289	Ssal	NC_027321.1	559	+	101448059	Ssal	NC_027311.1	1264	-
7806	OG1v0001512	N6	0.19142	106583287	Ssal	NC_027321.1	560	-	106565449	Ssal	NC_027311.1	1261	+
7806	OG1v0009012	N6	0.19198	106583286	Ssal	NC_027321.1	562	-	106565448	Ssal	NC_027311.1	1260	+
7806	OG1v0000396	N6	0.15427000000000002	106583285	Ssal	NC_027321.1	563	+	106565447	Ssal	NC_027311.1	1259	-
7806	OG1v0005920	N6	0.19104000000000002	106583283	Ssal	NC_027321.1	565	+	106565446	Ssal	NC_027311.1	1258	-
7806	OG1v0009758	N6	0.24684000000000003	106583247	Ssal	NC_027321.1	566	+	106565444	Ssal	NC_027311.1	1257	-
7806	OG1v0002900	N6	0.21278000000000002	106583252	Ssal	NC_027321.1	568	+	106565443	Ssal	NC_027311.1	1256	-
7806	OG1v0000991	N6	0.26977	106583281	Ssal	NC_027321.1	569	-	106565442	Ssal	NC_027311.1	1255	+
7806	OG1v0008745	N6	0.18805	100380606	Ssal	NC_027321.1	570	-	106565440	Ssal	NC_027311.1	1253	+
7806	OG1v0000022	N3	0.21790000000000004	100380681	Ssal	NC_027321.1	571	-	106565439	Ssal	NC_027311.1	1251	-
7806	OG1v0001324	N6	0.17471000000000003	106583277	Ssal	NC_027321.1	573	-	106565496	Ssal	NC_027311.1	1250	+
7806	OG1v0005173	N6	0.21910000000000002	100196712	Ssal	NC_027321.1	574	+	106565437	Ssal	NC_027311.1	1249	-
7806	OG1v0001901	N6	0.20879000000000003	106583276	Ssal	NC_027321.1	575	+	106565436	Ssal	NC_027311.1	1248	-
7806	OG1v0007529	N6	0.25504	106583275	Ssal	NC_027321.1	576	-	106565435	Ssal	NC_027311.1	1247	+
7806	OG1v0012293	N6	0.21294000000000005	106583274	Ssal	NC_027321.1	577	+	106565433	Ssal	NC_027311.1	1246	-
7806	OG1v0001295	N4	0.23025	106583269	Ssal	NC_027321.1	579	+	106565432	Ssal	NC_027311.1	1245	-
7806	OG1v0014042	N4	0.14961000000000002	106583272	Ssal	NC_027321.1	580	+	106565510	Ssal	NC_027311.1	1244	-
7806	OG1v0002411	N6	0.17166	106583271	Ssal	NC_027321.1	581	-	100196653	Ssal	NC_027311.1	1243	+
7806	OG1v0008348	N6	0.15691000000000005	106583268	Ssal	NC_027321.1	582	-	106565431	Ssal	NC_027311.1	1242	+
7806	OG1v0001879	N6	0.16071000000000002	106583267	Ssal	NC_027321.1	583	-	106565429	Ssal	NC_027311.1	1241	+
7806	OG1v0003029	N4	0.18297	106583266	Ssal	NC_027321.1	584	+	100195647	Ssal	NC_027311.1	1240	-
7806	OG1v0002154	N6	0.19476000000000002	106583265	Ssal	NC_027321.1	585	-	106565428	Ssal	NC_027311.1	1239	+
7806	OG1v0005166	N6	0.17700000000000002	100380558	Ssal	NC_027321.1	588	+	106565427	Ssal	NC_027311.1	1238	-
7806	OG1v0003241	N6	0.25258	106583261	Ssal	NC_027321.1	590	+	106565426	Ssal	NC_027311.1	1237	-
7806	OG1v0009672	N6	0.20108	100195442	Ssal	NC_027321.1	591	-	106565425	Ssal	NC_027311.1	1236	+
7806	OG1v0000764	N6	0.21005000000000001	106583259	Ssal	NC_027321.1	592	-	106565423	Ssal	NC_027311.1	1235	+
7806	OG1v0009249	N6	0.14391000000000004	106583260	Ssal	NC_027321.1	593	-	106565422	Ssal	NC_027311.1	1234	+
7806	OG1v0001596	N6	0.18869	100195095	Ssal	NC_027321.1	594	-	106565420	Ssal	NC_027311.1	1233	+
7806	OG1v0000499	N6	0.17404000000000003	106583258	Ssal	NC_027321.1	595	-	106565421	Ssal	NC_027311.1	1232	+
7806	OG1v0000906	N6	0.19959000000000002	106583255	Ssal	NC_027321.1	596	-	106565419	Ssal	NC_027311.1	1230	+
7806	OG1v0005112	N6	0.22527	106583244	Ssal	NC_027321.1	597	-	106565493	Ssal	NC_027311.1	1229	+
7806	OG1v0001558	N6	0.20309000000000002	106583254	Ssal	NC_027321.1	598	-	106565416	Ssal	NC_027311.1	1227	+
7806	OG1v0005256	N6	0.19499000000000002	106583349	Ssal	NC_027321.1	599	+	106565415	Ssal	NC_027311.1	1225	-
7806	OG1v0001301	N6	0.1912	106583345	Ssal	NC_027321.1	601	+	106565408	Ssal	NC_027311.1	1223	-
7806	OG1v0010151	N6	0.18616	106583347	Ssal	NC_027321.1	602	-	106565411	Ssal	NC_027311.1	1222	+
7806	OG1v0001854	N6	0.21437	106583346	Ssal	NC_027321.1	603	+	106565410	Ssal	NC_027311.1	1221	-
7806	OG1v0002013	N6	0.15954000000000004	106583344	Ssal	NC_027321.1	604	+	106565406	Ssal	NC_027311.1	1219	-
7806	OG1v0015856	N6	0.14243000000000003	106583340	Ssal	NC_027321.1	606	+	106565407	Ssal	NC_027311.1	1218	-
7806	OG1v0008670	N6	0.19399000000000002	106583339	Ssal	NC_027321.1	607	-	106565405	Ssal	NC_027311.1	1217	+
7806	OG1v0004933	N6	0.21443000000000004	106583338	Ssal	NC_027321.1	608	+	106565401	Ssal	NC_027311.1	1216	-
7806	OG1v0007553	N6	0.18481	106583335	Ssal	NC_027321.1	609	-	100306749	Ssal	NC_027311.1	1215	+
7806	OG1v0015533	N4	0.26826	106583336	Ssal	NC_027321.1	610	+	106565404	Ssal	NC_027311.1	1214	-
7806	OG1v0009258	N6	0.12689	100195589	Ssal	NC_027321.1	611	+	106565403	Ssal	NC_027311.1	1212	-
7806	OG1v0011296	N4	0.13011999999999999	106583334	Ssal	NC_027321.1	612	-	100306830	Ssal	NC_027311.1	1211	+
7806	OG1v0017322	N6	0.16235	106583333	Ssal	NC_027321.1	614	+	106565509	Ssal	NC_027311.1	1210	-
7806	OG1v0007524	N6	0.19959000000000002	106583332	Ssal	NC_027321.1	615	+	106565400	Ssal	NC_027311.1	1209	-
7806	OG1v0000961	N6	0.20513	106583331	Ssal	NC_027321.1	616	+	106565399	Ssal	NC_027311.1	1208	-
7806	OG1v0006113	N6	0.20206000000000002	106583329	Ssal	NC_027321.1	617	+	106565398	Ssal	NC_027311.1	1207	-
7806	OG1v0011027	N6	0.22993000000000002	106583327	Ssal	NC_027321.1	619	+	106565397	Ssal	NC_027311.1	1205	-
7806	OG1v0006197	N6	0.28161	106583326	Ssal	NC_027321.1	620	-	106565396	Ssal	NC_027311.1	1204	+
7806	OG1v0009916	N6	0.19282	106583325	Ssal	NC_027321.1	621	-	106565395	Ssal	NC_027311.1	1203	+
7806	OG1v0014479	N7	0.21309000000000003	106583311	Ssal	NC_027321.1	623	+	106565393	Ssal	NC_027311.1	1202	-
7806	OG1v0006293	N6	0.1996	100194737	Ssal	NC_027321.1	625	+	106565392	Ssal	NC_027311.1	1201	-
7806	OG1v0001443	N4	0.17670000000000002	106583323	Ssal	NC_027321.1	626	-	106565391	Ssal	NC_027311.1	1199	+
7806	OG1v0002681	N6	0.16079000000000002	106583321	Ssal	NC_027321.1	627	-	106565386	Ssal	NC_027311.1	1195	+
7806	OG1v0002409	N6	0.15766000000000002	100380832	Ssal	NC_027321.1	628	-	106565385	Ssal	NC_027311.1	1194	+
7806	OG1v0000510	OG	0.30811	106583307	Ssal	NC_027321.1	629	+	106565491	Ssal	NC_027311.1	1193	-
7806	OG1v0002141	N4	0.27145	106583319	Ssal	NC_027321.1	631	+	106565490	Ssal	NC_027311.1	1192	-
7806	OG1v0006450	N4	0.16016	106583317	Ssal	NC_027321.1	632	+	106565384	Ssal	NC_027311.1	1191	-
7806	OG1v0004238	N6	0.20282	106583313	Ssal	NC_027321.1	636	+	106565382	Ssal	NC_027311.1	1189	-
7806	OG1v0001183	N6	0.26293	106583572	Ssal	NC_027321.1	639	+	106565379	Ssal	NC_027311.1	1187	-
7806	OG1v0008820	N6	0.18472	106583573	Ssal	NC_027321.1	640	-	106565376	Ssal	NC_027311.1	1183	-
7806	OG1v0002440	N6	0.23193000000000003	100196010	Ssal	NC_027321.1	641	-	106565378	Ssal	NC_027311.1	1185	+
7806	OG1v0007698	N6	0.22414	106583574	Ssal	NC_027321.1	642	-	106565377	Ssal	NC_027311.1	1184	+
7806	OG1v0008163	N6	0.22093000000000002	106583567	Ssal	NC_027321.1	646	-	106565373	Ssal	NC_027311.1	1180	+
7806	OG1v0009873	N6	0.27001000000000003	106583569	Ssal	NC_027321.1	647	-	106565372	Ssal	NC_027311.1	1179	+
7806	OG1v0000263	N6	0.16423000000000001	106583566	Ssal	NC_027321.1	649	+	106565371	Ssal	NC_027311.1	1175	-
7806	OG1v0005829	N6	0.21576000000000004	106583565	Ssal	NC_027321.1	650	-	106565370	Ssal	NC_027311.1	1174	+
7806	OG1v0002888	N6	0.19916	106583563	Ssal	NC_027321.1	651	+	106565486	Ssal	NC_027311.1	1171	-
7806	OG1v0008504	N6	0.24233000000000002	106583562	Ssal	NC_027321.1	652	+	106565366	Ssal	NC_027311.1	1169	-
7806	OG1v0003037	N6	0.20026000000000002	106583395	Ssal	NC_027321.1	653	+	106565502	Ssal	NC_027311.1	1165	-
7806	OG1v0000880	N8	0.18803	106583561	Ssal	NC_027321.1	654	-	106565360	Ssal	NC_027311.1	1163	+
7806	OG1v0006574	N6	0.18026	106583560	Ssal	NC_027321.1	655	+	106565501	Ssal	NC_027311.1	1161	-
7806	OG1v0000053	N6	0.19929000000000002	106583559	Ssal	NC_027321.1	656	-	106565359	Ssal	NC_027311.1	1160	+
7806	OG1v0007137	N6	0.18639	106583557	Ssal	NC_027321.1	658	-	106565358	Ssal	NC_027311.1	1159	+
7806	OG1v0007986	N6	0.20496000000000003	106583556	Ssal	NC_027321.1	659	+	100286416	Ssal	NC_027311.1	1158	-
7806	OG1v0008036	N6	0.20571000000000003	100195839	Ssal	NC_027321.1	660	-	106565356	Ssal	NC_027311.1	1157	+
7806	OG1v0013897	N4	0.29667000000000004	106583555	Ssal	NC_027321.1	661	+	106565357	Ssal	NC_027311.1	1156	-
7806	OG1v0005538	N6	0.24883000000000002	106583551	Ssal	NC_027321.1	664	+	100196839	Ssal	NC_027311.1	1153	-
7806	OG1v0009604	N6	0.21054000000000003	106583552	Ssal	NC_027321.1	665	+	106565352	Ssal	NC_027311.1	1152	-
7806	OG1v0007939	N6	0.27018000000000003	106583550	Ssal	NC_027321.1	666	+	106565349	Ssal	NC_027311.1	1148	-
7806	OG1v0008666	N6	0.15246000000000004	106583547	Ssal	NC_027321.1	669	+	106565347	Ssal	NC_027311.1	1147	-
7806	OG1v0008096	N6	0.20462	106583546	Ssal	NC_027321.1	670	-	100196383	Ssal	NC_027311.1	1146	+
7806	OG1v0005977	N6	0.26283	100196052	Ssal	NC_027321.1	672	+	106565346	Ssal	NC_027311.1	1144	-
7806	OG1v0011941	N6	0.18436	106583392	Ssal	NC_027321.1	679	-	106565499	Ssal	NC_027311.1	1140	+
7806	OG1v0009223	N6	0.22222	106583537	Ssal	NC_027321.1	680	+	100196537	Ssal	NC_027311.1	1139	-
7806	OG1v0002733	N6	0.31404	100196833	Ssal	NC_027321.1	681	+	106565342	Ssal	NC_027311.1	1138	-
7806	OG1v0001241	N6	0.16241000000000003	106583536	Ssal	NC_027321.1	682	-	106565498	Ssal	NC_027311.1	1137	+
7806	OG1v0001489	N6	0.18123	106583535	Ssal	NC_027321.1	683	-	106565341	Ssal	NC_027311.1	1136	+
7806	OG1v0001559	N6	0.17830000000000001	106583533	Ssal	NC_027321.1	684	+	106565340	Ssal	NC_027311.1	1135	-
7806	OG1v0001323	N6	0.22868	106583532	Ssal	NC_027321.1	685	+	106565338	Ssal	NC_027311.1	1134	-
7806	OG1v0001189	N6	0.17874000000000004	100195163	Ssal	NC_027321.1	686	-	106565337	Ssal	NC_027311.1	1131	+
7806	OG1v0003635	N6	0.18697	106583529	Ssal	NC_027321.1	687	-	106565336	Ssal	NC_027311.1	1130	+
7806	OG1v0000237	N6	0.17491000000000004	106583531	Ssal	NC_027321.1	688	+	106565335	Ssal	NC_027311.1	1129	-
7806	OG1v0001476	N6	0.18364	106583528	Ssal	NC_027321.1	690	+	106565330	Ssal	NC_027311.1	1125	-
7806	OG1v0000607	N6	0.18992	100380688	Ssal	NC_027321.1	691	-	106565329	Ssal	NC_027311.1	1124	+
7806	OG1v0012276	N6	0.15656000000000003	106583526	Ssal	NC_027321.1	692	-	106565328	Ssal	NC_027311.1	1123	+
7806	OG1v0000408	N6	0.29458000000000006	106583524	Ssal	NC_027321.1	695	-	106565327	Ssal	NC_027311.1	1122	+
7806	OG1v0000024	N4	0.58217	106583518	Ssal	NC_027321.1	702	-	106565091	Ssal	NC_027311.1	1111	+
7806	OG1v0004217	N6	0.25625	106583515	Ssal	NC_027321.1	704	-	106565092	Ssal	NC_027311.1	1110	+
7806	OG1v0000980	N7	0.20556000000000002	106583514	Ssal	NC_027321.1	705	-	106565093	Ssal	NC_027311.1	1109	+
7806	OG1v0007389	N6	0.19433	106583513	Ssal	NC_027321.1	706	-	106565309	Ssal	NC_027311.1	1108	+
7806	OG1v0005490	N6	0.22974000000000003	106583505	Ssal	NC_027321.1	707	-	106565094	Ssal	NC_027311.1	1107	+
7806	OG1v0008206	N6	0.22716999999999998	106583506	Ssal	NC_027321.1	708	-	106565095	Ssal	NC_027311.1	1106	+
7806	OG1v0006728	N6	0.20140000000000002	106583503	Ssal	NC_027321.1	715	+	106565096	Ssal	NC_027311.1	1105	-
7806	OG1v0010301	N6	0.24270000000000003	106583502	Ssal	NC_027321.1	716	+	106565097	Ssal	NC_027311.1	1104	-
7806	OG1v0006789	N6	0.18625	106583501	Ssal	NC_027321.1	717	+	106565100	Ssal	NC_027311.1	1103	-
7806	OG1v0008029	N6	0.17839000000000002	100286691	Ssal	NC_027321.1	718	+	106565310	Ssal	NC_027311.1	1102	-
7806	OG1v0002304	N6	0.18122	106583500	Ssal	NC_027321.1	719	-	106565101	Ssal	NC_027311.1	1101	+
7806	OG1v0000146	N6	0.19959000000000002	106583499	Ssal	NC_027321.1	720	+	106565103	Ssal	NC_027311.1	1099	-
7806	OG1v0003811	N6	0.21468	100196299	Ssal	NC_027321.1	721	-	100196684	Ssal	NC_027311.1	1097	+
7806	OG1v0007472	N6	0.22109	106583498	Ssal	NC_027321.1	722	+	106565106	Ssal	NC_027311.1	1096	-
7806	OG1v0001367	N6	0.22603	106583496	Ssal	NC_027321.1	723	+	106565107	Ssal	NC_027311.1	1095	-
7806	OG1v0000297	N6	0.16021000000000002	106583497	Ssal	NC_027321.1	724	-	106565109	Ssal	NC_027311.1	1094	+
7806	OG1v0005160	N6	0.2071	100195973	Ssal	NC_027321.1	725	+	106565108	Ssal	NC_027311.1	1093	-
7806	OG1v0009245	N6	0.26722	106583494	Ssal	NC_027321.1	727	-	101448010	Ssal	NC_027311.1	1092	+
7806	OG1v0016380	N6	0.23298000000000002	106583493	Ssal	NC_027321.1	728	+	106565111	Ssal	NC_027311.1	1088	-
7806	OG1v0008641	N6	0.22519	106583489	Ssal	NC_027321.1	729	-	106565113	Ssal	NC_027311.1	1091	+
7806	OG1v0000304	N6	0.19397	106583488	Ssal	NC_027321.1	730	+	106565112	Ssal	NC_027311.1	1090	-
7806	OG1v0011298	N6	0.27251000000000003	106583492	Ssal	NC_027321.1	731	-	106565114	Ssal	NC_027311.1	1089	+
7806	OG1v0001545	N6	0.21852000000000002	106583491	Ssal	NC_027321.1	732	+	106565115	Ssal	NC_027311.1	1087	-
7806	OG1v0002980	N6	0.22084	106583486	Ssal	NC_027321.1	735	-	100195453	Ssal	NC_027311.1	1086	+
7806	OG1v0002343	N6	0.13427	106583483	Ssal	NC_027321.1	737	-	100194840	Ssal	NC_027311.1	1085	+
7806	OG1v0000468	N6	0.20885	106583482	Ssal	NC_027321.1	738	+	100380320	Ssal	NC_027311.1	1084	-
7806	OG1v0002761	N6	0.19983	106583479	Ssal	NC_027321.1	739	-	106565294	Ssal	NC_027311.1	1082	+
7806	OG1v0010352	N6	0.23565	106583481	Ssal	NC_027321.1	740	-	106565312	Ssal	NC_027311.1	1081	+
7806	OG1v0002275	N6	0.19042	106583480	Ssal	NC_027321.1	741	+	106565117	Ssal	NC_027311.1	1080	-
7806	OG1v0003154	N6	0.20341000000000004	100136532	Ssal	NC_027321.1	742	+	100136526	Ssal	NC_027311.1	1079	-
7806	OG1v0006493	N6	0.24215	100194648	Ssal	NC_027321.1	743	+	106565120	Ssal	NC_027311.1	1078	-
7806	OG1v0009820	N6	0.22128	106583383	Ssal	NC_027321.1	744	+	106565118	Ssal	NC_027311.1	1076	-
7806	OG1v0005158	N6	0.23944000000000004	106583477	Ssal	NC_027321.1	745	-	106565121	Ssal	NC_027311.1	1075	+
7806	OG1v0001656	N6	0.35602999999999996	106583478	Ssal	NC_027321.1	746	+	106565122	Ssal	NC_027311.1	1074	-
7806	OG1v0009881	N6	0.25022	106583476	Ssal	NC_027321.1	747	-	106565124	Ssal	NC_027311.1	1073	+
7806	OG1v0006821	N6	0.18156	100136472	Ssal	NC_027321.1	748	+	106565123	Ssal	NC_027311.1	1072	-
7806	OG1v0010071	N6	0.21273000000000003	106583474	Ssal	NC_027321.1	749	-	106565126	Ssal	NC_027311.1	1070	+
7806	OG1v0004919	N6	0.20656000000000002	106583475	Ssal	NC_027321.1	750	-	106565127	Ssal	NC_027311.1	1069	+
7806	OG1v0001263	N6	0.14083	106583473	Ssal	NC_027321.1	751	-	106565128	Ssal	NC_027311.1	1068	+
7806	OG1v0009002	N6	0.23506000000000002	100195523	Ssal	NC_027321.1	754	+	106565130	Ssal	NC_027311.1	1065	-
7806	OG1v0003011	N4	0.18064999999999998	106583471	Ssal	NC_027321.1	755	-	106565131	Ssal	NC_027311.1	1066	+
7806	OG1v0011275	N6	0.18906	106583468	Ssal	NC_027321.1	756	+	106565132	Ssal	NC_027311.1	1064	-
7806	OG1v0010379	N6	0.15946000000000005	106583464	Ssal	NC_027321.1	758	+	106565133	Ssal	NC_027311.1	1062	-
7806	OG1v0002087	N6	0.24708000000000002	106583465	Ssal	NC_027321.1	759	-	106565134	Ssal	NC_027311.1	1061	+
7806	OG1v0006998	N6	0.18364	106583463	Ssal	NC_027321.1	760	-	106565136	Ssal	NC_027311.1	1059	+
7806	OG1v0000114	N6	0.18939	106583462	Ssal	NC_027321.1	762	-	106565140	Ssal	NC_027311.1	1056	+
7806	OG1v0002254	N6	0.26990000000000003	106583457	Ssal	NC_027321.1	765	-	106565142	Ssal	NC_027311.1	1052	+
7806	OG1v0004934	N6	0.24297000000000002	106583454	Ssal	NC_027321.1	767	+	106565144	Ssal	NC_027311.1	1050	-
7806	OG1v0004179	N6	0.23733	106583452	Ssal	NC_027321.1	770	-	106565153	Ssal	NC_027311.1	1041	+
7806	OG1v0000356	N6	0.20685	106583449	Ssal	NC_027321.1	772	-	106565299	Ssal	NC_027311.1	1040	+
7806	OG1v0003297	N6	0.15765	106583362	Ssal	NC_027321.1	778	+	106565157	Ssal	NC_027311.1	1036	-
7806	OG1v0009428	N6	0.22685	106583444	Ssal	NC_027321.1	780	+	106565160	Ssal	NC_027311.1	1034	-
7806	OG1v0003086	N6	0.24169000000000002	106583443	Ssal	NC_027321.1	781	+	106565161	Ssal	NC_027311.1	1033	-
7806	OG1v0002565	N6	0.23147	106583442	Ssal	NC_027321.1	782	+	106565162	Ssal	NC_027311.1	1032	-
7806	OG1v0004478	N6	0.21406000000000003	106583361	Ssal	NC_027321.1	783	-	106565300	Ssal	NC_027311.1	1027	+
7806	OG1v0009424	N6	0.20387	106583441	Ssal	NC_027321.1	784	-	106565168	Ssal	NC_027311.1	1026	+
7806	OG1v0007002	N6	0.26042000000000004	106583439	Ssal	NC_027321.1	785	-	106565169	Ssal	NC_027311.1	1025	+
7806	OG1v0001145	N6	0.24129000000000003	106583438	Ssal	NC_027321.1	786	+	106565170	Ssal	NC_027311.1	1024	-
7806	OG1v0001667	N6	0.18144000000000002	106583437	Ssal	NC_027321.1	788	+	106565173	Ssal	NC_027311.1	1021	-
7806	OG1v0001779	N6	0.25205	106583436	Ssal	NC_027321.1	789	+	106565174	Ssal	NC_027311.1	1020	-
7806	OG1v0010984	N4	0.33237	100195642	Ssal	NC_027321.1	790	+	106565176	Ssal	NC_027311.1	1018	-
7806	OG1v0000078	N6	0.21407	106583431	Ssal	NC_027321.1	791	-	106565178	Ssal	NC_027311.1	1015	+
7806	OG1v0011871	N6	0.24292000000000002	106583428	Ssal	NC_027321.1	797	+	106565181	Ssal	NC_027311.1	1012	-
7806	OG1v0012227	N6	0.20148000000000002	106583427	Ssal	NC_027321.1	798	-	106565184	Ssal	NC_027311.1	1010	+
7806	OG1v0007344	N6	0.24977000000000002	106583426	Ssal	NC_027321.1	799	-	106565186	Ssal	NC_027311.1	1009	+
7806	OG1v0006001	N6	0.24143000000000003	106583424	Ssal	NC_027321.1	800	-	106565187	Ssal	NC_027311.1	1008	+
7806	OG1v0000286	N4	0.28936000000000006	100194582	Ssal	NC_027321.1	801	+	106565188	Ssal	NC_027311.1	1007	-
7806	OG1v0003302	N6	0.24551000000000003	106583422	Ssal	NC_027321.1	803	+	106565189	Ssal	NC_027311.1	1006	-
7806	OG1v0008509	N6	0.27395	106583418	Ssal	NC_027321.1	804	+	106565190	Ssal	NC_027311.1	1005	-
7806	OG1v0008469	N6	0.1967	106583416	Ssal	NC_027321.1	805	-	106565193	Ssal	NC_027311.1	1003	+
7806	OG1v0007003	N6	0.21194000000000005	106583415	Ssal	NC_027321.1	806	-	106565194	Ssal	NC_027311.1	1001	+
7806	OG1v0004504	N3	0.43335000000000007	101448033	Ssal	NC_027321.1	808	+	100380407	Ssal	NC_027311.1	1000	-
7806	OG1v0011193	N4	0.19048	100196110	Ssal	NC_027321.1	810	-	106565314	Ssal	NC_027311.1	998	+
7806	OG1v0005599	N6	0.19513	106583412	Ssal	NC_027321.1	811	-	106565195	Ssal	NC_027311.1	997	+
7806	OG1v0007168	N6	0.26563	106583413	Ssal	NC_027321.1	813	+	106565198	Ssal	NC_027311.1	995	-
7806	OG1v0012273	N7	0.20401000000000002	106583411	Ssal	NC_027321.1	814	-	106565315	Ssal	NC_027311.1	993	+
7806	OG1v0005815	N6	0.1996	106583410	Ssal	NC_027321.1	815	-	106565199	Ssal	NC_027311.1	992	+
7806	OG1v0005273	N6	0.20161	100195818	Ssal	NC_027321.1	816	-	106565200	Ssal	NC_027311.1	991	+
7806	OG1v0009406	N6	0.13427	100195357	Ssal	NC_027321.1	818	+	106565203	Ssal	NC_027311.1	989	-
7806	OG1v0008983	N6	0.20179000000000002	106583357	Ssal	NC_027321.1	819	-	106565202	Ssal	NC_027311.1	988	+
7806	OG1v0006452	N6	0.15815	106583593	Ssal	NC_027321.1	827	+	106565204	Ssal	NC_027311.1	987	-
7806	OG1v0011150	N7	0.16911	106583591	Ssal	NC_027321.1	828	-	100286570	Ssal	NC_027311.1	986	+
7806	OG1v0011220	N6	0.25486000000000003	106583588	Ssal	NC_027321.1	829	+	106565208	Ssal	NC_027311.1	983	-
7806	OG1v0003121	N6	0.22533	106583587	Ssal	NC_027321.1	830	+	106565211	Ssal	NC_027311.1	982	-
7806	OG1v0000570	N6	0.27798000000000006	106583586	Ssal	NC_027321.1	832	-	106565213	Ssal	NC_027311.1	980	+
7806	OG1v0013024	N6	0.26215	106583598	Ssal	NC_027321.1	833	-	106565216	Ssal	NC_027311.1	977	+
7806	OG1v0006858	N6	0.24475000000000002	106583597	Ssal	NC_027321.1	834	-	106565215	Ssal	NC_027311.1	976	+
7806	OG1v0000600	N6	0.29516000000000003	106583599	Ssal	NC_027321.1	835	+	106565219	Ssal	NC_027311.1	975	-
7806	OG1v0008862	N6	0.30293	106583600	Ssal	NC_027321.1	836	-	106565220	Ssal	NC_027311.1	974	+
7806	OG1v0010484	N6	0.24045000000000002	106583601	Ssal	NC_027321.1	837	-	106565221	Ssal	NC_027311.1	973	+
7806	OG1v0001929	N6	0.24657	106583602	Ssal	NC_027321.1	838	+	106565223	Ssal	NC_027311.1	972	-
7806	OG1v0003689	N6	0.22283	100196701	Ssal	NC_027321.1	839	+	106565224	Ssal	NC_027311.1	971	-
7806	OG1v0001651	N4	0.23221000000000003	106583603	Ssal	NC_027321.1	840	-	106565225	Ssal	NC_027311.1	970	+
7806	OG1v0000202	N0	0.48635000000000006	106583604	Ssal	NC_027321.1	842	-	106565228	Ssal	NC_027311.1	967	+
7806	OG1v0001080	N6	0.26083	106583606	Ssal	NC_027321.1	844	+	106565229	Ssal	NC_027311.1	966	-
7806	OG1v0001529	N6	0.28133	100380867	Ssal	NC_027321.1	845	+	106565230	Ssal	NC_027311.1	965	-
7806	OG1v0010420	N6	0.26775	106583608	Ssal	NC_027321.1	846	+	106565231	Ssal	NC_027311.1	964	-
7806	OG1v0001814	N6	0.24531000000000003	100136371	Ssal	NC_027321.1	848	+	106565233	Ssal	NC_027311.1	963	-
7806	OG1v0002073	N6	0.22904000000000002	106583614	Ssal	NC_027321.1	849	+	106565234	Ssal	NC_027311.1	961	-
7806	OG1v0010354	N6	0.26801	106583615	Ssal	NC_027321.1	850	-	106565235	Ssal	NC_027311.1	960	+
7806	OG1v0005892	N6	0.25514	106583643	Ssal	NC_027321.1	853	-	100195708	Ssal	NC_027311.1	957	+
7806	OG1v0003987	N6	0.24443000000000004	106583642	Ssal	NC_027321.1	854	+	106565239	Ssal	NC_027311.1	956	-
7806	OG1v0002372	N6	0.25344	106583641	Ssal	NC_027321.1	855	+	106565240	Ssal	NC_027311.1	955	-
7806	OG1v0003736	N6	0.24941000000000005	106583640	Ssal	NC_027321.1	856	-	106565241	Ssal	NC_027311.1	954	+
7806	OG1v0014825	N6	0.20363	106583639	Ssal	NC_027321.1	858	+	106565242	Ssal	NC_027311.1	953	-
7806	OG1v0002627	N6	0.25272	106583637	Ssal	NC_027321.1	859	-	106565244	Ssal	NC_027311.1	952	+
7806	OG1v0000736	N6	0.22057	106583636	Ssal	NC_027321.1	860	+	106565246	Ssal	NC_027311.1	951	-
7806	OG1v0004451	N6	0.25598000000000004	106583635	Ssal	NC_027321.1	861	-	106565245	Ssal	NC_027311.1	950	+
7806	OG1v0000130	N6	0.19743000000000002	106583634	Ssal	NC_027321.1	862	-	106565248	Ssal	NC_027311.1	949	+
7806	OG1v0008494	N6	0.20912	106583633	Ssal	NC_027321.1	863	-	106565250	Ssal	NC_027311.1	948	+
7806	OG1v0004855	N6	0.23600000000000002	106583631	Ssal	NC_027321.1	864	-	106565254	Ssal	NC_027311.1	945	+
7806	OG1v0007943	N3	0.18919	106583630	Ssal	NC_027321.1	865	-	106565256	Ssal	NC_027311.1	944	+
7806	OG1v0000821	N6	0.24746000000000004	106583629	Ssal	NC_027321.1	866	-	106565257	Ssal	NC_027311.1	943	+
7806	OG1v0000602	N6	0.18809	100136508	Ssal	NC_027321.1	867	+	100196888	Ssal	NC_027311.1	942	-
7806	OG1v0016009	N6	0.24953000000000003	106583628	Ssal	NC_027321.1	868	+	106565261	Ssal	NC_027311.1	941	-
7806	OG1v0001905	N6	0.13438	106583627	Ssal	NC_027321.1	869	+	106565262	Ssal	NC_027311.1	940	-
7806	OG1v0000177	N6	0.17370000000000002	106583626	Ssal	NC_027321.1	870	+	106565263	Ssal	NC_027311.1	939	-
7806	OG1v0011253	N6	0.18293	106583622	Ssal	NC_027321.1	872	-	106565266	Ssal	NC_027311.1	935	+
7806	OG1v0004341	N7	0.20079000000000002	100196429	Ssal	NC_027321.1	874	+	106565268	Ssal	NC_027311.1	933	-
7806	OG1v0002757	N0	0.6221	100380724	Ssal	NC_027321.1	878	-	106565269	Ssal	NC_027311.1	931	+
7806	OG1v0000334	N6	0.18543	106583652	Ssal	NC_027321.1	879	+	106565270	Ssal	NC_027311.1	930	-
7806	OG1v0006521	N6	0.18898	106583650	Ssal	NC_027321.1	881	-	100194962	Ssal	NC_027311.1	929	+
7806	OG1v0003090	N6	0.23759000000000002	106583648	Ssal	NC_027321.1	883	-	106565271	Ssal	NC_027311.1	928	+
7806	OG1v0002767	N6	0.27952000000000005	106583647	Ssal	NC_027321.1	884	-	106565273	Ssal	NC_027311.1	927	+
7806	OG1v0001393	N4	0.16894000000000003	106583657	Ssal	NC_027321.1	886	+	106565275	Ssal	NC_027311.1	926	-
7806	OG1v0006133	N6	0.26242000000000004	106583661	Ssal	NC_027321.1	887	-	106565276	Ssal	NC_027311.1	925	+
7806	OG1v0009684	N6	0.28674	106583659	Ssal	NC_027321.1	888	+	106565304	Ssal	NC_027311.1	923	-
7806	OG1v0001242	N6	0.19609000000000001	106583662	Ssal	NC_027321.1	889	-	106565279	Ssal	NC_027311.1	922	+
7806	OG1v0001319	N6	0.22959000000000002	106583663	Ssal	NC_027321.1	890	+	106565280	Ssal	NC_027311.1	921	-
7806	OG1v0008693	N6	0.19578	106583664	Ssal	NC_027321.1	893	-	106565282	Ssal	NC_027311.1	919	+
7806	OG1v0007707	N6	0.18308	106583666	Ssal	NC_027321.1	894	+	106565284	Ssal	NC_027311.1	916	-
7806	OG1v0004601	N6	0.27180000000000004	106583665	Ssal	NC_027321.1	895	-	106565283	Ssal	NC_027311.1	917	+
7806	OG1v0000549	N6	0.21356000000000003	106583667	Ssal	NC_027321.1	896	+	106565286	Ssal	NC_027311.1	915	-
7806	OG1v0008363	N6	0.26202000000000003	106583668	Ssal	NC_027321.1	897	-	106565306	Ssal	NC_027311.1	914	+
7806	OG1v0004801	N6	0.21662	106583673	Ssal	NC_027321.1	899	-	106565288	Ssal	NC_027311.1	912	+
7806	OG1v0006427	N6	0.21918	106583675	Ssal	NC_027321.1	902	+	106565290	Ssal	NC_027311.1	910	-
7806	OG1v0007972	N6	0.27367	100195599	Ssal	NC_027321.1	904	-	106565291	Ssal	NC_027311.1	909	+
7806	OG1v0009593	N6	0.22966	106583676	Ssal	NC_027321.1	906	-	106565080	Ssal	NC_027311.1	908	+
7806	OG1v0008677	N6	0.19322	106583677	Ssal	NC_027321.1	907	+	106565079	Ssal	NC_027311.1	907	-
7806	OG1v0000099	N6	0.24526000000000003	106583680	Ssal	NC_027321.1	910	-	106565077	Ssal	NC_027311.1	906	+
7806	OG1v0005927	N6	0.19290000000000002	106583685	Ssal	NC_027321.1	915	-	106565076	Ssal	NC_027311.1	905	+
7806	OG1v0002298	N6	0.25521	106583686	Ssal	NC_027321.1	917	+	106565074	Ssal	NC_027311.1	903	-
7806	OG1v0007291	N6	0.25318999999999997	106583687	Ssal	NC_027321.1	918	+	106565073	Ssal	NC_027311.1	902	-
7806	OG1v0001882	N6	0.18358	106583688	Ssal	NC_027321.1	919	-	106565072	Ssal	NC_027311.1	901	+
7806	OG1v0001206	N6	0.24356000000000003	106583689	Ssal	NC_027321.1	921	+	106565070	Ssal	NC_027311.1	899	-
7806	OG1v0006318	N0	0.68295	106583694	Ssal	NC_027321.1	924	+	106566188	Ssal	NC_027311.1	1859	+
7806	OG1v0003206	N6	0.23529000000000003	106583695	Ssal	NC_027321.1	925	+	106566192	Ssal	NC_027311.1	1861	-
7806	OG1v0008645	N6	0.17095000000000002	106583704	Ssal	NC_027321.1	930	-	106566194	Ssal	NC_027311.1	1864	-
7806	OG1v0001543	N0	0.36016	100194955	Ssal	NC_027321.1	931	-	106566196	Ssal	NC_027311.1	1865	-
7806	OG1v0000305	N6	0.24078000000000002	106583705	Ssal	NC_027321.1	932	-	106566158	Ssal	NC_027311.1	1830	-
7806	OG1v0002663	N6	0.18023	106583706	Ssal	NC_027321.1	933	-	106566157	Ssal	NC_027311.1	1831	-
7806	OG1v0006610	N6	0.30983	100194527	Ssal	NC_027321.1	934	-	106566155	Ssal	NC_027311.1	1832	-
7806	OG1v0013914	N6	0.23716	106583707	Ssal	NC_027321.1	935	+	106566153	Ssal	NC_027311.1	1833	+
7806	OG1v0015516	N6	0.23641000000000004	106583709	Ssal	NC_027321.1	936	+	106566152	Ssal	NC_027311.1	1835	+
7806	OG1v0010321	N6	0.18114	106583711	Ssal	NC_027321.1	937	-	106566161	Ssal	NC_027311.1	1836	-
7806	OG1v0000055	N6	0.14755000000000001	106583712	Ssal	NC_027321.1	939	+	106566180	Ssal	NC_027311.1	1838	+
7806	OG1v0010344	N6	0.25641	106583700	Ssal	NC_027321.1	941	-	106566167	Ssal	NC_027311.1	1839	-
7806	OG1v0000458	N6	0.21881000000000003	106583723	Ssal	NC_027321.1	945	+	106566197	Ssal	NC_027311.1	1852	+
7806	OG1v0002006	N6	0.11993	100194771	Ssal	NC_027321.1	947	-	106566182	Ssal	NC_027311.1	1853	-
7806	OG1v0010941	N6	0.22365	106583721	Ssal	NC_027321.1	950	+	106566184	Ssal	NC_027311.1	1854	+
7806	OG1v0009365	N6	0.25253	106583720	Ssal	NC_027321.1	951	-	106566198	Ssal	NC_027311.1	1855	-
7806	OG1v0006906	N6	0.16942000000000002	106583719	Ssal	NC_027321.1	952	-	100380341	Ssal	NC_027311.1	1856	-
7806	OG1v0007461	N6	0.32655	106583718	Ssal	NC_027321.1	953	-	106566185	Ssal	NC_027311.1	1857	-
7806	OG1v0006635	N6	0.15584000000000003	106583717	Ssal	NC_027321.1	954	+	106566187	Ssal	NC_027311.1	1858	+
7806	OG1v0013088	N6	0.2386	106583716	Ssal	NC_027321.1	955	+	106566189	Ssal	NC_027311.1	1860	+
7806	OG1v0004024	Tip	0.19799000000000003	106583753	Ssal	NC_027321.1	968	+	106566209	Ssal	NC_027311.1	1872	+
7806	OG1v0009557	N6	0.30316	106583750	Ssal	NC_027321.1	969	-	106566210	Ssal	NC_027311.1	1873	-
7806	OG1v0010164	N6	0.24421000000000004	106583751	Ssal	NC_027321.1	970	-	106566211	Ssal	NC_027311.1	1874	-
7806	OG1v0002198	N6	0.2541	106583746	Ssal	NC_027321.1	971	-	106566212	Ssal	NC_027311.1	1875	-
7806	OG1v0001182	N6	0.24486000000000002	106583745	Ssal	NC_027321.1	973	-	106566214	Ssal	NC_027311.1	1877	-
7806	OG1v0001381	OG	0.6706799999999999	106583744	Ssal	NC_027321.1	974	-	106566200	Ssal	NC_027311.1	1866	-
7806	OG1v0002528	N4	0.2338	106583764	Ssal	NC_027321.1	983	+	106566224	Ssal	NC_027311.1	1882	+
7806	OG1v0010999	N4	0.16625	100286428	Ssal	NC_027321.1	984	+	106566228	Ssal	NC_027311.1	1887	-
7806	OG1v0014107	N6	0.24197000000000002	106583767	Ssal	NC_027321.1	985	-	106566221	Ssal	NC_027311.1	1883	+
7806	OG1v0004603	N6	0.27143	106583770	Ssal	NC_027321.1	987	+	106566225	Ssal	NC_027311.1	1884	+
7806	OG1v0006210	N4	0.28450000000000003	106583772	Ssal	NC_027321.1	990	+	106566223	Ssal	NC_027311.1	1885	+
7806	OG1v0002318	N6	0.26775	106583776	Ssal	NC_027321.1	993	-	106566226	Ssal	NC_027311.1	1886	+
7806	OG1v0006634	N4	0.2711200000000001	106583787	Ssal	NC_027321.1	1001	-	106566230	Ssal	NC_027311.1	1890	-
7806	OG1v0000146	N8	0.18159999999999998	106583788	Ssal	NC_027321.1	1002	+	106566233	Ssal	NC_027311.1	1891	+
7806	OG1v0000845	N6	0.14828000000000002	106583790	Ssal	NC_027321.1	1004	-	106566236	Ssal	NC_027311.1	1892	-
7806	OG1v0010311	N6	0.16888	106583791	Ssal	NC_027321.1	1005	+	106566229	Ssal	NC_027311.1	1888	+
7806	OG1v0003983	N7	0.19236999999999999	106583798	Ssal	NC_027321.1	1010	-	106566237	Ssal	NC_027311.1	1898	+
7806	OG1v0008681	N6	0.27002000000000004	106583802	Ssal	NC_027321.1	1014	+	106566244	Ssal	NC_027311.1	1899	+
7806	OG1v0000687	N6	0.531	106583794	Ssal	NC_027321.1	1017	+	106566246	Ssal	NC_027311.1	1900	+
7806	OG1v0002971	N6	0.20109000000000002	106583805	Ssal	NC_027321.1	1021	+	106566248	Ssal	NC_027311.1	1901	-
7806	OG1v0003782	N6	0.32336000000000004	106583812	Ssal	NC_027321.1	1027	-	106566252	Ssal	NC_027311.1	1905	-
7806	OG1v0005122	N6	0.25072999999999995	106583814	Ssal	NC_027321.1	1029	-	106566255	Ssal	NC_027311.1	1906	-
7806	OG1v0004204	N6	0.18453	106583818	Ssal	NC_027321.1	1035	-	106566258	Ssal	NC_027311.1	1908	-
7806	OG1v0011114	N7	0.14539000000000002	100136512	Ssal	NC_027321.1	1037	+	106566262	Ssal	NC_027311.1	1909	+
7806	OG1v0004672	N7	0.19892	106583827	Ssal	NC_027321.1	1041	-	106566267	Ssal	NC_027311.1	1914	+
7806	OG1v0003655	OG	0.42857000000000006	106583832	Ssal	NC_027321.1	1044	-	106566264	Ssal	NC_027311.1	1910	-
7806	OG1v0010053	N6	0.25012	106583841	Ssal	NC_027321.1	1053	+	106566281	Ssal	NC_027311.1	1923	-
7806	OG1v0002433	N8	0.10725000000000001	106583855	Ssal	NC_027321.1	1066	-	106566283	Ssal	NC_027311.1	1924	-
7806	OG1v0007479	N6	0.15514000000000003	100380439	Ssal	NC_027321.1	1070	-	106566275	Ssal	NC_027311.1	1920	-
11689	OG1v0006097	N6	0.21996000000000004	106568661	Ssal	NC_027313.1	48	+	106597187	Ssal	NC_027302.1	90	+
11689	OG1v0004257	N6	0.26097000000000004	106568662	Ssal	NC_027313.1	49	+	106597143	Ssal	NC_027302.1	94	+
11689	OG1v0008617	N6	0.22158	100194791	Ssal	NC_027313.1	51	-	106597112	Ssal	NC_027302.1	98	-
11689	OG1v0001484	N6	0.25798000000000004	106568665	Ssal	NC_027313.1	53	+	106597086	Ssal	NC_027302.1	100	+
11689	OG1v0010560	N6	0.17115	106568666	Ssal	NC_027313.1	54	+	100380348	Ssal	NC_027302.1	101	+
11689	OG1v0009534	N6	0.25139	106568668	Ssal	NC_027313.1	55	-	106597078	Ssal	NC_027302.1	102	-
11689	OG1v0002858	N6	0.23848000000000003	106568669	Ssal	NC_027313.1	56	-	100194782	Ssal	NC_027302.1	106	-
11689	OG1v0007417	N6	0.22953	106568670	Ssal	NC_027313.1	57	-	106597000	Ssal	NC_027302.1	107	-
11689	OG1v0001244	N6	0.17734000000000003	100195489	Ssal	NC_027313.1	58	+	106597311	Ssal	NC_027302.1	110	+
11689	OG1v0001708	N6	0.22609	106568675	Ssal	NC_027313.1	59	-	106597319	Ssal	NC_027302.1	112	-
11689	OG1v0003753	N6	0.22149000000000002	106568678	Ssal	NC_027313.1	61	+	106597366	Ssal	NC_027302.1	115	+
11689	OG1v0002538	N6	0.25322	106568679	Ssal	NC_027313.1	62	-	106597376	Ssal	NC_027302.1	117	-
11689	OG1v0001384	N6	0.26876	106568683	Ssal	NC_027313.1	65	-	106597443	Ssal	NC_027302.1	126	-
11689	OG1v0002364	N6	0.24096000000000004	106568797	Ssal	NC_027313.1	74	+	106598057	Ssal	NC_027302.1	132	+
11689	OG1v0002484	N6	0.22551000000000002	106568695	Ssal	NC_027313.1	75	+	106598107	Ssal	NC_027302.1	134	+
11689	OG1v0003427	N6	0.18267999999999998	106568696	Ssal	NC_027313.1	76	+	106598127	Ssal	NC_027302.1	138	+
11689	OG1v0001780	N6	0.21521000000000004	106568697	Ssal	NC_027313.1	77	-	106598065	Ssal	NC_027302.1	139	-
11689	OG1v0003111	N6	0.23762	106568699	Ssal	NC_027313.1	78	+	106598156	Ssal	NC_027302.1	141	+
11689	OG1v0002690	N6	0.18243	106568702	Ssal	NC_027313.1	80	+	106598169	Ssal	NC_027302.1	145	+
11689	OG1v0002023	N6	0.23020000000000002	106568703	Ssal	NC_027313.1	81	-	106598174	Ssal	NC_027302.1	146	-
11689	OG1v0000972	N6	0.18224	106568704	Ssal	NC_027313.1	82	-	106598183	Ssal	NC_027302.1	148	-
11689	OG1v0009515	N6	0.23234000000000002	106568706	Ssal	NC_027313.1	84	+	106598217	Ssal	NC_027302.1	151	+
11689	OG1v0000057	N4	0.39615	106568780	Ssal	NC_027313.1	85	-	106598235	Ssal	NC_027302.1	152	-
11689	OG1v0001117	N4	0.14156000000000002	106568709	Ssal	NC_027313.1	87	-	106598267	Ssal	NC_027302.1	155	-
11689	OG1v0011613	N6	0.26711	106568711	Ssal	NC_027313.1	88	-	106598340	Ssal	NC_027302.1	164	-
11689	OG1v0007264	N6	0.22415	106568799	Ssal	NC_027313.1	91	+	106598354	Ssal	NC_027302.1	168	+
11689	OG1v0007520	N6	0.25958000000000003	106568713	Ssal	NC_027313.1	92	+	106598366	Ssal	NC_027302.1	169	+
11689	OG1v0003797	N6	0.18278	106568714	Ssal	NC_027313.1	93	+	106598605	Ssal	NC_027302.1	172	+
11689	OG1v0003079	N6	0.28130000000000005	106568715	Ssal	NC_027313.1	95	+	106598404	Ssal	NC_027302.1	175	+
11689	OG1v0004454	N6	0.20786000000000002	106568717	Ssal	NC_027313.1	96	-	106598420	Ssal	NC_027302.1	176	-
11689	OG1v0001219	N6	0.22273	106568719	Ssal	NC_027313.1	97	+	106598425	Ssal	NC_027302.1	177	+
11689	OG1v0015921	N6	0.17688	106568720	Ssal	NC_027313.1	99	-	106598436	Ssal	NC_027302.1	179	-
11689	OG1v0008138	N6	0.24123000000000003	106568721	Ssal	NC_027313.1	100	+	106598444	Ssal	NC_027302.1	180	+
11689	OG1v0000074	N6	0.24191000000000004	106568722	Ssal	NC_027313.1	101	+	106598452	Ssal	NC_027302.1	181	+
11689	OG1v0011469	N6	0.15466000000000002	106568723	Ssal	NC_027313.1	102	+	106598456	Ssal	NC_027302.1	182	+
11689	OG1v0005952	N6	0.18053	100380719	Ssal	NC_027313.1	103	+	106598474	Ssal	NC_027302.1	185	+
11689	OG1v0001230	N6	0.28862000000000004	106568726	Ssal	NC_027313.1	105	-	106598504	Ssal	NC_027302.1	186	-
11689	OG1v0011733	N6	0.21057	106568730	Ssal	NC_027313.1	108	-	106598614	Ssal	NC_027302.1	187	-
11689	OG1v0001270	N6	0.13205	106568731	Ssal	NC_027313.1	109	-	106598617	Ssal	NC_027302.1	189	-
11689	OG1v0000432	N6	0.24061000000000002	106568732	Ssal	NC_027313.1	110	-	106598521	Ssal	NC_027302.1	190	-
11689	OG1v0006505	N6	0.21710000000000002	106568733	Ssal	NC_027313.1	111	+	100196282	Ssal	NC_027302.1	191	+
11689	OG1v0003299	N4	0.19966	106568801	Ssal	NC_027313.1	112	+	106598102	Ssal	NC_027302.1	192	+
11689	OG1v0001652	N7	0.21883000000000002	106568734	Ssal	NC_027313.1	113	+	106598526	Ssal	NC_027302.1	193	+
11689	OG1v0008612	N6	0.22727	100196612	Ssal	NC_027313.1	114	+	106598543	Ssal	NC_027302.1	196	+
11689	OG1v0013979	N6	0.27888000000000007	106568735	Ssal	NC_027313.1	115	-	106598552	Ssal	NC_027302.1	197	-
11689	OG1v0000513	N6	0.18458	106568737	Ssal	NC_027313.1	116	-	106598568	Ssal	NC_027302.1	198	-
11689	OG1v0002769	N6	0.24896000000000004	106568738	Ssal	NC_027313.1	117	+	106598731	Ssal	NC_027302.1	204	+
11689	OG1v0001449	N6	0.15054000000000003	106568739	Ssal	NC_027313.1	118	-	106598797	Ssal	NC_027302.1	208	-
11689	OG1v0001539	N6	0.17700000000000002	106568740	Ssal	NC_027313.1	119	+	106598799	Ssal	NC_027302.1	209	+
11689	OG1v0008121	N6	0.19284	106568741	Ssal	NC_027313.1	120	-	100195330	Ssal	NC_027302.1	210	-
11689	OG1v0002930	N6	0.25883	106568804	Ssal	NC_027313.1	122	-	106599180	Ssal	NC_027302.1	212	-
11689	OG1v0000015	N6	0.23671000000000003	106568743	Ssal	NC_027313.1	123	+	106598805	Ssal	NC_027302.1	213	+
11689	OG1v0002792	N6	0.22066999999999998	106568747	Ssal	NC_027313.1	128	-	106598808	Ssal	NC_027302.1	214	-
11689	OG1v0001260	N6	0.20350000000000001	106568748	Ssal	NC_027313.1	129	-	106599181	Ssal	NC_027302.1	215	-
11689	OG1v0000368	N6	0.21419000000000002	106568749	Ssal	NC_027313.1	130	+	106598815	Ssal	NC_027302.1	216	+
11689	OG1v0002096	N6	0.26016	106568751	Ssal	NC_027313.1	132	+	106598820	Ssal	NC_027302.1	217	+
11689	OG1v0000858	N6	0.15344000000000005	106568753	Ssal	NC_027313.1	134	+	106598823	Ssal	NC_027302.1	218	+
11689	OG1v0009783	N6	0.20748000000000003	106568754	Ssal	NC_027313.1	136	-	106598827	Ssal	NC_027302.1	220	-
11689	OG1v0009103	N6	0.19003	106568757	Ssal	NC_027313.1	139	+	106598834	Ssal	NC_027302.1	223	+
11689	OG1v0015531	N6	0.20351000000000002	106568758	Ssal	NC_027313.1	140	-	106598840	Ssal	NC_027302.1	226	-
11689	OG1v0002161	N6	0.18928	100195885	Ssal	NC_027313.1	141	+	106598838	Ssal	NC_027302.1	227	+
11689	OG1v0001418	N6	0.18699000000000002	106568760	Ssal	NC_027313.1	144	-	106598847	Ssal	NC_027302.1	229	-
11689	OG1v0011232	N6	0.18474000000000002	106568762	Ssal	NC_027313.1	146	-	100195284	Ssal	NC_027302.1	231	-
11689	OG1v0014025	N6	0.21633000000000002	106568808	Ssal	NC_027313.1	147	-	106599183	Ssal	NC_027302.1	234	-
11689	OG1v0013959	N6	0.21324000000000004	106568763	Ssal	NC_027313.1	149	-	100195537	Ssal	NC_027302.1	236	-
11689	OG1v0002760	N6	0.18624000000000002	106568765	Ssal	NC_027313.1	151	+	106598862	Ssal	NC_027302.1	237	+
11689	OG1v0001188	N6	0.23257	106568766	Ssal	NC_027313.1	152	-	106598864	Ssal	NC_027302.1	238	-
11689	OG1v0000400	N7	0.21716000000000002	106568768	Ssal	NC_027313.1	154	-	106598876	Ssal	NC_027302.1	247	-
11689	OG1v0000672	N6	0.21532	106568769	Ssal	NC_027313.1	157	-	106598877	Ssal	NC_027302.1	248	-
11689	OG1v0014035	N6	0.17901000000000003	106568812	Ssal	NC_027313.1	159	-	106598886	Ssal	NC_027302.1	250	-
11689	OG1v0001237	N4	0.24221000000000004	106568816	Ssal	NC_027313.1	162	-	100195411	Ssal	NC_027302.1	252	-
11689	OG1v0004055	N6	0.16406	100380444	Ssal	NC_027313.1	165	+	106598897	Ssal	NC_027302.1	256	+
11689	OG1v0001042	N6	0.19898000000000002	106568990	Ssal	NC_027313.1	166	+	106598894	Ssal	NC_027302.1	257	+
11689	OG1v0006249	N6	0.16086999999999999	106568989	Ssal	NC_027313.1	167	-	100196268	Ssal	NC_027302.1	258	-
11689	OG1v0001508	N6	0.13994000000000004	106568987	Ssal	NC_027313.1	168	+	106598902	Ssal	NC_027302.1	259	+
11689	OG1v0009485	N6	0.19268	106568986	Ssal	NC_027313.1	169	-	106598905	Ssal	NC_027302.1	261	-
11689	OG1v0005475	N4	0.20926000000000003	106568985	Ssal	NC_027313.1	170	+	106598907	Ssal	NC_027302.1	262	+
11689	OG1v0001238	N6	0.22113	106569026	Ssal	NC_027313.1	172	-	106598913	Ssal	NC_027302.1	266	-
11689	OG1v0001618	N6	0.27417	106568981	Ssal	NC_027313.1	173	+	106598916	Ssal	NC_027302.1	267	+
11689	OG1v0009819	N6	0.24026000000000003	106568980	Ssal	NC_027313.1	174	-	106598915	Ssal	NC_027302.1	268	-
11689	OG1v0007161	N6	0.19766	106568979	Ssal	NC_027313.1	175	+	106598921	Ssal	NC_027302.1	269	+
11689	OG1v0002774	N6	0.33209999999999995	106568977	Ssal	NC_027313.1	176	+	106598929	Ssal	NC_027302.1	272	+
11689	OG1v0002838	N6	0.19953	106568976	Ssal	NC_027313.1	177	+	106598932	Ssal	NC_027302.1	273	+
11689	OG1v0004984	N6	0.15913000000000002	106568975	Ssal	NC_027313.1	178	+	100195476	Ssal	NC_027302.1	274	+
11689	OG1v0001447	N6	0.17156000000000002	106568974	Ssal	NC_027313.1	180	-	106598934	Ssal	NC_027302.1	276	-
11689	OG1v0001829	N6	0.22868	106568973	Ssal	NC_027313.1	181	+	106598935	Ssal	NC_027302.1	277	+
11689	OG1v0014357	N4	0.40839000000000003	100196097	Ssal	NC_027313.1	182	-	106598761	Ssal	NC_027302.1	278	-
11689	OG1v0009810	N6	0.20469	106569025	Ssal	NC_027313.1	183	+	106599187	Ssal	NC_027302.1	281	+
11689	OG1v0014015	N6	0.16754000000000002	106568971	Ssal	NC_027313.1	184	-	106598943	Ssal	NC_027302.1	282	-
11689	OG1v0001089	N6	0.22962	106568969	Ssal	NC_027313.1	185	-	106598945	Ssal	NC_027302.1	283	-
11689	OG1v0001556	N6	0.23682	106568966	Ssal	NC_027313.1	188	-	106598953	Ssal	NC_027302.1	285	-
11689	OG1v0002446	N6	0.17822000000000002	106568965	Ssal	NC_027313.1	189	+	106598960	Ssal	NC_027302.1	287	+
11689	OG1v0001954	N6	0.24584000000000003	106569005	Ssal	NC_027313.1	190	-	100306787	Ssal	NC_027302.1	288	-
11689	OG1v0002871	N6	0.24449000000000004	106568963	Ssal	NC_027313.1	191	-	106598970	Ssal	NC_027302.1	289	-
11689	OG1v0002349	N6	0.21350000000000002	106568961	Ssal	NC_027313.1	192	+	106598972	Ssal	NC_027302.1	290	+
11689	OG1v0007265	N6	0.21457	106568960	Ssal	NC_027313.1	194	-	106598962	Ssal	NC_027302.1	292	-
11689	OG1v0000248	N6	0.15361000000000002	106568959	Ssal	NC_027313.1	195	-	106598974	Ssal	NC_027302.1	293	-
11689	OG1v0010275	N6	0.13681000000000001	106568958	Ssal	NC_027313.1	196	+	106598980	Ssal	NC_027302.1	295	+
11689	OG1v0002607	N6	0.17201000000000002	106568957	Ssal	NC_027313.1	197	+	100194912	Ssal	NC_027302.1	296	+
11689	OG1v0002521	N6	0.16853	106568956	Ssal	NC_027313.1	198	-	106598984	Ssal	NC_027302.1	298	-
11689	OG1v0006595	N4	0.17590000000000003	100195714	Ssal	NC_027313.1	199	-	100136359	Ssal	NC_027302.1	299	-
11689	OG1v0006271	N6	0.16941000000000003	100195372	Ssal	NC_027313.1	200	-	106598989	Ssal	NC_027302.1	300	-
11689	OG1v0001284	N6	0.18231	106568954	Ssal	NC_027313.1	201	-	106598990	Ssal	NC_027302.1	301	-
11689	OG1v0002016	N6	0.17502	106568953	Ssal	NC_027313.1	202	-	106598992	Ssal	NC_027302.1	302	-
11689	OG1v0008116	N6	0.19371000000000002	106569003	Ssal	NC_027313.1	203	-	106599003	Ssal	NC_027302.1	303	-
11689	OG1v0012428	N6	0.21058000000000002	106568951	Ssal	NC_027313.1	204	+	106599001	Ssal	NC_027302.1	304	+
11689	OG1v0001993	N6	0.20419	106568949	Ssal	NC_027313.1	205	+	106599005	Ssal	NC_027302.1	305	+
11689	OG1v0001880	N6	0.23657	106568950	Ssal	NC_027313.1	206	+	106599011	Ssal	NC_027302.1	306	+
11689	OG1v0000074	N6	0.21007	106568947	Ssal	NC_027313.1	208	+	106599012	Ssal	NC_027302.1	307	+
11689	OG1v0000084	N6	0.25656	106568946	Ssal	NC_027313.1	209	+	106599022	Ssal	NC_027302.1	308	+
11689	OG1v0001623	N6	0.17391000000000004	106568945	Ssal	NC_027313.1	210	-	106599020	Ssal	NC_027302.1	309	-
11689	OG1v0001439	N6	0.21104000000000003	100196825	Ssal	NC_027313.1	211	+	106599023	Ssal	NC_027302.1	310	+
11689	OG1v0001955	N6	0.15754000000000004	106568944	Ssal	NC_027313.1	212	+	106599024	Ssal	NC_027302.1	311	+
11689	OG1v0001841	N6	0.23311	106568943	Ssal	NC_027313.1	213	+	106599029	Ssal	NC_027302.1	312	+
11689	OG1v0001006	N7	0.07970000000000001	100194659	Ssal	NC_027313.1	214	-	106599031	Ssal	NC_027302.1	313	-
11689	OG1v0002062	N6	0.20584000000000002	106568941	Ssal	NC_027313.1	216	-	106599036	Ssal	NC_027302.1	314	-
11689	OG1v0000132	N6	0.13923000000000002	106568940	Ssal	NC_027313.1	217	+	106599038	Ssal	NC_027302.1	315	+
11689	OG1v0001427	N6	0.19245	106568939	Ssal	NC_027313.1	218	-	100196876	Ssal	NC_027302.1	316	-
11689	OG1v0001857	N6	0.21765	106568938	Ssal	NC_027313.1	219	+	106599039	Ssal	NC_027302.1	317	+
11689	OG1v0000555	N6	0.27837000000000006	106568937	Ssal	NC_027313.1	220	+	106599042	Ssal	NC_027302.1	318	+
11689	OG1v0001498	N6	0.21219000000000002	106568935	Ssal	NC_027313.1	222	-	106599045	Ssal	NC_027302.1	319	-
11689	OG1v0003854	N6	0.30816	106568934	Ssal	NC_027313.1	223	+	106599051	Ssal	NC_027302.1	321	+
11689	OG1v0001720	N6	0.18899000000000002	106569002	Ssal	NC_027313.1	225	+	106599054	Ssal	NC_027302.1	323	+
11689	OG1v0000389	N6	0.23393000000000003	106568930	Ssal	NC_027313.1	226	+	106599063	Ssal	NC_027302.1	325	+
11689	OG1v0001573	N6	0.18256	106568931	Ssal	NC_027313.1	227	+	100195111	Ssal	NC_027302.1	326	+
11689	OG1v0000562	N6	0.16471000000000002	106568929	Ssal	NC_027313.1	229	-	106599069	Ssal	NC_027302.1	328	-
11689	OG1v0010042	N6	0.23404000000000003	106568927	Ssal	NC_027313.1	230	+	106599072	Ssal	NC_027302.1	332	+
11689	OG1v0002109	N6	0.24959000000000003	106568925	Ssal	NC_027313.1	231	-	100306820	Ssal	NC_027302.1	335	-
11689	OG1v0001851	N4	0.16985	106568924	Ssal	NC_027313.1	233	-	106599084	Ssal	NC_027302.1	338	-
11689	OG1v0008245	N6	0.23498000000000002	106568923	Ssal	NC_027313.1	235	+	106599087	Ssal	NC_027302.1	340	+
11689	OG1v0006141	N6	0.26435000000000003	106568919	Ssal	NC_027313.1	238	-	106599198	Ssal	NC_027302.1	341	+
11689	OG1v0000559	N6	0.14925000000000002	100196251	Ssal	NC_027313.1	243	-	106599093	Ssal	NC_027302.1	344	-
11689	OG1v0001536	N6	0.20117	100136456	Ssal	NC_027313.1	244	+	106599098	Ssal	NC_027302.1	346	+
11689	OG1v0002704	N6	0.20949000000000004	106568913	Ssal	NC_027313.1	245	+	106599199	Ssal	NC_027302.1	347	+
11689	OG1v0000149	N6	0.20396000000000003	106568909	Ssal	NC_027313.1	249	-	106599103	Ssal	NC_027302.1	349	-
11689	OG1v0004240	N6	0.20127	106568908	Ssal	NC_027313.1	252	+	106599111	Ssal	NC_027302.1	351	+
11689	OG1v0003089	N6	0.22526000000000002	106568907	Ssal	NC_027313.1	253	-	106599115	Ssal	NC_027302.1	352	-
11689	OG1v0003900	N6	0.19126	106568905	Ssal	NC_027313.1	255	-	106599117	Ssal	NC_027302.1	353	-
11689	OG1v0007638	N6	0.24534000000000003	106569017	Ssal	NC_027313.1	256	-	106599119	Ssal	NC_027302.1	354	-
11689	OG1v0004231	N6	0.20302	106568901	Ssal	NC_027313.1	258	-	106599122	Ssal	NC_027302.1	356	-
11689	OG1v0003738	N4	0.24202	106568902	Ssal	NC_027313.1	259	-	106599129	Ssal	NC_027302.1	357	-
11689	OG1v0002542	N6	0.24604000000000004	106568900	Ssal	NC_027313.1	260	-	106599130	Ssal	NC_027302.1	358	-
11689	OG1v0003238	N6	0.23085	106568899	Ssal	NC_027313.1	261	+	106599133	Ssal	NC_027302.1	359	+
11689	OG1v0004475	N6	0.28219	106568897	Ssal	NC_027313.1	262	+	106598776	Ssal	NC_027302.1	361	+
11689	OG1v0002299	N6	0.23012	106568896	Ssal	NC_027313.1	263	-	106599136	Ssal	NC_027302.1	362	-
11689	OG1v0001421	N6	0.16835	106568894	Ssal	NC_027313.1	264	-	100306822	Ssal	NC_027302.1	365	-
11689	OG1v0003228	N6	0.19272	100194836	Ssal	NC_027313.1	265	+	106599141	Ssal	NC_027302.1	366	+
11689	OG1v0000750	N6	0.20622000000000001	106568893	Ssal	NC_027313.1	266	+	106599203	Ssal	NC_027302.1	367	+
11689	OG1v0001754	N6	0.19048	106568892	Ssal	NC_027313.1	267	-	106599146	Ssal	NC_027302.1	368	-
11689	OG1v0005481	N6	0.17246000000000003	106568889	Ssal	NC_027313.1	268	+	106599142	Ssal	NC_027302.1	369	+
11689	OG1v0012236	N6	0.19083	106568891	Ssal	NC_027313.1	269	-	106599145	Ssal	NC_027302.1	370	-
11689	OG1v0000348	N6	0.23047	106568888	Ssal	NC_027313.1	270	-	106599148	Ssal	NC_027302.1	371	-
11689	OG1v0002284	N6	0.19503	106568885	Ssal	NC_027313.1	272	+	106599151	Ssal	NC_027302.1	374	+
11689	OG1v0014960	N6	0.26553	106568997	Ssal	NC_027313.1	274	-	106599156	Ssal	NC_027302.1	376	-
11689	OG1v0009957	N4	0.27744	106568996	Ssal	NC_027313.1	275	-	100195819	Ssal	NC_027302.1	377	-
11689	OG1v0002666	N6	0.25758000000000003	106568884	Ssal	NC_027313.1	277	+	106599206	Ssal	NC_027302.1	378	+
11689	OG1v0001330	N6	0.19552	106568882	Ssal	NC_027313.1	278	-	106599157	Ssal	NC_027302.1	379	-
11689	OG1v0002672	N4	0.2571	106568881	Ssal	NC_027313.1	279	-	106599159	Ssal	NC_027302.1	380	-
11689	OG1v0012001	N6	0.18311	106569009	Ssal	NC_027313.1	280	-	106599210	Ssal	NC_027302.1	381	-
11689	OG1v0007516	N6	0.28052000000000005	106568877	Ssal	NC_027313.1	282	-	106599160	Ssal	NC_027302.1	382	-
11689	OG1v0007288	N6	0.28245000000000003	106569008	Ssal	NC_027313.1	283	+	106599162	Ssal	NC_027302.1	383	+
11689	OG1v0002000	N6	0.19549000000000002	106568876	Ssal	NC_027313.1	285	+	106599164	Ssal	NC_027302.1	384	+
11689	OG1v0006323	N6	0.2053	100196332	Ssal	NC_027313.1	286	+	106599165	Ssal	NC_027302.1	385	+
11689	OG1v0007363	N7	0.40126	106568874	Ssal	NC_027313.1	287	+	106599166	Ssal	NC_027302.1	386	+
11689	OG1v0004145	N6	0.23452	106568873	Ssal	NC_027313.1	288	-	106598783	Ssal	NC_027302.1	387	-
11689	OG1v0004705	N6	0.17768	100195004	Ssal	NC_027313.1	289	-	106599584	Ssal	NC_027302.1	389	-
11689	OG1v0007770	N6	0.22286	106568872	Ssal	NC_027313.1	290	+	106599582	Ssal	NC_027302.1	390	+
11689	OG1v0007250	N6	0.15075000000000002	106568871	Ssal	NC_027313.1	291	+	106599578	Ssal	NC_027302.1	391	+
11689	OG1v0009443	N6	0.21894000000000005	106568870	Ssal	NC_027313.1	292	-	106599575	Ssal	NC_027302.1	392	-
11689	OG1v0006205	N6	0.24930000000000002	106568867	Ssal	NC_027313.1	294	+	100194502	Ssal	NC_027302.1	393	+
11689	OG1v0005915	N6	0.19274000000000002	106568865	Ssal	NC_027313.1	295	+	106599567	Ssal	NC_027302.1	394	+
11689	OG1v0000606	N4	0.22103	106568864	Ssal	NC_027313.1	296	+	100380746	Ssal	NC_027302.1	397	+
11689	OG1v0001713	N6	0.19521000000000002	106568860	Ssal	NC_027313.1	298	-	106599558	Ssal	NC_027302.1	398	-
11689	OG1v0000195	N6	0.30609	106568862	Ssal	NC_027313.1	299	+	106599556	Ssal	NC_027302.1	400	+
11689	OG1v0003904	N6	0.21703000000000003	100301980	Ssal	NC_027313.1	300	+	106599551	Ssal	NC_027302.1	401	+
11689	OG1v0001264	N6	0.1864	106568859	Ssal	NC_027313.1	301	-	106599548	Ssal	NC_027302.1	402	-
11689	OG1v0001422	N6	0.16021000000000002	106568858	Ssal	NC_027313.1	302	+	106599547	Ssal	NC_027302.1	403	+
11689	OG1v0005310	N6	0.21761000000000003	106569007	Ssal	NC_027313.1	304	-	106599544	Ssal	NC_027302.1	404	-
11689	OG1v0009305	N6	0.27197000000000005	106568856	Ssal	NC_027313.1	305	-	106599541	Ssal	NC_027302.1	405	-
11689	OG1v0004809	N6	0.21799000000000004	106568854	Ssal	NC_027313.1	306	-	106599535	Ssal	NC_027302.1	406	-
11689	OG1v0001761	N6	0.26451	106568853	Ssal	NC_027313.1	307	+	106599532	Ssal	NC_027302.1	407	+
11689	OG1v0001354	N6	0.19428	106568852	Ssal	NC_027313.1	308	+	106599530	Ssal	NC_027302.1	408	+
11689	OG1v0000015	N6	0.22055	106568848	Ssal	NC_027313.1	311	+	106599529	Ssal	NC_027302.1	410	+
11689	OG1v0013904	N6	0.23742000000000002	100136455	Ssal	NC_027313.1	312	+	106599527	Ssal	NC_027302.1	411	+
11689	OG1v0000466	N6	0.22108	106568846	Ssal	NC_027313.1	313	-	106599523	Ssal	NC_027302.1	413	-
11689	OG1v0002560	N6	0.21836000000000003	106568845	Ssal	NC_027313.1	315	+	106599520	Ssal	NC_027302.1	414	+
11689	OG1v0001983	N6	0.15409000000000003	106568843	Ssal	NC_027313.1	316	-	106599517	Ssal	NC_027302.1	415	-
11689	OG1v0002245	N6	0.23709000000000002	106568844	Ssal	NC_027313.1	317	-	106599515	Ssal	NC_027302.1	416	-
11689	OG1v0001312	N6	0.21217	106568842	Ssal	NC_027313.1	318	-	106599513	Ssal	NC_027302.1	417	-
11689	OG1v0003353	N6	0.19184	106568841	Ssal	NC_027313.1	319	-	106599503	Ssal	NC_027302.1	418	-
11689	OG1v0006288	N6	0.15546000000000004	100380281	Ssal	NC_027313.1	323	+	106599501	Ssal	NC_027302.1	419	+
11689	OG1v0004061	N6	0.17641000000000004	106568835	Ssal	NC_027313.1	324	+	106599493	Ssal	NC_027302.1	420	+
11689	OG1v0000613	N6	0.22621000000000002	106568833	Ssal	NC_027313.1	326	-	106599491	Ssal	NC_027302.1	421	-
11689	OG1v0002976	N6	0.14549000000000004	106568832	Ssal	NC_027313.1	327	+	106599490	Ssal	NC_027302.1	422	+
11689	OG1v0006853	N6	0.1678	106568831	Ssal	NC_027313.1	328	+	106599488	Ssal	NC_027302.1	423	+
11689	OG1v0000188	N6	0.19019	106568830	Ssal	NC_027313.1	329	-	100380410	Ssal	NC_027302.1	424	-
11689	OG1v0011222	N6	0.16301000000000002	106568829	Ssal	NC_027313.1	330	+	106599618	Ssal	NC_027302.1	425	+
11689	OG1v0003450	N6	0.16777	106568828	Ssal	NC_027313.1	331	-	106599485	Ssal	NC_027302.1	426	-
11689	OG1v0005677	N6	0.16371000000000002	106568826	Ssal	NC_027313.1	333	+	106599484	Ssal	NC_027302.1	427	+
11689	OG1v0000164	N6	0.17421000000000003	106568825	Ssal	NC_027313.1	334	+	106599479	Ssal	NC_027302.1	428	+
11689	OG1v0007123	N6	0.18304	106568824	Ssal	NC_027313.1	335	-	100380823	Ssal	NC_027302.1	429	-
11689	OG1v0002332	N6	0.17268	106568823	Ssal	NC_027313.1	336	+	106599477	Ssal	NC_027302.1	430	+
11689	OG1v0001972	N6	0.22339	106568822	Ssal	NC_027313.1	337	+	106599471	Ssal	NC_027302.1	431	+
11689	OG1v0000362	N6	0.18966999999999998	106568821	Ssal	NC_027313.1	338	+	106599468	Ssal	NC_027302.1	432	+
11689	OG1v0002478	N6	0.18464999999999998	106568819	Ssal	NC_027313.1	340	+	106599465	Ssal	NC_027302.1	433	+
11689	OG1v0002818	N6	0.25109	106569033	Ssal	NC_027313.1	341	+	106599461	Ssal	NC_027302.1	434	+
11689	OG1v0000477	N6	0.18056	106569035	Ssal	NC_027313.1	342	+	106599451	Ssal	NC_027302.1	435	+
11689	OG1v0002785	N6	0.18227	106569036	Ssal	NC_027313.1	343	-	106599453	Ssal	NC_027302.1	436	-
11689	OG1v0006818	N6	0.19627	106569037	Ssal	NC_027313.1	344	+	106599449	Ssal	NC_027302.1	437	+
11689	OG1v0002177	N6	0.1661	106569042	Ssal	NC_027313.1	348	+	100196561	Ssal	NC_027302.1	438	+
11689	OG1v0014795	N6	0.14204000000000003	106569041	Ssal	NC_027313.1	349	-	100195630	Ssal	NC_027302.1	439	-
11689	OG1v0004714	N6	0.20716	106569113	Ssal	NC_027313.1	350	-	106599615	Ssal	NC_027302.1	440	-
11689	OG1v0001785	N6	0.16228	106569043	Ssal	NC_027313.1	351	+	106599445	Ssal	NC_027302.1	441	+
11689	OG1v0001625	N6	0.15938000000000002	106569044	Ssal	NC_027313.1	352	+	106599443	Ssal	NC_027302.1	442	+
11689	OG1v0005929	N6	0.16345	106569045	Ssal	NC_027313.1	353	+	106599438	Ssal	NC_027302.1	443	+
11689	OG1v0002399	N4	0.22725	106569046	Ssal	NC_027313.1	354	-	106599440	Ssal	NC_027302.1	444	-
11689	OG1v0006799	N6	0.23420000000000002	106569064	Ssal	NC_027313.1	363	-	106599431	Ssal	NC_027302.1	445	-
11689	OG1v0007725	N6	0.17075	106569066	Ssal	NC_027313.1	364	+	106599437	Ssal	NC_027302.1	446	+
11689	OG1v0007019	N6	0.19836	106569065	Ssal	NC_027313.1	365	-	106599435	Ssal	NC_027302.1	447	-
11689	OG1v0005381	N6	0.16674000000000003	106569067	Ssal	NC_027313.1	366	-	106599430	Ssal	NC_027302.1	448	-
11689	OG1v0008211	N6	0.18058	106569068	Ssal	NC_027313.1	368	-	106599426	Ssal	NC_027302.1	451	-
11689	OG1v0005812	N6	0.22503	106569069	Ssal	NC_027313.1	369	+	106599422	Ssal	NC_027302.1	453	+
11689	OG1v0006190	N6	0.17635	106569070	Ssal	NC_027313.1	370	-	106599423	Ssal	NC_027302.1	454	-
11689	OG1v0010536	N6	0.14550000000000002	106569071	Ssal	NC_027313.1	371	-	106599418	Ssal	NC_027302.1	456	-
11689	OG1v0005423	N6	0.15294000000000005	100380755	Ssal	NC_027313.1	372	+	106599413	Ssal	NC_027302.1	457	+
11689	OG1v0006714	N6	0.14834000000000003	106569072	Ssal	NC_027313.1	373	-	106599412	Ssal	NC_027302.1	458	-
11689	OG1v0007067	N6	0.15888000000000002	106569074	Ssal	NC_027313.1	374	+	106599409	Ssal	NC_027302.1	459	+
11689	OG1v0008208	N6	0.19261999999999999	106569075	Ssal	NC_027313.1	375	+	106599404	Ssal	NC_027302.1	460	+
11689	OG1v0016893	N7	0.09745	106569076	Ssal	NC_027313.1	376	+	106599613	Ssal	NC_027302.1	461	+
11689	OG1v0006854	N6	0.17194000000000004	106569077	Ssal	NC_027313.1	377	-	106599401	Ssal	NC_027302.1	462	-
11689	OG1v0005736	N6	0.21906000000000003	106569079	Ssal	NC_027313.1	379	+	106599391	Ssal	NC_027302.1	465	+
11689	OG1v0009790	N6	0.17513	106569082	Ssal	NC_027313.1	381	+	100380535	Ssal	NC_027302.1	466	+
11689	OG1v0001028	N6	0.13157	106569083	Ssal	NC_027313.1	382	+	106599390	Ssal	NC_027302.1	467	+
11689	OG1v0007064	N6	0.20602	106569084	Ssal	NC_027313.1	383	-	106599389	Ssal	NC_027302.1	468	-
11689	OG1v0002943	N6	0.19084	106569085	Ssal	NC_027313.1	384	-	106599611	Ssal	NC_027302.1	469	-
11689	OG1v0006510	N6	0.20621000000000003	100195520	Ssal	NC_027313.1	385	+	106599388	Ssal	NC_027302.1	470	+
11689	OG1v0008857	N8	0.12766	106569086	Ssal	NC_027313.1	386	+	106599387	Ssal	NC_027302.1	471	+
11689	OG1v0011062	N6	0.21522000000000002	106569119	Ssal	NC_027313.1	388	-	106599384	Ssal	NC_027302.1	472	-
11689	OG1v0007771	N6	0.16124000000000002	106569089	Ssal	NC_027313.1	389	+	106599380	Ssal	NC_027302.1	473	+
11689	OG1v0007105	N6	0.11532	106569088	Ssal	NC_027313.1	390	-	106599379	Ssal	NC_027302.1	474	-
11689	OG1v0008807	N6	0.23278000000000001	106569090	Ssal	NC_027313.1	391	-	100217346	Ssal	NC_027302.1	475	-
11689	OG1v0000969	N6	0.13678	106569261	Ssal	NC_027313.1	392	-	106599374	Ssal	NC_027302.1	476	-
11689	OG1v0010009	N6	0.16395	106569260	Ssal	NC_027313.1	393	-	106599606	Ssal	NC_027302.1	477	-
11689	OG1v0007129	N6	0.21167	106569259	Ssal	NC_027313.1	394	+	106599373	Ssal	NC_027302.1	478	+
11689	OG1v0005962	N6	0.23279000000000002	100195069	Ssal	NC_027313.1	395	-	106599369	Ssal	NC_027302.1	479	-
11689	OG1v0006327	N6	0.20993000000000003	106569258	Ssal	NC_027313.1	396	+	106599371	Ssal	NC_027302.1	480	+
11689	OG1v0000385	N6	0.117	106569256	Ssal	NC_027313.1	399	+	106599366	Ssal	NC_027302.1	481	+
11689	OG1v0007572	N6	0.20355	106569255	Ssal	NC_027313.1	400	-	100195213	Ssal	NC_027302.1	482	-
11689	OG1v0008644	N6	0.17324000000000003	106569254	Ssal	NC_027313.1	401	-	100196779	Ssal	NC_027302.1	483	-
11689	OG1v0006228	N6	0.16291000000000003	106569251	Ssal	NC_027313.1	402	+	106599363	Ssal	NC_027302.1	485	+
11689	OG1v0007160	N6	0.15881000000000003	106569249	Ssal	NC_027313.1	403	-	106599359	Ssal	NC_027302.1	486	-
11689	OG1v0000893	N6	0.1606	106569248	Ssal	NC_027313.1	404	-	106599357	Ssal	NC_027302.1	487	-
11689	OG1v0011399	N7	0.19395	106569292	Ssal	NC_027313.1	406	+	106599597	Ssal	NC_027302.1	488	+
11689	OG1v0015526	N6	0.22953	106569247	Ssal	NC_027313.1	408	+	106599351	Ssal	NC_027302.1	489	+
11689	OG1v0000375	N6	0.25009	106569291	Ssal	NC_027313.1	410	+	106599238	Ssal	NC_027302.1	490	+
11689	OG1v0000388	N6	0.20608	106569244	Ssal	NC_027313.1	412	-	106599349	Ssal	NC_027302.1	491	-
11689	OG1v0001735	N6	0.23344000000000004	106569243	Ssal	NC_027313.1	413	+	106599345	Ssal	NC_027302.1	492	+
11689	OG1v0001734	N6	0.19255	106569242	Ssal	NC_027313.1	414	+	106599343	Ssal	NC_027302.1	493	+
11689	OG1v0001876	N6	0.20718	100195268	Ssal	NC_027313.1	415	-	106599341	Ssal	NC_027302.1	494	-
11689	OG1v0001709	N6	0.17318	106569241	Ssal	NC_027313.1	416	+	106599337	Ssal	NC_027302.1	495	+
11689	OG1v0006370	N6	0.18164999999999998	106569290	Ssal	NC_027313.1	417	+	106599594	Ssal	NC_027302.1	496	+
11689	OG1v0011365	N6	0.19733	106569238	Ssal	NC_027313.1	419	+	106599334	Ssal	NC_027302.1	497	+
11689	OG1v0005464	N6	0.19013	106569237	Ssal	NC_027313.1	420	-	106599330	Ssal	NC_027302.1	498	-
11689	OG1v0001873	N6	0.10825000000000001	106569236	Ssal	NC_027313.1	421	+	106599332	Ssal	NC_027302.1	499	+
11689	OG1v0006544	N6	0.07654000000000001	106569234	Ssal	NC_027313.1	422	-	106599333	Ssal	NC_027302.1	500	-
11689	OG1v0001380	N6	0.16681000000000001	106569233	Ssal	NC_027313.1	423	-	106599328	Ssal	NC_027302.1	501	-
11689	OG1v0015484	N6	0.18947	106569232	Ssal	NC_027313.1	424	+	100195107	Ssal	NC_027302.1	502	+
11689	OG1v0002496	N6	0.14615	106569231	Ssal	NC_027313.1	425	-	106599327	Ssal	NC_027302.1	503	-
11689	OG1v0005602	N6	0.14563	106569230	Ssal	NC_027313.1	426	+	106599326	Ssal	NC_027302.1	504	+
11689	OG1v0007794	N6	0.21844000000000005	100195683	Ssal	NC_027313.1	427	+	106599322	Ssal	NC_027302.1	506	+
11689	OG1v0002564	N6	0.17172	106569229	Ssal	NC_027313.1	428	-	106599321	Ssal	NC_027302.1	507	-
11689	OG1v0000738	N6	0.15937	106569228	Ssal	NC_027313.1	430	+	106599318	Ssal	NC_027302.1	508	+
11689	OG1v0002301	N6	0.14662	106569227	Ssal	NC_027313.1	431	+	106599315	Ssal	NC_027302.1	509	+
11689	OG1v0003287	N6	0.17423000000000002	106569288	Ssal	NC_027313.1	432	-	106599593	Ssal	NC_027302.1	510	-
11689	OG1v0002809	N6	0.13681000000000001	106569226	Ssal	NC_027313.1	433	+	106599309	Ssal	NC_027302.1	513	+
11689	OG1v0001362	N6	0.15626000000000004	106569225	Ssal	NC_027313.1	434	+	106599592	Ssal	NC_027302.1	514	+
11689	OG1v0000723	N6	0.16445	106569223	Ssal	NC_027313.1	435	-	106599307	Ssal	NC_027302.1	515	-
11689	OG1v0003246	N6	0.26255	106569222	Ssal	NC_027313.1	436	-	106599305	Ssal	NC_027302.1	516	-
11689	OG1v0004744	N4	0.27692000000000005	106569220	Ssal	NC_027313.1	438	+	100196855	Ssal	NC_027302.1	517	+
11689	OG1v0001296	N6	0.17817	106569219	Ssal	NC_027313.1	439	+	106599303	Ssal	NC_027302.1	518	+
11689	OG1v0003404	N6	0.16454000000000002	106569218	Ssal	NC_027313.1	440	+	106599302	Ssal	NC_027302.1	519	+
11689	OG1v0002588	N6	0.19337	106569285	Ssal	NC_027313.1	442	+	106599299	Ssal	NC_027302.1	520	+
11689	OG1v0003677	N6	0.18034999999999998	106569216	Ssal	NC_027313.1	443	+	106599297	Ssal	NC_027302.1	521	+
11689	OG1v0007609	N6	0.23448000000000002	100380477	Ssal	NC_027313.1	446	+	106599588	Ssal	NC_027302.1	524	+
11689	OG1v0003345	N6	0.20543000000000003	106569213	Ssal	NC_027313.1	447	+	106599291	Ssal	NC_027302.1	525	+
11689	OG1v0006309	N6	0.19152	106569211	Ssal	NC_027313.1	449	+	106599287	Ssal	NC_027302.1	528	+
11689	OG1v0002043	N6	0.22264	106569209	Ssal	NC_027313.1	451	-	106599285	Ssal	NC_027302.1	530	-
11689	OG1v0001297	N6	0.18633	106569208	Ssal	NC_027313.1	452	-	106599284	Ssal	NC_027302.1	531	-
11689	OG1v0000099	N6	0.19111999999999998	106569207	Ssal	NC_027313.1	453	-	106599281	Ssal	NC_027302.1	532	-
11689	OG1v0000318	N6	0.19188	106569206	Ssal	NC_027313.1	454	+	106599276	Ssal	NC_027302.1	533	+
11689	OG1v0000644	N6	0.18325	106569204	Ssal	NC_027313.1	455	+	106599272	Ssal	NC_027302.1	534	+
11689	OG1v0009970	N6	0.19615	106569203	Ssal	NC_027313.1	458	-	106599269	Ssal	NC_027302.1	537	-
11689	OG1v0010940	N6	0.19681	106569200	Ssal	NC_027313.1	460	-	106599266	Ssal	NC_027302.1	539	-
11689	OG1v0004097	N7	0.20550000000000002	106569284	Ssal	NC_027313.1	462	+	106599265	Ssal	NC_027302.1	540	+
11689	OG1v0000624	N6	0.26319	106569199	Ssal	NC_027313.1	463	-	100196183	Ssal	NC_027302.1	541	-
11689	OG1v0000088	N6	0.17091000000000003	106569198	Ssal	NC_027313.1	465	+	106599262	Ssal	NC_027302.1	543	+
11689	OG1v0009438	N6	0.22647	106569193	Ssal	NC_027313.1	468	+	106599254	Ssal	NC_027302.1	544	+
11689	OG1v0001728	N6	0.16212	106569194	Ssal	NC_027313.1	469	-	106599258	Ssal	NC_027302.1	545	-
11689	OG1v0006671	N6	0.22433	106569192	Ssal	NC_027313.1	470	+	106599252	Ssal	NC_027302.1	546	+
11689	OG1v0000410	N6	0.20217	106569190	Ssal	NC_027313.1	471	+	106599250	Ssal	NC_027302.1	547	+
11689	OG1v0001885	N6	0.22732	106569189	Ssal	NC_027313.1	472	-	106599248	Ssal	NC_027302.1	548	-
11689	OG1v0008897	N6	0.17676000000000003	106569188	Ssal	NC_027313.1	473	-	106599247	Ssal	NC_027302.1	549	-
11689	OG1v0000490	N6	0.21682	106569187	Ssal	NC_027313.1	474	-	106599662	Ssal	NC_027302.1	551	-
11689	OG1v0000760	N6	0.20045000000000002	106569186	Ssal	NC_027313.1	475	+	106599664	Ssal	NC_027302.1	552	+
11689	OG1v0001350	N6	0.17487	106569184	Ssal	NC_027313.1	476	+	106599671	Ssal	NC_027302.1	553	+
11689	OG1v0016385	N0	0.70975	106569268	Ssal	NC_027313.1	478	+	106599644	Ssal	NC_027302.1	555	+
11689	OG1v0006781	N6	0.22416	106569178	Ssal	NC_027313.1	484	-	106599680	Ssal	NC_027302.1	557	-
11689	OG1v0008879	N6	0.2273	106569176	Ssal	NC_027313.1	485	-	106599684	Ssal	NC_027302.1	558	-
11689	OG1v0000631	N4	0.2622	106569175	Ssal	NC_027313.1	486	+	106599691	Ssal	NC_027302.1	559	+
11689	OG1v0000860	N6	0.19756	106569174	Ssal	NC_027313.1	487	-	106599692	Ssal	NC_027302.1	560	-
11689	OG1v0010916	N6	0.30202	106569173	Ssal	NC_027313.1	488	-	106599701	Ssal	NC_027302.1	561	-
11689	OG1v0002519	N6	0.24139000000000002	106569171	Ssal	NC_027313.1	489	-	106599706	Ssal	NC_027302.1	562	-
11689	OG1v0001310	N6	0.23138	106569170	Ssal	NC_027313.1	490	-	106599708	Ssal	NC_027302.1	563	-
11689	OG1v0000724	N6	0.20219	106569169	Ssal	NC_027313.1	491	+	106599711	Ssal	NC_027302.1	564	+
11689	OG1v0000029	N6	0.22846000000000002	100380588	Ssal	NC_027313.1	492	-	106599713	Ssal	NC_027302.1	565	-
11689	OG1v0001967	N6	0.20029000000000002	106569167	Ssal	NC_027313.1	493	-	106599714	Ssal	NC_027302.1	566	-
11689	OG1v0001290	N6	0.25016	106569165	Ssal	NC_027313.1	494	+	106599719	Ssal	NC_027302.1	567	+
11689	OG1v0000956	N6	0.20652	106569166	Ssal	NC_027313.1	495	+	106599720	Ssal	NC_027302.1	568	+
11689	OG1v0002685	N6	0.30618999999999996	101448066	Ssal	NC_027313.1	496	+	101448067	Ssal	NC_027302.1	569	+
11689	OG1v0001111	N6	0.19428	100136518	Ssal	NC_027313.1	497	-	101448065	Ssal	NC_027302.1	570	-
11689	OG1v0003365	N6	0.17311000000000001	106569164	Ssal	NC_027313.1	499	-	106599721	Ssal	NC_027302.1	571	-
11689	OG1v0001546	N6	0.20555	106569162	Ssal	NC_027313.1	501	+	106599725	Ssal	NC_027302.1	573	+
11689	OG1v0002481	N6	0.18081999999999998	106569160	Ssal	NC_027313.1	502	+	106599727	Ssal	NC_027302.1	574	+
11689	OG1v0005995	N6	0.21567	106569157	Ssal	NC_027313.1	505	+	106599728	Ssal	NC_027302.1	576	+
11689	OG1v0004932	N6	0.16647	106569156	Ssal	NC_027313.1	506	-	106599735	Ssal	NC_027302.1	577	-
11689	OG1v0004591	N6	0.22309	106569154	Ssal	NC_027313.1	508	+	106599909	Ssal	NC_027302.1	578	+
11689	OG1v0001612	N6	0.1891	106569153	Ssal	NC_027313.1	509	+	106599739	Ssal	NC_027302.1	579	+
11689	OG1v0001224	N6	0.22141000000000002	106569152	Ssal	NC_027313.1	510	+	106599911	Ssal	NC_027302.1	580	+
11689	OG1v0001560	N6	0.12783	100195202	Ssal	NC_027313.1	511	+	106599742	Ssal	NC_027302.1	581	+
11689	OG1v0000732	N6	0.25367	106569150	Ssal	NC_027313.1	512	-	106599743	Ssal	NC_027302.1	582	-
11689	OG1v0001745	N6	0.24993000000000004	106569144	Ssal	NC_027313.1	517	+	106599747	Ssal	NC_027302.1	583	+
11689	OG1v0000279	N6	0.13627	106569146	Ssal	NC_027313.1	519	-	106599750	Ssal	NC_027302.1	586	-
11689	OG1v0000228	N6	0.1938	106569141	Ssal	NC_027313.1	520	-	106599757	Ssal	NC_027302.1	587	-
11689	OG1v0009384	N6	0.18881	106569140	Ssal	NC_027313.1	521	+	106599764	Ssal	NC_027302.1	588	+
11689	OG1v0010339	N6	0.19778	100196152	Ssal	NC_027313.1	522	-	106599772	Ssal	NC_027302.1	589	-
11689	OG1v0001787	N6	0.16892000000000001	106569138	Ssal	NC_027313.1	523	+	106599765	Ssal	NC_027302.1	590	+
11689	OG1v0001799	N6	0.16740000000000002	106569139	Ssal	NC_027313.1	524	-	106599769	Ssal	NC_027302.1	591	-
11689	OG1v0001910	N6	0.18066999999999997	106569135	Ssal	NC_027313.1	526	-	106599774	Ssal	NC_027302.1	592	-
11689	OG1v0001928	N6	0.17849000000000004	106569134	Ssal	NC_027313.1	527	-	106599779	Ssal	NC_027302.1	593	-
11689	OG1v0009660	N6	0.17698000000000003	106569133	Ssal	NC_027313.1	529	-	106599787	Ssal	NC_027302.1	594	-
11689	OG1v0000842	N6	0.12883	106569131	Ssal	NC_027313.1	531	+	100195747	Ssal	NC_027302.1	595	+
11689	OG1v0007538	N6	0.15228000000000003	106569130	Ssal	NC_027313.1	532	+	106599798	Ssal	NC_027302.1	596	+
11689	OG1v0006336	N6	0.20256000000000002	100196464	Ssal	NC_027313.1	534	-	106599802	Ssal	NC_027302.1	598	-
11689	OG1v0004883	N6	0.18896000000000002	106569128	Ssal	NC_027313.1	535	+	100380456	Ssal	NC_027302.1	599	+
11689	OG1v0000602	N6	0.18166999999999997	100195550	Ssal	NC_027313.1	536	+	106599804	Ssal	NC_027302.1	600	+
11689	OG1v0007814	N4	0.17836000000000002	106569126	Ssal	NC_027313.1	537	-	100195174	Ssal	NC_027302.1	601	-
11689	OG1v0005903	N6	0.16892000000000001	106569124	Ssal	NC_027313.1	538	+	106599809	Ssal	NC_027302.1	602	+
11689	OG1v0008898	N6	0.18891000000000002	100380540	Ssal	NC_027313.1	539	-	106599812	Ssal	NC_027302.1	603	-
11689	OG1v0009347	N6	0.15383000000000002	106569122	Ssal	NC_027313.1	541	-	106599814	Ssal	NC_027302.1	604	-
11689	OG1v0006721	N6	0.20114	106569121	Ssal	NC_027313.1	542	-	106599822	Ssal	NC_027302.1	605	-
11689	OG1v0000767	N6	0.19507	106569352	Ssal	NC_027313.1	545	+	106599824	Ssal	NC_027302.1	606	+
11689	OG1v0008977	N6	0.19290000000000002	106569351	Ssal	NC_027313.1	546	-	106599827	Ssal	NC_027302.1	607	-
11689	OG1v0011241	N6	0.17313	106569349	Ssal	NC_027313.1	549	+	106599832	Ssal	NC_027302.1	609	+
11689	OG1v0006310	N6	0.13839	106569348	Ssal	NC_027313.1	550	-	106599847	Ssal	NC_027302.1	610	-
11689	OG1v0009599	N6	0.26595	106569347	Ssal	NC_027313.1	551	-	106599852	Ssal	NC_027302.1	611	-
11689	OG1v0008353	N6	0.19982	106569346	Ssal	NC_027313.1	552	+	106599848	Ssal	NC_027302.1	612	+
11689	OG1v0014890	N7	0.20036	100136439	Ssal	NC_027313.1	553	-	100136453	Ssal	NC_027302.1	613	-
11689	OG1v0003633	OG	0.20229000000000003	106569344	Ssal	NC_027313.1	554	+	106599860	Ssal	NC_027302.1	614	+
11689	OG1v0001265	N6	0.14471000000000003	106569342	Ssal	NC_027313.1	556	-	100195504	Ssal	NC_027302.1	615	-
11689	OG1v0009000	N6	0.19052	100195224	Ssal	NC_027313.1	557	+	106599867	Ssal	NC_027302.1	616	+
11689	OG1v0000052	N6	0.14927	106569343	Ssal	NC_027313.1	558	-	106599871	Ssal	NC_027302.1	617	-
11689	OG1v0000916	N6	0.26524	106569341	Ssal	NC_027313.1	559	-	106599872	Ssal	NC_027302.1	618	-
11689	OG1v0006170	N6	0.17585	106569340	Ssal	NC_027313.1	560	+	106599874	Ssal	NC_027302.1	619	+
11689	OG1v0006068	N6	0.16732	106569337	Ssal	NC_027313.1	561	-	106599880	Ssal	NC_027302.1	620	-
11689	OG1v0006084	N6	0.24843000000000004	106569336	Ssal	NC_027313.1	563	-	106599884	Ssal	NC_027302.1	622	-
11689	OG1v0003445	N6	0.30621	106569335	Ssal	NC_027313.1	564	-	106599887	Ssal	NC_027302.1	624	-
11689	OG1v0010086	N0	0.30252999999999997	106569331	Ssal	NC_027313.1	568	+	106599657	Ssal	NC_027302.1	627	+
11689	OG1v0007255	N6	0.18702	106569329	Ssal	NC_027313.1	569	-	106599896	Ssal	NC_027302.1	628	-
11689	OG1v0000703	N6	0.17622000000000002	100136504	Ssal	NC_027313.1	570	+	100194663	Ssal	NC_027302.1	630	+
11689	OG1v0000851	N6	0.19066999999999998	106569328	Ssal	NC_027313.1	571	-	106599903	Ssal	NC_027302.1	631	-
11689	OG1v0002982	N6	0.18037999999999998	106569327	Ssal	NC_027313.1	572	+	106600435	Ssal	NC_027302.1	639	+
11689	OG1v0008467	N6	0.23911000000000002	106569323	Ssal	NC_027313.1	574	+	106600433	Ssal	NC_027302.1	640	+
11689	OG1v0007335	N6	0.22978	106569325	Ssal	NC_027313.1	575	-	106600434	Ssal	NC_027302.1	641	-
11689	OG1v0008207	N6	0.19871000000000003	106569322	Ssal	NC_027313.1	576	-	106600432	Ssal	NC_027302.1	642	-
11689	OG1v0005360	N6	0.21763000000000002	106569321	Ssal	NC_027313.1	577	+	106600431	Ssal	NC_027302.1	643	+
11689	OG1v0008796	N6	0.15969000000000003	106569320	Ssal	NC_027313.1	578	-	106600430	Ssal	NC_027302.1	644	-
11689	OG1v0006843	N6	0.16999000000000003	106569317	Ssal	NC_027313.1	579	+	106600429	Ssal	NC_027302.1	645	+
11689	OG1v0005939	N6	0.168	106569316	Ssal	NC_027313.1	580	+	106600428	Ssal	NC_027302.1	646	+
11689	OG1v0005889	N6	0.20449000000000003	106569315	Ssal	NC_027313.1	581	+	106599958	Ssal	NC_027302.1	647	+
11689	OG1v0006771	N6	0.18816	106569313	Ssal	NC_027313.1	582	-	106600427	Ssal	NC_027302.1	648	-
11689	OG1v0002220	N7	0.19476000000000002	106569312	Ssal	NC_027313.1	583	-	106600426	Ssal	NC_027302.1	649	-
11689	OG1v0003431	N6	0.2335	106569311	Ssal	NC_027313.1	584	+	106600425	Ssal	NC_027302.1	650	+
11689	OG1v0000366	N6	0.23837	100194869	Ssal	NC_027313.1	586	-	106600424	Ssal	NC_027302.1	653	-
11689	OG1v0012216	N4	0.21505000000000002	106569310	Ssal	NC_027313.1	589	-	106600423	Ssal	NC_027302.1	655	-
11689	OG1v0002583	N6	0.21272000000000002	106569307	Ssal	NC_027313.1	590	-	106600421	Ssal	NC_027302.1	656	-
11689	OG1v0006426	N6	0.24295000000000003	106569306	Ssal	NC_027313.1	591	-	106600420	Ssal	NC_027302.1	658	-
11689	OG1v0005304	N6	0.21702000000000002	106569305	Ssal	NC_027313.1	593	-	106600419	Ssal	NC_027302.1	659	-
11689	OG1v0002126	N6	0.16282	106569302	Ssal	NC_027313.1	596	-	106600418	Ssal	NC_027302.1	660	-
11689	OG1v0002015	N6	0.18112999999999999	106569298	Ssal	NC_027313.1	599	-	106600416	Ssal	NC_027302.1	662	-
11689	OG1v0010283	N6	0.21298000000000003	106569417	Ssal	NC_027313.1	605	-	106600415	Ssal	NC_027302.1	663	-
11689	OG1v0000232	N6	0.18506	106569416	Ssal	NC_027313.1	606	-	106600414	Ssal	NC_027302.1	664	-
11689	OG1v0011276	N6	0.17091000000000003	106569413	Ssal	NC_027313.1	610	+	106600411	Ssal	NC_027302.1	667	+
11689	OG1v0001600	N4	0.24319000000000002	106569407	Ssal	NC_027313.1	614	-	106600409	Ssal	NC_027302.1	669	-
11689	OG1v0006590	N4	0.19005	106569406	Ssal	NC_027313.1	615	+	106600407	Ssal	NC_027302.1	670	+
11689	OG1v0011954	N7	0.17009000000000002	106569405	Ssal	NC_027313.1	616	-	106600406	Ssal	NC_027302.1	671	-
11689	OG1v0011254	N6	0.22879000000000002	106569403	Ssal	NC_027313.1	620	+	106600405	Ssal	NC_027302.1	672	+
11689	OG1v0002899	N6	0.21007	100195136	Ssal	NC_027313.1	622	+	106600403	Ssal	NC_027302.1	674	+
11689	OG1v0001272	N6	0.22744000000000003	100196357	Ssal	NC_027313.1	624	+	106600402	Ssal	NC_027302.1	675	+
11689	OG1v0005405	N6	0.24590000000000004	106569420	Ssal	NC_027313.1	629	-	106600392	Ssal	NC_027302.1	677	-
11689	OG1v0000196	N6	0.17995000000000003	106569390	Ssal	NC_027313.1	630	-	106600395	Ssal	NC_027302.1	678	-
11689	OG1v0004756	N6	0.22857	106569383	Ssal	NC_027313.1	640	+	106600390	Ssal	NC_027302.1	683	+
11689	OG1v0001065	N6	0.16508	106569380	Ssal	NC_027313.1	642	-	106600388	Ssal	NC_027302.1	684	-
11689	OG1v0002306	N6	0.15378000000000003	106569379	Ssal	NC_027313.1	644	-	106600389	Ssal	NC_027302.1	685	-
11689	OG1v0005806	N6	0.23371000000000003	106569378	Ssal	NC_027313.1	645	-	106600387	Ssal	NC_027302.1	686	-
11689	OG1v0005439	N6	0.21698000000000003	100195324	Ssal	NC_027313.1	646	-	106600386	Ssal	NC_027302.1	687	-
11689	OG1v0006287	N6	0.12733	106569376	Ssal	NC_027313.1	647	-	106600385	Ssal	NC_027302.1	688	-
11689	OG1v0003247	N6	0.19816	106569375	Ssal	NC_027313.1	648	+	106600384	Ssal	NC_027302.1	689	+
11689	OG1v0006927	N6	0.15238000000000002	106569373	Ssal	NC_027313.1	650	-	106600383	Ssal	NC_027302.1	690	-
11689	OG1v0001236	N6	0.20502	106569372	Ssal	NC_027313.1	651	+	106600382	Ssal	NC_027302.1	691	+
11689	OG1v0011013	N6	0.13599000000000003	106569369	Ssal	NC_027313.1	656	-	106600378	Ssal	NC_027302.1	693	-
11689	OG1v0000363	N6	0.22073	106569368	Ssal	NC_027313.1	657	+	106600370	Ssal	NC_027302.1	694	+
11689	OG1v0001253	N6	0.17967	106569367	Ssal	NC_027313.1	659	-	106600345	Ssal	NC_027302.1	696	-
11689	OG1v0004248	N6	0.25534	106569364	Ssal	NC_027313.1	662	-	106600329	Ssal	NC_027302.1	697	-
11689	OG1v0002622	N6	0.24114000000000002	100196652	Ssal	NC_027313.1	664	+	106600326	Ssal	NC_027302.1	698	+
11689	OG1v0010835	N6	0.22893000000000002	106569450	Ssal	NC_027313.1	665	+	106600322	Ssal	NC_027302.1	699	+
11689	OG1v0001335	N6	0.20670000000000002	106569449	Ssal	NC_027313.1	666	-	106600314	Ssal	NC_027302.1	701	-
11689	OG1v0008159	N6	0.2053	106569448	Ssal	NC_027313.1	667	-	106600304	Ssal	NC_027302.1	702	-
11689	OG1v0004229	N7	0.17905000000000001	106569447	Ssal	NC_027313.1	668	-	106600302	Ssal	NC_027302.1	703	-
11689	OG1v0010040	N6	0.24087	106569445	Ssal	NC_027313.1	670	-	106600299	Ssal	NC_027302.1	705	-
11689	OG1v0009471	N6	0.21267	106569444	Ssal	NC_027313.1	671	+	106600289	Ssal	NC_027302.1	706	+
11689	OG1v0001531	N6	0.20799000000000004	106569443	Ssal	NC_027313.1	672	+	106600280	Ssal	NC_027302.1	707	+
11689	OG1v0001692	OG	0.18091000000000002	106569440	Ssal	NC_027313.1	673	-	106600278	Ssal	NC_027302.1	708	-
11689	OG1v0007043	N6	0.15233000000000002	106569436	Ssal	NC_027313.1	678	+	106600269	Ssal	NC_027302.1	710	+
11689	OG1v0000920	N0	0.5468700000000001	106569434	Ssal	NC_027313.1	679	-	106600453	Ssal	NC_027302.1	711	-
11689	OG1v0009563	N6	0.18836999999999998	106569429	Ssal	NC_027313.1	682	-	100380629	Ssal	NC_027302.1	713	-
11689	OG1v0005771	N6	0.22101	106569427	Ssal	NC_027313.1	684	-	100380736	Ssal	NC_027302.1	714	-
11689	OG1v0016364	N6	0.22678	106569478	Ssal	NC_027313.1	686	+	106600236	Ssal	NC_027302.1	717	+
11689	OG1v0001941	N6	0.21420000000000003	106569477	Ssal	NC_027313.1	687	+	106600234	Ssal	NC_027302.1	718	+
11689	OG1v0002386	N4	0.21499000000000004	106569476	Ssal	NC_027313.1	688	+	106600228	Ssal	NC_027302.1	720	+
11689	OG1v0001174	N6	0.22484	100195068	Ssal	NC_027313.1	689	+	106600218	Ssal	NC_027302.1	722	+
11689	OG1v0014000	N6	0.2629	106569491	Ssal	NC_027313.1	691	-	106600212	Ssal	NC_027302.1	723	-
11689	OG1v0003670	N6	0.19697	106569474	Ssal	NC_027313.1	692	+	100380467	Ssal	NC_027302.1	724	+
11689	OG1v0005110	N3	0.49356	106569473	Ssal	NC_027313.1	693	+	106600207	Ssal	NC_027302.1	726	-
11689	OG1v0011271	N6	0.15788000000000002	106569469	Ssal	NC_027313.1	697	+	106600202	Ssal	NC_027302.1	728	+
11689	OG1v0001715	N6	0.24267	106569468	Ssal	NC_027313.1	699	+	106600184	Ssal	NC_027302.1	731	+
11689	OG1v0003546	N6	0.20121000000000003	106569467	Ssal	NC_027313.1	700	+	106600181	Ssal	NC_027302.1	732	+
11689	OG1v0011257	N6	0.24287	106569466	Ssal	NC_027313.1	701	-	106600169	Ssal	NC_027302.1	734	-
11689	OG1v0001813	N6	0.22675	106569465	Ssal	NC_027313.1	702	-	106600156	Ssal	NC_027302.1	735	-
11689	OG1v0012225	N4	0.16962	106569460	Ssal	NC_027313.1	706	+	106599937	Ssal	NC_027302.1	736	+
11689	OG1v0000346	N6	0.17687	106569459	Ssal	NC_027313.1	708	+	106600149	Ssal	NC_027302.1	737	+
11689	OG1v0000015	N6	0.24568	106569458	Ssal	NC_027313.1	709	-	106600145	Ssal	NC_027302.1	738	-
11689	OG1v0003594	N6	0.25837000000000004	106569488	Ssal	NC_027313.1	710	-	106600447	Ssal	NC_027302.1	741	-
11689	OG1v0012134	N6	0.21229000000000003	106569480	Ssal	NC_027313.1	714	+	106600446	Ssal	NC_027302.1	742	+
11689	OG1v0007353	N6	0.20521000000000003	106569504	Ssal	NC_027313.1	720	-	106600095	Ssal	NC_027302.1	751	-
11689	OG1v0001495	N6	0.19566999999999998	106569502	Ssal	NC_027313.1	721	-	106600087	Ssal	NC_027302.1	752	-
11689	OG1v0005406	N4	0.22099000000000002	106569500	Ssal	NC_027313.1	722	+	106600076	Ssal	NC_027302.1	753	+
11689	OG1v0001040	N6	0.23297	106569499	Ssal	NC_027313.1	723	-	106600084	Ssal	NC_027302.1	754	-
11689	OG1v0000581	N6	0.21075000000000002	106569494	Ssal	NC_027313.1	726	+	106600069	Ssal	NC_027302.1	755	+
11689	OG1v0000462	N6	0.22061	106569495	Ssal	NC_027313.1	727	-	106600066	Ssal	NC_027302.1	756	-
11689	OG1v0000369	N6	0.2348	106569506	Ssal	NC_027313.1	731	-	106600060	Ssal	NC_027302.1	758	-
11689	OG1v0000584	N6	0.20401000000000002	106569508	Ssal	NC_027313.1	732	-	106600054	Ssal	NC_027302.1	759	-
11689	OG1v0002076	N6	0.22263	106569510	Ssal	NC_027313.1	734	+	106600443	Ssal	NC_027302.1	760	+
11689	OG1v0003148	N6	0.23796000000000003	106569511	Ssal	NC_027313.1	735	+	106600051	Ssal	NC_027302.1	761	+
11689	OG1v0011235	N6	0.20978000000000002	106569512	Ssal	NC_027313.1	736	+	106600049	Ssal	NC_027302.1	762	+
11689	OG1v0000163	N6	0.23220000000000002	106569513	Ssal	NC_027313.1	737	+	106600038	Ssal	NC_027302.1	763	+
11689	OG1v0015493	N6	0.25201	106569515	Ssal	NC_027313.1	738	+	106600442	Ssal	NC_027302.1	764	+
11689	OG1v0000282	N6	0.22315	106569516	Ssal	NC_027313.1	739	-	106600034	Ssal	NC_027302.1	765	-
11689	OG1v0001723	N6	0.21407	106569517	Ssal	NC_027313.1	740	+	106600027	Ssal	NC_027302.1	766	+
11689	OG1v0004069	N6	0.29886000000000007	106569558	Ssal	NC_027313.1	741	-	106599936	Ssal	NC_027302.1	767	-
11689	OG1v0000178	N6	0.25291	106569519	Ssal	NC_027313.1	743	+	106600020	Ssal	NC_027302.1	769	+
11689	OG1v0005597	N6	0.17116	106569522	Ssal	NC_027313.1	745	-	106600017	Ssal	NC_027302.1	771	-
11689	OG1v0000286	N6	0.22981000000000001	106569523	Ssal	NC_027313.1	746	+	100195086	Ssal	NC_027302.1	772	+
11689	OG1v0000773	N6	0.25685	106569524	Ssal	NC_027313.1	748	+	106600009	Ssal	NC_027302.1	775	+
11689	OG1v0000847	N6	0.22373	106569525	Ssal	NC_027313.1	749	-	106600007	Ssal	NC_027302.1	776	-
11689	OG1v0000222	N6	0.22534	106569526	Ssal	NC_027313.1	750	+	106600004	Ssal	NC_027302.1	777	+
11689	OG1v0012252	N6	0.222	106569528	Ssal	NC_027313.1	751	-	106600003	Ssal	NC_027302.1	778	-
11689	OG1v0014845	N6	0.18902	106569529	Ssal	NC_027313.1	752	-	100194905	Ssal	NC_027302.1	779	-
11689	OG1v0001192	N4	0.19726000000000002	106569532	Ssal	NC_027313.1	754	-	106599996	Ssal	NC_027302.1	780	-
11689	OG1v0000593	N6	0.26471	106569535	Ssal	NC_027313.1	755	-	106600441	Ssal	NC_027302.1	781	-
11689	OG1v0001374	N6	0.24462	106569533	Ssal	NC_027313.1	757	+	106599992	Ssal	NC_027302.1	782	+
11689	OG1v0001343	N6	0.21555000000000002	106569537	Ssal	NC_027313.1	758	-	106599990	Ssal	NC_027302.1	783	-
11689	OG1v0015225	N8	0.2963200000000001	106569539	Ssal	NC_027313.1	760	+	106599934	Ssal	NC_027302.1	784	+
11689	OG1v0006342	N6	0.18935	100306862	Ssal	NC_027313.1	761	-	106599988	Ssal	NC_027302.1	785	-
11689	OG1v0000850	N6	0.19456	106569538	Ssal	NC_027313.1	763	+	106599985	Ssal	NC_027302.1	786	+
11689	OG1v0002160	N6	0.18778	106569542	Ssal	NC_027313.1	764	-	106599982	Ssal	NC_027302.1	787	-
11689	OG1v0000118	N6	0.19268	106569543	Ssal	NC_027313.1	765	-	106599981	Ssal	NC_027302.1	788	-
11689	OG1v0001412	N6	0.16432	106569545	Ssal	NC_027313.1	766	-	106599979	Ssal	NC_027302.1	789	-
11689	OG1v0009079	N6	0.19876000000000002	106569544	Ssal	NC_027313.1	767	+	106599977	Ssal	NC_027302.1	790	+
11689	OG1v0002333	N6	0.24212	106569546	Ssal	NC_027313.1	768	+	106599971	Ssal	NC_027302.1	791	+
11689	OG1v0016772	N6	0.20304000000000003	106569547	Ssal	NC_027313.1	769	-	106600440	Ssal	NC_027302.1	792	-
11689	OG1v0001020	N6	0.27055	106569572	Ssal	NC_027313.1	787	-	106600477	Ssal	NC_027302.1	805	-
11689	OG1v0010409	N6	0.20499000000000003	106569573	Ssal	NC_027313.1	788	-	106600484	Ssal	NC_027302.1	806	-
11689	OG1v0005187	N6	0.22575	106569576	Ssal	NC_027313.1	789	-	106600487	Ssal	NC_027302.1	808	-
11689	OG1v0009884	N6	0.24806000000000003	106569574	Ssal	NC_027313.1	790	+	106600485	Ssal	NC_027302.1	807	+
11689	OG1v0003816	N6	0.14534000000000002	106569577	Ssal	NC_027313.1	792	+	106600488	Ssal	NC_027302.1	809	+
11689	OG1v0007876	N6	0.21591000000000005	100195048	Ssal	NC_027313.1	794	+	106600490	Ssal	NC_027302.1	811	+
11689	OG1v0000086	N6	0.26277	106569580	Ssal	NC_027313.1	795	+	106600489	Ssal	NC_027302.1	812	+
11689	OG1v0007974	N6	0.17089000000000001	106569582	Ssal	NC_027313.1	796	+	106600492	Ssal	NC_027302.1	813	+
11689	OG1v0013126	N6	0.26574	106569583	Ssal	NC_027313.1	797	+	106600493	Ssal	NC_027302.1	814	+
11689	OG1v0003398	N6	0.22914	106569584	Ssal	NC_027313.1	798	+	106600495	Ssal	NC_027302.1	815	+
11689	OG1v0005183	N2	0.71554	106569593	Ssal	NC_027313.1	804	-	106600498	Ssal	NC_027302.1	817	+
11689	OG1v0002429	N6	0.24783000000000002	106569595	Ssal	NC_027313.1	805	+	106600525	Ssal	NC_027302.1	820	+
11689	OG1v0005779	N4	0.28916000000000003	106569597	Ssal	NC_027313.1	807	-	106600502	Ssal	NC_027302.1	821	-
11689	OG1v0001537	N6	0.23574000000000003	106569598	Ssal	NC_027313.1	808	-	106600503	Ssal	NC_027302.1	823	-
11689	OG1v0001771	N6	0.40533	106569600	Ssal	NC_027313.1	810	-	106600506	Ssal	NC_027302.1	825	-
11689	OG1v0000467	N6	0.25157	100306848	Ssal	NC_027313.1	811	-	106600507	Ssal	NC_027302.1	827	-
11689	OG1v0008061	N4	0.3318	106569602	Ssal	NC_027313.1	812	-	100195694	Ssal	NC_027302.1	828	-
11689	OG1v0010664	N6	0.18428	100195304	Ssal	NC_027313.1	813	+	106600469	Ssal	NC_027302.1	829	+
11689	OG1v0001302	N6	0.28028000000000003	106569603	Ssal	NC_027313.1	814	-	106600508	Ssal	NC_027302.1	830	-
11689	OG1v0000333	N6	0.30341	106569615	Ssal	NC_027313.1	818	-	106600512	Ssal	NC_027302.1	832	-
11689	OG1v0001679	N6	0.29654	106569614	Ssal	NC_027313.1	819	-	106600513	Ssal	NC_027302.1	833	-
11689	OG1v0012238	N4	0.26214	106569613	Ssal	NC_027313.1	820	+	106600515	Ssal	NC_027302.1	834	+
11689	OG1v0009799	N6	0.28243	106569609	Ssal	NC_027313.1	821	-	106600516	Ssal	NC_027302.1	835	-
11689	OG1v0001305	N6	0.19976000000000002	106569631	Ssal	NC_027313.1	841	-	106600599	Ssal	NC_027302.1	853	-
11689	OG1v0009670	N6	0.26609	106569633	Ssal	NC_027313.1	842	+	100196607	Ssal	NC_027302.1	854	+
11689	OG1v0003849	N4	0.27415	106569635	Ssal	NC_027313.1	843	-	100196141	Ssal	NC_027302.1	855	-
11689	OG1v0003758	N4	0.19383	106569640	Ssal	NC_027313.1	847	+	106600594	Ssal	NC_027302.1	858	+
11689	OG1v0000127	N6	0.15615	106569642	Ssal	NC_027313.1	848	+	106600591	Ssal	NC_027302.1	859	+
11689	OG1v0000175	N4	0.27078	106569652	Ssal	NC_027313.1	850	+	106600589	Ssal	NC_027302.1	860	+
11689	OG1v0006398	N6	0.21659000000000003	106569659	Ssal	NC_027313.1	861	-	106600586	Ssal	NC_027302.1	863	-
11689	OG1v0003971	N6	0.25089	106569662	Ssal	NC_027313.1	864	-	106600531	Ssal	NC_027302.1	878	+
11689	OG1v0001282	N6	0.19207	106569664	Ssal	NC_027313.1	865	-	106600583	Ssal	NC_027302.1	864	-
11689	OG1v0009941	N6	0.19751000000000002	106569665	Ssal	NC_027313.1	866	-	106600582	Ssal	NC_027302.1	865	-
11689	OG1v0009011	N6	0.21852000000000002	106569666	Ssal	NC_027313.1	868	+	106600577	Ssal	NC_027302.1	869	+
11689	OG1v0004402	N6	0.30149	106569679	Ssal	NC_027313.1	870	+	106600611	Ssal	NC_027302.1	873	+
11689	OG1v0001478	N6	0.21561000000000002	106569669	Ssal	NC_027313.1	872	+	106600572	Ssal	NC_027302.1	874	+
11689	OG1v0003665	N6	0.21759000000000003	106569671	Ssal	NC_027313.1	874	+	106600571	Ssal	NC_027302.1	875	+
11689	OG1v0005725	N6	0.21591000000000005	106569672	Ssal	NC_027313.1	875	-	106600570	Ssal	NC_027302.1	876	-
11689	OG1v0005940	N6	0.30222	106569674	Ssal	NC_027313.1	879	-	106600568	Ssal	NC_027302.1	879	-
11689	OG1v0000621	N6	0.18792	106569690	Ssal	NC_027313.1	882	+	106600565	Ssal	NC_027302.1	881	+
11689	OG1v0008128	N6	0.23659000000000002	106569689	Ssal	NC_027313.1	883	+	106600564	Ssal	NC_027302.1	883	+
11689	OG1v0000875	N6	0.19182	106569692	Ssal	NC_027313.1	884	-	106600560	Ssal	NC_027302.1	884	-
11689	OG1v0005748	N4	0.20374000000000003	106569686	Ssal	NC_027313.1	886	-	106600559	Ssal	NC_027302.1	886	-
11949	OG1v0010985	N6	0.21186000000000002	106585217	Ssal	NC_027323.1	56	+	106580712	Ssal	NC_027319.1	733	-
11949	OG1v0001168	N6	0.25899	106585216	Ssal	NC_027323.1	59	+	106580631	Ssal	NC_027319.1	732	-
11949	OG1v0000519	N6	0.21307	106585214	Ssal	NC_027323.1	60	-	106580629	Ssal	NC_027319.1	731	+
11949	OG1v0001505	N6	0.24425000000000002	106585213	Ssal	NC_027323.1	61	+	106580628	Ssal	NC_027319.1	730	-
11949	OG1v0001611	N6	0.22463	106585212	Ssal	NC_027323.1	62	+	106580627	Ssal	NC_027319.1	729	-
11949	OG1v0001844	N6	0.21479000000000004	106584966	Ssal	NC_027323.1	63	-	106580710	Ssal	NC_027319.1	728	+
11949	OG1v0006687	N6	0.21218	106585210	Ssal	NC_027323.1	64	+	106580625	Ssal	NC_027319.1	727	-
11949	OG1v0010149	N6	0.27315	100196199	Ssal	NC_027323.1	65	-	106580626	Ssal	NC_027319.1	726	+
11949	OG1v0006111	N6	0.19995000000000002	106585208	Ssal	NC_027323.1	68	-	106580709	Ssal	NC_027319.1	724	+
11949	OG1v0007683	N6	0.24629000000000004	106585205	Ssal	NC_027323.1	73	-	106580623	Ssal	NC_027319.1	721	+
11949	OG1v0003710	N6	0.19099000000000002	106585202	Ssal	NC_027323.1	74	-	106580620	Ssal	NC_027319.1	720	+
11949	OG1v0007778	N6	0.22464	106585203	Ssal	NC_027323.1	75	+	106580621	Ssal	NC_027319.1	719	-
11949	OG1v0005837	N6	0.17490000000000003	106585200	Ssal	NC_027323.1	77	+	100196588	Ssal	NC_027319.1	718	-
11949	OG1v0005852	N6	0.24623000000000003	106585198	Ssal	NC_027323.1	79	+	106580618	Ssal	NC_027319.1	717	-
11949	OG1v0008657	N6	0.25986000000000004	106585194	Ssal	NC_027323.1	81	+	106580597	Ssal	NC_027319.1	705	+
11949	OG1v0005268	N6	0.19498000000000001	106585195	Ssal	NC_027323.1	82	+	100196442	Ssal	NC_027319.1	706	+
11949	OG1v0001634	N4	0.22183	106585191	Ssal	NC_027323.1	83	-	106580594	Ssal	NC_027319.1	707	-
11949	OG1v0005970	N6	0.2506	106585187	Ssal	NC_027323.1	85	+	106580610	Ssal	NC_027319.1	712	+
11949	OG1v0008979	N6	0.20823000000000003	106585186	Ssal	NC_027323.1	86	+	106580614	Ssal	NC_027319.1	714	+
11949	OG1v0006291	N6	0.17102	106585185	Ssal	NC_027323.1	87	-	106580615	Ssal	NC_027319.1	715	-
11949	OG1v0000423	OG	0.49274999999999997	100196388	Ssal	NC_027323.1	89	-	106580598	Ssal	NC_027319.1	701	+
11949	OG1v0008689	N6	0.17830000000000001	106585184	Ssal	NC_027323.1	90	-	106580617	Ssal	NC_027319.1	716	-
11949	OG1v0001742	N6	0.21431000000000003	106585182	Ssal	NC_027323.1	91	-	106580595	Ssal	NC_027319.1	703	+
11949	OG1v0007220	N6	0.19851000000000002	106585180	Ssal	NC_027323.1	94	+	106580564	Ssal	NC_027319.1	700	-
11949	OG1v0006110	N6	0.23276000000000002	106585179	Ssal	NC_027323.1	95	+	106580596	Ssal	NC_027319.1	698	-
11949	OG1v0001213	N4	0.2517	106584960	Ssal	NC_027323.1	96	+	106580566	Ssal	NC_027319.1	697	-
11949	OG1v0003314	N4	0.17869000000000002	106585178	Ssal	NC_027323.1	97	-	106580567	Ssal	NC_027319.1	696	+
11949	OG1v0001402	N6	0.15597000000000003	106585175	Ssal	NC_027323.1	99	-	106580569	Ssal	NC_027319.1	695	+
11949	OG1v0002594	N6	0.23700000000000002	100194574	Ssal	NC_027323.1	100	+	106580568	Ssal	NC_027319.1	694	-
11949	OG1v0001107	N6	0.16429000000000002	106585174	Ssal	NC_027323.1	101	-	106580570	Ssal	NC_027319.1	693	+
11949	OG1v0003848	N6	0.19276000000000001	106584941	Ssal	NC_027323.1	102	-	106580572	Ssal	NC_027319.1	691	+
11949	OG1v0006108	N6	0.16776000000000002	106585173	Ssal	NC_027323.1	103	-	106580575	Ssal	NC_027319.1	688	+
11949	OG1v0003599	N4	0.19427	106585172	Ssal	NC_027323.1	104	+	106580576	Ssal	NC_027319.1	687	-
11949	OG1v0000520	N6	0.16404000000000002	106585171	Ssal	NC_027323.1	105	+	106580577	Ssal	NC_027319.1	686	-
11949	OG1v0011939	N6	0.21447000000000002	100136492	Ssal	NC_027323.1	106	+	106580600	Ssal	NC_027319.1	685	-
11949	OG1v0006233	N6	0.18413	106585169	Ssal	NC_027323.1	107	+	106580578	Ssal	NC_027319.1	684	-
11949	OG1v0005971	N6	0.20090000000000002	106585167	Ssal	NC_027323.1	111	+	106580581	Ssal	NC_027319.1	680	-
11949	OG1v0009242	N6	0.22018	106585166	Ssal	NC_027323.1	112	+	106580582	Ssal	NC_027319.1	679	-
11949	OG1v0001220	N6	0.17269	106585165	Ssal	NC_027323.1	113	-	106580584	Ssal	NC_027319.1	677	+
11949	OG1v0001470	N6	0.19304000000000002	106585164	Ssal	NC_027323.1	114	+	106580585	Ssal	NC_027319.1	676	-
11949	OG1v0001647	N6	0.20437	106584957	Ssal	NC_027323.1	115	+	106580601	Ssal	NC_027319.1	675	-
11949	OG1v0006069	N6	0.22759000000000001	106585163	Ssal	NC_027323.1	116	+	106580586	Ssal	NC_027319.1	674	-
11949	OG1v0002472	N6	0.1635	106585162	Ssal	NC_027323.1	117	+	106580589	Ssal	NC_027319.1	671	-
11949	OG1v0003248	N6	0.19622	106585161	Ssal	NC_027323.1	118	-	106580590	Ssal	NC_027319.1	670	+
11949	OG1v0009328	N4	0.35525999999999996	106585160	Ssal	NC_027323.1	120	-	106580593	Ssal	NC_027319.1	668	+
11949	OG1v0000614	N6	0.17598000000000003	106585157	Ssal	NC_027323.1	122	-	106580555	Ssal	NC_027319.1	666	+
11949	OG1v0009964	N4	0.17540000000000003	106584956	Ssal	NC_027323.1	123	-	106580559	Ssal	NC_027319.1	665	+
11949	OG1v0008172	N6	0.19266	106585156	Ssal	NC_027323.1	124	+	106580556	Ssal	NC_027319.1	663	-
11949	OG1v0001028	N6	0.20283	106585152	Ssal	NC_027323.1	127	-	106580561	Ssal	NC_027319.1	662	+
11949	OG1v0006449	N6	0.16766999999999999	106585149	Ssal	NC_027323.1	129	-	106580550	Ssal	NC_027319.1	660	+
11949	OG1v0006600	N6	0.1883	106585148	Ssal	NC_027323.1	130	-	106580540	Ssal	NC_027319.1	659	+
11949	OG1v0003058	N6	0.17573000000000003	106585146	Ssal	NC_027323.1	131	+	106580549	Ssal	NC_027319.1	658	-
11949	OG1v0002577	N6	0.20390000000000003	106585145	Ssal	NC_027323.1	132	+	106580537	Ssal	NC_027319.1	656	-
11949	OG1v0003788	N6	0.18627	100195200	Ssal	NC_027323.1	133	-	106580534	Ssal	NC_027319.1	655	+
11949	OG1v0004155	N6	0.19348	100380751	Ssal	NC_027323.1	135	-	106580533	Ssal	NC_027319.1	654	+
11949	OG1v0002828	N6	0.20111	106585139	Ssal	NC_027323.1	137	+	106580532	Ssal	NC_027319.1	653	-
11949	OG1v0010003	N6	0.18324000000000001	106585140	Ssal	NC_027323.1	139	+	106580531	Ssal	NC_027319.1	652	-
11949	OG1v0005797	N6	0.18417999999999998	106585138	Ssal	NC_027323.1	140	+	106580530	Ssal	NC_027319.1	651	-
11949	OG1v0003280	N6	0.18664	100195547	Ssal	NC_027323.1	141	-	106580528	Ssal	NC_027319.1	650	+
11949	OG1v0001843	N6	0.18595	106585136	Ssal	NC_027323.1	143	-	106580527	Ssal	NC_027319.1	649	+
11949	OG1v0015428	N6	0.16332	106584937	Ssal	NC_027323.1	144	+	106580546	Ssal	NC_027319.1	648	-
11949	OG1v0001716	N6	0.17495000000000002	106585133	Ssal	NC_027323.1	146	+	106580525	Ssal	NC_027319.1	646	-
11949	OG1v0000743	N6	0.19676000000000002	106584955	Ssal	NC_027323.1	147	+	106580524	Ssal	NC_027319.1	645	-
11949	OG1v0001183	N6	0.24638000000000002	106585132	Ssal	NC_027323.1	148	+	106580522	Ssal	NC_027319.1	643	-
11949	OG1v0006298	N6	0.15821000000000005	106585130	Ssal	NC_027323.1	150	+	100195490	Ssal	NC_027319.1	641	-
11949	OG1v0001108	N6	0.16264	106585129	Ssal	NC_027323.1	151	+	106580521	Ssal	NC_027319.1	640	-
11949	OG1v0005292	N4	0.23645000000000002	106585128	Ssal	NC_027323.1	152	-	106580519	Ssal	NC_027319.1	639	+
11949	OG1v0004906	N6	0.21326000000000003	106585127	Ssal	NC_027323.1	153	+	106580518	Ssal	NC_027319.1	638	-
11949	OG1v0000172	N6	0.21323000000000003	106585124	Ssal	NC_027323.1	154	-	106580517	Ssal	NC_027319.1	637	+
11949	OG1v0001416	N6	0.20175	106585126	Ssal	NC_027323.1	155	-	100380400	Ssal	NC_027319.1	636	+
11949	OG1v0009566	N7	0.18667999999999998	106585123	Ssal	NC_027323.1	156	-	106580516	Ssal	NC_027319.1	635	+
11949	OG1v0003066	N6	0.16177	106585121	Ssal	NC_027323.1	158	-	106580514	Ssal	NC_027319.1	634	+
11949	OG1v0007452	N6	0.199	106585120	Ssal	NC_027323.1	159	+	106580554	Ssal	NC_027319.1	632	-
11949	OG1v0005702	N6	0.19526000000000002	106585119	Ssal	NC_027323.1	161	+	106580510	Ssal	NC_027319.1	631	-
11949	OG1v0012172	N4	0.24742000000000003	106585118	Ssal	NC_027323.1	162	+	106580511	Ssal	NC_027319.1	630	-
11949	OG1v0008054	N6	0.22523	106585117	Ssal	NC_027323.1	163	+	106580509	Ssal	NC_027319.1	629	-
11949	OG1v0005178	N4	0.23186	106585116	Ssal	NC_027323.1	164	-	106580507	Ssal	NC_027319.1	627	+
11949	OG1v0000397	N6	0.1766	106585115	Ssal	NC_027323.1	165	+	106580505	Ssal	NC_027319.1	625	-
11949	OG1v0001347	N6	0.16219	106585113	Ssal	NC_027323.1	168	+	106580503	Ssal	NC_027319.1	624	-
11949	OG1v0001846	N6	0.21716000000000002	106585112	Ssal	NC_027323.1	169	+	100380304	Ssal	NC_027319.1	623	-
11949	OG1v0010988	N6	0.24829000000000004	106585111	Ssal	NC_027323.1	170	+	106580502	Ssal	NC_027319.1	622	-
11949	OG1v0009742	N6	0.26151	106585109	Ssal	NC_027323.1	171	-	106580552	Ssal	NC_027319.1	621	+
11949	OG1v0005804	N6	0.18711	106585107	Ssal	NC_027323.1	172	-	106580501	Ssal	NC_027319.1	620	+
11949	OG1v0001804	N6	0.1718	106585108	Ssal	NC_027323.1	173	-	106580500	Ssal	NC_027319.1	619	+
11949	OG1v0008577	N6	0.19804000000000002	106585106	Ssal	NC_027323.1	174	-	106580499	Ssal	NC_027319.1	618	+
11949	OG1v0007892	N4	0.18529	106585105	Ssal	NC_027323.1	175	-	106580497	Ssal	NC_027319.1	617	+
11949	OG1v0015313	N8	0.22139	106585104	Ssal	NC_027323.1	176	-	100196424	Ssal	NC_027319.1	616	+
11949	OG1v0010586	N6	0.16336	100306838	Ssal	NC_027323.1	177	-	106580496	Ssal	NC_027319.1	615	+
11949	OG1v0000272	N6	0.22515	106585103	Ssal	NC_027323.1	178	+	106580495	Ssal	NC_027319.1	613	-
11949	OG1v0011644	N6	0.25112999999999996	106584930	Ssal	NC_027323.1	179	-	106580494	Ssal	NC_027319.1	612	+
11949	OG1v0004776	N6	0.1851	106585101	Ssal	NC_027323.1	180	-	106580493	Ssal	NC_027319.1	611	+
11949	OG1v0001815	N6	0.22666999999999998	106585102	Ssal	NC_027323.1	181	-	106580492	Ssal	NC_027319.1	610	+
11949	OG1v0006691	N6	0.20595000000000002	106585100	Ssal	NC_027323.1	182	-	106580491	Ssal	NC_027319.1	609	+
11949	OG1v0005614	N6	0.22141000000000002	106585098	Ssal	NC_027323.1	183	-	106580490	Ssal	NC_027319.1	608	+
11949	OG1v0005579	N6	0.14718	106585097	Ssal	NC_027323.1	184	-	106580489	Ssal	NC_027319.1	607	+
11949	OG1v0005980	N6	0.20055	106585096	Ssal	NC_027323.1	185	+	106580488	Ssal	NC_027319.1	606	-
11949	OG1v0005511	N6	0.20814000000000002	106585091	Ssal	NC_027323.1	188	-	106580469	Ssal	NC_027319.1	603	+
11949	OG1v0009054	N6	0.15993000000000004	100380344	Ssal	NC_027323.1	189	+	106580470	Ssal	NC_027319.1	602	-
11949	OG1v0005625	N6	0.16757	106585092	Ssal	NC_027323.1	190	+	106580468	Ssal	NC_027319.1	601	-
11949	OG1v0005240	N6	0.10319000000000002	100195017	Ssal	NC_027323.1	192	+	106580467	Ssal	NC_027319.1	599	-
11949	OG1v0007009	N6	0.14632	106585089	Ssal	NC_027323.1	193	-	106580465	Ssal	NC_027319.1	598	+
11949	OG1v0003805	N6	0.17354000000000003	106585088	Ssal	NC_027323.1	194	+	106580464	Ssal	NC_027319.1	597	-
11949	OG1v0004858	N6	0.20211	106585087	Ssal	NC_027323.1	195	-	106580463	Ssal	NC_027319.1	596	+
11949	OG1v0005392	N6	0.22145	106585086	Ssal	NC_027323.1	196	-	106580461	Ssal	NC_027319.1	595	+
11949	OG1v0010938	N6	0.19174000000000002	106585085	Ssal	NC_027323.1	197	+	106580460	Ssal	NC_027319.1	594	-
11949	OG1v0005761	N6	0.16186999999999999	100195666	Ssal	NC_027323.1	198	-	106580459	Ssal	NC_027319.1	593	+
11949	OG1v0004877	N6	0.14593000000000003	106585083	Ssal	NC_027323.1	199	-	106580457	Ssal	NC_027319.1	592	+
11949	OG1v0000463	N6	0.18888	106585080	Ssal	NC_027323.1	200	+	106580456	Ssal	NC_027319.1	591	-
11949	OG1v0007513	N4	0.19967	106585079	Ssal	NC_027323.1	201	-	106580454	Ssal	NC_027319.1	589	+
11949	OG1v0000722	N6	0.21112	106585077	Ssal	NC_027323.1	203	+	106580453	Ssal	NC_027319.1	588	-
11949	OG1v0003832	N6	0.17647000000000002	106584952	Ssal	NC_027323.1	204	-	106580452	Ssal	NC_027319.1	586	+
11949	OG1v0008646	N6	0.19794000000000003	106585075	Ssal	NC_027323.1	205	+	106580448	Ssal	NC_027319.1	582	-
11949	OG1v0007292	N6	0.18366	106585072	Ssal	NC_027323.1	207	+	106580446	Ssal	NC_027319.1	580	-
11949	OG1v0004686	N6	0.26741000000000004	106585071	Ssal	NC_027323.1	208	+	106580445	Ssal	NC_027319.1	579	-
11949	OG1v0001877	N6	0.12564	106584951	Ssal	NC_027323.1	209	+	106580444	Ssal	NC_027319.1	578	-
11949	OG1v0007109	N6	0.16337	106585070	Ssal	NC_027323.1	210	+	106580443	Ssal	NC_027319.1	577	-
11949	OG1v0007675	N6	0.14579000000000003	100380401	Ssal	NC_027323.1	211	+	106580442	Ssal	NC_027319.1	576	-
11949	OG1v0004582	N6	0.20962	106585068	Ssal	NC_027323.1	214	-	106580440	Ssal	NC_027319.1	574	+
11949	OG1v0000176	N6	0.19392	106585065	Ssal	NC_027323.1	217	-	106580420	Ssal	NC_027319.1	551	-
11949	OG1v0000994	N6	0.17364000000000002	106585061	Ssal	NC_027323.1	218	-	106580422	Ssal	NC_027319.1	553	-
11949	OG1v0000425	N6	0.20849000000000004	106585059	Ssal	NC_027323.1	219	-	106580423	Ssal	NC_027319.1	554	-
11949	OG1v0004615	N6	0.17546000000000003	106585060	Ssal	NC_027323.1	220	-	106580424	Ssal	NC_027319.1	555	-
11949	OG1v0007205	N6	0.16543000000000002	106585058	Ssal	NC_027323.1	221	-	106580425	Ssal	NC_027319.1	557	-
11949	OG1v0000122	N6	0.15790000000000004	106585056	Ssal	NC_027323.1	222	-	100194535	Ssal	NC_027319.1	559	-
11949	OG1v0000865	N4	0.14414000000000002	100196567	Ssal	NC_027323.1	224	+	106580428	Ssal	NC_027319.1	562	+
11949	OG1v0006372	N6	0.1856	100196668	Ssal	NC_027323.1	225	-	100306730	Ssal	NC_027319.1	563	-
11949	OG1v0006118	N6	0.22421000000000002	106585052	Ssal	NC_027323.1	226	-	106580430	Ssal	NC_027319.1	564	-
11949	OG1v0007714	N6	0.13376000000000002	106585051	Ssal	NC_027323.1	228	-	106580431	Ssal	NC_027319.1	566	-
11949	OG1v0001435	N6	0.19761	106585050	Ssal	NC_027323.1	229	-	106580434	Ssal	NC_027319.1	568	-
11949	OG1v0001237	N6	0.1602	106585049	Ssal	NC_027323.1	230	+	106580435	Ssal	NC_027319.1	569	+
11949	OG1v0000264	N6	0.22806	106585048	Ssal	NC_027323.1	231	+	106580436	Ssal	NC_027319.1	570	+
11949	OG1v0006509	N6	0.26857000000000003	106585047	Ssal	NC_027323.1	232	+	106580474	Ssal	NC_027319.1	571	+
11949	OG1v0005389	N6	0.19971000000000003	106585046	Ssal	NC_027323.1	234	-	106580439	Ssal	NC_027319.1	573	-
11949	OG1v0006657	N6	0.21419000000000002	106585045	Ssal	NC_027323.1	236	+	106580419	Ssal	NC_027319.1	550	-
11949	OG1v0000674	N6	0.19107	106585041	Ssal	NC_027323.1	238	-	106580416	Ssal	NC_027319.1	547	+
11949	OG1v0001394	N6	0.22222	106585042	Ssal	NC_027323.1	239	+	106580417	Ssal	NC_027319.1	548	-
11949	OG1v0003678	N6	0.16803	106585040	Ssal	NC_027323.1	240	-	106580415	Ssal	NC_027319.1	546	+
11949	OG1v0008696	N6	0.19786	106584948	Ssal	NC_027323.1	242	-	106580413	Ssal	NC_027319.1	544	+
11949	OG1v0001759	N6	0.20899000000000004	106585037	Ssal	NC_027323.1	243	+	106580410	Ssal	NC_027319.1	541	-
11949	OG1v0002303	N6	0.1701	106585038	Ssal	NC_027323.1	244	-	106580411	Ssal	NC_027319.1	540	+
11949	OG1v0006882	N6	0.16023	106585035	Ssal	NC_027323.1	245	+	106580409	Ssal	NC_027319.1	539	-
11949	OG1v0002557	N6	0.17592000000000002	106585030	Ssal	NC_027323.1	246	+	106580407	Ssal	NC_027319.1	537	-
11949	OG1v0006620	N4	0.22632	106585031	Ssal	NC_027323.1	247	+	106580406	Ssal	NC_027319.1	534	-
11949	OG1v0002844	N6	0.14459000000000002	106585026	Ssal	NC_027323.1	249	-	106580403	Ssal	NC_027319.1	531	+
11949	OG1v0000084	N6	0.21199000000000004	106585027	Ssal	NC_027323.1	250	+	106580402	Ssal	NC_027319.1	529	-
11949	OG1v0007381	N6	0.15553000000000003	106585022	Ssal	NC_027323.1	253	-	106580398	Ssal	NC_027319.1	528	+
11949	OG1v0004442	N6	0.17498000000000002	106585020	Ssal	NC_027323.1	255	+	106580280	Ssal	NC_027319.1	526	-
11949	OG1v0006852	N6	0.17975000000000002	106585016	Ssal	NC_027323.1	257	-	106580282	Ssal	NC_027319.1	525	+
11949	OG1v0008295	N7	0.14164000000000002	106585017	Ssal	NC_027323.1	258	-	106580284	Ssal	NC_027319.1	524	+
11949	OG1v0009809	N6	0.17952	106585015	Ssal	NC_027323.1	259	-	106580285	Ssal	NC_027319.1	523	+
11949	OG1v0007597	N6	0.18323	106585014	Ssal	NC_027323.1	261	+	106580287	Ssal	NC_027319.1	521	-
11949	OG1v0000896	N6	0.22989	106585012	Ssal	NC_027323.1	262	-	106580383	Ssal	NC_027319.1	519	+
11949	OG1v0009354	N6	0.29643	106584919	Ssal	NC_027323.1	264	+	106580290	Ssal	NC_027319.1	518	-
11949	OG1v0008414	N6	0.18531999999999998	106585010	Ssal	NC_027323.1	265	-	106580291	Ssal	NC_027319.1	517	+
11949	OG1v0010323	N4	0.21371000000000004	106585006	Ssal	NC_027323.1	269	+	106580293	Ssal	NC_027319.1	513	-
11949	OG1v0006129	N6	0.19536	106585005	Ssal	NC_027323.1	271	+	106580294	Ssal	NC_027319.1	512	-
11949	OG1v0001784	N6	0.19133	106585003	Ssal	NC_027323.1	272	+	106580295	Ssal	NC_027319.1	511	-
11949	OG1v0005617	N6	0.18179	106585001	Ssal	NC_027323.1	273	+	106580301	Ssal	NC_027319.1	507	-
11949	OG1v0009059	N6	0.17155	106584999	Ssal	NC_027323.1	274	-	106580303	Ssal	NC_027319.1	506	+
11949	OG1v0004843	N6	0.17116	106584997	Ssal	NC_027323.1	275	-	106580304	Ssal	NC_027319.1	504	+
11949	OG1v0008591	N6	0.22894000000000003	106584996	Ssal	NC_027323.1	277	-	106580305	Ssal	NC_027319.1	503	+
11949	OG1v0002179	N6	0.23512	100136541	Ssal	NC_027323.1	280	+	100196201	Ssal	NC_027319.1	500	-
11949	OG1v0009700	N6	0.14207	106584993	Ssal	NC_027323.1	281	+	106580312	Ssal	NC_027319.1	495	-
11949	OG1v0001511	N6	0.19307	106584991	Ssal	NC_027323.1	282	+	106580311	Ssal	NC_027319.1	493	-
11949	OG1v0005534	N6	0.17652	106584988	Ssal	NC_027323.1	285	+	106580315	Ssal	NC_027319.1	488	-
11949	OG1v0014012	N6	0.24932000000000001	106584947	Ssal	NC_027323.1	286	+	106580387	Ssal	NC_027319.1	486	-
11949	OG1v0007211	N6	0.17036	106584983	Ssal	NC_027323.1	289	-	106580319	Ssal	NC_027319.1	484	+
11949	OG1v0009652	N6	0.18081	106584982	Ssal	NC_027323.1	291	-	106580320	Ssal	NC_027319.1	483	+
11949	OG1v0005744	N6	0.17484000000000002	106584981	Ssal	NC_027323.1	292	+	106580321	Ssal	NC_027319.1	482	-
11949	OG1v0006371	N6	0.16666999999999998	100846958	Ssal	NC_027323.1	293	-	106580322	Ssal	NC_027319.1	481	+
11949	OG1v0001321	N6	0.16441000000000003	106584979	Ssal	NC_027323.1	295	+	106580324	Ssal	NC_027319.1	479	-
11949	OG1v0007403	N6	0.12932	106584977	Ssal	NC_027323.1	297	+	106580326	Ssal	NC_027319.1	478	-
11949	OG1v0002854	N6	0.15746000000000004	106584976	Ssal	NC_027323.1	298	+	106580328	Ssal	NC_027319.1	476	-
11949	OG1v0005479	N6	0.16515	106584974	Ssal	NC_027323.1	299	+	106580329	Ssal	NC_027319.1	475	-
11949	OG1v0001166	N6	0.14008	106584973	Ssal	NC_027323.1	300	+	106580331	Ssal	NC_027319.1	474	-
11949	OG1v0011093	N6	0.18223	106584972	Ssal	NC_027323.1	301	+	106580332	Ssal	NC_027319.1	473	-
11949	OG1v0000332	N6	0.23094000000000003	106584971	Ssal	NC_027323.1	302	+	106580333	Ssal	NC_027319.1	472	-
11949	OG1v0006358	N6	0.17316	106585257	Ssal	NC_027323.1	306	-	106580338	Ssal	NC_027319.1	471	+
11949	OG1v0005080	N6	0.18255	100195232	Ssal	NC_027323.1	307	+	106580336	Ssal	NC_027319.1	470	-
11949	OG1v0000437	N6	0.24265	106585251	Ssal	NC_027323.1	308	+	106580334	Ssal	NC_027319.1	468	-
11949	OG1v0008045	N3	0.19337	106585258	Ssal	NC_027323.1	309	-	106580340	Ssal	NC_027319.1	467	+
11949	OG1v0001466	N6	0.15936000000000003	106585259	Ssal	NC_027323.1	310	-	106580341	Ssal	NC_027319.1	466	+
11949	OG1v0000201	N6	0.15931000000000003	106585261	Ssal	NC_027323.1	311	-	106580343	Ssal	NC_027319.1	465	+
11949	OG1v0001411	N4	0.31351	106585263	Ssal	NC_027323.1	312	+	106580393	Ssal	NC_027319.1	464	-
11949	OG1v0005945	N6	0.21078000000000002	106585262	Ssal	NC_027323.1	313	-	106580344	Ssal	NC_027319.1	463	+
11949	OG1v0007982	N6	0.15078000000000003	106585264	Ssal	NC_027323.1	314	+	106580345	Ssal	NC_027319.1	462	-
11949	OG1v0000278	N6	0.20672000000000001	106585265	Ssal	NC_027323.1	315	-	106580346	Ssal	NC_027319.1	461	+
11949	OG1v0001067	N6	0.13721000000000003	106585266	Ssal	NC_027323.1	316	-	106580349	Ssal	NC_027319.1	460	+
11949	OG1v0005060	N6	0.19390000000000002	106585267	Ssal	NC_027323.1	317	-	106580347	Ssal	NC_027319.1	458	+
11949	OG1v0005841	N6	0.16606	106585268	Ssal	NC_027323.1	318	-	106580351	Ssal	NC_027319.1	457	+
11949	OG1v0000927	N6	0.16882	106585269	Ssal	NC_027323.1	319	-	106580353	Ssal	NC_027319.1	456	+
11949	OG1v0001847	N6	0.11554	106585270	Ssal	NC_027323.1	320	+	106580352	Ssal	NC_027319.1	455	-
11949	OG1v0001697	N6	0.16775	106585272	Ssal	NC_027323.1	321	-	106580355	Ssal	NC_027319.1	453	+
11949	OG1v0009205	N6	0.29318000000000005	106585274	Ssal	NC_027323.1	324	-	106580358	Ssal	NC_027319.1	451	+
11949	OG1v0006834	N6	0.21817	106585278	Ssal	NC_027323.1	325	-	106580359	Ssal	NC_027319.1	449	+
11949	OG1v0006088	N6	0.13189	106585280	Ssal	NC_027323.1	327	+	106580361	Ssal	NC_027319.1	447	-
11949	OG1v0005699	N6	0.17932	106585281	Ssal	NC_027323.1	328	+	106580362	Ssal	NC_027319.1	445	-
11949	OG1v0001293	N6	0.16139	106585282	Ssal	NC_027323.1	329	+	106580364	Ssal	NC_027319.1	444	-
11949	OG1v0006938	N6	0.1695	106585286	Ssal	NC_027323.1	330	-	106580368	Ssal	NC_027319.1	441	+
11949	OG1v0003005	N6	0.15452000000000002	106585288	Ssal	NC_027323.1	331	-	100196369	Ssal	NC_027319.1	440	+
11949	OG1v0005168	N6	0.15089000000000002	106585290	Ssal	NC_027323.1	334	+	106580370	Ssal	NC_027319.1	437	-
11949	OG1v0001899	N4	0.21040000000000003	106585291	Ssal	NC_027323.1	335	-	100195679	Ssal	NC_027319.1	436	+
11949	OG1v0005807	N6	0.18936	106585293	Ssal	NC_027323.1	336	-	100306824	Ssal	NC_027319.1	435	+
11949	OG1v0002582	N6	0.13853000000000001	106585294	Ssal	NC_027323.1	337	+	106580372	Ssal	NC_027319.1	434	-
11949	OG1v0004141	N6	0.16202	106585296	Ssal	NC_027323.1	339	+	106580373	Ssal	NC_027319.1	432	-
11949	OG1v0008123	N6	0.14086	106585298	Ssal	NC_027323.1	340	-	106580394	Ssal	NC_027319.1	431	+
11949	OG1v0008165	N6	0.14448000000000003	106585320	Ssal	NC_027323.1	342	+	106580375	Ssal	NC_027319.1	430	-
11949	OG1v0000326	N6	0.16186	106585622	Ssal	NC_027323.1	343	+	106580376	Ssal	NC_027319.1	429	-
11949	OG1v0006787	N6	0.16758	106585621	Ssal	NC_027323.1	344	+	106580377	Ssal	NC_027319.1	428	-
11949	OG1v0001194	N6	0.12714999999999999	106585616	Ssal	NC_027323.1	347	-	106580381	Ssal	NC_027319.1	426	+
11949	OG1v0000085	N6	0.09933999999999998	106585615	Ssal	NC_027323.1	348	+	106580382	Ssal	NC_027319.1	425	-
11949	OG1v0007355	N6	0.18033	106585614	Ssal	NC_027323.1	349	+	106579831	Ssal	NC_027319.1	423	-
11949	OG1v0008546	N6	0.16535	106585613	Ssal	NC_027323.1	350	+	106579832	Ssal	NC_027319.1	422	-
11949	OG1v0009953	N6	0.15834000000000004	106585612	Ssal	NC_027323.1	353	-	106579834	Ssal	NC_027319.1	421	+
11949	OG1v0006145	N6	0.23543000000000003	106585611	Ssal	NC_027323.1	354	+	100195199	Ssal	NC_027319.1	420	-
11949	OG1v0003472	N6	0.15678000000000003	106585610	Ssal	NC_027323.1	355	+	100195147	Ssal	NC_027319.1	419	-
11949	OG1v0009864	N6	0.16205	106585609	Ssal	NC_027323.1	356	+	106579835	Ssal	NC_027319.1	418	-
11949	OG1v0007783	N6	0.17724000000000004	106585346	Ssal	NC_027323.1	357	-	106579836	Ssal	NC_027319.1	417	+
11949	OG1v0002750	N6	0.16552	100195784	Ssal	NC_027323.1	358	+	106580247	Ssal	NC_027319.1	416	-
11949	OG1v0008514	N6	0.14527	106585608	Ssal	NC_027323.1	359	+	106579837	Ssal	NC_027319.1	415	-
11949	OG1v0005117	N6	0.13570000000000002	100194774	Ssal	NC_027323.1	360	+	106579838	Ssal	NC_027319.1	414	-
11949	OG1v0005413	N6	0.14744000000000004	106585607	Ssal	NC_027323.1	361	+	106579839	Ssal	NC_027319.1	413	-
11949	OG1v0005050	N6	0.27084	100195761	Ssal	NC_027323.1	362	+	106579840	Ssal	NC_027319.1	412	-
11949	OG1v0000993	N6	0.20042000000000001	106585605	Ssal	NC_027323.1	363	-	106580212	Ssal	NC_027319.1	411	+
11949	OG1v0002912	N6	0.14282	106585604	Ssal	NC_027323.1	364	-	100195425	Ssal	NC_027319.1	409	+
11949	OG1v0000645	N6	0.16570000000000001	106585601	Ssal	NC_027323.1	365	+	106579842	Ssal	NC_027319.1	408	-
11949	OG1v0010065	N6	0.27523	106585603	Ssal	NC_027323.1	366	+	106579843	Ssal	NC_027319.1	407	-
11949	OG1v0000781	N6	0.13193000000000002	106585600	Ssal	NC_027323.1	367	+	100195237	Ssal	NC_027319.1	406	-
11949	OG1v0002271	N6	0.19309	106585598	Ssal	NC_027323.1	368	-	106579845	Ssal	NC_027319.1	405	+
11949	OG1v0006945	N6	0.16865	106585595	Ssal	NC_027323.1	369	+	106579846	Ssal	NC_027319.1	404	-
11949	OG1v0000891	N6	0.14141000000000004	106585594	Ssal	NC_027323.1	370	+	106579847	Ssal	NC_027319.1	403	-
11949	OG1v0006774	N6	0.16720000000000002	106585319	Ssal	NC_027323.1	371	-	106579848	Ssal	NC_027319.1	402	+
11949	OG1v0006582	N6	0.18309999999999998	106585593	Ssal	NC_027323.1	372	-	106579850	Ssal	NC_027319.1	399	+
11949	OG1v0009613	N6	0.16077	106585590	Ssal	NC_027323.1	374	+	106579852	Ssal	NC_027319.1	397	-
11949	OG1v0007460	N6	0.16805	106585589	Ssal	NC_027323.1	376	-	106579855	Ssal	NC_027319.1	395	+
11949	OG1v0002827	N6	0.17014	106585588	Ssal	NC_027323.1	377	-	106579856	Ssal	NC_027319.1	394	+
11949	OG1v0008758	N6	0.18266999999999997	106585586	Ssal	NC_027323.1	378	+	106579858	Ssal	NC_027319.1	393	-
11949	OG1v0009104	N6	0.11862	106585585	Ssal	NC_027323.1	379	+	106579860	Ssal	NC_027319.1	392	-
11949	OG1v0007900	N6	0.19331	100196040	Ssal	NC_027323.1	380	+	100196037	Ssal	NC_027319.1	390	-
11949	OG1v0004648	N6	0.17155	106585578	Ssal	NC_027323.1	381	-	106579861	Ssal	NC_027319.1	389	+
11949	OG1v0001534	N6	0.2226	106585564	Ssal	NC_027323.1	382	-	106579862	Ssal	NC_027319.1	388	+
11949	OG1v0007385	N6	0.16794000000000003	106585569	Ssal	NC_027323.1	383	-	106579863	Ssal	NC_027319.1	387	+
11949	OG1v0007235	N6	0.13823000000000002	106585567	Ssal	NC_027323.1	384	-	106579864	Ssal	NC_027319.1	386	+
11949	OG1v0001055	N7	0.12974000000000002	106585563	Ssal	NC_027323.1	385	-	106579865	Ssal	NC_027319.1	385	+
11949	OG1v0003766	N6	0.15594000000000005	106585572	Ssal	NC_027323.1	386	-	106579866	Ssal	NC_027319.1	382	+
11949	OG1v0001834	N6	0.15162	106585571	Ssal	NC_027323.1	387	-	106579867	Ssal	NC_027319.1	381	+
11949	OG1v0000657	N6	0.17193000000000003	106585573	Ssal	NC_027323.1	388	-	106580250	Ssal	NC_027319.1	380	+
11949	OG1v0001795	N4	0.21889000000000003	106585570	Ssal	NC_027323.1	389	-	106579871	Ssal	NC_027319.1	378	+
11949	OG1v0009408	N6	0.15611000000000003	106585566	Ssal	NC_027323.1	391	+	100286493	Ssal	NC_027319.1	377	-
11949	OG1v0000358	N6	0.16146000000000002	106585561	Ssal	NC_027323.1	392	+	106579873	Ssal	NC_027319.1	376	-
11949	OG1v0008889	N6	0.17308	106585574	Ssal	NC_027323.1	394	-	106579874	Ssal	NC_027319.1	375	+
11949	OG1v0012840	N6	0.14175000000000001	106585568	Ssal	NC_027323.1	395	-	106579875	Ssal	NC_027319.1	374	+
11949	OG1v0006681	N6	0.15072000000000002	106585576	Ssal	NC_027323.1	396	+	106579876	Ssal	NC_027319.1	372	-
11949	OG1v0001064	N6	0.13046000000000002	106585565	Ssal	NC_027323.1	397	+	106579877	Ssal	NC_027319.1	371	-
11949	OG1v0000079	N6	0.14261000000000001	106585558	Ssal	NC_027323.1	398	+	106579878	Ssal	NC_027319.1	370	-
11949	OG1v0001432	N6	0.19708	106585557	Ssal	NC_027323.1	399	+	106579879	Ssal	NC_027319.1	369	-
11949	OG1v0000140	N6	0.15236000000000002	106585556	Ssal	NC_027323.1	400	+	106579880	Ssal	NC_027319.1	368	-
11949	OG1v0009743	N6	0.15764000000000003	106585343	Ssal	NC_027323.1	401	-	106579882	Ssal	NC_027319.1	367	+
11949	OG1v0003310	N7	0.11382	106585554	Ssal	NC_027323.1	402	+	106579885	Ssal	NC_027319.1	366	-
11949	OG1v0008175	N6	0.15785000000000002	106585552	Ssal	NC_027323.1	403	+	106579883	Ssal	NC_027319.1	365	-
11949	OG1v0007860	N6	0.1271	106585551	Ssal	NC_027323.1	405	-	106579884	Ssal	NC_027319.1	364	+
11949	OG1v0007671	N6	0.15367	106585549	Ssal	NC_027323.1	406	+	106579887	Ssal	NC_027319.1	363	-
11949	OG1v0005352	N6	0.17458	106585548	Ssal	NC_027323.1	407	-	106579886	Ssal	NC_027319.1	362	+
11949	OG1v0010030	N6	0.16325	106585547	Ssal	NC_027323.1	408	-	100196328	Ssal	NC_027319.1	360	+
11949	OG1v0011496	N6	0.16423000000000001	106585546	Ssal	NC_027323.1	409	+	106579888	Ssal	NC_027319.1	359	-
11949	OG1v0003370	N6	0.11930999999999999	106585545	Ssal	NC_027323.1	410	+	106579889	Ssal	NC_027319.1	358	-
11949	OG1v0006738	N6	0.17682	106585543	Ssal	NC_027323.1	411	+	106579890	Ssal	NC_027319.1	356	-
11949	OG1v0000088	N4	0.07546000000000001	106585542	Ssal	NC_027323.1	412	+	106579892	Ssal	NC_027319.1	355	-
11949	OG1v0000370	N3	0.186	106585540	Ssal	NC_027323.1	413	+	106579895	Ssal	NC_027319.1	353	-
11949	OG1v0007301	N6	0.21948000000000004	106585539	Ssal	NC_027323.1	414	+	106579897	Ssal	NC_027319.1	352	-
11949	OG1v0002307	N6	0.15710000000000002	106585538	Ssal	NC_027323.1	416	-	106579898	Ssal	NC_027319.1	351	+
11949	OG1v0004142	N6	0.18031999999999998	106585537	Ssal	NC_027323.1	417	-	106579900	Ssal	NC_027319.1	349	+
11949	OG1v0004718	N6	0.09626000000000001	106585536	Ssal	NC_027323.1	418	-	106579901	Ssal	NC_027319.1	348	+
11949	OG1v0003128	N6	0.15711000000000003	106585535	Ssal	NC_027323.1	419	-	106579903	Ssal	NC_027319.1	346	+
11949	OG1v0002129	N7	0.23279000000000002	106585340	Ssal	NC_027323.1	420	-	106579905	Ssal	NC_027319.1	345	+
11949	OG1v0000479	N6	0.16065	106585532	Ssal	NC_027323.1	424	+	106579906	Ssal	NC_027319.1	344	-
11949	OG1v0005832	N6	0.20192000000000002	106585531	Ssal	NC_027323.1	425	-	106579907	Ssal	NC_027319.1	343	+
11949	OG1v0009486	N6	0.19746000000000002	106585530	Ssal	NC_027323.1	426	-	106579910	Ssal	NC_027319.1	340	+
11949	OG1v0007199	N6	0.17517	106585529	Ssal	NC_027323.1	427	+	106579912	Ssal	NC_027319.1	339	-
11949	OG1v0006780	N6	0.14915	106585527	Ssal	NC_027323.1	429	-	106579913	Ssal	NC_027319.1	338	+
11949	OG1v0003802	N6	0.10376000000000002	106585525	Ssal	NC_027323.1	430	-	106579915	Ssal	NC_027319.1	337	+
11949	OG1v0008899	N6	0.15793000000000004	106585524	Ssal	NC_027323.1	431	+	106579914	Ssal	NC_027319.1	336	-
11949	OG1v0006678	N6	0.16068	106585522	Ssal	NC_027323.1	432	+	106579917	Ssal	NC_027319.1	334	-
11949	OG1v0006690	N6	0.19281	106585520	Ssal	NC_027323.1	434	+	106579918	Ssal	NC_027319.1	333	-
11949	OG1v0006482	N6	0.15830000000000002	106585519	Ssal	NC_027323.1	435	-	106579920	Ssal	NC_027319.1	332	+
11949	OG1v0006196	N6	0.19178	106585518	Ssal	NC_027323.1	436	+	100380504	Ssal	NC_027319.1	331	-
11949	OG1v0003536	N6	0.17228000000000002	106585516	Ssal	NC_027323.1	437	+	106579922	Ssal	NC_027319.1	330	-
11949	OG1v0008099	N6	0.15174000000000004	106585515	Ssal	NC_027323.1	438	-	106579924	Ssal	NC_027319.1	329	+
11949	OG1v0007080	N6	0.17140000000000002	106585514	Ssal	NC_027323.1	439	+	106579925	Ssal	NC_027319.1	327	-
11949	OG1v0009621	N6	0.17315	106585512	Ssal	NC_027323.1	440	-	106579926	Ssal	NC_027319.1	326	+
11949	OG1v0009572	N6	0.14400000000000002	106585510	Ssal	NC_027323.1	441	+	100196723	Ssal	NC_027319.1	325	-
11949	OG1v0001792	N6	0.21830000000000002	106585513	Ssal	NC_027323.1	442	+	106579927	Ssal	NC_027319.1	324	-
11949	OG1v0001091	N6	0.10099000000000001	100195339	Ssal	NC_027323.1	443	+	106579928	Ssal	NC_027319.1	323	-
11949	OG1v0002934	N6	0.14233	106585509	Ssal	NC_027323.1	444	+	106579929	Ssal	NC_027319.1	322	-
11949	OG1v0001434	N6	0.19365	106585507	Ssal	NC_027323.1	446	-	106579934	Ssal	NC_027319.1	320	+
11949	OG1v0010502	N6	0.22558	106585505	Ssal	NC_027323.1	447	+	106579932	Ssal	NC_027319.1	319	-
11949	OG1v0001831	N7	0.15140000000000003	106585504	Ssal	NC_027323.1	448	-	100306797	Ssal	NC_027319.1	318	+
11949	OG1v0000968	N6	0.17320000000000002	106585501	Ssal	NC_027323.1	449	-	106579933	Ssal	NC_027319.1	315	+
11949	OG1v0001839	N6	0.25072999999999995	106585502	Ssal	NC_027323.1	450	+	106580215	Ssal	NC_027319.1	316	-
11949	OG1v0008871	N6	0.15442000000000003	106585499	Ssal	NC_027323.1	452	+	106579935	Ssal	NC_027319.1	313	-
11949	OG1v0015991	N6	0.21085	106585497	Ssal	NC_027323.1	453	+	106579936	Ssal	NC_027319.1	312	-
11949	OG1v0009036	N6	0.17789000000000002	106585496	Ssal	NC_027323.1	454	+	106579938	Ssal	NC_027319.1	311	-
11949	OG1v0002409	N6	0.16906000000000002	106585495	Ssal	NC_027323.1	455	+	106579939	Ssal	NC_027319.1	310	-
11949	OG1v0009126	N6	0.30558	106585494	Ssal	NC_027323.1	456	+	100286595	Ssal	NC_027319.1	309	-
11949	OG1v0002681	N6	0.14015	106585492	Ssal	NC_027323.1	458	+	106579940	Ssal	NC_027319.1	307	-
11949	OG1v0012324	N6	0.20844000000000004	106585491	Ssal	NC_027323.1	461	-	106579941	Ssal	NC_027319.1	306	+
11949	OG1v0001668	N6	0.225	106585487	Ssal	NC_027323.1	464	+	106579942	Ssal	NC_027319.1	305	-
11949	OG1v0014468	N6	0.16587	106585336	Ssal	NC_027323.1	465	+	106580253	Ssal	NC_027319.1	303	-
11949	OG1v0005615	N6	0.18025	100195536	Ssal	NC_027323.1	466	+	106579944	Ssal	NC_027319.1	301	-
11949	OG1v0000510	N6	0.22036999999999998	106585486	Ssal	NC_027323.1	467	+	106580217	Ssal	NC_027319.1	300	-
11949	OG1v0002141	N7	0.14178000000000002	106585484	Ssal	NC_027323.1	468	+	106580254	Ssal	NC_027319.1	299	-
11949	OG1v0009186	N6	0.10145	106585485	Ssal	NC_027323.1	469	+	106580255	Ssal	NC_027319.1	298	-
11949	OG1v0016371	N8	0.21062	106585310	Ssal	NC_027323.1	470	+	106579946	Ssal	NC_027319.1	296	-
11949	OG1v0004148	N6	0.138	106585483	Ssal	NC_027323.1	471	+	106579947	Ssal	NC_027319.1	295	-
11949	OG1v0001644	N6	0.10546000000000001	106585482	Ssal	NC_027323.1	472	+	100196061	Ssal	NC_027319.1	294	-
11949	OG1v0007214	N6	0.12968	106585479	Ssal	NC_027323.1	474	-	106579948	Ssal	NC_027319.1	293	+
11949	OG1v0011351	N6	0.16128	106585475	Ssal	NC_027323.1	475	+	106579949	Ssal	NC_027319.1	292	-
11949	OG1v0008234	N6	0.18395	106585478	Ssal	NC_027323.1	477	-	106579950	Ssal	NC_027319.1	291	+
11949	OG1v0006753	N6	0.16374000000000002	106585474	Ssal	NC_027323.1	478	-	106579952	Ssal	NC_027319.1	290	+
11949	OG1v0000150	N6	0.17774000000000004	100194534	Ssal	NC_027323.1	480	+	106579953	Ssal	NC_027319.1	289	-
11949	OG1v0001617	N6	0.21077	106585473	Ssal	NC_027323.1	481	+	106579956	Ssal	NC_027319.1	288	-
11949	OG1v0000601	N6	0.17634000000000002	106585472	Ssal	NC_027323.1	482	-	106579958	Ssal	NC_027319.1	285	+
11949	OG1v0008573	N6	0.15353000000000003	106585471	Ssal	NC_027323.1	483	+	100286578	Ssal	NC_027319.1	284	-
11949	OG1v0000100	N6	0.15065	106585469	Ssal	NC_027323.1	484	-	106579957	Ssal	NC_027319.1	283	+
11949	OG1v0002772	N6	0.19322	106585467	Ssal	NC_027323.1	486	+	106579959	Ssal	NC_027319.1	280	-
11949	OG1v0001701	N6	0.14524000000000004	106585466	Ssal	NC_027323.1	487	+	106579961	Ssal	NC_027319.1	279	-
11949	OG1v0009803	N6	0.16874000000000003	106585464	Ssal	NC_027323.1	488	+	106579962	Ssal	NC_027319.1	278	-
11949	OG1v0012326	N4	0.13929000000000002	106585333	Ssal	NC_027323.1	489	+	106579963	Ssal	NC_027319.1	277	-
11949	OG1v0009144	N6	0.14506000000000002	106585462	Ssal	NC_027323.1	490	-	106580219	Ssal	NC_027319.1	275	+
11949	OG1v0010632	N6	0.14829000000000003	106585461	Ssal	NC_027323.1	492	-	106579964	Ssal	NC_027319.1	273	+
11949	OG1v0001547	N6	0.14800000000000002	106585459	Ssal	NC_027323.1	495	+	106579968	Ssal	NC_027319.1	272	-
11949	OG1v0001977	N6	0.15186000000000002	106585456	Ssal	NC_027323.1	498	-	106579966	Ssal	NC_027319.1	271	+
11949	OG1v0001106	N6	0.20977	106585454	Ssal	NC_027323.1	501	-	106579971	Ssal	NC_027319.1	268	+
11949	OG1v0011657	N6	0.17052	106585451	Ssal	NC_027323.1	504	-	106579972	Ssal	NC_027319.1	267	+
11949	OG1v0001387	N6	0.21851000000000004	106585450	Ssal	NC_027323.1	505	+	106579973	Ssal	NC_027319.1	266	-
11949	OG1v0001800	N4	0.15973000000000004	106585448	Ssal	NC_027323.1	506	+	106579975	Ssal	NC_027319.1	264	-
11949	OG1v0000493	N6	0.19218	100380375	Ssal	NC_027323.1	507	+	106579977	Ssal	NC_027319.1	263	-
11949	OG1v0009132	N6	0.1941	106585332	Ssal	NC_027323.1	508	-	106579980	Ssal	NC_027319.1	261	+
11949	OG1v0002863	N6	0.17619	106585447	Ssal	NC_027323.1	509	-	106579978	Ssal	NC_027319.1	260	+
11949	OG1v0001615	N4	0.1746	106585446	Ssal	NC_027323.1	510	+	106579979	Ssal	NC_027319.1	259	-
11949	OG1v0005580	N6	0.15307	106585445	Ssal	NC_027323.1	511	+	106579981	Ssal	NC_027319.1	258	-
11949	OG1v0003022	N4	0.23529000000000003	100194561	Ssal	NC_027323.1	512	+	106579982	Ssal	NC_027319.1	257	-
11949	OG1v0004938	N6	0.21626000000000004	100380332	Ssal	NC_027323.1	513	-	106579985	Ssal	NC_027319.1	255	+
11949	OG1v0002901	N6	0.18691000000000002	106585444	Ssal	NC_027323.1	514	+	106579986	Ssal	NC_027319.1	254	-
11949	OG1v0003727	N6	0.16944000000000004	106585443	Ssal	NC_027323.1	515	+	106579988	Ssal	NC_027319.1	253	-
11949	OG1v0011383	N6	0.16939	106585442	Ssal	NC_027323.1	516	-	106579989	Ssal	NC_027319.1	252	+
11949	OG1v0001579	N6	0.15995000000000004	106585441	Ssal	NC_027323.1	517	-	106579990	Ssal	NC_027319.1	251	+
11949	OG1v0003348	N6	0.19826000000000002	106585440	Ssal	NC_027323.1	519	-	106579995	Ssal	NC_027319.1	249	+
11949	OG1v0000029	N6	0.20944000000000004	100136483	Ssal	NC_027323.1	521	+	106580001	Ssal	NC_027319.1	246	-
11949	OG1v0000705	N6	0.16789	106585438	Ssal	NC_027323.1	523	-	106580011	Ssal	NC_027319.1	245	+
11949	OG1v0004042	N6	0.16104000000000002	106585437	Ssal	NC_027323.1	524	-	106580005	Ssal	NC_027319.1	244	+
11949	OG1v0003358	N6	0.16727	106585435	Ssal	NC_027323.1	526	-	106579996	Ssal	NC_027319.1	243	+
11949	OG1v0007899	N4	0.10251	106585328	Ssal	NC_027323.1	527	-	106580010	Ssal	NC_027319.1	242	+
11949	OG1v0005795	N6	0.21359000000000003	106585434	Ssal	NC_027323.1	529	+	106579998	Ssal	NC_027319.1	240	-
11949	OG1v0014414	N7	0.18866999999999998	106585431	Ssal	NC_027323.1	531	+	106580006	Ssal	NC_027319.1	239	-
11949	OG1v0001375	N6	0.22784000000000001	106585430	Ssal	NC_027323.1	533	+	106580002	Ssal	NC_027319.1	238	-
11949	OG1v0000289	N6	0.16445	106585428	Ssal	NC_027323.1	535	+	106579993	Ssal	NC_027319.1	237	-
11949	OG1v0001685	N6	0.20864000000000002	106585426	Ssal	NC_027323.1	536	+	106580003	Ssal	NC_027319.1	234	-
11949	OG1v0003423	N8	0.17792000000000002	106585427	Ssal	NC_027323.1	537	+	106579997	Ssal	NC_027319.1	233	-
11949	OG1v0002759	N6	0.17965	106585423	Ssal	NC_027323.1	539	-	106579992	Ssal	NC_027319.1	232	+
11949	OG1v0007194	N6	0.15773000000000004	106585421	Ssal	NC_027323.1	540	+	106580015	Ssal	NC_027319.1	231	-
11949	OG1v0005907	N6	0.1859	106585420	Ssal	NC_027323.1	541	-	106580017	Ssal	NC_027319.1	230	+
11949	OG1v0015400	N6	0.17251000000000002	106585417	Ssal	NC_027323.1	543	+	106580018	Ssal	NC_027319.1	229	-
11949	OG1v0004947	N6	0.15349000000000004	106585418	Ssal	NC_027323.1	544	-	100195345	Ssal	NC_027319.1	228	+
11949	OG1v0001395	N6	0.15036000000000002	106585416	Ssal	NC_027323.1	545	+	106580019	Ssal	NC_027319.1	227	-
11949	OG1v0006080	N6	0.2215	106585412	Ssal	NC_027323.1	547	+	106580259	Ssal	NC_027319.1	224	-
11949	OG1v0002749	N6	0.19188	106585411	Ssal	NC_027323.1	548	+	106580021	Ssal	NC_027319.1	223	-
11949	OG1v0015936	N6	0.20046000000000003	106585409	Ssal	NC_027323.1	549	-	106580022	Ssal	NC_027319.1	222	+
11949	OG1v0010028	N6	0.18196	106585405	Ssal	NC_027323.1	552	-	106580025	Ssal	NC_027319.1	220	+
11949	OG1v0003002	N6	0.18705	106585406	Ssal	NC_027323.1	553	+	106580260	Ssal	NC_027319.1	219	-
11949	OG1v0003008	N6	0.15779000000000004	106585326	Ssal	NC_027323.1	555	+	106580026	Ssal	NC_027319.1	218	-
11949	OG1v0001965	N6	0.15954000000000004	106585403	Ssal	NC_027323.1	556	-	106580027	Ssal	NC_027319.1	217	+
11949	OG1v0007323	N6	0.14577	106585401	Ssal	NC_027323.1	558	+	106580030	Ssal	NC_027319.1	215	-
11949	OG1v0005521	N6	0.19952	106585394	Ssal	NC_027323.1	563	-	106580033	Ssal	NC_027319.1	214	+
11949	OG1v0009339	N4	0.15986000000000003	106585393	Ssal	NC_027323.1	564	+	106580032	Ssal	NC_027319.1	211	-
11949	OG1v0002178	N6	0.24434000000000003	106585389	Ssal	NC_027323.1	569	-	106580037	Ssal	NC_027319.1	209	+
11949	OG1v0000898	N6	0.17137	106585385	Ssal	NC_027323.1	572	+	106580039	Ssal	NC_027319.1	207	-
11949	OG1v0000586	N6	0.23346000000000003	106585381	Ssal	NC_027323.1	577	-	106580040	Ssal	NC_027319.1	205	+
11949	OG1v0008095	N6	0.18345	106585378	Ssal	NC_027323.1	579	-	106580042	Ssal	NC_027319.1	204	+
11949	OG1v0001407	N6	0.13029000000000002	106585380	Ssal	NC_027323.1	580	+	106580043	Ssal	NC_027319.1	203	-
11949	OG1v0003210	N6	0.1013	106585377	Ssal	NC_027323.1	581	+	106580045	Ssal	NC_027319.1	202	-
11949	OG1v0002158	N6	0.16027	106585376	Ssal	NC_027323.1	582	-	100196212	Ssal	NC_027319.1	201	+
11949	OG1v0005290	N6	0.11597	106585373	Ssal	NC_027323.1	585	-	106580046	Ssal	NC_027319.1	200	+
11949	OG1v0000524	N6	0.13938999999999999	106585370	Ssal	NC_027323.1	588	-	106580048	Ssal	NC_027319.1	196	+
11949	OG1v0001932	N6	0.2298	106585369	Ssal	NC_027323.1	589	+	106580049	Ssal	NC_027319.1	195	-
11949	OG1v0007806	N6	0.22705	106585368	Ssal	NC_027323.1	590	-	106580050	Ssal	NC_027319.1	194	+
11949	OG1v0000074	N6	0.18129	106585366	Ssal	NC_027323.1	591	+	106580051	Ssal	NC_027319.1	192	-
11949	OG1v0004921	N6	0.17108	106585365	Ssal	NC_027323.1	592	-	106580053	Ssal	NC_027319.1	191	+
11949	OG1v0005949	N6	0.15358000000000002	106585364	Ssal	NC_027323.1	593	-	106580054	Ssal	NC_027319.1	190	+
11949	OG1v0001443	N4	0.18625	106585361	Ssal	NC_027323.1	595	+	100380581	Ssal	NC_027319.1	188	-
11949	OG1v0000382	N6	0.20097	106585358	Ssal	NC_027323.1	597	-	106580056	Ssal	NC_027319.1	187	+
11949	OG1v0004799	N6	0.17498000000000002	106585357	Ssal	NC_027323.1	598	-	106580058	Ssal	NC_027319.1	186	+
11949	OG1v0000282	N6	0.23666	106585356	Ssal	NC_027323.1	599	-	106580059	Ssal	NC_027319.1	185	+
11949	OG1v0007983	N6	0.21365	106585355	Ssal	NC_027323.1	600	+	106580060	Ssal	NC_027319.1	184	-
11949	OG1v0006006	N6	0.20483	106585354	Ssal	NC_027323.1	601	+	106580061	Ssal	NC_027319.1	183	-
11949	OG1v0001892	N6	0.15475000000000003	106585353	Ssal	NC_027323.1	602	-	106580064	Ssal	NC_027319.1	181	+
11949	OG1v0000679	N6	0.18105	106585352	Ssal	NC_027323.1	603	+	106580227	Ssal	NC_027319.1	179	-
11949	OG1v0001250	N6	0.14531000000000002	106585350	Ssal	NC_027323.1	605	+	100196242	Ssal	NC_027319.1	175	-
11949	OG1v0009339	N4	0.15986000000000003	106585746	Ssal	NC_027323.1	607	+	106580032	Ssal	NC_027319.1	211	-
11949	OG1v0002178	N6	0.24434000000000003	106585742	Ssal	NC_027323.1	612	-	106580037	Ssal	NC_027319.1	209	+
11949	OG1v0000898	N6	0.17137	106585738	Ssal	NC_027323.1	615	+	106580039	Ssal	NC_027319.1	207	-
11949	OG1v0000586	N6	0.23346000000000003	106585734	Ssal	NC_027323.1	620	-	106580040	Ssal	NC_027319.1	205	+
11949	OG1v0008095	N6	0.18345	106585732	Ssal	NC_027323.1	622	-	106580042	Ssal	NC_027319.1	204	+
11949	OG1v0001407	N6	0.13029000000000002	100194937	Ssal	NC_027323.1	623	+	106580043	Ssal	NC_027319.1	203	-
11949	OG1v0003210	N6	0.1013	106585731	Ssal	NC_027323.1	624	+	106580045	Ssal	NC_027319.1	202	-
11949	OG1v0002158	N6	0.16027	106585730	Ssal	NC_027323.1	625	-	100196212	Ssal	NC_027319.1	201	+
11949	OG1v0005290	N6	0.11597	106585728	Ssal	NC_027323.1	628	-	106580046	Ssal	NC_027319.1	200	+
11949	OG1v0001932	N6	0.2298	106585724	Ssal	NC_027323.1	631	+	106580049	Ssal	NC_027319.1	195	-
11949	OG1v0007806	N6	0.22705	106585722	Ssal	NC_027323.1	632	-	106580050	Ssal	NC_027319.1	194	+
11949	OG1v0000074	N6	0.20898000000000003	106585720	Ssal	NC_027323.1	633	+	106580051	Ssal	NC_027319.1	192	-
11949	OG1v0004921	N6	0.17108	106585719	Ssal	NC_027323.1	635	-	106580053	Ssal	NC_027319.1	191	+
11949	OG1v0005949	N6	0.15358000000000002	106585718	Ssal	NC_027323.1	636	-	106580054	Ssal	NC_027319.1	190	+
11949	OG1v0001443	N4	0.18625	106585716	Ssal	NC_027323.1	638	+	100380581	Ssal	NC_027319.1	188	-
11949	OG1v0000382	N6	0.20097	106585714	Ssal	NC_027323.1	640	-	106580056	Ssal	NC_027319.1	187	+
11949	OG1v0004799	N6	0.17498000000000002	106585712	Ssal	NC_027323.1	641	-	106580058	Ssal	NC_027319.1	186	+
11949	OG1v0000282	N6	0.23666	100380474	Ssal	NC_027323.1	642	-	106580059	Ssal	NC_027319.1	185	+
11949	OG1v0007983	N6	0.21365	100196628	Ssal	NC_027323.1	643	+	106580060	Ssal	NC_027319.1	184	-
11949	OG1v0006006	N6	0.20483	106585711	Ssal	NC_027323.1	644	+	106580061	Ssal	NC_027319.1	183	-
11949	OG1v0001892	N6	0.15475000000000003	106585710	Ssal	NC_027323.1	645	-	106580064	Ssal	NC_027319.1	181	+
11949	OG1v0000679	N6	0.18105	106585709	Ssal	NC_027323.1	646	+	106580227	Ssal	NC_027319.1	179	-
11949	OG1v0001250	N6	0.14531000000000002	106585707	Ssal	NC_027323.1	648	+	100196242	Ssal	NC_027319.1	175	-
11949	OG1v0006074	N6	0.2088	106585704	Ssal	NC_027323.1	650	+	106580067	Ssal	NC_027319.1	174	-
11949	OG1v0007372	N6	0.14657	106585703	Ssal	NC_027323.1	652	+	106580068	Ssal	NC_027319.1	173	-
11949	OG1v0011338	N6	0.21193000000000004	106585702	Ssal	NC_027323.1	653	-	106580069	Ssal	NC_027319.1	172	+
11949	OG1v0002346	N6	0.23213	106585699	Ssal	NC_027323.1	655	-	106580072	Ssal	NC_027319.1	170	+
11949	OG1v0007874	N6	0.21934000000000003	100195899	Ssal	NC_027323.1	656	-	106580073	Ssal	NC_027319.1	169	-
11949	OG1v0011693	N6	0.27683	106585698	Ssal	NC_027323.1	657	-	106580076	Ssal	NC_027319.1	168	+
11949	OG1v0000286	N6	0.16355	106585695	Ssal	NC_027323.1	660	-	100194908	Ssal	NC_027319.1	167	+
11949	OG1v0004821	N6	0.23079000000000002	106585693	Ssal	NC_027323.1	661	+	106580079	Ssal	NC_027319.1	165	-
11949	OG1v0003112	N6	0.2041	106585692	Ssal	NC_027323.1	662	+	106580081	Ssal	NC_027319.1	164	-
11949	OG1v0006577	N6	0.19384	100195483	Ssal	NC_027323.1	663	-	106580082	Ssal	NC_027319.1	162	+
11949	OG1v0015395	N6	0.3349	106585691	Ssal	NC_027323.1	665	-	106580083	Ssal	NC_027319.1	161	+
11949	OG1v0006260	N6	0.15113000000000001	106585637	Ssal	NC_027323.1	666	+	106580267	Ssal	NC_027319.1	160	-
11949	OG1v0006677	N6	0.21236000000000002	106585690	Ssal	NC_027323.1	668	+	106580084	Ssal	NC_027319.1	159	-
11949	OG1v0000103	OG	0.49593	106585634	Ssal	NC_027323.1	669	-	106580086	Ssal	NC_027319.1	157	+
11949	OG1v0007035	N6	0.17650000000000002	106585687	Ssal	NC_027323.1	673	-	106580091	Ssal	NC_027319.1	155	+
11949	OG1v0006805	N6	0.22475	106585686	Ssal	NC_027323.1	674	+	106580090	Ssal	NC_027319.1	154	-
11949	OG1v0001980	N6	0.18675	106585685	Ssal	NC_027323.1	675	-	106580092	Ssal	NC_027319.1	153	+
11949	OG1v0001812	N7	0.1967	106585684	Ssal	NC_027323.1	677	+	106580094	Ssal	NC_027319.1	151	-
11949	OG1v0000331	N6	0.20715	106585677	Ssal	NC_027323.1	680	-	106580096	Ssal	NC_027319.1	150	+
11949	OG1v0001757	N6	0.15069000000000002	106585675	Ssal	NC_027323.1	681	+	106580268	Ssal	NC_027319.1	149	-
11949	OG1v0007145	N6	0.2625	106585673	Ssal	NC_027323.1	682	-	106580099	Ssal	NC_027319.1	148	+
11949	OG1v0001184	N6	0.18823	106585671	Ssal	NC_027323.1	683	+	106580097	Ssal	NC_027319.1	147	-
11949	OG1v0008321	N6	0.19194000000000003	106585668	Ssal	NC_027323.1	685	+	106580102	Ssal	NC_027319.1	144	-
11949	OG1v0005886	N6	0.23507	106585667	Ssal	NC_027323.1	686	-	106580103	Ssal	NC_027319.1	143	+
11949	OG1v0008835	N6	0.20500000000000002	106585666	Ssal	NC_027323.1	687	-	106580105	Ssal	NC_027319.1	142	+
11949	OG1v0006833	N6	0.22499000000000002	106585662	Ssal	NC_027323.1	689	-	106580104	Ssal	NC_027319.1	140	+
11949	OG1v0002508	N6	0.1832	106585663	Ssal	NC_027323.1	691	-	106580107	Ssal	NC_027319.1	138	+
11949	OG1v0004978	N6	0.16682	106585661	Ssal	NC_027323.1	692	+	106580109	Ssal	NC_027319.1	137	-
11949	OG1v0000942	N6	0.20297	106585658	Ssal	NC_027323.1	693	-	106580110	Ssal	NC_027319.1	136	+
11949	OG1v0007449	N6	0.13199000000000002	106585656	Ssal	NC_027323.1	695	-	106580269	Ssal	NC_027319.1	134	+
11949	OG1v0005823	N6	0.27041000000000004	106585655	Ssal	NC_027323.1	696	+	100194837	Ssal	NC_027319.1	133	-
11949	OG1v0007454	N6	0.20501000000000003	106585654	Ssal	NC_027323.1	698	+	106580113	Ssal	NC_027319.1	132	-
11949	OG1v0007178	N6	0.16071000000000002	106585652	Ssal	NC_027323.1	700	+	106580115	Ssal	NC_027319.1	130	-
11949	OG1v0008655	N6	0.1647	106585651	Ssal	NC_027323.1	701	+	106580117	Ssal	NC_027319.1	128	-
11949	OG1v0005933	N6	0.23745000000000002	106585648	Ssal	NC_027323.1	702	-	106580118	Ssal	NC_027319.1	126	+
11949	OG1v0007659	N6	0.16023	106585650	Ssal	NC_027323.1	703	+	106580119	Ssal	NC_027319.1	125	-
11949	OG1v0010403	N6	0.1773	106585647	Ssal	NC_027323.1	704	+	106580121	Ssal	NC_027319.1	124	-
11949	OG1v0008609	N6	0.17359000000000002	106585631	Ssal	NC_027323.1	705	+	100195248	Ssal	NC_027319.1	123	-
11949	OG1v0001486	N6	0.21435	106585645	Ssal	NC_027323.1	707	-	106580123	Ssal	NC_027319.1	120	+
11949	OG1v0002222	N6	0.21837	106585786	Ssal	NC_027323.1	712	-	106580127	Ssal	NC_027319.1	117	+
11949	OG1v0005844	N6	0.19245	106585785	Ssal	NC_027323.1	713	-	106580128	Ssal	NC_027319.1	116	+
11949	OG1v0003467	N6	0.21863000000000002	106585783	Ssal	NC_027323.1	715	-	106580129	Ssal	NC_027319.1	115	+
11949	OG1v0002005	N6	0.16223	106585778	Ssal	NC_027323.1	719	+	106580130	Ssal	NC_027319.1	114	-
11949	OG1v0002319	N6	0.20364000000000002	106585777	Ssal	NC_027323.1	721	-	100196865	Ssal	NC_027319.1	113	+
11949	OG1v0002320	N6	0.17629000000000003	100500787	Ssal	NC_027323.1	723	+	106580134	Ssal	NC_027319.1	108	-
11949	OG1v0007342	N6	0.20144000000000004	106585770	Ssal	NC_027323.1	725	+	106580137	Ssal	NC_027319.1	107	-
11949	OG1v0004835	N6	0.17586000000000002	106585767	Ssal	NC_027323.1	726	-	106580138	Ssal	NC_027319.1	105	+
11949	OG1v0010277	N4	0.25262999999999997	106585766	Ssal	NC_027323.1	727	-	106580140	Ssal	NC_027319.1	104	+
11949	OG1v0003468	N6	0.14452	106585765	Ssal	NC_027323.1	728	+	106580141	Ssal	NC_027319.1	103	-
11949	OG1v0002362	N6	0.22505	106585764	Ssal	NC_027323.1	730	+	106580142	Ssal	NC_027319.1	102	-
11949	OG1v0015389	N6	0.27154	106585763	Ssal	NC_027323.1	731	-	106580143	Ssal	NC_027319.1	101	+
11949	OG1v0002242	N6	0.20865	106585748	Ssal	NC_027323.1	739	+	106580145	Ssal	NC_027319.1	97	-
11949	OG1v0005086	N6	0.25762	106585793	Ssal	NC_027323.1	742	+	106580148	Ssal	NC_027319.1	94	-
11949	OG1v0000276	N6	0.125	106585791	Ssal	NC_027323.1	743	-	106580150	Ssal	NC_027319.1	93	+
11949	OG1v0002965	N6	0.22311	106585799	Ssal	NC_027323.1	748	-	106580153	Ssal	NC_027319.1	92	+
11949	OG1v0009592	N6	0.21842000000000003	106585803	Ssal	NC_027323.1	753	+	106580155	Ssal	NC_027319.1	91	-
11949	OG1v0009577	N6	0.18401	106585805	Ssal	NC_027323.1	754	+	106580156	Ssal	NC_027319.1	90	-
11949	OG1v0005190	N6	0.20767	106585806	Ssal	NC_027323.1	756	+	106580157	Ssal	NC_027319.1	89	-
11949	OG1v0003429	N6	0.26257	106585807	Ssal	NC_027323.1	757	+	106580158	Ssal	NC_027319.1	88	-
11949	OG1v0006351	N6	0.25021	106585808	Ssal	NC_027323.1	758	-	106580160	Ssal	NC_027319.1	87	+
11949	OG1v0006278	N6	0.16549000000000003	106585811	Ssal	NC_027323.1	759	-	106580159	Ssal	NC_027319.1	85	+
11949	OG1v0008150	N6	0.22561	106585809	Ssal	NC_027323.1	760	+	106580163	Ssal	NC_027319.1	84	-
11949	OG1v0002024	N6	0.22498	106585826	Ssal	NC_027323.1	768	-	100195274	Ssal	NC_027319.1	62	+
11949	OG1v0008442	N6	0.26269	106585829	Ssal	NC_027323.1	772	-	106580168	Ssal	NC_027319.1	81	+
11949	OG1v0010064	N6	0.23977	106585832	Ssal	NC_027323.1	773	-	106580169	Ssal	NC_027319.1	80	+
11949	OG1v0002801	N6	0.24470000000000003	106585835	Ssal	NC_027323.1	778	-	106580170	Ssal	NC_027319.1	79	+
11949	OG1v0007756	N6	0.22131	106585815	Ssal	NC_027323.1	779	-	106580274	Ssal	NC_027319.1	78	+
11949	OG1v0009511	N6	0.20815	106585836	Ssal	NC_027323.1	780	-	106580171	Ssal	NC_027319.1	77	+
11949	OG1v0008386	N6	0.24099000000000004	106585838	Ssal	NC_027323.1	781	-	106580172	Ssal	NC_027319.1	76	+
11949	OG1v0007039	N6	0.23881000000000002	106585839	Ssal	NC_027323.1	782	-	106580173	Ssal	NC_027319.1	75	+
11949	OG1v0008754	N6	0.19640000000000002	106585844	Ssal	NC_027323.1	785	-	106580179	Ssal	NC_027319.1	74	+
11949	OG1v0007897	N6	0.17795000000000002	106585845	Ssal	NC_027323.1	786	-	106580180	Ssal	NC_027319.1	73	+
11949	OG1v0007911	N6	0.17192000000000002	100196492	Ssal	NC_027323.1	787	-	106580183	Ssal	NC_027319.1	72	+
11949	OG1v0002426	N6	0.27291000000000004	106585846	Ssal	NC_027323.1	788	+	100196459	Ssal	NC_027319.1	71	-
11949	OG1v0004249	N6	0.20220000000000002	106585847	Ssal	NC_027323.1	790	-	106580184	Ssal	NC_027319.1	70	+
11949	OG1v0009149	N6	0.196	106585816	Ssal	NC_027323.1	793	+	106580185	Ssal	NC_027319.1	69	-
11949	OG1v0011034	N6	0.22419	106585851	Ssal	NC_027323.1	794	+	106580243	Ssal	NC_027319.1	68	-
11949	OG1v0004951	N4	0.21406000000000003	106585852	Ssal	NC_027323.1	795	+	106580188	Ssal	NC_027319.1	67	-
11949	OG1v0006817	N6	0.24109000000000003	106585853	Ssal	NC_027323.1	796	-	106580186	Ssal	NC_027319.1	66	+
11949	OG1v0007480	N6	0.18238	106585857	Ssal	NC_027323.1	798	-	106580165	Ssal	NC_027319.1	83	+
11949	OG1v0007576	N6	0.20371000000000003	106585858	Ssal	NC_027323.1	799	+	106580166	Ssal	NC_027319.1	82	-
11949	OG1v0007060	N6	0.24618	106585863	Ssal	NC_027323.1	804	+	106580191	Ssal	NC_027319.1	65	-
12034	OG1v0002207	N7	0.12284	106604982	Ssal	NC_027304.1	776	-	106584293	Ssal	NC_027301.1	1008	+
12034	OG1v0007984	N7	0.11889999999999999	106604983	Ssal	NC_027304.1	777	+	100196787	Ssal	NC_027301.1	1005	-
12034	OG1v0000071	Tip	0.5277400000000001	106604990	Ssal	NC_027304.1	787	-	106581772	Ssal	NC_027301.1	1000	-
12034	OG1v0001630	N6	0.05833000000000001	106605015	Ssal	NC_027304.1	789	+	106584182	Ssal	NC_027301.1	999	-
12034	OG1v0007828	N7	0.1366	106605018	Ssal	NC_027304.1	792	+	106584165	Ssal	NC_027301.1	998	-
12034	OG1v0007483	N7	0.09779000000000002	106605021	Ssal	NC_027304.1	793	+	106584161	Ssal	NC_027301.1	997	-
12034	OG1v0006057	N7	0.07508000000000001	106605034	Ssal	NC_027304.1	794	-	106584151	Ssal	NC_027301.1	995	+
12034	OG1v0003364	N8	0.05942	106605024	Ssal	NC_027304.1	795	+	106584132	Ssal	NC_027301.1	994	-
12034	OG1v0002020	N7	0.0585	106605031	Ssal	NC_027304.1	796	+	106584119	Ssal	NC_027301.1	993	-
12034	OG1v0009312	N8	0.06987999999999998	100195842	Ssal	NC_027304.1	797	-	106584110	Ssal	NC_027301.1	992	+
12034	OG1v0005154	N6	0.11449000000000001	106605040	Ssal	NC_027304.1	800	-	106584080	Ssal	NC_027301.1	990	+
12034	OG1v0008966	N8	0.09375	106605039	Ssal	NC_027304.1	801	-	106584073	Ssal	NC_027301.1	989	+
12034	OG1v0009641	N6	0.08026000000000001	106605029	Ssal	NC_027304.1	802	+	106584066	Ssal	NC_027301.1	988	-
12034	OG1v0015929	N0	0.13022	106604993	Ssal	NC_027304.1	803	+	106581764	Ssal	NC_027301.1	986	-
12034	OG1v0001088	N8	0.059620000000000006	106605033	Ssal	NC_027304.1	804	+	106584047	Ssal	NC_027301.1	985	-
12034	OG1v0005788	N8	0.08163000000000001	106605030	Ssal	NC_027304.1	805	-	106584038	Ssal	NC_027301.1	984	+
12034	OG1v0001235	N7	0.08293	106605035	Ssal	NC_027304.1	806	-	106584034	Ssal	NC_027301.1	983	+
12034	OG1v0008971	N7	0.10862000000000002	106605038	Ssal	NC_027304.1	807	-	106584027	Ssal	NC_027301.1	982	+
12034	OG1v0006958	N7	0.10377000000000002	106605025	Ssal	NC_027304.1	808	-	106584003	Ssal	NC_027301.1	981	+
12034	OG1v0003942	N8	0.07669000000000002	106605026	Ssal	NC_027304.1	809	-	106583983	Ssal	NC_027301.1	980	+
12034	OG1v0012254	N7	0.07146000000000001	106605028	Ssal	NC_027304.1	810	+	106583978	Ssal	NC_027301.1	978	-
12034	OG1v0009648	N8	0.08042	106605027	Ssal	NC_027304.1	811	+	106583971	Ssal	NC_027301.1	977	-
12034	OG1v0015150	N7	0.08879000000000001	106604995	Ssal	NC_027304.1	812	-	106581760	Ssal	NC_027301.1	975	+
12034	OG1v0001535	N7	0.12279000000000002	106605032	Ssal	NC_027304.1	813	-	106583951	Ssal	NC_027301.1	974	+
12034	OG1v0007468	N8	0.08907999999999999	106605048	Ssal	NC_027304.1	814	+	106583947	Ssal	NC_027301.1	973	-
12034	OG1v0011410	N7	0.10854000000000001	106605045	Ssal	NC_027304.1	815	-	106583925	Ssal	NC_027301.1	972	+
12034	OG1v0004773	N7	0.10087	106605043	Ssal	NC_027304.1	816	-	106583887	Ssal	NC_027301.1	971	+
12034	OG1v0008843	N7	0.10677000000000002	106605047	Ssal	NC_027304.1	817	+	106583909	Ssal	NC_027301.1	970	-
12034	OG1v0007544	N7	0.15067	106605050	Ssal	NC_027304.1	818	-	106583879	Ssal	NC_027301.1	969	+
12034	OG1v0004807	N6	0.12746000000000002	106605044	Ssal	NC_027304.1	819	+	106583864	Ssal	NC_027301.1	968	-
12034	OG1v0001390	N7	0.09806000000000001	106605049	Ssal	NC_027304.1	820	+	106583857	Ssal	NC_027301.1	967	-
12034	OG1v0009852	N8	0.08478000000000001	106605051	Ssal	NC_027304.1	821	-	100194712	Ssal	NC_027301.1	966	+
12034	OG1v0008280	N7	0.12135	106605052	Ssal	NC_027304.1	822	-	106583830	Ssal	NC_027301.1	965	+
12034	OG1v0009173	N6	0.15819000000000003	106605053	Ssal	NC_027304.1	823	+	106583820	Ssal	NC_027301.1	964	-
12034	OG1v0005774	N7	0.13432	100195360	Ssal	NC_027304.1	824	-	106583782	Ssal	NC_027301.1	963	+
12034	OG1v0003486	N8	0.07013000000000001	106605054	Ssal	NC_027304.1	825	+	106583774	Ssal	NC_027301.1	962	-
12034	OG1v0004119	N6	0.11053	106605055	Ssal	NC_027304.1	827	-	106583768	Ssal	NC_027301.1	961	+
12034	OG1v0002637	N7	0.09197	106605056	Ssal	NC_027304.1	828	-	106583759	Ssal	NC_027301.1	960	+
12034	OG1v0008127	N7	0.060439999999999994	106605057	Ssal	NC_027304.1	829	+	100196278	Ssal	NC_027301.1	959	-
12034	OG1v0007740	N7	0.09227	106605058	Ssal	NC_027304.1	830	-	106583752	Ssal	NC_027301.1	958	+
12034	OG1v0008735	N8	0.0806	106605059	Ssal	NC_027304.1	831	+	100196666	Ssal	NC_027301.1	957	-
12034	OG1v0007830	N7	0.1274	106605060	Ssal	NC_027304.1	832	+	106583742	Ssal	NC_027301.1	956	-
12034	OG1v0001922	N7	0.08122000000000001	106605061	Ssal	NC_027304.1	834	+	106583613	Ssal	NC_027301.1	955	-
12034	OG1v0008969	N2	0.08482	106605063	Ssal	NC_027304.1	835	+	106583729	Ssal	NC_027301.1	953	-
12034	OG1v0000006	N6	0.14706000000000002	106605064	Ssal	NC_027304.1	836	-	106583734	Ssal	NC_027301.1	954	+
12034	OG1v0003744	N7	0.08617000000000001	106605066	Ssal	NC_027304.1	837	+	100195454	Ssal	NC_027301.1	952	-
12034	OG1v0001506	N7	0.08533	106605067	Ssal	NC_027304.1	838	-	106583607	Ssal	NC_027301.1	951	+
12034	OG1v0002485	N7	0.10566000000000002	106605069	Ssal	NC_027304.1	839	-	106583590	Ssal	NC_027301.1	950	+
12034	OG1v0007629	N8	0.08482	106605071	Ssal	NC_027304.1	840	-	106583575	Ssal	NC_027301.1	949	+
12034	OG1v0003855	N6	0.06175	106605072	Ssal	NC_027304.1	841	+	106583543	Ssal	NC_027301.1	948	-
12034	OG1v0006709	N6	0.08662000000000002	106605070	Ssal	NC_027304.1	842	-	106583530	Ssal	NC_027301.1	947	+
12034	OG1v0006824	N7	0.09302	106605073	Ssal	NC_027304.1	843	+	106583523	Ssal	NC_027301.1	946	-
12034	OG1v0013912	N7	0.07410000000000001	106605074	Ssal	NC_027304.1	844	-	106583507	Ssal	NC_027301.1	945	+
12034	OG1v0004243	N7	0.09277	106605077	Ssal	NC_027304.1	845	-	106583495	Ssal	NC_027301.1	943	+
12034	OG1v0001881	N7	0.07573000000000002	106605079	Ssal	NC_027304.1	846	+	100195621	Ssal	NC_027301.1	942	-
12034	OG1v0008851	N8	0.09765	106605080	Ssal	NC_027304.1	847	-	106583484	Ssal	NC_027301.1	941	+
12034	OG1v0011781	N8	0.10562000000000002	106605172	Ssal	NC_027304.1	848	-	106584664	Ssal	NC_027301.1	940	+
12034	OG1v0002157	N7	0.07152000000000001	106605173	Ssal	NC_027304.1	849	-	106584656	Ssal	NC_027301.1	939	+
12034	OG1v0007085	N7	0.08693000000000001	106605082	Ssal	NC_027304.1	850	-	106583467	Ssal	NC_027301.1	938	+
12034	OG1v0009582	N8	0.10091	106605081	Ssal	NC_027304.1	851	+	106583455	Ssal	NC_027301.1	937	-
12034	OG1v0014632	N6	0.09289	106605085	Ssal	NC_027304.1	854	+	106583440	Ssal	NC_027301.1	936	-
12034	OG1v0010024	N7	0.0517	106605087	Ssal	NC_027304.1	855	-	100195788	Ssal	NC_027301.1	935	+
12034	OG1v0004085	N7	0.08772000000000002	106605088	Ssal	NC_027304.1	856	-	100136446	Ssal	NC_027301.1	934	+
12034	OG1v0010738	N8	0.06403	100136501	Ssal	NC_027304.1	858	-	100136502	Ssal	NC_027301.1	933	+
12034	OG1v0009718	N7	0.11119000000000001	100169854	Ssal	NC_027304.1	859	-	100169853	Ssal	NC_027301.1	932	+
12034	OG1v0006937	N7	0.08528000000000001	100196792	Ssal	NC_027304.1	860	-	106583425	Ssal	NC_027301.1	931	+
12034	OG1v0007026	N7	0.07996	106605089	Ssal	NC_027304.1	861	+	106583419	Ssal	NC_027301.1	930	-
12034	OG1v0000113	N8	0.058190000000000006	106605091	Ssal	NC_027304.1	862	+	106583400	Ssal	NC_027301.1	929	-
12034	OG1v0011641	N7	0.10524000000000001	106605090	Ssal	NC_027304.1	863	-	106583386	Ssal	NC_027301.1	928	+
12034	OG1v0008479	N7	0.09639	106605093	Ssal	NC_027304.1	864	-	106583355	Ssal	NC_027301.1	927	+
12034	OG1v0001714	N6	0.09066	106605095	Ssal	NC_027304.1	866	-	106583354	Ssal	NC_027301.1	926	+
12034	OG1v0008707	N7	0.10207000000000001	106605098	Ssal	NC_027304.1	867	-	106583352	Ssal	NC_027301.1	925	+
12034	OG1v0001631	N6	0.07486000000000001	100194617	Ssal	NC_027304.1	868	+	106583351	Ssal	NC_027301.1	924	-
12034	OG1v0017614	N8	0.07947	106605100	Ssal	NC_027304.1	870	+	106583350	Ssal	NC_027301.1	923	-
12034	OG1v0006539	N8	0.07551000000000001	106605101	Ssal	NC_027304.1	871	+	106583328	Ssal	NC_027301.1	922	-
12034	OG1v0000086	N6	0.06778000000000002	106605102	Ssal	NC_027304.1	872	-	106583316	Ssal	NC_027301.1	921	+
12034	OG1v0000779	N6	0.12914	106605103	Ssal	NC_027304.1	873	-	106583301	Ssal	NC_027301.1	920	+
12034	OG1v0009183	N7	0.10446000000000001	106605104	Ssal	NC_027304.1	874	-	106583308	Ssal	NC_027301.1	919	+
12034	OG1v0005013	N7	0.07919000000000001	106605105	Ssal	NC_027304.1	875	+	106583306	Ssal	NC_027301.1	918	-
12034	OG1v0002363	N7	0.08704	106605108	Ssal	NC_027304.1	876	-	106583295	Ssal	NC_027301.1	917	+
12034	OG1v0008424	N8	0.14074000000000003	106605107	Ssal	NC_027304.1	877	+	106583290	Ssal	NC_027301.1	916	-
12034	OG1v0004682	N6	0.09075	106605109	Ssal	NC_027304.1	878	-	106583294	Ssal	NC_027301.1	915	+
12034	OG1v0003770	N7	0.08893999999999999	106605110	Ssal	NC_027304.1	879	-	106581738	Ssal	NC_027301.1	913	+
12034	OG1v0001645	N7	0.10606000000000002	106605111	Ssal	NC_027304.1	880	-	106583270	Ssal	NC_027301.1	912	+
12034	OG1v0002067	N8	0.08962	106605112	Ssal	NC_027304.1	881	+	106583256	Ssal	NC_027301.1	911	-
12034	OG1v0009573	N7	0.10820000000000002	106605114	Ssal	NC_027304.1	882	-	106583245	Ssal	NC_027301.1	909	+
12034	OG1v0008302	N7	0.09976	106605115	Ssal	NC_027304.1	883	-	106583242	Ssal	NC_027301.1	908	+
12034	OG1v0015148	N7	0.12972	106605176	Ssal	NC_027304.1	884	-	106583231	Ssal	NC_027301.1	907	+
12034	OG1v0013448	N6	0.09646	106605116	Ssal	NC_027304.1	885	+	106583212	Ssal	NC_027301.1	906	-
12034	OG1v0009898	N7	0.12648	106605117	Ssal	NC_027304.1	886	-	106583205	Ssal	NC_027301.1	905	+
12034	OG1v0000240	N7	0.05978	106605119	Ssal	NC_027304.1	887	+	106583195	Ssal	NC_027301.1	904	-
12034	OG1v0010034	N7	0.08472000000000002	106605120	Ssal	NC_027304.1	889	+	106583175	Ssal	NC_027301.1	901	-
12034	OG1v0003494	N7	0.11482	106605121	Ssal	NC_027304.1	891	+	106583166	Ssal	NC_027301.1	900	-
12034	OG1v0007430	N7	0.14821000000000004	106605122	Ssal	NC_027304.1	892	+	106583156	Ssal	NC_027301.1	899	-
12034	OG1v0006572	N7	0.06977	106605123	Ssal	NC_027304.1	893	+	106583140	Ssal	NC_027301.1	898	-
12034	OG1v0005076	N7	0.10018	106605124	Ssal	NC_027304.1	894	-	106583129	Ssal	NC_027301.1	897	+
12034	OG1v0006890	N8	0.08840999999999999	106605126	Ssal	NC_027304.1	895	-	106583094	Ssal	NC_027301.1	896	+
12034	OG1v0000649	N7	0.09707	106605129	Ssal	NC_027304.1	897	-	106583045	Ssal	NC_027301.1	895	+
12034	OG1v0009460	N7	0.08030999999999999	106605130	Ssal	NC_027304.1	898	-	106583027	Ssal	NC_027301.1	894	+
12034	OG1v0007559	N7	0.09544	106605131	Ssal	NC_027304.1	899	-	106583031	Ssal	NC_027301.1	893	+
12034	OG1v0005673	N7	0.10732000000000001	100195350	Ssal	NC_027304.1	900	-	106583018	Ssal	NC_027301.1	891	+
12034	OG1v0009083	N8	0.07157000000000001	106605132	Ssal	NC_027304.1	901	+	106583005	Ssal	NC_027301.1	889	-
12034	OG1v0005193	N7	0.11877	106605133	Ssal	NC_027304.1	902	-	106582995	Ssal	NC_027301.1	888	+
12034	OG1v0011019	N6	0.15139000000000002	106605134	Ssal	NC_027304.1	903	+	106582991	Ssal	NC_027301.1	887	-
12034	OG1v0010861	N8	0.10761000000000001	106605135	Ssal	NC_027304.1	904	-	106582989	Ssal	NC_027301.1	886	+
12034	OG1v0002613	N7	0.08979999999999999	106605137	Ssal	NC_027304.1	906	-	106582959	Ssal	NC_027301.1	883	+
12034	OG1v0001894	N6	0.14870000000000003	100195580	Ssal	NC_027304.1	909	-	100316864	Ssal	NC_027301.1	882	+
12034	OG1v0006140	N7	0.09253	106605139	Ssal	NC_027304.1	910	-	106582934	Ssal	NC_027301.1	881	+
12034	OG1v0008010	N7	0.07007000000000001	106605140	Ssal	NC_027304.1	911	+	100195218	Ssal	NC_027301.1	880	-
12034	OG1v0001632	OG	0.40285000000000004	100380790	Ssal	NC_027304.1	912	-	106582930	Ssal	NC_027301.1	879	+
12034	OG1v0010226	N7	0.11893	106605182	Ssal	NC_027304.1	913	-	106582922	Ssal	NC_027301.1	878	+
12034	OG1v0010282	N7	0.08363000000000001	106605141	Ssal	NC_027304.1	916	-	106582914	Ssal	NC_027301.1	877	+
12034	OG1v0011548	N6	0.08370000000000001	106605145	Ssal	NC_027304.1	918	-	106582907	Ssal	NC_027301.1	876	+
12034	OG1v0003762	N8	0.10675000000000001	106605146	Ssal	NC_027304.1	919	-	106582899	Ssal	NC_027301.1	875	+
12034	OG1v0002267	N7	0.06579000000000002	106605147	Ssal	NC_027304.1	920	-	106582892	Ssal	NC_027301.1	874	+
12034	OG1v0009835	N8	0.10222000000000002	106605148	Ssal	NC_027304.1	921	+	106582885	Ssal	NC_027301.1	873	-
12034	OG1v0016316	N6	0.08068	106605183	Ssal	NC_027304.1	922	-	106581702	Ssal	NC_027301.1	872	+
12034	OG1v0008943	N8	0.07584	106605152	Ssal	NC_027304.1	923	-	106582847	Ssal	NC_027301.1	871	+
12034	OG1v0000124	OG	0.36282000000000003	106605149	Ssal	NC_027304.1	924	+	106582842	Ssal	NC_027301.1	869	-
12034	OG1v0011961	N7	0.09458	106605184	Ssal	NC_027304.1	926	-	106582803	Ssal	NC_027301.1	868	+
12034	OG1v0015240	N7	0.15472000000000002	106605155	Ssal	NC_027304.1	927	-	106582774	Ssal	NC_027301.1	867	+
12034	OG1v0011400	N7	0.10009000000000001	106605156	Ssal	NC_027304.1	928	+	106582751	Ssal	NC_027301.1	866	-
12034	OG1v0000204	OG	0.5480900000000001	106605185	Ssal	NC_027304.1	929	+	106581694	Ssal	NC_027301.1	855	+
12034	OG1v0008952	N6	0.09940999999999998	106605157	Ssal	NC_027304.1	931	-	106582734	Ssal	NC_027301.1	862	+
12034	OG1v0004404	N6	0.05405000000000001	100195820	Ssal	NC_027304.1	932	-	106584587	Ssal	NC_027301.1	860	+
12034	OG1v0003230	N8	0.049030000000000004	106605158	Ssal	NC_027304.1	933	-	106582686	Ssal	NC_027301.1	859	+
12034	OG1v0005207	N7	0.15101000000000003	106605159	Ssal	NC_027304.1	934	+	106582677	Ssal	NC_027301.1	858	-
12034	OG1v0000402	N8	0.12170000000000002	106605161	Ssal	NC_027304.1	936	+	106582670	Ssal	NC_027301.1	856	-
12034	OG1v0000971	N4	0.6110599999999999	106605162	Ssal	NC_027304.1	939	-	106582593	Ssal	NC_027301.1	847	-
12034	OG1v0015947	N8	0.08917	106605187	Ssal	NC_027304.1	942	+	106581689	Ssal	NC_027301.1	853	-
12034	OG1v0008511	N7	0.08444	106605164	Ssal	NC_027304.1	943	+	106582635	Ssal	NC_027301.1	852	-
12034	OG1v0009043	N7	0.07103000000000001	106605166	Ssal	NC_027304.1	944	+	106582613	Ssal	NC_027301.1	849	-
12034	OG1v0005305	N7	0.07222000000000002	106605167	Ssal	NC_027304.1	945	+	106582601	Ssal	NC_027301.1	848	-
12034	OG1v0010845	N7	0.10955	106605189	Ssal	NC_027304.1	947	-	106582554	Ssal	NC_027301.1	845	+
12034	OG1v0000438	N2	0.25156	106605190	Ssal	NC_027304.1	948	-	106582562	Ssal	NC_027301.1	841	+
12034	OG1v0007104	N7	0.09275	106605238	Ssal	NC_027304.1	954	-	106582469	Ssal	NC_027301.1	840	+
12034	OG1v0005784	N7	0.12167000000000001	100196773	Ssal	NC_027304.1	955	-	106582499	Ssal	NC_027301.1	839	+
12034	OG1v0003034	N6	0.19207	106605237	Ssal	NC_027304.1	956	+	106582531	Ssal	NC_027301.1	836	-
12034	OG1v0009869	N7	0.11412000000000001	106605235	Ssal	NC_027304.1	958	-	106582539	Ssal	NC_027301.1	835	+
12034	OG1v0006072	N7	0.11058	106605234	Ssal	NC_027304.1	959	-	100286726	Ssal	NC_027301.1	834	+
12034	OG1v0000807	N7	0.13901000000000002	106605233	Ssal	NC_027304.1	960	+	106582421	Ssal	NC_027301.1	832	-
12034	OG1v0008372	N7	0.06906999999999999	106605230	Ssal	NC_027304.1	961	-	106582397	Ssal	NC_027301.1	831	+
12034	OG1v0015264	N7	0.14912	106605232	Ssal	NC_027304.1	962	+	106581681	Ssal	NC_027301.1	830	-
12034	OG1v0002420	N4	0.07722000000000002	106605228	Ssal	NC_027304.1	964	-	106582385	Ssal	NC_027301.1	829	+
12034	OG1v0009899	N7	0.10653000000000001	106605227	Ssal	NC_027304.1	965	-	100194710	Ssal	NC_027301.1	828	+
12034	OG1v0009766	N7	0.05879	106605226	Ssal	NC_027304.1	966	+	100195407	Ssal	NC_027301.1	827	-
12034	OG1v0001197	N6	0.11768	106605196	Ssal	NC_027304.1	967	-	106582366	Ssal	NC_027301.1	826	+
12034	OG1v0012169	N7	0.085	106605240	Ssal	NC_027304.1	968	-	106584559	Ssal	NC_027301.1	825	+
12034	OG1v0009501	N7	0.07504000000000001	106605222	Ssal	NC_027304.1	970	+	106582345	Ssal	NC_027301.1	821	-
12034	OG1v0009969	N7	0.11213000000000001	106605221	Ssal	NC_027304.1	971	+	106582343	Ssal	NC_027301.1	820	-
12034	OG1v0002297	N7	0.050870000000000005	100196739	Ssal	NC_027304.1	972	+	106582341	Ssal	NC_027301.1	819	-
12034	OG1v0001580	N7	0.07914	106605219	Ssal	NC_027304.1	973	+	106582335	Ssal	NC_027301.1	818	-
12034	OG1v0000730	N8	0.059050000000000005	106605218	Ssal	NC_027304.1	974	+	106582320	Ssal	NC_027301.1	817	-
12034	OG1v0001116	N8	0.08054	100136457	Ssal	NC_027304.1	976	-	100136458	Ssal	NC_027301.1	816	+
12034	OG1v0013711	N6	0.04317000000000001	106605216	Ssal	NC_027304.1	977	-	106584545	Ssal	NC_027301.1	815	+
12034	OG1v0001950	N7	0.08929999999999999	106605214	Ssal	NC_027304.1	978	+	106582304	Ssal	NC_027301.1	813	-
12034	OG1v0001642	N8	0.06112	106605215	Ssal	NC_027304.1	979	-	106584540	Ssal	NC_027301.1	812	+
12034	OG1v0008778	N8	0.09132	106605213	Ssal	NC_027304.1	980	+	106582298	Ssal	NC_027301.1	811	-
12034	OG1v0001646	N7	0.08879000000000001	100195869	Ssal	NC_027304.1	981	+	106582291	Ssal	NC_027301.1	810	-
12034	OG1v0008730	N7	0.11164	106605211	Ssal	NC_027304.1	982	+	106582287	Ssal	NC_027301.1	809	-
12034	OG1v0001414	N7	0.04486	106605210	Ssal	NC_027304.1	983	+	106582284	Ssal	NC_027301.1	808	-
12034	OG1v0011667	N8	0.06003	106605209	Ssal	NC_027304.1	984	+	106582276	Ssal	NC_027301.1	807	-
12034	OG1v0001171	N8	0.06992	106605208	Ssal	NC_027304.1	985	+	106582257	Ssal	NC_027301.1	806	-
12034	OG1v0009753	N8	0.11287	106605207	Ssal	NC_027304.1	986	+	106582231	Ssal	NC_027301.1	805	-
12034	OG1v0002421	N7	0.07168000000000001	106605206	Ssal	NC_027304.1	987	-	106582214	Ssal	NC_027301.1	804	+
12034	OG1v0001022	N8	0.07619000000000002	106605194	Ssal	NC_027304.1	991	+	106582196	Ssal	NC_027301.1	803	-
12034	OG1v0013689	N8	0.07664000000000001	106605201	Ssal	NC_027304.1	992	-	106582211	Ssal	NC_027301.1	802	+
12034	OG1v0001258	N7	0.06269000000000001	106605200	Ssal	NC_027304.1	993	-	106582194	Ssal	NC_027301.1	801	+
12034	OG1v0002693	N8	0.06670000000000001	106605258	Ssal	NC_027304.1	998	+	106584533	Ssal	NC_027301.1	799	-
12034	OG1v0001767	N7	0.06283	100380590	Ssal	NC_027304.1	999	+	106582178	Ssal	NC_027301.1	798	-
12034	OG1v0011244	N7	0.05494	106605259	Ssal	NC_027304.1	1000	-	106582161	Ssal	NC_027301.1	797	+
12034	OG1v0008314	N7	0.08771000000000001	106605261	Ssal	NC_027304.1	1001	-	106582151	Ssal	NC_027301.1	796	+
12034	OG1v0001038	N7	0.0932	106605378	Ssal	NC_027304.1	1002	+	106582155	Ssal	NC_027301.1	795	-
12034	OG1v0000623	N7	0.09383	106605262	Ssal	NC_027304.1	1005	-	106582140	Ssal	NC_027301.1	792	+
12034	OG1v0000108	N7	0.068	106605265	Ssal	NC_027304.1	1007	-	106582123	Ssal	NC_027301.1	790	+
12034	OG1v0010710	N7	0.06561	100136378	Ssal	NC_027304.1	1008	-	106582110	Ssal	NC_027301.1	789	+
12034	OG1v0000206	OG	0.43162000000000006	106605267	Ssal	NC_027304.1	1009	-	106582102	Ssal	NC_027301.1	787	+
12034	OG1v0002101	N8	0.06944999999999998	106605268	Ssal	NC_027304.1	1011	+	106582075	Ssal	NC_027301.1	786	-
12034	OG1v0000268	N8	0.09090999999999999	100195116	Ssal	NC_027304.1	1013	-	106582071	Ssal	NC_027301.1	785	+
12034	OG1v0012828	N8	0.10951	106605249	Ssal	NC_027304.1	1014	+	106582056	Ssal	NC_027301.1	784	-
12034	OG1v0001513	N8	0.06468	106605270	Ssal	NC_027304.1	1015	+	106582030	Ssal	NC_027301.1	782	-
12034	OG1v0001491	N7	0.07239000000000001	106605271	Ssal	NC_027304.1	1016	-	106582018	Ssal	NC_027301.1	781	+
12034	OG1v0002416	N7	0.07898000000000001	106605273	Ssal	NC_027304.1	1017	-	106582023	Ssal	NC_027301.1	780	+
12034	OG1v0005904	N7	0.07667000000000002	106605274	Ssal	NC_027304.1	1018	+	106582009	Ssal	NC_027301.1	779	-
12034	OG1v0020735	N6	0.31015	106605250	Ssal	NC_027304.1	1019	-	106584517	Ssal	NC_027301.1	777	+
12034	OG1v0001510	N7	0.08674000000000001	106605275	Ssal	NC_027304.1	1020	-	106581989	Ssal	NC_027301.1	776	+
12034	OG1v0012631	N7	0.07452000000000002	106605276	Ssal	NC_027304.1	1022	+	106581966	Ssal	NC_027301.1	775	-
12034	OG1v0000088	N7	0.06593	100194585	Ssal	NC_027304.1	1023	-	106581981	Ssal	NC_027301.1	774	+
12034	OG1v0012292	N7	0.05556	106605277	Ssal	NC_027304.1	1024	+	106581964	Ssal	NC_027301.1	773	-
12034	OG1v0003216	N7	0.04614	106605280	Ssal	NC_027304.1	1025	+	106581956	Ssal	NC_027301.1	772	-
12034	OG1v0009611	N8	0.07165	106605278	Ssal	NC_027304.1	1026	-	106581948	Ssal	NC_027301.1	771	+
12034	OG1v0007648	N7	0.04529	106605251	Ssal	NC_027304.1	1027	+	106581944	Ssal	NC_027301.1	770	-
12034	OG1v0001142	N6	0.0738	106605281	Ssal	NC_027304.1	1028	+	106581894	Ssal	NC_027301.1	769	-
12034	OG1v0006820	N7	0.10774000000000002	106605282	Ssal	NC_027304.1	1029	+	106581883	Ssal	NC_027301.1	768	-
12034	OG1v0007606	N7	0.05825	106605285	Ssal	NC_027304.1	1030	+	106581871	Ssal	NC_027301.1	767	-
12034	OG1v0004896	N7	0.09008	106605284	Ssal	NC_027304.1	1031	-	106581868	Ssal	NC_027301.1	766	+
12034	OG1v0008032	N7	0.10490000000000001	106605287	Ssal	NC_027304.1	1032	-	106581855	Ssal	NC_027301.1	765	+
12034	OG1v0005264	N8	0.11111	100196667	Ssal	NC_027304.1	1033	+	106581844	Ssal	NC_027301.1	764	-
12034	OG1v0008297	N7	0.10070000000000001	106605289	Ssal	NC_027304.1	1034	+	106581836	Ssal	NC_027301.1	763	-
12034	OG1v0005612	N7	0.09174	106605290	Ssal	NC_027304.1	1035	+	106581821	Ssal	NC_027301.1	762	-
12034	OG1v0002551	N7	0.06738	106605292	Ssal	NC_027304.1	1036	+	106581810	Ssal	NC_027301.1	760	-
12034	OG1v0000276	N6	0.09478	106605293	Ssal	NC_027304.1	1038	+	100380645	Ssal	NC_027301.1	759	-
12034	OG1v0003959	N8	0.06909	106605294	Ssal	NC_027304.1	1039	+	106581796	Ssal	NC_027301.1	758	-
12034	OG1v0016091	N6	0.12397000000000001	106605296	Ssal	NC_027304.1	1041	+	106581382	Ssal	NC_027301.1	752	-
12034	OG1v0011767	N7	0.14350000000000002	106605295	Ssal	NC_027304.1	1042	+	106581409	Ssal	NC_027301.1	750	-
12034	OG1v0004315	N6	0.10862000000000002	106605301	Ssal	NC_027304.1	1043	+	106580622	Ssal	NC_027301.1	749	-
12034	OG1v0007527	N7	0.15313000000000002	106605302	Ssal	NC_027304.1	1044	+	106580635	Ssal	NC_027301.1	748	-
12034	OG1v0001198	N7	0.07236000000000001	106605306	Ssal	NC_027304.1	1045	+	106580647	Ssal	NC_027301.1	747	-
12034	OG1v0009294	N7	0.14079000000000003	106605307	Ssal	NC_027304.1	1046	+	106580651	Ssal	NC_027301.1	746	-
12034	OG1v0001896	N7	0.06504	100286611	Ssal	NC_027304.1	1047	+	100286660	Ssal	NC_027301.1	745	-
12034	OG1v0000132	N7	0.07104	100195530	Ssal	NC_027304.1	1048	+	106580659	Ssal	NC_027301.1	744	-
12034	OG1v0009728	N8	0.07612000000000002	106605309	Ssal	NC_027304.1	1049	-	106580665	Ssal	NC_027301.1	743	+
12034	OG1v0001522	N7	0.08557000000000001	106605311	Ssal	NC_027304.1	1050	+	106580679	Ssal	NC_027301.1	742	-
12034	OG1v0003660	N7	0.06512000000000001	106605310	Ssal	NC_027304.1	1051	-	106580670	Ssal	NC_027301.1	741	+
12034	OG1v0014854	N4	0.43374	106605313	Ssal	NC_027304.1	1052	-	106580604	Ssal	NC_027301.1	739	+
12034	OG1v0010429	N8	0.13658	106605312	Ssal	NC_027304.1	1053	+	106580696	Ssal	NC_027301.1	738	-
12034	OG1v0002599	N6	0.09594	106605316	Ssal	NC_027304.1	1054	-	106580711	Ssal	NC_027301.1	737	+
12034	OG1v0005990	N8	0.07431	106605319	Ssal	NC_027304.1	1055	-	106580750	Ssal	NC_027301.1	736	+
12034	OG1v0008940	N8	0.07930999999999999	106605321	Ssal	NC_027304.1	1056	+	106580773	Ssal	NC_027301.1	735	-
12034	OG1v0009467	N8	0.09223	106605320	Ssal	NC_027304.1	1057	-	106580754	Ssal	NC_027301.1	734	+
12034	OG1v0007684	N7	0.1104	106605323	Ssal	NC_027304.1	1058	-	106580816	Ssal	NC_027301.1	733	+
12034	OG1v0001452	N6	0.12938	106605324	Ssal	NC_027304.1	1060	-	106580834	Ssal	NC_027301.1	732	+
12034	OG1v0011421	N7	0.06302	106605325	Ssal	NC_027304.1	1061	-	106580799	Ssal	NC_027301.1	730	+
12034	OG1v0010620	N8	0.08927	106605326	Ssal	NC_027304.1	1062	-	106580807	Ssal	NC_027301.1	729	+
12034	OG1v0009661	N8	0.08775000000000001	106605327	Ssal	NC_027304.1	1063	-	106580852	Ssal	NC_027301.1	728	+
12034	OG1v0004067	N6	0.06503	100195370	Ssal	NC_027304.1	1064	+	106580864	Ssal	NC_027301.1	727	-
12034	OG1v0004650	N7	0.09164	106605328	Ssal	NC_027304.1	1065	+	100196462	Ssal	NC_027301.1	726	-
12034	OG1v0011680	N7	0.07291	106605329	Ssal	NC_027304.1	1066	-	106580869	Ssal	NC_027301.1	725	+
12034	OG1v0007605	N8	0.06994999999999998	106605330	Ssal	NC_027304.1	1067	-	106580874	Ssal	NC_027301.1	724	+
12034	OG1v0006611	N8	0.10435	100196863	Ssal	NC_027304.1	1068	+	106580912	Ssal	NC_027301.1	723	-
12034	OG1v0000470	N7	0.17308	100136422	Ssal	NC_027304.1	1069	+	106580904	Ssal	NC_027301.1	722	-
12034	OG1v0000398	N7	0.07536000000000001	100194509	Ssal	NC_027304.1	1070	+	106580917	Ssal	NC_027301.1	721	-
12034	OG1v0009174	N8	0.09202	106605332	Ssal	NC_027304.1	1072	+	106580919	Ssal	NC_027301.1	720	-
12034	OG1v0002174	N7	0.12105	106605333	Ssal	NC_027304.1	1073	-	106580940	Ssal	NC_027301.1	719	+
12034	OG1v0015538	N8	0.06716000000000001	106605334	Ssal	NC_027304.1	1074	-	106580947	Ssal	NC_027301.1	718	+
12034	OG1v0008257	N7	0.07607000000000001	106605335	Ssal	NC_027304.1	1075	+	106580978	Ssal	NC_027301.1	717	-
12034	OG1v0000852	N7	0.10766000000000002	106605340	Ssal	NC_027304.1	1076	-	106581037	Ssal	NC_027301.1	716	+
12034	OG1v0006700	N7	0.0565	106605337	Ssal	NC_027304.1	1077	+	106581009	Ssal	NC_027301.1	715	-
12034	OG1v0009475	N8	0.06739	106605338	Ssal	NC_027304.1	1078	-	106581016	Ssal	NC_027301.1	714	+
12034	OG1v0004987	N7	0.06620000000000001	106605341	Ssal	NC_027304.1	1079	-	106581064	Ssal	NC_027301.1	712	+
12034	OG1v0000677	N8	0.08011	106605342	Ssal	NC_027304.1	1080	-	106581105	Ssal	NC_027301.1	711	+
12034	OG1v0016954	N7	0.08549000000000001	106605344	Ssal	NC_027304.1	1081	+	106581135	Ssal	NC_027301.1	707	-
12034	OG1v0003956	N7	0.07600000000000001	106605346	Ssal	NC_027304.1	1083	-	106581155	Ssal	NC_027301.1	706	+
12034	OG1v0006015	N7	0.07684	106605347	Ssal	NC_027304.1	1084	+	106581161	Ssal	NC_027301.1	705	-
12034	OG1v0010534	N8	0.10015	106605348	Ssal	NC_027304.1	1085	+	106580605	Ssal	NC_027301.1	704	-
12034	OG1v0009052	N8	0.10093	100380527	Ssal	NC_027304.1	1086	-	106581183	Ssal	NC_027301.1	703	+
12034	OG1v0006543	N7	0.07229000000000002	106605350	Ssal	NC_027304.1	1087	+	106581185	Ssal	NC_027301.1	702	-
12034	OG1v0007580	N7	0.08679000000000002	100194593	Ssal	NC_027304.1	1088	+	106581194	Ssal	NC_027301.1	701	-
12034	OG1v0009622	N7	0.06494	106605352	Ssal	NC_027304.1	1089	+	106581223	Ssal	NC_027301.1	699	-
12034	OG1v0007821	N7	0.078140000000000015	106605353	Ssal	NC_027304.1	1090	-	106581241	Ssal	NC_027301.1	698	+
12034	OG1v0007764	N7	0.0974	100195690	Ssal	NC_027304.1	1091	+	106581233	Ssal	NC_027301.1	697	-
12034	OG1v0001806	N8	0.061759999999999995	106605354	Ssal	NC_027304.1	1092	+	106581253	Ssal	NC_027301.1	696	-
12034	OG1v0005609	N7	0.06034	100380318	Ssal	NC_027304.1	1093	-	106581255	Ssal	NC_027301.1	695	+
12034	OG1v0009478	N8	0.07576000000000002	106605356	Ssal	NC_027304.1	1095	-	106581260	Ssal	NC_027301.1	694	+
12034	OG1v0015512	N7	0.02809	106605361	Ssal	NC_027304.1	1099	+	106581276	Ssal	NC_027301.1	692	-
12034	OG1v0007664	N8	0.08136	106605360	Ssal	NC_027304.1	1100	+	106581266	Ssal	NC_027301.1	691	-
12034	OG1v0011505	N7	0.07553000000000001	106605362	Ssal	NC_027304.1	1101	+	106581283	Ssal	NC_027301.1	690	-
12034	OG1v0002413	N7	0.18464	100136479	Ssal	NC_027304.1	1103	+	106581291	Ssal	NC_027301.1	689	-
12034	OG1v0016439	N6	0.04058	106605368	Ssal	NC_027304.1	1108	-	106581307	Ssal	NC_027301.1	688	+
12034	OG1v0005214	N7	0.062150000000000004	106605372	Ssal	NC_027304.1	1111	-	106581330	Ssal	NC_027301.1	687	+
12034	OG1v0008961	N8	0.16041000000000002	106605374	Ssal	NC_027304.1	1112	-	106581338	Ssal	NC_027301.1	686	+
12034	OG1v0006425	N7	0.12231	106605375	Ssal	NC_027304.1	1114	+	106581355	Ssal	NC_027301.1	685	-
12034	OG1v0007525	N8	0.07456000000000002	106605376	Ssal	NC_027304.1	1115	+	100195405	Ssal	NC_027301.1	684	-
12034	OG1v0012360	N8	0.08673000000000002	106605377	Ssal	NC_027304.1	1116	-	106580611	Ssal	NC_027301.1	683	+
12034	OG1v0006592	N7	0.06661	106605477	Ssal	NC_027304.1	1118	+	101448021	Ssal	NC_027301.1	681	-
12034	OG1v0007317	N7	0.11274	106605476	Ssal	NC_027304.1	1119	-	106580557	Ssal	NC_027301.1	680	+
12034	OG1v0007409	N7	0.08073000000000001	106605475	Ssal	NC_027304.1	1121	+	106580504	Ssal	NC_027301.1	679	-
12034	OG1v0008262	N8	0.0718	106605472	Ssal	NC_027304.1	1123	-	106580477	Ssal	NC_027301.1	678	+
12034	OG1v0009065	N8	0.04144	106605470	Ssal	NC_027304.1	1125	+	106580458	Ssal	NC_027301.1	676	-
12034	OG1v0011854	N7	0.041	106605467	Ssal	NC_027304.1	1126	-	106580438	Ssal	NC_027301.1	675	+
12034	OG1v0017015	N6	0.16312	106605468	Ssal	NC_027304.1	1128	-	106580396	Ssal	NC_027301.1	673	+
12034	OG1v0016004	N8	0.05439000000000001	106605466	Ssal	NC_027304.1	1129	-	106580392	Ssal	NC_027301.1	672	+
12034	OG1v0001308	N7	0.06147	106605464	Ssal	NC_027304.1	1130	-	106580371	Ssal	NC_027301.1	671	+
12034	OG1v0002947	N8	0.09847	106605463	Ssal	NC_027304.1	1131	-	106580380	Ssal	NC_027301.1	670	+
12034	OG1v0001232	N7	0.08599000000000001	106605462	Ssal	NC_027304.1	1132	+	106580365	Ssal	NC_027301.1	669	-
12034	OG1v0002028	N7	0.08417000000000001	100194668	Ssal	NC_027304.1	1133	-	106580348	Ssal	NC_027301.1	668	+
12034	OG1v0019187	N8	0.07489000000000001	106605389	Ssal	NC_027304.1	1135	+	106580547	Ssal	NC_027301.1	665	-
12034	OG1v0002793	N7	0.06152	106605459	Ssal	NC_027304.1	1136	-	106580330	Ssal	NC_027301.1	664	+
12034	OG1v0011255	N7	0.08156000000000001	100196743	Ssal	NC_027304.1	1137	-	106580314	Ssal	NC_027301.1	662	+
12034	OG1v0014486	N8	0.07227000000000001	106605457	Ssal	NC_027304.1	1138	+	106580302	Ssal	NC_027301.1	661	-
12034	OG1v0009357	N7	0.12345	106605456	Ssal	NC_027304.1	1139	+	106580288	Ssal	NC_027301.1	660	-
12034	OG1v0009453	N8	0.07733000000000001	106605454	Ssal	NC_027304.1	1140	+	106580258	Ssal	NC_027301.1	658	-
12034	OG1v0003412	N8	0.07490000000000001	106605453	Ssal	NC_027304.1	1142	+	106580249	Ssal	NC_027301.1	657	-
12034	OG1v0002355	N8	0.05808	106605452	Ssal	NC_027304.1	1143	-	106580535	Ssal	NC_027301.1	656	+
12034	OG1v0012250	N7	0.08283	106605386	Ssal	NC_027304.1	1144	-	106580236	Ssal	NC_027301.1	655	+
12034	OG1v0002269	N7	0.08623000000000001	106605451	Ssal	NC_027304.1	1146	+	106580205	Ssal	NC_027301.1	654	-
12034	OG1v0010320	N8	0.07552000000000002	106605449	Ssal	NC_027304.1	1147	-	106580187	Ssal	NC_027301.1	653	+
12034	OG1v0011071	N6	0.08416000000000001	100194515	Ssal	NC_027304.1	1148	+	106580193	Ssal	NC_027301.1	652	-
12034	OG1v0001588	N7	0.08666000000000001	106605448	Ssal	NC_027304.1	1149	-	106580182	Ssal	NC_027301.1	651	+
12034	OG1v0004260	N7	0.056510000000000005	106605446	Ssal	NC_027304.1	1150	+	106580167	Ssal	NC_027301.1	650	-
12034	OG1v0001801	N8	0.07308	106605445	Ssal	NC_027304.1	1151	+	106580174	Ssal	NC_027301.1	649	-
12034	OG1v0015689	N8	0.128	106605443	Ssal	NC_027304.1	1152	+	106580151	Ssal	NC_027301.1	648	-
12034	OG1v0012432	N7	0.05314000000000001	106605442	Ssal	NC_027304.1	1153	-	106580136	Ssal	NC_027301.1	646	+
12034	OG1v0009601	N4	0.21526000000000003	106605440	Ssal	NC_027304.1	1154	-	106579650	Ssal	NC_027301.1	644	+
12034	OG1v0008284	N8	0.07254000000000001	106605439	Ssal	NC_027304.1	1156	+	106580111	Ssal	NC_027301.1	642	-
12034	OG1v0014579	N8	0.04178	106605437	Ssal	NC_027304.1	1158	+	106580098	Ssal	NC_027301.1	641	-
12034	OG1v0007732	N7	0.10099000000000001	106605435	Ssal	NC_027304.1	1159	+	106580095	Ssal	NC_027301.1	640	-
12034	OG1v0004342	N8	0.08395	100195036	Ssal	NC_027304.1	1161	+	106580080	Ssal	NC_027301.1	638	-
[truncated: 13,894 more rows]
