# Supplementary material for: The structural variation landscape in 492 Atlantic salmon genomes
Source: Nat Commun. 2020 Oct 14;11:5176. doi: 10.1038/s41467-020-18972-x (PMC7560756; doi:10.1038/s41467-020-18972-x)
Supplement: Supplementary file 22 — Supplementary Data 19 [file 41467_2020_18972_MOESM22_ESM.zip › defining_duplicates-master/data/SpeciesTree_rooted_node_labels.txt]

((Mmus:0.0974,Hsap:0.07692)N1:0.20498,(Locu:0.18009,(Drer:0.22762,((Gacu:0.13868,Olat:0.17992)N5:0.11049,(Eluc:0.09797,(Tthy:0.03371,(Hhuc:0.01444,((Salp:0.01366,(Okis:0.00824,Omyk:0.00673)N11:0.00777)N10:0.00155,Ssal:0.01149)N9:0.0043)N8:0.01266)N7:0.03794)N6:0.07885)N4:0.0571)N3:0.10176)N2:0.20498)N0;
