# Supplementary material for: The structural variation landscape in 492 Atlantic salmon genomes
Source: Nat Commun. 2020 Oct 14;11:5176. doi: 10.1038/s41467-020-18972-x (PMC7560756; doi:10.1038/s41467-020-18972-x)
Supplement: Supplementary file 22 — Supplementary Data 19 [file 41467_2020_18972_MOESM22_ESM.zip › defining_duplicates-master/defining_duplicates.Rmd]

---
title: "Defining dulicates"
author: "Simen"
date: "spring 2020" 
output:
  html_document:
    toc: true
    theme: yeti
    code_folding: hide
    number_sections: false
editor_options: 
  chunk_output_type: console
---

<style>
.info { background-color:aliceblue; }
.task { background-color:lightpink; }
blockquote { font-size: 20px; }
/* https://rpubs.com/stevepowell99/floating-css */
#TOC {
  position: fixed;
  left: 0;
  top: 0;
  width: 250px;
  height: 100%;
  overflow: auto;
  background-color: #dddddd;
}
body {
  max-width: 100%;
  margin: auto;
  margin-left: 260px;
  line-height: 20px;
}
.show {
  display: block !important;
}
</style>


```{r setup, include=FALSE}
knitr::opts_chunk$set(echo = TRUE)

# CRAN packages
library(tidyverse)
library(ggrepel)

#install.packages("htmltools")
#install.packages("vembedr")
library(htmltools)
library(vembedr)

library(ape)
library(tidytree) # gene-trees are stored in the tidytree format

# Bioconductor packages:
# # Uncomment and run these lines to install packages:
# source("https://bioconductor.org/biocLite.R")
# biocLite("DESeq2")

#library(DESeq2)

# From Gitlab
library(Ssa.RefSeq.db)

# Percentage function
get.perc = function(x, y){
  round(100*(x/y), 2)
}
```

<div class="info">
## Defining Ss4R duplicates and singletons in the salmon genome

The pipeline for identifying a genome wide set of highly confident Ss4R duplicates can be described in the follwoing steps:  

  1. Synteny analyses was carried out using iadhore.  
  
  2. Orthogroup and gene tree estimation was carried out using the following pipeline:https://gitlab.com/sandve-lab/reeve/tree/master/data/from_ortho_pipeline  
  
  3. Each gene tree (based on CDS alignments) was split into smaller subtrees at the 'N6' node representing the divergence between pike and salmonids  
  
  4. For each sub-tree we then performed following filtering to extract Ss4R duplicates  
  
     a. sub-trees must contain exactly 2 Atlantic salmon genes  
     b. the putative Ss4R genes must be syntenic (i.e. for anchorpoints) from the iadhore analysis  
     
</div>

  
### sub-tree splitting 

```{r, fig.cap='Figure 1. Species tree with node names.'}
spcTree <- read.tree("data/SpeciesTree_rooted_node_labels.txt")

plot(spcTree, use.edge.length = F,show.node.label = T)
```


```{r, split_subtrees_on_N6}

# make a table with the N6 nodes for each tree
OGtbl <- read_tsv("data/OGtbl.tsv",col_types = cols())

OG_Ntips <- OGtbl %>% group_by(OG) %>% summarise(length(unique(geneID))) # count the Nb genes/tips per orthogroup

# identify N6 nodes, and filter away NAs and redundancy
N6.nodes <- OGtbl %>% 
            group_by(OG) %>% 
            distinct(N6.nodes = as.numeric(gsub('.*\\.', '', N6))) %>% 
            drop_na(N6.nodes, N6.nodes)
            
           
N6.nodes$OG_Ntips <- OG_Ntips$`length(unique(geneID))`[match(N6.nodes$OG, OG_Ntips$OG)] # adds OG size collumn (nb tips per OG tree)

N6.nodes <- N6.nodes %>% filter(N6.nodes>OG_Ntips) # removed N6 nodes that are tip nodes (some weird artefact)


# get all CDS trees and 
allTrees <- readRDS("data/allTrees.RDS")
treeList <- lapply(allTrees, function(i) i@phylo)

     
clanList <- list()
for(i in 1:nrow(N6.nodes)){
  #print(i)
  #print(as.character(N6.nodes[i,2]))
  clanList[[i]] <- extract.clade(treeList[as.character(N6.nodes[i,2])][[1]], node = as.numeric(N6.nodes[i,1]))
  names(clanList)[i] <- paste0(as.character(N6.nodes[i,2]), '.', as.numeric(N6.nodes[i,1]))
}


# filter on clansize > 4
clanlist.nofilter <- length(clanList)
clanList <- clanList[sapply(clanList, Ntip)>4]
clanlist.sizefilter <- length(clanList)
removed.smallclans <- clanlist.nofilter-clanlist.sizefilter

# filter on salmo species -> clan need to contain 3 or more salmonids
salmonids <- c('Ssal', 'Omyk', 'Okis', 'Tthy', 'Hhuc', 'Salp')
fixnames = function(tipnames){
    gsub('.*\\_', '', tipnames)
  }

clanList <- clanList[sapply(clanList, function(i) sum(salmonids %in% fixnames(i$tip.label))>=3)]
clanlist.sizefilter.salmofilter <- length(clanList)
removed.toofewsalmospecies <- clanlist.sizefilter-clanlist.sizefilter.salmofilter

nb_ssal <- sapply(clanList, function(i) length(grep('_Ssa', i$tip.label)))
nb_splits <- table(substr(names(nb_ssal), 1, 11))

```


A total of `r length(treeList)` CDS-tress from the orthogroup analyses was split on the N6 node (see figure 1) which resulted in `r length(clanList)` sub-trees. Most (`r get.perc(sum(nb_splits<5), length(nb_splits))`%) of the orthogroup trees were split into 1-4 subtrees (Figure 2). Out of these subtrees `r sum(nb_ssal == 2)` trees (`r get.perc(sum(nb_ssal == 2), length(nb_ssal))`%) had exactly two salmon genes and `r sum(nb_ssal == 1)` trees (`r get.perc(sum(nb_ssal == 1), length(nb_ssal))`%) had one salmon gene.

```{r subtrees_pr_tree, fig.cap="Figure 2. Subtrees per orthogroup tree."}
barplot(table(nb_ssal))
```

We then intersected the iadhore synteny information with sub-trees containing exactly 2 copies from Atlantic salmon (putative Ss4R duplicates). 

```{r iadhore_results}
anchorpoints <- read_tsv("data/OhnologTbl_Ssal.tsv")
ssal_inclans <- sapply(clanList, function(i) grep('_Ssa', i$tip.label, value = T))
ssal_2inclans <- ssal_inclans[sapply(ssal_inclans, length)==2]
ssal_1inclans <- ssal_inclans[sapply(ssal_inclans, length)==1]

DUPclantbl <- tibble(type='ss4r', clan = names(ssal_2inclans), gene1 = sapply(ssal_2inclans, '[[', 1), gene2 = sapply(ssal_2inclans, '[[', 2))


SINclantbl <- tibble(type='singleton', clan = names(ssal_1inclans), gene1 = sapply(ssal_1inclans, '[[', 1), gene2 = NA)

DUPSINtbl <- bind_rows(DUPclantbl, SINclantbl)

DUPSINtbl$duppairs <- apply(DUPSINtbl[,3:4], 1, function(i) paste(sort(gsub('_Ssal', '', i)), collapse='_'))

anchorpoints$duppairs <- apply(anchorpoints[,c(5,10)], 1, function(i) paste(sort(i), collapse='_'))

DUPSINtbl$is.syntenic <- DUPSINtbl$duppairs %in% anchorpoints$duppairs

```

Based on the raw output of the iadhore synteny block identification we found `r nrow(anchorpoints)` anchorpoints (i.e. potential ss4r duplicate pairs). Using the synteny relationships within the salmon genome (which can also contain synteny between older duplication events) we identified `r sum(DUPSINtbl$is.syntenic)` syntenic pairs of salmon duplicates from the sub-trees containing exactly 2 salmon genes (i.e. `r get.perc(sum(DUPSINtbl$is.syntenic), sum(DUPSINtbl$type=='ss4r'))`% of all putative ss4r in sub-trees).

### Gene tree topology based filtering and classification of rediploidization times

```{r topoly_based_filtering_salmo_monophyletic}

# if salmo monophyletic?
ss4r.clans <- DUPSINtbl %>% filter(is.syntenic) %>%
              select(clan) 

singleton.clans   <- DUPSINtbl %>% filter(type=='singleton', is.syntenic==F) %>%
                                   select(clan) 

ss4r.clansTrees = clanList[ss4r.clans$clan]
sing.clansTrees = clanList[singleton.clans$clan]


salmo.monophyletic=function(tr){
  trtest <- tr
  trtest$tip.label <- fixnames(tr$tip.label)
  is.monophyletic(trtest, tips = c(salmonids))
}

ss4r_salmomono <- sapply(ss4r.clansTrees, salmo.monophyletic)
ss4r_salmomono <- ss4r_salmomono[ss4r_salmomono]
sing_salmomono <- sapply(sing.clansTrees, salmo.monophyletic)
sing_salmomono <- sing_salmomono[sing_salmomono]

duptrees.mono <- length(ss4r_salmomono)
singletontree.mono <- length(sing_salmomono)

## filtering DUPSINGLtbl on monophyletic...

DUPSINtbl <- filter(DUPSINtbl, clan %in% c(names(ss4r_salmomono), names(sing_salmomono)))

```

To arrive at a 'confident' set of ss4r duplicates and singletons we finally perform gene tree topology based filtering steps.  

  **1. All salmon genes should form monophyletic clades with other salmonids AND clans should only contain a single pike ortholog**
  
  We defined the salmonids as `r salmonids` and used a small function to confirm salmonid monophyly:
  
```{r monophyly_function, include=TRUE}
salmo.monophyletic=function(tr){
  trtest <- tr
  trtest$tip.label <- fixnames(tr$tip.label)
  is.monophyletic(trtest, tips = c(salmonids))
}
```

  Out of a total `r length(ss4r_salmomono)` putative duplicate pairs, `r sum(duptrees.mono)` pairs also belonged to a gene tree which were monophyletic for the salmonids.  For the singletons `r length(sing_salmomono)` genes (total=`r sum(singletontree.mono)` singletons) belonged to a gene tree which were monophyletic for the salmonids. 
  
  
```{r topoly_based_filtering_single_pike}


pike.orthos = sapply(clanList[DUPSINtbl$clan], function(i) {
  pikes <- length(grep('Eluc', i$tip.label))
  return(pikes)
  }
)


pike.0 <- as.numeric(table(unlist(pike.orthos))[1])
pike.1 <- as.numeric(table(unlist(pike.orthos))[2])

passed.filter <- names(pike.orthos)[which(unlist(pike.orthos)< 2)]

DUPSINtbl <- DUPSINtbl %>% filter(clan %in% passed.filter)


```
  
  
  We then counted the number of pike genes pr clan. This is necessary for two reasons:
  *  Due to the nature of the species tree node-classification, clans with the several pike gene 'outgroups' can result in duplicated entries in the duplicate table (e.g. one clan with one pike and another with >1 pike genes). 
  *  We want to only include a single pike ortholog in the table when it exists
  
    
After this filteringstep we are left with `r nrow(DUPSINtbl)` clans, containing `r sum(DUPSINtbl$type %in% 'ss4r')` duplicate paris and `r sum(DUPSINtbl$type %in% 'singleton')` singletons.

```{r filtering_duplicated_entires}


DUPSINtbl$ID <- apply(data.frame(DUPSINtbl$gene1, DUPSINtbl$gene2), 1, function(i) paste(sort(i), collapse='_'))
dupl.entries <- DUPSINtbl$ID[which(duplicated(DUPSINtbl$ID))]
test.duplicatedenteries <- DUPSINtbl[DUPSINtbl$ID %in% dupl.entries, -6]
test.duplicatedenteries$clansize <- sapply(clanList[test.duplicatedenteries$clan], Ntip)
test.duplicatedenteries <- test.duplicatedenteries %>% arrange(clansize)
remove.duplicatedenteries <- test.duplicatedenteries$clan[duplicated(test.duplicatedenteries$ID)]

DUPSINtbl <- DUPSINtbl %>% filter(!clan %in% remove.duplicatedenteries)
sum.duplicatedenteries <- sum(duplicated(DUPSINtbl$ID))

```
  
  Lastly we found `r length(dupl.entries)` clans with size `n` that were subsets of other identical clans which included one additional tip (size `n+1`). We simply removed the largest of these duplicated clans. When we now check the table of dups and singletons we have `r sum.duplicatedenteries` rows with duplicated entries of gene ID's. *Thats great!*
  
  Examples of such weird clans are:
  
```{r, include=T}

par(mfrow=c(2,2))
plot(extract.clade(treeList['OG1v0003372'][[1]], node = 33), main='OG1v0003372.33')
plot(extract.clade(treeList['OG1v0003372'][[1]], node = 32), main='OG1v0003372.32')
plot(extract.clade(treeList['OG1v0003415'][[1]], node = 36), main='OG1v0003415.36')
plot(extract.clade(treeList['OG1v0003415'][[1]], node = 35), main='OG1v0003415.35')


```
  


  **2. Classification of rediploidization timing of ss4r duplicates using topology-based filtering**  
  
  Due to the selection of genomes included in our gene trees we only classify rediplodization of ss4r into two categories - early or late (Figure 3). 
  
```{r redip_classes, echo=TRUE, fig.cap='Figure 3. Two gene tree topologies used to classify ss4r into late or early rediploidization'}

par(mfrow=c(1,2))
plot(read.tree(text="(Eluc, (((Tthy, (Hhuc, (Ssal, (Salp, (Okis, Omyk))))), (Tthy, (Hhuc, (Ssal, (Salp, (Okis, Omyk))))))));"), main='Early rediploidization')
plot(read.tree(text="(Eluc, ((Tthy, Tthy),((Hhuc, (Ssal, (Salp, (Okis, Omyk)))), (Hhuc, (Ssal, (Salp, (Okis, Omyk)))))));"), main='Late rediploidization')


```
  
This classification can however only be done on salmon genes that are contained in gene trees with two grayling genes (e.g. `r sum(sapply(ss4r.clansTrees, function(i) length(grep('_Tthy', i$tip.label))==2))`, `r get.perc(sum(sapply(ss4r.clansTrees, function(i) length(grep('_Tthy', i$tip.label))==2)), length(ss4r.clansTrees))`%). 
  
```{r redip_classification}

# 2 tthy

tthy2 <- sapply(ss4r.clansTrees, function(i) length(grep('_Tthy', i$tip.label)))

ss4r.clansTrees_2tthy <- ss4r.clansTrees[tthy2==2]

Tthy_mono = sapply(ss4r.clansTrees_2tthy, function(i) is.monophyletic(i, grep('Tthy', fixnames(i$tip.label))))

LORe.clans <- names(Tthy_mono[Tthy_mono %in% TRUE])
AORe.clans <- names(Tthy_mono[Tthy_mono %in% FALSE])

DUPSINtbl$redip.class <- NA
DUPSINtbl$redip.class[as.numeric(na.omit(match(LORe.clans, DUPSINtbl$clan)))] <- "LORe"
DUPSINtbl$redip.class[as.numeric(na.omit(match(AORe.clans, DUPSINtbl$clan)))] <- "AORe"

```


Out of the `r nrow(filter(DUPSINtbl, type=='ss4r'))` remaining ss4r duplicate pairs passing all the above filtering steps are classified as having undergone `r nrow(filter(DUPSINtbl, type=='ss4r', redip.class == 'AORe'))` 'early' rediploidization in an ancestor of all salmonids, while  (`r nrow(filter(DUPSINtbl, type=='ss4r', redip.class == 'LORe'))`) ohnologs are classified as having a 'late' rediploidization time, after the divergence of grayling/whitefish from the other salmonids.


### the output: a 'classification' table of ss4r duplicates and singletons

The results from this filtering pipeline is structured into a final table containing `r nrow(DUPSINtbl)` rows and `r ncol(DUPSINtbl)` collumns. Each row represents either a duplicate pair (`r nrow(filter(DUPSINtbl, type=='ss4r'))` rows) or a singleton gene (`r nrow(filter(DUPSINtbl, type=='singleton'))` rows). 

```{r finalize_table}

DUPSINtbl <- select(DUPSINtbl, -c(is.syntenic, duppairs))
DUPSINtbl$gene1 <- gsub('_.*', '', DUPSINtbl$gene1)
DUPSINtbl$gene2 <- gsub('_.*', '', DUPSINtbl$gene2)

clanmatch = match(DUPSINtbl$clan, names(clanList))
clantrees.text <- c()
for(i in 1:nrow(DUPSINtbl)){
  clantrees.text[i] <- write.tree(clanList[[clanmatch[i]]])
}
    
DUPSINtbl$clantree <- clantrees.text


```


The resulting table is saved with the file name `table_Atlantic_salmon_dups_and_singletons` as both `.Rdata` and `.tsv` files.

```{r write_table}


save(DUPSINtbl,file ="data/table_Atlantic_salmon_dups_and_singletons.Rdata")

write_tsv(DUPSINtbl, "data/table_Atlantic_salmon_dups_and_singletons.tsv", col_names = T)
```
